# Supplementary material for: Evaluating Detection Limits of Next-Generation Sequencing for the Surveillance and Monitoring of International Marine Pests
Source: PLoS One. 2013 Sep 4;8(9):e73935. doi: 10.1371/journal.pone.0073935 (PMC3762713; doi:10.1371/journal.pone.0073935)
Supplement: Table S2 — Detailed description of best BLASTn hits of all sequences obtained from environmental samples spiked with Asterias amurensis larvae. Tables show the query sequences lengths, number of hits, minimum BLAST e-values, mean similarities, GenBank accession numbers, and the corresponding taxonomic description. (XLSX) [file pone.0073935.s003.xlsx]

## Sheet: Sheet1
Table S2A. Detailed description obtained after NCBI BLASTn search of 12,249 sequences from treatment 7 (water sample spiked with 1 Asterias amurensis larva).
Species	phylum	Class	Order	Family	Genera	Seq. Length(s) (bp)	#Hits	min. eValue	Mean similarity	GenBank hit
Gregarinidae sp.	Alveolata / Apicomplexa	Gregarinia	Eugregarinida	Gregarinidae	Gregarinidae	357	1	9.63097e-118	0.88	FJ832156
Hausmanniella discoidea	Alveolata / Ciliophora	Colpodea	Colpodida	Hausmanniellidae	Hausmanniella	373	1	2.37124e-176	0.98	EU039900
Oxytricha ferruginea	Alveolata / Ciliophora	Spirotrichea	Sporadotrichida	Oxytrichidae	Oxytricha	371-378	5	8.37e-176	0.99	AF370027
Strombidium basimorphum	Alveolata / Ciliophora	Spirotrichea	Oligotrichia	Strombidiidae	Strombidium	375-377	2	0	0.99	JF791016
Ceratium fusus	Alveolata / Dinoflagellata	Dinophyceae	Gonyaulacales	Ceratiaceae	Neoceratium	370-382	14	6.73342e-177	0.99	AF022153
Gonyaulax spinifera	Alveolata / Dinoflagellata	Dinophyceae	Gonyaulacales	Gonyaulacaceae	Gonyaulax	378-380	5	6.91251e-120	0.96	AF022155
Alexandrium affine	Alveolata / Dinoflagellata	Dinophyceae	Gonyaulacales	Gonyaulacaceae	Alexandrium	380-387	79	1.12113e-180	0.99	JF906997
alexandrium margaelefii	Alveolata / Dinoflagellata	Dinophyceae	Gonyaulacales	Gonyaulacaceae	Alexandrium	380-385	4	3.65062e-136	0.98	AMU27498
Ceratium tenue	Alveolata / Dinoflagellata	Dinophyceae	Gonyaulacales	Ceratiaceae	Ceratium	380	2	0	0.98	AF022192
Ceratium furca	Alveolata / Dinoflagellata	Dinophyceae	Gonyaulacales	Ceratiaceae	Ceratium	376-396	208	2.3993e-176	0.99	AJ276699
Dinophysis sp.	Alveolata / Dinoflagellata	Dinophyceae	Dinophysiales	Dinophysiaceae	Dinophysis	378-383	114	0	0.99	AJ506973
Gonyaulax polygramma	Alveolata / Dinoflagellata	Dinophyceae	Gonyaulacales	Gonyaulacaceae	Gonyaulax	378-381	17	1.62609e-178	0.97	AY775287
Gotoius excentricus	Alveolata / Dinoflagellata	Dinophyceae	Peridiniales	Peridiniaceae	Gotoius	379	1	4.36341e-173	0.96	AB261514
Prorocentrum donghaiense	Alveolata / Dinoflagellata	Dinophyceae	Prorocentrales	Prorocentraceae	Prorocentrum	379	1	0	0.99	DQ336054
Prorocentrum micans	Alveolata / Dinoflagellata	Dinophyceae	Prorocentrales	Prorocentraceae	Prorocentrum	380	1	0	0.99	JN717145
Protoperidinium crassipes	Alveolata / Dinoflagellata	Dinophyceae	Peridiniales	Peridiniaceae	Protoperidinium	379-385	126	1.86076e-171	0.95	AB261515
Protoperidinium elegans	Alveolata / Dinoflagellata	Dinophyceae	Peridiniales	Peridiniaceae	Protoperidinium	377-382	34	5.32042e-153	0.96	AB255836
Protoperidinium punctulatum	Alveolata / Dinoflagellata	Dinophyceae	Peridiniales	Peridiniaceae	Protoperidinium	376-377	6	5.65759e-121	0.88	AB181906
Roscoffia capitata	Alveolata / Dinoflagellata	Dinophyceae	Peridiniales	Podolampaceae	Roscoffia	378-382	28	4.12601e-148	0.98	AF521101
Scrippsiella trochoidea	Alveolata / Dinoflagellata	Dinophyceae	Peridiniales	Peridiniaceae	Scrippsiella	380	1	0	1	HM483396
Thecadinium dragescoi	Alveolata / Dinoflagellata	Dinophyceae	Gonyaulacales	Oxytoxaceae	Thecadinium	373-385	110	3.90812e-85	0.84	AY238479
Aurospio dibranchiata	Annelida	Polychaeta	Spionida	Spionidae	Aurospio	384	1	0	0.99	EU340092
Ophiodromus flexuosus	Annelida	Polychaeta	Phyllodocida	Hesionidae	Ophiodromus	387	2	0	0.99	EU555039
Ophelina acuminata	Annelida	Polychaeta	Scolecida	Opheliidae	Ophelina	382-391	32	0	0.99	DQ790085
Neoleanira tetragona	Annelida	Polychaeta	Phyllodocida	Sigalionidae	Neoleanira	391-400	103	5.54751e-172	0.98	AY839570
Sabella spallanzanii	Annelida	Polychaeta	Sabellida	Sabellidae	Sabella	385-388	6	6.59e-171	0.99	DQ318594
Alteuthellopsis sp.	Arthropoda	Crustacea	Maxillopoda	Peltidiidae	Alteuthellopsis	386	2	1.04798e-155	0.98	EU380289
Anthessius sp.	Arthropoda	Crustacea	Maxillopoda	Anthessiidae	Anthessius	379	1	9.61105e-169	0.99	AY627002
Elminius modestus	Arthropoda	Maxillopoda	Sessilia	Balanidae	Elminius	396-400	23	0	0.99	AY520635
Euterpina acutifrons	Arthropoda	Maxillopoda	Harpacticoida	Euterpinidae	Euterpina	379-387	401	2.2603e-170	1	AY446896
Limnocalanus macrurus	Arthropoda	Crustacea	Maxillopoda	Calanidae	Limnocalanus	379-385	12	1.36e-160	0.95	HQ407006
Oithona sp.	Arthropoda	Crustacea	Maxillopoda	Oithonidae	Oithona	377-383	5	6.99472e-177	0.98	JF781540
Penilia avirostris	Arthropoda	Crustacea	Diplostraca	Sididae	Penilia	398-414	902	4.34808e-167	0.99	EF189632
Vaunthampsonia minor	Arthropoda	Crustacea	Eumalacostraca	Bodotriidae	Vaunthompsonia	392	1	0	0.99	AY743938
Alcyonidium mamillatum	Bryozoa	Gymnolaemata	Ctenostomatida	Alcyonidiidae	Alcyonidium	385	2	4.16168e-148	0.97	FJ196130
Pseudosagitta lyra	Chaetognatha	Sagittoidea	Aphragmophora	Sagittidae	Pseudosagitta	418-422	70	5.94928e-172	0.97	DQ351880
Uronema sp.	Chlorophyta	Chlorophyceae	Chaetophorales	N/A	Uronema	382	2	0	1	FR717538
Oikopleura dioica	Chordata / Tunicata	Appendicularia	Appendiculariales	Oikopleuridae	Oikopleura	376-390	8	1.20831e-167	0.99	AY116613
Turritopsis sp.	Cnidaria	Hydrozoa	Hydroida	Oceanidae	Turritopsis	386	1	0	1	EU305504
Asterias forbesii	Echinodermata	Asteroidea	Forcipulatida	Asteriidae	Asterias	383	2	0	0.99	DQ077937
Pisaster ochraceus	Echinodermata	Asteroidea	Forcipulatida	Asteriidae	Pisaster	381-387	249	1.44842e-147	1	DQ060813
Aureobasidium pullulans	Fungi / Ascomycota	Dothideomycetes	Dothideales	Dothioraceae	Aureobasidium	375	1	0	1	JN255732
Diplococcium asperum	Fungi / Ascomycota	Sordariomycetes	Sordariomycetidales	Helminthosphaeriaceae	Diplococcium	370-373	2	1.92916e-177	0.98	EF204511
Metschnikowia bicuspidata	Fungi / Ascomycota	Saccharomycetes	Saccharomycetales	Metschnikowiaceae	Metschnikowia	366-381	110	2.95975e-156	1	JQ698902
Tubaria furfuracea	Fungi / Basidiomycota	Agaricomycetes	Agaricales	Strophariacea	Tubaria	377-380	2	0	0.99	DQ851587
Amphibola crenata	Mollusca	Gastropoda	Panpulmonata	Amphibolidae	Amphibola	397	1	0	0.98	EF489337
Austrovenus stutchburyi	Mollusca	Bivalvia	Veneroida	Veneridae	Austrovenus	388-393	114	0	0.99	EU660825
Chamelea gallina	Mollusca	Bivalvia	Veneroida	Veneridae	Chamelea	387-388	6	0	0.99	EU660751
Kerguelenella lateralis	Mollusca	Gastropoda	Panpulmonata	Siphonariidae	Kerguelenella	397-407	110	0	1	HQ659931
Mya truncata	Mollusca	Bivalvia	Myoida	Myidae	Mya	391	1	0	0.97	FM999791
Paphies subtriangulata	Mollusca	Bivalvia	Veneroida	Mesodesmatidae	Paphies	401	1	0	0.97	EU660823
Limaria hians	Mollusca	Bivalvia	Limoida	Limidae	Limaria	386	1	0	1	AF120534
Perna perna	Mollusca	Bivalvia	Mytiloida	Mytilidae	Perna	386	10	0	1	DQ640520
Hiatella arctica	Mollusca	Bivalvia	Myoida	Hiatellidae	Hiatella	389-391	4	0		AM774511
Abra alba	Mollusca	Bivalvia	Veneroida	Semelidae	Abra	381-390	57	0	0.99	AM774533
Venus verrucosa	Mollusca	Bivalvia	Veneroida	Veneridae	Venus	387-389	7	0	0.99	EU660740
Didymozoon scombri	Platyhelminthes	Trematoda	Azygiida	Didymozoidae	Didymozoon	386	3	0	0.99	AJ287500
Acanthostaurus purpurascens	Rhizaria	Acantharea	Arthracanthida	Phyllostauridae	Acanthostaurus	370	1	0	0.99	JN811218
Coscinodiscus radiatus	Stramenopile / Bacillariophyta	Coscinodiscophyceae	Coscinodiscales	Coscinodiscaceae	Coscinodiscus	388-389	5	0	0.98	HQ912560
Coscinodiscus wailesii	Stramenopile / Bacillariophyta	Coscinodiscophyceae	Coscinodiscales	Coscinodiscaceae	Coscinodiscus	387-391	17	0	0.99	HQ912668
Gomphonema acuminatum	Stramenopile / Bacillariophyta	Bacillariophyceae	Cymbellales	Gomphonemataceae	Gomphonema	365-367	6	1.76907e-171	0.98	AM502019
Hippodonta capitata	Stramenopile / Bacillariophyta	Bacillariophyceae	Naviculales	Naviculaceae	Hippodonta	365	1	1.90036e-177	0.98	AM501966
Mastodiscus radiatus	Stramenopile / Bacillariophyta	Mediophyceae	Triceratiales	Triceratiaceae	Mastodiscus	378	3	2.9315e-175	0.97	HQ912675
Minidiscus trioculatus	Stramenopile / Bacillariophyta	Coscinodiscophyceae	Thalassiosirales	Thalassiosiraceae	Minidiscus	377-379	2	0	0.99	HQ912563
Navicula oblonga	Stramenopile / Bacillariophyta	Bacillariophyceae	Naviculales	Naviculaceae	Navicula	366-367	2	0	0.99	HQ703550
Navicula rhynchocephala	Stramenopile / Bacillariophyta	Bacillariophyceae	Naviculales	Naviculaceae	Navicula	365-371	21	9.38754e-169	0.99	JQ045339
Psammodictyon sp.	Stramenopile / Bacillariophyta	Bacillariophyceae	Bacillariales	Bacillariaceae	Psammodictyon	366	2	0	1	JQ885984
Stephanodiscus hantzschii	Stramenopile / Bacillariophyta	Coscinodiscophyceae	Thalassiosirales	Thalassiosiraceae	Stephanodiscus	379-380	9	4.67237e-179	0.99	DQ514914
Stephanodiscus sp.	Stramenopile / Bacillariophyta	Coscinodiscophyceae	Thalassiosirales	Thalassiosiraceae	Stephanodiscus	379-381	9	0	0.99	AB430594
Thalassiosira mala	Stramenopile / Bacillariophyta	Coscinodiscophyceae	Thalassiosirales	Thalassiosiraceae	Thalassiosira	377	1	0	0.99	HM991693
Thalassiosira nordenskioeldii	Stramenopile / Bacillariophyta	Coscinodiscophyceae	Thalassiosirales	Thalassiosiraceae	Thalassiosira	379-380	4	0	0.99	HM991695
Cedrus libani	Streptophyta	Coniferopsida	Coniferales	Pinaceae	Cedrus	384	1	0	0.99	AB026936
Spirogyra sp.	Streptophyta	Zygnemophyceae	Zygnematales	Zygnemataceae	Spirogyra	381-385	2	3.8909e-180	0.99	AJ428075
Unknown organism	Uncultured Eukaryote	N/A	N/A	N/A	N/A	336-401	8119	5.31572e-172	N/A	N/A
Table shows the query sequences lengths and the number of hits, minimum BLAST e-values, mean similarity, GenBank accession numbers, and the corresponding taxonomic description. Asterias amurensis sequence hits are highlighted in yellow.
Table S2B. Detailed description obtained after NCBI BLASTn search of 13,634 sequences from treatment 8 (water sample spiked with 5 Asterias amurensis larvae).
Species	phylum	Class	Order	Family	Genera	Seq. Length(s) (bp)	#Hits	min. eValue	Mean similarity	GenBank hit
Amphorellopsis acuta	Alveolata / Ciliophora	Spirotrichea	Tintinnida	Tintinnidae	Amphorellopsis	376	1	1.74e-165	99	EU399530
Stenosemella nivalis	Alveolata / Ciliophora	Spirotrichea	Tintinnida	Codonellopsidae	Stenosemella	372	1	0	100	FJ196074
Ceratium fusus	Alveolata / Dinoflagellata	Dinophyceae	Gonyaulacales	Ceratiaceae	Neoceratium	375-376	23	0	99	AF022153
Gonyaulax spinifera	Alveolata / Dinoflagellata	Dinophyceae	Gonyaulacales	Gonyaulacaceae	Gonyaulax	367-379	20	1.87e-114	91	AF022155
Alexandrium affine	Alveolata / Dinoflagellata	Dinophyceae	Gonyaulacales	Gonyaulacaceae	Alexandrium	381-384	49	1.12e-180	99	JF906997
Amoebophrya sp.	Alveolata / Dinoflagellata	Dinophyceae	Syndiniales	Amoebophryaceae	Amoebophrya	377	2	1.03e-174	98	AY208893
alexandrium margaelefii	Alveolata / Dinoflagellata	Dinophyceae	Gonyaulacales	Gonyaulacaceae	Alexandrium	380-382	4	3.9e-142	90	U27498
Ceratium tenue	Alveolata / Dinoflagellata	Dinophyceae	Gonyaulacales	Ceratiaceae	Ceratium	379-382	11	2e-177	97	AF022192
Dinophysis acuminata	Alveolata / Dinoflagellata	Dinophyceae	Dinophysiales	Dinophysiaceae	Dinophysis	380	2	0	100	EU130569
Dinophysis infundibulus	Alveolata / Dinoflagellata	Dinophyceae	Dinophysiales	Dinophysiaceae	Dinophysis	377-383	160	2.44e-176	100	AB366002
Gonyaulax polygramma	Alveolata / Dinoflagellata	Dinophyceae	Gonyaulacales	Gonyaulacaceae	Gonyaulax	378-385	36	1.67e-178	99	AY775287
Gotoius excentricus	Alveolata / Dinoflagellata	Dinophyceae	Peridiniales	Peridiniaceae	Gotoius	378	3	0	99	AB261514
Lepidodinium viride	Alveolata / Dinoflagellata	Dinophyceae	Gymnodiniales	Gymnodiniaceae	Lepidodinium	380	1	0	99	DQ499645
Pentapharsodinium tyrrhenicum	Alveolata / Dinoflagellata	Dinophyceae	Peridiniales	Peridiniaceae	Pentapharsodinium	383	3	0	99	HQ845329
Prorocentrum triestinum	Alveolata / Dinoflagellata	Dinophyceae	Prorocentrales	Prorocentraceae	Prorocentrum	379	2	0	98	EF492512
Protoperidinium crassipes	Alveolata / Dinoflagellata	Dinophyceae	Peridiniales	Peridiniaceae	Protoperidinium	377-381	184	7.5e-164	95	AB261515
Protoperidinium elegans	Alveolata / Dinoflagellata	Dinophyceae	Peridiniales	Peridiniaceae	Protoperidinium	377-389	110	3.17e-143	95	AB255836
Roscoffia capitata	Alveolata / Dinoflagellata	Dinophyceae	Peridiniales	Podolampaceae	Roscoffia	378-380	23	1.25e-173	97	AF521101
Scrippsiella sp.	Alveolata / Dinoflagellata	Dinophyceae	Peridiniales	Peridiniaceae	Scrippsiella sp.	380	3	0	100	FR865630
Scrippsiella trochoidea	Alveolata / Dinoflagellata	Dinophyceae	Peridiniales	Peridiniaceae	Scrippsiella	380	1	0	99	JQ246506
Takayama pulchellum	Alveolata / Dinoflagellata	Dinophyceae	Gymnodiniales	Kareniaceae	Takayama	380	1	0	100	AY800130
Thecadinium dragescoi	Alveolata / Dinoflagellata	Dinophyceae	Gonyaulacales	Oxytoxaceae	Thecadinium	375-385	213	7.85e-94	84	AY238479
Comandonia sp.	Amoebozoa	N/A	Centramoebida	Acanthamoebidae	Comandonia	439	1	0	99	AB425956
Armandia brevis	Annelida	Polychaeta	Scolecida	Opheliidae	Armandia	388-394	2	0	98	EU418854
Brania pusilla	Annelida	Polychaeta	Phyllodocida	Syllidae	Brania	389-393	15	6.38e-108	84	EF123838
Maldane sarsi	Annelida	Polychaeta	Scolecida	Maldanidae	Maldane	395	1	0	96	AY612617
Neoleanira tetragona	Annelida	Polychaeta	Phyllodocida	Sigalionidae	Neoleanira	394-400	61	1.99e-171	97	AY839570
Notomastus latericeus	Annelida	Polychaeta	Capitellida	Capitellidae	Notomastus	396-397	2	3.8e-174	95	AY040697
Ophelina cylindricaudata	Annelida	Polychaeta	Scolecida	Opheliidae	Ophelina	387	1	0	98	HM746730
Ophiodromus flexuosus	Annelida	Polychaeta	Phyllodocida	Hesionidae	Ophiodromus	386-387	14	0	99	EU555039
Phyllodoce longipes	Annelida	Polychaeta	Phyllodocida	Phyllodocidae	Phyllodoce	383	1	0	99	AY996075
Polyophthalmus pictus	Annelida	Polychaeta	Scolecida	Opheliidae	Polyophthalmus	387-388	16	0	99	AF448161
Sabella spallanzanii	Annelida	Polychaeta	Sabellida	Sabellidae	Sabella	385	2	0	99	DQ318594
Tharyx sp.	Annelida	Polychaeta	Scolecida	Cirratulidae	Tharyx	389	1	0	99	JN936459
Alteuthellopsis sp.	Arthropoda	Crustacea	Maxillopoda	Peltidiidae	Alteuthellopsis	385-386	2	5.46e-153	92	EU380289
Anthessius sp.	Arthropoda	Crustacea	Maxillopoda	Anthessiidae	Anthessius	379	9	0	100	AY627002
Euterpina acutifrons	Arthropoda	Maxillopoda	Harpacticoida	Euterpinidae	Euterpina	373-387	349	0	100	AY446896
Octomeris angulosa	Arthropoda	Crustacea	Maxillopoda	Chthamalidae	Octomeris	398	1	0	100	JX083892
Oithona sp.	Arthropoda	Crustacea	Maxillopoda	Oithonidae	Oithona	376-381	98	1.63e-178	98	JF781540
Penilia avirostris	Arthropoda	Crustacea	Diplostraca	Sididae	Penilia	399-407	280	3.14e-175	99	EF189632
Pseudanthessius sp.	Arthropoda	Crustacea	Maxillopoda	Pseudanthessiidae	Pseudanthessius	377	2	0	99	AY627007
Pseudevadne tergestina	Arthropoda	Crustacea	Maxillopoda	Pseudanthessiidae	Pseudanthessius	434-436	3	0	99	AY075089
Exobasidium rhododendri	Basidiomycota	Exobasidiomycetes	Exobasidiales	Exobasidiaceae	Exobasidium	376	1	0	99	AJ271381
Pseudosagitta lyra	Chaetognatha	Sagittoidea	Aphragmophora	Sagittidae	Pseudosagitta	404	1	9.13e-138	89	DQ351892
Micromonas pusilla	Chlorophyta	Mamiellophyceae	Mamiellales	N/A	Micromonas	365-373	2	2.73e-169	98	FN562452
Coryne eximia	Cnidaria	Hydrozoa	Hydroida	Corynidae	Coryne	384	1	0	100	GQ424325
Asterias forbesii	Echinodermata	Asteroidea	Forcipulatida	Asteriidae	Asterias	382-388	603	0	100	DQ206636
Diplasterias brucei	Echinodermata	Asteroidea	Forcipulatida	Asteriidae	Diplasterias	384-386	2	6.66e-171	96	DQ060785
Pisater ochraceus	Echinodermata	Asteroidea	Forcipulatida	Asteriidae	Pisaster	382-387	101	2.03e-175	99	DQ060813
Davidiellaceae sp.	Fungi / Ascomycota	Dothideomycetes	Capnodiales	Davidiellaceae	Davidiellaceae	376-377	2	0	99	GU250347
Dothidea insculpta	Fungi / Ascomycota	Dothideomycetes	Dothideales	Dothideaceae	Dothidea	375	2	0	99	NG016493
Metschnikowia bicuspidata	Fungi / Ascomycota	Saccharomycetes	Saccharomycetales	Metschnikowiaceae	Metschnikowia	357-373	170	3.39e-136	100	JQ698902
Abra alba	Mollusca	Bivalvia	Veneroida	Semelidae	Abra	383-390	81	0	99	AM774533
Amphibola crenata	Mollusca	Gastropoda	Panpulmonata	Amphibolidae	Amphibola	397	1	0	100	EF489337
Austrovenus stutchburyi	Mollusca	Bivalvia	Veneroida	Veneridae	Austrovenus	389-391	7	0	99	EU660825
Chamelea gallina	Mollusca	Bivalvia	Veneroida	Veneridae	Chamelea	385-388	9	0	99	EU660751
Cuthona sibogae	Mollusca	Gastropoda	Nudibranchia	Cuthonidae	Cuthona	413	1	1.39e-59	74	AY165761
Dosinia corrugata	Mollusca	Bivalvia	Veneroida	Veneridae	Dosinia	387	1	0	99	JN996712
Gari intermedia	Mollusca	Bivalvia	Veneroida	Psammobiidae	Gari	381-382	2	0	100	AM774530
irus irus	Mollusca	Bivalvia	Veneroida	Veneridae	Irus	360-395	990	5.78e-146	99	AM774572
Mercenaria mercenaria	Mollusca	Bivalvia	Veneroida	Veneridae	Mercenaria	388-394	4	0	98	JN996711
Venus verrucosa	Mollusca	Bivalvia	Veneroida	Veneridae	Venus	383-396	337	1.7e-178	99	EU660740
Hubrechtella dubia	Nemertea	Anopla	Paleonemertea	Hubrechtidae	Hubrechtella	390	2	0	100	JF293051
Actinoptychus sinensis	Stramenopile / Bacillariophyta	Coscinodiscophyceae	Coscinodiscales	Heliopeltaceae	Actinoptychus	376-379	6	4.36e-173	97	AJ535182
Coscinodiscus radiatus	Stramenopile / Bacillariophyta	Coscinodiscophyceae	Coscinodiscales	Coscinodiscaceae	Coscinodiscus	388-389	7	0	99	HQ912560
Coscinodiscus wailesii	Stramenopile / Bacillariophyta	Coscinodiscophyceae	Coscinodiscales	Coscinodiscaceae	Coscinodiscus	388-390	16	0	99	HQ912668
Gomphonema acuminatum	Stramenopile / Bacillariophyta	Bacillariophyceae	Cymbellales	Gomphonemataceae	Gomphonema	365	4	5.14e-172	97	AM502019
Hyalosira sp.	Stramenopile / Bacillariophyta	Fragilariophyceae	Striatellales	Striatellaceae	Hyalosira	378	1	0	98	AY485501
Mastodiscus radiatus	Stramenopile / Bacillariophyta	Mediophyceae	Triceratiales	Triceratiaceae	Mastodiscus	378-379	2	3.86e-180	97	HQ912675
Navicula rhynchocephala	Stramenopile / Bacillariophyta	Bacillariophyceae	Naviculales	Naviculaceae	Navicula	365-375	17	2.11e-164	98	JQ045339
Psammodictyon sp.	Stramenopile / Bacillariophyta	Bacillariophyceae	Bacillariales	Bacillariaceae	Psammodictyon	366	2	0	100	JQ885984
Stephanodiscus hantzschii	Stramenopile / Bacillariophyta	Coscinodiscophyceae	Thalassiosirales	Thalassiosiraceae	Stephanodiscus	379	5	0	99	DQ514914
Stephanodiscus sp.	Stramenopile / Bacillariophyta	Coscinodiscophyceae	Thalassiosirales	Thalassiosiraceae	Stephanodiscus	379-380	13	3.86e-180	100	AB430594
Thalassiosira nordenskioeldii	Stramenopile / Bacillariophyta	Coscinodiscophyceae	Thalassiosirales	Thalassiosiraceae	Thalassiosira	379	1	0	99	HM991695
Ilex mitis	Streptophyta	Magnoliophyta	Aquifoliales	Aquifoliaceae	Ilex	383	1	0	99	FJ418160
Unknown organism	N/A	N/A	N/A	N/A	N/A	374-420	9515	1.35e-71	100	N/A
Table shows the query sequences lengths and the number of hits, minimum BLAST e-values, mean similarity, GenBank accession numbers, and the corresponding taxonomic description. Asterias amurensis sequence hits are highlighted in yellow.
Table S2C. Detailed description obtained after NCBI BLASTn search of 10,189 sequences from treatment 11 (control; i.e., water sample without larval spiking).
Species	phylum	Class	Order	Family	Genera	Seq. Length(s) (bp)	#Hits	min. eValue	Mean similarity	GenBank hit
Cryptosporidium fragile	Alveolata / apicomplexa	Coccidia	Eucoccidiorida	Cryptosporidiidae	Cryptosporidium	434	1	5.0224e-110	82	EU162752
Alexandrium affine	Alveolata / Dinoflagellata	Dinophyceae	Gonyaulacales	Gonyaulacaceae	Alexandrium	339-374	17	2.74876e-156	97	JF906997
Alexandrium hiranoi	Alveolata / Dinoflagellata	Dinophyceae	Gonyaulacales	Gonyaulacaceae	Alexandrium	352	1	3.55482e-174	99	AY641564
Alexandrium margaelefii	Alveolata / Dinoflagellata	Dinophyceae	Gonyaulacales	Gonyaulacaceae	Alexandrium	353-453	2	5.56053e-121	90	U27498
Alexandrium ostenfeldii	Alveolata / Dinoflagellata	Dinophyceae	Gonyaulacales	Gonyaulacaceae	Alexandrium	361	1	1.98438e-177	89	U27500
Dinophysis acuminata	Alveolata / Dinoflagellata	Dinophyceae	Dinophysiales	Dinophysiaceae	Dinophysis	350	1	5.87061e-165	98	AJ506972
Dinophysis acuta	Alveolata / Dinoflagellata	Dinophyceae	Dinophysiales	Dinophysiaceae	Dinophysis	331-480	82	2.09934e-151	99	AJ506973
Gonyaulax spinifera	Alveolata / Dinoflagellata	Dinophyceae	Gonyaulacales	Gonyaulacaceae	Gonyaulax	332-458	8	5.90682e-141	90	AF022155
Gonyaulax spinifera	Alveolata / Dinoflagellata	Dinophyceae	Gonyaulacales	Gonyaulacaceae	Gonyaulax	331-457	12	5.23653e-159	97	AY775287
Gotoius excentricus	Alveolata / Dinoflagellata	Dinophyceae	Peridiniales	Peridiniaceae	Gotoius	342-478	7	6.59204e-158	98	AB261514
Prorocentrum triestinum	Alveolata / Dinoflagellata	Dinophyceae	Prorocentrales	Prorocentraceae	Prorocentrum	370	1	1.37519e-160	96	DQ004734
Protoperidinium conicum	Alveolata / Dinoflagellata	Dinophyceae	Peridiniales	Protoperidiniaceae	Protoperidinium	457	1	0	96	AY443020
Protoperidinium crassipes	Alveolata / Dinoflagellata	Dinophyceae	Peridiniales	Peridiniaceae	Protoperidinium	330-480	77	2.37364e-125	95	AB181888
Protoperidinium elegans	Alveolata / Dinoflagellata	Dinophyceae	Peridiniales	Peridiniaceae	Protoperidinium	332-461	26	1.1429e-135	95	AB255836
Protoperidinium punctulatum	Alveolata / Dinoflagellata	Dinophyceae	Peridiniales	Protoperidiniaceae	Protoperidinium	336	1	2.55581e-93	85	AB181906
Protoperidinium tricingulatum	Alveolata / Dinoflagellata	Dinophyceae	Peridiniales	Protoperidiniaceae	Protoperidinium	330-476	69	3.82174e-72	84	AB716918
Scrippsiella trochoidea	Alveolata / Dinoflagellata	Dinophyceae	Peridiniales	Peridiniaceae	Scrippsiella	334-458	4	1.00752e-161	99	HQ845330
Pholoides asperus	Annelida	Polychaeta	Phyllodocida	Pholoidae	Pholoides	337-472	12	2.15503e-145	97	JN852841
Polyophthalmus pictus	Annelida	Polychaeta	Scolecida	Opheliidae	Polyophthalmus	387-388	11	2.148e-151	98	AF448161
Sabella spallanzanii	Annelida	Polychaeta	Sabellida	Sabellidae	Sabella	419	1	0	98	AY436350
Thormora jukesii	Annelida	Polychaeta	Phyllodocida	Polynoidae	Thormora	340-386	3	5.68927e-146	98	JN852840
Euterpina acutifrons	Arthropoda	Maxillopoda	Harpacticoida	Euterpinidae	Euterpina	330-485	393	1.50162e-140	98	AY446896
Oithona sp.	Arthropoda	Crustacea	Maxillopoda	Oithonidae	Oithona	332-472	23	1.30289e-147	96	JX083952
Penilia avirostris	Arthropoda	Crustacea	Diplostraca	Sididae	Penilia	330-500	681	4.43804e-155	97	EF189632
Pseudevadne tergestina	Arthropoda	Crustacea	Maxillopoda	Pseudanthessiidae	Pseudanthessius	357-414	5	6.00637e-146	97	AY075089
Sinocalanus sinensis	Arthropoda	Maxillopoda	Calanoida	Centropagidae	Sinocalanus	332-476	13	1.07042e-129	94	GU969142
Sinocalanus tenellus	Arthropoda	Maxillopoda	Calanoida	Centropagidae	Sinocalanus	413-476	8	7.23749e-146	93	GU969144
Ulva intestinalis	Chlorophyta	Ulvophyceae	Ulvales	Ulvaceae	Ulva	450	1	0	100	FR865742
Clytia sp.	Cnidaria	Hydrozoa	Hydroida	Campanulariidae	Clytia	348	1	2.48259e-144	94	AF358074
Junceella aquamata	Cnidaria	Anthozoa	Alcyonacea	Ellisellidae	Junceella	335-466	2	1.01089e-161	97	AY962535
Candida agrestis	Fungi / Ascomycota	Saccharomycetes	Saccharomycetales	N/A	Candida	330-456	138	2.77291e-151	99	AB023471
Amphibola crenata	Mollusca	Gastropoda	Panpulmonata	Amphibolidae	Amphibola	344-369	10	2.4804e-163	99	EF489337
Dosinia corrugata	Mollusca	Bivalvia	Veneroida	Veneridae	Dosinia	332-370	87	5.93504e-152	99	JN996712
Macoma balthica	Mollusca	Bivalvia	Veneroida	Tellinoidea	Macoma	334-474	55	1.01393e-150	97	AY570554
Paphies subtriangulata	Mollusca	Bivalvia	Veneroida	Mesodesmatidae	Paphies	350-382	3	9.95883e-118	89	EU660823
Ruditapes decussatus	Mollusca	Bivalvia	Veneroida	Veneridae	Ruditapes	335-373	16	1.08028e-148	98	AF295121
Spisula subtruncata	Mollusca	Bivalvia	Veneroida	Mactridae	Spisula	332-505	26	2.20436e-157	98	L11271
Spisula solidissima	Mollusca	Bivalvia	Veneroida	Mactridae	Spisula	332-505	26	2.20436e-157	98	L11271
Unknown organism	N/A	N/A	N/A	N/A	N/A	330-540	8335	1.70784e-108	98	N/A
Setosabatieria hilarula	Nematoda	Chromadorea	Monhysterida	Comesomatidae	Setosabatieria	331-471	3	3.97216e-154	97	JN196041
Actinoptychus sinensis	Stramenopile / Bacillariophyta	Coscinodiscophyceae	Coscinodiscales	Heliopeltaceae	Actinoptychus	345	3	1.85983e-139	94	AJ535182
Coscinodiscus sp.	Stramenopile / Bacillariophyta	Coscinodiscophyceae	Coscinodiscales	Coscinodiscaceae	Coscinodiscus	330-495	6	5.87529e-152	98	AY485448
Navicula sp.	Stramenopile / Bacillariophyta	Bacillariophyceae	Naviculales	Naviculaceae	Navicula	344-446	9	6.42319e-153	95	AB430615
Stephanodiscus sp.	Stramenopile / Bacillariophyta	Coscinodiscophyceae	Thalassiosirales	Thalassiosiraceae	Stephanodiscus	331-484	4	2.50671e-150	98	AB430594
Grimmia sp.	Streptophyta	Bryopsida	Grimmiales	Grimmiaceae	Grimmia	402-465	2	8.5542e-171	97	DQ629395
Racomitrium elongatum	Streptophyta	Bryopsida	Grimmiales	Grimmiaceae	Racomitrium	336	1	6.40632e-139	94	Y16011
Table shows the query sequences lengths and the number of hits, minimum BLAST e-values, mean similarity, GenBank accession numbers, and the corresponding taxonomic description.
Table S2D. Detailed description obtained after NCBI BLASTn search of 9,977 sequences from treatment 9 (sediment sample spiked with 1 Asterias amurensis larva).
Species	phylum	Class	Order	Family	Genera	Seq. Length(s) (bp)	#Hits	min. eValue	Mean similarity	GenBank hit
Eimeriida sp.	Alveolata / apicomplexa	Coccidia	Eucoccidiorida	Eimeriidae	Eimeriida	344	1	8.02545e-119	89	EF024815
Gregarinidae sp.	Alveolata / apicomplexa	Gregarinia	Eugregarinida	Gregarinidae	Gregarinidae	341-406	8	5.01544e-115	88	FJ832156
Tridacna hemolymph	Alveolata / apicomplexa	N/A	N/A	N/A	Tridacna	362	1	9.69045e-112	86	AB000912
Alexandrium affine	Alveolata / Dinoflagellata	Dinophyceae	Gonyaulacales	Gonyaulacaceae	Alexandrium	300-487	161	1.61722e-139	98	JF906997
Alexandrium hiranoi	Alveolata / Dinoflagellata	Dinophyceae	Gonyaulacales	Gonyaulacaceae	Alexandrium	300-491	4383	2.56267e-143	98	AY641564
Alexandrium margaelefii	Alveolata / Dinoflagellata	Dinophyceae	Gonyaulacales	Gonyaulacaceae	Alexandrium	301-451	12	6.47627e-94	87	U27498
Alexandrium minutum	Alveolata / Dinoflagellata	Dinophyceae	Gonyaulacales	Gonyaulacaceae	Alexandrium	365-390	3	1.54555e-172	98	JF906998
Alexandrium taylori	Alveolata / Dinoflagellata	Dinophyceae	Gonyaulacales	Gonyaulacaceae	Alexandrium	301-317	5	5.33132e-114	91	JF906998
Archaeperidinium minutum	Alveolata / Dinoflagellata	Dinophyceae	Peridiniales	Peridiniaceae	Archaeperidinium	300-453	20	2.10356e-144	99	AB564308
Azadinium caudatum	Alveolata / Dinoflagellata	Dinophyceae	Gonyaulacales	Amphidomataceae	Azadinium	377	1	7.778e-145	92	JQ247707
Azadinium polongum	Alveolata / Dinoflagellata	Dinophyceae	Gonyaulacales	Amphidomataceae	Azadinium	330-382	3	9.94839e-162	99	JX559886
Azadinium spinosum	Alveolata / Dinoflagellata	Dinophyceae	Gonyaulacales	Amphidomataceae	Azadinium	300-462	17	1.02148e-116	92	JX262491
Diplopsalis lenticula	Alveolata / Dinoflagellata	Dinophyceae	Peridiniales	Protoperidiniaceae	Diplopsalis	345-448	4	5.49015e-140	93	AB716909
Duboscquodinium collinii	Alveolata / Dinoflagellata	Dinophyceae	N/A	Duboscquodinium	Duboscquodinium	300-459	12	1.62476e-120	93	HM483399
Gonyaulax polygramma	Alveolata / Dinoflagellata	Dinophyceae	Gonyaulacales	Gonyaulacaceae	Gonyaulax	300-465	545	5.30074e-76	84	AY775287
Gonyaulax spinifera	Alveolata / Dinoflagellata	Dinophyceae	Gonyaulacales	Gonyaulacaceae	Gonyaulax	310-484	184	4.36739e-71	81	AF022155
Gonyaulax verior	Alveolata / Dinoflagellata	Dinophyceae	Gonyaulacales	Gonyaulacaceae	Gonyaulax	310-343	2	9.30674e-86	84	AY443013
Gymnodinium beii	Alveolata / Dinoflagellata	Dinophyceae	Gymnodiniales	Gymnodiniaceae	Gymnodinium	424-451	27	0	97	U41087
Gymnodinium microreticulatum	Alveolata / Dinoflagellata	Dinophyceae	Gymnodiniales	Gymnodiniaceae	Gymnodinium	343	1	1.26537e-160	98	AB265965
Gymnodinium sp.	Alveolata / Dinoflagellata	Dinophyceae	Gymnodiniales	Gymnodiniaceae	Gymnodinium	302-457	38	1.2527e-134	97	EF492493
Gyrodinium instriatum	Alveolata / Dinoflagellata	Dinophyceae	Gymnodiniales	Gymnodiniaceae	Gyrodinium	303-478	5	2.96495e-79	82	DQ847433
Heterocapsa sp.	Alveolata / Dinoflagellata	Dinophyceae	Peridiniales	Heterocapsaceae	Heterocapsa	345-478	4	1.08589e-161	97	FJ549370
Lepidodinium viride	Alveolata / Dinoflagellata	Dinophyceae	Gymnodiniales	Gymnodiniaceae	Lepidodinium	345-424	4	1.77188e-133	92	DQ499645
Paulsenella vonstoschii	Alveolata / Dinoflagellata	Dinophyceae	Gymnodiniales	Gymnodiniaceae	Paulsenella	322-472	8	2.13374e-138	95	AJ968729
Pelagodinium beii	Alveolata / Dinoflagellata	Dinophyceae	Gymnodiniales	Gymnodiniaceae	Pelagodinium	351	1	1.38613e-166	98	U41087
Pentapharsodinium tyrrhenicum	Alveolata / Dinoflagellata	Dinophyceae	Peridiniales	Peridiniaceae	Pentapharsodinium	301-466	73	3.81769e-141	98	HQ845329
Peridinium quinquecorne	Alveolata / Dinoflagellata	Dinophyceae	Peridiniales	Peridiniaceae	Peridinium	447	1	6.76475e-77	76	AB246744
Polarella glacialis	Alveolata / Dinoflagellata	Dinophyceae	Suessiales	Suessiaceae	Polarella	418-460	13	6.68477e-178	95	AF099183
Protoperidinium americanum	Alveolata / Dinoflagellata	Dinophyceae	Peridiniales	Protoperidiniaceae	Protoperidinium	312-466	7	0	99	AB716911
Protoperidinium claudicans	Alveolata / Dinoflagellata	Dinophyceae	Peridiniales	Protoperidiniaceae	Protoperidinium	345-457	10	7.54087e-113	87	AB255833
Protoperidinium conicum	Alveolata / Dinoflagellata	Dinophyceae	Peridiniales	Protoperidiniaceae	Protoperidinium	300-463	170	1.32867e-121	94	AY443020
Protoperidinium monovelum	Alveolata / Dinoflagellata	Dinophyceae	Peridiniales	Protoperidiniaceae	Protoperidinium	423-472	37	7.25612e-108	91	AB716913
Protoperidinium punctulatum	Alveolata / Dinoflagellata	Dinophyceae	Peridiniales	Protoperidiniaceae	Protoperidinium	303-463	19	6.51345e-132	99	AB181906
Protoperidinium thulesense	Alveolata / Dinoflagellata	Dinophyceae	Peridiniales	Protoperidiniaceae	Protoperidinium	345-435	9	1.35822e-52	75	AB261518
Scrippsiella sp.	Alveolata / Dinoflagellata	Dinophyceae	Peridiniales	Peridiniaceae	Scrippsiella	300-460	24	1.72671e-145	99	FR865630
Scrippsiella trochoidea	Alveolata / Dinoflagellata	Dinophyceae	Peridiniales	Peridiniaceae	Scrippsiella	325-468	376	4.74481e-153	98	HM483396
Stoeckeria algicida	Alveolata / Dinoflagellata	Dinophyceae	N/A	N/A	Stoeckeria	300-467	51	2.40017e-137	97	AJ841809
Symbiodinium sp.	Alveolata / Dinoflagellata	Dinophyceae	Gymnodiniales	Gymnodiniaceae	Symbiodinium	435	1	1.04073e-80	77	HM067612
Thecadinium dragescoi	Alveolata / Dinoflagellata	Dinophyceae	Peridiniales	Oxytoxaceae	Thecadinium	310-434	9	9.93685e-92	86	AY238479
Woloszynskia cincta	Alveolata / Dinoflagellata	Dinophyceae	Suessiales	Biecheleriaceae	Woloszynskia	309-461	6	3.228e-142	98	FR690459
Paramoeba atlantica	Amoebozoa	Discosea	Dactylopodida	Paramoebidae	Paramoeba	375	1	1.16111e-142	91	JN202436
Vermistella antarctica	Amoebozoa	Flabellinea	N/A	Vannellidae	Vermistella	408-448	2	1.17812e-155	92	DQ229956
Vermistella armata	Amoebozoa	Flabellinea	N/A	Vannellidae	Vermistella	323-353	4	1.26666e-109	88	AY183891
Pholoides asperus	Annelida	Polychaeta	Phyllodocida	Pholoidae	Pholoides	319-473	25	2.57225e-137	97	JN852841
Amastigomonas mutabilis	Apusozoa	N/A	N/A	Apusomonadidae	Amastigomonas	334-458	6	9.45224e-137	94	AY050182
Apusomonas proboscidea	Apusozoa	Thecomonadea	Apusomonadida	Apusomonadidae	Apusomonas	418	1	8.15091e-158	91	DQ207567
Athalamea sp.	Arthropoda	N/A	N/A	N/A	Athalamea	351-358	2	9.98966e-137	92	EF024169
Bythoceratina hanejiensis	Arthropoda	Crustacea	Podocopida	Bythocytheridae	Bythoceratina	301-468	102	5.31605e-95	88	AB076619
Leptocythere lacertosa	Arthropoda	Crustacea	Podocopida	Leptocytheridae	Leptocythere	300-485	157	1.32867e-121	94	AB076631
Schlerochilus cephalatus	Arthropoda	Crustacea	Podocopida	Bythocytheridae	Schlerochilus	417	2	9.9302e-100	82	AF167423
Schlerochilus oshoroensis	Arthropoda	Crustacea	Podocopida	Bythocytheridae	Schlerochilus	323-345	11	9.80572e-105	87	AB076620
Stephanodiscus sp.	Bacillariophyta	Coscinodiscophyceae	Thalassiosirales	Thalassiosiraceae	Stephanodiscus	300-459	8	6.87659e-138	97	AB430594
Allas sp.	Cercozoa	Imbricatea	Thaumatomonadida	N/A	Allas	349	1	3.46161e-155	96	AY268040
Cercomonas edax	Cercozoa	N/A	Cercomonadida	Cercomonadidae	Cercomonas	448-446	5	5.92746e-141	87	AF411269
Nucleocercomonas sp.	Cercozoa	N/A	Cercomonadida	Cercomonadidae	Nucleocercomonas	345-382	3	1.17331e-104	85	HM536166
Paracercomonas sp.	Cercozoa	N/A	Cercomonadida	Cercomonadidae	Paracercomonas	304-464	17	2.61795e-86	85	HM536155
Cymbomonas tetramitiformis	Chlorophyta	Prasinophyceae	Pyramimonadales	N/A	Cymbomonas	307-412	5	2.30735e-131	96	FN562438
Mamiella gilva	Chlorophyta	Mamiellophyceae	Mamiellales	N/A	Mamiella	343-443	3	2.28784e-157	98	FN562450
Oedogonium nodulosum	Chlorophyta	Chlorophyceae	Oedogoniales	N/A	Oedogonium	333-337	2	4.00575e-135	93	DQ018735
Prasinopapilla vacuolata	Chlorophyta	Chlorophyceae	N/A	Prasinophyceae	Prasinopapilla	314-479	11	1.00636e-129	95	AB183649
Pyramimonas gelidicola	Chlorophyta	Prasinophyceae	Pyramimonadales	N/A	Pyramimonas	396-437	2	0	99	FN562442
Lynnella semiglobulosa	Ciliophora	Spirotrichea	Choreotrichida	Lynnellidae	Lynnella	304-453	23	3.16909e-142	98	FJ876965
Asterias forbesii	Echinodermata	Asteroidea	Forcipulatida	Asteriidae	Asterias	301-482	475	8.98627e-124	95	DQ077937
Pisaster ochraceus	Echinodermata	Asteroidea	Forcipulatida	Asteriidae	Pisaster	350	1	8.72748e-144	93	DQ060813
Candida agrestis	Fungi / Ascomycota	Saccharomycetes	Saccharomycetales	N/A	Candida	310-446	12	1.47086e-146	99	AB023471
Chaetonotus neptuni	Gastrotricha	N/A	Chaetonotida	Chaetonotidae	Chaetonotus	361-437	2	1.86168e-152	95	AM231774
Pecten maximus	Mollusca	Bivalvia	Pectinoida	Pectinidae	Pecten	345-367	2	7.04401e-164	98	L49053
Desmoscolex sp.	Nematoda	Chromadorea	Desmoscolecida	Desmoscolecidae	Desmoscolex	323-441	4	1.04066e-91	89	JN815322
Neochromadora sp.	Nematoda	Chromadorea	Chromadorida	Chromadoridae	Neochromadora	300-460	67	2.25638e-125	95	AY854210
Punctodora ratzeburgensis	Nematoda	Chromadorea	Chromadorida	Chromadoridae	Punctodora	327-459	7	4.47853e-128	93	FJ969138
Terschellingia longicaudata	Nematoda	Chromadorea	Monhysterida	Linhomoeidae	Terschellingia	302-451	3	1.63086e-120	96	AY854230
Monocelis lineata	Platyhelminthes	Turbellaria	Proseriata	Monocelididae	Monocelis	325-352	2	3.20268e-117	91	U45961
Stradorhynchus sp.	Platyhelminthes	Turbellaria	Rhabdocoela	Polycystididae	Stradorhynchus	305-475	152	2.29038e-131	95	AY775738
Cryothecomonas aestivalis	Rhizaria / Cerozoa	Thecofilosea	Cryomonadida	N/A	Cryothecomonas	317-463	6	8.34215e-150	98	AF290539
Cryothecomonas longipes	Rhizaria / Cerozoa	Thecofilosea	Cryomonadida	N/A	Cryothecomonas	439-486	4	0	98	AF290540
Protaspis grandis	Rhizaria / Cerozoa	Silicofilosea	Thaumatomonadida	Thaumatomastigidae	Protaspis	349-443	6	6.26426e-133	91	DQ303924
Protaspis sp.	Rhizaria / Cerozoa	Silicofilosea	Thaumatomonadida	Thaumatomastigidae	Protaspis	363-463	6	4.12215e-167	97	FJ824125
Thraustochytrium motivum	Stramenopile	N/A	Labyrinthulida	Thraustochytriidae	Thraustochytrium	358-365	2	3.12907e-105	85	AF265337
Pirsonia guinardiae	Stramenopile /	N/A	N/A	N/A	Pirsonia	359-485	5	4.07188e-167	98	AJ561112
Pirsonia verrucosa	Stramenopile /	N/A	N/A	N/A	Pirsonia	303-465	19	1.53182e-133	96	AJ561113
Eunotia bilunaris	Stramenopile / Bacillariophyta	Bacillariophyceae	Eunotiales	Eunotiaceae	Eunotia	322	1	2.2782e-144	96	HQ912599
Hemiaulus sinensis	Stramenopile / Bacillariophyta	Bacillariophyceae	Hemiaulales	Hemiaulaceae	Hemiaulus	454	1	2.55478e-158	90	HQ912624
Psammodictyon constrictum	Stramenopile / Bacillariophyta	Bacillariophyceae	Bacillariales	Bacillariaceae	Psammodictyon	321-344	3	1.0307e-148	97	AB430617
Thalassiosira sp.	Stramenopile / Bacillariophyta	Coscinodiscophyceae	Thalassiosirales	Thalassiosiraceae	Thalassiosira	439-447	2	0	98	AJ535171
Haliphthoros sp.	Stramenopile / Oomycota	Oomycetes	Lagenidiales	Haliphthoraceae	Haliphthoros	308	1	7.08419e-138	97	AB178865
Phytophthora capsici	Stramenopile / Oomycota	Oomycetes	Peronosporales	N/A	Phytophthora	326-453	3	1.55781e-127	92	BT032234
Humulus lupulus	Streptophyta	Magnoliopsida	Rosales	Cannabaceae	Humulus	334	1	2.22099e-157	98	AF223066
Phaseoleae sp.	Streptophyta	Magnoliophyta	Fabales	Fabaceae	Phaseoleae	462-475	2	5.36633e-167	90	EF024614
Populus alba	Streptophyta	Magnoliophyta	Malpighiales	Salicaceae	Populus	332-467	72	1.7075e-152	97	DQ371807
Salix reticulata	Streptophyta	Magnoliopsida	Malpighiales	Saliceae	Salix	346-440	2	4.4596e-160	98	AF207011
Unknown organism	N/A	N/A	N/A	N/A	N/A	300-480	2465	1.24332e-134	96	N/A
Table shows the query sequences lengths and the number of hits, minimum BLAST e-values, mean similarity, GenBank accession numbers, and the corresponding taxonomic description. Asterias amurensis sequence hits are highlighted in yellow.
Table S2E. Detailed description obtained after NCBI BLASTn search of 11,878 sequences from treatment 10 (sediment sample spiked with 5 Asterias amurensis larvae).
Species	phylum	Class	Order	Family	Genera	Seq. Length(s) (bp)	#Hits	min. eValue	Mean similarity	GenBank hit
Eimeriida sp.	Alveolata / apicomplexa	Coccidia	Eucoccidiorida	Eimeriidae	Eimeriida	340-441	8	1.01228e-137	87	EF024815
Gregarinidae sp.	Alveolata / apicomplexa	Gregarinia	Eugregarinida	Gregarinidae	Gregarinidae	370-427	8	1.91356e-152	94	FJ832156
Alexandrium affine	Alveolata / Dinoflagellata	Dinophyceae	Gonyaulacales	Gonyaulacaceae	Alexandrium	330-456	24	5.8815e-152	98	JF906997
Alexandrium hiranoi	Alveolata / Dinoflagellata	Dinophyceae	Gonyaulacales	Gonyaulacaceae	Alexandrium	330-490	3104	1.6677e-165	99	AY641564
Alexandriumpseudogoniaulax	Alveolata / Dinoflagellata	Dinophyceae	Gonyaulacales	Gonyaulacaceae	Alexandrium	347	1	1.6677e-165	99	AB088302
Alexandrium margaelefii	Alveolata / Dinoflagellata	Dinophyceae	Gonyaulacales	Gonyaulacaceae	Alexandrium	339-462	15	4.09104e-116	88	U27498
Amphidoma languida	Alveolata / Dinoflagellata	Dinophyceae	Gonyaulacales	Amphidomataceae	Amphidoma	461	1	0	94	JN615412
Archaeperidinium minutum	Alveolata / Dinoflagellata	Dinophyceae	Peridiniales	Peridiniaceae	Archaeperidinium	330-469	73	2.22155e-157	99	AB564308
Azadinium caudatum	Alveolata / Dinoflagellata	Dinophyceae	Gonyaulacales	Amphidomataceae	Azadinium	360-443	2	1.42723e-147	94	JQ247707
Azadinium spinosum	Alveolata / Dinoflagellata	Dinophyceae	Gonyaulacales	Amphidomataceae	Azadinium	335-464	20	3.3081e-155	98	JX262491
Diplopsalis lenticula	Alveolata / Dinoflagellata	Dinophyceae	Peridiniales	Protoperidiniaceae	Diplopsalis	439	1	0	97	AB716909
Duboscquodinium collinii	Alveolata / Dinoflagellata	Dinophyceae	N/A	Duboscquodinium	Duboscquodinium	334-460	13	4.01666e-154	97	HM483399
Gonyaulax polygramma	Alveolata / Dinoflagellata	Dinophyceae	Gonyaulacales	Gonyaulacaceae	Gonyaulax	330-485	557	3.72148e-91	84	AY775287
Gonyaulax spinifera	Alveolata / Dinoflagellata	Dinophyceae	Gonyaulacales	Gonyaulacaceae	Gonyaulax	330-491	139	2.79788e-94	80	AF022155
Gonyaulax verior	Alveolata / Dinoflagellata	Dinophyceae	Gonyaulacales	Gonyaulacaceae	Gonyaulax	333-339	3	4.57979e-90	84	AY443013
Gymnodinium beii	Alveolata / Dinoflagellata	Dinophyceae	Gymnodiniales	Gymnodiniaceae	Gymnodinium	408-480	45	6.73883e-178	95	U41087
Gymnodinium microreticulatum	Alveolata / Dinoflagellata	Dinophyceae	Gymnodiniales	Gymnodiniaceae	Gymnodinium	335-456	2	9.47786e-156	99	AB265965
Gymnodinium sp.	Alveolata / Dinoflagellata	Dinophyceae	Gymnodiniales	Gymnodiniaceae	Gymnodinium	330-376	44	1.1354e-154	99	EF492493
Heterocapsa sp.	Alveolata / Dinoflagellata	Dinophyceae	Peridiniales	Heterocapsaceae	Heterocapsa	459-474	2	0	98	FJ549370
Lepidodinium viride	Alveolata / Dinoflagellata	Dinophyceae	Gymnodiniales	Gymnodiniaceae	Lepidodinium	332-460	5	2.20864e-138	95	DQ499645
Paulsenella vonstoschii	Alveolata / Dinoflagellata	Dinophyceae	Gymnodiniales	Gymnodiniaceae	Paulsenella	339-471	3	2.94055e-143	95	AJ968729
Pentapharsodinium tyrrhenicum	Alveolata / Dinoflagellata	Dinophyceae	Peridiniales	Peridiniaceae	Pentapharsodinium	331-481	65	5.17216e-159	99	HQ845329
Peridinium quinquecorne	Alveolata / Dinoflagellata	Dinophyceae	Peridiniales	Peridiniaceae	Peridinium	439-455	2	2.31587e-76	76	AB246744
Polarella glacialis	Alveolata / Dinoflagellata	Dinophyceae	Suessiales	Suessiaceae	Polarella	402-461	8	0	98	AF099183
Prorocentrum micans	Alveolata / Dinoflagellata	Dinophyceae	Prorocentrales	Prorocentraceae	Prorocentrum	440-460	4	0	95	EF492511
Protoperidinium americanum	Alveolata / Dinoflagellata	Dinophyceae	Peridiniales	Protoperidiniaceae	Protoperidinium	330-424	7	3.4732e-161	99	AB716911
Protoperidinium leonis	Alveolata / Dinoflagellata	Dinophyceae	Peridiniales	Protoperidiniaceae	Protoperidinium	338-460	28	1.98005e-88	84	AB181898
Protoperidinium monovelum	Alveolata / Dinoflagellata	Dinophyceae	Peridiniales	Protoperidiniaceae	Protoperidinium	340-462	16	3.37216e-98	97	AB716913
Protoperidinium punctulatum	Alveolata / Dinoflagellata	Dinophyceae	Peridiniales	Protoperidiniaceae	Protoperidinium	331-472	24	4.52019e-59	94	AB181906
Protoperidinium thulesense	Alveolata / Dinoflagellata	Dinophyceae	Peridiniales	Protoperidiniaceae	Protoperidinium	332-481	28	1.81617e-101	87	AB261518
Scrippsiella sp.	Alveolata / Dinoflagellata	Dinophyceae	Peridiniales	Peridiniaceae	Scrippsiella	338-470	22	2.5687e-150	96	FR865630
Scrippsiella trochoidea	Alveolata / Dinoflagellata	Dinophyceae	Peridiniales	Peridiniaceae	Scrippsiella	330-486	453	9.3199e-156	98	HM483396
Stoeckeria algicida	Alveolata / Dinoflagellata	Dinophyceae	N/A	N/A	Stoeckeria	330-483	59	2.05284e-151	97	AJ841809
Woloszynskia cincta	Alveolata / Dinoflagellata	Dinophyceae	Suessiales	Biecheleriaceae	Woloszynskia	404-459	7	0	97	FR690459
Vermistella antarctica	Amoebozoa	Flabellinea	N/A	Vannellidae	Vermistella	338-413	4	1.42196e-134	93	DQ229956
Vexillifera armata	Amoebozoa	Discosea	Dactylopodida	Vexilliferidae	Vexillifera	338-476	8	3.34709e-117	90	AY183891
Pholoides asperus	Annelida	Polychaeta	Phyllodocida	Pholoidae	Pholoides	339-349	2	2.49315e-144	96	JN852841
Amastigomonas mutabilis	Apusozoa	N/A	N/A	Apusomonadidae	Amastigomonas	337-460	13	4.33546e-141	94	AY050182
Apusomonas proboscidea	Apusozoa	Thecomonadea	Apusomonadida	Apusomonadidae	Apusomonas	460	1	1.74605e-160	92	DQ207567
Bythoceratina hanejiensis	Arthropoda	Crustacea	Podocopida	Bythocytheridae	Bythoceratina	331-469	66	8.77399e-112	89	AB076619
Cytheropteron subuchioi	Arthropoda	Crustacea	Podocopida	Cytheruridae	Cytheropteron	330-488	1087	3.04938e-130	93	AB076628
Limnocythere sp.	Arthropoda	Crustacea	Podocopida	Limnocytheridae	Limnocythere	376-442	3	5.58064e-153	94	AB076635
Schlerochilus oshoroensis	Arthropoda	Crustacea	Podocopida	Bythocytheridae	Schlerochilus	331-347	6	1.30218e-109	88	AB076620
Spinileberis quadriaculeata	Arthropoda	Crustacea	Podocopida	Schizocytheridae	Spinileberis	330-493	444	4.23497e-141	95	AB076638
Xiphichilus sp.	Arthropoda	Crustacea	Podocopida	Paradoxostomatidae	Xiphichilus	330-512	687	7.657e-138	94	AB076624
Stephanodiscus sp.	Bacillariophyta	Coscinodiscophyceae	Thalassiosirales	Thalassiosiraceae	Stephanodiscus	330-460	18	7.16513e-151	97	AB430594
Allas sp.	Cercozoa	Imbricatea	Thaumatomonadida	N/A	Allas	359-456	8	1.16794e-148	94	AY268040
Cercomonas edax	Cercozoa	N/A	Cercomonadida	Cercomonadidae	Cercomonas	347-461	17	1.79264e-95	85	AF411269
Cercozoa sp.	Cercozoa	N/A	N/A	N/A	Cercozoa	353-468	17	3.33882e-130	91	GU320591
Paracercomonas sp.	Cercozoa	N/A	Cercomonadida	Cercomonadidae	Paracercomonas	348-480	75	3.6949e-104	85	HM536155
Cymbomonas tetramitiformis	Chlorophyta	Prasinophyceae	Pyramimonadales	N/A	Cymbomonas	421-456	2	0	97	FN562438
Dictyochloropsis sp.	Chlorophyta	Trebouxiophyceae	Microthamniales	N/A	Dictyochloropsis	455	2	0	96	GU017664
Mamiella gilva	Chlorophyta	Mamiellophyceae	Mamiellales	N/A	Mamiella	444	1	0	98	FN562450
Prasinopapilla vacuolata	Chlorophyta	Chlorophyceae	N/A	Prasinophyceae	Prasinopapilla	440-464	6	0	96	AB183649
Pterosperma cristatum	Chlorophyta	Prasinophyceae	Pyramimonadales	N/A	Pterosperma	425-449	3	5.58889e-179	96	AJ010407
Pyramimonas gelidicola	Chlorophyta	Prasinophyceae	Pyramimonadales	N/A	Pyramimonas	451-456	3	0	96	FN562442
Novistrombidium orientale	Ciliophora	Spirotrichea	Oligotrichia	Strombidiidae	Novistrombidium	450	1	0	98	FJ422988
Spathidium stammeri	Ciliophora	Litostomatea	Haptorida	Spathidiidae	Spathidium	358	1	1.4172e-166	97	DQ411862
Diplasterias brucei	Echinodermata	Asteroidea	Forcipulatida	Asteriidae	Diplasterias	384-386	4	6.66e-153	96	DQ060785
Pisater ochraceus	Echinodermata	Asteroidea	Forcipulatida	Labidiasteridae	Rathbunaster	330-489	2015	9.95969e-143	95	AF088807
Candida agrestis	Fungi / Ascomycota	Saccharomycetes	Saccharomycetales	N/A	Candida	330-448	14	1.1354e-154	99	AB023471
Chaetonotus neptuni	Gastrotricha	N/A	Chaetonotida	Chaetonotidae	Chaetonotus	331-441	5	9.99345e-143	96	AM231774
Chrysochromulina parkeae	Haptophyta	Prymnesiophyceae	Prymnesiales	Chrysochromulinaceae	Chrysochromulina	426	1	3.53602e-175	95	AM490994
Mya truncata	Mollusca	Bivalvia	Myoida	Myidae	Mya	423-486	3	4.63469e-180	95	AY570556
Sulculus diversicolor	Mollusca	Gastropoda	Vetigastropoda	Haliotidae	Haliotis	353-475	4	2.87838e-156	97	AY698072
Perkinsus andrewsi	Myzozoa	Perkinsea	Perkinsida	Perkinsidae	Perkinsus	443-459	2	8.4737e-95	80	AY305326
Desmoscolex sp.	Nematoda	Chromadorea	Desmoscolecida	Desmoscolecidae	Desmoscolex	444-461	2	5.35377e-167	95	JN815322
Eubostrichus topiarius	Nematoda	Chromadorea	Desmodorida	Desmodoridae	Eubostrichus	376	1	0	99	AY788931
Oxystomina sp.	Nematoda	Enoplida	Oxystominoidea	Oxystominidae	Oxystomina	405-443	2	1.16997e-136	93	FJ040499
Fibrocapsa japonica	Ochrophyta	Raphidophyceae	Chattonellales	Chattonellaceae	Fibrocapsa	462	2	0	99	AY788931
Kuhnia scombri	Platyhelminthes	Monogenea	Mazocraeidea	Mazocraeidae	Kuhnia	348-507	37	3.23259e-149	96	AJ228783
Zonorhynchus seminascatus	Platyhelminthes	Turbellaria	Rhabdocoela	Cicerinidae	Zonorhynchus	330-447	102	5.1638e-121	92	AY775750
Cryothecomonas aestivalis	Rhizaria / Cerozoa	Thecofilosea	Cryomonadida	N/A	Cryothecomonas	375-466	8	3.50834e-168	96	AF290539
Cryothecomonas longipes	Rhizaria / Cerozoa	Thecofilosea	Cryomonadida	N/A	Cryothecomonas	405-485	8	0	96	AF290540
Protaspis grandis	Rhizaria / Cerozoa	Silicofilosea	Thaumatomonadida	Thaumatomastigidae	Protaspis	353	1	7.22761e-164	98	DQ303924
Protaspis sp.	Rhizaria / Cerozoa	Silicofilosea	Thaumatomonadida	Thaumatomastigidae	Protaspis	357-464	6	3.79109e-161	97	FJ824125
Protaspis obliqua	Rhizaria / Cerozoa	Silicofilosea	Thaumatomonadida	Thaumatomastigidae	Protaspis	343-487	12	4.72512e-128	90	FJ824122
Pirsonia diaderma	Stramenopile /	N/A	N/A	N/A	Pirsonia	340	1	8.44508e-163	99	AJ561114
Pirsonia verrucosa	Stramenopile /	N/A	N/A	N/A	Pirsonia	331-447	14	1.29988e-147	97	AJ561113
Chattonella subsalsa	Stramenopile / Bacillariophyta	Raphidophyceae	Chattonellales	Chattonellaceae	Chattonella	432	1	1.33915e-161	91	DQ191680
Coscinodiscus sp.	Stramenopile / Bacillariophyta	Coscinodiscophyceae	Coscinodiscales	Coscinodiscaceae	Coscinodiscus	343-470	7	1.64632e-165	99	AY485448
Cylindrotheca fusiformis	Stramenopile / Bacillariophyta	Bacillariophyceae	Bacillariales	Bacillariaceae	Cylindrotheca	433	1	0	96	AY485457
Psammodictyon constrictum	Stramenopile / Bacillariophyta	Bacillariophyceae	Bacillariales	Bacillariaceae	Psammodictyon	339-465	2	7.51173e-159	98	AB430617
Psammodictyon sp.	Stramenopile / Bacillariophyta	Bacillariophyceae	Bacillariales	Bacillariaceae	Psammodictyon	346-349	2	1.27802e-160	98	JQ885984
Sellaphora pupula	Stramenopile / Bacillariophyta	Bacillariophyceae	Naviculales	Sellaphoraceae	Sellaphora	362-434	2	2.77216e-150	94	EF151964
Unknown organism	N/A	N/A	N/A	N/A	N/A	338-495	2351	4.53702e-147	96	N/A
Table shows the query sequences lengths and the number of hits, minimum BLAST e-values, mean similarity, GenBank accession numbers, and the corresponding taxonomic description. Asterias amurensis sequence hits are highlighted in yellow.
Table S2F. Detailed description obtained after NCBI BLASTn search of 13,909 sequences from treatment 12 (control; i.e., sediment sample without larval spiking).
Species	phylum	Class	Order	Family	Genera	Seq. Length(s) (bp)	#Hits	min. eValue	Mean similarity	GenBank hit
Eimeriida sp.	Alveolata / apicomplexa	Coccidia	Eucoccidiorida	Eimeriidae	Eimeriida	351-456	5	6.30973e-114	88	EF024815
Gregarinidae sp.	Alveolata / apicomplexa	Gregarinia	Eugregarinida	Gregarinidae	Gregarinidae	356-440	19	1.32111e-122	90	FJ832156
Tridacna hemolymph	Alveolata / apicomplexa	N/A	N/A	N/A	Tridacna	363-447	3	3.62234e-117	87	AB000912
Alexandrium affine	Alveolata / Dinoflagellata	Dinophyceae	Gonyaulacales	Gonyaulacaceae	Alexandrium	350-484	578	1.74463e-173	93	JF906997
Alexandrium hiranoi	Alveolata / Dinoflagellata	Dinophyceae	Gonyaulacales	Gonyaulacaceae	Alexandrium	350-497	5203	8.30989e-159	98	AY641564
Alexandrium pseudogoniaulax	Alveolata / Dinoflagellata	Dinophyceae	Gonyaulacales	Gonyaulacaceae	Alexandrium	374-382	2	3.35268e-162	95	AB088302
Alexandrium margaelefii	Alveolata / Dinoflagellata	Dinophyceae	Gonyaulacales	Gonyaulacaceae	Alexandrium	461	1	1.74463e-173	93	JF906997
Azadinium caudatum	Alveolata / Dinoflagellata	Dinophyceae	Gonyaulacales	Amphidomataceae	Azadinium	435	1	1.10724e-162	92	JQ247707
Azadinium polongum	Alveolata / Dinoflagellata	Dinophyceae	Gonyaulacales	Amphidomataceae	Azadinium	429-457	2	0	99	JX559886
Azadinium spinosum	Alveolata / Dinoflagellata	Dinophyceae	Gonyaulacales	Amphidomataceae	Azadinium	350-480	40	5.87534e-165	98	JX262491
Diplopsalis lenticula	Alveolata / Dinoflagellata	Dinophyceae	Peridiniales	Protoperidiniaceae	Diplopsalis	443-461	2	0	97	AB716909
Duboscquodinium collinii	Alveolata / Dinoflagellata	Dinophyceae	N/A	Duboscquodinium	Duboscquodinium	442-479	9	5.22019e-180	94	HM483399
Euduboscquella crenulata	Alveolata / Dinoflagellata	Dinophyceae	Syndiniales	Eudubosquellidae	Euduboscquella	417-455	5	1.28705e-180	93	JN606065
Euduboscquella sp.	Alveolata / Dinoflagellata	Dinophyceae	Syndiniales	Eudubosquellidae	Euduboscquella	372-438	4	1.38902e-154	91	JN934992
Gonyaulax polygramma	Alveolata / Dinoflagellata	Dinophyceae	Gonyaulacales	Gonyaulacaceae	Gonyaulax	350-486	677	1.80364e-95	84	AY775287
Gonyaulax spinifera	Alveolata / Dinoflagellata	Dinophyceae	Gonyaulacales	Gonyaulacaceae	Gonyaulax	350-489	395	5.88572e-127	90	AF022155
Gonyaulax verior	Alveolata / Dinoflagellata	Dinophyceae	Gonyaulacales	Gonyaulacaceae	Gonyaulax	434-445	2	2.19672e-108	84	AY443013
Gymnodinium beii	Alveolata / Dinoflagellata	Dinophyceae	Gymnodiniales	Gymnodiniaceae	Gymnodinium	310-476	98	1.08273e-175	94	U41087
Gymnodinium microreticulatum	Alveolata / Dinoflagellata	Dinophyceae	Gymnodiniales	Gymnodiniaceae	Gymnodinium	373-457	4	7.68024e-164	97	AB265965
Gymnodinium sp.	Alveolata / Dinoflagellata	Dinophyceae	Gymnodiniales	Gymnodiniaceae	Gymnodinium	352-472	47	2.20344e-170	99	EF492493
Noctiluca scintillans	Alveolata / Dinoflagellata	Dinophyceae	Noctilucales	Noctilucaceae	Noctiluca	358-464	63	3.56082e-155	95	GQ380592
Pentapharsodinium tyrrhenicum	Alveolata / Dinoflagellata	Dinophyceae	Peridiniales	Peridiniaceae	Pentapharsodinium	351-468	58	1.29824e-160	97	HQ845329
Polarella glacialis	Alveolata / Dinoflagellata	Dinophyceae	Suessiales	Suessiaceae	Polarella	434-463	11	7.38267e-178	94	AF099183
Prorocentrum micans	Alveolata / Dinoflagellata	Dinophyceae	Prorocentrales	Prorocentraceae	Prorocentrum	459	1	0	97	EF492511
Protoceratium reticulatum	Alveolata / Dinoflagellata	Dinophyceae	Gonyaulacales	Gonyaulacaceae	Protoceratium	369-420	4	4.7894e-160	97	AY421790
Protoperidinium americanum	Alveolata / Dinoflagellata	Dinophyceae	Peridiniales	Protoperidiniaceae	Protoperidinium	351-466	26	3.71951e-161	98	AB716911
Protoperidinium claudicans	Alveolata / Dinoflagellata	Dinophyceae	Peridiniales	Protoperidiniaceae	Protoperidinium	446-459	3	4.53481e-136	86	AB255833
Protoperidinium leonis	Alveolata / Dinoflagellata	Dinophyceae	Peridiniales	Protoperidiniaceae	Protoperidinium	368-463	52	8.65643e-100	84	AB181898
Protoperidinium monovelum	Alveolata / Dinoflagellata	Dinophyceae	Peridiniales	Protoperidiniaceae	Protoperidinium	361-474	73	1.09956e-99	89	AB716913
Protoperidinium punctulatum	Alveolata / Dinoflagellata	Dinophyceae	Peridiniales	Protoperidiniaceae	Protoperidinium	350-461	17	1.21421e-116	91	AB181906
Protoperidinium thulesense	Alveolata / Dinoflagellata	Dinophyceae	Peridiniales	Protoperidiniaceae	Protoperidinium	366-471	23	6.19015e-108	86	AB261518
Pyrocystis noctiluca	Alveolata / Dinoflagellata	Dinophyceae	Pyrocystales	N/A	Pyrocystis	352-476	10	7.73161e-56	76	AF022156
Scrippsiella sp.	Alveolata / Dinoflagellata	Dinophyceae	Peridiniales	Peridiniaceae	Scrippsiella	356-466	29	2.941e-156	96	FR865630
Scrippsiella trochoidea	Alveolata / Dinoflagellata	Dinophyceae	Peridiniales	Peridiniaceae	Scrippsiella	350-470	597	7.15762e-164	98	HM483396
Stoeckeria algicida	Alveolata / Dinoflagellata	Dinophyceae	N/A	N/A	Stoeckeria	350-478	40	9.94925e-156	96	AJ841809
Woloszynskia cincta	Alveolata / Dinoflagellata	Dinophyceae	Suessiales	Biecheleriaceae	Woloszynskia	400-459	24	1.27807e-161	94	FR690459
Hartmannella abertawensis	Amoebozoa	Lobosa	Euamoebida	Hartmannellidae	Hartmannella	481	1	8.85626e-171	92	DQ190241
Vermistella antarctica	Amoebozoa	Flabellinea	N/A	Vannellidae	Vermistella	350-456	6	5.50764e-140	93	DQ229956
Vexillifera armata	Amoebozoa	Discosea	Dactylopodida	Vexilliferidae	Vexillifera	358-474	11	3.82042e-123	89	HQ687482
Pholoides asperus	Annelida	Polychaeta	Phyllodocida	Pholoidae	Pholoides	351-477	11	7.18035e-164	98	JN852841
Amastigomonas mutabilis	Apusozoa	N/A	N/A	Apusomonadidae	Amastigomonas	351-469	22	1.0666e-142	94	AY050182
Athalamea sp.	Arthropoda	N/A	N/A	N/A	Athalamea	352-452	4	1.58798e-140	93	EF024169
Bythoceratina hanejiensis	Arthropoda	Crustacea	Podocopida	Bythocytheridae	Bythoceratina	388-468	32	4.44403e-129	89	AB076619
Eunotia bilunaris	Arthropoda	Crustacea	Harpacticoida	Euterpinidae	Euterpina	399-425	2	0	97	HQ912599
Penilia avirostris	Arthropoda	Crustacea	Diplostraca	Sididae	Penilia	366-478	12	1.04546e-155	98	EF189632
Spinileberis quadriaculeata	Arthropoda	Crustacea	Podocopida	Schizocytheridae	Spinileberis	352-481	42	1.21976e-154	96	AB076638
Biddulphiopsis membranacea	Bacillariophyta	Mediophyceae	Biddulphiales	Biddulphiophycidae	Biddulphiopsis	458	1	0	97	HQ912638
Chaetoceros neogracile	Bacillariophyta	Coscinodiscophyceae	Chaetocerotales	Chaetocerotaceae	Chaetoceros	430-476	2	5.67394e-122	84	EU090012
Stephanodiscus sp.	Bacillariophyta	Coscinodiscophyceae	Thalassiosirales	Thalassiosiraceae	Stephanodiscus	356-461	20	1.41684e-166	98	AB430594
Allas sp.	Cercozoa	Imbricatea	Thaumatomonadida	N/A	Allas	355-478	14	1.33639e-141	93	AY268040
Cercomonas edax	Cercozoa	N/A	Cercomonadida	Cercomonadidae	Cercomonas	382-480	35	2.5821e-119	87	AF411269
Cercozoa sp.	Cercozoa	N/A	N/A	N/A	Cercozoa	324-476	36	1.15166e-110	88	GU320591
Paracercomonas sp.	Cercozoa	N/A	Cercomonadida	Cercomonadidae	Paracercomonas	458-481	29	2.61798e-139	87	HM536155
Cymbomonas tetramitiformis	Chlorophyta	Prasinophyceae	Pyramimonadales	N/A	Cymbomonas	377-471	3	1.95133e-171	97	FN562438
Mamiella gilva	Chlorophyta	Mamiellophyceae	Mamiellales	N/A	Mamiella	407-444	7	8.39859e-177	96	FN562450
Oocystis solitaria	Chlorophyta	Trebouxiophyceae	Chlorellales	Oocystaceae	Oocystis	460	1	0	96	EF023544
Picocystis salinarum	Chlorophyta	Chlorophyceae	N/A	N/A	Picocystis	445	1	8.74065e-120	83	DQ267705
Prasinopapilla vacuolata	Chlorophyta	Chlorophyceae	N/A	Prasinophyceae	Prasinopapilla	359-462	29	1.2467e-154	96	AB183649
Prototheca wickerhamii	Chlorophyta	Trebouxiophyceae	Chlorellales	Chlorellaceae	Prototheca	447-467	2	2.20159e-165	100	X56099
Pterosperma cristatum	Chlorophyta	Prasinophyceae	Pyramimonadales	N/A	Pterosperma	429	1	1.32748e-180	95	AJ010407
Pyramimonas gelidicola	Chlorophyta	Prasinophyceae	Pyramimonadales	N/A	Pyramimonas	421-467	8	5.65893e-179	95	FN562442
Paradiscocephalus elongatus	Ciliophora	Spirotrichea	Euplotida	Discocephalidae	Paradiscocephalus	412-4251	2	1.40421e-167	93	EU684746
Strombidinopsis acuminata	Ciliophora	Spirotrichea	Choreotrichida	Strombidinopsidae	Strombidinopsis	444	1	0	99	AJ841809
Mortierella minutissima	Fungi /	Zygomycetes	Mortierellales	Mortierellaceae	Mortierella	404-480	5	2.9316e-125	86	EU736293
Candida agrestis	Fungi / Ascomycota	Saccharomycetes	Saccharomycetales	N/A	Candida	351-433	16	1.38613e-166	99	AB023471
Carpediemonas sp.	Fungi / Ascomycota	Saccharomycetes	Saccharomycetales	N/A	Candida	430-463	2	2.75523e-94	81	AB018140
Eremothecium sinecaudum	Fungi / Ascomycota	Saccharomycetes	Saccharomycetales	Saccharomycetaceae	Eremothecium	383	2	1.10402e-60	91	FJ422506
Isaria farinosa	Fungi / Ascomycota	Sordariomycetes	Hypocreales	Cordycipitaceae	Isaria	449	1	0	98	JF429895
Westerdykella cylindrica	Fungi / Ascomycota	Dothideomycetes	Pleosporales	Sporormiaceae	Westerdykella	443	1	0	96	FR690459
Derxomyces hainanensis	Fungi / Basidiomycota	Tremellomycetes	Tremellales	N/A	Derxomyces	395	1	1.13676e-155	93	EU517068
Acaulospora sp.	Glomeromycota	Glomeromycetes	Diversisporales	Acaulosporaceae	Acaulospora	426-452	3	6.84058e-96	80	AJ306440
Braarudosphaera bigelowii	Haptophyta	Prymnesiophyceae	Coccosphaerales	Braarudosphaeraceae	Braarudosphaera	427	1	1.50697e-173	95	AB478412
Pycnophyes greenlandicus	Kinorhyncha	N/A	Homalorhagida	Pycnophyidae	Pycnophyes	352-471	13	3.50086e-117	87	AY428820
Pycnophyes tjarno	Kinorhyncha	N/A	Homalorhagida	Pycnophyidae	Pycnophyes	350-482	18	6.28976e-114	88	AY859598
Limaria hians	Mollusca	Bivalvia	Limoida	Limidae	Limaria	362-425	3	6.95299e-177	100	JQ611489
Rhynchopelta concentrica	Mollusca	Gastropoda	Vetigastropoda	Peltospiridae	Rhynchopelta	373	1	0	99	AF534988
Sulculus diversicolor	Mollusca	Gastropoda	Vetigastropoda	Haliotidae	Haliotis	355-470	16	1.23022e-173	99	AY698072
Perkinsus marinus	Myzozoa	Perkinsea	Perkinsida	Perkinsidae	Perkinsus	377-461	9	1.6172e-179	95	AF126013
Neochromadora sp.	Nematoda	Chromadorea	Chromadorida	Chromadoridae	Neochromadora	351-468	28	3.48365e-155	97	AY854210
Pseudostomum gracilis	Platyhelminthes	Turbellaria	Prolecithophora	Pseudostomidae	Pseudostomum	365-462	11	3.30626e-86	81	AF065423
Scleraulophorus cephalatus	Platyhelminthes	Turbellaria	Prolecithophora	Pseudostomidae	Scleraulophorus	373-424	4	3.27728e-86	82	AF167423
Cryothecomonas aestivalis	Rhizaria / Cerozoa	Thecofilosea	Cryomonadida	N/A	Cryothecomonas	353-444	6	4.14728e-167	97	AF290539
Cryothecomonas longipes	Rhizaria / Cerozoa	Thecofilosea	Cryomonadida	N/A	Cryothecomonas	437-478	9	2.61699e-164	97	AF290540
Protaspis sp.	Rhizaria / Cerozoa	Silicofilosea	Thaumatomonadida	Thaumatomastigidae	Protaspis	356-481	14	5.60759e-159	96	FJ824125
Glaucosphaera vacuolata	Rhodophyta	Rhodellophyceae	Rhodellales	Rhodellaceae	Glaucosphaera	446	1	6.7362e-115	83	AB045583
Thraustochytrium motivum	Stramenopile	N/A	Labyrinthulida	Thraustochytriidae	Thraustochytrium	387-439	3	1.91353e-140	89	AF265337
Tribonema intermixtum	Stramenopile	Xanthophyceae	Tribonematales	Tribonemataceae	Tribonema	479	1	4.01682e-156	99	AF083397
Ochromonadaceae sp.	Stramenopile /	Synurophyceae	Ochromonadales	Ochromonadaceae	Ochromonadaceae	463-473	2	2.44764e-171	94	EF023544
Pirsonia diaderma	Stramenopile /	N/A	N/A	N/A	Pirsonia	465	1	9.7704e-164	92	AJ561114
Pirsonia guinardiae	Stramenopile /	N/A	N/A	N/A	Pirsonia	351-490	11	2.41625e-138	93	AJ561112
Pirsonia verrucosa	Stramenopile /	N/A	N/A	N/A	Pirsonia	350-501	25	5.15384e-153	96	AJ561113
Ditylum brightwellii	Stramenopile / Bacillariophyta	Mediophyceae	Lithodesmiales	Lithodesmiaceae	Ditylum	351	1	1.06566e-161	97	FJ266034
Hemiaulus sinensis	Stramenopile / Bacillariophyta	Bacillariophyceae	Hemiaulales	Hemiaulaceae	Hemiaulus	454	3	2.55469e-158	90	HQ912624
Mastodiscus radiatus	Stramenopile / Bacillariophyta	Mediophyceae	Triceratiales	Triceratiaceae	Mastodiscus	458-464	2	0	97	HQ912675
Nanofrustulum shiloi	Stramenopile / Bacillariophyta	Bacillariophyceae	Fragilariales	Fragilariaceae	Nanofrustulum	432	1	1.74292e-147	96	HQ912578
Psammodictyon sp.	Stramenopile / Bacillariophyta	Bacillariophyceae	Bacillariales	Bacillariaceae	Psammodictyon	428-433	2	0	98	JQ885984
Pseudopirsonia mucosa	Stramenopile / Bacillariophyta	Bacillariophyceae	N/A	N/A	Pseudopirsonia	421-460	2	7.6868e-171	93	AJ561116
Rhizidiomyces apophysatus	Stramenopile / Bacillariophyta	Hyphochytriomycetes	N/A	Rhizidiomycetaceae	Rhizidiomyces	361-445	2	1.98948e-139	92	AF163295
Skeletonema sp.	Stramenopile / Bacillariophyta	Coscinodiscophyceae	Thalassiosirales	Skeletonemataceae	Skeletonema	437	1	0	99	AB728774
Surirella sp.	Stramenopile / Bacillariophyta	Bacillariophyceae	Surirellales	Surirellaceae	Surirella	432-434	2	2.4306e-177	95	HQ912414
Thalassiosira delicatula	Stramenopile / Bacillariophyta	Coscinodiscophyceae	Thalassiosirales	Thalassiosiraceae	Thalassiosira	441-477	2	0	98	AJ810855
Thalassiosira mala	Stramenopile / Bacillariophyta	Coscinodiscophyceae	Thalassiosirales	Thalassiosiraceae	Thalassiosira	374	1	1.48702e-166	98	HM991693
Thalassiosira minima	Stramenopile / Bacillariophyta	Coscinodiscophyceae	Thalassiosirales	Thalassiosiraceae	Thalassiosira	419-479	13	5.52999e-179	95	DQ514876
Thalassiosira pseudonana	Stramenopile / Bacillariophyta	Coscinodiscophyceae	Thalassiosirales	Thalassiosiraceae	Thalassiosira	356	1	3.53565e-174	99	AM235383
Triceratium dubium	Stramenopile / Bacillariophyta	Mediophyceae	Triceratiales	Triceratiaceae	Triceratium	459	1	0	98	HQ912572
Pseudopedinella elastica	Stramenopile / Ochrophyta	Dictyochophyceae	Chromalinales	Pedinellaceae	Pseudopedinella	451	1	0	97	U14387
Haliphthoros sp.	Stramenopile / Oomycota	Oomycetes	Lagenidiales	Haliphthoraceae	Haliphthoros	446-459	3	3.81297e-137	97	AB178865
Pythium boreale	Stramenopile / Oomycota	Oomycetes	Peronosporales	N/A	Phytopythium	352-463	16	1.06997e-142	93	EF418927
Pteridium aquilinum	Streptophyta	Polypodiopsida	Polypodiales	Dennstaedtiaceae	Pteridium	351	1	2.0572e-164	99	U18628
Uncultured Eukaryote	Uncultured organisms	N/A	N/A	N/A	N/A	351-489	5182	1.88453e-152	95	N/A
Table shows the query sequences lengths and the number of hits, minimum BLAST e-values, mean similarity, GenBank accession numbers, and the corresponding taxonomic description.
