# Supplementary material for: Evaluating Detection Limits of Next-Generation Sequencing for the Surveillance and Monitoring of International Marine Pests
Source: PLoS One. 2013 Sep 4;8(9):e73935. doi: 10.1371/journal.pone.0073935 (PMC3762713; doi:10.1371/journal.pone.0073935)
Supplement: Table S3 — List of fusion primers and fusion primer combinations used in this study. (XLSX) [file pone.0073935.s004.xlsx]

## Sheet: Sheet1
Table S3A. List of fusion primers used in this study.
Fusion Primer Names	Primer Key	MID	Hybridising primer	Direction 5'-3'
18SFMID1	CGTATCGCCTCCCTCGCGCCATCAG	ACGAGTGCGT	GCCAGTAGTCATATGCTTGTCT	Forward
18SRMID1	CTATGCGCCTTGCCAGCCCGCTCAG	ACGAGTGCGT	GCCTGCTGCCTTCCTT	Reverse
18SFMID2	CGTATCGCCTCCCTCGCGCCATCAG	ACGCTCGACA	GCCAGTAGTCATATGCTTGTCT	Forward
18SRMID2	CTATGCGCCTTGCCAGCCCGCTCAG	ACGCTCGACA	GCCTGCTGCCTTCCTT	Reverse
18SFMID3	CGTATCGCCTCCCTCGCGCCATCAG	AGACGCACTC	GCCAGTAGTCATATGCTTGTCT	Forward
18SRMID3	CTATGCGCCTTGCCAGCCCGCTCAG	AGACGCACTC	GCCTGCTGCCTTCCTT	Reverse
18SFMID4	CGTATCGCCTCCCTCGCGCCATCAG	AGCACTGTAG	GCCAGTAGTCATATGCTTGTCT	Forward
18SRMID4	CTATGCGCCTTGCCAGCCCGCTCAG	AGCACTGTAG	GCCTGCTGCCTTCCTT	Reverse
18SFMID7	CGTATCGCCTCCCTCGCGCCATCAG	CGTGTCTCTA	GCCAGTAGTCATATGCTTGTCT	Forward
18SRMID7	CTATGCGCCTTGCCAGCCCGCTCAG	CGTGTCTCTA	GCCTGCTGCCTTCCTT	Reverse
Table S3B. List of fusion primer combinations used in each treatment.
Treatments	Key-MID-Primer combinations for multiplex
Treatment 1	18SFMID1 / 18SRMID1
Treatment 2	18SFMID2 / 18SRMID2
Treatment 3	18SFMID3 / 18SRMID3
Treatment 4	18SFMID1 / 18SRMID2
Treatment 5	18SFMID1 / 18SRMID3
Treatment 6	18SFMID2 / 18SRMID1
Treatment 7	18SFMID2 / 18SRMID3
Treatment 8	18SFMID3 / 18SRMID1
Treatment 9	18SFMID3 / 18SRMID2
Treatment 10	18SFMID4 / 18SRMID1
Treatment 7-8 Control	18SFMID4 / 18SRMID4
Treatment 9-10 Control	18SFMID7 / 18SRMID7
