# Supplementary material for: Evaluating Detection Limits of Next-Generation Sequencing for the Surveillance and Monitoring of International Marine Pests
Source: PLoS One. 2013 Sep 4;8(9):e73935. doi: 10.1371/journal.pone.0073935 (PMC3762713; doi:10.1371/journal.pone.0073935)
Supplement: DNA S1 — Reference DNA sequence alignment for the COI gene (fasta format). (FASTA) [file pone.0073935.s005.fasta]

>ANNELIDA_Sabella spallanzanii_AY436349
-----------------GGTCAACAAATCATAAAGATATTGGCACTATATACCTAATCTT
TGGTGTATGAGCAGGACTTCTAGGAACATCCATA---AGA---ATTCTAATTCGTACCGA
ACCCGGACAACCAG-GAAC--ATTCCTAGGAAGA---GACCAACTCTATAACACAATTGT
AACGGCCCATGCCTTCCTAATAATTTTCTTTCTAGTAATA-CCAATAATAATTGG-----
-------AGGGTTCGGAAACTGACTTGTTCCCCTAATA---CTCGGAGCGCCAGACATGG
CATTTCCTCGCCTAAATAACATAAGGTTTTGGCTACTGCCTCCCTC-CCTTACACTGCTA
GTTTTCTCAGCCGCAGTAGAAAAAGGAGCTGGCACAGGATGAACAGTATACCCCCC-ACT
ATCAAGGAATCTCG---CCCATGCCGGACCGTCAGTAGATCTAGCA---ATTTTTTCTCT
CCACCTAGCAGGTGTTTCATCCATTTTAGCATCTTTAAACTTTATTACGACAACAATCAA
TATACGATCTAAGGGCATACGA---ATAGAACGGGTTCCCCTATTTGTCTGATCTGTTAT
AATTACAGCTATCCTTCTTCTTCTTTCCCTGCCGGTTTTAGCGGGT---GCCATCACCAT
ATTACTAACTGACCGTAACCTAAACACCGCATTCTTTGATGCGGCAGGGGGAGGGGACCC
CGTGCTATATCAACACCTCTTCTGATTTTTTGGTCACCCTGAAGTTTA------------
------------------------------------------------------------
------------------------------------------------------------
------------------------------------------------------------
------------------------------------------------------------
------------------------------------------------------------
------------------------------------------------------------
------------------------------------------------------------
------------------------------------------------------------
------------------------------------------------------------
------------------------
>ANNELIDA_Hermodice carunculata_FJ429280
------------------------------------------------------------
-------------GGACTTCTAGGAACATCCATG---AGA---ATTCTAATTCGTACCGA
ACTCGGACAACCAG-GAAC--ATTCCTAGGAAGA---GACCAACTCTATAACACAATTGT
AACAGCCCATGCCTTCCTAATAATTTTCTTTCTAGTAATA-CCAATAATGATTGG-----
-------AGGGTTTGGAAACTGACTTGTTCCCCTAATA---CTCGGAGCGCCAGACATGG
CATTTCCTCGCCTAAATAACATAAGGTTTTGACTACTGCCTCCCTC-CCTCACACTGTTA
GTTTTTTCAGCCGCAGTGGAAAAAGGAGCCGGCACGGGATGAACAGTATACCCCCC-ACT
ATCAAGAAATCTCG---CCCATGCCGGGCCGTCAGTAGATCTGGCA---ATTTTTTCTCT
CCACCTAGCAGGTGTTTCATCCATTTTAGCATCCTTAAACTTCATTACGACAACAATCAA
TATACGATCTAAGGGCATACGA---ATAGAACGAGTTCCCCTATTTGTATGATCTGTTAT
AATTACAGCTATCCTTCTTCTTCTTTCCCTGCCGGTTTTAGCAGGT---GCCATCACCAT
ATTACTGACTGACCGTAACCTAAACACCGCATTCTTTGATCCGGCAGGGGGAGGG-----
------------------------------------------------------------
------------------------------------------------------------
------------------------------------------------------------
------------------------------------------------------------
------------------------------------------------------------
------------------------------------------------------------
------------------------------------------------------------
------------------------------------------------------------
------------------------------------------------------------
------------------------------------------------------------
------------------------
>ANNELIDA_Paramphinome jeffreysii_AY838875
-----------------GGTCAACAAATCATAAAGATATTGGCACCATATATATAATCTT
CGGAGTTTGAGCAGGACTACTCGGAACCTCAATA---AGG---ATTTTAATTCGCACAGA
GCTCGGGCAGCCCG-GAGC--TTTTCTAGGAAGA---GACCAACTTTACAATACCATCGT
TACCGCCCACGCATTTCTTATAATCTTCTTTCTAGTAATA-CCTATAATAATTGG-----
-------CGGATTTGGCAACTGACTGGTACCACTTATA---TTAGCGGCACCTGATATAG
CATTTCCTCGACTAAATAATATAAGATTTTGACTACTTCCCCCCTC-TCTAACACTACTT
GTATTTTCAGCCGCAGTAGAAAAAGGGGCCGGAACAGGCTGAACCGTATACCCTCC-ATT
ATCCAGAAATCTCG---CCCATGCCGGACCCTCCGTAGACCTGGCC---ATTTTCTCGTT
ACACCTGGCGGGAGTGTCATCAATTTTGGCCTCCTTAAACTTTATCACAACAACCATTAA
CATGCGAGTTGAAGGAATACAA---ATAGAACGGGTACCACTGTTTATTTGATCTATTCT
AATTACAACTATTTTACTGTTACTATCCCTCCCCGTTCTCGCCGGA---GCAATTACAAT
ACTACTTACGGACCGAAACTTAAATACCGCGTTCTTCGACCCCGCAGGAGGAGGAGACCC
AGTGCTCTACCAGCACTTATTCTGGTTTTTTGGGCACCCAGAAGTATATATTCTTATTCT
CCCTGGGTTTGGGATAATCTCACATGTGGTCTCTCACCACGCAGCAAAAGAA---GAACC
CTTCGGAACACTCGGCATAATCTACGCCATACTCGGAATTGGTATTTTAGGTTTTATTGT
CTGAGCCCATCACATATTTACAGTAGGAATAGACGTAGATACCCGTGCCTATTTCACCGC
AGCTACTATAATCATTGCTGTCCCCACTGGAATTAAAGTATTTAGATGGTTGGCAACAAT
CCACGGAGCAAAAGTAAGCTACGACACCCCGATGCTCTGAGCTTTAGGATTCATTTTCTT
ATTCACCCTTGGCGGACTAACCGGAATCATCCTCTCAAACTCCTCATTAGATATTATACT
ACACGACACCTACTATGTCACAGCCCACTTTCACTACGTTCTTAGAATGGGCGCTGTATT
TGCAGTATTCGCAGGATTTAACCATTGGTACCCTTTAATAACAGGCTTAGTATTACACCC
ACGATGATCAGCCGCACAATTTTTCCTTATATTCATCGGAGTAAACCTTACCTTCTTCCC
CCAACACTTCCTAGGACTAAGCGG
>ANNELIDA_Eurythoe sp._FJ429273
------------------------------------------------------------
-------------GGCCTTCTGGGAACTTCAATA---AGA---ATTCTTATTCGAACCGA
ACTAGGCCAACCAG-GCTC--TTTCTTAGGCAGA---GATCAATTGTATAACACAATTGT
AACAGCCCACGCCTTCTTAATAATCTTCTTCCTAGTAATA-CCAATAATAATTGG-----
-------GGGATTCGGAAACTGACTAGTTCCTCTCATA---CTCGGAGCCCCAGATATAG
CTTTCCCTCGTCTAAACAATATAAGGTTCTGACTACTCCCCCCATC-CCTAACACTCCTG
GTCTTTTCTGCAGCAGTAGAAAAAGGCGCAGGAACTGGATGAACCGTCTACCCCCC-GCT
CTCTAGAAATCTAG---CTCATGCCGGCCCATCAGTAGACCTAGCC---ATTTTCTCACT
TCATTTAGCTGGTGTATCTTCCATTCTAGCCTCTCTAAACTTTATTACCACTACTATTAA
TATACGGTCAAAAGGAATACGT---ATGGAACGAGTTCCACTATTCGTCTGATCTGTAAT
AATTACAGCAATCCTTCTTCTTCTTTCTCTGCCCGTTCTAGCAGGA---GCAATTACCAT
GCTTCTAACCGACCGAAACCTAAACACCGCCTTCTTCGATCCCGCCGGGGGAGGG-----
------------------------------------------------------------
------------------------------------------------------------
------------------------------------------------------------
------------------------------------------------------------
------------------------------------------------------------
------------------------------------------------------------
------------------------------------------------------------
------------------------------------------------------------
------------------------------------------------------------
------------------------------------------------------------
------------------------
>ANNELIDA_Hediste atoka_AB603880
-----------------GGTCAACAAATCATAAAGATATTGGTACTTTATATTTTATCTT
CGGTATATGATCAGGCCTTCTAGGAACATCAATA---AGT---CTTCTAATTCGAGCTGA
ATTAGGACAACCTG-GGTC--CTTACTAGGCAGT---GATCAACTTTATAACACAATTGT
TACCGCACATGCATTCTTAATAATTTTCTTTCTAGTAATA-CCAGTAATAATTGG-----
-------GGGATTCGGTAACTGACTTGTTCCTTTAATA---CTAGGGGCCCCTGATATAG
CTTTTCCACGTCTTAACAATATAAGATTTTGGCTACTTCCACCATC-GTTAACTCTTCTT
TTATCAAGTGCAGCTGTTGAAAAAGGAGTCGGCACTGGATGAACAGTGTACCCGCC-CCT
AGCAAGAAATATTG---CTCACGCTGGACCATCAGTAGATCTCGCA---ATTTTTTCTCT
TCACCTAGCAGGTGTATCATCGATTATAGGAGCCTTAAACTTTATTACTACAGTTATCAA
CATGCGGTCCAAAGGGCTACGT---CTTGAACGAGTCCCATTATTTGTATGATCCGTAAT
AATTACAGCTATTTTACTACTCCTTAGCTTACCAGTACTAGCTGGG---GCGATTACTAT
ACTTCTCACTGACCGAAATTTAAACACGGCATTCTTTGACCCTGCGGGTGGAGGAGACCC
AATTCTTTATCAACATTTATTCTGATTTTTTGGTCACCCTGAAGTTTA------------
------------------------------------------------------------
------------------------------------------------------------
------------------------------------------------------------
------------------------------------------------------------
------------------------------------------------------------
------------------------------------------------------------
------------------------------------------------------------
------------------------------------------------------------
------------------------------------------------------------
------------------------
>ANNELIDA_Hediste atoka_AB603861
-----------------GGTCAACAAATCATAAAGATATTGGTACTTTATATTTTATCTT
CGGAATATGATCCGGTCTTCTAGGAACATCAATA---AGT---CTTTTAATTCGAGCTGA
ATTAGGACAACCTG-GTTC--CTTATTAGGAAGA---GATCAACTTTATAACACAATTGT
TACCGCACACGCATTTTTAATAATTTTCTTTCTAGTAATA-CCAGTAATAATTGG-----
-------AGGATTTGGAAACTGACTTGTACCTTTAATA---CTGGGAGCCCCTGATATAG
CATTCCCTCGTCTTAATAATATAAGATTTTGGTTACTTCCTCCATC-CCTTACTCTTCTT
TTATCAAGTGCAGCTGTTGAAAAAGGTGTCGGCACAGGATGAACTGTATACCCACC-CTT
AGCTAGAAATATTG---CTCATGCCGGACCATCAGTAGATTTAGCG---ATCTTCTCTCT
TCATTTAGCAGGAGTGTCATCTATTATAGGAGCATTAAACTTTATCACCACAGTTATTAA
TATACGGTCTAAAGGTCTTCGT---CTTGAACGAGTTCCATTATTTGTGTGATCAGTAAT
AATTACAGCTATTCTTCTTCTTCTTAGCTTACCAGTTCTAGCTGGA---GCAATTACTAT
ACTTCTTACAGATCGAAATTTAAATACTGCATTCTTTGATCCTGCTGGAGGTGGTGACCC
TATTCTTTATCAACACTTATTCTGATTTTTTGGTCACCCTGAAGTTTA------------
------------------------------------------------------------
------------------------------------------------------------
------------------------------------------------------------
------------------------------------------------------------
------------------------------------------------------------
------------------------------------------------------------
------------------------------------------------------------
------------------------------------------------------------
------------------------------------------------------------
------------------------
>ANNELIDA_Eurythoe sp._FJ429263
------------------------------------------------------------
-------------GGCCTTCTGGGAACTTCAATA---AGA---ATTCTTATTCGAACCGA
ACTAGGCCAACCAG-GCTC--TTTCTTAGGCAGA---GATCAATTGTATAACACAATTGT
AACAGCCCACGCCTTCTTAATAATCTTCTTCCTAGTAATA-CCAATAATAATTGG-----
-------GGGATTCGGAAACTGACTAGTTCCTCTCATA---CTCGGAGCCCCAGATATAG
CTTTCCCTCGTCTAAACAATATAAGGTTCTGACTACTCCCCCCATC-CCTAACACTCCTG
GTCTTTTCTGCAGCAGTAGAAAAAGGCGCAGGAACTGGGTGAACCGTCTACCCCCC-GCT
TTCTAGAAATCTAG---CTCATGCCGGCCCATCAGTAGACCTAGCC---ATTTTCTCACT
TCATTTAGCTGGTGTATCTTCCATTCTAGCCTCTCTAAACTTTATTACCACTACTATTAA
TATACGGTCAAAAGGAATACGT---ATGGAACGAGTTCCACTATTCGTCTGATCTGTAAT
AATTACAGCAATCCTTCTTCTTCTTTCTCTGCCCGTTCTAGCAGGA---GCAATTACCAT
GCTTCTAACCGACCGAAACCTAAACACCGCCTTCTTCGATCCCGCCGGGGGAGGG-----
------------------------------------------------------------
------------------------------------------------------------
------------------------------------------------------------
------------------------------------------------------------
------------------------------------------------------------
------------------------------------------------------------
------------------------------------------------------------
------------------------------------------------------------
------------------------------------------------------------
------------------------------------------------------------
------------------------
>ANNELIDA_Eurythoe sp._FJ429262
------------------------------------------------------------
-------------GGCCTTCTGGGAACTTCAATA---AGA---ATTCTTATTCGAACCGA
ACTAGGCCAACCAG-GCTC--TTTCTTAGGCAGA---GATCAATTGTACAACACAATTGT
AACAGCCCACGCCTTCTTAATAATCTTCTTCCTAGTAATA-CCAATAATAATTGG-----
-------GGGATTCGGAAACTGACTAGTTCCTCTCATA---CTCGGAGCCCCAGATATAG
CTTTCCCTCGTCTAAACAATATAAGGTTCTGACTACTCCCCCCATC-CCTAACACTCCTG
GTCTTTTCTGCAGCAGTAGAAAAAGGCGCAGGAACTGGGTGAACCGTCTACCCCCC-GCT
TTCTAGAAATCTAG---CTCATGCCGGCCCATCAGTAGACCTAGCC---ATTTTCTCACT
TCATTTAGCTGGTGTATCTTCCATTCTAGCCTCTCTAAACTTTATTACCACTACCATTAA
TATACGGTCAAAAGGAATACGT---ATGGAACGAGTTCCACTATTCGTCTGATCTGTAAT
AATTACAGCAATCCTTCTTCTTCTTTCTCTGCCCGTTCTAGCAGGA---GCAATCACCAT
GCTTCTAACCGACCGAAACCTAAACACCGCCTTCTTCGATCCCGCCGGGGGAGGG-----
------------------------------------------------------------
------------------------------------------------------------
------------------------------------------------------------
------------------------------------------------------------
------------------------------------------------------------
------------------------------------------------------------
------------------------------------------------------------
------------------------------------------------------------
------------------------------------------------------------
------------------------------------------------------------
------------------------
>ANNELIDA_Eurythoe sp._FJ429267
------------------------------------------------------------
-------------GGCCTTCTGGGAACTTCAATA---AGA---ATTCTTATTCGAACCGA
ACTAGGCCAACCAG-GCTC--TTTCTTAGGCAGA---GATCAATTGTATAACACAATTGT
AACAGCCCACGCCTTCTTAATAATCTTCTTCCTAGTAATA-CCAATAATAATTGG-----
-------GGGATTCGGAAACTGACTAGTTCCTCTCATA---CTCGGAGCCCCAGATATAG
CTTTCCCTCGTCTAAACAATATAAGGTTCTGACTACTCCCCCCATC-CCTAACACTCCTG
GTCTTTTCTGCAGCAGTAGAAAAAGGCGCAGGAACTGGATGAACCGTCTACCCCCC-GCT
CTCTAGAAATCTAG---CTCATGCCGGCCCATCAGTAGACCTAGCC---ATTTTCTCACT
ACATNCAGCTGGTGTATCTNCCATTCTAGCCTCTCTAAACTTTATTACCACTACTATTAA
TATACGGTCAAAAGGAATACGT---ATGGAACGAGTTCCACTATTCGTCTGATCTGTAAT
AATTACAGCAATCCTTCTTCTTCTTTCTCTGCCCGTTCTAGCAGGA---GCAATTACCAT
GCTTCTAACCGACCGAAACCTAAACACCGCCTTCTTCGATCCCGCCGGGGGAGGG-----
------------------------------------------------------------
------------------------------------------------------------
------------------------------------------------------------
------------------------------------------------------------
------------------------------------------------------------
------------------------------------------------------------
------------------------------------------------------------
------------------------------------------------------------
------------------------------------------------------------
------------------------------------------------------------
------------------------
>ANNELIDA_Eurythoe sp._FJ429272
------------------------------------------------------------
-------------GGCCTTCTGGGAACTTCAATA---AGA---ATTCTTATTCGAACCGA
ACTAGGCCAGCCAG-GCTC--TTTCTTAGGCAGA---GATCAATTGTATAACACAATTGT
AACAGCCCACGCCTTCTTAATAATCTTCTTCCTAGTAATA-CCAATAATAATTGG-----
-------GGGATTCGGAAACTGACTAGTTCCTCTCATA---CTCGGAGCCCCAGATATAG
CTTTCCCTCGTCTAAACAATATAAGGTTCTGACTACTCCCCCCATC-CCTAACACTCCTG
GTCTTTTCTGCAGCAGTAGAAAAAGGCGCAGGAACCGGGTGAACCGTCTACCCCCC-GCT
TTCTAGAAATCTAG---CTCATGCCGGCCCATCAGTAGACCTAGCC---ATTTTCTCACT
TCATTTAGCTGGTGTATCTTCCATTCTAGCCTCTCTAAACTTTATTACCACTACTATTAA
TATACGGTCAAAAGGAATACGT---ATGGAACGAGTTCCACTATTCGTCTGATCTGTAAT
AATTACAGCAATCCTTCTTCTTCTTTCTCTGCCCGTTCTAGCAGGA---GCAATTACCAT
GCTTCTAACCGACCGAAACCTAAACACCGCCTTCTTCGATCCCGCCGGGGGAGGG-----
------------------------------------------------------------
------------------------------------------------------------
------------------------------------------------------------
------------------------------------------------------------
------------------------------------------------------------
------------------------------------------------------------
------------------------------------------------------------
------------------------------------------------------------
------------------------------------------------------------
------------------------------------------------------------
------------------------
>CRUSTACEA_Carcinus_maenas_AY616437
------------------------------------------------------------
----------------------------------------------------CGAGCTGA
ATTAGGGCAGCCAG-GAAC--TTTAATCGGTAAC---GACCAAATTTATAACGTTGTTGT
AACTGCTCATGCTTTTGTAATAATTTTTTTCATAGTAATA-CCAATTATAATTGG-----
-------AGGATTTGGTAATTGACTTGTACCTCTAATA---TTAGGAGGGCCAGATATAG
CTTTTCCTCGAATAAATAATATAAGGTTCTGATTACTTCCTCCGTC-TTTAACCTTACTT
TTAATAAGAGGGATGGTAGAAAGAGGAGTTGGAACAGGATGAACAGTCTATCCTCC-TTT
AGCAGGGGCTATCG---CCCATGCTGGTGCTTCAGTTGATTTAGGG---ATTTTCTCTTT
ACATTTAGCCGGGGTTTCTTCTATTTTAGGAGCTGTAAATTTTATAACAACTATTATCAA
TATGCGTTCTTTCGGCATGACA---ATAGACCAGATACCTTTATTTGTGTGAGCTGTTTT
TATTACTGCGATCCTTTTATTATTATCGTTGCCGGTTTTAGCA-----------------
------------------------------------------------------------
------------------------------------------------------------
------------------------------------------------------------
------------------------------------------------------------
------------------------------------------------------------
------------------------------------------------------------
------------------------------------------------------------
------------------------------------------------------------
------------------------------------------------------------
------------------------------------------------------------
------------------------------------------------------------
------------------------
>CRUSTACEA_Carcinus_maenas_AY616438
------------------------------------------------------------
----------------------------------------------------CGAGCTGA
ATTAGGGCAGCCAG-GAAC--TTTAATCGGTAAC---GATCAAATTTATAATGTTGTTGT
AACTGCTCATGCTTTTGTAATAATTTTTTTCATAGTAATA-CCAATTATAATTGG-----
-------AGGATTTGGTAATTGACTTGTACCTCTAATA---TTAGGAGGGCCAGATATAG
CTTTTCCTCGAATAAATAATATAAGGTTCTGATTACTTCCTCCGTC-TTTAACCTTACTT
TTAATAAGAGGGATGGTAGAAAGAGGAGTTGGAACAGGATGAACAGTCTATCCTCC-TTT
AGCAGGGGCTATTG---CCCACGCTGGTGCTTCAGTTGATTTAGGG---ATTTTCTCTTT
ACATTTAGCCGGGGTTTCTTCTATTTTAGGAGCTGTAAATTTTATAACAACTATTATCAA
TATGCGTTCTTTCGGCATGACA---ATAGACCAGATACCTTTATTTGTGTGAGCTGTTTT
TATTACTGCGATCCTTTTATTATTATCGTTGCCGGTTTTAGCA-----------------
------------------------------------------------------------
------------------------------------------------------------
------------------------------------------------------------
------------------------------------------------------------
------------------------------------------------------------
------------------------------------------------------------
------------------------------------------------------------
------------------------------------------------------------
------------------------------------------------------------
------------------------------------------------------------
------------------------------------------------------------
------------------------
>CRUSTACEA_Carcinus_maenas_AY616439
------------------------------------------------------------
----------------------------------------------------CGAGCTGA
ATTAGGGCAGCCAG-GAAC--TTTAATCGGTAAC---GACCAAATTTATAATGTTGTTGT
AACTGCTCATGCTTTTGTAATAATTTTTTTCATAGTAATA-CCAATTATAATTGG-----
-------AGGATTTGGTAATTGACTTGTACCTCTAATA---TTAGGAGGGCCAGATATAG
CTTTTCCTCGAATAAATAATATAAGGTTCTGATTACTTCCTCCGTC-TTTAACCTTACTT
TTAATAAGAGGGATGGTAGAAAGAGGAGTTGGAACAGGATGAACAGTCTATCCTCC-TTT
AGCAGGGGCTATTG---CCCATGCTGGTGCTTCAGTTGATTTAGGG---ATTTTCTCTTT
ACATTTAGCCGGGGTTTCTTCTATTTTAGGAGCTGTAAATTTTATAACAACTATTATCAA
TATGCGTTCTTTCGGCATGACA---ATAGACCAGATACCTTTATTTGTGTGAGCTGTTTT
TATTACTGCGATCCTTTTATTATTATCGTTGCCGGTTTTAGCA-----------------
------------------------------------------------------------
------------------------------------------------------------
------------------------------------------------------------
------------------------------------------------------------
------------------------------------------------------------
------------------------------------------------------------
------------------------------------------------------------
------------------------------------------------------------
------------------------------------------------------------
------------------------------------------------------------
------------------------------------------------------------
------------------------
>CRUSTACEA_Carcinus_maenas_AY616440
------------------------------------------------------------
----------------------------------------------------CGAGCTGA
ATTAGGGCAGCCAG-GAAC--TTTAATCGGTAAC---GACCAAATTTATAACGTTGTTGT
AACTGCTCATGCTTTTGTAATAATTTTTTTCATAGTAATA-CCAATTATAATTGG-----
-------AGGATTTGGTAATTGACTTGTACCTCTAATA---TTAGGAGGGCCAGATATAG
CTTTTCCTCGAATAAATAATATAAGGTTCTGATTACTTCCTCCGTC-TTTAACCTTACTT
TTAATAAGAGGGATGGTAGAAAGAGGAGTTGGAACAGGATGAACAGTCTATCCTCC-TTT
AGCAGGGGCTATCG---CCCACGCTGGTGCTTCAGTTGATTTAGGG---ATTTTCTCTTT
ACATTTAGCCGGGGTTTCTTCTATTTTAGGAGCTGTAAATTTTATAACAACTATTATCAA
TATGCGTTCTTTCGGCATGACA---ATAGACCAGATACCTTTATTTGTGTGAGCTGTTTT
TATTACTGCGATCCTTTTATTATTATCGTTGCCGGTTTTAGCA-----------------
------------------------------------------------------------
------------------------------------------------------------
------------------------------------------------------------
------------------------------------------------------------
------------------------------------------------------------
------------------------------------------------------------
------------------------------------------------------------
------------------------------------------------------------
------------------------------------------------------------
------------------------------------------------------------
------------------------------------------------------------
------------------------
>CRUSTACEA_Carcinus_maenas_AY616441
------------------------------------------------------------
----------------------------------------------------CGAGCTGA
ATTAGGGCAACCAG-GAAC--TTTAATCGGTAAC---GACCAAATTTATAATGTTGTTGT
AACTGCTCATGCTTTTGTAATAATTTTTTTCATAGTAATA-CCAATTATAATTGG-----
-------AGGATTTGGTAATTGACTTGTCCCTCTAATA---TTAGGAGGACCAGATATAG
CTTTTCCTCGAATAAATAATATAAGGTTCTGATTACTTCCTCCGTC-TTTAACCTTACTT
TTAATAAGAGGGATGGTAGAAAGAGGAGTTGGAACAGGATGAACAGTCTATCCTCC-TTT
AGCAGGGGCTATTG---CCCATGCTGGTGCTTCAGTTGATTTAGGG---ATTTTCTCTTT
ACATTTAGCCGGGGTTTCTTCTATTTTAGGAGCTGTAAATTTTATAACAACTATTATCAA
TATGCGTTCTTTCGGCATGACA---ATAGATCAAATACCTTTATTTGTGTGAGCTGTTTT
TATTACTGCGATCCTTTTATTATTATCGTTGCCGGTTTTAGCA-----------------
------------------------------------------------------------
------------------------------------------------------------
------------------------------------------------------------
------------------------------------------------------------
------------------------------------------------------------
------------------------------------------------------------
------------------------------------------------------------
------------------------------------------------------------
------------------------------------------------------------
------------------------------------------------------------
------------------------------------------------------------
------------------------
>CRUSTACEA_Carcinus_maenas_AY616442
------------------------------------------------------------
----------------------------------------------------CGAGCTGA
ATTAGGGCAGCCAG-GAAC--TTTAATCGGTAAC---GACCAAATTTATAATGTTGTTGT
AACTGCTCATGCTTTTGTAATAATTTTTTTCATAGTAATA-CCAATTATAATTGG-----
-------AGGATTCGGTAATTGACTTGTACCTCTAATA---TTAGGGGGGCCAGATATAG
CTTTTCCTCGAATAAATAATATAAGGTTCTGATTACTTCCTCCGTC-TTTAACCTTACTT
TTAATAAGAGGGATGGTAGAAAGAGGAGTTGGAACAGGATGAACAGTCTATCCTCC-TTT
AGCAGGGGCTATTG---CCCACGCTGGTGCTTCAGTTGATTTAGGG---ATTTTCTCTTT
ACATTTAGCCGGGGTTTCTTCTATTTTAGGAGCTGTAAATTTTATAACAACTATTATCAA
TATGCGTTCTTTCGGCATGACA---ATAGACCAGATACCTTTATTTGTGTGAGCTGTTTT
TATTACTGCGATCCTTTTATTATTATCGTTGCCGGTTTTAGCA-----------------
------------------------------------------------------------
------------------------------------------------------------
------------------------------------------------------------
------------------------------------------------------------
------------------------------------------------------------
------------------------------------------------------------
------------------------------------------------------------
------------------------------------------------------------
------------------------------------------------------------
------------------------------------------------------------
------------------------------------------------------------
------------------------
>CRUSTACEA_Carcinus_maenas_AY616443
------------------------------------------------------------
----------------------------------------------------CGAGCTGA
ATTAGGGCAGCCAG-GAAC--TTTAATCGGTAAC---GACCAAATTTATAACGTTGTTGT
AACTGCTCATGCTTTTGTAATAATTTTTTTCATAGTAATA-CCAATTATAATTGG-----
-------AGGATTTGGTAATTGACTTGTACCCCTAATA---TTAGGAGGGCCAGATATAG
CTTTTCCTCGAATAAATAATATAAGGTTCTGATTACTTCCTCCGTC-TTTAACCTTACTT
TTAATAAGAGGGATGGTAGAAAGAGGAGTTGGAACAGGATGAACAGTCTATCCTCC-TTT
AGCAGGGGCTATCG---CCCATGCTGGTGCTTCAGTTGATTTAGGG---ATTTTCTCTTT
ACATTTAGCCGGGGTTTCTTCTATTTTAGGAGCTGTAAATTTTATAACAACTATTATCAA
TATGCGTTCTTTCGGCATGACA---ATAGACCAGATACCTTTATTTGTGTGAGCTGTTTT
TATTACTGCGATCCTTTTATTATTATCGTTGCCGGTTTTAGCA-----------------
------------------------------------------------------------
------------------------------------------------------------
------------------------------------------------------------
------------------------------------------------------------
------------------------------------------------------------
------------------------------------------------------------
------------------------------------------------------------
------------------------------------------------------------
------------------------------------------------------------
------------------------------------------------------------
------------------------------------------------------------
------------------------
>CRUSTACEA_Carcinus_maenas_AY616444
------------------------------------------------------------
----------------------------------------------------CGAGCTGA
ATTAGGGCAACCAG-GAAC--TTTAATCGGTAAC---GACCAAATTTATAATGTTGTTGT
AACTGCTCATGCTTTTGTAATAATTTTTTTCATAGTAATA-CCAATTATAATTGG-----
-------AGGATTTGGTAATTGACTTGTCCCTCTAATA---TTAGGAGGGCCAGATATAG
CTTTTCCTCGAATAAATAATATAAGGTTCTGATTACTTCCTCCGTC-TTTAACCTTACTT
TTAATAAGAGGGATGGTAGAAAGAGGAGTTGGAACAGGATGAACAGTCTATCCTCC-TTT
AGCAGGGGCTATTG---CCCATGCTGGTGCTTCAGTTGATTTAGGG---ATTTTCTCTTT
ACATTTAGCCGGGGTTTCTTCTATTTTAGGAGCTGTAAATTTTATAACAACTATTATCAA
TATGCGTTCTTTCGGCATGACA---ATAGACCAGATACCTTTATTTGTGTGAGCTGTTTT
TATTACTGCGATCCTTTTATTATTATCGTTGCCGGTTTTAGCA-----------------
------------------------------------------------------------
------------------------------------------------------------
------------------------------------------------------------
------------------------------------------------------------
------------------------------------------------------------
------------------------------------------------------------
------------------------------------------------------------
------------------------------------------------------------
------------------------------------------------------------
------------------------------------------------------------
------------------------------------------------------------
------------------------
>CRUSTACEA_Eriocheir_sinensis_AY274302
---CAACGATGACTTTTT-TCTACAAATCATAAAGATATTGGAACATTATATTTTATTTT
CGGTGCTTGGGCCGGAATAGTAGGAACATCATTA---AGA---TTAATTATTCGAGCTGA
ATTAAGACAACCAG-GCAG--ACTAATTGGTAAC---GATCAAATTTATAATGTAGTTGT
AACAGCTCACGCTTTTGTAATAATTTTTTTTATAGTAATG-CCCATTATAATTGG-----
-------TGGATTTGGCAACTGACTTGTCCCTCTTATA---CTAGGGGCCCCAGATATAG
CTTTCCCACGAATAAACAATATAAGATTCTGACTTTTACCCCCTTC-TCTCTCTCTTTTA
CTTACAAGAAGAATAGTAGAAAGAGGAGTTGGTACTGGATGGACTGTCTACCCACC-TTT
AGCAGCAGCCATCG---CTCATGCTGGAGCATCAGTTGATCTTGGT---ATCTTCTCTCT
ACATCTTGCCGGAGTTTCCTCAATTTTAGGAGCTGTTAATTTCATAACAACAGTTATTAA
CATACGATCATATGGAATAACA---ATGGATCAAATACCTCTTTTTGTTTGAGCTGTATT
TATTACTGCTATTTTACTTCTCTTATCCCTTCCAGTTTTAGCTGGA---GCTATTACCAT
ACTGCTTACAGATCGTAACCTAAATACGTCATTTTTCGACCCAGCAGGGGGAGGTGACCC
AGTTCTATACCAGCACTTATTCTGATTTTTCGGTCACCCAGAAGTTTATATTCTAATTTT
GCCTGCCTTCGGTATAATCTCTCATATTGTAAGTCAAGAATCAGGTAAAAAG---GAATC
TTTTGGAACTTTAGGTATAATTTACGCTATACTAGCTATTGGAATTTTGGGCTTTGTAGT
ATGAGCTCATCATATATTTCCAGTAGGTATAG----------------------------
------------------------------------------------------------
------------------------------------------------------------
------------------------------------------------------------
------------------------------------------------------------
------------------------------------------------------------
------------------------------------------------------------
------------------------
>CRUSTACEA_Eriocheir_sinensis_FJ455507
---CAACGATGACTTTTT-TCTACAAATCATAAAGATATTGGAACATTATATTTTATTTT
CGGTGCTTGGGCCGGAATAGTAGGAACATCATTA---AGA---TTAATTATTCGAGCTGA
ATTAAGACAACCAG-GCAG--ACTAATTGGTAAC---GATCAAATTTATAATGTAGTTGT
AACAGCTCACGCTTTTGTAATAATTTTTTTTATAGTAATG-CCCATTATAATTGG-----
-------TGGATTTGGCAACTGACTTGTCCCTCTTATA---CTAGGGGCCCCAGATATAG
CTTTCCCACGAATAAACAATATAAGATTCTGACTTTTACCCCCTTC-TCTCTCTCTTTTA
CTTACAAGAAGAATAGTAGAAAGAGGAGTTGGTACTGGGTGGACTGTCTACCCACC-TTT
AGCAGCAGCCATCG---CTCATGCTGGAGCATCAGTTGATCTTGGT---ATCTTCTCTCT
ACATCTTGCCGGAGTTTCCTCAATTTTAGGAGCTGTTAATTTCATAACAACAGTTATTAA
CATACGATCATATGGAATAACA---ATGGATCAAATACCTCTTTTTGTTTGAGCTGTATT
TATTACTGCTATTTTACTTCTCTTATCCCTTCCAGTTTTAGCTGGA---GCTATTACCAT
ACTGCTTACAGATCGTAACCTAAATACGTCATTTTTCGACCCAGCAGGGGGAGGTGACCC
AGTTCTATACCAGCACTTATTCTGATTTTTCGGTCACCCAGAAGTTTATATTCTAATTTT
GCCTGCCTTCGGTATAATCTCTCATATTGTAAGTCAAGAATCAGGTAAAAAG---GAATC
TTTTGGAACTTTAGGTATAATTTACGCTATACTAGCTATTGGAATTTTGGGCTTTGTAGT
ATGAGCTCATCATATATTTACAGTAGGTATAG----------------------------
------------------------------------------------------------
------------------------------------------------------------
------------------------------------------------------------
------------------------------------------------------------
------------------------------------------------------------
------------------------------------------------------------
------------------------
>CRUSTACEA_Eriocheir_sinensis_NC006992
---CAACGATGACTTTTT-TCTACAAATCATAAAGATATTGGAACATTATATTTTATTTT
CGGTGCTTGGGCCGGAATAGTAGGAACATCATTA---AGA---TTAATTATTCGAGCTGA
ATTAAGACAACCAG-GCAG--ACTAATTGGTAAC---GATCAAATTTATAATGTAGTTGT
AACAGCTCACGCTTTTGTAATAATTTTTTTTATAGTAATG-CCCATTATAATTGG-----
-------TGGATTTGGCAACTGACTTGTCCCTCTTATA---CTAGGGGCCCCAGATATAG
CTTTCCCACGAATAAACAATATAAGATTCTGACTTTTACCCCCTTC-TCTCTCTCTTTTA
CTTACAAGAAGAATAGTAGAAAGAGGAGTTGGTACTGGATGGACTGTCTACCCACC-TTT
AGCAGCAGCCATCG---CTCATGCTGGAGCATCAGTTGATCTTGGT---ATCTTCTCTCT
ACATCTTGCCGGAGTTTCCTCAATTTTAGGAGCTGTTAATTTCATAACAACAGTTATTAA
CATACGATCATATGGAATAACA---ATGGATCAAATACCTCTTTTTGTTTGAGCTGTATT
TATTACTGCTATTTTACTTCTCTTATCCCTTCCAGTTTTAGCTGGA---GCTATTACCAT
ACTGCTTACAGATCGTAACCTAAATACGTCATTTTTCGACCCAGCAGGGGGAGGTGACCC
AGTTCTATACCAGCACTTATTCTGATTTTTCGGTCACCCAGAAGTTTATATTCTAATTTT
GCCTGCCTTCGGTATAATCTCTCATATTGTAAGTCAAGAATCAGGTAAAAAG---GAATC
TTTTGGAACTTTAGGTATAATTTACGCTATACTAGCTATTGGAATTTTGGGCTTTGTAGT
ATGAGCTCATCATATATTTCCAGTAGGTATAG----------------------------
------------------------------------------------------------
------------------------------------------------------------
------------------------------------------------------------
------------------------------------------------------------
------------------------------------------------------------
------------------------------------------------------------
------------------------
>CRUSTACEA_Eriocheir_sinensis_AY274302
---CAACGATGACTTTTT-TCTACAAATCATAAAGATATTGGAACATTATATTTTATTTT
CGGTGCTTGGGCCGGAATAGTAGGAACATCATTA---AGA---TTAATTATTCGAGCTGA
ATTAAGACAACCAG-GCAG--ACTAATTGGTAAC---GATCAAATTTATAATGTAGTTGT
AACAGCTCACGCTTTTGTAATAATTTTTTTTATAGTAATG-CCCATTATAATTGG-----
-------TGGATTTGGCAACTGACTTGTCCCTCTTATA---CTAGGGGCCCCAGATATAG
CTTTCCCACGAATAAACAATATAAGATTCTGACTTTTACCCCCTTC-TCTCTCTCTTTTA
CTTACAAGAAGAATAGTAGAAAGAGGAGTTGGTACTGGATGGACTGTCTACCCACC-TTT
AGCAGCAGCCATCG---CTCATGCTGGAGCATCAGTTGATCTTGGT---ATCTTCTCTCT
ACATCTTGCCGGAGTTTCCTCAATTTTAGGAGCTGTTAATTTCATAACAACAGTTATTAA
CATACGATCATATGGAATAACA---ATGGATCAAATACCTCTTTTTGTTTGAGCTGTATT
TATTACTGCTATTTTACTTCTCTTATCCCTTCCAGTTTTAGCTGGA---GCTATTACCAT
ACTGCTTACAGATCGTAACCTAAATACGTCATTTTTCGACCCAGCAGGGGGAGGTGACCC
AGTTCTATACCAGCACTTATTCTGATTTTTCGGTCACCCAGAAGTTTATATTCTAATTTT
GCCTGCCTTCGGTATAATCTCTCATATTGTAAGTCAAGAATCAGGTAAAAAG---GAATC
TTTTGGAACTTTAGGTATAATTTACGCTATACTAGCTATTGGAATTTTGGGCTTTGTAGT
ATGAGCTCATCATATATTTCCAGTAGGTATAG----------------------------
------------------------------------------------------------
------------------------------------------------------------
------------------------------------------------------------
------------------------------------------------------------
------------------------------------------------------------
------------------------------------------------------------
------------------------
>CRUSTACEA_Acanthacaris_tenuimana_EU186144
------------------------------------------------------------
-------TGAGCGGGAATAGCAAGAACTTCATTGAAC------TTAGTTATTCGAGCCGA
ATTAGGCCAACCCG-GGAG--TTTAATTGGCGAC---GATCAAATTTACAACGTAGTAGT
AACTGCCCATGCTTTTGTTATAATTTTTTTCATGGTAATG-CCCATTATAATCGG-----
-------GGGCTTTGGAAACTGATTAATTCCCCTTATA---TTAGGAGCACCCGACATGG
CNTTTCCACGTATAAACAATATAAGATTTTGGCTCCTTCCCTTTTC-ACTAACTTTANTN
CTTACAAGAGGAATAGTGGAAAGNGGTGTTGGAACGGGATGAACAGTATACCCCCC-TCT
TTCAGCTGCTATTG---CTCANGCCGGTGCTTCAGTAGANTTA---GCTATTTTTTCACT
TCATCTGGCCGGTGTNTCATCTATTTTAGGTGCTGTAAATTTTATAACAACTGCTATTAA
CATGCGAACAAGGGGGATAACT---ATAGACCGGATGCCCCTNTTTGTTTGGTCTCTCTT
TATTACCGTTATTTTACTTTTACTCGCCACTCCCGTCTTGGCCGGA---GCTATCACCAT
ACTTTTAACCGACCGTAATTTAAACACATCTTTTTTTGACCCCGCCGGAGGCGGGGATCC
CATTCTTTATCAACATCTTGTTTGATTCTTTGGGCACCCCGAGGTCTATATTTTAATCTT
ACCCGCTTTTGGCATAGTCTCACACATTGTGGCCCAAGAATCCGGCAAAAAA---GAAAC
TTTTGGCACCCTTGGGATAATCTACGCTATAATCGCTATTGGTGTCTTAGGATTTGTAGT
ATGAGCCCACCATATATTTACAGTCGGGATAG----------------------------
------------------------------------------------------------
------------------------------------------------------------
------------------------------------------------------------
------------------------------------------------------------
------------------------------------------------------------
------------------------------------------------------------
------------------------
>CRUSTACEA_Aniculus_aniculus_EF683578
----AACGACGGCCAGTGGTCAACAAATCATAAAGATATTGGTACCTTATATTTCATTTT
TGGTGCATGATCAGGCATAGTTGGAACCTCTTTA---AGA---CTAATTATTCGTGCCGA
ATTAGGTCAACCAG-GGAG--TTTAATTGGAGAC---GACCAAATTTATAATGTTGTTGT
TACCGCCCATGCCTTTGTAATAATTTTCTTTATAGTAATG-CCCATTATAATTGG-----
-------TGGATTTGGTAACTGACTTGTCCCCTTAATA---CTAGGAGCACCAGATATGG
CCTTCCCTCGAATAAACAATATAAGATTTTGACTTCTACCTCCATC-TTTAACACTTCTT
CTCATAAGAGGAATAGTTGAAAGAGGAGTCGGAACTGGGTGAACGGTATATCCACC-TTT
AGCTGCAGCCATTG---CCCACGCAGGCGCATCCGTCGACATAGGA---ATTTTTTCACT
CCACCTAGCAGGTGTTTCATCTATTTTAGGTGCAATCAACTTCATAACCACAGTTATTAA
TATACGACCTCGCGGAATAACA---ATAGACCGTATACCATTATTTGTATGATCTGTATT
CATTACGGCAATCTTACTACTACTGTCCCTACCTGTATTAGCAGGT---GCTATTACAAT
GTTATTAACCGACCGTAACCTTAACACTTCTTTTTTTGATCCTGCTGGGGGTGGAGACCC
CGTTCTATATCAACACCTATTTTGATTTTTTGGTCACCCTGAAGTT--------------
------------------------------------------------------------
------------------------------------------------------------
------------------------------------------------------------
------------------------------------------------------------
------------------------------------------------------------
------------------------------------------------------------
------------------------------------------------------------
------------------------------------------------------------
------------------------------------------------------------
------------------------
>CRUSTACEA_Austropotamobius_pallipes_EF485041
-----------------------------------------------------TTGTTTT
--GGACTTGAGCTGGGATAGTAGGGACTTCTTTA---AGA---ATAATTATTCGTGTGGA
ATTAGGGCAGCCGG-GCAG--TTTAATTGGGGAC---GATCAAATTTATAATGTAGTAGT
TACCGCCCATGCCTTTGTTATAATTTTTTTTATAGTTATA-CCTATTATAATTGG-----
-------GGGATTTGGGAATTGATTAGTTCCTTTAATG---TTAGGGGCCCCTGACATGG
CTTTCCCCCGAATAAATAACATGAGATTTTGATTACTTCCGTTTTC-TTTAACTCTATTA
TTAACTAGGGGGTTAGTGGAGAGGGGAGTTGGGACAGGGTGAACTGTCTACCCCCC-TTT
AGCATCAGCTATTG---CTCACGCAGGGGCGTCTGTGGACCTGGGG---ATTTTTTCACT
TCATTTAGCGGGGGTATCTTCAATTTTAGGGGCGGTAAATTTTATAACTACAGCTATTAA
TATACGAAGGGTAGGGATAACC---TTAGATCGAATACCTCTTTTTGTTTGATCCGTATT
TATTACGGCAGTTCTTTTACTTTTGTCTCTACCTGTATTAGCAGGT---GCTATTACTAT
ATTATTAACAGATCGTAATTTAAATACTTCATTTTTTGATCCTGCTGGGGGAGGAGACCC
GGTTTTATATCAACACTTATTTTGGTTTTTTGGGCACCCAGAGGTTTATATTTTAATTTT
ACCAGCATTTGGCATGGTATCACATATTGTCGCCCAGGAGTCGGGAAAAAAA---GAAGC
TTTTGGTACATTAGGGATAATTTATGCTATAGTTGCTATTGGTGTATTAGGGTTTGTTGT
TTGGGCTCACCATATATTTACGGTGGGGATAG----------------------------
------------------------------------------------------------
------------------------------------------------------------
------------------------------------------------------------
------------------------------------------------------------
------------------------------------------------------------
------------------------------------------------------------
------------------------
>CRUSTACEA_Austropotamobius_torrentium_AM180946
-------------------------------------------ACACTATATTTTATTTT
TGGAACTTGAGCTGGTATAGTGGGGACTTCTTTA---AGA---ATAATTATCCGCGTTGA
ACTTGGGCAACCTG-GTAG--GTTGATTGGGGAC---GATCAAATTTATAATGTAGTAGT
GACTGCACATGCTTTTGTTATAATTTTTTTTATGGTTATA-CCTATTATAATTGG-----
-------GGGATTTGGTAACTGGTTAGTTCCCCTAATA---TTAGGGGCTCCTGACATGG
CCTTCCCACGCATAAATAATATAAGGTTTTGATTACTTCCATTTTC-TTTAACTTTATTA
TTAACTAGGGGGATGGTAGAGAGGGGAGTGGGTACCGGTTGAACTGTCTACCCCCC-CTT
AGCATCTGCTATTG---CTCACGCAGGAGCCTCTGTAGATTTAGGG---ATTTTCTCACT
TCATTTAGCGGGGGTTTCTTCAATTTTAGGGGTGGTAAATTTTATAACTACAGCTATTAA
TATACGGGGTGTGGGAATAACT---TTAGATCGAATACCTCTTTTTGTTTGATCTGTATT
TATTACAGCGGTTCTCTTACTTTTATCATTACCTGTGTTAGCAGGT---GCTATTACTAT
ATTATTAACAGATCGTAATTTAAATACCTCATTTTTTGATCCTGCTGGAGGGGGGGATCC
TATTCTATACCAACATTTA-----------------------------------------
------------------------------------------------------------
------------------------------------------------------------
------------------------------------------------------------
------------------------------------------------------------
------------------------------------------------------------
------------------------------------------------------------
------------------------------------------------------------
------------------------------------------------------------
------------------------------------------------------------
------------------------
>CRUSTACEA_Callinectes_sapidus_AY682076
---CAACGATGATTCTTT-TCTACAAATCATAAAGACATTGGTACATTATATTTCATTTT
TGGAGCATGATCTGGGATAGTAGGTACATCACTT---AGT---TTAATCATTCGAGCTGA
ACTAGGACAACCTG-GAAC--CCTTATTGGAAAC---GACCAAATTTATAACGTTGTAGT
CACAGCTCACGCCTTTGTTATAATTTTCTTCATGGTTATA-CCTATTATAATTGG-----
-------AGGATTTGGTAATTGACTAGTTCCCCTTATA---CTAGGAGCTCCTGATATAG
CCTTCCCACGAATAAATAACATAAGATTCTGACTCCTACCTCCATC-ACTAACTCTATTA
CTAATAAGGGGTATGGTCGAAAGTGGAGTTGGTACAGGATGAACTGTTTACCCTCC-CCT
TGCTGCCGCTATTG---CTCACGCAGGGGCCTCAGTTGATCTTGGT---ATTTTCTCTCT
CCACTTAGCTGGTGTGTCATCAATTCTAGGGGCTGTTAACTTTATAACTACCGTTATTAA
TATACGTTCATTTGGTATAAGA---ATAGACCAAATACCTTTATTCGTTTGATCTGTATT
TATTACCGCTATTCTTCTACTTCTTTCTCTACCTGGATTAGCAGGT---GCTATTACTAT
ACTTCTCACTGATCGAAACTTAAATACCTCATTCTTCGACCCAGCTGGAGGAGGCGACCC
TGTTCTCTACCAACATCTATTCTGATTTTTCGGACATCCTGAAGTTTATATTCTTATTTT
ACCTGCCTTCGGTATAATTTCTCACATTGTGAGACAAGAATCAGGTAAAAAA---GAATC
CTTCGGAACATTAGGCATGATCTATGCTATAATGGCTATTGGTATTTTAGGATTCATTGT
ATGAGCCCACCATATGTTTACTGTTGGTATAG----------------------------
------------------------------------------------------------
------------------------------------------------------------
------------------------------------------------------------
------------------------------------------------------------
------------------------------------------------------------
------------------------------------------------------------
------------------------
>CRUSTACEA_Cambarus_graysoni_AY701192
---CAACGATGATTTTTT-TCTACAAATCATAAAGATATTGGAACATTATATTTTATTTT
TGGCACTTGGGCTGGGATAGTAGGTACTTCATTG---AGG---TTAATTATTCGGGTAGA
ATTAGGCCAAGTAG-GTAG--ATTGATCGGAGAT---GATCAAATTTATAATGTGGTAGT
AACAGCTCATGCTTTTGTAATAATTTTCTTTATGGTAATA-CCTATTATAATTGG-----
-------AGGATTTGGTAATTGGTTGATCCCTTTAATA---TTGGGGGCTCCTGATATAG
CTTTCCCACGGATGAATAATATAAGATTTTGGTTACTTCCTTTTTC-TTTAACTTTATTA
TTAGCTAGGGGTATAGTAGAGAGAGGAGTAGGAACTGGGTGAACTGTTTACCCCCC-TCT
AGCTTCTGCAATTG---CTCATGCAGGTGCGTCGGTAGATCTTGGT---ATTTTTTCTTT
ACATTTAGCGGGAGTGTCTTCTATTTTAGGGTCAGTAAATTTTATAACAACGGCTATTAA
TATGCGAATGGTAGGTATGACT---ATAGATCGTATACCTTTATTTGTTTGATCTGTGTT
TATTACTACTGTTTTATTGTTATTATCTTTACCTGTGTTAGCGGGA---GCAATTACTAT
ATTGTTGACGGATCGAAATTTAAATACTTCTTTTTTTGATCCTGCAGGAGGAGGTGACCC
TATTCTTTATCAGCATTTATTTTGGTTTTTTGGGCATCCTGAGGTATACATTTTAATTTT
ACCCGCGTTTGGGATAGTGTCTCATATTGTAGTTCAAGAGTCAGGTAAAAAA---GAGGC
TTTTGGGACATTAGGGATAATTTATGCAATAATTGCTATTGGTATTTTAGGATTTGTTGT
TTGAGCTCACCACATATTTACGGTGGGAATGG----------------------------
------------------------------------------------------------
------------------------------------------------------------
------------------------------------------------------------
------------------------------------------------------------
------------------------------------------------------------
------------------------------------------------------------
------------------------
>CRUSTACEA_Cancer_porteri_FJ155371
------------------------------------------------------------
-------------------------ACTTCCCTC---AGA---TTAATTATTTGAGCAGA
ATTAGGACAACCCG-GGAG--TCTTATTAGAAAC---GATCAAATTTACAATGTCGTTGT
CACTGCCCATGCTTTTGTTATAATTTTTTTCATGGTAATA-CCTATTATAATCGG-----
-------AGGATTTGGTAACTGACTACTCCCTCTTATA---TTAGGAGCACCTGATATAG
CTTTCCCACGTATAAACAACATAAGATTTTGATTACTACCCCCTTC-TCTAACCCTACTT
CTTATAAGAGGAATAGTAGAAAGAGGTGTCGGAACAGGTTGGACTGTCTACCCTCC-CCT
AGCAGGCGCTATTG---CCCATGCAGGCGCCTCAGTAGATATGGGG---ATCTTTTCGCT
TCACTTGGCAGGAGTTTCCTCAATCTTAGGAGCCGTAACTTTTATAACAACTGTAATTAA
TATACGGTCATTTGGAATAACT---TTGGACCAAATGCCACTTTTTGGCTGGACCGTATT
TATTACTGCCATCCTTTTGCTTCTGTCTCTCCCAGTGTTAGCAGGA---GCTATCACTAT
ACTCCTCACTGACCGAAAT-----------------------------------------
------------------------------------------------------------
------------------------------------------------------------
------------------------------------------------------------
------------------------------------------------------------
------------------------------------------------------------
------------------------------------------------------------
------------------------------------------------------------
------------------------------------------------------------
------------------------------------------------------------
------------------------------------------------------------
------------------------
>CRUSTACEA_Cancer_productus_AF060770
------------------------------------------------------------
------------------------------------------------------------
------------------------------------------------------------
-----------------------------------------------------GG-----
-------AGGATTTGGAAATTGATTAGTTCCTCTTATA---TTAGGAGCCCCTGATATAG
CTTTCCCGCGTATAAACAACATAAGGTTTTGATTATTACCCCCTTC-TCTAACCCTTCTT
CTTATAAGAGGATTAGTAGAAAGAGGTGTTGGAACTGGCTGAACTGTCTACCCTCC-TTT
AGCAGGTGCTATTG---CCCATGCAGGTGCCTCAGTAGATATAGGG---ATCTTTTCGCT
TCACTTGGCAGGAGTTTCCTCAATCTTAGGAGCTGTAAATTTTATAACAACCGTAATTAA
TATACGATCATTTGGAATAACT---CTAGACCAAATACCACTTTTTGTTTGAGCCGTATT
TATTACTGCCATCCTTTTACTTTTATCTCTCCCAGTATTAGCAGGA---GCTATTACTAT
ACTTCTCACTGACCGAAATCTTAATACTTCTTTCTTCGATCCAGCAGGAGNGGGAGATCC
TGTTCTCTATCAACATCTCTTCTGATTTTTTGGGCACCCTGAAGTATATATTCTTATTTT
ACCGGCTTTTGGAATAATTTCTCATATTGTAAGCCAAGAATCTGGGAAAAAA---GAATC
TTTTGGGACCCTAGGGATAATCTATGCTATATTAGCCATCGGTATTTTAGGCTTTGTTGT
CTGAGCCCACCATATATTTACAGTTGGAATAG----------------------------
------------------------------------------------------------
------------------------------------------------------------
------------------------------------------------------------
------------------------------------------------------------
------------------------------------------------------------
------------------------------------------------------------
------------------------
>CRUSTACEA_Celuca_pugilator_GQ129607
------------------------------------------------------------
----------------ATAGTAGGCACATCCTTA---AGA---TTAATTATTCGAGCTGA
GTTAAGTCAACCTG-GGAG--ATTAATTGGTAAT---GATCAAATCTACAATGTAGTAGT
CACGGCTCACGCTTTTGTAATAATTTTCTTTATAGTTATA-CCTATTATAATTGG-----
-------AGGATTTGGGAATTGATTAGTTCCTTTAATA---TTAGGAGCACCTGATATAG
CTTTCCCTCGAATAAATAATATAAGATTCTGGCTTCTTCCCCCATC-ACTTTCTCTTCTT
TTAACAAGGAGAATAGTAGAAAGAGGTGTTGGAACAGGATGAACTGTTTATCCACC-ATT
AGCAGCTGCTATTG---CTCATGCTGGTGCATCTGTTGATCTAGGA---ATTTTTTCTCT
CCATCTAGCAGGAGTATCATCAATTCTAGGAGCAGTAAATTTTATAACTACAGTAATTAA
TATACGATCATATGGTATAACA---ATGGATCAAATACCCCTATTTGTTTGAGCAGTATT
TATTACAGCCATTCTTCTTCTCCTTTCTCTTCCTGTTCTAGCAGGA---GCAATTACTAT
GCTTCTTACTGATCGAAATCTAAATACCTCTTTCTTTGATCCAGCTGGAGGGGGTGATCC
TGTCCTATAC--------------------------------------------------
------------------------------------------------------------
------------------------------------------------------------
------------------------------------------------------------
------------------------------------------------------------
------------------------------------------------------------
------------------------------------------------------------
------------------------------------------------------------
------------------------------------------------------------
------------------------------------------------------------
------------------------
>CRUSTACEA_Charybdis_acuta_EU284143
-------------------TCAACAAATCATAAAGATATTGGTACATTATATTTTATTTT
CGGAGCTTGATCCGGAATAGTTGGAACATCCTTA---AGA---TTGATTATTCGAGCTGA
ACTAGGGCAGCCAG-GTAC--TTTAATTGGCAAT---GACCAGATTTACAATGTTGTAGT
CACAGCTCACGCATTCGTCATAATTTTCTTTATAGTTATA-CCAATTATAATTGG-----
-------GGGATTTGGAAATTGACTTGTCCCCCTAATG---TTAGGGGCCCCTGATATGG
CATTCCCCCGAATAAATAATATAAGATTCTGACTTCTCCCTCCTTC-TTTAACTTTACTA
TTAATAAGTGGGATAGTTGAAAGAGGTGTAGGTACGGGGTGGACTGTTTACCCTCC-TCT
AGCTGCTGCCATTG---CTCACGCAGGTGCCTCTGTAGACTTGGGA---ATTTTCTCACT
TCACTTAGCTGGTGTCTCTTCCATTCTAGGGGCCGTAAATTTTATAACAACTGTTATTAA
CATGCGCTCTTTCGGTATAAGA---ATGGATCAAATGCCCTTATTTGTCTGATCAGTGTT
TATTACTGCTATTCTACTTTTATTGTCCTTACCAGTCTTAGCAGGG---GCTATTACTAT
ATTGCTAACCGACCGTAATCTAAATACTTCATTCTTCGACCCAGCTGGAGGAGGTGACCC
CGTCCTTTACCAACATCTATGCTGATTTTTTGGTCACCCTGAAGTT--------------
------------------------------------------------------------
------------------------------------------------------------
------------------------------------------------------------
------------------------------------------------------------
------------------------------------------------------------
------------------------------------------------------------
------------------------------------------------------------
------------------------------------------------------------
------------------------------------------------------------
------------------------
>CRUSTACEA_Epilobocera_sinuatifrons_EU004923
------------------------------------------------------------
------------------------------------------------------------
------------------------------------------------------------
------------------------------------------------------------
------------------------------------------------------------
--TTCCCTCGTATAAATAATATAAGATTTTGATTATTACCACCATC-ATTAACCTTATTA
TTAATAAGAGGAATAGTGGAAAGAGGGGTTGGTACTGGGTGAACTGTATACCCTCC-TTT
AGCAGCATCTATTG---CTCATGCTGGTGCGTCAGTAGATATAGGT---ATTTTTTCTCT
TCATTTAGCGGGAGTATCTTCTATTCTTGGAGCAGTAAATTTTATAACAACAGTTATTAA
TATACGTGCCTTTGGAATAACT---ATAGATCAAATACCCTTACTAATTTGAGCTATTTT
TATTACTGTTATTTTATTATTATTATCACTTCCTGTCTTAGCAGGA---GCTATTACCAT
ATTATTAACCGATCGAAATTTAAATACATCATTTTTTGATCCCGCAGGTGGAGGAGATCC
AATCCTCTATCAACATTTATTTTGATTTTTTGGGCACCCAGAAGTTTATATTTTAATTTT
GCCAGCTTTTGGGATAGTTTCTCATATTGTAAGTCAAGAATCAGGTAAAAAA---GAATC
TTTTGGGACTTTAGGTATAATTTAT-----------------------------------
------------------------------------------------------------
------------------------------------------------------------
------------------------------------------------------------
------------------------------------------------------------
------------------------------------------------------------
------------------------------------------------------------
------------------------------------------------------------
------------------------
>CRUSTACEA_Erimacrus_isenbeckii_AB241420
--AGAATCTGACTG----------------------------------------------
---------AGCTGGTATAGTGGGA-CTTCATTA---AGA---CTAATTATTCGAGCTGA
ATTAGGTCAACCTG-GTAC--ATTAATTGGCAAC---GACCAGATTTATAACGTAGTAGT
TACAGCTCATGCTTTTGTTATAATTTTTTTTATAGTTATA-CCTATTATAATTGG-----
-------AGGGTTTGGAAATTGATTAATTCCTTTAATA---TTAGGGGCGCCTGATATGG
CTTTCCCTCGTATAAACAATATAAGATTCTGGCTTTTACCTCCTTC-CCTTACTTTACTT
TTAATAAGAGGTATGGTAGAGAGAGGTGTTGGGACAGGATGAACTGTTTACCCTCC-TTT
AGCCGCTGCTATTG---CTCACGCAGGTGCCTCTGTTGATATAGGG---ATCTTCTCTCT
TCATTTGGCCGGAGTGTCCTCTATTTTAGGTGCAGTTAATTTCATAACAACTGTTATTAA
TATACGCTCTTTCGGTATAACT---ATAGACCAAATACCTTTATTTGTATGGGCAGTATT
TATTACTGCTATTTTACTCCTTTTATCTCTTCCTGTACTAGCTGGA---GCAATTACTAT
ATTATTAACAGATCGAAATTTAAATACTTCTTTTTTTGACCCTGCCGGAGGAGGAGATCC
TGTTTTATACCAGCATCTTTTCTGGTTTTTTGGTCATCCTGAAGTTTATATTCTTATTTT
ACCGGCTTTTGGTATAATTTCTCACATTGTTAGGCAAGAATCCGGTAAAAAA---GAGTC
ATTTGGTACTTTAGGTATAATCTACGCAATATTAGCTATTGGGGTGTTAGGATTTGTTGT
TTGAGCTCACCATATATTCACTGTTGGTATAG----------------------------
------------------------------------------------------------
------------------------------------------------------------
------------------------------------------------------------
------------------------------------------------------------
------------------------------------------------------------
------------------------------------------------------------
------------------------
>CRUSTACEA_Eriocheir_hepuensis_NC011598
---CAACGATGACTTTTT-TCCACAAATCATAAAGATATTGGAACATTATATTTTATTTT
TGGTGCTTGAGCCGGAATAGTAGGAACATCATTA---AGA---TTAATTATTCGAGCTGA
ATTAAGACAACCAG-GTAG--ACTAATTGGTAAC---GACCAAATTTATAATGTAGTTGT
TACAGCCCACGCTTTTGTAATAATTTTTTTTATAGTGATA-CCCATTATAATTGG-----
-------TGGGTTTGGTAATTGACTTGTCCCTCTTATG---CTAGGAGCCCCAGATATAG
CTTTCCCGCGAATAAACAATATAAGATTCTGACTTTTACCACCTTC-TCTCTCTCTTTTA
CTTACAAGAAGAATAGTAGAAAGAGGAGTTGGTACTGGATGAACTGTCTATCCACC-TTT
AGCAGCAGCCATCG---CTCATGCCGGAGCATCAGTTGATCTTGGT---ATCTTTTCTCT
ACACCTTGCTGGGGTTTCCTCAATTTTAGGAGCTGTTAATTTCATAACAACAGTTATTAA
TATACGATCATATGGTATAACA---ATGGATCAAATACCTCTTTTTGTTTGAGCTGTATT
TATTACTGCTATTTTACTTCTATTATCCCTTCCAGTTTTAGCTGGC---GCTATTACCAT
ACTGCTTACAGATCGTAACCTGAATACGTCATTTTTCGATCCTGCAGGAGGAGGTGACCC
AGTTCTATACCAGCACTTATTCTGATTTTTCGGCCACCCAGAAGTTTATATTCTAATTTT
ACCTGCCTTCGGTATAATTTCTCATATTGTAAGTCAAGAATCAGGTAAAAAA---GAATC
TTTTGGGACTTTGGGTATAATTTACGCTATACTAGCTATTGGAATTTTGGGCTTTGTAGT
ATGAGCTCATCATATATTTACAGTAGGAATAG----------------------------
------------------------------------------------------------
------------------------------------------------------------
------------------------------------------------------------
------------------------------------------------------------
------------------------------------------------------------
------------------------------------------------------------
------------------------
>CRUSTACEA_Eumunida_annulosa_EU243474
-------------------------------------------ACATTATATTTTATTTT
TGGTGCCTGAGCAGGAATAGTAGGAACTTCCTTA---AGT---TTAGTTATTCGAGCAGA
ATTAGGACAACCAG-GAAG--ATTAATTGGAGAC---GATCAAATTTATAATGTAGTAGT
AACTGCTCATGCTTTTGTAATAATTTTTTTTATAGTTATA-CCAATTATAATTGG-----
-------AGGTTTTGGAAATTGACTAGTCCCTTTAATA---CTAGGAGCCCCAGATATAG
CTTTCCCACGAATAAATAATATAAGATTTTGACTTTTACCACCATC-TTTAACCCTTCTA
CTTATAAGAGGAATAGTAGAAAGAGGAGTAGGAACTGGATGAACGGTTTACCCCCC-TCT
CTCTGCTGCAATTG---CACATGCAGGAGCTTCAGTTGATTTAGGA---ATTTTTTCTTT
ACATTTAGCTGGTGTGTCTTCAATTTTAGGCGCTGTTAATTTTATAACTACTGTAATTAA
TATACGCCCCCAAGGAATAACA---TTAGATCGAATACCATTATTTGTATGAGCAGTATT
TATTACTGCTATTCTTCTTTTACTCTCTCTACCTGTCTTAGCAGGA---GCAATTACAAT
ACTATTAACAGATCGAAATTTAAATACTTCTTTTTTTGACCCTGCTGGAGGAGGAGACCC
TGTTTTATATCAACATTTA-----------------------------------------
------------------------------------------------------------
------------------------------------------------------------
------------------------------------------------------------
------------------------------------------------------------
------------------------------------------------------------
------------------------------------------------------------
------------------------------------------------------------
------------------------------------------------------------
------------------------------------------------------------
------------------------
>CRUSTACEA_Farfantepenaeus_californiensis_NC012738
---CAACGATGATTATTT-TCTACAAATCATAAAGACATTGGAACATTATACTTTATCTT
CGGGGCTTGAGCAGGAATAGTTGGTACTGCCCTT---AGA---CTTATTATTCGTGCTGA
GCTAGGTCAGCCAG-GAAG--CCTTATTGGAGAC---GACCAAATTTATAATGTAGTCGT
TACAGCCCACGCTTTTGTTATAATTTTCTTTATGGTAATA-CCAATTATGATTGG-----
-------AGGATTTGGTAATTGACTAGTACCTCTAATA---CTAGGTGCCCCGGATATGG
CTTTCCCTCGAATAAATAACATAAGTTTCTGACTTTTACCCCCATC-TCTCACTCTCCTC
TTATCTAGAGGAATAGTAGAAAGAGGTGTAGGAACTGGATGAACTGTATATCCTCC-TTT
ATCTGCAAGTATTG---CCCATGCGGGAGCTTCCGTTGATCTCGGA---ATCTTCTCACT
ACACTTAGCAGGTGTATCATCAATTTTAGGTGCCGTAAATTTTATAACAACTGTTATCAA
TATACGATCTACCGGAATAACT---ATGGACCGGATACCTCTTTTTGTTTGAGCAGTATT
TATTACTGCTTTACTTTTACTACTGTCCTTACCAGTTTTAGCAGGA---GCTATTACTAT
GCTCTTAACAGATCGTAATCTTAATACATCATTCTTCGATCCTGCAGGAGGAGGTGACCC
CGTTTTATACCAACATTTGTTCTGATTTTTCGGTCACCCAGAAGTATATATTTTAATTTT
ACCTGCTTTTGGGATAATCTCTCATATTATTAGTCAGGAATCTGGTAAAAAA---GAAGC
ATTTGGAACACCTGGGATGATTTATGCTATACTAGCAATTGGTGTTTTAGGATTTGTAGT
ATGAGCTCACCACATATTCACAGTTGGTATGG----------------------------
------------------------------------------------------------
------------------------------------------------------------
------------------------------------------------------------
------------------------------------------------------------
------------------------------------------------------------
------------------------------------------------------------
------------------------
>CRUSTACEA_Fenneropenaeus_chinensis_DQ518969
---CAACGATGATTATTT-TCTACAAATCATAAAGACATCGGAACACTATACTTTATTTT
CGGAGCCTGAGCTGGAATAGTAGGTACCGCTCTT---AGA---CTTATTATCCGTGCAGA
ACTAGGTCAACCAG-GAAG--TCTTATTGGAGAT---GACCAAATTTACAATGTTGTAGT
TACAGCCCACGCTTTTGTTATAATTTTCTTTATAGTTATG-CCTATCATAATTGG-----
-------AGGATTTGGAAATTGATTAGTCCCTCTGATA---TTAGGTGCTCCTGATATAG
CTTTTCCTCGTATAAACAATATAAGATTCTGACTTTTACCTCCTTC-GTTAACGTTACTT
CTTTCCAGAGGTATAGTTGAAAGAGGGGTAGGAACAGGATGAACAGTCTATCCTCC-TTT
ATCAGCTAGAATTG---CTCATGCCGGAGCTTCAGTAGACTTAGGT---ATTTTCTCGCT
GCATCTAGCTGGTGTCTCGTCTATCTTAGGAGCTGTCAATTTTATAACAACTGTTATCAA
TATACGATCTACAGGTATAACT---ATAGACCGTATACCTCTTTTCGTATGGGCAGTATT
TATTACCGCCCTACTACTTTTATTATCTTTACCAGTATTAGCAGGG---GCTATTACAAT
ACTTTTAACAGACCGAAATCTGAATACTTCATTTTTTGACCCTGCAGGAGGTGGAGACCC
TGTCTTATACCAACATTTATTTTGATTCTTTGGGCATCCGGAGGTATATATTCTAATTCT
ACCCGCCTTCGGGATAATTTCACACATTATTAGTCAAGAATCAGGTAAAAAA---GAAGC
ATTTGGGACCCTTGGAATAATTTATGCTATACTCGCTATTGGAGTTCTAGGATTTGTAGT
TTGAGCACATCATATATTTACAGTAGGTATGG----------------------------
------------------------------------------------------------
------------------------------------------------------------
------------------------------------------------------------
------------------------------------------------------------
------------------------------------------------------------
------------------------------------------------------------
------------------------
>CRUSTACEA_Geothelphusa_dehaani_AB187570
---CAACGATGATTTTTT-TCCACAAACCATAAAGATATCGGCACTTTATATTTTATTCT
AGGTGCTTGAGCTGGCATAGTGGGAACTTCATTA---AGT---TTAATTATTCGCGCTGA
GTTAAGTCAACCAG-GAAG--TCTTATTGGTAAC---GACCAAATTTACAATGTTGTAGT
TACTGCTCATGCTTTTGTAATAATTTTTTTTATAGTAATA-CCTATTATAATTGG-----
-------AGGATTTGGCAACTGACTTTTACCTCTTATA---TTAGGAGCCCCAGATATAG
CTTTTCCCCGAATAAACAATATAAGATTTTGGCTCCTTCCTCCTTC-CTTAACTTTACTT
TTAATAAGAGGTATAGTAGAAAGAGGAATTGGAACAGGATGAACCGTGTATCCTCC-CTT
AGCTGCAGCAATCG---CCCACGCCGGAGCTTCCATTGATATAGGA---ATCTTTTCTTT
ACATTTAGCTGGAGTTTCCTCAATTTTAGGCGCAGTAAACTTTATAACTACAGTAATCAA
CATACGATCATATGGCATAACT---ATAGATCAAATACCCTTATTTGTTTGAGCTATTTT
TATTACAGTAATTCTTTTACTTCTTTCACTTCCAGTATTAGCCGGC---GCAATTACCAT
ATTATTAACCGATCGAAATTTAAATACCTCTTTTTTTGATCCTGCTGGGGGCGGAGATCC
TATCTTATACCAACATTTATTCTGGTTTTTTGGTCACCCAGAAGTTTACATTTTAATCCT
CCCTGCATTTGGCATAGTTTCCCACATCGTAAGTCAAGAATCTGGTAAAAAA---GAATC
CTTCGGAACTTTGGGAATAATTTATGCCATAACTGCTATCGGTATTTTAGGATTTGTAGT
ATGAGCTCACCATATATTCACTGTAGGTATAG----------------------------
------------------------------------------------------------
------------------------------------------------------------
------------------------------------------------------------
------------------------------------------------------------
------------------------------------------------------------
------------------------------------------------------------
------------------------
>CRUSTACEA_Hobbseus_valleculus_AY701193
---CAACGATGATTTTTT-TCTACAAATCATAAAGATATTGGAACATTATATTTTATTTT
TGGCACTTGGGCTGGAATAGTAGGAACTTCATTG---AGG---ATAATTATTCGAGTTGA
GTTAGGCCAACCAG-GAAG--ATTAATTGGTGAT---GACCAAATTTATAATGTAGTTGT
TACAGCACATGCTTTTGTAATAATTTTTTTTATAGTTATG-CCTATTATAATTGG-----
-------GGGGTTTGGAAATTGGTTAATTCCTTTAATA---TTAGGAGCTCCTGATATAG
CTTTCCCCCGGATAAATAATATAAGGTTTTGATTACTTCCTTTCTC-TTTAACTTTATTG
TTAACTAGAGGAATAGTAGAAAGAGGGGTCGGTACTGGATGAACTGTTTATCCTCC-TTT
AGCTTCTGCAATTG---CCCATGCTGGGGCATCTGTAGATTTGGGT---ATTTTTTCTTT
ACATTTAGCAGGTGTTTCTTCAATTTTAGGTTCAGTTAATTTTATAACTACAGCTATTAA
TATACGAACGGTAGGAATAACT---ATAGATCGTATGCCATTATTTGTTTGATCAGTATT
TATTACTACTGTATTATTGTTATTATCTTTACCTGTATTAGCGGGA---GCGATTACTAT
ATTATTAACAGATCGTAATTTAAATACATCTTTTTTTGATCCTGCGGGGGGAGGAGATCC
TATTTTGTATCAGCATTTATTTTGATTTTTTGGACACCCTGAAGTTTATATTTTAATTTT
ACCCGCATTTGGGATAGTATCTCATATTGTAGTTCAAGAGTCAGGTAAAAAA---GAAGC
TTTTGGTACATTGGGTATAATTTATGCTATAATTGCTATTGGGATTTTAGGATTTGTTGT
ATGAGCTCATCATATGTTTACAGTGGGTATAG----------------------------
------------------------------------------------------------
------------------------------------------------------------
------------------------------------------------------------
------------------------------------------------------------
------------------------------------------------------------
------------------------------------------------------------
------------------------
>CRUSTACEA_Litopenaeus_stylirostris_NC012060
---CAACGATGATTATTT-TCTACAAATCACAAGGACATTGGAACATTATACTTTATCTT
CGGAGCCTGAGCTGGAATAGTAGGTACTGCTCTT---AGA---CTTATTATCCGAGCTGA
ATTAGGTCAACCAG-GAAG--TCTTATTGGTGAT---GATCAAATTTATAATGTAGTCGT
TACAGCTCACGCTTTTGTCATGATTTTCTTCATAGTTATA-CCAATTATAATTGG-----
-------AGGATTTGGTAATTGATTAGTACCTTTAATG---TTAGGTGCTCCAGATATAG
CTTTCCCTCGAATGAATAATATAAGCTTCTGACTTTTACCTCCTTC-TCTTACCCTTCTT
TTATCTAGAGGGATAGTTGAAAGAGGTGTTGGAACTGGTTGGACAGTTTATCCTCC-ACT
CTCTGCTAGTATTG---CCCACGCTGGAGCTTCAGTAGACCTTGGA---ATCTTTTCCCT
ACATCTAGCTGGTGTATCTTCTATTCTAGGAGCAGTAAATTTTATAACTACTGTAATCAA
TATACGATCTACAGGAATAACT---ATAGACCGAATACCTCTTTTTGTTTGAGCAGTATT
CATTACTGCTTTACTATTACTTCTATCATTACCAGTCCTAGCAGGG---GCCATTACTAT
ACTCTTAACAGACCGTAACCTGAACACATCATTTTTTGATCCAGCAGGAGGGGGTGACCC
TGTTCTGTATCAACATTTATTCTGATTTTTCGGTCATCCAGAAGTATACATTTTAATTTT
ACCAGCTTTTGGTATAATTTCACATATTATTAGCCAAGAATCAGGTAAAAAA---GAAGC
ATTCGGAACACTTGGTATAATCTATGCTATATTAGCCATTGGTGTCTTAGGATTTGTAGT
ATGAGCGCATCATATATTTACGGTTGGTATGG----------------------------
------------------------------------------------------------
------------------------------------------------------------
------------------------------------------------------------
------------------------------------------------------------
------------------------------------------------------------
------------------------------------------------------------
------------------------
>CRUSTACEA_Marsupenaeus_japonicus_NC_007010
---CAACGATGATTATTC-TCTACAAACCATAAAGACATTGGAACGCTATATTTTATTTT
CGGGGCCTGAGCAGGAATAGTAGGTACTGCTCTT---AGT---TTAATTATTCGTGCTGA
GTTAGGTCAACCAG-GAAG--ACTTATTGGAGAT---GACCAAATCTATAATGTAGTAGT
TACAGCTCATGCATTTGTTATAATTTTCTTTATAGTTATG-CCTATTATAATTGG-----
-------AGGATTTGGAAACTGATTAGTTCCTTTAATA---TTAGGAGCACCTGATATGG
CATTCCCACGAATGAATAATATAAGCTTTTGGCTGCTGCCTCCTTC-TCTTACTCTTCTC
TTATCCAGAGGAATAGTTGAAAGAGGAGTTGGAACAGGATGAACTGTGTACCCTCC-TTT
ATCAGCTAGAATCG---CACATGCAGGGGCCTCTGTAGATTTAGGA---ATTTTTTCATT
ACATTTAGCAGGGGTTTCATCAATTTTAGGGGCCGTAAATTTTATAACAACTGTAATTAA
TATACGATCTACAGGTATGACT---ATAGACCGAATACCGTTATTCGTCTGAGCAGTCTT
TATTACTGCACTTTTACTCCTATTATCTTTACCTGTTCTAGCAGGA---GCTATTACAAT
ACTTCTTACCGATCGTAATCTTAATACTTCATTTTTTGACCCAGCGGGTGGAGGAGACCC
AGTCCTTTATCAACATTTATTCTGATTCTTCGGGCACCCAGAGGTCTATATTCTAATTCT
TCCCGCCTTTGGAATAATCTCACACATCATCAGTCAAGAGTCGGGTAAAAAA---GAAGC
TTTTGGTACTTTAGGGATAATTTATGCTATATTGGCCATTGGAGTTTTAGGATTTGTAGT
GTGAGCTCACCATATATTTACAGTAGGAATGG----------------------------
------------------------------------------------------------
------------------------------------------------------------
------------------------------------------------------------
------------------------------------------------------------
------------------------------------------------------------
------------------------------------------------------------
------------------------
>CRUSTACEA_Metanephrops_thomsoni_EU186139
------------------------------------------------------------
-------TGAGCAGGAATAGTAGGCACTTCTCTA---AGT---CTAGTAATCCGAGCCGA
ATTAGGTCAACCTG-GAAG--TCTTATTGGAGAC---GACCAAATCTACAACGTAGTTGT
TACTGCCCATGCCTTCGTAATAATCTTTTTTATAGTGATA-CCCATTATAATCGG-----
-------TGGGTTTGGAAATTGATTAGTGCCCCTAATA---TTAGGGGCCCCCGATATAG
CTTTTCCCCGTATAAACAATATAAGATTTTGGCTTCTACCCTTTTC-GTTAACCCTCCTT
CTTACAAGAGGTATAGTAGAAAGAGGGGTCGGCACTGGATGAACTGTATACCCTCC-CCT
CTCTGCGGCTATCG---CTCACGCCGGTGCTTCTGTTGACTTAGGT---ATTTTCTCGCT
TCACTTAGCCGGAGTCTCTTCAATTTTAGGTGCCGTTAATTTTATAACAACCGCAATCAA
CATACGAAGGAAAGGTATAACA---ATAGACCGAATACCTTTATTTGTGTGGTCGGTATT
TATTACCGCCGTCCTTTTACTGCTTTCTCTTCCTGTCTTAGCTGGA---GCAATTACCAT
ATTACTTACAGACCGAAACCTAAATACTTCATTTTTCGACCCTGCTGGAGGCGGAGACCC
CGTTTTATACCAACACCTGTTTTGATTCTTCGGCCACCCTGAAGTATATATTCTTATCCT
ACCTGCCTTCGGAATAGTTTCTCATATTGTTACCCAAGAATCTGGTAAAAAA---GAGGC
ATTTGGCACTTTAGGCATAATTTACGCTATACTAGCAATTGGTATTCTTGGTTTTGTTGT
CTGAGCTCACCACATATTTACAGTAGGTATAG----------------------------
------------------------------------------------------------
------------------------------------------------------------
------------------------------------------------------------
------------------------------------------------------------
------------------------------------------------------------
------------------------------------------------------------
------------------------
>CRUSTACEA_Pardosa_astrigera_AY836007
---CAACGATGATTATTT-TCTACAAATCATAAAGACATTGGGACACTATATTTTATCTT
CGGGGCCTGAGCTGGAATAGTAGGTACTGCCCTT---AGA---CTGATCATTCGTGCCGA
ATTAGGTCAACCGG-GGAG--CCTCATTGGTGAT---GATCAAATTTATAATGTAGTTGT
TACAGCTCATGCTTTTGTTATAATTTTCTTTATAGTAATA-CCGATTATAATTGG-----
-------AGGGTTTGGTAATTGATTAGTGCCTTTAATG---TTAGGAGCTCCAGATATAG
CTTTCCCTCGAATGAATAATATGAGTTTCTGACTTTTACCTCCATC-TCTCACTCTTCTT
CTATCCAGAGGAATAGTGGAAAGAGGAGTGGGAACTGGATGAACAGTATACCCTCC-TTT
ATCTGCTAGCATTG---CCCACGCAGGAGCTTCCGTTGATCTTGGA---ATCTTTTCCCT
TCATTTAGCAGGTGTATCATCTATTTTAGGTGCCGTAAATTTCATAACAACTGTTATTAA
TATACGATCTACCGGGATAACT---ATAGACCGAATACCTCTTTTTGTTTGAGCAGTCTT
TATTACTGCTTTACTTTTACTATTGTCCTTACCAGTTTTAGCAGGA---GCTATCACTAT
ACTTTTAACAGATCGTAATCTTAATACATCCTTCTTCGACCCTGCGGGAGGAGGAGATCC
TGTATTATACCAGCATTTATTCTGATTCTTTGGTCACCCAGAAGTATATAATTTAATCCT
ACCTGCTTTCGGTATAATTTCTCACATTATTAGTCAAGAGTCTGGTAAAAAA---GAAGC
ATTTGGAACACTTGGAATAATCTATGCTATACTAGCAATTGGTGTACTAGGGTTTGTAGT
ATGAGCACACCATATATTTACAGTAGGTATGG----------------------------
------------------------------------------------------------
------------------------------------------------------------
------------------------------------------------------------
------------------------------------------------------------
------------------------------------------------------------
------------------------------------------------------------
------------------------
>CRUSTACEA_Pseudocarcinus_gigas_AY562127
---CAACGATGATTCTTT-TCTACAAATCATAAAGACATTGGTACATTATATTTTATTTT
TGGAGCATGAGCTGGGATAGTAGGCACATCCTTA---AGA---TTAATTATCCGAGCCGA
ACTAGGTCAACCAG-GAAC--TCTTATTGGTAAT---GATCAAATCTATAATGTAGTAGT
TACAGCTCACGCTTTTGTAATAATTTTTTTTATGGTCATA-CCTATTATAATTGG-----
-------AGGATTCGGTAATTGATTAGTACCATTGATA---TTAGGTGCCCCTGATATAG
CTTTTCCTCGTATAAACAATATAAGATTTTGACTCCTTCCACCTTC-ACTAACTCTTTTA
CTTATAAGTGGGATAGTAGAAAGGGGTGTTGGAACAGGTTGAACTGTCTACCCTCC-TTT
AGCCGCGGCTATTG---CCCACGCAGGAGCTTCTGTTGACATGGGT---ATTTTTTCTCT
ACATCTAGCAGGTGTTTCTTCTATTCTAGGTGCCGTAAATTTTATAACAACAGTAATTAA
TATACGTTCATTTGGTATATCT---ATAGACCAAATACCCTTATTTGTTTGAGCAGTATT
TATTACAGCTATCCTCCTTCTTTTATCCCTACCTGTTCTAGCAGGT---GCTATTACAAT
ACTTTTAACAGATCGTAATTTAAATACCTCTTTTTTTGACCCTGCTGGTGGAGGGGACCC
AGTCCTTTACCAACATTTATTTTGATTTTTTGGACACCCTGAAGTGTATATCCTTATTCT
CCCTGCCTTTGGTATAATTTCTCATATTGTTAGACAAGAATCTGGAAAAAAA---GAATC
CTTTGGGACCTTAGGTATAATTTACGCTATATTGGCAATTGGAATTTTAGGATTTGTTGT
TTGAGCCCACCATATATTTACAGTAGGAATAG----------------------------
------------------------------------------------------------
------------------------------------------------------------
------------------------------------------------------------
------------------------------------------------------------
------------------------------------------------------------
------------------------------------------------------------
------------------------
>CRUSTACEA_Scylla_tranquebarica_NC012567
---CAACGATGATTCTTT-TCTACAAATCATAAAGACATTGGTACTTTATATTTCATTTT
TGGAGCATGATCTGGTATAGTAGGAACCTCTTTA---AGT---TTAATTATTCGTGCTGA
ATTAGGACAACCAG-GAAC--ACTTATTGGCAAT---GATCAAATTTATAATGTTGTTGT
TACTGCTCATGCTTTCGTTATAATTTTCTTTATAGTTATA-CCAATTATAATTGG-----
-------AGGATTTGGTAATTGATTAGTTCCTCTTATA---TTAGGAGCTCCTGATATAG
CTTTTCCTCGTATAAATAATATAAGATTTTGACTTTTACCTCCTTC-TCTAACTCTATTA
TTAATAAGAGGTATAGTAGAAAGAGGTGTTGGTACAGGTTGGACTGTCTATCCTCC-TTT
AGCAGCAGCTATTG---CTCACGCAGGAGCTTCAGTTGATCTTGGT---ATTTTCTCTCT
TCATCTCGCAGGTGTTTCTTCTATTTTAGGAGCAGTTAACTTTATAACAACTGTTATTAA
TATACGATCTTTTGGTATAAGA---ATAGACCAAATACCTTTATTTGTTTGATCTGTTTT
CATTACTGCAATTCTTTTACTCCTATCATTACCAGTTTTAGCTGGA---GCAATTACTAT
ACTTTTAACCGATCGAAATCTTAATACATCATTTTTTGACCCTGCTGGAGGTGGGGACCC
TGTTTTATACCAACATTTATTTTGGTTCTTTGGTCATCCAGAAGTTTATATTCTTATTTT
ACCAGCATTTGGTATAATTTCCCATATTGTAAGTCAAGAGTCTGGGAAAAAA---GAATC
ATTTGGAACTTTAGGTATAATCTATGCTATAATGGCCATTGGTATTCTAGGATTTATTGT
CTGAGCTCATCATATATTTACAGTAGGAATAG----------------------------
------------------------------------------------------------
------------------------------------------------------------
------------------------------------------------------------
------------------------------------------------------------
------------------------------------------------------------
------------------------------------------------------------
------------------------
>CRUSTACEA_Austropotamobius_pallipes_FJ897842
-----------------------------------------------------TTGTTTT
--GGACTTGAGCTGGGATAGTAGGGACTTCTTTA---AGA---ATAATTATTCGTGTGGA
ATTAGGGCAGCCGG-GCAG--TTTAATTGGGGAC---GATCAAATTTATAATGTAGTAGT
TACCGCCCATGCCTTTGTTATAATTTTTTTTATAGTTATA-CCTATTATAATTGG-----
-------GGGATTTGGGAATTGATTAGTTCCTTTAATG---TTAGGGGCCCCTGACATGG
CTTTCCCCCGAATAAATAACATGAGATTTTGATTACTTCCGTTTTC-TTTAACTCTATTA
TTAACTAGGGGGTTAGTGGAGAGGGGAGTTGGGACAGGGTGAACTGTCTACCCCCC-TTT
AGCATCAGCTATTG---CTCACGCAGGGGCGTCTGTGGACCTGGGG---ATTTTTTCACT
TCATTTAGCGGGGGTATCTTCAATTTTAGGGGCGGTAAATTTTATAACTACAGCTATTAA
TATACGAAGGGTAGGGATAACC---TTAGATCGAATACCTCTTTTTGTTTGATCCGTATT
TATTACGGCAGTTCTTTTACTTTTGTCTCTACCTGTATTAGCAGGT---GCTATTACTAT
ATTATTAACAGATCGTAATTTAAATACTTCATTTTTTGATCCTGCTGGGGGAGGAGACCC
GGTTTTATATCAACACTTATTTTGGTTTTTTGGGCACCCAGAGGTTTATATTTTAATTTT
ACCAGCATTTGGTATGGTATCACATATTGTCGCCCAGGAGTCGGGAAAAAAA---GAAGC
TTTTGGTACATTAGGGATAATTTATGCTATAGTTGCTATTGGTGTATTAGGGTTTGTTGT
TTGGGCTCACCATATATTTACGGTGGGGATAG----------------------------
------------------------------------------------------------
------------------------------------------------------------
------------------------------------------------------------
------------------------------------------------------------
------------------------------------------------------------
------------------------------------------------------------
------------------------
>CRUSTACEA_Geothelphusa_dehaani_AB187570
---CAACGATGATTTTTT-TCCACAAACCATAAAGATATCGGCACTTTATATTTTATTCT
AGGTGCTTGAGCTGGCATAGTGGGAACTTCATTA---AGT---TTAATTATTCGCGCTGA
GTTAAGTCAACCAG-GAAG--TCTTATTGGTAAC---GACCAAATTTACAATGTTGTAGT
TACTGCTCATGCTTTTGTAATAATTTTTTTTATAGTAATA-CCTATTATAATTGG-----
-------AGGATTTGGCAACTGACTTTTACCTCTTATA---TTAGGAGCCCCAGATATAG
CTTTTCCCCGAATAAACAATATAAGATTTTGGCTCCTTCCTCCTTC-CTTAACTTTACTT
TTAATAAGAGGTATAGTAGAAAGAGGAATTGGAACAGGATGAACCGTGTATCCTCC-CTT
AGCTGCAGCAATCG---CCCACGCCGGAGCTTCCATTGATATAGGA---ATCTTTTCTTT
ACATTTAGCTGGAGTTTCCTCAATTTTAGGCGCAGTAAACTTTATAACTACAGTAATCAA
CATACGATCATATGGCATAACT---ATAGATCAAATACCCTTATTTGTTTGAGCTATTTT
TATTACAGTAATTCTTTTACTTCTTTCACTTCCAGTATTAGCCGGC---GCAATTACCAT
ATTATTAACCGATCGAAATTTAAATACCTCTTTTTTTGATCCTGCTGGGGGCGGAGATCC
TATCTTATACCAACATTTATTCTGGTTTTTTGGTCACCCAGAAGTTTACATTTTAATCCT
CCCTGCATTTGGCATAGTTTCCCACATCGTAAGTCAAGAATCTGGTAAAAAA---GAATC
CTTCGGAACTTTGGGAATAATTTATGCCATAACTGCTATCGGTATTTTAGGATTTGTAGT
ATGAGCTCACCATATATTCACTGTAGGTATAG----------------------------
------------------------------------------------------------
------------------------------------------------------------
------------------------------------------------------------
------------------------------------------------------------
------------------------------------------------------------
------------------------------------------------------------
------------------------
>CRUSTACEA_Litopenaeus_stylirostris_NC012060
---CAACGATGATTATTT-TCTACAAATCACAAGGACATTGGAACATTATACTTTATCTT
CGGAGCCTGAGCTGGAATAGTAGGTACTGCTCTT---AGA---CTTATTATCCGAGCTGA
ATTAGGTCAACCAG-GAAG--TCTTATTGGTGAT---GATCAAATTTATAATGTAGTCGT
TACAGCTCACGCTTTTGTCATGATTTTCTTCATAGTTATA-CCAATTATAATTGG-----
-------AGGATTTGGTAATTGATTAGTACCTTTAATG---TTAGGTGCTCCAGATATAG
CTTTCCCTCGAATGAATAATATAAGCTTCTGACTTTTACCTCCTTC-TCTTACCCTTCTT
TTATCTAGAGGGATAGTTGAAAGAGGTGTTGGAACTGGTTGGACAGTTTATCCTCC-ACT
CTCTGCTAGTATTG---CCCACGCTGGAGCTTCAGTAGACCTTGGA---ATCTTTTCCCT
ACATCTAGCTGGTGTATCTTCTATTCTAGGAGCAGTAAATTTTATAACTACTGTAATCAA
TATACGATCTACAGGAATAACT---ATAGACCGAATACCTCTTTTTGTTTGAGCAGTATT
CATTACTGCTTTACTATTACTTCTATCATTACCAGTCCTAGCAGGG---GCCATTACTAT
ACTCTTAACAGACCGTAACCTGAACACATCATTTTTTGATCCAGCAGGAGGGGGTGACCC
TGTTCTGTATCAACATTTATTCTGATTTTTCGGTCATCCAGAAGTATACATTTTAATTTT
ACCAGCTTTTGGTATAATTTCACATATTATTAGCCAAGAATCAGGTAAAAAA---GAAGC
ATTCGGAACACTTGGTATAATCTATGCTATATTAGCCATTGGTGTCTTAGGATTTGTAGT
ATGAGCGCATCATATATTTACGGTTGGTATGG----------------------------
------------------------------------------------------------
------------------------------------------------------------
------------------------------------------------------------
------------------------------------------------------------
------------------------------------------------------------
------------------------------------------------------------
------------------------
>ECHINODERMATA_Asterias_amurensis_AB183559
---AGACGCTGACTATTT-TCTACTAAACATAAGGACATTGGGACTCTTTATCTAATATT
TGGAGCTTGAGCTGGTATGATTGGAACTGCTATG---AGA---GTAATAATTCGTACTGA
GCTCGCACAACCGG-GATC--TTTACTTCAAGAT---GATCAAATTTACAAAGTTATAGT
AACTGCTCATGCTCTTGTAATGATATTTTTTATGGTGATG-CCTATTATGATAGG-----
-------AGGATTTGGTAAATGACTAATTCCTCTTATG---ATAGGTGCCCCAGATATGG
CATTTCCCCGCATGAAAAAAATGAGATTTTGACTAATCCCCCCTTC-TTTCTTACTCCTC
CTAGCTTCCGCTGGAGTTGAAAGAGGAGCTGGAACTGGCTGAACGATTTATCCTCC-TTT
ATCTAGAGGACTAG---CTCATGCAGGAGGATCCGTTGATCTT---GCTATCTTTTCTTT
ACATTTGGCAGGGGCTTCTTCTATTTTAGCCTCTATAAAATTTATTACAACAATTATCAA
AATGCGAACTCCTGGTATGTCT---TTTGATCGACTTCCTCTTTTTGTATGATCAGTATT
TGTAACTGCTTTTCTTCTACTACTTTCTCTTCCTGTTTTAGCTGGA---GCTATTACTAT
GCTCTTAACAGACCGAAAAGTTAATACAACTTTTTTCGACCCTGCTGGAGGAGGGGACCC
CATACTTTTTCAACATTTATTCTGATTTTTTGGACACCCTGAAGTTTATATTCTTATTCT
TCCTGGATTTGGAATGATCTCTCACGTGATAGCACACTACGCAGGTAAGAAT---GAACC
TTTTGGTTATTTAGGAATGGTCTACGCAATAATCTCCATAGGGATTTTGGGATTTCTTGT
ATGAGCTCACCATATGTTTACTGTTGGGATGG----------------------------
------------------------------------------------------------
------------------------------------------------------------
------------------------------------------------------------
------------------------------------------------------------
------------------------------------------------------------
------------------------------------------------------------
------------------------
>ECHINODERMATA_Asterias_amurensis_NC_006665
---AGACGCTGACTATTT-TCTACTAAACATAAGGACATTGGGACTCTTTATCTAATATT
TGGAGCTTGAGCTGGTATGATTGGAACTGCTATG---AGA---GTAATAATTCGTACTGA
GCTCGCACAACCGG-GATC--TTTACTTCAAGAT---GATCAAATTTACAAAGTTATAGT
AACTGCTCATGCTCTTGTAATGATATTTTTTATGGTGATG-CCTATTATGATAGG-----
-------AGGATTTGGTAAATGACTAATTCCTCTTATG---ATAGGTGCCCCAGATATGG
CATTTCCCCGCATGAAAAAAATGAGATTTTGACTAATCCCCCCTTC-TTTCTTACTCCTC
CTAGCTTCCGCTGGAGTTGAAAGAGGAGCTGGAACTGGCTGAACGATTTATCCTCC-TTT
ATCTAGAGGACTAG---CTCATGCAGGAGGATCCGTTGATCTT---GCTATCTTTTCTTT
ACATTTGGCAGGGGCTTCTTCTATTTTAGCCTCTATAAAATTTATTACAACAATTATCAA
AATGCGAACTCCTGGTATGTCT---TTTGATCGACTTCCTCTTTTTGTATGATCAGTATT
TGTAACTGCTTTTCTTCTACTACTTTCTCTTCCTGTTTTAGCTGGA---GCTATTACTAT
GCTCTTAACAGACCGAAAAGTTAATACAACTTTTTTCGACCCTGCTGGAGGAGGGGACCC
CATACTTTTTCAACATTTATTCTGATTTTTTGGACACCCTGAAGTTTATATTCTTATTCT
TCCTGGATTTGGAATGATCTCTCACGTGATAGCACACTACGCAGGTAAGAAT---GAACC
TTTTGGTTATTTAGGAATGGTCTACGCAATAATCTCCATAGGGATTTTGGGATTTCTTGT
ATGAGCTCACCATATGTTTACTGTTGGGATGG----------------------------
------------------------------------------------------------
------------------------------------------------------------
------------------------------------------------------------
------------------------------------------------------------
------------------------------------------------------------
------------------------------------------------------------
------------------------
>Asterias_amurensis_This study_HG005368
------------------------------------------------------------
---------YYKGKWWWKRKRGTGAACTGCTATG---AGA---GTAATAATTCGTACTGA
GCTCGCACANCCGG-GATC--TTTACTTCAAGAT---GATCAAATTTATAAAGTTATAGT
AACTGCTCATGCTCTTGTAATGATATTTTTTATGGTGATG-CCTATTATGATAGG-----
-------AGGATTTGGTAAATGACTAATTCCTCTTATG---ATAGGTGCCCCAGATATGG
CATTTCCCCGCATGAAAAAAATGAGATTTTGACTAATACCCCCTTC-TTTCTTACTCCTT
CTAGCTTCCGCTGGAGTTGAAAGAGGGGCTGGAACTGGCTGAACGATTTATCCTCC-TTT
ATCTAGAGGACTAG---CTCATGCAGGAGGGTCCGTTGATCTT---GCTATCTTTTCTTT
ACATTTGGCAGGGGCTTCTTCTATTTTAGCCTCCATAAAATTTATTACAACAATCATCAA
AATGCGAACTCCTGGTATGTCT---TTTGATCGACTTCCTCTTTTTGTGTGATCAGTATT
TGTAACTGCTTTTCTTCTATTACTTTCTCTTCCTGTTTTAGCTGGA---GCTATTACTAT
GCTATTAACAGACCGAAAAGTTAATACAACTTTTTTCGACCCTGCTGGAGGAGGAGACCC
CATACTTTTTCAACATTTATTCTGATTTTTTGGACACCCTGAAGTTTATATTCTTATTCT
TCCTGGATTTGGAATGATCTCTCACGTGATAGCACACTACGCAGGTAAGAAT---GAACC
TTTTGGTTATTTAGGAATGGTCTACGCAATAATCTCCATAGGGATTTTAGGATTCCTTGT
TTGAGCTCACCATATKTTTACTGTT
>ECHINODERMATA_Asterias_amurensis_AF240033
-------------------------------------------------TATCTAATATT
TGGAGCTTGAGCTGGTATGATTGGAACTGCTATG---AGA---GTAATAATTCGTACTGA
GCTCGCACAACCGG-GATC--TTTACTTCAAGAT---GATCAAATTTATAAAGTTATAGT
AACTGCTCATGCTCTTGTAATGATATTTTTTATGGTGATG-CCTATTATGATAGG-----
-------AGGATTTGGTAAATGACTAATTCCTCTTATG---ATAGGGGCCCCAGATATGG
CATTTCCCCGCATGAAAAAAATGAGATTTTGACTGATACCCCCTTC-TTTCTTACTCCTT
CTAGCTTCCGCTGGAGTTGAAAGAGGAGCTGGAACTGGCTGAACGATTTATCCTCC-TTT
ATCTAGAGGACTAG---CTCATGCGGGAGGGTCCGTTGATCTT---GCTATCTTTTCTTT
GCATTTGGCAGGGGCTTCTTCTATTTTAGCCTCCATAAAATTTATTACAACAATCATCAA
AATGCGAACTCCTGGTATGTCT---TTTGATCGACTTCCTCTTTTTGTATGATCTGTATT
TGTAACTGCTTTTCTTCTATTACTTTCTCTTCCTGTTTTAGCTGGA---GCTATTACTAT
GCTCTTAACAGACCGAAAAGTTAATACAACCTTTTTCGACCCTGCTGGAGGAGGGGACCC
C-----------------------------------------------------------
------------------------------------------------------------
------------------------------------------------------------
------------------------------------------------------------
------------------------------------------------------------
------------------------------------------------------------
------------------------------------------------------------
------------------------------------------------------------
------------------------------------------------------------
------------------------------------------------------------
------------------------
>ECHINODERMATA_Asterias_amurensis_DQ992558
------------------------------------------------------------
-------------------------------ATG---AGA---GTAATAATTCGTACTGA
GCTCGCACAACCGG-GATC--TTTACTTCAAGAT---GATCAAATTTATAAAGTTATAGT
AACTGCTCATGCTCTTGTAATGATATTTTTTATGGTGATG-CCTATTATGATAGG-----
-------AGGATTTGGTAAATGACTAATTCCTCTTATG---ATAGGGGCCCCAGATATGG
CATTTCCCCGCATGAAAAAAATGAGATTTTGACTAATACCCCCTTC-TTTCTTACTCCTT
CTAGCTTCCGCTGGAGTTGAGAGAGGAGCTGGAACTGGCTGAACGATTTATCCTCC-TTT
ATCTAGAGGACTAG---CTCATGCGGGAGGATCCGTTGATCTT---GCTATCTTTTCTTT
GCATTTGGCAGGGGCTTCTTCTATTTTAGCCTCCATAAAATTTATTACAACAATCATCAA
AATGCGAACTCCTGGTATGTCT---TTTGATCGACTTCCTCTTTTTGTGTGATCAGTATT
TGTAACTGCTTTTCTTCTGTTACTTTCTCTTCCTGTTTTGGCTGGA--------------
------------------------------------------------------------
------------------------------------------------------------
------------------------------------------------------------
------------------------------------------------------------
------------------------------------------------------------
------------------------------------------------------------
------------------------------------------------------------
------------------------------------------------------------
------------------------------------------------------------
------------------------------------------------------------
------------------------------------------------------------
------------------------
>ECHINODERMATA_Asterias_amurensis
-------------------------------------------------TATCTAATATT
TGGAGCTTGAGCTGGTATGATTGGAACTGCTATG---AGA---GTAATAATTCGTACTGA
GCTCGCACAACCGG-GATC--TTTACTTCAAGAT---GATCAAATTTATAAAGTTATAGT
AACTGCTCATGCTCTTGTAATGATATTTTTTATGGTGATG-CCTATTATGATAGG-----
-------AGGATTTGGTAAATGACTAATTCCTCTTATG---ATAGGTGCCCCAGATATGG
CATTTCCCCGCATGAAAAAAATGAGATTTTGACTAATACCCCCTTC-TTTCTTACTCCTT
CTAGCTTCCGCTGGAGTTGAAAGAGGGGCTGGAACTGGCTGAACGATTTATCCTCC-TTT
ATCTAGAGGACTAG---CTCATGCAGGAGGGTCCGTTGATCTT---GCTATCTTTTCTTT
ACATTTGGCAGGGGCTTCTTCTATTTTAGCCTCCATAAAATTTATTACAACAATCATCAA
AATGCGAACTCCTGGTATGTCT---TTTGATCGACTTCCTCTTTTTGTGTGATCAGTATT
TGTAACTGCTTTTCTTCTATTACTTTCTCTTCCTGTTTTAGCTGGA---GCTATTACTAT
GCTCTTAACAGACCGAAAAGTTAATACAACTTTTTTCGACCCTGCTGGAGGAGGGGACCC
C-----------------------------------------------------------
------------------------------------------------------------
------------------------------------------------------------
------------------------------------------------------------
------------------------------------------------------------
------------------------------------------------------------
------------------------------------------------------------
------------------------------------------------------------
------------------------------------------------------------
------------------------------------------------------------
------------------------
>ECHINODERMATA_Asterias_amurensis_AF240032
-------------------------------------------------TATCTAATATT
TGGAGCTTGAGCTGGTATGATTGGAACTGCTATG---AGA---GTAATAATTCGTACTGA
GCTCGCACAACCGG-GATC--TTTACTTCAAGAT---GATCAAATTTATAAAGTTATAGT
AACTGCTCATGCTCTTGTAATGATATTTTTTATGGTGATG-CCTATTATGATAGG-----
-------AGGATTTGGTAAATGACTAATTCCTCTTATG---ATAGGTGCCCCAGATATGG
CATTTCCCCGCATGAAAAAAATGAGATTTTGACTAATACCCCCTTC-TTTCTTACTCCTT
CTAGCTTCCGCTGGAGTTGAAAGAGGGGCTGGAACTGGCTGAACGATTTATCCTCC-TTT
ATCTAGAGGACTAG---CTCATGCAGGAGGATCCGTTGATCTT---GCTATCTTTTCTTT
ACATTTGGCAGGGGCTTCTTCTATTTTAGCCTCCATAAAATTTATTACAACAATCATCAA
AATGCGAACTCCTGGTATGTCT---TTTGATCGACTTCCTCTTTTTGTGTGATCAGTATT
TGTAACTGCTTTTCTTCTATTACTTTCTCTTCCTGTTTTAGCTGGA---GCTATTACTAT
GCTCTTAACAGACCGAAAAGTTAATACAACTTTTTTCGACCCTGCTGGAGGAGGGGACCC
C-----------------------------------------------------------
------------------------------------------------------------
------------------------------------------------------------
------------------------------------------------------------
------------------------------------------------------------
------------------------------------------------------------
------------------------------------------------------------
------------------------------------------------------------
------------------------------------------------------------
------------------------------------------------------------
------------------------
>ECHINODERMATA_Acanthaster_brevispinus_AB231476
---AGGCGATGATTTTTT-TCAACAAAACACAAGGACATTGGAACACTATATCTAATATT
CGGAGCCTGGGCAGGAATGGTTGGAACTGCCATG---AGA---GTAATAATACGAACAGA
ACTGGCCCAACCAG-GATC--ACTCCTCCAAGAC---GACCAAATATACAACGTAATAGT
TACGGCCCACGCCCTAGTAATGATATTCTTCATGGTAATG-CCAATCATGATTGG-----
-------CGGATTTGGCAACTGACTAATCCCCTTAATG---ATCGGAGCACCCGATATGG
CCTTTCCCCGAATGAACAACATGAGCTTCTGGCTAGTCCCCCCCTC-CTTCCTGCTACTC
TTAGCATCAGCCGGAGTTGAAAGAGGTGCTGGAACCGGATGAACCATCTACCCTCC-ACT
GTCTAGTGGCCTAG---CCCACGCTGGGGGGTCAGTAGACCTT---GCAATATTTTCCCT
CCACCTTGCAGGAGCATCCTCTATCCTAGCCTCCATAAAATTCATCACTACTGTCATTAA
CATGCGAACCCCTGGTATCTCA---TTCGACCGCCTACCATTATTTGTCTGATCTGTATT
CGTGACAGCATTCTTACTCCTCCTTTCCCTTCCCGTTCTAGCTGGA---GCCATAACGAT
GCTCCTCACTGATCGAAAAGTGAACACAACCTTCTTCGACCCAGCAGGAGGAGGGGACCC
TATTCTATTCCAACACCTTTTCTGGTTCTTCGGACACCCTGAAGTCTACATTCTCATACT
TCCAGGATTTGGAATGATATCCCATGTAATTGCTCACTACTCAGGTAAGAGA---GAACC
TTTTGGTTACCTAGGTATGGTCTACGCTATAGTATCTATTGGAATACTAGGGTTCCTGGT
GTGAGCCCACCACATGTTTACAGTTGGTATGG----------------------------
------------------------------------------------------------
------------------------------------------------------------
------------------------------------------------------------
------------------------------------------------------------
------------------------------------------------------------
------------------------------------------------------------
------------------------
>ECHINODERMATA_Acanthaster_planci_NC_007788
---AGGCGATGATTTTTT-TCAACAAAACACAAGGGCATCGGGACACTATATCTAATATT
TGGGGCCTGAGCAGGAATGGTTGGAACAGCCATG---AGA---GTAATAATACGAACAGA
ACTAGCCCAACCAG-GCTC--ACTCCTCCAAGAC---GACCAAATATACAACGTAATAGT
TACAGCTCACGCTTTAGTAATGATATTCTTCATGGTAATG-CCAATTATGATCGG-----
-------AGGATTCAGTAACTGACTGATCCCTCTAATG---ATCGGAGCACCCGATATGG
CCTTCCCCCGAATGAACAACATGAGCTTTTGACTAGTACCCCCCTC-TTTTCTACTACTC
CTAGCATCAGCCGGAGTAGAAAGAGGCGCTGGAACCGGATGAACCATCTACCCTCC-ATT
ATCTAGCGGCCTAG---CCCACGCCGGAGGATCAGTGGACCTT---GCAATATTCTCACT
CCACCTTGCAGGAGCATCCTCTATCCTGGCCTCCATAAAATTCATCACTACTGTAATAAA
CATGCGGACCCCAGGAATCTCG---TTCGACCGTCTACCACTATTCGTCTGATCAGTATT
CGTAACAGCATTTCTGCTACTCCTTTCCCTTCCCGTTCTAGCTGGA---GCTATAACAAT
GCTTCTCACCGACCGAAACGTAAACACAACCTTCTTTGACCCCGCGGGGGGAGGAGACCC
TATTTTATTCCAGCACCTTTTCTGATTCTTTGGGCATCCAGAGGTGTACATTCTTATACT
TCCAGGATTTGGAATGATATCCCACGTAATCGCTCACTACTCAGGTAAGAGA---GAACC
TTTTGGCTACCTAGGTATGGTCTACGCTATTGTGTCTATTGGGATTTTAGGGTTTCTAGT
GTGAGCTCACCACATGTTTACAGTCGGTATGG----------------------------
------------------------------------------------------------
------------------------------------------------------------
------------------------------------------------------------
------------------------------------------------------------
------------------------------------------------------------
------------------------------------------------------------
------------------------
>ECHINODERMATA_Aquilonastra_anomala_AY370753
---AAACGATGATTCTTT-TCCACTAAACACAAGGACATAGGTACACTATATCTTATATT
TGGAGCCTGAGCCGGAATGGCTGGCACCGCAATG---AGA---GTAATAATACGAACAGA
ACTAGCCCAACCTG-GCTC--CCTCCTTCAAGAC---GACCAAATATATAAAGTAATAGT
AACAGCACACGCTTTAATAATGATCTTCTTCATGGTAATG-CCAATCATGATTGG-----
-------AGGCTTCGGAAACTGATTAATTCCTCTAATG---ATAGGAGCTCCCGACATGG
CCTTTCCACGAATGAACAATATGAGATTCTGACTCGTACCTCCCTC-CTTCCTGCTATTA
CTAGCATCTGCCAGTGTTGAAAGCGGAGCTGGAACAGGATGAACAATATACCCACC-CTT
ATCCAGGGGATTAG---CTCACGCTGGAGGATCAGTAGATCTA---GCCATATTCTCCCT
ACATCTTGCAGGTGCCTCCTCCATTCTCGCCTCTATTAAATTCATAACAACAGTCATAAA
AATGCGAACACCAGGCGTATCC---TTTGACCGCCTTCCACTATTTGTATGATCTGTTTT
CGTTACAGCATTCTTACTGCTGCTATCACTTCCTGTACTTGCAGGC---GCAATCACCAT
GTTACTTACAGACCGAAAAGTCAACACCACCTTCTTTGACCCAGCCGGAGGTGGTGACCC
CATCCTTTTCCAACATCTATTCTGATTCTTTGGCCACCCAGAAGTTTATATTCTTATTCT
CCCCGGATTCGGTATGATATCCCACGTAATAGCCCACTACTCAGGAAAGAGA---GAACC
CTTCGGCTACCTAGGTATGGTCTATGCCATAGTATCCATAGGAATACTAGGATTCCTTGT
CTGAGCCCACCACATGTTCACAGTCGGAATGG----------------------------
------------------------------------------------------------
------------------------------------------------------------
------------------------------------------------------------
------------------------------------------------------------
------------------------------------------------------------
------------------------------------------------------------
------------------------
>ECHINODERMATA_Aquilonastra_yairi_AY370752
---AGACGATGATTTTTC-TCTACCAAACATAAGGACATAGGAACTCTATATCTTATCTT
CGGAGCCTGAGCCGGAATGGCTGGAACCGCAATG---AGA---GTAATAATACGAACAGA
ATTAGCTCAACCAG-GCTC--TCTCCTACAAGAC---GATCAAATATACAAAGTAATTGT
CACAGCCCACGCCCTAGTAATGATTTTCTTTATGGTAATG-CCAATCATGATAGG-----
-------AGGGTTTGGAAACTGACTAATCCCACTAATG---ATTGGAGCCCCAGACATGG
CCTTCCCTCGTATGAACAACATGAGATTTTGACTTATCCCACCTTC-CTTCTTACTCCTC
CTAGCATCCGCTGGAGTGGAAAGCGGAGCTGGAACCGGATGAACAATATACCCACC-TTT
ATCTAGAGGATTAG---CACATGCAGGTGGATCTGTAGACTTA---GCCATATTTTCCCT
ACACCTTGCAGGTGCCTCTTCCATACTTGCCTCCATTAAATTCATAACCACAGTAATAAA
AATGCGAACCCCAGGCATATCT---TTTGACCGACTACCCCTATTCGTATGATCCGTATT
TGTTACAGCCTTCTTACTACTACTATCCCTCCCCGTACTCGCTGGA---GCAATAACCAT
GCTACTCACAGATCGAAAAGTTAACACCACATTTTTTGATCCAGCAGGAGGAGGAGACCC
CATACTCTTCCAACACCTATTCTGATTCTTTGGTCATCCAGAAGTATATATACTTATCCT
CCCTGGATTCGGAATGATATCCCACGTAATAGCCCATTACTCAGGGAAGAGA---GAACC
CTTCGGATACCTCGGCATGGTATACGCCATAGTCTCCATTGGAATCCTAGGCTTCCTAGT
CTGAGCCCACCATATGTTCACAGTAGGTATGG----------------------------
------------------------------------------------------------
------------------------------------------------------------
------------------------------------------------------------
------------------------------------------------------------
------------------------------------------------------------
------------------------------------------------------------
------------------------
>ECHINODERMATA_Asterias_forbesi_AF217390
---AGACGCTGATTATTT-TCTACTAAACATAAGGATATTGGTACTCTTTATCTAATATT
TGGAGCTTGAGCTGGTATGATTGGAACTGCTATG---ANA---GTAATAATTCGTACTGA
GCTTGCACAACCAG-GGTC--TTTACTTCAAGAT---GATCAAATTTACAAAGTTATAGT
AACTGCTCATGCTCTCGTGATGATATTTTTTATGGTAATG-CCTATTATGATAGG-----
-------AGGGTTTGGTAAATGACTAATCCCTCTTATG---ATAGGAGCTCCANATATGG
CATTTCCCCGTATGAAAAAAATGAGATTCTGACTAATTCCTCCTTC-CTTTTTACTTCTT
CTAGCTTCCGCTGGGGTTGAAAGGGGAGCANGCACTGGATGAACGATTTACCCCCC-CCT
ATCTAGANGATTAG---CCCATGCAGGGGGATCTGTTGACCTT---GCTATTTTTTCCTT
ACACCTAGNNGGNGNTTCCTCTATTTTAGCCTNTATAAAATTTATTACAACAATTATTAA
AATGCGCACACCTGGAATGTCT---TTTGATCGCCTTCCTCTTTTTGTGTGATCAGTATT
TGTAACCGCCTTTCTTCTGTTACTCTCCCTCCCTGTCTTAGCTGGA---GCTATTACTAT
GCTCTTGACAGATCGAAAAGTTAATACAACTTTTTTTGACCCTGCTGGTGGGGGCGATCC
TATTCTCTTCCAACACTTATTCTGATTTTTTGGTCACCCTGAAGTTTACATCCTTATCCT
CCCTGGGTTCGGAATGATTTCTCNTGTGATAGCCCACTACGCAGGTAAAAAT---GAGCC
TTTTGGTTATTTAGGGATGGTTTACGCAATAATTTCCATAGGTATCTTAGGATTTCTTGT
ATGANCCCACCATNTGTTTACTGTTGGAATGG----------------------------
------------------------------------------------------------
------------------------------------------------------------
------------------------------------------------------------
------------------------------------------------------------
------------------------------------------------------------
------------------------------------------------------------
------------------------
>ECHINODERMATA_Asterias_rubens_DQ077915
---AGACGCTGATTATTT-TCTACTAAACAYAAGGATATTGGTACTCTTTATCTAATATT
TGGAGCTTGAGCTGGTATGATTGGAACTGCTATG---AGA---GTAATAATTCGTACTGA
GCTTGCACAACCAG-GATC--TTTACTTCAAGAC---GATCAAATTTACAAAGTTATAGT
AACTGCTCATGCTCTCGTGATGATATTTTTTATGGTAATG-CCTATTATGATAGG-----
-------AGGGTTTGGTAAATGACTAATCCCTCTTATG---ATAGGAGCTCCAGATATGG
CATTTCCCCGTATGAAAAAAATGAGATTCTGACTAATTCCTCCTTC-CTTTTTACTTCTT
CTAGCTTCCGCTGGGGTTGAAAGGGGAGCAGGCACTGGATGAACGATTTACCCTCC-CCT
ATCTAGAGGATTAG---CCCATGCAGGGGGATCTGTTGACCTT---GCTATTTTTTCCTT
ACACCTAGCTGGTGCTTCCTCTATTTTAGCCTCTATAAAATTTATTACAACAATTATTAA
AATGCGCACACCTGGAATGTCT---TTTGATCGCCTTCCTCTTTTTGTGTGATCAGTATT
TGTAACCGCCTTTCTTCTGTTACTCTCCCTCCCTGTCTTAGCTGGA---GCTATTACTAT
GCTCTTGACAGATCGAAAAGTTAATACAACTTTTTTTGACCCTGCTGGTGGGGGCGATCC
TATTCTCTTCCAACACTTATTCTGATTTTTTGGACATCCTGAAGTTTACATCCTTATCCT
CCCTGGGTTCGGAATGATTTCTCATGTGATAGCCCACTACGCAGGTAAGAAT---GAGCC
TTTTGGTTATTTAGGGATGGTTTACGCAATAATTTCCATAGGTATCTTAGGATTTCTTGT
ATGAGCCCACCATATGTTTACTGTTGGAATGG----------------------------
------------------------------------------------------------
------------------------------------------------------------
------------------------------------------------------------
------------------------------------------------------------
------------------------------------------------------------
------------------------------------------------------------
------------------------
>ECHINODERMATA_Asterina_gibbosa_U50058
---AAACGATGATTTTTT-TCTACTAAACACAAGGACATAGGTACTCTATATCTTATATT
TGGAGCCTGGGCCGGAATGGCCGGAACTGCAATG---AGC---GTTATCATACGAACAGA
ACTAGCACAACCAG-GGTC--ACTTCTCCAAGAC---GACCAAATTTATAAAGTCATAGT
AACCGCTCACGCACTGGTTATGATTTTCTTTATGGTAATG-CCCATAATGATTGG-----
-------AGGATTCGGTAACTGATTGATTCCACTAATG---ATTGGGGCCCCAGACATGG
CTTTTCCTCGAATGAATAAAATGAGATTTTGATTGATACCACCTTC-TTTTCTTCTACTC
CTTGCCTCCGCCGGAGTAGAGAGTGGAGCAGGTACAGGTTGGACAATCTACCCCCC-ACT
TTCCAGTGGACTGG---CACATGCGGAAGGCTCTGTAGATCTA---GCAATATTTTCCCT
TCACCTTGCTGGAGCATCCTCAATCCTTGCCTCTATTAAATTTATTACTACTATCATTAA
TATGCGAACCCCTGGAATGTCT---TTTGACCGCCTTCCCCTGTTTGTGTGATCAGTATT
CGTTACTGCCTTTCTCTTAGTATTATCCCTTCCGGTATTGGCTGGT---GCCATAACTAT
GCTACTCACAGACCGAAAAATTAATACCACCTTCTTTGACCCTGCCGGAGGTGGAGACCC
AATTCTCTTCCAACATTTATTTTGATTCTTCGGTCACCCCGAAGTTTATATTCTCATTCT
CCCGGGATTTGGAATGATCTCCCACGTTATCGCCCACTACTCTGGAAAGAGC---GAACC
CTTTGGATATTTAGGAATGGTTTACGCCATCGTCTCCATAGGGATCCTGGGATTTTTAGT
TTGGGCCCACCATATGTTTACAGTCGGAATGG----------------------------
------------------------------------------------------------
------------------------------------------------------------
------------------------------------------------------------
------------------------------------------------------------
------------------------------------------------------------
------------------------------------------------------------
------------------------
>ECHINODERMATA_Astropecten_polyacanthus_AB183560
---AGACGATGATTTTTT-TCCACGAAACATAAGGACATAGGAACACTCTATCTAATTTT
TGGAGCTTGAGCTGGAATGGTAGGAACAGCAATG---AGG---GTAATTATCCGAACAGA
ACTAGCCCAACCTG-GCTC--TCTTTTACAAGAT---GACCAAATCTATAAAGTAATAGT
AACCGCCCATGCTTTAGTAATGATATTCTTCATGGTAATG-CCAATCATGATAGG-----
-------AGGCTTTGGGAATTGACTTATTCCCCTTATG---ATTGGAGCCCCAGATATGG
CCTTTCCTCGGATGAATAAAATGAGATTTTGACTGGTTCCACCATC-TTTTCTACTACTA
GTAGCCTCAGCAGGTGTTGAAAGAGGGGCTGGAACAGGATGAACAATTTATCCTCC-CCT
ATCTAGAGGCCTAG---CGCACGCAGGAGGATCAGTTGATCTG---GCAATTTTTTCACT
CCACCTAGCCGGTGCCTCATCTATTTTGGCCTCAATCAAATTTATTACCACAGTAATTAA
AATGCGAACACCCGGTATCTCA---TTTGATCGCCTACCCCTATTTGTATGGTCAGTATT
TGTTACTGCATTCTTACTCTTACTCTCTCTTCCAGTTTTAGCCGGA---GCTATTACTAT
GCTCTTAACCGACCGGAAAGTAAAAACAACCTTCTTTGATCCTGCGGGGGGAGGGGATCC
AATTCTCTTTCAACACCTATTCTGATTTTTTGGCCACCCGGAAGTATATATTCTTATTCT
TCCTGGGTTTGGAATGATATCACACGTAATAGCACACTACTCAGGAAAGGCA---GAACC
ATTTGGTTACCTCGGAATGGTTTACGCTATAGTTTCTATAGGAATACTAGGATTCTTAGT
ATGAGCACACCATATGTTTACTGTAGGAATGG----------------------------
------------------------------------------------------------
------------------------------------------------------------
------------------------------------------------------------
------------------------------------------------------------
------------------------------------------------------------
------------------------------------------------------------
------------------------
>ECHINODERMATA_Brisingaster_robillardi_AF217392
---AAACGATGACTCTTC-TCTACTAACCACAAGGATATTGGCACTCTCTACTTAATATT
CGGCGCTTGAGCCGGATTAATCGGCACAGCAATG---AGC---GTAATAATACGCACCGA
ACTCTCCCAACCTG-GCTC--TCTACTACAAAAC---GATCAAATTTATAAAGTAATAGT
TACTGCCCACGCCCTAATTATGATTTCCTTCATGGTTATG-CCTATAATGATAGG-----
-------TGGTTTCGGAAAATGACTTATTCCTCTAATG---ATTGGCTCACCCGATATGG
CTTTTCCACGCATGAACAAAATGAGCTTTTGATTAATTCCACCCTC-CTTCTTACTCCTA
TTAGCCTCTGCCAGAATAGAAAGTGGCGCAGGGACCGGTTGAACAATCTATCCCCC-CCT
TTCAAGGGGTCTTG---CTCACGCTGGTGGATCCGTTGACCTA---GCCATATTCTCCCT
CCACCTTGGTGGTGCTTCATCCATATTGGCAATCCATAATTTTATTACCACAATAATTAA
AATGCGAACACCAGGTATCTCA---TTTGACCGCCTGCCCTTATTTGTCTGATCTGTTTT
CGTTACTGCATTTNTACTCCTTCTTTCTCTCCCCGTTCTTGCTGGC---GCCATCACCAT
GCTACTTACCGATCGAAACGTTAACACTACATTCTTTGACCCCGCAGGAGGGGGTGACCC
CATCTTATTCCAACACCTATTCTGATTTTTTGGTCACCCTGAAGTTTACATACTCATACT
TCCTGGATTTGGCATGATATCCCACGTAATCGCTCACTACACTGGAAAGAAT---GGGCC
TTTCGGCTATCTCGGTATGGTTTACGCCATAATCTCTATTGGAATATTAGGATTCTTAGT
CTGGGCCCATCATATGTTTACAGTTGGTATGG----------------------------
------------------------------------------------------------
------------------------------------------------------------
------------------------------------------------------------
------------------------------------------------------------
------------------------------------------------------------
------------------------------------------------------------
------------------------
>ECHINODERMATA_Dermasterias_imbricata_AF217381
---AGACGATGATTTTTC-TCTACTAAACACAAGGATATTGGAACTCTTTATCTTATATT
TGGAGCATGAGCCGGAATGGTTGGAACAGCAATG---AGC---GTAATAATCCGAACAGA
ACTTGCCCAACCTG-GCTC--CCTTCTTCAAGAT---GACCAAATTTACAAAGTAATAGT
TACTGCTCACGCACTAGTAATGATATTTTTCATGGTTATG-CCCATAATGATAGG-----
-------AGGATTCGGAATATGACTAATTCCACTCATG---ATAGGTGCCCCAGACATGG
CATTCCCTCGAATGAAAAAAATGANCTTTTGACNTATCCTCCCTCC-TTTCCTACTACTT
ATTGCTTCCGCCGAATTAAAAGAAGAACCTGGAACCGGATGAACTATTTTNCTCCC-CCT
TCCTAAAGGCCTAN---CACACGCTGAGGNANAATTNAANCTT---GCCATTCCCTCCTT
CCCTCCTACCAGGAGTTCTTCAATCCTAGCTTCTATAAAATTTATNACAACCATTATAAA
AATGCGAACTCCCGGTGTTTCA---TTTGACCGCATGCCCCTCTTCGTATGATCTGTATT
TGTAACTGCATTTTTACTTNTGCTTTCCTTACCAGTCCTTGCCGGG---GCAATTACCAT
GTTACTAACAGACCGTAAAGTAAATACTACCTTCTTTGATCCCGCCGGAGGGGGAGACCC
TATACTATTTCAACACCTATTNTGATTTTTTGGTCACCCTGAAGTTTACATCTTGATTTT
ACCAGGATTCGGAATGATCTCCCATGTAATAGCCCATTACGCAGGAAAGAGA---GAACC
CTTTGGGTACCTTGGAATGGTCTACGCAATAGTTTCAATTGGAATTCTAGGATTCCTTGT
CTGAGCTCACCACATGTTTACCGTAGGAATGG----------------------------
------------------------------------------------------------
------------------------------------------------------------
------------------------------------------------------------
------------------------------------------------------------
------------------------------------------------------------
------------------------------------------------------------
------------------------
>ECHINODERMATA_Leptasterias_muelleri_DQ077922
-------------------------------------------ACTCTATATCTTATATT
TGGAGCCTGAGCTGGTATGATAGGAACCGCTATG---AGT---GTAATAATTCGCACTGA
ACTTGCCCAACCCG-GATC--TTTACTTCAAGAT---GATCAAATCTATAATGTTATAGT
AACCGCTCACGCCCTAGTTATGATATTTTTTATGGTAATG-CCAATAATGATTGG-----
-------AGGATTTGGTAACTGACTTATACCTCTAATG---ATTGGAGCCCCCGATATGG
CATTTCCTCGAATGAATAATATGAGCTTTTGACTTATTCCTCCATC-ATTTTTGCTCCTC
TTAGCATCTGCTGGAGTAGAAAGAGGAGCTGGAACTGGATGAACAATTTATCCTCC-TTT
ATCTAGAGGATTAG---CCCACGCTGGAGGATCTGTAGATCTT---GCTATATTTTCTCT
ACATTTAGCAGGAGCCTCCTCCATCTTAGCCTCTATTAAATTTATTACTACAATTATAAA
CATGCGAACACCTGGAATGTCT---TTTGACCGACTTCCACTGTTTGTCTGATCAGTTTT
TGTTACTGCCTTTTTATTACTTCTATCTCTCCCTGTATTAGCCGGA---GCAATTACAAT
GTTACTCACAGACCGAAAAGTTAATACTACTTTTTTTGATCCTGCTGGAGGAGGGGACCC
CATTCTCTTTCAACACCTG-----------------------------------------
------------------------------------------------------------
------------------------------------------------------------
------------------------------------------------------------
------------------------------------------------------------
------------------------------------------------------------
------------------------------------------------------------
------------------------------------------------------------
------------------------------------------------------------
------------------------------------------------------------
------------------------
>ECHINODERMATA_Linckia_laevigata_FJ385971
-------------------------------------------ACACTTTATTTAATCTT
TGGAGCGTGAGCCGGAATGGTAGGTACAGCAATG---AGG---GTAATAATCCGAACGGA
GTTGGCCCAGCCCG-GTTC--ATTATTACAAGAT---GACCAAATTTACAAAGTTGTAGT
AACAGCACACGCTCTTGTGATGATTTTCTTCATGGTAATG-CCTATAATGATAGG-----
-------AGGATTTGGAAACTGACTTATCCCTCTAATG---ATAGGGGCGCCAGATATGG
CGTTCCCACGAATGAACAAAATGAGCTTTTGACTTGTCCCTCCTTC-ATTCCTTCTACTT
GTAGCCTCAGCTGGGGTAGAAAGAGGAGCTGGAACAGGATGAACTATTTACCCACC-ATT
ATCTAGTGGCCTCG---CTCATGCTGGGGGATCAGTTGATCTT---GCCATATTTTCACT
CCATCTGGCGGGTGCATCCTCTATTCTAGCATCAATAAATTTCATTACCACCGTTATAAA
TATGCGTACGCCAGGAATTTCA---TTTGACCGGTTACCTCTGTTCGTATGGTCAGTGTT
CGTAACAGCCTTTCTCCTTCTTCTTTCCCTTCCAGTACTCGCTGGA---GCAATAACAAT
GCTCCTAACGGACCGTAATGTCAACACAACTTTCTTCGACCCAGCCGGTGGTGGTGATCC
TATCCTATTCCAGCACTTA-----------------------------------------
------------------------------------------------------------
------------------------------------------------------------
------------------------------------------------------------
------------------------------------------------------------
------------------------------------------------------------
------------------------------------------------------------
------------------------------------------------------------
------------------------------------------------------------
------------------------------------------------------------
------------------------
>ECHINODERMATA_Linckia_laevigata_AJ493188
------------------------------------------------------------
------------------------------------------------------------
------------------------------------------------------------
------------------------------------------------------------
-----------------------------------------------------------G
CGTTCCCACGAATGAACAAAATGAGCTTTTGACTTGTCCCTCCTTC-ATTCCTTCTACTT
GTAGCCTCAGCTGGGGTAGAAAGAGGAGCTGGAACAGGATGAACTATTTACCCACC-ATT
ATCTAGTGGCCTCG---CTCATGCTGGGGGATCAGTTGATCTT---GCCATATTTTCACT
CCATCTAGCGGGTGCATCCTCTATTCTAGCATCAATAAATTTCATTACCACCATTATAAA
TATGCGTACGCCAGGAATTTCA---TTCGACCGGTTACCTCTGTTCGTATGGTCAGTGTT
CGTAACAGCCTTTCTCCTTCTTCTTTCCCTTCCAGTACTCGCTGGA---GCAATAACAAT
GCTCCTAACGGATCGTAATGTCAACACAACTTTCTTCGACCCAGCCGGTGGTGGTGATCC
TATCCTATTCCAGCACTTATTCTGATTTTTTGGGCACCCGGAAGTATACATTCTTATCCT
TCCAGGATTTGGAATGATATCTCATGTTATTGCGCACTACTCTGGAAAGAGT---GAACC
TTTTGGGTACTTGGGAATGGTTTATGCCATTGTATCAATAGGTATTCTAGGT--------
------------------------------------------------------------
------------------------------------------------------------
------------------------------------------------------------
------------------------------------------------------------
------------------------------------------------------------
------------------------------------------------------------
------------------------------------------------------------
------------------------
>ECHINODERMATA_Luidia_quinalia_NC_006664
---AGACGATGATTTTTC-TCAACAAAACATAAGGACATAGGAACCCTATATTTAATCTT
TGGTGCCTGAGCAGGAATGGTCGGTACTGCAATG---AGT---GTAATAATTCGTACAGA
ATTAGCCCAACCTG-GCTC--CCTTCTCCAAGAT---GACCAAATATGTAAAGTTATAGT
AACAGCCCACGCCTTGGTCATGATCTTTTTTATGGTAATG-CCCATTATGATAGG-----
-------TGGATTTGGAAACTGACTTATCCCTTTAATG---ATCGGCGCCCCAGACATGG
CCTTCCCTCGTATGAATAATATGAGATTCTGACTTGTACCCCCCTC-CTTTCTTCTTCTT
ATTGCCTCCGCCGGGGTTGAAAGAGGTGCTGGAACCGGTTGGACTATTTACCCACC-ATT
ATCTAGAGGGTTAG---CCCATGCTGGAGGCTCAGTAGACCTT---GCCATATTTTCCCT
TCACTTAGCTGGTGCATCTTCAATCTTGGCTTCAATAAAATTTATTACCACTGTAATAAA
AATGCGAACCCCCGGTATATCG---TTTGACCGGTTACCACTATTTGTCTGGTCTGTTTT
TGTTACTGCTTTTCTTCTTCTCCTTTCGCTTCCAGTCCTAGCAGGC---GCAATCACAAT
GCTCCTAACAGACCGTAAAATTAACACTACATTCTTTGACCCTGCCGGTGGAGGAGACCC
AATCCTATTTCAACACTTATTTTGATTCTTCGGCCACCCCGAAGTTTACATTCCCATTCT
CCCAGGCTTTGGGATGATTTCTCATGTTATTGCACACTATTCAGGCAAGGCT---GAACC
CTTTGGTTATCTTGGTATGGTTTACGCTATAATTTCAATTGGAATTTTAGGATTTCTAGT
TTGGGCTCACCACATGTTTACAGTTGGAATGG----------------------------
------------------------------------------------------------
------------------------------------------------------------
------------------------------------------------------------
------------------------------------------------------------
------------------------------------------------------------
------------------------------------------------------------
------------------------
>ECHINODERMATA_Meridiastra_gunnii_U50050
---AGACGATGATTTTTT-TCCACCAAACACAAGGACATTGGAACTCTTTATCTTATATT
TGGAGCCTGAGCTGGAATGGCAGGAACAGCCATG---AGT---GTAATAATACGAACAGA
ACTAGCCCAACCAG-GCTC--TCTTCTACAAGAC---GACCAAATCTATAAAGTAATAGT
TACCGCGCACGCCCTAGTAATGATTTTCTTTATGGTAATG-CCAATAATGATCGG-----
-------AGGATTTGGAAATTGACTAATCCCACTAATG---ATCGGAGCCCCCGACATGG
CCTTCCCTCGAATGAATAACATGAGATTTTGACTTATACCCCCTTC-TTTCCTCCTACTA
CTAGCCTCCGCAGGAGTAGAAAGCGGTGCTGGAACTGGATGAACCATCTACCCCCC-CTT
ATCTAGGGGACTAG---CACACGCTGGCGGATCTGTTGACTTA---GCTATATTCTCCCT
TCACCTTGCAGGCGCCTCTTCGATTCTTGCCTCTATAAAATTTATAACAACCGTTATAAA
CATGCGAACCCCCGGAGTCTCT---TTTGACCGACTTCCCCTCTTTGTATGATCAGTATT
TGTAACCGCCTTCCTTTTATTACTATCCCTTCCAGTACTAGCTGGG---GCAATAACAAT
GCTTCTAACAGACCGAAAAGTAAACACAACCTTTTTTGACCCTGCCGGAGGAGGTGACCC
CATTCTATTCCAACACTTATTCTGATTTTTTGGACACCCAGAAGTTTATATTCTTATTCT
TCCTGGATTCGGAATGATCTCTCACGTTATTGCTCACTATTCAGGAAAGAAA---GAACC
ATTTGGATACCTAGGAATGGTATACGCTATAGTTTCTATCGGAATTTTGGGATTCCTCGT
ATGAGCTCACCACATGTTTACGGTGGGAATGG----------------------------
------------------------------------------------------------
------------------------------------------------------------
------------------------------------------------------------
------------------------------------------------------------
------------------------------------------------------------
------------------------------------------------------------
------------------------
>ECHINODERMATA_Meridiastra_mortenseni_AY370750
---AGACGATGATTCTTT-TCAACCAAACACAAGGACATTGGAACACTATATCTTATCTT
CGGAGCCTGAGCTGGAATGGCTGGAACAGCCATG---AGC---GTAATAATACGAACGGA
GCTAGCTCAACCAG-GATC--CCTTCTCCAAGAC---GACCAAATATACAAAGTAATAGT
TACCGCCCACGCACTAGTGATGATTTTTTTTATGGTTATG-CCAATTATGATTGG-----
-------CGGATTCGGAAACTGACTAATACCCCTAATG---ATTGGAGCTCCCGATATGG
CTTTTCCCCGGATGAATAACATGAGATTCTGATTAATCCCCCCTTC-TTTCCTACTTTTG
TTAGCTTCCGCAGGCGTAGAAAGTGGTGCCGGGACAGGATGAACAATTTACCCCCC-TCT
CTCCAGAGGATTAG---CTCACGCAGGAGGTTCAGTAGACCTA---GCAATATTTTCCCT
TCACCTTGCAGGTGCTTCTTCTATACTTGCCTCAATAAAATTCATTACAACGATTATAAA
CATGCGAACTCCTGGGATTTCT---TTTGACCGGTTACCTTTATTTGTATGATCAGTATT
CGTCACCGCCTTTCTTTTGCTTCTATCCCTCCCCGTACTTGCAGGA---GCAATAACCAT
GCTACTAACAGACCGAAAAGTTAATACTACCTTTTTTGATCCCGCTGGAGGTGGAGATCC
CATCCTTTTTCAACATTTATTTTGATTCTTCGGACACCCAGAAGTATATATCCTAATTCT
TCCAGGATTCGGAATGATCTCTCATGTGATCGCACACTACTCAGGAAAGAAA---GAACC
ATTTGGATACCTAGGAATGGTCTACGCCATTGTATCTATTGGGATCTTAGGATTCCTAGT
TTGAGCCCACCACATGTTCACAGTAGGAATGG----------------------------
------------------------------------------------------------
------------------------------------------------------------
------------------------------------------------------------
------------------------------------------------------------
------------------------------------------------------------
------------------------------------------------------------
------------------------
>ECHINODERMATA_Parvulastra_exigua_U50053
---AGACGATGATTCTTT-TCTACCAAACACAAGGACATAGGAACCCTATATCTAATTTT
TGGAGCCTGAGCCGGAATGGCCGGAACAGCCATG---AGA---GTAATAATACGAACAGA
ACTAGCCCAACCGG-GGTC--ACTACTACAAGAT---GACCAAATATACAAAGTAATAGT
TACCGCACACGCTCTAGTCATGATCTTTTTTATGGTGATG-CCAATAATGATTGG-----
-------AGGATTCGGAAATTGACTAATTCCCCTTATG---ATTGGAGCCCCAGACATGG
CTTTCCCACGAATGAACAATATGAGCTTTTGACTAATACCCCCTTC-CTTCCTTCTTCTT
ATTGCCTCAGCAGGAGTAGAAAGAGGTGCCGGAACAGGCTGAACAATATACCCCCC-ACT
TTCTAGCGGACTAG---CACATGCAGGAGGCTCCGTAGATCTT---GCAATATTTTCACT
TCACTTAGCAGGAGCCTCCTCGATACTTGCCTCTATCAAATTCATTACAACAGTTATTAA
AATGCGAACCCCCGGTATGTCA---TTTGACCGACTCCCCCTATTCGTATGATCCGTATT
CGTTACCGCCTTTCTTCTACTCCTATCACTTCCAGTGTTAGCCGGG---GCAATTACCAT
GCTTCTCACAGACCGAAAAGTGAACACAACTTTCTTCGACCCTGCCGGAGGAGGGGACCC
TATCTTGTTTCAACACCTATTCTGATTTTTTGGTCACCCCGAAGTCTACATCCTTATTCT
CCCAGGATTCGGAATGATATCACATGTTATTGCCCACTACTCTGGAAAGAGA---GAACC
CTTCGGATACCTCGGAATGGTTTATGCCATAGTCTCTATCGGTATATTAGGATTCCTGGT
ATGAGCCCACCACATGTTCACGGTGGGAATGG----------------------------
------------------------------------------------------------
------------------------------------------------------------
------------------------------------------------------------
------------------------------------------------------------
------------------------------------------------------------
------------------------------------------------------------
------------------------
>ECHINODERMATA_Pisaster_ochraceus_X55514
---AGACGCTGACTATTT-TCTACTAAACACAAGGATATTGGTACTCTTTATTTAATATT
TGGAGCATGAGCTGGCATGATAGGCACCGCTATG---AGT---GTTATAATTCGCACTGA
ACTTGCTCAACCCG-GATC--TCTACTACAAGAC---GACCAAATTTACAAAGTTATAGT
TACTGCTCACGCTCTCGTAATGATATTTTTTATGGTTATG-CCTATAATGATTGG-----
-------GGGATTTGGTAAATGATTAATCCCTCTAATG---ATTGGCGCACCAGATATGG
CCTTTCCCCGGATGAAAAAAATGAGATTTTGACTAATACCCCCTTC-TTTTCTTTTACTT
CTAGCTTCTGCCGGAGTTGAAAGTGGAACTGGTACTGGATGAACTATCTATCCTCC-ACT
GTCCAGGGGTTTAG---CTCATGCTGGAGGGTCAGTTGATCTC---GCCATATTTTCTCT
CCACCTAGCCGGAGCCTCCTCTATACTTGCCTCCATTAACTTTATTACTACTATTATAAA
AATGCGAACACCCGGCATGTCC---TTTGACCGACTTCCTTTATTTGTATGATCCGTTTT
CGTTACCGCTTTTCTTTTACTTCTTTCTCTTCCTGTATTAGCCGGA---GCAATTACAAT
GCTATTAACCGACCGAAAAATTAATACTACTTTTTTTGACCCTGCTGGAGGAGGTGATCC
GATACTCTTTCAACACTTATTCTGATTTTTTGGCCATCCAGAAGTATATATTCTTATTCT
CCCCGGATTTGGCATGATTTCTCACGTGATAGCTCACTATGCTGGAAAGAAA---GAACC
TTTTGGATACCTAGGCATGGTGTACGCAATTATATCTATAGGAATACTGGGATTTCTCGT
ATGAGCTCACCATATGTTCACCGTTGGAATGG----------------------------
------------------------------------------------------------
------------------------------------------------------------
------------------------------------------------------------
------------------------------------------------------------
------------------------------------------------------------
------------------------------------------------------------
------------------------
>ECHINODERMATA_Pisaster_ochraceus_NC_004610
---AGACGCTGACTATTT-TCTACTAAACACAAGGATATTGGTACTCTTTATTTAATATT
TGGAGCATGAGCTGGCATGATAGGCACCGCTATG---AGT---GTTATAATTCGCACTGA
ACTTGCTCAACCCG-GATC--TCTACTACAAGAC---GACCAAATTTACAAAGTTATAGT
TACTGCTCACGCTCTCGTAATGATATTTTTTATGGTTATG-CCTATAATGATTGG-----
-------GGGATTTGGTAAATGATTAATCCCTCTAATG---ATTGGCGCACCAGATATGG
CCTTTCCCCGGATGAAAAAAATGAGATTTTGACTAATACCCCCTTC-TTTTCTTTTACTT
CTAGCTTCTGCCGGAGTTGAAAGTGGAACTGGTACTGGATGAACTATCTATCCTCC-ACT
GTCCAGGGGTTTAG---CTCATGCTGGAGGGTCAGTTGATCTC---GCCATATTTTCTCT
CCACCTAGCCGGAGCCTCCTCTATACTTGCCTCCATTAACTTTATTACTACTATTATAAA
AATGCGAACACCCGGCATGTCC---TTTGACCGACTTCCTTTATTTGTATGATCCGTTTT
CGTTACCGCTTTTCTTTTACTTCTTTCTCTTCCTGTATTAGCCGGA---GCAATTACAAT
GCTATTAACCGACCGAAAAATTAATACTACTTTTTTTGACCCTGCTGGAGGAGGTGATCC
GATACTCTTTCAACACTTATTCTGATTTTTTGGCCATCCAGAAGTATATATTCTTATTCT
CCCCGGATTTGGCATGATTTCTCACGTGATAGCTCACTATGCTGGAAAGAAA---GAACC
TTTTGGATACCTAGGCATGGTGTACGCAATTATATCTATAGGAATACTGGGATTTCTCGT
ATGAGCTCACCATATGTTCACCGTTGGAATGG----------------------------
------------------------------------------------------------
------------------------------------------------------------
------------------------------------------------------------
------------------------------------------------------------
------------------------------------------------------------
------------------------------------------------------------
------------------------
>ECHINODERMATA_Pisaster_ochraceus_AF217388
---AGACGATGACTATTT-TCTACTAAACACAAGGATATTGGTACTCTTTATTTAATATT
TGGAGCATGAGCTGGCATGATAGGCACTGCTATG---AGT---GTTATAATTCGCACTGA
ACTTGCTCAACCCG-GATC--TCTACTACAAGAC---GACCAAATTTACAAAGTTATAGT
TACTGCTCACGCTCTCGTAATGATATTTTTTATGGTTATG-CCCATAATGATTGG-----
-------AGGATTTGGTAAATGATTAATCCCTCTAATG---ATTGGCGCACCAGATATGG
CCTTTCCCCGGATGAAAAAAATGAGATTTTGACTAATACCCCCTTC-TTTTCTTTTACTT
CTAGCTTCTGCCGGAGTTGAAAGTGGAGCTGGTACTGGATGAACTATCTATCCTCC-ACT
GTCCAGGGGTTTAG---CTCATGCTGGAGGGTCAGTTGATCTC---GCCATATTTTCTCT
CCACNTAGCCGGAGCNTCNTNTATACTTGCCTCCATTAACTTTATTACTACTATTATAAA
AATGCGAACACCCGGCATGTCC---TTTGACNGACTTCCTTTATTTGTATGATCCGTTTT
CGTTACCGCTTTTCTTTTACTTCTTTNTCTTCCTGTATTAGCCGGA---GCAATTACAAT
GCTATTAACCGACCGAAAAATTAATACTACTTTTTTTGACCCTGCTGGAGGAGGTGATCC
GATACTCTTTCAACACTTATTCTGATTTTTTGGTCACCCTGAAGTNTATATTCTTATNCT
CCCCGGATTTGGCATGATTTCTCACGTGATAGCTCACTATGCTGGAAANAAA---NAACC
TTTTGGATACCTAGGCATGGTGTACGCAATTATNTCTATAGGAATACTTGGATTTCTCGT
ATGAGCTCACCATATGTTCACCGTTGGAATGG----------------------------
------------------------------------------------------------
------------------------------------------------------------
------------------------------------------------------------
------------------------------------------------------------
------------------------------------------------------------
------------------------------------------------------------
------------------------
>ECHINODERMATA_Solaster_stimpsoni_AF217382
---AGACGATGACTATTT-TCAACTAAACACAAGGATATTGGAACACTATATCTAATATT
TGGTGCATGGGCTGGAATGGCCGGAACAGCAATG---AGA---GTAATAATACGAACAGA
ACTTGCACAACCAG-GATC--NCTCCTCCAAGAT---GACCAAATATATAAAGTAATTGT
AACAGCTCATGCCTTANTGATGATATTTTTTATGGTTATG-CCCATAATGATTGG-----
-------AGGGTTCGGAAAATGACTTATTCCTTTAATG---ATAGGCGCCCCANACATGG
CCTTCCCNCGAATGAATAAAATGAGATTTTGATTAATACCTCCTTC-CTTTATTCTACTT
TTAGCATCCGCTGGAGTAGAAAGAGGTGCTGGAACAGGGTG-ACCATATACCCCCCACNT
TTNTAGAGGATTGG---CACACGCCGGAGGATCTGTTGACTTA---GCAATCTTTTCCCT
CCANTTAGCAGGAGCTTCATCTATCTTAGCCTCTATAAAATTTATAACTACGGTTATAAA
AATGCGCACACCTGGGATTACA---TTTGACCGATTACCCTTATTTGTATGATCAGTATT
TGTCACCGCATTTCTTCTTCTCTTATCGCTACCAGTCCTAGCTGGG---GCCATAANTAT
GTTACTTACAGACCGAAAAATAAACACAACATTCTTTGACCCTGCAGGCGGAGGGGATCC
TATATTATTTCAACATCTATTCTGATTTTTTGGTCACCCTGAAGTTTATATTCTAATACT
TCCTGGTTTTGGCATGATCTCTCACGTTATTGCCCACTACTCAGGAAAGAAA---GAACC
TTTTGGGTACCTACGAATGGTTTATGCTATAATCTCTATTGGTATTCTTGGATTTTTAGT
TTGGGCTCACCACATGTTTACAGTAGGAATGG----------------------------
------------------------------------------------------------
------------------------------------------------------------
------------------------------------------------------------
------------------------------------------------------------
------------------------------------------------------------
------------------------------------------------------------
------------------------
>ECHINODERMATA_Zoroaster_carinatus_DQ077935
---AAACGATGACTATTC-TCTACYAAACACAAGGANATTGGAACTCTATATTTAWTATT
TGGAGCCTGAGCAGGAATGNNTGGAACCGCAATG---AGA---GTAATAATCCGCACCGA
ACTTGCACAACCTG-GATC--TTTACTTCAAGAC---GATCAAATATACAACGTTATTGT
AACAGCACACGCCTTAGTTATGATCTTTTTTATGGTAATG-CCAATAATGATAGG-----
-------TGGCTTCGGAAACTGACTTATCCCACTCATG---ATTGGTGCCCCTGACATGG
CTTTTCCCCGAATGAAAAAAATGAGATTTTGATTAATTCCCCCTTC-CTTCTTATTATTA
TTAGCCTCCGCAGGTATAGAAAGAGGAGCCGGAACCGGATGAACAATCTACCCACC-TCT
TTCTAGAGGATTAG---CCCACGCCGGAGGATCCGTAGATTTA---GCTATCTTCTCCCT
TCACCTTGCTGGTGCTTCCTCCATATTAGCATCTATCAACTTTATTACCACAATTATAAA
TATGCGAACACCCGGAATATCC---TTCGACCGATTACCCCTCTTTGTATGATCCGTCTT
CGTAACCGCATTCCTACTACTCCTATCCCTACCAGTTCTTGCAGGC---GCAATAACCAT
GCTTCTAACAGACCGAAATATAAACACAACCTTCTTTGACCCTGCCGGTGGTGGTGATCC
CATATTATTTCAACATCTATTCTGATTCTTTGGCCATCCCGAAGTATATATTCTTRTTCT
CCCAGGATTTGGTATGATATCTCACGTAATTGCCCACTACGCTGGAAAGAGC---GAACC
CTTTGGATTTTTAGGCATGGTATACGCAATAATATCAATAGGCATACTTGGATTCCTAGT
ATGAGCACACCACATGTTTACTGTAGGAATGG----------------------------
------------------------------------------------------------
------------------------------------------------------------
------------------------------------------------------------
------------------------------------------------------------
------------------------------------------------------------
------------------------------------------------------------
------------------------
>MOLLUSCA_Corbula_amurensis_unpublished
-------------------------------AAAGATATTGGTACTTTGTATTTTATTTT
TTCTTTTTGMRCWGGTTTGGTAGGAACAGGTTTT---AGG---GTTATTATTCGTCTTGA
GTTGTCAAGACCTA-TGAG--ATTCTTAAAAGAT---TTTCAACTTTATAATGTGGTTGT
TACAACACATGGTTTAGTTATGATTTTTTTTCTGGTTATG-CCAATGATAATAGG-----
-------GGGTTTCGGTAATTGATTAGTTCCTTTGATGTTA---GCTGTTCCAGACATGG
CGTTTGCTCGTATAAACAATTTAAGATTTTGAGTTCTTCCTTCTTC-TTTTACATTAATG
GGCTTTTCTCTTTTTAGTGAAGGTGGTTTTGGTGGTGGGTGAACTCTTTACCCTCC-TTT
ATCTAGAAATATTG---CGCATTCTGGTCCAGCTATAGAT---TTTTTAATTTTGTCTCT
TCATTTAGGGGGTTTGTCGTCAATTATGGCTTCTTTGAACTTTTATAGGACTTGGGGTAA
TAGTCGTTCTGGTTGTCATAAT---TTTCTTCGTGTTCCTCTTTTCTGCAGATCTTTAGG
GGTAACTAGGTTTTTATTGCTTCTAGCTATACCAGTTCTTGCGGGT---GCTTTAACTAT
GTTATTAACAGATCGTAATATAAATACCTCTTTTTTTGATCCTGTTGGGTTAGGAGATTC
AATGTTATTTGTCCATTTATTTTGATTTTTTGG---------------------------
------------------------------------------------------------
------------------------------------------------------------
------------------------------------------------------------
------------------------------------------------------------
------------------------------------------------------------
------------------------------------------------------------
------------------------------------------------------------
------------------------------------------------------------
------------------------------------------------------------
------------------------
>MOLLUSCA_Corbula_amurensis_unpublished
----------------------------------GATATTGGTACTTTGTATTTTATTTT
TTCTTTTTGAGCAGGTTTGGTAGGAACAGGTTTT---AGG---GTTATTATTCGTCTTGA
GTTGTCAAGACCTA-TGAG--ATTCTTAAAAGAT---TTTCAACTTTATAATGTGGTTGT
TACAACACATGGTTTAGTTATGATTTTTTTTCTGGTTATG-CCAATGATAATAGG-----
-------GGGTTTCGGTAATTGATTAGTTCCTTTGATGTTA---GCTGTTCCAGATATGG
CGTTTGCTCGTATAAATAATTTAAGATTTTGAGTTCTTCCTTCTTC-TTTTACATTAATG
GGCTTTTCTCTTTTTAGTGAAGGTGGTTTTGGTGGTGGGTGAACTCTTTACCCTCC-TTT
ATCTAGAAATATTG---CGCATTCTGGTCCAGCTATAGAT---TTTTTAATTTTGTCTCT
TCATTTAGGGGGTTTGTCGTCAATTATGGCTTCTTTGAACTTTTATAGGACTTGGGGTAA
TAGTCGTTCTGGTTGTCATAAT---TTTCTTCGTGTTCCTCTTTTCTGTAGATCTTTAGG
GGTAACTAGGTTTTTATTGCTTTTAGCTATGCCAGTTCTTGCGGGT---GCTTTAACTAT
GTTATTAACAGATCGTAATATAAATACCTCTTTTTTTGATCCTGTTGGGTTAGGA-----
------------------------------------------------------------
------------------------------------------------------------
------------------------------------------------------------
------------------------------------------------------------
------------------------------------------------------------
------------------------------------------------------------
------------------------------------------------------------
------------------------------------------------------------
------------------------------------------------------------
------------------------------------------------------------
------------------------
>MOLLUSCA_Corbula_amurensis_unpublished
-------------------------------AAAGATATTGGTACTTTGTATTTTATTTT
TTCTTTTTGAGCAGGTTTGGTAGGAACAGGTTTT---AGG---GTTATTATTCGTCTTGA
GTTGTCAAGACCTA-TGAG--ATTCTTAAAAGAT---TTTCAACTTTATAATGTGGTTGT
TACAACACATGGTTTAGTTATGATTTTTTTTCTGGTTATG-CCAATGATAATAGG-----
-------GGGTTTCGGTAATTGATTAGTTCCTTTGATGTTA---GCTGTTCCAGATATGG
CGTTTGCTCGTATAAATAATTTAAGATTTTGAGTTCTTCCTTCTTC-TTTTACATTAATG
GGCTTTTCTCTTTTTAGTGAAGGTGGTTTTGGTGGTGGGTGAACTCTTTACCCTCC-TTT
ATCTAGAAATATTG---CGCATTCTGGTCCAGCTATAGAT---TTTTTAATTTTGTCTCT
TCATTTAGGGGGTTTATCGTCAATTATGGCTTCTTTGAACTTTTATAGGACTTGGGGTAA
TAGTCGTTCTGGTTGTCATAAT---TTTCTTCGTGTTCCTCTTTTCTGTAGATCTTTAGG
GGTAACTAGGTTTTTATTGCTTCTAGCTATACCAGTTCTTGCGGGT---GCTTTAACTAT
GTTATTAACAGATCGTAATATAAATACCTCTTTTTTTGATCCTGTTGGGTTAGGA-----
------------------------------------------------------------
------------------------------------------------------------
------------------------------------------------------------
------------------------------------------------------------
------------------------------------------------------------
------------------------------------------------------------
------------------------------------------------------------
------------------------------------------------------------
------------------------------------------------------------
------------------------------------------------------------
------------------------
>MOLLUSCA_Corbula_amurensis_unpublished
----------------------------------GATATTGGTACTTTGTATTTTATTTT
TTCTTTTTGAGCAGGTTTGGTAGGAACAGGTTTT---AGG---GTTATTATTCGTCTTGA
GTTGTCAAGACCTA-TGAG--ATTCTTAAAAGAT---TTTCAACTTTATAATGTGGTTGT
TACAACACATGGTTTAGTTATGATTTTTTTTCTGGTTATG-CCAATGATAATAGG-----
-------AGGTTTCGGTAATTGATTAGTTCCTTTGATGTTA---GCTGTTCCAGATATGG
CGTTTGCTCGTATAAATAATTTAAGATTTTGAGTTCTTCCTTCTTC-TTTTACATTAATG
GGCTTTTCTCTTTTTAGTGAAGGTGGTTTTGGTGGTGGGTGAACTCTTTACCCTCC-TTT
ATCTAGAAATATTG---CGCATTCTGGTCCAGCTATAGAT---TTTTTAATTTTGTCTCT
TCATTTAGGGGGTTTGTCGTCAATTATGGCTTCTTTGAACTTTTATAGGACTTGGGGTAA
TAGTCGTTCTGGTTGTCATAAT---TTTCTTCGTGTTCCTCTTTTCTGTAGATCTTTAGG
GGTAACTAGGTTTTTATTGCTTCTAGCTATACCAGTTCTTGCGGGT---GCTTTAACTAT
GTTATTAACAGATCGTAATATAAATACCTCTTTTTTTGATCCTGTTGGGTTAGG------
------------------------------------------------------------
------------------------------------------------------------
------------------------------------------------------------
------------------------------------------------------------
------------------------------------------------------------
------------------------------------------------------------
------------------------------------------------------------
------------------------------------------------------------
------------------------------------------------------------
------------------------------------------------------------
------------------------
>Corbula_amurensis_This study_HG005370
----------------------------CATAAAGATATTGGTACTTTGTATTTTATTTT
TTCTTTTTGAGCAGGTTTGGTAGGAACAGGTTTT---AGG---GTTATTATTCGTCTTGA
GTTGTCAAGACCTA-TGAG--ATTCTTAAAAGAT---TTTCAACTTTATAATGTGGTTGT
TACAACACATGGTTTAGTTATGATTTTTTTTCTGGTTATG-CCAATGATAATAGG-----
-------GGGTTTCGGTAATTGATTAGTTCCTTTGATGTTA---GCTGTTCCAGATATGG
CGTTTGCTCGTATAAATAATTTAAGATTTTGAGTTCTTCCTTCTTC-TTTTACATTAATG
GGCTTTTCTCTTTTTAGTGAAGGTGGTTTTGGTGGTGGGTGAACTCTTTACCCTCC-TTT
ATCTAGAAATATTG---CGCATTCTGGTCCAGCTATAGAT---TTTTTAATTTTGTCTCT
TCATTTAGGGGGTTTGTCGTCAATTATGGCTTCTTTGAACTTTTATAGGACTTGGGGTAA
TAGTCGTTCTGGTTGTCATAAT---TTTCTTCGTGTTCCTCTTTTCTGTAGATCTTTAGG
GGTAACTAGGTTTTTATTGCTTTTAGCTATGCCAGTTCTTGCGGGT---GCTTTAACTAT
GTTATTAACAGATCGTAATATAAATACCTCTTTTTTTGATCCTGTTGGGTTAGGAGATTC
AATATTATTTGTCCATTTATTTTGATTTTTTGGTCACCGGAAATTTWAA
>Corbula_amurensis_unpublished
-------------------------AAACATAAAGATATTGGTACTTTGTATTTTATTTT
TTCTTTTTGAGCAGGTTTGGTAGGAACAGGTTTT---AGG---GTTATTATTCGTCTTGA
GTTGTCAAGACCTA-TGAG--ATTCTTAAAAGAT---TTTCAACTTTATAATGTGGTTGT
TACAACACATGGTTTAGTTATGATTTTTTTTCTGGTTATG-CCAATGATAATAGG-----
-------GGGTTTCGGTAATTGATTAGTTCCTTTGATGTTA---GCTGTTCCAGATATGG
CGTTTGCTCGTATAAATAATTTAAGATTTTGAGTTCTTCCTTCTTC-TTTTACATTAATG
GGTTTTTCTCTTTTTAGTGAAGGTGGTTTTGGTGGTGGGTGAACTCTTTACCCCCC-TTT
ATCTAGAAATATTG---CGCATTCTGGTCCAGCTATAGAT---TTTTTAATTTTGTCTCT
TCATTTAGGGGGTTTGTCGTCAATTATGGCTTCTTTGAACTTTTATAGGACTTGGGGTAA
TAGTCGTTCTGGTTGTCATAAT---TTTCTTCGTGTTCCTCTTTTCTGTAGATCTTTAGG
GGTAACTAGGTTTTTATTGCTTCTAGCTATACCAGTTCTTGCGGGT---GCTTTAACTAT
GTTATTAACAGATCGTAATATAAATACCTCTTTTTTTGATCCTGTTGGGTTAGGAGATTC
AATGTTATTTGTCCATTTATTTTGATTTTTTGGTCACCTKGRAARGTTWAA
>Corbula_gibba_This study_HG005371 
----------------------------CATAAAGATATTGGTTCTCTTTACTTTTCTCT
AGCCTTTTGGGCGGGCTTAGTGGGCACTAGGTTT---AGA---TTACTTATTCGCTTGGA
ATTAATAAGCCCTG-GGAG--GTTTTTAAACGAT---AATCAACTTTACAATGTTATTGT
TACCTTACATGGATTAATTATAATTTTTTTTATGGTCATA-CCTGTTAGAATGGG-----
-------GGGGTTTGGGAATTTTCTAGTCCCACTGATATTG---GGTTTACCAGATATGG
GGTTTCCTCGGATAAATAATTTAAGATTTTGGATTTTACCTTTTTC-TTTTAGGTTACTT
TTATGATCTAATTTTAGGGGCACAGGAAGTGGTACAGGGTGAACTATGTATCCTCC-TTT
ATCTAGGTACTTCT---TTCATTCAGATTCTAGGGTTGAT---TTTGTAATCTTGTCCCT
TCATTTAGGGGGTATTTCTAGCCTTAGTGCTGCTGTAAACTTCTATTGTAGATGGGGTAA
TGGGCGGTTAGGGGCCCATACT---AATATGATTCGCGCTCCTCTCTTTACAAGTTCTCT
GGGGTTTACTAGGGCCCTACTAATCGTGGCAATACCAGTTTTGGCA---GGTGGGCTAAC
AATATTAATTTGTGATCGAAACTTCAATACTAGATTTTTTGATCCGGTGGGTCTAGGTGA
CCCTATAATATTTGTTCATTTATTTTGATTTTTTGGTCACCTKGRAAGTTTAA
>MOLLUSCA_Corbula_amurensis_5_unpublished
-------------------------------AAAGATATTGGTACTTTGTATTTTATTTT
TTCTTTTTGAGCAGGTTTGGTAGGAACAGGTTTT---AGG---GTTATCATTCGTCTTGA
GTTGTCAAGACCTA-TGAG--ATTCTTAAAAGAT---TTTCAACTTTATAATGTGGTTGT
TACAACACATGGTTTAGTTATGATTTTTTTTCTGGTTATG-CCAATGATAATAGG-----
-------GGGTTTCGGTAATTGATTAGTTCCTTTGATGTTA---GCTGTTCCAGATATGG
CGTTTGCTCGTATAAATAATTTAAGATTTTGAGTTCTTCCTTCTTC-TTTTACATTAATG
GGCTTTTCTCTTTTTAGTGAAGGTGGTTTTGGTGGTGGGTGAACTCTTTACCCTCC-TTT
ATCTAGAAATATTG---CGCATTCTGGTCCAGCTATAGAT---TTTTTAATTTTGTCTCT
TCATTTAGGGGGTTTGTCGTCAATTATGGCTTCTTTGAACTTTTATAGGACTTGGGGTAA
TAGTCGTTCTGGTTGTCATAAT---TTTCTTCGTGTTCCTCTTTTCTGTAGATCTTTAGG
GGTAACTAGGTTTTTATTGCTTTTAGCTATGCCAGTTCTTGCGGGT---GCTTTAACTAT
GTTATTAACAGATCGTAATATAAATACCTCTTTTTTTGATCCTGTTGGGTTA--------
------------------------------------------------------------
------------------------------------------------------------
------------------------------------------------------------
------------------------------------------------------------
------------------------------------------------------------
------------------------------------------------------------
------------------------------------------------------------
------------------------------------------------------------
------------------------------------------------------------
------------------------------------------------------------
------------------------
>MOLLUSCA_Musculista_senhousia_AY570038
------------------------------------------------------------
-------------------GCTGGGGCAAGTTTA---AGT---CTTCTTATCCGAGTTCA
TTTATCGCACCCTG-GTTA--CTTTATTAAAAGA---GAGTCATTCTATAATGTTGTTGT
TACAACACATGCTCTCTTGATAATCTTTTTTGCTGTAATG-CCTTTGTTAATTGG-----
-------TGCCTTTGGTAATTGGCTGATTCCTTTG---TGTATTGGAGGAGGTGACTTAG
TGTTCCCTCGTCTAAACAATCTGAGGTATTGGTTAGCTCCTAATGC-TTTGTATTTATTA
ATGATTTCTGTTTTTACTGAAAAAGGGGCTGGTACAGGGTGGACAATCTATCCTCC-TTT
ATCTTCTGTTGAAT---TTCATAGAGGTCCTGCCGTAGACATC---TTAATTACTTCATT
ACACGCAATTGGTCTTAGTTCATTAGTAGGGGCTATTAATTTTGGGTGTACTAATAAAAA
CATACCTGTCCCTAAAATGAAA---GGGGAAACGTCTGAGCTTTATTTATGAAGGCTAAC
TGTTACGGCTGTTCTTTTGATTATTTCTGTTCCTGTTTTAGCAGGA---GGTATTACGAT
GCTATTGTTTGACCGTAATTTTAATAGAACTTTTTTTGACCCTATCGGAGGGGGT-----
------------------------------------------------------------
------------------------------------------------------------
------------------------------------------------------------
------------------------------------------------------------
------------------------------------------------------------
------------------------------------------------------------
------------------------------------------------------------
------------------------------------------------------------
------------------------------------------------------------
------------------------------------------------------------
------------------------
>MOLLUSCA_Musculista_senhousia_AB076942
------------------------------------------------------------
------------------------------------------------------------
------------------------------------------------------------
------------------------------------------------------------
-----------------------CTGATTCCTTTG---TGTATTGGAGGAGGTGACTTAG
TGTTCCCTCGTCTAAATAATCTGAGGTATTGGTTAGCTCCTAATGC-TTTGTATTTATTA
ATGATTTCTGTTTTTACTGAAAAAGGGGCCGGCACAGGGTGGACAATTTATCCTCC-TTT
ATCTTCTGTTGAAT---TTCATAGAGGTCCTGCCGTAGACATC---TTAATTACTTCATT
ACACGCGATTGGTCTTAGTTCATTAGTAGGGGCCATTAATTTTGGGTGTACTAATAAAAA
CATACCTGTTCCTAAAATGAAA---GGGGAAACGTCTGAGCTTTATTTATGAAGGCTAAC
TGTTACGGCTGTTCTTTTGATTATTTCTGTTCCTGTTTTAGCAGGA---GGTATTACTAT
GCTATTGTTTGACCGTAATTTTAATAGAACTTTTTTTGACCCTATCGGAGGGGGTGATCC
TGTTTTGTTTCAACATTTATTCTGGTTTTTTGGTCACCCAGAGGTTTATATTTTAATTTT
ACCTGCTTTTGGTATTATATCTAAAGTAGTAATAAATCAAAATGGTAAAGAA---GCTGT
GTTTGGTCAAGTAGGGATGCTTTATGCTATAGTTGGTATTGGGGGGCTAGGTTGTGTTGT
TTGAGCTCACCATATATTTACTGTTGGGATAA----------------------------
------------------------------------------------------------
------------------------------------------------------------
------------------------------------------------------------
------------------------------------------------------------
------------------------------------------------------------
------------------------------------------------------------
------------------------
>MOLLUSCA_Musculista_senhousia_AY570051
------------------------------------------------------------
-------------------GCTGGGGCTAGGCTT---AGC---CTCTTAATTCGCGTGCA
TTTATCCCATCCAG-GTTA--TTTTATTAAAAGA---GACGCTTTNTACAATGTCGTCGT
AACAACTCACGCTTTGTTAATGATTTTTTTTGCGGTAATG-CCTTTACTTATTGG-----
-------TGCCTTTGGTAATTGACTAATTCCATTG---TGTATTGGGGGAAGTGATTTAG
TATTCCCTCGTTTAAACAATTTAAGATATTGGCTTTCTCCAAACGC-TTTATACTTACTT
ATAGTATCTGTGTTTACTGAAAAAGGGGCTGGTACCGGTTGAACAATCTACCCTCC-TCT
TTCATCTGTTGAGT---TTCACAGAGGGCCTGCCGTAGATGTT---CTTATTACTTCACT
TCATGTGATTGGGTTAAGCTCTTTAGTGGGGGCTGTTAACTTTGGTTGTACTAATAAAAA
TATGCCGGTTCCTAAAATAAAA---GGAGAGACTTCTGAGCTTTATCTATGAAGCTTAAG
AGTCACTGCTGTTCTTTTAATTATTTCCGTTCCTGTTTTAGCAGGG---GGGATTACTAT
GCTCTTATTTGATCGCAATTTTAATAGTACCTTTTTTGATCCTATCGGAGGAGGG-----
------------------------------------------------------------
------------------------------------------------------------
------------------------------------------------------------
------------------------------------------------------------
------------------------------------------------------------
------------------------------------------------------------
------------------------------------------------------------
------------------------------------------------------------
------------------------------------------------------------
------------------------------------------------------------
------------------------
>MOLLUSCA_Musculista_senhousia_AY570033
------------------------------------------------------------
-------------------GCTGGTGCAAGTTTA---AGT---CTTCTTATCCGAGTTCA
TTTATCTCATCCTG-GTTA--CTTTATTAAAAGA---GAGTCATTTTATAATGTTGTTGT
TACAACACATGCTCTTTTGATAATCTTTTTTGCTGTAATG-CCTTTGTTAATTGG-----
-------TGCTTTTGGTAATTGGCTGATTCCTTTG---TGTATTGGAGGAGGTGACTTAG
TGTTCCCTCGTCTAAATAATCTGAGGTATTGGTTAGCTCCTAATGC-TTTGTATTTATTA
ATGATTTCTGTTTTTACTGAAAAAGGGGCCGGTACAGGGTGGACAATTTATCCTCC-TTT
ATCTTCTGTTGAAT---TTCATAGAGGTCCTGCCGTAGACATC---TTAATTACTTCATT
ACACGCAATTGGTCTTAGTTCATTAGTAGGGGCTATTAATTTTGGGTGTACTAATAAAAA
CATACCTGTTCCTAAAATGAAA---GGGGAAACGTCTGAGCTTTATTTATGAAGGCTAAC
TGTTACGGCTGTTCTTTTGATTATTTCTGTTCCTGTTTTAGCAGGA---GGTATTACTAT
GCTGTTGTTTGACCGTAATTTTAATAGAACTTTTTTTGACCCTATCGGAGGGGGT-----
------------------------------------------------------------
------------------------------------------------------------
------------------------------------------------------------
------------------------------------------------------------
------------------------------------------------------------
------------------------------------------------------------
------------------------------------------------------------
------------------------------------------------------------
------------------------------------------------------------
------------------------------------------------------------
------------------------
>MOLLUSCA_Musculista_senhousia_AY570045
------------------------------------------------------------
-------------------GCTGGGGCTAGGCTT---AGC---CTCTTAATTCGCGTGCA
TTTATCCCATCCAG-GTTA--TTTTATTAAAAGA---GACGCTTTCTACAATGTCGTCGT
AACAACTCACGCTTTGTTAATGATTTTTTTTGCGGTAATG-CCTTTACTTATTGG-----
-------TGCCTTTGGTAATTGATTAATTCCATTG---TGTATTGGGGGAAGTGATTTAG
TATTCCCTCGTTTAAACAATTTAAGATATTGGCTTTCTCCAAACGC-TTTATACTTACTT
ATAGTATCTGTGTTTACTGAAAAAGGGGCTGGTACCGGTTGAACAATCTACCCTCC-TCT
TTCATCTGTTGAGT---TTCACAGAGGGCCTGCCGTAGATGTT---CTTATTACTTCACT
TCATGTGATTGGGTTAAGCTCTTTAGTGGGGGCTGTTAATTTTGGTTGTACTAATAAAAA
TATGCCGGTTCCTAAAATAAAA---GGAGAGACTTCTGAGCTTTATCTATGAAGCTTAAG
AGTCACTGCTGTTCTTTTAATTATTTCCGTTCCTGTTTTAGCAGGG---GGGATTACTAT
GCTCTTATTTGATCGCAATTTTAATAGTACCTTTTTTGATCCTATCGGAGGAGGG-----
------------------------------------------------------------
------------------------------------------------------------
------------------------------------------------------------
------------------------------------------------------------
------------------------------------------------------------
------------------------------------------------------------
------------------------------------------------------------
------------------------------------------------------------
------------------------------------------------------------
------------------------------------------------------------
------------------------
>MOLLUSCA_Musculista_senhousia_AY570041
------------------------------------------------------------
-------------------GCTGGTGCAAGTTTA---AGT---CTTCTTATCCGAGTTCA
TTTATCGCACCCTG-GTTA--CTTTATTAAAAGA---GAGTCATTTTATAATGTTGTTGT
TACAACACATGCTCTCTTGATAATCTTTTTTGCTGTAATG-CCTTTGTTAATTGG-----
-------TGCCTTTGGTAATTGGCTGATTCCTTTG---TGTATTGGAGGAGGTGACTTAG
TGTTCCCTCGTCTAAACAATCTGAGGTATTGGTTAGCTCCTAATGC-TTTGTATTTATTA
ATGATTTCTGTTTTTACTGAAAAAGGGGCTGGTACAGGGTGGACAATCTATCCTCC-TGT
ATCTTCTGTTGAAT---TTCATAGAGGTCCTGCCGTAGACATC---TTAATTACTTCATT
ACACGCAATTGGTCTTAGTTCATTAGTAGGGGCTATTAATTTTGGGTGTACTAATAAAAA
CATACCTGTCCCTAAAATGAAA---GGGGAAACGTCTGAGCTTTATTTATGAAGGCTAAC
TGTTACGGCTGTTCTTTTGATTATTTCTGTTCCTGTTTTAGCAGGA---GGTATTACTAT
GCTATTGTTTGACCGTAATTTTAATAGAACTTTTTTTGACCCTATCGGAGGGGGT-----
------------------------------------------------------------
------------------------------------------------------------
------------------------------------------------------------
------------------------------------------------------------
------------------------------------------------------------
------------------------------------------------------------
------------------------------------------------------------
------------------------------------------------------------
------------------------------------------------------------
------------------------------------------------------------
------------------------
>Musculista_senhousia_This study_HG005372
~~~~~~~~~~~~~~-----------AAACATAAAGATATTGGTAGTCTATATCTGTTAAG
AGGAGTTTGAGCTGGTTTAGCTGGTGCAAGTTTA~~~AGT~~~CTTCTTATCCGAGTTCA
TTTATCTCATCCTG~GTAA~~TTACTTTATTAAAAGAGAGTCATTTTATAATGTTGTTGT
TACAACACATGCTCTTTTGATAATCTTTTTTGCTGTAATG~CCTTTGTTAATTGG~~~~~
~~~~~~~TGCTTTTGGTAATTGGCTGATTCCTTTG~~~TGTATTGGAGGAGGTGACTTAG
TGTTCCCTCGTCTAAATAATCTGAGGTATTGGTTAGCTCCTAATGC~TTTGTATTTATTA
ATGATTTCTGTTTTTACTGAGAAAGGGGCCGGTACAGGGTGGACAATTTATCCTCC~TTT
ATCTTCTGTTGAAT~~~TTCATAGAGGTCCTGCCGTAGACATC~~~TTAATTACTTCATT
ACACGCAATTGGTCTTAGTTCATTAGTAGGGGCTATTAATTTTGGGTGTACTAATAAAAA
CATACCTGTTCCTAAAATGAAA~~~GGGGAAACGTCTGAGCTTTATTTATGAAGGCTAAC
TGTTACGGCTGTTCTTTTGATTATTTCTGTTCCTGTTTTAGCAGGA~~~GGTATTACTAT
GCTGTTGTTTGACCGTAATTTTAATAGAACTTTTTTTGACCCTATCGGAGGGGGTGATCC
TGTTTTGTTTCAACATTTATTCTGATTTTTTGGTCACCYKGRAAAGTTTAA
>MOLLUSCA_Musculista_senhousia_unpublished
------------------------------------------------------------
------------------------------------------------------------
-----------------------------------------------ATAATGTTGTTGT
TACAACACATGCTCTTTTGATAATCTTTTTTGCTGTAATG-CCTTTGTTAATTGG-----
-------TGCTTTTGGTAATTGGCTGATTCCTTTG---TGTATTGGAGGAGGTGACTTAG
TGTTCCCTCGTCTAAATAATCTGAGGTATTGGTTARCTCCTAATGC-TTTGTATTTATTA
ATGATTTCTGTTTTTACTGAGAAAGGGGCCGGTACAGGGTGGACAATTTATCCTCC-TTT
ATCTTCTGTTGAAT---TTCATAGAGGTCCTGCCGTAGACATC---TTAATTACTTCATT
ACACGCAATTGGTCTTASTTCATTASTASGGGCTATTAATTTTGGGTGTACTAATAAAAA
CATACCTGTTCCTAAAATGAAR---GGGGAAACGTCTGAKCTTTATTTATGAAGGCTAAC
TGTTACGGCTGTTCTTTTGATTATTTCTGTTCCTGTTTTAGCAGGA---GGTATTACTAT
GCTGTTGTTTGACCGTAATTTTAATAGAACTTTTTTTGCACCAG----------------
------------------------------------------------------------
------------------------------------------------------------
------------------------------------------------------------
------------------------------------------------------------
------------------------------------------------------------
------------------------------------------------------------
------------------------------------------------------------
------------------------------------------------------------
------------------------------------------------------------
------------------------------------------------------------
------------------------
>MOLLUSCA_Perna_canaliculus_DQ343593
----------------------------------------GGTACTTTGTATTTGATTTC
GGGTATGTGGGCTGGTCTTATAGGAAGAAGTCTA---AGG---TTAATCATCCGTATTCA
ACTTTCTCATCCAG-GGAG--TTTCTTAAAAAAC---GAGAGTCTGTATAATGTAGTAGT
AACTACGCATGCCCTTGTTATAATTTTTTTTGCTGTTATG-CCGTTGTTGATCGG-----
-------GGCGTTTGGAAATTGATTATTACCTTTA---TGTATTGGAGGGTGTGATCTTA
TTTTCCCTCGTTTAAATAACCTTAGGTTTTGGTTAGCTCCAAATGC-GTTATATCTTCTT
ATCTTGTCCTTTATAACGGAAAAAGGGGCAGGTACTGGTTGGACTATCTATCCTCC-ACT
GTCTTCAGGGCTGT---ATCATACTGGACCGGCAGTTGATATT---TTAATCACTTCTCT
TCATTTGATTGGTCTGAGATCTTTGTTAGGGTCTATTAATTTCGTAAGGACTAATAAAAA
TATACCTACTGTTAAGATAAAG---GGAGAAAAATCAGAGTTATACCTTTGAAGTATTAC
GGTTACAGGAGTGTTGCTAATTATTTCTGTTCCTGTCCTTGCTGGG---GGTATTACTAT
ATTGTTATTTGATCGAAATTTTAACACTAGGTTCTTTGATCCTATCGGGGGAGGGGATCC
T-----------------------------------------------------------
------------------------------------------------------------
------------------------------------------------------------
------------------------------------------------------------
------------------------------------------------------------
------------------------------------------------------------
------------------------------------------------------------
------------------------------------------------------------
------------------------------------------------------------
------------------------------------------------------------
------------------------
>MOLLUSCA_Perna_canaliculus_DQ343603
----AGTCGCTGGTTTATATCAACCAATCATAAAGATATTGGTACTTTGTATTTGATTTC
GGGTATGTGGGCTGGTCTTATAGGAAGAAGTCTA---AGG---TTAATCATCCGTATTCA
ACTTTCTCATCCAG-GGAG--TTTCTTAAAAAAC---GAGAGTCTGTATAATGTAGTAGT
AACTACGCATGCCCTTGTTATAATTTTTTTTGCTGTTATG-CCGTTGTTGATCGG-----
-------GGCGTTTGGAAATTGATTATTACCTTTA---TGTATTGGAGGGTGTGATCTTA
TTTTCCCTCGTTTAAATAACCTTAGGTTTTGGTTAGCTCCAAATGC-GTTATATCTTCTT
ATCTTGTCCTTTATAACGGAAAAAGGGGCAGGTACTGGTTGGACTATCTATCCTCC-ACT
GTCTTCAGGGCTGT---ATCATACTGGACCGGCAGTTGATATT---TTAATCACTTCTCT
TCATTTGATTGGTCTGAGATCTTTGTTAGGGTCTATTAATTTCGTAAGGACTAATAAAAA
TATACCTACTGTTAAGATAAAG---GGAGAAAAATCAGAGTTATACCTTTGAAGTATTAC
GGTTACAGGAGTGTTGCTAATTATTTCTGTTCCTGTCCTTGCTGGG---GGTATTACTAT
ATTGTTATTTGATCGAAATTTTAACACTAGGTTCTTTGATCCTATCGGGGGA--------
------------------------------------------------------------
------------------------------------------------------------
------------------------------------------------------------
------------------------------------------------------------
------------------------------------------------------------
------------------------------------------------------------
------------------------------------------------------------
------------------------------------------------------------
------------------------------------------------------------
------------------------------------------------------------
------------------------
>MOLLUSCA_Perna_canaliculus_DQ343605
----AGTCGCTGGTTTATATCAACCAATCATAAAGATATTGGTACTTTGTATTTGATTTC
GGGTATGTGGGCTGGTCTTATAGGAAGAAGTCTA---AGG---TTAATCATCCGTATTCA
ACTTTCTCATCCCG-GGAG--TTTCTTAAAAAAC---GAGAGTCTGTATAATGTAGTAGT
AACTACGCATGCCCTTGTTATAATTTTTTTTGCTGTTATG-CCGTTGTTGATCGG-----
-------GGCGTTTGGAAATTGATTATTACCTTTA---TGTATTGGAGGGTGTGATCTTA
TTTTTCCTCGTTTAAATAACCTTAGGTTTTGGTTAGCTCCAAATGC-GTTATATCTTCTT
ATCTTGTCCTTTATAACGGAAAAAGGGGCAGGTACTGGTTGGACTATTTATCCTCC-ACT
GTCTTCAGGGCTGT---ATCATACTGGACCGGCAGTTGATATT---TTAATTACTTCTCT
TCATTTGATTGGTCTGAGATCTTTGTTAGGGTCTATTAATTTCGTAAGGACTAATAAAAA
TATACCTACTGTTAAGATAAAG---GGAGAAAAATCAGAGTTATACCTTTGAAGTATTAC
GGTTACAGGAGTGTTGCTAATTATTTCTGTTCCTGTCCTTGCTGGG---GGTATTACTAT
ATTGTTATTTGATCGAAATTTTAACACTAGGTTCTTTGATCCTATCGGGGGA--------
------------------------------------------------------------
------------------------------------------------------------
------------------------------------------------------------
------------------------------------------------------------
------------------------------------------------------------
------------------------------------------------------------
------------------------------------------------------------
------------------------------------------------------------
------------------------------------------------------------
------------------------------------------------------------
------------------------
>MOLLUSCA_Perna_canaliculus_DQ343604
----AGTCGCTGGTTTATATCAACCAATCATAAAGATATTGGTACTTTGTATTTGATTTC
GGGTATGTGGGCTGGTCTTATAGGAAGAAGTCTA---AGG---TTAATCATCCGTATTCA
ACTTTCTCATCCAG-GGAG--TTTCTTAAAAAAC---GAGAGTCTGTATAATGTAGTAGT
AACTACGCATGCCCTTGTTATAATTTTTTTTGCTGTTATG-CCGTTGTTGATCGG-----
-------GGCGTTTGGAAATTGATTATTACCTTTA---TGTATTGGAGGGTGTGATCTTA
TTTTCCCTCGTTTAAATAACCTTAGGTTTTGGTTAGCTCCAAATGC-GTTATATCTTCTT
ATCTTGTCCTTTATAACGGAAAAAGGGGCAGGTACTGGTTGGACTATCTATCCTCC-ACT
GTCTTCAGGGCTGT---ATCATACTGGACCGGCAGTTGATATT---TTAATCACTTCTCT
TCATTTGATTGGTCTGAGATCTTTGTTAGGGTCTATTAATTTCGTAAGGACTAATAAAAA
TATACCTACTGTTAAGATAAAG---GGAGAAAAATCAGAGTTATACCTTTGAAGTATTAC
GGTTACAGGAGTGTTGCTAATTATTTCTGTTCCTGTCCTTGCTGGG---GGTATTACTAT
ATTGTTATTTGATCGAAATTTTAACACTAGGTTCTTTGATCCTATCGGGGGA--------
------------------------------------------------------------
------------------------------------------------------------
------------------------------------------------------------
------------------------------------------------------------
------------------------------------------------------------
------------------------------------------------------------
------------------------------------------------------------
------------------------------------------------------------
------------------------------------------------------------
------------------------------------------------------------
------------------------
>MOLLUSCA_Perna_canaliculus_GU324171
------------------------------------------------------------
-GGTATGTGGGCTGGTCTTATAGGAAGAAGTCTA---AGG---TTAATCATCCGTATTCA
ACTTTCTCATCCAG-GGAG--TTTCTTAAAAAAC---GAGAGTCTGTATAATGTAGTAGT
AACTACGCATGCCCTTGTTATAATTTTCTTTGCTGTTATG-CCGTTGTTGATCGG-----
-------GGCGTTTGGAAATTGATTATTACCTTTA---TGTATTGGAGGGTGTGATCTTA
TTTTTCCCCGTTTAAATAATCTTAGGTTTTGGTTAGCTCCAAATGC-GTTATATCTTCTT
ATCTTGTCCTTTATAACGGAAAAAGGGGCAGGTACTGGTTGGACTATCTATCCTCC-ACT
GTCTTCAGGGCTGT---ATCATACTGGACCGGCAGTTGATATT---TTAATTACTTCTCT
TCATTTGATTGGTCTGAGATCTTTGTTAGGGTCTATTAATTTCGTAAGGACTAATAAAAA
TATACCTACTGTTAAGATAAAG---GGAGAAAAATCAGAGTTATACCTTTGAAGTATTAC
GGTTACAGGAGTGTTGCTAATTATTTCTGTTCCTGTCCTTGCTGGG---GGTATTACTAT
ATTGTTATTTGATCGAAATTTTAACACTAGGTTCTTTGATCCTATCGGGGGAGGAGATCC
TATTTTATATCAACACCTA-----------------------------------------
------------------------------------------------------------
------------------------------------------------------------
------------------------------------------------------------
------------------------------------------------------------
------------------------------------------------------------
------------------------------------------------------------
------------------------------------------------------------
------------------------------------------------------------
------------------------------------------------------------
------------------------
>MOLLUSCA_Perna_canaliculus_DQ343594
----------------------------------GATATTGGTACTTTGTATTTGATTTC
GGGTATGTGGGCTGGTCTTATAGGAAGAAGTCTA---AGG---TTAATCATCCGTATTCA
ACTTTCTCATCCAG-GGAG--TTTCTTAAAAAAC---GAGAGTCTGTATAATGTAGTAGT
AACTACGCATGCCCTTGTTATAATTTTTTTTGCTGTTATG-CCGTTGTTGATCGG-----
-------GGCGTTTGGAAATTGATTATTACCTTTA---TGTATTGGAGGGTGTGATCTTA
TTTTTCCTCGTTTAAATAACCTTAGGTTTTGGTTAGCTCCAAATGC-GTTATATCTTCTT
ATCTTGTCCTTTATAACGGAAAAAGGGGCAGGTACTGGTTGGACTATTTATCCTCC-ACT
GTCTTCAGGGCTGT---ATCATACTGGACCGGCAGTTGATATT---TTAATTACTTCTCT
TCATTTGATTGGTCTGAGATCTTTGTTAGGGTCTATTAATTTCGTAAGGACTAATAAAAA
TATACCTACTGTTAAGATAAAG---GGAGAAAAATCAGAGTTATACCTTTGAAGTATTAC
GGTTACAGGAGTGTTGCTAATTATTTCTGTTCCTGTCCTTGCTGGG---GGTATTACTAT
ATTGTTATTTGATCGAAATTTTAACACTAGGTTCTTTGATCCTATCGGGGGAGGGGATCC
T-----------------------------------------------------------
------------------------------------------------------------
------------------------------------------------------------
------------------------------------------------------------
------------------------------------------------------------
------------------------------------------------------------
------------------------------------------------------------
------------------------------------------------------------
------------------------------------------------------------
------------------------------------------------------------
------------------------
>Styella_clava_unpublished
-------------------------AAACATAAAGATATTGGTACTTTGTATTTGATTTC
GGGTATGTGGGCTGGTCTTATAGGAAGAAGTCTA---AGG---TTAATCATCCGTATTCA
ACTTTCTCATCCAGGGGGGAGTTTCTTAAAAAAC---GAGAGTCTGTATAATGTAGTAGT
AACTACGCATGCCCTTGTTATAATTTTTTTTGCTGTTATG-CCGTTGTTGATCGG-----
-------GGCGTTTGGAAATTGATTATTACCTTTA---TGTATTGGAGGGTGTGATCTTA
TTTTTCCTCGTTTAAATAACCTTAGGTTTTGGTTAGCTCCAAATGC-GTTATATCTTCTT
ATCTTGTCCTTTATAACGGAAAAAGGGGCAGGTACTGGTTGGACTATCTATCCTCC-ACT
GTCTTCAGGGCTGT---ATCATACTGGACCGGCAGTTGATATT---TTAATTACTTCTCT
TCATTTGATTGGTCTGAGATCTTTGTTAGGGTCTATTAATTTCGTAAGGACTAATAAAAA
TATACCTACTGTTAAGATAAAG---GGAGAAAAATCAGAGTTATACCTTTGAAGTATTAC
GGTTACAGGAGTGTTGCTAATTATTTCTGTTCCTGTCCTTGCTGGG---GGTATTACTAT
ATTGTTATTTGATCGAAATTTTAACACTAGGTTCTTTGATCCTATCGGGGGAGGGGATCC
TGTTTTATTTCAGCACGTGTTTTGATTTTTTGGTCACCKKRAAAGTTTAA
>Perna_canaliculus_This study_HG005373
-------------------------AAACATAAAGATATTGGTACTTTGTATTTGATTTC
GGGTATGTGGGCTGGTCTTATAGGAAGAAGTCTA---AGG---TTAATYATCCGTATTCA
ACTTTCTCATCCAGGGGGGAGTTTCTTAAAAAAC---GAGAGTCTGTATAATGTAGTAGT
AACTACGCATGCCCTTGTTATAATTTTTTTTGCTGTTATG-CCGTTGTTGATCGG-----
-------GGCGTTTGGAAATTGATTAYTACCYTTA---TGTATTGGAGGGTGTGATCTTA
TTTTTCCTCGTTTAAATAACCTTAGGTTTTGGTTAGCTCCAAATGC-GTTRTATCTTCTT
ATCTTGTCCTTTATAACGGAAAAAGGGGCAGGTACTGGTTGGACTATYTATCCTCC-ACT
GTCTTCCGGGCTGT---ATCATACTGGACCGGCAGTTGATATT---TTAATTACTTCTCT
TCATTTGATTGGTCTGAGATCTTTGTTAGGGTCTATTAATTTCGTAAGGACTAATAAAAA
TATACCTACTGTTAAGATAAAG---GGAGAAAAATCAGAGTTATACCTTTGAAGTATTAC
GGTTACAGGAGTGTTGCTAATTATTTCTGTTCCTGTCCTTGCTGGG---GGTATTACTAT
ATTGTTATTTGATCGAAATTTTAACACTAGGTTCTTTGATCCTATCGGGGGAGGGGATCC
TGTTTTATTTCAGCACGTGTTTTGATTTTTTGGTCACCYKGAAAGTTWAA
>Perna_canaliculus_unpublished
-------------------------AAACATAAAGATATTGGTACTTTGTATTTGATTTC
GGGTATGTGGGCTGGTCTTATAGGAAGAAGTCTA---AGG---TTAATCATCCGTATTCA
ACTTTCTCATCCAGGGGGGAGTTTCTTAAAAAAC---GAGAGTCTGTATAATGTAGTAGT
AACTACGCATGCCCTTGTTATAATTTTTTTTGCTGTTATG-CCGTTGTTGATCGG-----
-------GGCGTTTGGAAATTGATTATTACCTTTA---TGTATTGGAGGGTGTGATCTTA
TTTTTCCTCGTTTAAATAACCTTAGGTTTTGGTTAGCTCCAAATGC-GTTATATCTTCTT
ATCTTGTCCTTTATAACGGAAAAAGGGGCAGGTACTGGTTGGACTATTTATCCTCC-ACT
GTCTTCAGGGCTGT---ATCATACTGGACCGGCAGTTGATATT---TTAATTACTTCTCT
TCATTTGATTGGTCTGAGATCTTTGTTAGGGTCTATTAATTTCGTAAGGACTAATAAAAA
TATACCTACTGTTAAGATAAAG---GGAGAAAAATCAGAGTTATACCTTTGAAGTATTAC
GGTTACAGGAGTGTTGCTAATTATTTCTGTTCCTGTCCTTGCTGGG---GGTATTACTAT
ATTGTTATTTGATCGAAATTTTAACACTAGGTTCTTTGATCCTATCGGGGGAGGGGATCC
TGTTTTATTTCAGCACGTGTTTTGATTTTTTGGTCACCCTKGAAGTTWAA
>Perna_perna_This study_HG005374
-------------------------AAACATAAAGATATTGGTACTTTGTATCTGCTCTC
AGGAATGTGGGCAGGCCTTATGGGCAGGAGGTTG---AGA---CTAATCATTCGGATTCA
ACTATCTCACCCAGGGGGAAGGTTTTTGAAAAAC---GAAAGATTATATAACGTGGTGGT
GACTACCCACGCTCTTGTTATAATCTTTTTTGCTGTTATA-CCGTTGCTTATTGG-----
-------GGCTTTTGGAAACTGATTATTGCCTTTG---TGTATCGGAGGGTGTGATTTAA
TCTTTCCTCGATTAAATAACCTGAGGTTCTGGTTAGCTCCGAACGC-TCTTTATTTATTA
ATCTTATCTTTTATAACAGAAAAAGGGGCTGGTACAGGTTGAACTATTTATCCTCC-TCT
ATCATCTGGTCTGT---ATCATACTGGGCCTGCAGTTGATATT---TTAATTACTTCTCT
TCATTTGATTGGATTAAGCTCTTTATTAGGGTCTATTAATTTTGTCAGGACTAATAAGAA
TATGCCAACAGTTAAGATAAAA---GGGGAAAAATCTGAGCTATATCTGTGAAGAATTAC
TGTTACAGGTGTATTGTTAATTATTTCTGTACCTGTCCTTGCTGGA---GGGATTACAAT
ACTTTTATTCGATCGAAATTTCAACACTAGATTCTTTGATCCTATTGGAGGGGGAGATCC
TGTTTTATTTCAGCATGTTTTCTGATTTTTTGGTCMCYKGAAAGTTTAA
>Perna_perna_unpublished
-------------------------AAACATAAAGATATTGGTACTTTGTATCTGCTCTC
AGGAATGTGGGCAGGCCTTATGGGCAGGAGGTTG---AGA---CTAATCATTCGGATTCA
ACTATCTCACCCAGGGGGAAGGTTTTTGAAAAAC---GAAAGATTATATAACGTGGTGGT
GACTACCCACGCTCTTGTTATAATCTTTTTTGCTGTTATA-CCGTTGCTTATTGG-----
-------GGCTTTTGGAAACTGATTATTGCCTTTG---TGTATCGGAGGGTGTGATTTAA
TCTTTCCTCGATTAAATAACCTGAGGTTCTGGTTAGCTCCGAACGC-TCTTTATTTATTA
ATCTTATCTTTTATAACAGAAAAAGGGGCTGGTACAGGTTGAACTATTTATCCTCC-TCT
ATCATCTGGTCTGT---ATCATACTGGGCCTGCAGTTGATATT---TTAATTACTTCTCT
TCATTTGATTGGATTAAGCTCTTTATTAGGGTCTATTAATTTTGTTAGGACTAATAAGAA
TATGCCAACAGTTAAGATAAAA---GGGGAAAAATCTGAGCTATATCTGTGAAGAATTAC
TGTTACAGGTGTATTGTTAATTATTTCTGTACCTGTCCTTGCTGGA---GGGATTACAAT
ACTTTTATTCGATCGAAATTTCAACACTAGATTCTTTGATCCTATTGGAGGGGGAGATCC
TGTTTTATTTCAGCATGTTTTCTGATTTTTTGGTCMCYKGRAAAGTTTAA
>MOLLUSCA_Perna_perna_DQ343611
----AGTCGATGGTTTATGTCAACCAATCATAAAGATATTGGTACTTTGTATCTGCTCTC
AGGAATGTGGGCAGGCCTTATGGGCAGGAGGTTG---AGA---CTAATCATTCGGATTCA
ACTATCTCACCCAG-GGAG--GTTTTTGAAAAAC---GAAAGATTATATAACGTGGTGGT
GACTACCCACGCTCTTGTTATGATCTTTTTTGCTGTTATA-CCGTTGCTTATTGG-----
-------GGCTTTTGGAAATTGATTATTGCCTTTG---TGTATCGGAGGGTGTGATTTAA
TTTTTCCTCGATTAAATAACCTGAGGTTCTGGTTAGCTCCGAACGC-TCTTTATTTATTA
ATCTTATCTTTTATAACAGAAAAAGGGGCTGGTACAGGTTGAACTATTTATCCTCC-TCT
ATCATCTGGTCTGT---ATCATACTGGGCCTGCAGTTGATATT---TTAATTACTTCTCT
TCATTTGATTGGATTAAGCTCTTTATTAGGGTCTATTAATTTTGTCAGGACTAATAAGAA
TATGCCAACAGTTAAGATAAAA---GGGGAAAAATCTGAGTTATATCTGTGAAGAATTAC
TGTTACAGGTGTATTGTTAATTATTTCTGTACCTGTTCTTGCTGGA---GGGATCACAAT
ACTTTTATTCGATCGAAATTTCAACACTAGATTCTTTGATCCTATTGGAGGGGGAGATCC
TGTTTTATTTCAGCATGTTTTCTGATTTTTTGGTCAC-----------------------
------------------------------------------------------------
------------------------------------------------------------
------------------------------------------------------------
------------------------------------------------------------
------------------------------------------------------------
------------------------------------------------------------
------------------------------------------------------------
------------------------------------------------------------
------------------------------------------------------------
------------------------
>MOLLUSCA_Perna_perna_DQ351441
------------------------------------------------------------
------------------------------------------------------------
----------------------TTTTTGAAAAAC---GAAAGATTATATAACGTGGTGGT
GACTACCCACGCTCTTGTTATAATCTTTTTTGCTGTTATA-CCGTTGCTTATTGG-----
-------GGCTTTTGGAAATTGACTATTGCCTTTG---TGTATTGGAGGGTGTGATTTAA
TTTTTCCTCGATTAAATAATTTGAGGTTCTGGTTAGCTCCGAATGC-TCTTTATTTATTG
ATCTTATCTTTTATAACAGAAAAAGGGGCTGGTACAGGTTGAACTATTTACCCTCC-TCT
ATCATCTGGTCTAT---ATCATACTGGGCCTGCAGTTGATATT---TTAATTACCTCTCT
TCACTTGATTGGATTAAGCTCTTTATTAGGATCTATTAATTTTGTCAGGACTAATAAGAA
TATGCCA-----------------------------------------------------
------------------------------------------------------------
------------------------------------------------------------
------------------------------------------------------------
------------------------------------------------------------
------------------------------------------------------------
------------------------------------------------------------
------------------------------------------------------------
------------------------------------------------------------
------------------------------------------------------------
------------------------------------------------------------
------------------------------------------------------------
------------------------------------------------------------
------------------------
>MOLLUSCA_Perna_perna_DQ351445
------------------------------------------------------------
------------------------------------------------------------
----------------------TTTTTGAAAAAC---GAAAGATTATATAACGTGGTGGT
GACTACCCACGCTCTTGTTATAATCTTTTTTGCTGTTATA-CCGTTGCTTATTGG-----
-------GGCTTTTGGAAACTGATTATTGCCTTTG---TGTATCGGAGGGTGTGATCTAA
TTTTTCCTCGATTAAATAACCTGAGGTTCTGGTTAGCTCCGAACGC-TCTTTATTTATTA
ATCTTATCTTTTATAACAGAAAAAGGGGCTGGTACAGGTTGAACTATTTATCCTCC-TCT
ATCATCTGGTCTGT---ATCATACTGGGCCTGCAGTTGATATT---TTAATTACTTCTCT
TCATTTGATTGGATTAAGCTCTTTATTAGGGTCTATTAATTTTGTCAGGACTAATAAGAA
TATGCCA-----------------------------------------------------
------------------------------------------------------------
------------------------------------------------------------
------------------------------------------------------------
------------------------------------------------------------
------------------------------------------------------------
------------------------------------------------------------
------------------------------------------------------------
------------------------------------------------------------
------------------------------------------------------------
------------------------------------------------------------
------------------------------------------------------------
------------------------------------------------------------
------------------------
>MOLLUSCA_Perna_perna_DQ343598
----------------------------------------------------CTGCTCTC
AGGAATGTGGGCAGGCCTTATGGGCAGGAGGTTG---AGA---CTAATCATTCGGATTCA
ACTATCTCACCCAG-GGAG--GTTTTTGAAAAAC---GAAAGATTATATAACGTGGTGGT
GACTACCCACGCTCTTGTTATGATCTTTTTTGCTGTTATA-CCGTTGCTTATTGG-----
-------GGCTTTTGGAAATTGATTATTGCCTTTG---TGTATCGGAGGGTGTGATTTAA
TTTTTCCTCGATTAAATAACCTGAGGTTCTGGTTAGCTCCGAACGC-TCTTTATTTATTA
ATCTTATCTTTTATAACAGAAAAAGGGGCTGGTACAGGTTGAACTATTTATCCTCC-TCT
ATCATCTGGTCTGT---ATCATACTGGGCCTGCAGTTGATATT---TTAATTACTTCTCT
TCATTTGATTGGATTAAGCTCTTTATTAGGGTCTATTAATTTTGTCAGGACTAATAAGAA
TATGCCAACAGTTAAGATAAAA---GGGGAAAAATCTGAGTTATATCTGTGAAGAATTAC
TGTTACAGGTGTATTGTTAATTATTTCTGTACCTGTTCTTGCTGGA---GGGATTACAAT
ACTTTTATTCGATCGAAATTTCAACACTAGATTCTTTGATCCTATTGGAGGGGGAGATCC
T-----------------------------------------------------------
------------------------------------------------------------
------------------------------------------------------------
------------------------------------------------------------
------------------------------------------------------------
------------------------------------------------------------
------------------------------------------------------------
------------------------------------------------------------
------------------------------------------------------------
------------------------------------------------------------
------------------------
>MOLLUSCA_Perna_perna_DQ343595
------------------------------------------------------------
------------------------------------------------------------
------------------------------------------------------------
------------------------------------------------------------
------------------------------------------------------------
--------------------CTGAGGTTCTGGTTAGCTCCGAACGC-TCTTTATTTATTA
ATTTTATCTTTTATAACAGAAAAAGGGGCTGGTACAGGTTGAACTATTTATCCTCC-TCT
ATCATCTGGTCTGT---ATCATACTGGGCCTGCAGTTGATATT---TTAATTACTTCTCT
TCATTTGATTGGATTAAGCTCTTTATTAGGGTCTATTAATTTTGTCAGGACTAATAAGAA
TATGCCAACAGTTAAGATAAAA---GGGGAAAAATCTGAGTTATATCTGTGAAGAATTAC
TGTTACAGGTGTATTGTTAATTATTTCTGTACCTGTTCTTGCTGGA---GGGATTACAAT
ACTTTTATTCGATCGAAATTTCAACACTAGATTCTTTGATCCTATTGGAGGGGGAGATCC
TGTTTTATTTCAGCATGTTTTCTGATTTTTTGGACACCCTGAAGTTTATATTTTAATTCT
TCCTGCCTTTGGAATTATGTCGAAAGTAATTATACATTATTCTGGAAAAGAT---TCTGT
ATTTGGTTCAGTGGGAATATTGTACGCCATAGTGGGAATCGGAGTAATAGGGTGTGTCGT
TTGGGCGCATCACATGTTTACGGTAGGATTGA----------------------------
------------------------------------------------------------
------------------------------------------------------------
------------------------------------------------------------
------------------------------------------------------------
------------------------------------------------------------
------------------------------------------------------------
------------------------
>MOLLUSCA_Perna_perna_DQ343610
----AGTCGATGGTTTATGTCAACCAATCATAAAGATATTGGTACTTTGTATCTGCTCTC
AGGAATGTGGGCAGGCCTTATGGGCAGGAGGTTG---AGA---CTAATCATTCGGATTCA
ACTATCTCACCCAG-GGAG--GTTTTTGAAAAAC---GAAAGATTATATAACGTGGTGGT
GACTACCCACGCTCTTGTTATGATCTTTTTTGCTGTTATA-CCGTTGCTTATTGG-----
-------GGCTTTTGGAAATTGATTATTGCCTTTG---TGTATCGGAGGGTGTGATTTAA
TTTTTCCTCGATTAAATAACCTGAGGTTCTGGTTGGCTCCGAACGC-TCTTTATTTATTA
ATCTTATCTTTTATAACAGAAAAAGGGGCTGGTACAGGTTGAACTATTTATCCTCC-TCT
ATCATCTGGTCTGT---ATCATACTGGGCCTGCAGTTGATATT---TTAATTACTTCTCT
TCATTTGATTGGATTAAGCTCTTTATTAGGGTCTATTAATTTTGTCAGGACTAATAAGAA
TATACCAACAGTTAAGATAAAA---GGGGAAAAATCTGAGTTATATCTGTGAAGAATTAC
TGTTACAGGTGTATTGTTAATCATTTCTGTACCTGTTCTTGCTGGA---GGGATTACAAT
ACTTTTATTCGATCGAAATTTCAACACTAGATTCTTTGATCCTATTGGAGGGGGA-----
------------------------------------------------------------
------------------------------------------------------------
------------------------------------------------------------
------------------------------------------------------------
------------------------------------------------------------
------------------------------------------------------------
------------------------------------------------------------
------------------------------------------------------------
------------------------------------------------------------
------------------------------------------------------------
------------------------
>MOLLUSCA_Perna_viridis_DQ343579
------------------------------------------------------------
-------------------ATGGGGAGAAGGCTT---AGG---TTAATTATTCGAATTCA
GCTTTCTCATCCCGGGAAT---TTTTTGAAAAAT---GAAAGGTTATATAATGTTGTAGT
AACAACTCATGCATTAGTAATAATTTTTTTTGCTGTAATG-CCTTTACTTATTGG-----
-------TGCTTTTGGGAATTGATTACTTCCATTA---TGTATTGGTGGTGTTGATTTAA
TTTTTCCTCGTTTAAATAATTTGAGATTTTGGTTGGCACCTAATGC-TTTGTACTTACTT
ATTTTGTCTTTTATAACGGAGAAAGGAGCTGGGACAGGTTGAACTATTTATCCACC-TTT
ATCTTCTGGGTTGT---ACCATACTGGGCCTGCTGTTGATATT---TTGATTACGTCTTT
ACATTTAATTGGATTGAGTTCTTTATTAGGTTCGATTAATTTTGTGAGGACTAATAAGAA
TATGCCTACAATAAAAATAAAG---GGTGAGAAATCTGAGTTGTATTTGTGGAGGATTAC
CGTAACCGGTGTTCTTTTAATTATTTCTGTGCCAGTTCTGGCCGGT---GGGATTACTAT
ATTGTTGTTTGATCGAAATTTCAATACTAGGTTTTTTGATCCTATTGGAGGGGGAGATCC
TGTTTTATTTCAGCATGTATTTTGGTTTTTTGGTCATCCTGAGGTGTATATTCTTATTCT
TCCGGCGTTTGGTGTGATGTCAAAAGTAATTATGCATTATTCTGGTAAAGAT---TCTGT
TTTTGGTTCGGTTGGGATATTATATGCTATAGTTGGTATTGGTGTTATAGGTTGTGTGGT
GTGGGCCCATCATATATTTACTGTGGGTTTAA----------------------------
------------------------------------------------------------
------------------------------------------------------------
------------------------------------------------------------
------------------------------------------------------------
------------------------------------------------------------
------------------------------------------------------------
------------------------
>MOLLUSCA_Perna_viridis_DQ343576
-------------------------------AAAGATATTGGTACTTTGTATTTACTTTC
TGGGATATGAGCTGGGTTAATGGGGAGAAGGCTT---AGG---TTAATTATTCGAATTCA
GCTTTCTCATCCTGGGAAT---TTTTTGAAAAAT---GAAAGGTTATATAATGTTGTAGT
AACAACTCATGCATTAGTAATAATTTTTTTTGCTGTAATG-CCTTTACTTATTGG-----
-------TGCTTTTGGGAATTGATTACTTCCATTA---TGTATTGGTGGTGTTGATTTAA
TTTTTCCTCGTTTAAATAATTTGAGATTTTGGTTGGCACCTAATGC-TTTGTACTTACTT
ATTTTGTCTTTTATAACGGAGAAAGGAGCTGGGACAGGTTGAACTATTTATCCACC-TTT
ATCTTCTGGGTTGT---ACCATACTGGGCCTGCTGTTGATATT---TTGATTACGTCTTT
ACATTTAATTGGATTGAGTTCTTTATTAGGTTCGATTAATTTTGTGAGGACTAATAAGAA
TATACCTACAATAAAAATAAAG---GGTGAGAAATCTGAGTTGTATTTGTGGAGGATTAC
TGTAACCGGTGTTCTTTTAATCATTTCTGTGCCAGTTCTGGCCGGT---GGGATTACTAT
ATTGTTGTTTGATCGAAATTTCAATACTAGGTTTTTTGATCCTATTGGAGGGGGAGATCC
TGTTTTATTTCAGCATGTATTTTGGTTTTTTGGTCATCCTGAGGTGTACATTCTTATCCT
TCCGGCGTTTGGTGTGATGTCAAAAGTAATTATGCATTATTCTGGTAAAGAT---TCTGT
TTTTGGTTCGGTTGGGATATTATATGCTATAGTTGGGATTGGTGTTATAGGTTGTGTAGT
GTGGGCCCATCATATATTTACTGTGGGTTTAA----------------------------
------------------------------------------------------------
------------------------------------------------------------
------------------------------------------------------------
------------------------------------------------------------
------------------------------------------------------------
------------------------------------------------------------
------------------------
>MOLLUSCA_Adipicola_crypta_AB257518
------------------------------------------------------------
-------------------------ACAAGATTG---AGA---ATACTAATTCGTATTGA
ATTGGCGCGCCCTG-GAAG--ATTCTTGGGTGAT---GACCAACTTTATAATGTTATTGT
AACTGCTCATGCGCTGGTCATAATTTTTTTTATGGTCATA-CCTTTGATGGTAGG-----
-------AGGCTTTGGAAATTGGCTGCTTCCTTTAATAATG---GGTTCAATTGACATGA
TTTTCCCTCGTCTGAATAACCTAAGTTTCTGGTTTTTGCCAGCATC-TTTGTTTACTCTT
TTGTTATCTACATTTATTGAAAGGGGCTCTGGGACTGGGTGAACTTTATATCCCCC-TTT
GTCTTCTTATACTG---GGCACAGAGGTCCAGCAGTTGATATGTCTCTA---TTTTCTTT
ACATTTGGCAGGTGCTTCCTCTATTGGGGGCTCAATTAATTTTCTTACTAGTATGAAGAA
TATGTCT-----------------------------------------------------
------------------------------------------------------------
------------------------------------------------------------
------------------------------------------------------------
------------------------------------------------------------
------------------------------------------------------------
------------------------------------------------------------
------------------------------------------------------------
------------------------------------------------------------
------------------------------------------------------------
------------------------------------------------------------
------------------------------------------------------------
------------------------------------------------------------
------------------------
>MOLLUSCA_Bathymodiolus_aduloides_AB170058
------------------------------------------------------------
-------------------------ACAAGTTTA---AGG---ATGTTAATTCGTATTGA
ATTGGCGCGACCTG-GCAG--ATTTTTGGGGGAT---GACCAACTTTATAATGTTATTGT
CACTGCTCATGCGTTGGTTATGATTTTTTTTATGGTTATG-CCATTAATAGTGGG-----
-------GGGTTTTGGGAATTGGTTACTTCCTTTGATGATG---GGTTCAATTGACATGA
TTTTCCCTCGTTTGAATAATCTTAGGTTTTGGTTTTTACCCGCATC-TTTATTTACCTTA
CTGTTATCTACATTTATTGAGAGTGGTGCTGGTACTGGATGAACTTTATATCCGCC-GTT
ATCTTCCTACACTG---GCCATAGGGGTCCAGCAGTTGATATGTCTTTG---TTTTCTTT
GCATTTGGCCGGTGCTTCTTCTATTGGTGGGTCAATTAACTTTCTTACT-----------
------------------------------------------------------------
------------------------------------------------------------
------------------------------------------------------------
------------------------------------------------------------
------------------------------------------------------------
------------------------------------------------------------
------------------------------------------------------------
------------------------------------------------------------
------------------------------------------------------------
------------------------------------------------------------
------------------------------------------------------------
------------------------------------------------------------
------------------------------------------------------------
------------------------
>MOLLUSCA_Bathymodiolus_azoricus_AY649795
----------------------------------------------TTATATATTTTACT
GGGGCTGTGGTCTGGAATAATTGGAACAAGTTTA---AGG---TTACTAATTCGTATTGA
ATTAGCACGTCCCG-GAAG--GTTTTTGGGGGAT---GATCAGCTTTATAATGTTATTGT
AACTGCTNACGCTTTAGTTATAATTTTTTTTATAGTTATG-CCTTTGATAGTTGG-----
-------TGGGTTCGGAAATTGGTTGTTGCCTTTGATAATG---GGTTCAATTGACATAA
TTTTTCCCCGTTTAAACAATCTGAGATTTTGGTTTTTGCCTGCATC-TCTATTTACTCTT
TTGTTGTCAACATTTATTGAGAGTGGGTCCGGAACTGGGTGAACTTTGTACCCTCC-TTT
GTCTNCTTATACTG---GGCATAGGGGCCCAGCAGTTGATATATCATTA---TTTTCTCT
TCATTTAGCAGGTGCCTCTTCTATCGGGGGCTCAATCAATTTTCTTACTAGTATGAAGAA
TATGTCTGTTGAGAGTATGCGA---GGGGAGCGAAATGTTTTATTTGTTTGATCTATGGC
TGTAACNGCAGTATTATTATTAGTTTCTTTACCTGTATTAGCTGGG---GGGATTACTAT
GTTGAATTTTGATCGTCAATTCAATACATCTTTTTATGACCCTAAAGGTCGGGGAGAGCC
TGATTTATACCAA-----------------------------------------------
------------------------------------------------------------
------------------------------------------------------------
------------------------------------------------------------
------------------------------------------------------------
------------------------------------------------------------
------------------------------------------------------------
------------------------------------------------------------
------------------------------------------------------------
------------------------------------------------------------
------------------------
>MOLLUSCA_Bathymodiolus_brevior_AY649799
----------------------------------------------TTATATATTTTATT
AGGTTTGTGGTCTGGAATAATTGGAACAAGTTTG---AGT---ATGCTTATTCGTATTGA
ATTAGCACGGCCTG-GAAG--GTTTTTGGGAGAT---GATCAGCTTTACAATGTTATTGT
GACTGCTCACGCTTTAGTTATGATTTTNTTTATGGTCATA-CCTTTAATAGTAGG-----
-------GGGCTTCGGAAACTGGTTGTTGCCTTTAATAATA---GGCTCAATTGACATAA
TT---CCGCGTTTAAATAATTTGAGGTTTTGGTTTTTACCCGCATC-CTTGTTTACTCTC
TTGTTGTCAACATTTATTGAGAGTGGGTCTGGAACAGGGTGAACTTTATACCCGCC-TTT
GTCTTCTTATACTG---GTCATAGAGGTCCAGCAGTTGATATGTCTTTA---TTTTCTCT
TCATTTAGCAGGTGCTTCTTCTATTGGGGGATCAATTAATTTTCTTACCAGCATCGNAAA
TATGTCTGTCGAAAGAATGCGG---GGTGAACGAATAGTTTTATTCGTTTGATCTATGGC
TGCNACACGAGTTTTATTATTAGTTTCTCTGCCTGTGCTAGCTGGA---GGAATTACTAT
GTTGATTTTTGATCGTCATTTTAATACATCTTTTTATGACCCTAGAGGAGGAGGAGACCC
TGTTTTATACCAACATTTA-----------------------------------------
------------------------------------------------------------
------------------------------------------------------------
------------------------------------------------------------
------------------------------------------------------------
------------------------------------------------------------
------------------------------------------------------------
------------------------------------------------------------
------------------------------------------------------------
------------------------------------------------------------
------------------------
>MOLLUSCA_Bathymodiolus_platifrons_AB250695
-------------------------------------------ACTTTATATATTTTATT
AGGCTTATGATCGGGAATAATTGGTACAAGTTTG---AGG---ATGTTGATTCGTATTGA
GTTAGCTCGTCCTG-GGAG--CTTTTTAGGTGAT---GATCAGCTTTATAATGTTATTGT
AACTGCCCATGCACTGGTTATAATTTTCTTTATAGTAATG-CCTTTGATGGTGGG-----
-------TGGTTTTGGAAATTGGCTACTTCCTTTAATGATG---GGTTCAATTGACATAA
TTTTTCCTCGTTTAAATAATCTAAGGTTTTGGTTTTTGCCCGCATC-TCTTTTTACTCTT
TTGTTGTCTACATTTATTGAGAGAGGCGCTGGGACTGGTTGAACCTTGTACCCTCC-TTT
ATCTTCTTACACTG---GTCATAGGGGCCCAGCCGTGGACATGTCTTTA---TTTTCTTT
ACATTTAGCAGGTGCTTCTTCTATTGGTGGTTCAATTAATTTTTTGACAAGGATGAAGAA
TATGTCTGTTGAAAGAATGCGA---GGGGAGCGGATAGTTTTATTTGTTTGATCTATGGC
TGTGACAGCAGTTTTATTATTAGTTTCTTTGCCTGTATTAGCAGGA---GGAATTACCAT
GTTGATTTTTGACCGTCATTTCAATACTTCTTTTTATGACCCTAGAGGTGGTGGAGACCC
AGTTTTATACCAGCATTTG-----------------------------------------
------------------------------------------------------------
------------------------------------------------------------
------------------------------------------------------------
------------------------------------------------------------
------------------------------------------------------------
------------------------------------------------------------
------------------------------------------------------------
------------------------------------------------------------
------------------------------------------------------------
------------------------
>MOLLUSCA_Bathymodiolus_thermophilus_AF456292
-------------------------------AAAGATATTGGAACTTTATATATTTTATT
AGGTTTGTGGTCTGGAATAATTGGAACAAGATTA---AGG---ATACTTATTCGTATTGA
ATTAGCACGTCCTG-GAAG--GTTTTTGGGGGAT---GATCAGCTTTATAATGTTATTGT
AACTGCCCATGCTTTAGTTATGATTTTTTTTATAGTTATA-CCATTAATAGTAGG-----
-------AGGCTTCGGAAATTGGTTGCTGCCTTTAATAATA---GGTTCAATTGACATAA
TCTTCCCTCGTTTAAATAATTTAAGGTTTTGGTTCTTACCTGCATC-TTTATTTACTTTA
CTATTATCTACATTTATTGAGAGCGGGGCCGGAACTGGGTGAACTTTATACCCGCC-CCT
ATCTTCTTATACTG---GGCATAGGGGCCCAGCCGTTGATATATCTCTA---TTTTCGCT
TCATTTAGCAGGTGCTTCTTCTATTGGTGGATCAATTAATTTTCTTACTAGTATAAAAAA
TATATCTGTTGAAAGTATGCGA---GGAGAGCGAATAGTCCTATTTGTCTGATCTATGGC
TGTAACAGCAGTTTTATTACTGGTTTCTCTGCCTGTACTGGCGGGA---GGTATTACTAT
GTTGATTTTTGATCGTCATTTTAATACATCTTTTTATGATCCTAGAGGTGGAGGAGATCC
TGTTTTATACCAACATTTATTTTGATTTTTTGGTCACCCT--------------------
------------------------------------------------------------
------------------------------------------------------------
------------------------------------------------------------
------------------------------------------------------------
------------------------------------------------------------
------------------------------------------------------------
------------------------------------------------------------
------------------------------------------------------------
------------------------------------------------------------
------------------------
>MOLLUSCA_Brachidontes_pharaonis_AJ865732
----------------------------CATAAAGATATTGGCACACTTTATCTGACTTT
TGGTATATGAAGAGGGTTAATGGGAGTGGGT---TACAGG---ATATTAATCCGACTGCA
TTTAATGCATCCAG-GATT--TCTACTGAAATCG---GATAGGCTGTATAACGTTATTGT
AACTACGCATGCCTTAGTAATGATTTTTTTTGCGGTTATG-CCTTTACTTATTGG-----
-------AGCTTTTGGTAACTGGTTAATTCCTTTA---TTTTTGGGTGCTATAGATCTTG
CTTTTCCTCGTATTAATAATTTTAGATTTTGAATCTTGCCTAGTGC-TTTATATTTATTA
CTTTTATCAGGTTATGTAGAGGAAGGAGTTGGAACAGGTTGAACCATCTACCCTCC-TTT
GTCTACGGTAGAAT---TCCACAGTAGTCCTGCTATAGATCTT---GCCATTTTATCCCT
TCATTTGGCTGGTTCTGGCTCTTTAATAGGTGCTATCAATTTTTTGACTTNTAACAAAAA
CCTTCCAGTGGATAAAATAAAA---GGAAAGCGGTCTGGTTTGGACGNTTNAAAAAATAC
CGGTACCGCCTTNCTAATGTTATTGTCTTTGCCTGTTTTAGCG-----------------
------------------------------------------------------------
------------------------------------------------------------
------------------------------------------------------------
------------------------------------------------------------
------------------------------------------------------------
------------------------------------------------------------
------------------------------------------------------------
------------------------------------------------------------
------------------------------------------------------------
------------------------------------------------------------
------------------------------------------------------------
------------------------
>MOLLUSCA_Geukensia_demissa_FJ693139
------------------------------------------------------------
-------------------GTTGGT---------TATAGG---ATGATTATTCGATTGCA
TTTAATACACCCTG-GTTC--TCTTTTAAAAAGT---GAAAGCTTATATAATGTAATTGT
AACTAGTCATGCATTAATTATAATTTTTTTTGCTGTTATA-CCCTTATTGATTGG-----
-------AGCTTTTGGTAATTGGTTAATTCCATTG---TTTTTGGGGGCTATAGACTTGG
TTTTCCCGCGAATTAATAATTTCAGATTTTGAATTTTACCCAGTGC-TTTATATTTATTA
TTATTATCCGGTTATGTGGAAGATGGTGTGGGAGCAGGTTGAACTATTTATCCTCC-TCT
TTCTAGTTATTCTT---TTCACAGTTCTCCTGCTATGGATTTA---GCTATTTTGTCTTT
ACATTTAGCTGGTAGAGGATCATTAATGGGGGCTGTTAATTTTTTGACTTCTAATAAAAA
TTTGCCTGTAGAAGGGATAAAA---GGTGAGCGTTCAGTGCTGTATGTTTGAAGGATCAG
CGTAACAGCTTTCTTGTTGCTATTGTCTTTACCTGTTTTAGCCGGC---GGTATCACTAT
ACTGTTATTTGATCGAAATTTTAATACAACTTTTTTTGATCCTATTGGTGGAGGTGATCC
TGTGCTATTTATGCATTTATTTTGATTTTTTGGTCAC-----------------------
------------------------------------------------------------
------------------------------------------------------------
------------------------------------------------------------
------------------------------------------------------------
------------------------------------------------------------
------------------------------------------------------------
------------------------------------------------------------
------------------------------------------------------------
------------------------------------------------------------
------------------------
>MOLLUSCA_Geukensia_demissa_FJ693119
------------------------------------------------------------
-------------------GTTGGT---------TATAGG---ATGATTATTCGATTGCA
TTTAATACACCCTG-GTTC--TCTTTTAAAAAGT---GAAAGTTTATATAATGTAATTGT
AACTAGTCATGCATTAATTATAATTTTTTTTGCTGTTATA-CCCTTATTGATTGG-----
-------AGCTTTTGGTAATTGATTAATTCCATTG---TTTTTGGGGGCTATAGACTTGG
TTTTCCCGCGAATTAATAATTTCAGATTTTGAATTTTACCCAGTGC-TTTATATTTATTA
TTATTATCTGGTTATGTGGAAGACGGTGTGGGAGCAGGTTGAACTATTTATCCTCC-TCT
TTCTAGTTATTCCT---TTCACAGTTCTCCTGCTATGGATTTA---GCTATTTTGTCTTT
ACATTTAGCTGGTAGAGGGTCATTAATGGGGGCTGTTAATTTTTTGACTTCTAATAAAAA
TTTGCCTGTAGAAGGGATAAAA---GGTGAGCGTTCAGTGCTGTATGTTTGAAGAATCAG
CGTAACAGCTTTCTTGTTGCTATTGTCTTTACCTGTTTTAGCCGGC---GGTATCACTAT
ACTATTATTTGATCGAAATTTTAATACAACTTTTTTTGATCCTATTGGTGGAGGTGATCC
TGTACTATTTATGCATTTATTTTGATTTTTTGGT--------------------------
------------------------------------------------------------
------------------------------------------------------------
------------------------------------------------------------
------------------------------------------------------------
------------------------------------------------------------
------------------------------------------------------------
------------------------------------------------------------
------------------------------------------------------------
------------------------------------------------------------
------------------------
>MOLLUSCA_Geukensia_granosissima_AY621921
-------------------------------------------AGGTTATATCTACTATT
TGGTGTTTGAAGTGCTCTTATTGGAGTAGGT---TATAGA---ATAATTATTCGCTTACA
TTTAATACATCCTG-GATC--TCTTTTGAAAAGT---GAAAGTTTGTATAATGTTATTGT
TACTAGCCATGCTTTAATCATAATTTTTTTTGCCGTTATG-CCTTTATTGATTGG-----
-------TGCTTTTGGTAATTGATTAATTCCGTTG---TTTTTAGGAGCAATAGATTTAG
TTTTTCCTCGAATTAATAATTTTAGTTTTTGAATTCTTCCTAGTGC-TTTGTATTTATTG
CTTTTATCTGGATACGTAGAAGATGGTGTTGGAGCGGGTTGAACTATTTATCCACC-TCT
TTCTAGTTATTCTT---TTCATAGATCTCCTGCTATAGATCTT---GCTATTTTGTCTTT
ACATTTAGCTGGTAGCGGGTCTTTAATAGGGGCTGTTAATTTTTTAACTTCTAATAAAAA
TTTACCCGTAGAAGGAATAAAA---GGTGAACGTTCTGTTTTGTATGTTTGAAGAATTAG
AGTTACAGCTTTCTTGTTGTTACTATCTTTACCTGTTTTAGCTGGT---GGTATTACTAT
ACTATTATTTGATCGTAATTTTAATACTACTTTTTTTGACCCTATTGGTGGAGGAGACCC
TGTTTTGTTTATACATTTG-----------------------------------------
------------------------------------------------------------
------------------------------------------------------------
------------------------------------------------------------
------------------------------------------------------------
------------------------------------------------------------
------------------------------------------------------------
------------------------------------------------------------
------------------------------------------------------------
------------------------------------------------------------
------------------------
>MOLLUSCA_Gigantidas_gladius_AY608427
------------------------------------------------------------
-------------GGAATAATTGGTACAAGCTTA---AGT---ATACTAATTCGTATTGA
ATTAGCGCGTTCTG-GAAG--ATTTTTAGGAGAT---GATCAACTTTATAATGTCATTGT
GACTGCTCATGCCTTGGTTATAATTTTTTTTATGGTTATA-CCTTTAATAGTAGG-----
-------GGGCTTTGGAAATTGGTTACTTCCCTTAATGATG---GGTTCAATTGACATAA
TTTTTCCACGCTTAAATAACTTAAGCTTTTGATTTTTACCTGCATC-TCTCTTTACTCTT
TTGTTATCTACATTTATTGAGAGTGGTGCCGGAACTGGTTGAACTTTATACCCCCC-TTT
ATCTTCTTATACCG---GGCATAGGGGCCCAGCAGTTGATATATCTCTG---TTTTCTTT
ACATTTAGCAGGTGCTTCTTCTATTGGAGGGTCAATTAATTTTCTTACAAGGATGAAGAA
TATGTCCGTTGAAAGAATACGA---GGAGAGCGAATAGTCCTATTCGTTTGGTCTATGGC
CGTAACAGCGGTTTTATTACTAGTTTCTCTACCTGTACTAGCAGGA---GGAATTACCAT
GTTGATTTTTGATCGCCATTTTAATACCTCTTTTTATGACCCT-----------------
------------------------------------------------------------
------------------------------------------------------------
------------------------------------------------------------
------------------------------------------------------------
------------------------------------------------------------
------------------------------------------------------------
------------------------------------------------------------
------------------------------------------------------------
------------------------------------------------------------
------------------------------------------------------------
------------------------
>MOLLUSCA_Hormomya_exustus_AY621868
-------------------------------------------ACACTTTATTTAGTTTT
TGGTATTTGAAGCGGTTTGGCGGGAGTTGGC---TATAGA---ATATTAATTCGTTTGCA
TTTGATACATCCTG-GTTT--CTTGTTGAAATCA---GATAGTCTATACAACGTGATTGT
GACTACACATGCTTTAGTTATAATTTTTTTCGCGGTAATG-CCTTTACTTATTGG-----
-------TGCTTTTGGTAACTGGCTTATTCCTTTAATA---ATTGGTGCTATAGACCTTG
CTTTCCCGCGTGTTAATAATTTTAGTTTCTGAATTCTGCCTAGTGC-CTTTTATTTATTA
TTATTATCAGGTTATGTGGAAGAAGGAGTGGGGACTGGTTGGACTATTTATCCTCC-TTT
ATCTACTGTAGAAT---ACCATAGAAGCCCTGCGATGGATCTT---GCTATTTTATCACT
TCATTTAGCAGGTTCTGGGTCTCTAATAGGCGCTATTAATTTCTTAACCTCTAATAAAAA
TCTCCCTGTTAATAAAATAAAG---GGAGAGCGATCTGTCCTGTATGTATGAAGAATCAC
GGTTACAGCCTTTTTGTTGCTGTTATCTTTACCGGTTTTAGCAGGA---GCCATCACTAT
ACTGTTGTTTGATCGTAATTTTAATACCACATTTTATGACCCAATCGGAGGAGGAGATCC
TGTGTTATTTATACATCTA-----------------------------------------
------------------------------------------------------------
------------------------------------------------------------
------------------------------------------------------------
------------------------------------------------------------
------------------------------------------------------------
------------------------------------------------------------
------------------------------------------------------------
------------------------------------------------------------
------------------------------------------------------------
------------------------
>MOLLUSCA_Lithophaga_curta_AB076944
------------------------------------------------------------
------------------------------------------------------------
------------------------------------------------------------
------------------------------------------------------------
-----------------------TTGGTGCCGTTAATA---CTTGGAGCTATTGATATGG
TTTTCCCTCGTTTGAATAATATGAGTTATTGGTTTATTCCTGCTGCTCTTGTATTAATGT
-TGATGTCTTTATATATTGAGGGTGGAAGTGGGACAGGTTGAACTATTTATCCCCC-TTT
GTCAGATGTTGAGC---ATCATGGAAGAATATGTGTTGATTTGACTGGG---TTGTCTCT
TCATTTGGCTGGGGTGTCTTCTATTGGTGCCTCTATTAATTTTATAACTAGTTGTAAAAA
TATGCCTGTGTGAGGAATGCGA---GGTGAGCGAATAGTCTTGTTTCCTTGATCAATTGT
AGTAGCGTCTACGTTGTTGTTGCTGTCTTTACCTGTTTTGGCTGGT---GGTATTACTAT
GTTGTTATTTGATCGGCATTTTGATACCACTTTTTATGACCCTAGTGGTGGTGGGGATCC
TGTGTTGTATCAACACTTGTTTTGGTTCTTTGGGCATCCAGAGGTGTATGTGCTTATCTT
GCCTGCATTTGGGATTATTTCTCATGTGGTAGCCCATTGTGCTGGAAAGTGT---GAAGT
ATTTGGTGTCTTGGCAATGCTATATGCTATAATTGTAATTGGTGTATTAGGCTTTATTGT
GTGGGGGCATCATATGTTTGTAGTTGGTATAG----------------------------
------------------------------------------------------------
------------------------------------------------------------
------------------------------------------------------------
------------------------------------------------------------
------------------------------------------------------------
------------------------------------------------------------
------------------------
>MOLLUSCA_Modiolus_modiolus_FJ890501
-------------------------------------------AGACTCTATATTATCTT
AGGTGTTTGATCGGGAATGGTGGGGATTGGTTTA---AGA---ATGTTAATTCGAATTGA
GTTAGGTCGTCCTG-GAAG--ATTTTTAGGGGAC---GATCAGCTATATAACGTGATTGT
TACGGCCCATGCTTTAGTTATAATTTTCTTTATGGTTATG-CCTTTAATGGTCGG-----
-------GGGTTTTGGGAATTGGCTTCTTCCATTAATAATA---GGTTCTGTAGATATAA
TTTTTCCGCGACTTAACAATTTGAGATTTTGGTTTCTCCCCTCTTC-ATTATTTATACTG
TTGAGGTCTACTTTTATTGAAAGCGGGTCCGGTACTGGATGGACTTTATATCCTCC-TTT
GTCTTCATATACAG---GACATAGTGGCCCAGCTGTTGACATATCTTTA---TTTTCTTT
ACATTTGGCAGGTGCTTCTTCTATTGGTGGATCTATTAACTTTTTAACTAGTATAAAAAA
TATGCCGGTGGAGGTAATGCGA---GGAGAGCGGATAATGTTGTTCTTGTGGTCTATGGT
GGTAACAGCTGTTCTTTTATTGGTGTCTTTGCCTGTGCTGGCTGGC---GGTATTACTAT
GCTG--------------------------------------------------------
------------------------------------------------------------
------------------------------------------------------------
------------------------------------------------------------
------------------------------------------------------------
------------------------------------------------------------
------------------------------------------------------------
------------------------------------------------------------
------------------------------------------------------------
------------------------------------------------------------
------------------------------------------------------------
------------------------
>MOLLUSCA_Mytilus_californianus_GQ902227
-------------------------------------------ACCCTTTATCTATATAG
AGGGGTGTGAGGAGGTTTATTTGGGGCAAGATTG---AGT---TTGATAATTCGAATGCA
ATTAGGGCATCCTG-GAGT--CTTCCTAAAAAGA---GATTGATTTTATAATGTGGTTGT
TACAACACATGCTTTAATAATAATTTTCTTTGCTGTAATA-CCAATTTTAATCGG-----
-------GGCTTTTGGTAATTGGCTTATTCCTTTGCTT---GTAGGGGGAAAAGACATAA
TCTATCCACGTATAAATAATTTGAGATATTGACTGTCGCCAAATGC-ACTATATTTATTG
ATGCTATCTTTTAGAACAGATAAAGGAGTAGGGGCAGGATGGACTATTTATCCACC-TCT
ATCTGTATACCCTT---ATCACAGAGGGCCTAGGATAGATGTT---CTTATTGTGTCTTT
ACACTTAGCAGGACTTAGCTCTCTAGTGGGGGCAATTAATTTTGCTAGCACAAATAAAAA
TATACCAGTATTAGAAATAAAA---GGGGAACGGGCGGAGCTCTATGTGTTAAGAATTAG
GGTTACTGCAGTTCTTTTAATTATCTCAATTCCAGTGTTA---GGAGGGGGTATCACAAT
AATTCTGTTTGATCGTAACTTTAACACTACTTTCTTTGACCCTGCAGGGGGGGGTGACCC
AGTACTATTTCAGCATTTG-----------------------------------------
------------------------------------------------------------
------------------------------------------------------------
------------------------------------------------------------
------------------------------------------------------------
------------------------------------------------------------
------------------------------------------------------------
------------------------------------------------------------
------------------------------------------------------------
------------------------------------------------------------
------------------------
>MOLLUSCA_Mytilus_edulis_NC006161
----CGTCGATGGTTGTGGTCAACAAATCATAAAGATATTGGTACTCTTTATCTATATAG
TGGGGTCTGAGGAGGTTTGTTCGGGGCAAGGTTA---AGC---CTGATAATCCGGATACA
GTTAGGGCATCCTG-GAGT--ATTTTTAAAAAGA---GATTGGTTTTATAATGTGGTTGT
TACAACACACGCCTTAATAATAATTTTCTTTGCTGTAATA-CCGATTCTAATCGA-----
-------AGCTTTTGGTAATTGGCTGATTCCTCTATTA---GTAGGTGGTAAAGATATAA
TTTATCCACGGATAAATAATTTGAGTTATTGGTTATCTCCTAATGC-GCTATATTTACTT
ATATTATCTTTTAGAACGGATAAAGGGGTAGGTGCTGGATGGACTATTTACCCGCC-ATT
GTCTGTATATCCTT---ATCATAGCGGGCCGAGGATAGATGTT---CTTATTGTGTCCTT
GCATTTAGCTGGGTTAAGTTCTTTGGTGGGTGCTATTAATTTTGCTAGTACCAACAAAAA
CATACCAGTTTTAGAGATAAAA---GGAGAACGAGCTGAGCTTTATGTCCTAAGGATCAG
AGTTACTGCCGTATTGCTAATTATTTCTATTCCGGTTTTA---GGAGGGGGTATCACAAT
AATTCTGTTTGATCGGAATTTTAACACAACATTTTTTGATCCAGCAGGAGGGGGTGACCC
TGTCTTGTTTCAACATTTGTTCTGATTTTTTGGGCACCCTGAGGTGTACATTCTTATTCT
ACCTGCTTTTGGTGTGATATCAAAAGTAATTATGCATTGTTCCGGAAAGGAG---GCAGT
TTTCGGGTTAATTGGGATGGTGTATGCAATAATTGGAATTGGAGGGCTAGGTTGTATGGT
GTGGGCTCACCATATATTTACAGTAGGGCTTA----------------------------
------------------------------------------------------------
------------------------------------------------------------
------------------------------------------------------------
------------------------------------------------------------
------------------------------------------------------------
------------------------------------------------------------
------------------------
>MOLLUSCA_Mytilus_edulis_AY823624
----CGCCGGTGACTATGGTCAACAAATCACAAAGATATTGGTACTCTTTACCTTTACAG
AGGGGTATGAGGGGGCTTATTTGGGGCAAGGCTA---AGT---TTGATAATCCGCATACA
ACTTGGTCACCCTG-GGGT--CTTTCTCAAAAGA---GACTGGTTTTTTAATGTAGTGGT
TACAACACATGCTTTAATGATGATTTTTTTTGCCGTAATA-CCAATCTTAATCGG-----
-------GGCTTTTGGCAATTGGCTTATCCCGTTGTTG---GTAGGAGGTAAGGATATAA
TTTACCCCCGGATGAACAATTTGAGATATTGATTGTCTCCAAACGC-ATTGTACTTACTC
ATATTATCTTTTAGGACAGATAAAGGGGTAGGTGCTGGATGAACTGTCTACCCTCC-ACT
ATCCAGGTACCCGT---ACCATAGAGGGCCAAGAATGGACGTT---CTTATTGTGGCTCT
TCATTTAGCTGGAGTAAGGTCTCTAGTAGGGGCTATTAATTTTGCTAGTACTAACAAAAA
CATACCGGCCTTGGAAATAAAA---GGGGAGCGAGCTGAGCTCTATGTCTTAAGAATTAG
GATCACTGCAGCCCTTCTAATCATTTCTATTCCAGTTCTA---GGAGGAGGAATTACAAT
AATCTTGTTTGACCGAAACTTCAACACGACGTTTTTCGACCCTGCAGGGGGTGGGGATCC
TGTTCTGTTTCAACATTTATTCTGATTTTTTGGGCACCCTGAAGTATATATTCTTATCTT
ACCTGCTTTTGGTGTAATATCAAAAGTAATTATACATTGTTCTGGAAAAGAA---GCTGT
TTTCGGTTTAATTGGTATAGTATATGCTATAATTGGGATTGGAGGGCTGGGTTGTATAGT
ATGAGCACATCACATATTTACAGTGGGACTTA----------------------------
------------------------------------------------------------
------------------------------------------------------------
------------------------------------------------------------
------------------------------------------------------------
------------------------------------------------------------
------------------------------------------------------------
------------------------
>MOLLUSCA_Mytilus_galloprovincialis_NC006886
----CGTCGATGGTTGTGGTCAACAAATCATAAAGATATTGGTACTCTTTATCTATATAG
GGGGGTCTGAGGAGGTTTGTTCGGGGCAAGGTTA---AGC---CTGATAATCCGGATACA
GTTAGGGCATCCTG-GAGT--ATTTTTAAAAAGA---GACTGGTTTTATAATGTGGTTGT
TACAACACATGCCTTAATAATAATTTTCTTTGCTGTAATA-CCTATCCTAATCGG-----
-------AGCTTTTGGTAATTGGCTGATTCCCCTATTA---GTAGGTGGTAAAGATATAA
TTTATCCGCGGATAAATAATTTGAGTTATTGGTTATCTCCTAATGC-GCTATATTTACTT
ATATTATCTTTTAGAACGGATAAAGGGGTAGGTGCTGGATGGACTATTTACCCGCC-ATT
GTCTGTATACCCTT---ATCATAGCGGGCCGAGGATAGATGTT---CTTATTGTGTCCTT
GCATTTAGCTGGGTTAAGTTCTTTGGTGGGTGCTATTAATTTTGCTAGTACCAACAAAAA
CATACCAGTTTTAGAGATAAAA---GGAGAACGAGCTGAGCTTTATGTCCTAAGGATTAG
AGTTACTGCCGTATTGCTAATTATTTCTATTCCGGTTTTA---GGAGGGGGTATCACAAT
AATTCTGTTTGATCGGAATTTTAACACAACATTCTTTGACCCAGCAGGAGGGGGTGACCC
TGTCTTGTTTCAACATTTGTTCTGATTTTTTGGGCACCCTGAGGTGTACATCCTTATTCT
ACCTGCTTTTGGTGTAATATCAAAAGTAATTATGCATTGTTCCGGAAAGGAG---GCAGT
TTTCGGGTTAATTGGGATGGTGTATGCAATAATTGGAATTGGAGGGCTAGGTTGTATGGT
GTGGGCTCACCATATATTTACAGTAGGGCTTA----------------------------
------------------------------------------------------------
------------------------------------------------------------
------------------------------------------------------------
------------------------------------------------------------
------------------------------------------------------------
------------------------------------------------------------
------------------------
>MOLLUSCA_Mytilus_sp._AM905216
------------------------------------------------------------
----------GGAGGTTTGTTCGGGGCAAGGTTA---AGC---CTGATAATCCGGATACA
GTTAGGGCATCCTG-GAGT--ATTTTTAAAAAGA---GACTGGTTTTATAATGTGGTTGT
TACAACACACGCCTTAATAATAATTTTCTTTGCTGTAATA-CCTATCCTAATCGG-----
-------AGCTTTTGGTAATTGGCTGATTCCTCTATTA---GTAGGTGGTAAAGATATAA
TTTATCCGCGGATAAATAATTTGAGTTATTGGTTATCTCCTAATGC-GCTATATTTACTT
ATATTATCTTTTAGAACGGATAAAGGGGTAGGTGCTGGATGGACTATTTACCCGCC-ATT
GTCTGTATACCCTT---ATCATAGCGGGCCGAGGATAGATGTT---CTTATTGTGTCCTT
GCATTTAGCTGGGTTAAGTTCTTTGGTGGGTGCTATTAATTTTGCTAGTACCAACAAAAA
CATACCAGTTTTAGAGATAAAA---GGAGAACGAGCTGAGCTTTATGTCCTAAGGATTAG
AGTTACTGCCGTATTGCTAATTATTTCTATTCCGGTTTTA---GGAGGGGGCATCACAAT
AATTCTGTTTGATCGGAATTTTAACACAACATTTTTTGATCCAGCAGGAGGGGGTGACCC
TGTCTTGTTTCAACATTTGTTCTGATTTTTT-----------------------------
------------------------------------------------------------
------------------------------------------------------------
------------------------------------------------------------
------------------------------------------------------------
------------------------------------------------------------
------------------------------------------------------------
------------------------------------------------------------
------------------------------------------------------------
------------------------------------------------------------
------------------------
>MOLLUSCA_Mytilus_trossulus_GU936625
----CGTCGATGGCTGTGATCAACAAATCACAAAGATATTGGAACCCTTTATCTGTATAG
CGGAGTCTGAGGAGGGTTGTTTGGAGCAAGGTTG---AGG---TTAATGATCCGAATGCA
ACTGGGTCATCCTG-GAGT--GTTCTTAAAAAGA---GATTGATTCTATAATGTGGTGGT
TACAACGCATGCCTTAATAATAATTTTTTTTGCTGTGATA-CCTATCTTAATTGG-----
-------AGCTTTCGGTAATTGGTTGATTCCTCTGCTA---GTAGGAGGTAAAGATATAA
TTTACCCGCGAATAAATAACTTAAGTTATTGACTATCTCCTAATGC-ACTATACTTACTA
ATACTGTCCTTTAGAACGGATAAAGGAGTTGGTGCTGGATGAACTATTTACCCCCC-TTT
ATCTGTGTACCCCT---ATCATAGGGGCCCTAGGATAGATGTT---CTTATTGTGTCACT
ACATCTAGCTGGGCTTAGCTCTCTAGTGGGGGCTATTAACTTTGCTAGGACCAATAAAAA
TATGCCAGTGTTAGAAATGAAA---GGAGAACGAGCGGAGCTTTATGTTTTAAGGATTAG
AGTTACTGCAGTTCTTTTAATTATTTCAATTCCGGTTTTA---GGAGGGGGTATCACAAT
AATCTTGTTTGACCGAAACTTTAACACAACTTTTTTCGATCCCGCAGGAGGGGGGGACCC
CGTTTTGTTCCAACATTTGTTTTGATTTTTTGGGCATCCGGAAGTGTATATTCTTATTCT
ACCTGCCTTTGGTGTGATATCAAAAGTAATTATGCATTGCTCTGGAAAAGAA---GCGGT
TTTTGGTCTAATTGGGATAGTATACGCAATAATCGGAATTGGAGGGTTAGGGTGTATGGT
GTGGGCTCACCACATGTTTACCGTAGGTCTTA----------------------------
------------------------------------------------------------
------------------------------------------------------------
------------------------------------------------------------
------------------------------------------------------------
------------------------------------------------------------
------------------------------------------------------------
------------------------
>MOLLUSCA_Mytilus_trossulus_GU936626
----CGTCGGTGGTTGTGATCAACGAACCATAAAGACATTGGTACTCTTTACTTGTACAG
AGGAGTCTGAGGCGGTCTATTTGGAGCAAGGCTA---AGC---CTAATGATCCGTATACA
ATTAGGGCATCCTG-GGGT--GTTTTTAAAAAGA---GATTGGTTTTTCAATGTAGTGGT
TACAACCCATGCATTAATGATAATTTTCTTTGCTGTAATG-CCCATTTTAATTGG-----
-------GGCCTTCGGAAATTGACTTATTCCTCTACTG---GTAGGAGGTAAAGATATAA
TTTACCCTCGGATAAACAATTTAAGGTATTGACTGTCGCCTAACGC-ATTATATTTGCTT
ATGCTATCTTTTATAACAGACAAAGGAGTGGGTGCGGGATGGACCCTTTACCCTCC-TTT
ATCTAGATACCCCT---ATCATAGAGGTCCAAGCATAGATGTTATG---ATTGTGGCGCT
ACATTTGGCAGGGGCTAGCTCTTTAGTAGGGGCTATCAATTTTGCTAGTACTAATAAAAA
TATACCAGCTTTGGAGATAAAA---GGGGAGCGAGCTGAGCTTTATGTATTAAGAATCAG
AGTTACTGCAGTTCTTTTAATTATCTCTATTCCGGTCTTA---GGAGGTGGGGTCACAAT
AATTCTTTTTGACCGAAACTTTAACACGACATTTTTTGACCCGGCAGGCGGAGGAGACCC
GGTTCTGTTCCAACATTTGTTCTGGTTTTTTGGGCACCCTGAAGTGTATATTCTTATCCT
TCCAGCTTTTGGGGTAATATCAAAAGTGATTATGCATTGTTCTGGAAAAGAA---GCAGT
TTTCGGGCTAATCGGGATAGTGTACGCTATAATTGGGATTGGAGGGCTGGGTTGTATAGT
GTGGGCCCACCATATGTTTACGGTAGGCCTTA----------------------------
------------------------------------------------------------
------------------------------------------------------------
------------------------------------------------------------
------------------------------------------------------------
------------------------------------------------------------
------------------------------------------------------------
------------------------
>MOLLUSCA_Urumella_concava_AB076946
------------------------------------------------------------
------------------------------------------------------------
------------------------------------------------------------
------------------------------------------------------------
-----------------------CTTTTGCCACTTATG---CTTGGGTCACGTGATATAA
TTTTTCCACGTGCAAACAATTTGAGATTTTGGATAGTGCCGCAGGCATTTTTGTTTTTAT
ATCTTTCTATTTACAAT-GAAAAAGGTATGGGAACAGGATGAACTATCTACCCACC-TTT
GTCTAATTCGGTGT---TTCATAGGGGGCCGTCGGGTGACTTCATA---ATTTTTGCTTT
ACATATAGCAGGGCTAGGGTCATTAGTGGGGGCTACAAATATTTATTGTTCTAACAAGAA
TTTGCCAGTTGATGGGATGAAG---GCGGAGAAAGCATTTTTATTTGTATTTTCGTATAC
TGTGACAGCTGTTTTATTAATTGGGGCCGTCCCTGTTTTGGCAGGC---GGTATTACTAT
GTTATTGTTCGATCGTAATTTTAATACTACATTTTATGACCCTGTGGGGGGCGGTGATCC
TGTTTTATTTATGCACTTATTTTGATTTTTTGGGCATCCAGAAGTATATATTTTAATTTT
ACCGGGGTTTGGTGTCATCTCGCATGCAATTGCTCGTCATTCAGGTAAGTCG---GTGGC
TTTTGGTTTTATTGGTATGTTCTATGCTATGGGGTCTATTGGTGTTATGGGGTTTGTGGT
GTGAGCCCATCACATATTCACAGTAGGGTTGA----------------------------
------------------------------------------------------------
------------------------------------------------------------
------------------------------------------------------------
------------------------------------------------------------
------------------------------------------------------------
------------------------------------------------------------
------------------------
>MOLLUSCA_Xenostrobus_atratus_AB298599
-------------------------------AAAGATATTGGTACATTGTATGTGTTGTT
GGGAATGTGGTCGGCTATAGTAGGTATTAGCCTT---AGG---ATGATTATCCGAATTGA
GTTAGGGCGTCCTG-GAAG--GTTTTTAGGGGAC---GATCAACTGTATAATACCATTGT
TACTGCTCATGCGTTAATTATAATTTTTTTTATGGTTATGGCCTTTAATAGTGGG-----
-------TGGGTTTGGAAATTGATTGTTGCCCCTTAT-----------------------
--------------AATGGGCTCAGTTTTTGGTTTATGCCTGCATC-TTTATATATGTTA
CTAAGATCGGTTTTTATTGAAAATGGAAGAGGGACTGGTTGGACGTTATACCCTCC-TTT
ATCTTCATATACTG---GTCATAGCGGTCCGGCAGTTGACATGTCTTTG---TTTGCTTT
ACATTTAGCCGGTGCTTCATCCATTGGAGGTTCCATTAACTTTTTAACTAGAATTAAAAA
TCTTCCTATAAAAGAGATGCGT---GGAGAGCGTATAGTACTATTTATTTGGTCTATGGT
AGTAACTGCTGTTCTTTTGTTAGTATCGCTTCCTGTACTAGCTGGT---GGGATTACTAT
ATTAATTTTTGATCGACACTTTAATACCTCTTTTTATGATCCGTCTGGTGGAGGGGATCC
TGTTCTTTATCAG-----------------------------------------------
------------------------------------------------------------
------------------------------------------------------------
------------------------------------------------------------
------------------------------------------------------------
------------------------------------------------------------
------------------------------------------------------------
------------------------------------------------------------
------------------------------------------------------------
------------------------------------------------------------
------------------------
>MOLLUSCA_Mya_arenaria_AF120668 
-------------------------------------ATTGGGTCTTTGNATTANGTTTT
TTCTCTGTGAGCAGGTTTAGTTGGGACTGGGCTT---AGT---GTCTTAATTCGTTTAGA
GTTATCAATACCTT-TAAG--GTTATTAAAAGAT---TTTCAGCTTTACAATTTAATTGT
AACTAGACACGGGTTAATTATAATTTTTTTCCTTGTTATA-CCCATAATAATGGG-----
-------CGGGTTCGGAAATTGGCTGGTGCCTCTTATGTTA---ATTGTACCTGACATGG
CCTTCCCTCGTATAAATAATATTAGTTTCTGGGTGTTACCAAGATC-TATGTTTTTATTA
TTTTGTTCAATGTTTAGAGAGGGGGGGTTTGGTGGGGGATGAACACTTTACCCTCC-GTT
GTCGAGAAATATAATAGGACACTCTGGTGCGGCGGGAGAC---TTTTTAATTTTATCCCT
TCATATTGGAGGGGCTTCATCTATTATAGCTTCTCTAAATTTTTATAGAACTTGGGGTAA
CATGCGTGCAGGATGTCACCCG---TTTCAGCGAGTTCCTCTTTTCTGTAGGTCTATTGG
AGTTACCAGGTTTTTATTAATTTTAGCAATGCCAGTTTTGGCGGGG---GCTTTAACAAT
GCTTTTAACTGATCGTAATTTTAATACTGCTTTTTTTGATCCTACTGGGTTGGGAGACCC
AATATTGGTTGGTCATTTGNTTTGATTT--------------------------------
------------------------------------------------------------
------------------------------------------------------------
------------------------------------------------------------
------------------------------------------------------------
------------------------------------------------------------
------------------------------------------------------------
------------------------------------------------------------
------------------------------------------------------------
------------------------------------------------------------
------------------------
>MOLLUSCA_Varicorbula_dissimilis_AF120669 
-------------------------------------ATTGGTACTTTGTATTTTGTTTT
TTCTATTTGGGCAGGGTTAGTAGGAGTTGGTTTT---AGA---AACCTCATTCGTTTACA
ACTAATATGCCCTAATAAGTGGTTTTTAGGTGAC---CCACATCTCTATAACGTGATTGT
TACTACTCATGGTTTAATTATGATTTTTTTTTTAGTCATG-CCCATAAGATTGGG-----
-------GGGCTTTGGGAATTGGCTTGTTCCATTAATATTA---GTTGCGCCTGATATGC
CGTTTGCGCGTATAAATAATCTTAGTTTTTGGTTCTTACCTGCATC-GCTTAGGTTACTG
TTTTTCTCTTTATTTAGGGGTGGTGGCTTTGGGGGTGGATGGACATTATACCCTCC-TCT
TTCGAGAAATGTGA---GTCATTCAGGGCCTGCTGGTGAT---TTTTTAATTTTATCTCT
TCACATTGGGGGTGTTTCATCAATTATGGCTTCCATTAATTTCTACACGGCATGTGGAAA
TATGCGTTCTGGCTTTCATGAGAGATTCCAGCGAGTTACTTTATTTTGTAGCTCTGTGGC
GGTTACTAGATTTTTATTAATTTTGGCTATGCCAGTTCTTGCTGGT---GCATTAACTAT
GTTGTTATTCGATCGGAATTTTAATAGGAGTTTTTTTGATCCTACAGGTATTGGTGATCC
TATATTGGTTGGTCATTTGGTT--------------------------------------
------------------------------------------------------------
------------------------------------------------------------
------------------------------------------------------------
------------------------------------------------------------
------------------------------------------------------------
------------------------------------------------------------
------------------------------------------------------------
------------------------------------------------------------
------------------------------------------------------------
------------------------
>MOLLUSCA_Hiatella arctica_DQ632742
----TCTCGTTGATTTAAAAGTTGTAATCATCGAGATATTGGAATTATTTATTTTTTAAT
TGCGATTTGGGCGGGTTTGATTGGCACTTCTTTT---AGG---ATTTTAATTCGAATGGA
GCTTGGTCGTCCCGGGAGG---TTTTTAGGTAAT---TCTCATCTTTATAACGTAATTGT
AACTACTCATGCTTTAATTATAATTTTTTTTTTAGTAATA-CCTATTATGGTTGG-----
-------AGGTTTTGGGAATTGGTTATTCCCTTTAATA---CTAAGAGCTGTAGATATGG
CTTTTGCACGGCTTAATAATTTGAGATTTTGGTTAATTCCCTCAGC-TTTGTTTTTACTA
ATAAGCTCAGGTTATATCGGATCTGGTCCTGGCTCAGGGTGAACTCTTTACCCTCC-CCT
ATCTTCTTATCCAT---T---TACAGGGGCAGCTATGGATTTT---GTGATTTTTTCAAT
TCATGTTGCGGGGGCCTCTTCTATTGCTGGGGCTTTAAATTTCTTAACTACGGGGATTAA
TATGCGCTTAAAAACAATAGAA---TTAAAGCGAATGCCGTTATTTGTCTGGTCTATTTT
AGTAACTGCTTTTTTACTTGTTTTAGCAATGCCTGTTTTAGCTGGT---GCAGTTACAAT
ACTTTTGAGAGATCGGCATTTTAATACAACTTTTTATGACCCTGCAGGAGGGGGAGACCC
GGTCTTGTTTGTTCATTTATTTTGGTTTTTCGGGCACCCAGAAGTCTATATTTTAATTTT
ACCGGCTTTTGGGATAATTTCTCATGTAGTAAAAGGTTATAGAAGGAAACTT---ATAGT
TTTTGGTAAAGTGTGGATGGTTTATGCAATAATTTCTATTGGGGTTTTAGGTTTTGTTGT
TTGGGGGCATCACATATTTACAATAGGAATAA----------------------------
------------------------------------------------------------
------------------------------------------------------------
------------------------------------------------------------
------------------------------------------------------------
------------------------------------------------------------
------------------------------------------------------------
------------------------
>MOLLUSCA_Hiatella_arctica_NC008451
----TCTCGTTGATTTAAAAGTTGTAATCATCGAGATATTGGAATTATTTATTTTTTAAT
TGCGATTTGGGCGGGTTTGATTGGCACTTCTTTT---AGG---ATTTTAATTCGAATGGA
GCTTGGTCGTCCCGGGAGG---TTTTTAGGTAAT---TCTCATCTTTATAACGTAATTGT
AACTACTCATGCTTTAATTATAATTTTTTTTTTAGTAATA-CCTATTATGGTTGG-----
-------AGGTTTTGGGAATTGGTTATTCCCTTTAATA---CTAAGAGCTGTAGATATGG
CTTTTGCACGGCTTAATAATTTGAGATTTTGGTTAATTCCCTCAGC-TTTGTTTTTACTA
ATAAGCTCAGGTTATATCGGATCTGGTCCTGGCTCAGGGTGAACTCTTTACCCTCC-CCT
ATCTTCTTATCCAT---T---TACAGGGGCAGCTATGGATTTT---GTGATTTTTTCAAT
TCATGTTGCGGGGGCCTCTTCTATTGCTGGGGCTTTAAATTTCTTAACTACGGGGATTAA
TATGCGCTTAAAAACAATAGAA---TTAAAGCGAATGCCGTTATTTGTCTGGTCTATTTT
AGTAACTGCTTTTTTACTTGTTTTAGCAATGCCTGTTTTAGCTGGT---GCAGTTACAAT
ACTTTTGAGAGATCGGCATTTTAATACAACTTTTTATGACCCTGCAGGAGGGGGAGACCC
GGTCTTGTTTGTTCATTTATTTTGGTTTTTCGGGCACCCAGAAGTCTATATTTTAATTTT
ACCGGCTTTTGGGATAATTTCTCATGTAGTAAAAGGTTATAGAAGGAAACTT---ATAGT
TTTTGGTAAAGTGTGGATGGTTTATGCAATAATTTCTATTGGGGTTTTAGGTTTTGTTGT
TTGGGGGCATCACATATTTACAATAGGAATAA----------------------------
------------------------------------------------------------
------------------------------------------------------------
------------------------------------------------------------
------------------------------------------------------------
------------------------------------------------------------
------------------------------------------------------------
------------------------
>ASCIDIANS_Styela_clava_GU328031
------------------------------------------------------------
---------GGGTTTATTAGGTCAAGAATA---AGTGTTCTTATTCGGACGGAGCTGTCA
CAAGTCGGACAAGTTATTGGTGAC---AGGCAGTTATATAATGTAATTGTTACGGCCCAT
GCCTTCGTAATGATTTTTTTTTTTGTTATGCCGGTAATAATTAGAAGATTTAGGAATTGG
TTGTTACCTTTGATG---TTGGGAAGTCCGGACATAGCTTTTCCACGTCTAAATAATATG
AGTTTTTGGTTATTGCCTCCGGCGGTAGTCCTTTTATTAGTGAGCTCCTTTATTGAGAGT
GGAGTAGGAACTAGGTGGACTGTGTACCCTCCTTTAGCTAGGAACTTGGCCCATTCAAGA
GGTGCTCTTGAT---TGTGCTATTTTTTCTTTACATTTGGCGGGGATCTCCAGTATTTTA
AGATCTCTTAATTTTATAACTACTATATTTAATATAAAGACAAAAAGATGAGTAATATTT
TCTATGCCATTATTTTGTTGGACTGTATTAGTGACTACATTATTGTTATTACTTAGTTTG
CCGGTATTGGCTGCA---GCTATTACTATGCTGTTATTTGATCGTAATTTAAATACTTCT
TTTTTTGATCCG------------------------------------------------
------------------------------------------------------------
------------------------------------------------------------
------------------------------------------------------------
-
>ASCIDIANS_Styela_clava_GU328021
------------------------------------------------------------
---------GGGTTTATTAGGTCAGGAATA---AGTGTTCTTATTCGGACGGAGCTGTCA
CAAGTCGGACAAGTTATTGGTGAC---AGGCAGTTATATAATGTAATTGTTACGGCCCAT
GCCTTCGTAATGATTTTTTTTTTTGTTATGCCGGTAATAATTAGAAGATTTAGGAATTGA
TTGTTACCTTTGATG---TTGGGAAGTCCGGACATAGCTTTTCCACGTCTAAATAATATG
AGTTTTTGGTTATTGCCTCCGGCGGTAGTCCTTTTATTAGTGAGCTCCTTTATTGAGAGT
GGAGTAGGAACTAGGTGGACTGTGTACCCTCCTTTAGCTAGGAACTTGGCCCATTCAAGA
GGTGCTCTTGAT---TGTGCTATTTTTTCTTTACATTTGGCGGGGATCTCCAGTATTTTA
AGATCTCTTAATTTTATAACTACTATATTTAATATAAAGACAAAAAGATGAGTAATATTT
TCTATGCCATTATTTTGTTGGACTGTATTAGTGACTACATTATTGTTATTACTTAGTTTG
CCGGTATTGGCTGCA---GCTATTACTATGCTATTATTTGATCGTAATTTAAATACTTCT
TTTTTTGATCCG------------------------------------------------
------------------------------------------------------------
------------------------------------------------------------
------------------------------------------------------------
-
>ASCIDIANS_Styela_clava_GU328014
------------------------------------------------------------
---------GGGTTTATTAGGTCAGGAATA---AGTGTTCTTATTCGGACGGAGCTGTCA
CAAGTCGGACAAGTTATTGGTGAC---AGGCAGTTATATAATGTAATTGTTACGGCCCAT
GCCTTCGTAATGATTTTTTTTTTTGTTATGCCGGTAATAATTAGAAGATTTAGGAATTGA
TTGTTACCTTTGATG---TTGGGAAGTCCGGACATAGCTTTTCCACGTCTAAATAATATG
AGTTTTTGGTTATTGCCTCCGGCGGTAGTCCTTTTATTAGTAAGCTCCTTTATTGAGAGT
GGAGTAGGAACTAGGTGGACTGTGTACCCTCCTTTAGCTAGGAACTTGGCCCATTCAAGA
GGTGCTCTTGAT---TGTGCTATTTTTTCTTTACATTTGGCGGGGATCTCCAGTATTTTA
AGATCTCTTAATTTTATAACTACTATATTTAATATAAAGACAAAAAGATGAGTAATATTT
TCTATGCCATTATTTTGTTGGACTGTATTAGTGACTACATTATTGTTATTACTTAGTTTG
CCGGTATTGGCTGCA---GCTATTACTATGCTATTATTTGATCGTAATTTAAATACTTCT
TTTTTTGATCCG------------------------------------------------
------------------------------------------------------------
------------------------------------------------------------
------------------------------------------------------------
-
>ASCIDIANS_Styela_clava_GU328010
------------------------------------------------------------
---------GGGTTTATTAGGTCAAGAATA---AGTGTTCTTATTCGGACGGAGCTGTCA
CAAGTCGGACAAGTTATTGGTGAC---AGGCAGTTGTATAATGTAATTGTTACGGCCCAT
GCCTTCGTAATGATTTTTTTTTTTGTTATGCCGGTAATAATTAGAAGATTTAGGAATTGA
TTGTTACCTTTGATG---TTGGGAAGTCCGGACATAGCTTTTCCACGTCTAAATAATATG
AGTTTTTGGTTATTGCCTCCGGCGGTAGTCCTTTTATTAGTGAGCTCCTTTATCGAGAGT
GGAGTAGGAACTAGGTGGACTGTGTACCCTCCTTTAGCTAGGAACTTGGCCCATTCAAGA
GGTGCTCTTGAT---TGTGCTATTTTTTCTTTACATTTGGCGGGGATCTCCAGTATTTTA
AGATCTCTTAATTTTATAACTACTATATTTAATATAAAGACAAAAAGATGAGTAATATTT
TCTATGCCATTATTTTGTTGGACTGTATTAGTGACTACATTATTGTTATTACTTAGTTTG
CCGGTATTGGCTGCA---GCTATTACTATGTTATTATTTGATCGTAATTTAAATACTTCT
TTTTTTGATCCG------------------------------------------------
------------------------------------------------------------
------------------------------------------------------------
------------------------------------------------------------
-
>ASCIDIANS_Styela_clava_FJ528636
------------------------------GATATTGGGACATTGTATTTTATTTTTAGA
ATTTTTTCTGGGTTTATTAGGTCAAGAATA---AGTGTTCTTATTCGGACGGAGCTGTCA
CAAGTCGGACAAGTTATTGGTGAC---AGGCAGTTATATAATGTAATTGTTACGGCCCAT
GCCTTCGTAATGATTTTTTTTTTTGTTATGCCGGTAATAATTAGAAGATTTAGGAATTGA
TTGTTACCTTTGATG---TTGGGAAGTCCGGACATAGCTTTTCCACGTCTAAATAATATG
AGTTTTTGGTTATTGCCTCCGGCGGTAGTCCTTTTATTAGTAAGCTCCTTTATTGAGAGT
GGAGTAGGAACTAGGTGGACTGTGTACCCTCCTTTAGCTAGGAACTTGGCCCATTCAAGA
GGTGCTCTTGAT---TGTGCTATTTTTTCTTTACATTTGGCGGGGATCTCCAGTATTTTA
AGATCTCTTAATTTTATAACTACTATATTTAATATAAAGACAAAAAGATGAGTAATATTT
TCTATGCCATTATTTTGTTGGACTGTATTAGTGACTACATTATTGTTATTACTTAGTTTG
CCGGTATTGGCTGCA---GCTATTACTATGCTATTATTTGATCGTAATTTAAATACTTCT
TTTTTTGATCCGGTCGGAGGGGGTGACCCCGTTTTGTATCAACATTTATTTTGATTTTTT
------------------------------------------------------------
------------------------------------------------------------
------------------------------------------------------------
-
>ASCIDIANS_Styela_clava_FJ528635
------------------------------GATATTGGGACATTGTATTTTATTTTTAGA
ATTTTTTCTGGGTTTATTAGGTCAAGAATA---AGTGTTCTTATTCGGACGGAGCTGTCC
CAAGTCGGACAAGTTATTGGTGAC---AGGCAGTTATATAATGTAATTGTTACGGCCCAT
GCCTTCGTAATGATTTTTTTTTTTGTTATGCCGGTAATAATTAGAAGATTTAGGAATTGA
TTGTTACCTTTGATG---TTGGGAAGTCCGGACATAGCTTTTCCACGTCTAAATAATATG
AGTTTTTGGTTATTGCCTCCGGCGGTAGTCCTTTTATTAGTAAGCTCCTTTATTGAGAGT
GGAGTAGGAACTAGGTGGACTGTGTACCCTCCTTTAGCTAGGAACTTGGCCCATTCAAGA
GGTGCTCTTGAT---TGTGCTATTTTTTCTTTACATTTGGCGGGGATCTCCAGTATTTTA
AGATCTCTTAATTTTATAACTACTATATTTAATATAAAGACAAAAAGATGAGTAATATTT
TCTATGCCATTATTTTGTTGGACTGTATTAGTGACTACATTATTGTTATTACTTAGTTTG
CCGGTATTGGCTGCA---GCTATTACTATGCTATTATTTGATCGTAATTTAAATACTTCT
TTTTTTGATCCGGCCGGAGGGGGTGACCCCGTTTTGTATCAACATTTATTTTGATTTTTT
------------------------------------------------------------
------------------------------------------------------------
------------------------------------------------------------
-
>ASCIDIANS_Ciona_savignyi_AB079784
AATCGTTGGTTATTTTCAACTAATCATAAAGATATTAGAACTTTGTATTTTATATTTAGG
ACTTGATCTAGATTAATTGGAACTGCTCTG---AGTATTATTATTCGAATAGAGTTATCA
CAGCCTAGAGGAGTAATTGATAATGAGAGACATATTTATAATGTAGTAGTAACTTCTCAT
GCTTTTGTTATAATTTTTTTTTTTGTTATACCTATTATAATTAGAGGTTTTAGAAATTGA
TTAATTCCTATAATA---ATTGGAGCTCCGGATATAGCGTTTCCTCGAATAAATAATATA
AGCTTTTGATTATTACCTCCTGCTTTTTTTATGTTATTAAAAAGTAGTTTTGCAGGAGCA
AGAGTAAGAACTGGATGGACAGTTTATCCTCCTTTGTCTGCTACGGTAAGACATGCTCAT
TCTAGAGTAGATATA---GCTATTTTTTCATTACATTTAGCTAGGGTTTCTAGTATTTTG
AGATCTGTAAATTTTTTAGTTACTTTATTCAATATAAAAAATAAAGGTAAATCGATAAGA
GATTTAAGTTTGTTTTGTTGATCTTTGATTGTTACTACAATTCTACTTGTATTGTCATTG
CCGGTTTTAGCTGCT---GCTATTACAATGTTATTATTTGATCGTAATTTTAATACATCT
TTTTTTGATCCTAATGGAAGAGGAGATCCTATTTTGTATCAACATTTGTTTTGATTTTTT
AGGCATCCTGAGGTGTATATTTTAATTTTACCTAGATTTAGAATAATTAGTCATGTAATT
GTTTTTTATTCTAGAAAAGAT---AATATTTTTAGGTATTTTAGAATAGTTTGAGCTATA
GGAAGAATTAGATTTCTAAGGTTCTTAGTTTGAGCACACCATATATTTAGTGTAAGAATA
G
>ASCIDIANS_Ciona_savignyi_NC004570
AATCGTTGGTTATTTTCAACTAATCATAAAGATATTAGAACTTTGTATTTTATATTTAGG
ACTTGATCTAGATTAATTGGAACTGCTCTG---AGTATTATTATTCGAATAGAGTTATCA
CAGCCTAGAGGAGTAATTGATAATGAGAGACATATTTATAATGTAGTAGTAACTTCTCAT
GCTTTTGTTATAATTTTTTTTTTTGTTATACCTATTATAATTAGAGGTTTTAGAAATTGA
TTAATTCCTATAATA---ATTGGAGCTCCGGATATAGCGTTTCCTCGAATAAATAATATA
AGCTTTTGATTATTACCTCCTGCTTTTTTTATGTTATTAAAAAGTAGTTTTGCAGGAGCA
AGAGTAAGAACTGGATGGACAGTTTATCCTCCTTTGTCTGCTACGGTAAGACATGCTCAT
TCTAGAGTAGATATA---GCTATTTTTTCATTACATTTAGCTAGGGTTTCTAGTATTTTG
AGATCTGTAAATTTTTTAGTTACTTTATTCAATATAAAAAATAAAGGTAAATCGATAAGA
GATTTAAGTTTGTTTTGTTGATCTTTGATTGTTACTACAATTCTACTTGTATTGTCATTG
CCGGTTTTAGCTGCT---GCTATTACAATGTTATTATTTGATCGTAATTTTAATACATCT
TTTTTTGATCCTAATGGAAGAGGAGATCCTATTTTGTATCAACATTTGTTTTGATTTTTT
AGGCATCCTGAGGTGTATATTTTAATTTTACCTAGATTTAGAATAATTAGTCATGTAATT
GTTTTTTATTCTAGAAAAGAT---AATATTTTTAGGTATTTTAGAATAGTTTGAGCTATA
GGAAGAATTAGATTTCTAAGGTTCTTAGTTTGAGCACACCATATATTTAGTGTAAGAATA
G
>ASCIDIANS_Ciona_savignyi_EF209110
------------------------------------------------------------
------------------------------------------------------------
------------------------------------------------------------
------------------------------------------------------------
------------------------------------------------------------
---------------------------------------------TCTAGAGTAGATATA
------------------------------------------------------------
------------------GCTATTTTTTCATTACATTTAGCTAGGGTTTCTAGTATTTTG
AGATCTGTAAATTTTTTAGTTACTTTATTCAATATAAAAAATAAAGGTAAATCGATAAGA
GATTTAAGTTTGTTTTGTTGATCTTTGATTGTTACTACAATTCTACTTGTATTGTCATTG
CCGGTTTTAGCTGCT---GCTATTACAATGTTATTATTTGATCGTAATTTTAATACATCT
TTTTTTGATCCTAATGGAAGAAGAGATCCTATTTTGTATCAACATTTGTTTTGATTTTTT
AGGCATCCTGAGGTGTATATTTTAATTTTACCTAGATTTAGAATAATTAGTCATGTAATT
GTTTTTTATTCTAGAAAAGAT---AATATTTTTAGGTATTTTAGAATAGTTTGAGCTATA
GGAAGAATTAGATTTCTAAGGTTCTTAGTTTGAGCACACCATATATTTAGTGTAAGAATA
G
>ASCIDIANS_Ciona_savignyi_EF209109
------------------------------------------------------------
------------------------------------------------------------
------------------------------------------------------------
------------------------------------------------------------
------------------------------------------------------------
---------------------------------------------TCTAGAGTAGATATA
------------------------------------------------------------
------------------GCTATTTTTTCATTACATTTAGCTAGGGTTTCTAGTATTTTG
AGATCTGTAAATTTTTTAGTTACTTTATTCAATATAAAAAATAAAGGTAAATCAATAAGA
GATTTAAGTTTGTTTTGTTGATCTTTGATTGTTACTACAATTTTACTTGTATTGTCATTG
CCGGTTTTAGCTGCT---GCTATTACAATGTTATTATTTGATCGTAATTTTAATACATCT
TTTTTTGATCCTAATGGAAGAAGAGATCCTATTTTGTATCAACATTTGTTTTGATTTTTT
AGGCATCCTGAGGTGTATATTTTAATTTTACCTAGATTTAGAATAATTAGTCATGTAATT
GTTTTTTATTCTAGAAAAGAT---AATATTTTTAGGTATTTTAGAATAGTTTGAGCTATA
GGAAGAATTAGATTTCTAAGGTTCTTAGTTTGAGCACACCATATATTTAGTGTAAGAATA
G
>ASCIDIANS_Ciona_savignyi_EF209108
------------------------------------------------------------
------------------------------------------------------------
------------------------------------------------------------
------------------------------------------------------------
------------------------------------------------------------
---------------------------------------------TCTAGAGTAGATATA
------------------------------------------------------------
------------------GCTATTTTTTCATTACATTTAGCTAGGGTTTCTAGTATTTTG
AGATCTGTAAATTTTTTAGTTACTTTATTCAATATAAAAAATAAAGGTAAATCGATAAGA
GATTTAAGTTTGTTTTGTTGATCTTTGATTGTTACTACAATTCTACTTGTATTGTCATTG
CCGGTTTTAGCTGCT---GCTATTACAATGTTATTATTTGATCGTAATTTTAATACATCT
TTTTTTGATCCTAATGGAAGAGGAGATCCTATTTTGTATCAACATTTGTTTTGATTTTTT
AGGCATCCTGAGGTGTATATTTTAATTTTACCTAGATTTAGAATAATTAGTCATGTAATT
GTTTTTTATTCTAGAAAAGAT---AATATTTTTAGGTATTTTAGAATAGTTTGAGCTATA
GGAAGAATTAGATTTCTAAGGTTCTTAGTTTGAGCACACCATATATTTAGTGTAAGAATA
G
>ASCIDIANS_Ciona_savignyi_EF209107
------------------------------------------------------------
------------------------------------------------------------
------------------------------------------------------------
------------------------------------------------------------
------------------------------------------------------------
---------------------------------------------TCTAGAGTAGATATA
------------------------------------------------------------
------------------GCTATTTTTTCATTACATTTAGCTAGGGTTTCTAGTATTTTG
AGATCTGTAAATTTTTTAGTTACTTTATTCAATATAAAAAATAAAGGTAAATCAATAAGA
GATTTAAGTTTGTTTTGTTGATCTTTGATTGTTACTACAATTCTACTTGTATTGTCATTG
CCGGTTTTAGCTGCT---GCTATTACAATGTTATTATTTGATCGTAATTTTAATACATCT
TTTTTTGATCCTAATGGAAGAAGAGATCCTATTTTGTATCAACATTTGTTTTGATTTTTT
AGGCATCCTGAGGTGTATATTTTAATTTTACCTAGATTTAGAATAATTAGTCATGTAATT
GTTTTTTATTCTAGAAAAGAT---AATATTTTTAGATATTTTAGAATAGTTTGAGCTATA
GGAAGAATTAGATTTCTAAGGTTCTTAGTTTGAGCACACCATATATTTAGTGTAAGAATA
G
>ASCIDIANS_Ciona_savignyi_EF209106
------------------------------------------------------------
------------------------------------------------------------
------------------------------------------------------------
------------------------------------------------------------
------------------------------------------------------------
---------------------------------------------TCTAGAGTAGATATA
------------------------------------------------------------
------------------GCTATTTTTTCATTACATTTAGCTAGGGTTTCTAGTATTTTG
AGATCTGTAAATTTTTTAGTTACTTTATTCAATATAAAAAATAAAGGTAAATCAATAAGA
GATTTAAGTTTGTTTTGTTGATCTTTGATTGTTACTACAATTCTACTTGTATTGTCATTG
CCGGTTTTAGCTGCT---GCTATTACAATGTTATTATTTGATCGTAATTTTAATACATCT
TTTTTTGATCCTAATGGAAGAAGAGATCCTATTTTGTATCAACATTTGTTTTGATTTTTT
AGGCATCCTGAGGTGTATATTTTAATTTTACCTAGATTTAGAATAATTAGTCATGTAATT
GTTTTTTATTCTAGAAAAGAT---AATATTTTTAGGTATTTTAGAATAGTTTGAGCTATA
GGAAGAATTAGATTTCTAAGGTTCTTAGTTTGAGCACACCATATATTTAGTGTAAGAATA
G
>ASCIDIANS_Ciona_intestinalis_AJ517314
ACTCGATGAATATTTTCGACTAATCATAAAGATATTAGAACTTTGTATTTTATTTTCAGA
ACTTGGTCTGGAATTATTAGAACTTCTTTA---AGTGTAATTATTCGTATAGAGTTATCT
CAAAGAAGAAGAGTAATTAATAAC---AGACAAATTTATAATGTCGTTGTTACTTCTCAT
GCATTTGTTATAATTTTTTTTTTTGTAATACCAATTATAGTTAGAAGATTTAGAAATTGA
TTAATTCCTTTAATA---GTAGGAGCTCCTGATATAGCTTTTCCTCGGATAAATAATATG
AGTTTTTGACTATTACCTCCTTCTTTTTTTTTATTATTAAAAAGTAGATTCTCAGGTTCA
AGAGTAAGAACTGGGTGAACAGTTTACCCTCCTTTATCTGCAAATATCAGACACTCTAAT
ACTAGAGTTGATATA---GCTATTTTTTCTTTACATTTAGCTAGAGTTTCTAGTATTTTA
AGATCAGTTAATTTTTTAGTTACTTTATTTAATATAAAAAATAAAAGAAAATCAATAAGT
AATTTAAGTTTATTTTGTTGATCTTTAATTGTTACAACTATTTTACTAGTACTATCACTT
CCTGTTTTAGCTGCA---GCAATTACTATATTATTATTTGATCGAAATTTTAATACTACG
TTCTTTGATCCGAATGGGAGAAGAGATCCAATTTTATATCAACATTTATTTTGATTTTTT
AGACATCCAGAAGTTTATATTTTAATTTTACCTAGATTTAGAATAATTAGTCATGTAATT
GTTTTTTATTCTAGAAAAGAT---AATATTTTTAGGTATTATAGAATAGTTTGAGCAATG
AGGGGTATTAGATTCCTTAGGTTTTTAGTATGAGCTCATCATATATTTAGTGTAAGAATA
G
>ASCIDIANS_Ciona_intestinalis_NC004447
ACTCGATGAATATTTTCGACTAATCATAAAGATATTAGAACTTTGTATTTTATTTTCAGA
ACTTGGTCTGGAATTATTAGAACTTCTTTA---AGTGTAATTATTCGTATAGAGTTATCT
CAAAGAAGAAGAGTAATTAATAAC---AGACAAATTTATAATGTCGTTGTTACTTCTCAT
GCATTTGTTATAATTTTTTTTTTTGTAATACCAATTATAGTTAGAAGATTTAGAAATTGA
TTAATTCCTTTAATA---GTAGGAGCTCCTGATATAGCTTTTCCTCGGATAAATAATATG
AGTTTTTGACTATTACCTCCTTCTTTTTTTTTATTATTAAAAAGTAGATTCTCAGGTTCA
AGAGTAAGAACTGGGTGAACAGTTTACCCTCCTTTATCTGCAAATATCAGACACTCTAAT
ACTAGAGTTGATATA---GCTATTTTTTCTTTACATTTAGCTAGAGTTTCTAGTATTTTA
AGATCAGTTAATTTTTTAGTTACTTTATTTAATATAAAAAATAAAAGAAAATCAATAAGT
AATTTAAGTTTATTTTGTTGATCTTTAATTGTTACAACTATTTTACTAGTACTATCACTT
CCTGTTTTAGCTGCA---GCAATTACTATATTATTATTTGATCGAAATTTTAATACTACG
TTCTTTGATCCGAATGGGAGAAGAGATCCAATTTTATATCAACATTTATTTTGATTTTTT
AGACATCCAGAAGTTTATATTTTAATTTTACCTAGATTTAGAATAATTAGTCATGTAATT
GTTTTTTATTCTAGAAAAGAT---AATATTTTTAGGTATTATAGAATAGTTTGAGCAATG
AGGGGTATTAGATTCCTTAGGTTTTTAGTATGAGCTCATCATATATTTAGTGTAAGAATA
G
>ASCIDIANS_Ciona_intestinalis_EF209099
------------------------------------------------------------
------------------------------------------------------------
------------------AGGGAT------------------------------------
------------------------------------------------------------
------------------------------GATATAGCT---------------------
------------------------------------------------------------
------------------------------------------------------------
---------------------ATTTTTTCTTTGCATTTAGCTGGGGTTTCTAGTATTTTA
AGATCAGTTAATTTCTTAGTTACCTTATTTAATATAAAGAATAAAAGAAAGTCTATAAGT
AACTTAAGTTTATTTTGTTGATCTTTAATTGTTACTACTATTCTCCTAGTATTATCTCTT
CCAGTTTTAGCTGCT---GCTATTACGATATTATTATTTGACCGTAATTTTAATACTACT
TTTTTTGATCCTAACAGAAGAAGGGATCCTATTTTGTATCAACATTTATTTTGATTTTTC
AGACATCCAGAAGTTTATATTTTGATCCTACCAAGATTTAGAATAATTAGTCATGTAATT
GTCTTTTACTCCAGAAAAGAT---AATATCTTTAGGTATTATAGAATGGTTTGAGCTATA
AGAGGAATTAGGTTTCTTAGATTTCTAGTGTGGGCTCATCATATATTCAGTGTAGGTATA
G
>ASCIDIANS_Ciona_intestinalis_EF209093
------------------------------------------------------------
------------------------------------------------------------
------------------AGGGAT------------------------------------
------------------------------------------------------------
------------------------------GATATAGCT---------------------
------------------------------------------------------------
------------------------------------------------------------
---------------------ATTTTTTCTTTGCATTTAGCTGGGGTTTCTAGTATTTTA
AGATCAGTTAATTTCTTAGTTACCTTATTTAATATAAAGAATAAAAGAAAGTCTATAAGT
AACTTAAGTTTATTTTGTTGATCTTTAATTGTTACTACTATTCTCCTAGTATTATCTCTT
CCAGTTTTAGCTGCT---GCTATTACGATGTTATTATTTGACCGTAATTTTAATACTACT
TTTTTTGATCCTAACAGAAGAAGGGATCCTATTTTGTATCAACATTTATTTTGATTTTTC
AGACATCCAGAAGTTTATATTTTGATCCTACCAAGATTTAGAATAATTAGTCATGTAATT
GTCTTTTACTCCAGAAAAGAT---AATATCTTTAGGTATTATAGAATGGTTTGAGCTATA
AGAGGAATTAGGTTTCTTAGATTTCTAGTGTGGGCTCATCATATGTTCAGTGTAGGTATA
G
>ASCIDIANS_Ciona_intestinalis_EF209066
------------------------------------------------------------
------------------------------------------------------------
---------------ACTAGAGTT------------------------------------
------------------------------------------------------------
------------------------------GATATAGCT---------------------
------------------------------------------------------------
------------------------------------------------------------
---------------------ATTTTTTCTTTACATTTAGCTAGAGTTTCTAGTATTTTA
AGATCAGTTAATTTTTTAGTTACTTTATTTAATATAAAAAATAAAAGAAAATCAATAAGT
AATTTAAGTTTATTTTGTTGATCTTTAATTGTTACAACTATTTTACTAGTACTATCACTT
CCTGTTTTAGCTGCA---GCAATTACTATATTATTATTTGATCGAAATTTTAATACTACG
TTCTTTGATCCGAATGGGAGAAGAGATCCAATTTTATATCAACATTTATTTTGATTCTTT
AGACATCCAGAAGTTTATATTTTAATTTTACCTAGATTTAGAATAATTAGTCATGTAATT
GTTTTTTATTCTAGAAAAGAT---AATATTTTTAGGTATTATAGAATAGTTTGAGCAATG
AGGGGTATTAGATTCCTTAGGTTTTTAGTATGAGCTCATCATATATTTAGTGTAAGAATA
G
>ASCIDIANS_Ciona_intestinalis_EF209065
------------------------------------------------------------
------------------------------------------------------------
---------------ACTAGAGTT------------------------------------
------------------------------------------------------------
------------------------------GATATAGCT---------------------
------------------------------------------------------------
------------------------------------------------------------
---------------------ATTTTTTCTTTACATTTAGCTAGAGTTTCTAGTATTTTA
AGATCAGTTAATTTTTTAGTTACTTTATTTAATATAAAAAATAAAAGAAAATCAATAAGT
AATTTAAGTTTATTTTGTTGATCTTTAATTGTTACAACTATTTTACTAGTACTATCACTT
CCTGTTTTAGCTGCA---GCAATTACTATATTATTATTTGATCGAAATTTTAATACTACG
TTCTTTGATCCGAATGGGAGAAGAGATCCAATTTTATATCAACATTTATTTTGATTCTTT
AGACATCCAGAAGTTTATATTTTAATTTTACCTAGATTTAGAATAATTAGTCATGTAATT
GTTTTTTATTCTAGAAAAGAT---AATATTTTTAGGTATTATAGAATAGTTTGGGCAATG
AGGGGTATTAGATTCCTTAGGTTTTTAGTATGAGCTCATCATATATTTAGTGTAAGAATA
G
>ASCIDIANS_Ciona_intestinalis_AM292218
ACTCGATGAATATTTTCCACTAATCATAAAGATATTAGAACTTTATATTTTATTTTCAGA
ACGTGATCAAGGATTATTAGAACTTCTTTA---AGTGTGATTATTCGTATAGAATTATCT
CAAAGAAGAAGAGTTATTAATAAT---AGACAAATTTATAATGTAGTTGTCACTTCTCAT
GCATTTGTAATAATTTTTTTTTTTGTTATACCAATTATAATTAGAAGATTTAGAAATTGA
TTAATTCCCCTAATA---GTAAGAGCTCCTGATATGGCTTTCCCTCGGATAAATAATATA
AGTTTTTGATTATTGCCTCCCTCTTTCTTTTTATTATTGAAAAGTAGATTCTCAGGGTCA
AGAGTAAGAACAAGATGAACAGTTTATCCTCCTTTGTCCTCTAATATTGGACATTCTAAT
TCTAGGGTTGATATA---GCTATTTTTTCTTTGCATTTAGCTGGGGTTTCTAGTATTTTA
AGATCAGTTAATTTCTTAGTTACCTTATTTAATATAAAGAATAAAAGAAAGTCTATAAGT
AACTTAAGTTTATTTTGTTGATCTTTAATTGTTACTACTATTCTCCTAGTATTATCTCTT
CCAGTTTTAGCTGCT---GCTATTACAATATTATTATTTGACCGTAATTTTAATACTACT
TTTTTTGATCCTAACAGAAGAAGGGATCCTATTTTATATCAACATTTATTTTGATTTTTC
AGACATCCAGAAGTTTATATTTTAATCCTACCAAGATTTAGAATAATTAGTCATGTAATT
GTCTTTTACTCCAGAAAAGAT---AATATCTTTAGGTATTATAGAATGGTTTGAGCTATA
AGAGGAATTAGGTTTCTTAGATTTCTAGTGTGGGCTCATCATATGTTTAGTGTAGGTATA
G
>ASCIDIANS_Ciona_intestinalis_EF209098
------------------------------------------------------------
------------------------------------------------------------
------------------------------------------------------------
------------------------------------------------------------
------------------------------------------------------------
---------------------------------------------TCTAGGGTTGATATA
------------------------------------------------------------
------------------GCTATTTTTTCTTTGCATTTAGCTGGGGTTTCTAGTATTTTA
AGATCAGTTAATTTCTTAGTTACCTTATTTAATATAAAGAATAAAAGAAAGTCTATAAGT
AACTTAAGTTTATTTTGTTGATCTTTAATTGTTACTACTATTCTCCTAGTATTATCTCTT
CCAGTTTTAGCTGCT---GCTATTACAATATTATTATTTGACCGTAATTTTAATACTACT
TTTTTTGATCCTAACAGAAGAAGGGATCCTATTTTATATCAACATTTATTTTGATTTTTC
AGACATCCAGAAGTTTATATTTTGATCCTACCAAGATTTAGAATAATTAGTCATGTAATT
GTCTTTTACTCCAGAAAAGAT---AATATCTTTAGGTATTATAGAATGGTTTGAGCTATA
AGAGGAATTAGGTTTCTTAGATTTCTAGTGTGGGCTCATCATATGTTCAGTGTAGGTATA
G
>ASCIDIANS_Ciona_intestinalis_EF209097
------------------------------------------------------------
------------------------------------------------------------
------------------AGGGAT------------------------------------
------------------------------------------------------------
------------------------------GATATAGCT---------------------
------------------------------------------------------------
------------------------------------------------------------
---------------------ATTTTTTCTTTACATTTAGCTGGGGTTTCTAGTATTTTA
AGATCAGTTAATTTCTTAGTTACCTTATTTAATATAAAGAATAAAAGAAAGTCTATAAGT
AACTTAAGTTTATTTTGTTGATCTTTAATTGTTACTACTATTCTCCTAGTATTATCTCTT
CCAGTTTTAGCTGCT---GCTATTACGATATTATTATTTGACCGTAATTTTAATACTACT
TTTTTTGATCCTAACAGAAGAAGGGATCCTATTTTGTATCAACATTTATTTTGATTTTTC
AGACATCCAGAAGTTTATATTTTGATCCTTCCAAGATTTAGAATAATTAGTCATGTAATT
GTCTTTTACTCCAGAAAAGAT---AATATCTTTAGGTATTATAGAATGGTTTGAGCTATA
AGAGGAATTAGGTTTCTTAGATTTCTAGTGTGGGCTCATCATATGTTCAGTGTAGGTATA
G
>ASCIDIANS_Ciona_intestinalis_EF209096
------------------------------------------------------------
------------------------------------------------------------
------------------------------------------------------------
------------------------------------------------------------
------------------------------------------------------------
---------------------------------------------TCTAGGGTTGATATA
------------------------------------------------------------
------------------GCTATTTTTTCTTTGCATTTAGCTGGGGTTTCTAGTATTTTA
AGATCAGTTAATTTCTTAGTTACCTTATTTAATATAAAGAATAAAAGAAAGTCTATAAGT
AACTTAAGTTTATTTTGTTGATCTTTAATTGTTACTACTATTCTCCTAGTATTATCTCTT
CCAGTTTTAGCTGCT---GCTATTACAATATTATTATTTGACCGTAATTTTAATACTACT
TTTTTTGATCCTAACAGAAGAAGGGATCCTATTTTATATCAACATTTATTTTGATTTTTC
AGACATCCAGAAGTTTATATTTTGATCCTACCAAGATTTAGAATAATTAGTCATGTAATT
GTCTTTTACTCCAGAAAAGAT---AATATCTTTAGGTATTATAGAATGGTTTGAGCTATA
AGAGGAATTAGGTTTCTTAGATTTCTAGTGTGGGCTCATCATATGTTCAGTGTAGGTATA
G
>ASCIDIANS_Ciona_intestinalis_EF209077
------------------------------------------------------------
------------------------------------------------------------
------------------AGGGAT------------------------------------
------------------------------------------------------------
------------------------------GATATAGCT---------------------
------------------------------------------------------------
------------------------------------------------------------
---------------------ATTTTTTCTTTGCATTTAGCTGGGGTTTCTAGTATTTTA
AGATCAGTTAATTTCTTAGTTACCTTATTTAATATAAAGAATAAAAGAAAGTCTATAAGT
AACTTAAGTTTATTTTGTTGATCTTTAATTGTTACTACTATTCTCCTAGTATTATCTCTT
CCAGTTTTAGCTGCT---GCTATTACAATATTACTATTTGACCGTAATTTTAATACTACT
TTTTTTGATCCTAACAGAAGAAGGGATCCTATTTTATATCAACATTTATTTTGATTTTTC
AGACATCCAGAAGTTTATATTTTGATCCTACCAAGATTTAGAATAATTAGTCATGTAATT
GTCTTTTACTCCAGAAAAGAT---AATATCTTTAGGTATTATAGAATGGTTTGAGCTATA
AGAGGAATTAGGTTTCTTAGATTTCTAGTGTGGGCTCATCATATGTTCAGTGTAGGTATA
G
>ASCIDIANS_Ciona_intestinalis_EF209076
------------------------------------------------------------
------------------------------------------------------------
------------------AGGGAT------------------------------------
------------------------------------------------------------
------------------------------GATATAGCT---------------------
------------------------------------------------------------
------------------------------------------------------------
---------------------ATTTTTTCTTTGCATTTAGCTGGGGTTTCTAGTATTTTA
AGATCAGTTAATTTCTTAGTTACCTTATTTAATATAAAGAATAAAAGAAAGTCTATAAGT
AACTTAAGTTTATTTTGTTGATCTTTAATTGTTACTACTATTCTCCTAGTATTATCTCTT
CCAGTTTTAGCTGCT---GCTATTACAATATTATTATTTGACCGTAATTTTAATACTACT
TTTTTTGATCCTAACAGAAGAAGGGATCCTATTTTATATCAACATTTATTTTGATTTTTC
AGACATCCAGAAGTTTATATTTTGATCCTACCAAGATTTAGAATAATTAGTCATGTAATT
GTCTTTTACTCCAGAAAAGAT---AATATCTTTAGGTATTATAGAATGGTTTGAGCTATA
AGAGGAATTAGGTTTCTAAGATTTCTAGTGTGGGCTCATCATATGTTCAGTGTAGGTATA
G
>ASCIDIANS_Ciona_intestinalis_EF209062
------------------------------------------------------------
------------------------------------------------------------
---------------ACTAGAGTT------------------------------------
------------------------------------------------------------
------------------------------GATATAGCT---------------------
------------------------------------------------------------
------------------------------------------------------------
---------------------ATTTTTTCTTTACATTTAGCTAGAGTTTCTAGTATTTTA
AGATCAGTTAATTTTTTAGTTACTTTATTTAATATAAAAAATAAAAGAAAATCAATAAGT
AATTTAAGTTTATTTTGTTGATCTTTAATTGTTACAACTATTTTACTAGTACTATCACTT
CCTGTTTTAGCTGCA---GCAATTACTATATTATTATTTGATCGAAATTTTAATACTACG
TTCTTTGATCCGAATGGGAGAAGAGATCCAATTTTATATCAACATTTATTTTGATTCTTT
AGACATCCAGAAGTTTATATTTTAATTTTACCTAGATTTAGAATAATTAGTCATGTAATT
GTTTTTTATTCTAGAAAAGAT---AATATTTTTAGGTATTATAGAATAGTTTGAGCAATG
AGGGGTATTAGATTCCTTAGGTTTTTAGTATGAGCTCATCATATATTTAGTGTAAGAATA
G
>ASCIDIANS_Ciona_intestinalis_EF209061
------------------------------------------------------------
------------------------------------------------------------
---------------ACTAGAGTT------------------------------------
------------------------------------------------------------
------------------------------GATATAGCT---------------------
------------------------------------------------------------
------------------------------------------------------------
---------------------ATTTTTTCTTTACATTTAGCTAGAGTTTCTAGTATTTTA
AGATCAGTTAATTTTTTAGTTACTTTATTTAATATAAAAAATAAAAGAAAATCAATAAGT
AATTTAAGTTTATTTTGTTGATCTTTAATTGTTACAACTATTTTATTAGTACTATCACTT
CCTGTTTTAGCTGCA---GCAATTACTATATTATTATTTGATCGAAATTTTAATACTACG
TTCTTTGATCCGAATGGGAGAAGAGATCCAATTTTATATCAACATTTATTTTGATTTTTT
AGACATCCAGAAGTTTATATTTTAATTTTACCTAGATTTAGAATAATTAGTCATGTAATT
GTTTTTTATTCTAGAAAAGAT---AATATTTTTAGATATTATAGAATAGTTTGAGCAATG
AGGGGTATTAGATTCCTTAGGTTTTTAGTATGAGCTCATCATATATTTAGTGTAAGAATA
G
>ASCIDIANS_Ciona_intestinalis_EF209060
------------------------------------------------------------
------------------------------------------------------------
---------------ACTAGAGTT------------------------------------
------------------------------------------------------------
------------------------------GATATAGCT---------------------
------------------------------------------------------------
------------------------------------------------------------
---------------------ATTTTTTCTTTACATTTAGCTAGAGTTTCTAGTATTTTA
AGATCAGTTAATTTTTTAGTTACTTTATTTAATATAAAAAATAAAAGAAAATCAATAAGT
AATTTAAGTTTATTTTGTTGATCTTTAATTGTTACAACTATTTTACTAGTACTATCACTT
CCTGTTTTAGCTGCA---GCAATTACTATATTATTATTTGATCGAAATTTTAATACTACG
TTCTTTGATCCGAATGGGAGAAGAGATCCAATTTTATATCAACATTTATTTTGATTCTTT
AGACATCCAGAAGTTTATATTTTAATTTTACCTAGATTTAGAATAATTAGTCATGTAATT
GTTTTTTATTCTAGAAAAGAT---AATATTTTTAGGTATTATAGAATAGTTTGAGCAATG
AGGGGTATTAGATTCCTTAGGTTTTTAGTATGAGCTCATCATATATTTAGTGTAAGAATA
G
>ASCIDIANS_Ciona_intestinalis_EF209059
------------------------------------------------------------
------------------------------------------------------------
---------------ACTAGAGTT------------------------------------
------------------------------------------------------------
------------------------------GATATAGCT---------------------
------------------------------------------------------------
------------------------------------------------------------
---------------------ATTTTTTCTTTACATTTAGCTAGAGTTTCTAGTATTTTA
AGATCAGTTAATTTTTTAGTTACTTTATTTAATATAAAAAATAAAAGAAAATCAATAAGT
AATTTAAGTTTATTTTGTTGATCTTTAATTGTTACAACTATTTTACTAGTACTATCACTT
CCTGTTTTAGCTGCA---GCAATTACTATATTATTATTTGATCGAAATTTTAATACTACG
TTCTTTGATCCGAATGGGAGAAGAGATCCAATTTTATATCAACATTTATTTTGATTTTTT
AGACATCCAGAAGTTTATATTTTAATTTTACCTAGATTTAGAATAATTAGTCATGTAATT
GTTTTTTATTCTAGAAAAGAT---AATATTTTTAGGTATTATAGAATAGTTTGAGCAATG
AGGGGTATTAGATTCCTTAGGTTTTTAGTATGAGCTCATCATATATTTAGTGTAAGAATA
G
>ASCIDIANS_Ciona_intestinalis_EF209058
------------------------------------------------------------
------------------------------------------------------------
---------------ACTAGAGTT------------------------------------
------------------------------------------------------------
------------------------------GATATAGCT---------------------
------------------------------------------------------------
------------------------------------------------------------
---------------------ATTTTTTCTTTGCATTTAGCTAGAGTTTCTAGTATTTTA
AGATCAGTTAATTTTTTAGTTACTTTATTTAATATAAAAAATAAAAGAAAATCAATAAGT
AATTTAAGTTTATTTTGTTGATCTTTAATTGTTACAACTATTTTACTAGTACTATCACTT
CCTGTTTTAGCTGCA---GCAATTACTATATTATTATTTGATCGAAATTTTAATACTACG
TTCTTTGATCCGAATGGGAGAAGAGATCCAATTTTATATCAACATTTATTTTGATTCTTT
AGACATCCAGAAGTTTATATTTTAATTTTACCTAGATTTAGAATAATTAGTCATGTAATT
GTTTTTTATTCTAGAAAAGAT---AATATTTTTAGGTATTATAGAATAGTTTGAGCAATG
AGGGGTATTAGATTCCTTAGGTTTTTAGTATGAGCTCATCATATATTTAGTGTAAGAATA
G
>ASCIDIANS_Didemnum_vexillum_EU742677
---------------------------------------ACATTATACTTAATTTTTAGG
ATTTGAGCTGCTATAGTTAGAGCTAGATTT---AGTATAATTATTCGAATAGAATTAAGT
TCTACAAGAACTAATATTAGAAAT---AGACAAATTTATAATTTTGTTATCACGGCTCAT
GCTTTTATTATAATTTTTTTTTTTATTATACCAGTAATAATTAGAGGTTTTAGAAACTGA
TTATTACCTTTAATA---ATCAGAGCTCCAGATATAGCTTTTCCTCGTTTGAACAATTTT
AGTTTTTGATTACTCCCTCCTTCTATTTTATTTTTAATTTTATCTTTATTTTTTAAAAGA
AGAGCTAGAACTAGATGAACAGTTTATCCTCCTTTATCTTCTTGATTAGCACATTCAAAT
AGAGCTGTAGATTTA---GTTATTTTTTCTCTTCATTTAGCTAGAATATCTAGTATTATG
GGATCAATTAATTTTATAGTAACTTTATTAAATATAAATTATAAAAGATCAAATATATTT
AATATATCTTTATTTTGTTGAGCTATTTTTGTAACTGTAATTTTACTATTATTATCTTTA
CCAGTTTTAGCCGCA---GCTATTACTATATTATTA------------------------
------------------------------------------------------------
------------------------------------------------------------
------------------------------------------------------------
------------------------------------------------------------
-
>ASCIDIANS_Didemnum_vexillum_EU742676
---------------------------------------ACATTATACTTAATTTTTAGG
ATTTGAGCTGCTATAGTTAGAGCTAGATTT---AGTATAATTATTCGAATAGAATTAAGT
TCTACAAGAACTAATATTAGAAAT---AGACAAATTTATAATTTTGTTATCACGGCTCAT
GCTTTTATTATAATTTTTTTTTTTATTATACCAGTAATAATTAGAGGTTTTAGAAACTGA
TTATTACCTTTAATA---ATCAGAGCTCCAGATATAGCTTTTCCTCGTTTGAACAATTTT
AGTTTTTGATTACTCCCTCCTTCTATTTTATTTTTAATTTTATCTTTATTTTTTAAAAGA
AGAGCTAGAACTAGATGAACAGTTTATCCTCCTTTATCTTCTTGATTAGCACATTCAAAT
AGAGCTGTAGATTTA---GTTATTTTTTCTCTTCATTTAGCTAGAATATCTAGTATTATG
GGATCAATTAATTTTATAGTAACTTTATTAAATATAAATTATAAAAGATCAAATATATTT
AATATATCTTTATTTTGTTGAGCTATTTTTGTAACTGTAATTTTACTATTATTATCTTTA
CCAGTTTTAGCCGCA---GCTATTACTATATTATTA------------------------
------------------------------------------------------------
------------------------------------------------------------
------------------------------------------------------------
------------------------------------------------------------
-
>ASCIDIANS_Didemnum_vexillum_EU419459
---------------------------------------ACATTATATTTAATTTTTAGA
ATTTGAGCTGCTATAGTTAGAGCTAGATTT---AGTATAATTATTCGAATAGAATTAAGT
TCTACAAGAACTAATATTAGAAAT---AGACAAATTTATAATTTTGTTATCACGGCTCAT
GCTTTTATTATAATTTTTTTTTTTATTATACCAGTAATAATTAGAGGTTTTAGAAACTGA
TTATTACCTTTAATA---ATCAGAGCTCCAGATATAGCTTTTCCTCGTTTGAACAATTTT
AGTTTTTGATTACTCCCTCCTTCTATTTTATTTTTAATTTTATCTTTATTTTTTAAAAGA
AGAGCTAGAACTAGATGAACAGTTTATCCTCCTTTATCTTCTTGATTAGCACATTCAAAT
AGAGCTGTAGATTTA---GTTATTTTTTCTCTTCATTTAGCTAGAATATCTAGTATTATG
GGTTCAATTAATTTTATAGTGACTTTATTAAATATAAATTATAAAAGATCAAATATATTT
AATATATCTTTATTTTGTTGAGCTATTTTTGTAACTGTAATTTTACTATTATTATCTTTA
CCAGTTTTAGCCGCA---GCTATTACTATATTATTA------------------------
------------------------------------------------------------
------------------------------------------------------------
------------------------------------------------------------
------------------------------------------------------------
-
>ASCIDIANS_Didemnum_vexillum_EU419458
---------------------------------------ACCTTATATTTAATTTTTAGG
ATTTGAGCTGCTATAGTTAGAGCTAGATTT---AGTATAATTATTCGAATAGAATTAAGT
TCTACAAGAACTAATATTAGAAAT---AGACAAATTTATAATTTTGTTATCACGGCTCAT
GCTTTTATTATAATTTTTTTTTTTATTATACCAGTAATAATTAGAGGTTTTAGAAACTGA
TTATTACCTTTAATA---ATCAGAGCTCCAGATATAGCTTTTCCTCGTTTGAACAATTTT
AGTTTTTGATTACTCCCTCCTTCTATTTTATTTTTAATTTTATCTTTATTTTTTAAAAGA
AGAGCTAGAACTAGATGAACAGTTTATCCTCCTTTATCTTCTTGATTAGCACATTCAAAT
AGAGCTGTAGATTTA---GTTATTTTTTCTCTTCATTTAGCTAGAATATCTAGTATTATG
GGTTCAATTAATTTTATAGTGACTTTATTAAATATAAATTATAAAAGATCAAATATATTT
AATATATCTTTATTTTGTTGAGCTATTTTTGTAACTGTAATTTTACTATTATTATCTTTA
CCAGTTTTAGCCGCA---GCTATTACTATATTATTA------------------------
------------------------------------------------------------
------------------------------------------------------------
------------------------------------------------------------
------------------------------------------------------------
-
>Eudistoma_elongatum_This study_HG005369
-----TTGGTKYMMMMMMM---AACAWAAAGATATTGGAACATTATATTTTTTATTTAGA
TTGTGATCTGCTTTTTTCGGAGCTAGTTTA---AGTTTTTTAATTCGTATAGAACTATCT
CAAGCTAGACAAGTAATTGGTAAT---GGACAGGTTTATAATGTAGTTGTAACTGGACAC
GCCTTAGTTATAATTTTTTTTTTTGTGATACCTGTTTTAATCAGAAGATTTGGTAATTGA
TTGTTACCTCTTATG---GTCAGGGCCCCTGATATAGCTTTCCCTCGATTAAATAATATA
AGCTTTTGGCTTCTTCCTCCCTCTATAGTTTTACTAGCTATATCTGTATTTGTTAGAGAC
GGAGTGGGTACAAGGTGAACTATTTATCCTCCACTCTCGTCAAGGTTGGCTCATTCAAGC
GCAGCTGTTGAT---ATAGGTATTTTTTCATTACATTTAGCTAGAGTGTCAAGTATTTTG
AGATCTATAAATTTTTTAGTAACTTTAGGTAATATAAAAATAAAAAGATTAAATTATAGA
AATTATCCTCTTTTTTGTTGATCTGTTATTGTAACAACTATTTTATTAGTTTTAAGTTTA
CCTGTGTTAGCAGCA---GCTATTACTATATTACTTTTTGATCGTAATTTAAATACTTCT
TTTTTTGACCCTTCAAGAGGTAGAGATCCTATTTTATTTCAGCATTTGTTTTGATTTTTT
GGTCACGGAAAATTAAAA
>ASCIDIANS_Didemnum_vexillum_
---------------------------------------ACATTATACTTAATTTTTAGG
ATTTGAGCTGCTATAGTTAGAGCTAGATTT---AGTATAATTATTCGAATAGAATTAAGT
TCTACAAGAACTAATATTAGAAAT---AGACAAATTTATAATTTTGTTATCACGGCTCAT
GCTTTTATTATAATTTTTTTTTTTATTATACCAGTAATAATTAGAGGTTTTAGAAACTGA
TTATTACCTTTAATA---ATCAGAGCTCCAGATATAGCTTTTCCTCGTTTGAACAATTTT
AGTTTTTGATTACTCCCTCCTTCTATTTTATTTTTAATTTTATCTTTATTTTTTAAAAGA
AGAGCTAGAACTAGATGAACAGTTTATCCTCCTTTATCTTCTTGATTAGCACATTCAAAT
AGAGCTGTAGATTTA---GTTATTTTTTCTCTTCATTTAGCTAGAATATCTAGTATTATG
GGATCAATTAATTTTATAGTAACTTTATTAAATATAAATTATAAAAGATCAAATATATTT
AATATATCTTTATTTTGTTGAGCTATTTTTGTAACTGTAATTTTACTATTATTATCTTTA
CCAGTTTTAGCCGCA---GCTATTACTATATTATTA------------------------
------------------------------------------------------------
------------------------------------------------------------
------------------------------------------------------------
------------------------------------------------------------
-
>ASCIDIANS_Didemnum_vexillum_EU419446
---------------------------------------ACATTATACTTAATTTTTAGG
ATTTGAGCTGCTATAGTTAGAGCTAGATTT---AGTATAATTATTCGAATAGAATTAAGT
TCTACAAGAACTAATATTAGAAAT---AGACAAATTTATAATTTTGTTATCACGGCTCAT
GCTTTTATTATAATTTTTTTTTTTATTATACCAGTAATAATTAGAGGTTTTAGAAACTGA
TTATTACCTTTAATA---ATCAGAGCTCCAGATATAGCTTTTCCTCGTTTGAACAATTTT
AGTTTTTGATTACTCCCTCCTTCTATTTTATTTTTAATTTTATCTTTATTTTTTAAAAGA
AGAGCTAGAACTAGATGAACAGTTTATCCTCCTTTATCTTCTTGATTAGCACATTCAAAT
AGAGCTGTAGATTTA---GTTATTTTTTCTCTTCATTTAGCTAGAATATCTAGTATTATG
GGATCAATTAATTTTATAGTAACTTTATTAAATATAAATTATAAAAGATCAAATATATTT
AATATATCTTTATTTTGTTGAGCTATTTTTGTAACTGTAATTTTACTATTATTATCTTTA
CCAGTTTTAGCCGCA---GCTATTACTATATTATTA------------------------
------------------------------------------------------------
------------------------------------------------------------
------------------------------------------------------------
------------------------------------------------------------
-
>ASCIDIANS_Didemnum_vexillum_EU419403
---------------------------------------ACATTATACTTAATTTTTAGG
ATTTGAGCTGCTATAGTTAGAGCTAGATTT---AGTATAATTATTCGAATAGAATTAAGT
TCTACAAGAACTAATATTAGAAAT---AGACAAATTTATAATTTTGTTATCACGGCTCAT
GCTTTTATTATAATTTTTTTTTTTATTATACCAGTAATAATTAGAGGTTTTAGAAACTGA
TTATTACCTTTAATA---ATCAGAGCTCCAGATATAGCTTTTCCTCGTTTGAACAATTTT
AGTTTTTGATTACTCCCTCCTTCTATTTTATTTTTAATTTTATCTTTATTTTTTAAAAGA
AGAGCTAGAACTAGATGAACAGTTTATCCTCCTTTATCTTCTTGATTAGCACATTCAAAT
AGAGCTGTAGATTTA---GTTATTTTTTCTCTTCATTTAGCTAGAATATCTAGTATTATG
GGATCAATTAATTTTATAGTAACTTTATTAAATATAAATTATAAAAGATCAAATATATTT
AATATATCTTTATTTTGTTGAGCTATTTTTGTAACTGTAATTTTACTATTATTATCTTTA
CCAGTTTTAGCCGCA---GCTATTACTATATTATTA------------------------
------------------------------------------------------------
------------------------------------------------------------
------------------------------------------------------------
------------------------------------------------------------
-
>ASCIDIANS_Didemnum_vexillum_EU419402
---------------------------------------ACATTATACTTAATTTTTAGG
ATTTGAGCTGCTATAGTTAGAGCTAGATTT---AGTATAATTATTCGAATAGAATTAAGT
TCTACAAGAACTAATATTAGAAAT---AGACAAATTTATAATTTTGTTATCACGGCTCAT
GCTTTTATTATAATTTTTTTTTTTATTATACCAGTAATAATTAGAGGTTTTAGAAACTGA
TTATTACCTTTAATA---ATCAGAGCTCCAGATATAGCTTTTCCTCGTTTGAACAATTTT
AGTTTTTGATTACTCCCTCCTTCTATTTTATTTTTAATTTTATCTTTATTTTTTAAAAGA
AGAGCTAGAACTAGATGAACAGTTTATCCTCCTTTATCTTCTTGATTAGCACATTCAAAT
AGAGCTGTAGATTTA---GTTATTTTTTCTCTTCATTTAGCTAGAATATCTAGTATTATG
GGATCAATTAATTTTATAGTAACTTTATTAAATATAAATTATAAAAGATCAAATATATTT
AATATATCTTTATTTTGTTGAGCTATTTTTGTAACTGTAATTTTACTATTATTATCTTTA
CCAGTTTTAGCCGCA---GCTATTACTATATTATTA------------------------
------------------------------------------------------------
------------------------------------------------------------
------------------------------------------------------------
------------------------------------------------------------
-
>ASCIDIANS_Aplidium_falklandicum_A1APLB531
------------------------------------------CTTTATTTTACATTCAGG
ATTTGATCAGCTTTATTTGGTACTTCTTTA---AGTTTATTAGTTCGAATTGAATTATCT
CAAACCAGACAAATTATTGGTAAT---AGGCAGATTTATAATGTGGTGGTTACCGCTCAT
GCTTTAATTATAATTTTTTTTTTTGTTATACCTACTTTGATTGGTAGATTTGGTAACTGG
CTCCTACCTTTGATA---GTTAGAGCTCCAGACATAGCATTCCCTCGATTGAATAATATA
AGCTTTTGACTTCTACCACCCGCATTAATTTTATTATGCTTATCAGTTTTTGTTGGTGAC
AGAGTTGGTACTAGATGAACTATTTATCCTCCCCTTTCTAGTGGGTTAGCTCATTCAAGT
AGAGCAGTTGATCTTGGT---ATTTTCTCATTACATCTAGCGAGAATTTCAAGCATTTTG
AGATCAATAAATTTTTTAGTTACTTTGAGTAATATAAAAAGAAAAGGCATAAGATATAGA
AATTTTTCTTTATTTTGTTGATCTATTATTGTAACTACTATCTTACTTGTTCTTTCTTTA
CCAGTTTTAGCTGCA---GCAATTACTATACTACTATTTGACCGTAATTTAAATACTAGT
TTTTTTGATCCTTCAGGTGGTAGAGACCCTATTTTGTTTCAACATCTATTTTGATTTTTT
AGGCATCCAGAAGTATATGTTCTTATTTTACCAGGTTTTGGTATTATTTCTCAAGTAGTT
GTTTTTTATAGTAGAAAAGAT---AGTATTTTTAGGTATTATAGAATAGTTTGAGCAATG
------------------------------------------------------------
-
>ASCIDIANS_Sycozoa_sigillinoides_A3SYC38
------------------------------------------TTGTATTTTATTTTTAGA
ATATGGTCAGCTTTTTTAAGAGCCAGGTTGTCAAGTACA---ATTCGTTTAGAGCTTTCT
CAAACTGGTCAAATTATTAGGAAT---AGGCAGATTTATAATGTTATTGTTACCGCTCAT
GCCCTAGTGATAATCTTTTTTTTTGTTATGCCCACTTTAATTAGGGGTTTTAGGAATTGA
CTCCTCCCTTTGATA---TTAGGGGCCCCTGATATAGCATTTCCTCGTTTAAATAATATA
AGTTTTTGACTTCTCCCCCCATCTTTGTTTCTACTAATAAATTCAGCATTTATTAGGAGT
AGAGTAGGTACAAGATGGACTCTCTACCCCCCTTTATCTTCTAACTTAGCGCACTCTAGC
TCTGCTGTAGATTTGGGT---ATTTTTTCTCTTCATTTAGCAAGAATCTCGAGTATCTTA
AGATCAATAAATTTTCTTGTTACAATGATAAATATGAAGACAGTGTCTTTTGGTTTTAGA
AACATATCTCTTTTTTGTTGGTCTGTGTTTGTCACTACAATTTTACTGATTCTATCACTT
CCTGTCTTAGCAGCA---GCTATTACTATGCTTTTGTTTGATCGCAATTTTAACACTAAT
TTTTTTGACCCTTCGAGAGGAAGAGATCCCATTTTATTTCAACATCTTTTTTGATTTTTT
AGGCACCCTGAGGTATATATTTTAATTTTACCTGGATTTGGTATTATTAGTCATGTTGTA
GTGTTTTATTCCTCTAAACAA---ACGATTTTTAGATATTACAGAATAGTGTGGGCTATA
------------------------------------------------------------
-
>ASCIDIANS_Ciona_antarctica_P1CIO80
------------------------------------------------------------
---TGAGCAGNGGTTATTAGAACCTCTCTT---AGTGTTATTATTCGATTGGAATTATCC
CAAACTAGGGGAGTAATTAATAAT---AGACAAATTTATAATGTAGTTGTAACTGCACAC
GCATTTGTTATAATTTTTTTTTTTGTTATACCTATCATAATTAGAAGATTTGGAAACTGA
CTTATCCCAATAATA---ATCGGTGCACCTGATATGGCTTTCCCCCGAATAAATAACATA
AGTTTTTGGTTATTACCCCCTTCATTTTTTTTACTGTTGAAAAGTAGTTTCTCAGGAGCA
GGGGTTGGTACTGGGTGAACAGTATACCCTCCTCTTTCTTCTAATATGAGGCATTCAAAT
TCTAGGGTTGACATG---GCAATTTTTTCTCTACATCTGGCCAGGATTTCAAGCATCTTA
GGATCAGTAAATTTTTTAGTTACGTTATTTAATATAAAAAATAAAAGGAAAATACTTTCT
AATCTGAGTTTATTTTGTTGGTCTCTTATTGTAACAACAGTATTATTGGTATTATCCCTA
CCAGTGTTAGCTGCA---GCTATTACCATATTGTTATTTGATCGGAATTTTAACACTTCT
TTTTTTGACCCAAACGGGGGTGGGGATCCTATTCTATATCAACATTTATTTTGATTTTTT
GGTCACCCTGAGGTATATATTTTAATTTTACCGGGGTTTGGTATAATTAGTCATGTTGTA
GTTTTTTACTCTAGAAAAGAT---AACATTTTTAGGTATTACAGAATAGTGTGAGCTATG
------------------------------------------------------------
-
>ASCIDIANS_Tylobranchion_speciosum_P1TYL27
------------------------------------------TTATATTTTATTTTAAGA
TTCTGGTCGGCCTTATTCAGAGCTTCTTTA---AGTTTGGTAATTCGGCTGGAATTATCT
CAGAGTAGGCAACTTATTGGTAGT---AGACAAATTTACAATGTTATTGTAACTGCTCAC
GGTTTGATTATAATTTTTTTTTTTGTTATACCTATACTTATTGGTAGATTTGGTAATTGA
CTATTACCGTTAATA---GTCAGAGCTCCGGATATGGCTTTTCCTCGTTTAAATAACATA
AGTTTTTGATTATTACCTCCTTCTTTAATGCTTTTAGGTTTATCAGTTTTTGTTGGAGAT
AGAGCTAGGACAAGATGAACTATTTATCCTCCTTTATCTTCTAGTTTAGCTCACTCAAGT
GCAGCTGTAGATCTTAGA---ATTTTTTCTTTGCACTTAGCTAGGATTTCATCTATTCTT
AGGTCAATAAATTTTTTAGTTACTTTAGGTAATATAAAGACTAAAAGGTTATCTTATAGA
AGTTTTTCTCTATTTTGTTGATCAGTTATTGTTACTACAGTTTTATTAGTTTTATCTTTA
CCTGTATTAGCTGCT---GCAATTACAATATTATTATTTGATCGAAATATTAATACTTCT
TTTTTTGACCCCTCAGGGGGTAGAGATCCTATTTTGTTTCAACATTTATTTTGATTTTTT
AGGCATCCTGAAGTATATATTTTAATTCTTCCTAGATTTAGAATTATTAGTCAAGTAGTA
GTCTTTTATTCAAGGAAGGAT---TCTATTTTTAGGTACTATGGTATAGTGTGAGCTATA
------------------------------------------------------------
-
>ASCIDIANS_Cnemidocarpa_drygalskii_S1CNE227
------------------------------------------TTGTATTTTATATTAAGA
GTTTGATCAAGATTTATTAGATCAAGAATG---AGTATATTTATTCGTACAGAATTGTCT
CAAGTAAGACAAATTGTGAGAGAT---AGACAATTATATAATGTAATTGTCACAGCTCAT
GCATTAGTAATAATCTTTTTTTTTGTTATACCTATTATGATTAGAGGCTTTAGAAACTGA
TTATTACCATTAATA---ATTAGGAGTCCAGATATAGCATTTCCACGTTTAAACAATATA
AGTTTTTGGTTTTTACCTCCTGCATTGTTTATGTTAATTATTAGTTCAATAATTGAAAGA
AGAGTGAGGACAAGATGAACTGTTTATCCACCATTATCAAGTAATCTTGCTCACTCAAGA
TCATCTATAGAT---TGTGCAATTTTTTCTTTGCATTTAGCTAGAGTATCAAGTATTTTA
GGATCCCTTAATTTTATAACAACTTTGTTTAATATAAAAAATAAGAGGTGGGATATATTT
TATATACCATTATTTTGTTGAACGGTATTAATTACAACAATTATGTTATTATTATCTATG
CCAGTTTTAGCTGCA---GCTATTACAATATTATTATTTGATCGTAATTTTAATACTACG
TTTTTTGATCCTATTAGAGGAGGTGACCCAGTATTATTCCAACATCTGTTCTGATTTTTT
AGACATCCTGAAGTATATATTTTAATTTTACCTAGATTTGGAATAATTAGTCATTCAATT
ATATTTTATTCCAATAAAAAG---TTTATTTTTAGGTTTAATAGAATAGTATGGGCT---
------------------------------------------------------------
-
>ASCIDIANS_Molgula_euplicata_S3MOLA386
------------------------------------------------------TTCTCT
TTCAGAGCAGCTATTATAAGAAGTAGTTTT---AGTATGATTATCCGTTTAGAACTCTCA
CAAAGTAGAGTAGTTTGATTGAAT---AGGAATCTATATAATGTTATAGTGACTTCACAT
GCATTAATTATAATTTTTTTTTTTGTAATGCCGATTACGATAAGGGGTTTTAGAAATTGA
CTTATTCCATTA---TTTATTGGTGCGCCGGATATAGCTTTTCCACGATTAAACAATTTT
TCCTTTTGACTTTTACCGATAGCTTTTTTTATACTAATAATTAGTAGGTTTATAAATTTT
AGAGTCAGGACCAGATGAACCATTTACCCACCCCTAAGT---ACTATTAGGCATTATAGA
TCGCAAATAGACTTT---GCAATTTTTGCCTTACATATTGCTAGGATGTCTAGTATTTTG
GCGTCCATTAATTTTTTAACTACAATTTTTAATATAAATATAAAACCAATCACTTTACTG
TCTCTACCTTTAATGATTTGAGCCTTTGTGATTACTGCAATTCTTTTACTTTTATCTTTA
CCGGTTTTAGCTAGA---AGGATTACAATATTATTATTTGATCGAAATATTAATACAATG
TTTTTTGATCCGACTAGAAGAGGGGATCCAATTTTATTTCAACATCTTTTTTGATTTTTT
AGGCATCCGGAAGTTTATATTTTAATTTTACCTAGATTTAGAATTATTAGTCAAGTTATT
ATAACTAATTCT---TTTCGTAAAACTATTTTTGGCCATTTTAGAATATTATGAGCAATG
------------------------------------------------------------
-
>ASCIDIANS_Pseudodistoma_crucigaster_AJ748713
------------------------------------------------------------
------------ATTTATGGGGCTAGTTTG---AGTTTTTTAATTCGTCTTGAGTTATCA
CAAGCTAGACAAGTTATTGGTAAT---GGGCAGATTTATAATGTTGTAGTTACCGGACAT
GCTTTAGTTATAATTTTTTTTTTTGTTATACCTACTCTTATTAGAGGTTTTGGGAATTGG
TTGTTGCCTTTAATA---GTAGGTTCTCCCGATATAGCTTTCCCTCGTTTGAATAATATA
AGTTTTTGATTATTACCTCCTGCTCTTATCTTGTTGGCACTTTCTATTTTTGTTAGGGAT
AGGGTAGGTACAGGTTGGACTGTATATCCACCTTTATCTTCTAGGATTGCTCATGCTAGT
GCTGCTATGGATATAGGT---ATTTTTTCTTTACATTTAGCTGGTGTTTCTAGTATTTTA
GGATCAATAAATTTTTTAGTTACATTAGGTAATATAAAGACTAAAGGTATAAATTATAGT
TCTTATTCTTTATTTTCTTGATCTGTTATTGTAACTACTATTTTGTTGGTATTAAGTCTC
CCAGTCCTAGCCGCT---GCTATTACTATATTATTGTTTGATCGTAATTTGAATACTTCT
TTT---------------------------------------------------------
------------------------------------------------------------
------------------------------------------------------------
------------------------------------------------------------
-
>ASCIDIANS_Clavelina_oblonga_AY603106
------------------------------------------TTATATTTTTTTTTAAGA
ATCTATTCTGCTTTTGTCAGAACTAGGTTA---AGCATAATTATTCGAACAGAATTGTCA
CAAGCAAGGCAATTAATTGGTAAT---AGGCAAATTTACAATGTTGTTGTTACCGCACAT
GCTTTACTTATAATTTTTTTTTTTATTATACCTGTAATAATTAGAAGATTTAGAAATTGG
TTACTTCCTCTAATA---GTAAGAGCTCCAGATATAGCTTTTCCTCGGTTAAATAATATA
AGTTTTTGATTACTGCCACCAGCATTGTTTTTGTTGATTTTATCTGTATTTAATAGAGAC
AGGGTTAGAACTAGGTGAACTATTTATCCTCCTTTATCAAGGGTTCTTGCACATAGTAGT
AGAGCGGTAGACATAGGG---ATTTTTTCATTACATTTAGCTAGGATTTCTAGTATTTTA
AGATCAATAAATTTTTTAGTAACTATAAGTAATATAAAATTAAAAAGGTTCGATTATAAT
AATTTAAGTCTTTTTTGTTGATCTGTAATTGTAACTACTATTTTATTAGTATTATCTTTA
CCAGTATTAGCAGCT---GCTATTACTATACTTTTATTCGATCGTAATCTAAATACTAGC
TTTTTTGATCCT------------------------------------------------
------------------------------------------------------------
------------------------------------------------------------
------------------------------------------------------------
-
>ASCIDIANS_Halocynthia_roretzi_NC_002177
TTGCGTTGGTTTATATCTACAAATCATAAAGATATTAGGACTTTGTATTTTTTGTTTGGT
GTTTGGGCGGGGTTTGTTGGGACAGGTATA---AGTGTCTTTATTCGAATAGAGTTATCT
CAAGTGGGTCAAGTTATTGGAGAT---GGTCAGTTGTATAATGTGGTTGTTACAGCTCAT
GCCTTTGTTATAATTTTCTTTTTTGTTATGCCGGTAATAATTGGTAGATTTAGAAATTGA
TTGTTACCTTTGATA---TTAGGATGTCCAGATATGGCTTTTCCTCGATTAAATAATATG
AGTTTTTGGTTATTGCCTCCTGCGTTATTTATGCTATTGTTATCTTCAGTAATTGAGAGT
GGTGTAAGAACAGGTTGGACTGTTTATCCACCTTTATCAAGGAATTTAGCTCATTCTGGG
CCGGCACTTGAT---TGTGCTATTTTTTCTTTGCATTTAGCTAGAGTGTCTAGTATTTTA
GGTTCTTTGAATTTTATAACTACAATATTTAATATGGGTTTAAAGAGGGGTGGTTTATTT
ATAATACCATTATTTTGTTGGTCTGTGTTAATTACTACTCTTCTTTTATTGTTATCTTTA
CCAGTTTTAGCTGCA---GCCATTACAATGTTGTTGTTTGGTCGAAATTTAAATACTTCG
TTTTTTGATCCAGCAGGAGGTAGAGATCCCGTGTTATATCAACACTTGTTTTGGCTTTTT
AGACATCCTGAAGCTTATATCTTAATTTTACCTGGGTTTAGGATAATTAGTCATATTATT
GTTTTTTATACTAATAAAGAG---GTCGTATTTGGATTTTATGGTATAGTTTGGGCTATT
ATCAGAATTAGATTTTTAGGGTTTTTGGTCTGAGCTCATCATATATTTACTGTAAGGATG
G
>ASCIDIANS_Ciona_roulei_EF209105
------------------------------------------------------------
------------------------------------------------------------
------------------------------------------------------------
------------------------------------------------------------
------------------------------------------------------------
---------------------------------------------TCTAGGGTTGATATA
------------------------------------------------------------
------------------GCTATTTTTTCTTTGCATTTAGCTGGGGTTTCTAGTATTTTA
AGATCAGTTAATTTCTTAGTTACCTTATTTAATATAAAGAATAAAAGAAAGTCTATAAGT
AACTTAAGTTTATTTTGTTGATCTTTAATTGTTACTACTATTCTCCTAGTATTATCTCTT
CCAGTTTTAGCTGCT---GCTATTACGATATTATTATTTGACCGTAATTTTAATACTACT
TTTTTTGATCCTAACAGAAGAAGGGATCCTATTTTGTATCAACATTTATTTTGATTTTTC
AGACATCCTGAAGTTTATATTTTGATCCTACCAAGATTTAGAATAATTAGTCATGTAATT
GTCTTTTACTCCAGAAAAGAT---AATATCTTTAGGTATTATAGAATGGTTTGAGCTATA
AGAGGAATTAGGTTTCTTAGATTTCTAGTGTGGGCTCATCATATGTTCAGTGTAGGTATA
G
>ASCIDIANS_Phallusia_fumigata_AM292602
CGTCGTTGGTTGATGTCAACAAATCATAAGGATATTGGTACGTTGTATTTCCTATTTGGA
ATCTTTGCTAGGGTGGTAGGGACAGCTATA---AGCGTCATTATCCGCCTTGAGTTATCC
CAATCAGGACTGGTGATTGGGGAT---GGGCAGGTGTATAATGTAATTGTTACAGCGCAT
GCCTTCGTTATAATTTTTTTCTTTGTGATACCCATTATGATTGGGAGGTTTGGTAATTGG
CTCTTGCCTATAATA---GTGGGGGCGCCTGACATGGCTTTTCCTCGTTTAAATAACATG
AGTTTCTGATTGTTGCCTCCAGCATTGTTCTTGCTGTTGGTATCCTCTGTGGTGGGGAGT
GGAGCTGGAACAAGGTGAACCGTCTACCCGCCGCTTGCTAGGAATCTAGCGCATTCCAGG
GCCTCGGTTGAC---TGTGCTATTTTTTCACTCCACTTGGCAAGAGTTTCAAGTATTTTA
GGTTCTATTAACTTTTTAGTTACTATGATAAATATAAAGGCTAAGAGGTTTAGGACTTAC
AACATTAGTTTGTTTTGTTGGTCAGTTATTTTCACAACTATTCTGTTAGTCCTATCTCTA
CCAGTGCTAGCGGCT---GCTATTACTATGCTACTGTTCGATCGTAATGTAAATAGCAGT
TTTTTTGATCCTGGTGGGGGGGGGGACCCCATTCTTTACCAGCATTTGTTTTGGTTTTTT
GGCCATCCGGAGGTGTATATTCTAATTCTTCCGGGGTTTAGGATAATCAGCCATGTGATT
GTATTTTATTCGGGTAAGGCC---TCTATCTTTAGGTACTATGGTATGGTGTGGGCTATG
GGTAGTATTGGTTTGCTAGGTTTCTTAGTGTGAGCTCACCACATATTTACCGTGGGGGTT
G
>ASCIDIANS_Phallusia_mammilata_NC009833
CGTCGTTGGTTGATGTCCACTAACCATAAAGATATTGGAACCCTTTACTTCTTATTTGGT
ATTTTTGCGGGAGTAGTAGGTACGGCAATA---AGCGTTATTATTCGCCTCGAGCTATCT
CAGTCTGGACTGGTGATCGGGGAT---GGTCAAGTCTACAATGTGATCGTAACCGCCCAT
GCCTTTGTGATAATCTTCTTTTTCGTCATGCCCATTATAATCGGCGGGTTTGGTAATTGG
CTTTTGCCTATGATA---GTGGGGGCGCCTGACATGGCATTCCCCCGTCTTAATAATATG
AGCTTCTGGCTACTTCCTCCGGCTTTATTTCTTCTACTAGTCTCTTCCGTGGTTGGGAGT
GGGGCCAGAACAGGTTGGACTGTGTACCCCCCTCTTGCTGGCAATTTAGCTCATGCGGGT
GCCTCCGTGGAT---TGTGCTATTTTTTCCCTCCACTTAGCGGGGGTTTCCAGTATTCTC
GGGTCGATTAATTTTCTTGTAACGATGATGAACATAAAGGCTAAGGGGTTTGGGGCCTAT
AATATTAGTCTTTTTTGTTGGTCGGTAATTTTTACAACGATTTTGCTTGTGCTGTCTCTT
CCCGTTCTCGCGGCA---GCTATCACAATGCTTCTATTTGATCGTAACGCCAATAGTAGC
TTCTTTGATCCGGGAGGTGGGGGTGATCCTATTCTGTATCAGCACTTATTTTGGTTTTTT
AGGCACCCCGAGGTCTATATTCTGATTCTGCCAGGTTTTGGTATAATCAGCCATGTGGTA
GTTTTCTACTCAGGGAAATCC---TCTATTTTTGGATATTACGGTATGGTGTGGGCTATG
GGAAGCATTGGGCTTTTGGGATTTTTAGTCTGGGCTCATCACATGTTTACGGTGGGTGTG
G
>ASCIDIANS_Distomus_variolosus_FJ528654
------------------------------GATATTGGGACATTATATTTTATTTTTAGA
GTTTGATCTGGTTTAATTAGGACAAGGATA---AGTGTTTTTATTCGTATAGAATTATCC
CAAACAAGAAAAGTAGTGAGAGAT---AGACAGTTATATAATGTTATTGTAACTGCCCAC
GCATTGGTTATAATTTTTTTCTTTGTTATGCCTATTATAATTGGAAGATTTGGAAATTGG
TTATTACCCTTAATA---ATTGGTTGTCCAGATATAGCTTTCCCCCGTTTAAATAATATA
AGTTTTTGATTATTGCCTCCAGCGCTATTTTTACTTTTTATTAGTTCTATAATTGAGAGT
GGATCAAGGACTGGTTGAACAGTCTACCCTCCGTTATCAAGAAGTATTGCACATTCTAGG
GCTGCAGTTGAC---TGTGCAATTTTTTCCTTACATTTAGCAAGAGTTTCAAGTATTCTT
GGATCTTTAAATTTTATTACTACTTTGTTTAATATAAAAAACAAAGGTTGAAATTTATTT
TCAATACCATTATTTTGTTGGACAGTGTTAGTGACTACTATTTTATTATTGTTATCATTA
CCGGTTTTAGCTGCT---GCTATTACTATATTATTGTTTGATCGTAATTTTAATACTTCG
TTTTTTGACCCAGCCGGTGGTGGGGACCCAGTATTGTTCCAACATTTATTTTGATTTTTT
------------------------------------------------------------
------------------------------------------------------------
------------------------------------------------------------
-
>ASCIDIANS_Polycarpa_aurata_FJ528646
------------------------------------GGGACTTTGTATTTTATTTTTAGG
GTTTGAGCTGGTTTGGTTGGAACTGGTATA---AGTGTTTTTATTCGTCTTGAGTTGTCT
CAAATTAGACAGGTGGTAAGGGAC---GGGCAGCTGTACAACGTGGTTGTGACGGCGCAT
GCTTTTGTTATGATCTTTTTTTTTGTAATACCAATTATAATTGGTGGTTTTAGAAATTGG
TTGCTGCCTTTAATG---GTGGGTAGTCCAGATATGGCTTTTCCTCGTTTAAATAACATA
AGTTTTTGGCTTCTTCCTCCTGCGTTGTTTCTACTTTTGATTAGTTCAATAATTGAGAGT
GGGGTCAGAACCGGTTGGACAGTGTATCCACCTTTAGCTAGAAATTTAGCACACTCTGGA
GCTGCTTTGGAT---TGTGCTATTTTTTCGTTGCATTTGGCTAGGGTTTCTAGTATTTTG
GGTTCTTTAAATTTCATAACCACTTTGTTTAATATAAAGACGAAGGGGTGGGATTTGTTT
TCTATGCCTTTGTTTTGTTGAACAGTGCTGGTGACTACTATTTTGTTGTTGCTTTCTCTT
CCTGTTTTGGCGGCT---GCTATTACAATGTTGCTGTTTGATCGTAATTTTAATACGTCT
TTTTTTGATCCTGCGGGAGGGGGGGATCCTGTCCTCTATCAGCATTTGTTTTGATTTTTT
------------------------------------------------------------
------------------------------------------------------------
------------------------------------------------------------
-
>ASCIDIANS_Styela_plicata_FJ528634
------------------------------------GGGACTTTGTATTTTATTTTGAGA
GTTTGAGCAGGTTTTATTGGATCTGGTATA---AGTGTGCTAATTCGTACTGAGTTGTCT
CAAGTGAGACAGTTAATTGGTGAT---AGGCAGTTGTATAATGTGGTGGTTACTGCTCAT
GCCTTTGTTATGATCTTTTTTTTCGTTATGCCTATCATGATTGGAAGGTTTGGAAATTGG
TTACTTCCACTAATG---ATTGGAAGTCCGGATATGGCTTTTCCTCGTATGAATAATATG
AGTTTTTGGTTGTTACCTCCTGCTCTTTTTTTATTGTTGATTAGTTCTGTGGTTGAAAGC
GGAGCTAGGACAAGGTGAACCGTTTACCCACCTTTGTCTGGAAATTTAGCACATTCAGGA
GCTTCTGTGGAT---TGTGCTATTTTTTCTTTGCATCTGGCAAGGGTTTCTAGTATTTTG
GGGTCATTGAACTTTTTAACTACTATGTTTAATATGAAAACTAAGAGATGGGATATGTTC
TCTATTCCTTTGTTTTGTTGAACTGTTTTGGTTACTACTGTATTGTTGGTGTTGTCTCTG
CCGGTTTTAGCTGCG---GCTATTACTATACTTTTATTTGATCGTAATTTTAATTCTTCT
TTTTTCGATCCTATAGGGGGAGGTGATCCAGTGTTGTTTCAGCATTTATTCTGATTTTTT
------------------------------------------------------------
------------------------------------------------------------
------------------------------------------------------------
-
>ASCIDIANS_Pyura_praeputialis_FJ528623
---------------------------AAAGATATTGGGACTTTGTATTTTTTATTTGGG
ATTTGAGCTGGGATAGTGGGAACTAGAATA---AGTGTTATTATTCGGTTGGAATTGTCT
CAAGTAGGGCAGGTCATTGGAGAT---GGGCAGATATATAACGTGGTCGTTACAGCTCAT
GCTTTTGTAATAATTTTTTTCTTTGTGATACCTATGATAATTAGGAGGTTTGGGAATTGA
TTACTTCCGTTAATA---TTAGGAAGTCCGGATATAGCTTTTCCTCGGTTGAATAACATG
AGTTTTTGGTTTTTGCCACCAGCCCTGTTTTTGTTACTTATTAGTTCAATAATTGAGACT
GGAGTAAGAACTAGATGAACTGTGTATCCTCCTTTAGCTGGAAATTTAGCTCATTCTAGG
CCTGGGTTAGAT---TGTGCTATTTTTTCTTTGCATTTAGCTAGGGTTTCTAGTATTTTA
AGGTCGTTGAATTTTATAACCACTATGTTTAATATAAAAACTAAAGGTTGAGGGATGTTT
TCTATGTCGTTGTTTTGTTGGACCGTGCTTGTAACTACTATTTTATTGTTGTTATCGTTA
CCGGTGTTGGCTGCA---GGAATTACCATGTTACTGTTTGATCGGAACTTTAATACATCA
TTTTTTGATCCTGCTAGAGGAAGGGATCCTGTATTATATCAACATTTGTTTTGATTTTTT
------------------------------------------------------------
------------------------------------------------------------
------------------------------------------------------------
-
>ASCIDIANS_Microcosmus_squamiger_FJ528603
---------------------------AAAGATATTGGGACTCTATATTTTATTTTTAGA
ATTTGAGCAGGTTTGGTAGGAACTGGGATA---AGTGTCTTAATTCGTATGGAGCTGTCA
CAAACAGGTCCAGTAATTGGTGAT---GGGCAGTTGTATAATGTTATTGTCACTGCACAT
GCTTTTGTAATAATCTTTTTTTTCGTTATGCCCATAATAATTAGGGGTTTTGGAAACTGG
TTGTTACCTTTGATA---TTAGGATCTCCTGATATGGCTTTTCCACGGTTAAATAATATG
AGTTTTTGGTTTTTACCCCCAGCATTTTTTCTACTTCTTATTTCTTCTCTTATTGAGAGC
GGTGTTAGGACAGGTTGGACAGTTTACCCTCCTTTAGCTGGGAATTTAGCACATTCAAGG
CCAGCATTAGAT---AGTGCTATTTTTTCACTACATTTGGCCAGGGTTTCTAGTATCTTG
GGTAGTTTAAATTTTATAACTACTATATTTAATATAAAGGCAAAAGGTTGGAGATTATTT
AATATACCTTTATTTGTATGGACTGTTTTAGTCACAACGGTTTTATTGTTATTATCTTTG
CCAGTATTAGCTGCA---GCAATTACAATATTGTTGTTTGATCGTAATTTTAACACATCC
TTCTTTGATCCAGCAGGTGGGGGAGATCCTATCTTATATCAACATTTATTTTGATTTTTT
------------------------------------------------------------
------------------------------------------------------------
------------------------------------------------------------
-
>ASCIDIANS_Pycnoclavella_communis_AM746353
---------------TCAACAAATCATAAAGATATTGGAACTTTATATTTTTTACTAAGG
ATTTATTCTGCTTTGGTGGGAACTGGTTTA---AGTATGGTTATTCGTACAGAATTATCT
CAGACAGGACAAATTATTGGTAAT---AGACAAATTTATAATGTGGTAGTAACCGCGCAC
GCTTTACTTATAATTTTTTTTTTTATTATGCCAGTTATGATTAGAGGTTTTGGAAACTGG
TTATTACCTTTAATA---GTTAGGTCTCCTGATATGGCTTTTCCTCGCTTAAATAACATG
AGTTTTTGGCTTTTACCTCCTGCTTTATTACTTTTAATTATGTCTGTTTTTAATAGGGAC
GGGGTGGGGACTAGGTGAACTATTTATCCTCCTCTTTCTAGAGTATTAGCACACTCTAGT
AGAGCTGTTGATATAGGG---ATTTTTTCTTTACATTTAGCTAGGATTTCTAGTATTTTA
AGATCTATAAATTTTTTAGTAACTTTGTCGAATATGAAACTTAAAAGATTTAATTATCAT
AATTTAAGTCTTTTTTGTTGGTCTGTTATTGTAACTACTATTTTGTTGGTTTTATCTTTA
CCTGTTTTGGCTGCT---GCAATTACTATGTTATTATTTGATCGTAATTTAAACACGAGT
TTTTTTGATCCAATAGGTAGAAGAGATCCTATTTTGTTTCAGCATTTGTTTTGATTTTTT
GGTCACCCT---------------------------------------------------
------------------------------------------------------------
------------------------------------------------------------
-
>ASCIDIANS_Clavelina_lepadiformis_NC012887
AGACGTTGATTTATGTCTACTAATCATAAAGATATTGGTACTTTATATTTTTTTTTAAGA
ATTTATTCGGCTTTAGTGAGAACTGGTTTA---AGTATAATTATTCGTACTGAGCTTTCA
CAAACTGGGCAATTAATTGGTAAT---GGTCAGATTTATAATGTAGTAGTAACTGCACAT
GCTCTTTTAATAATTTTTTTTTTTATTATACCTGTTATAATTAGAGGATTTAGAAATTGG
CTATTACCTATAATA---GTAGGATCTCCTGATATAGCTTTCCCGCGTTTAAATAATATA
AGTTTCTGATTACTGCCTCCAGCTTTATTTCTTCTTGTATTATCTGTTTTTAATAGGGAC
AGGGTAAGGACAGGGTGGACTATTTACCCACCATTATCTGGCATTTTAGCTCATAGTAGT
GGGGCTGTAGATATAGGT---ATTTTTTCTTTACATTTAGCTAGGGTTTCTAGTATTTTA
AGGTCTATAAATTTTTTAGTTACAATAAGTAATATGAAATTAAAAGGTTTTGATTATAAT
AATTTAAGTTTATTTTGTTGATCTGTTGTTGTAACCACTGTTTTACTGGTGCTATCTCTA
CCTGTTTTAGCTGCT---GCTATTACCATACTGCTTTTTGATCGTAATTTAAATACTAGT
TTTTTTGATCCTATAGGAAGGAGAGATCCTATTCTTTTTCAACATTTATTTTGGTTTTTC
GGACATCCTGAAGTATACATTTTAATTTTGCCAGGGTTTGGTATAATCAGTCAAATTGTA
GTCTTTTATTCTGGTAAGGAT---AATATTTTTAGGTATTATAGAATAGTTTGGGCAATA
TGTAGAATTAGGTTTCTTGGTTTTTTAGTTTGAGCACATCATATATTTAGTGTAGGTATA
G
>ASCIDIANS_Clavelina_lepadiformis_FJ839918
AGACGTTGATTTATGTCTACTAATCATAAAGATATTGGTACTTTATATTTTTTTTTAAGA
ATTTATTCGGCTTTAGTGAGAACTGGTTTA---AGTATAATTATTCGTACTGAGCTTTCA
CAAACTGGGCAATTAATTGGTAAT---GGTCAGATTTATAATGTAGTAGTAACTGCACAT
GCTCTTTTAATAATTTTTTTTTTTATTATACCTGTTATAATTAGAGGATTTAGAAATTGG
CTATTACCTATAATA---GTAGGATCTCCTGATATAGCTTTCCCGCGTTTAAATAATATA
AGTTTCTGATTACTGCCTCCAGCTTTATTTCTTCTTGTATTATCTGTTTTTAATAGGGAC
AGGGTAAGGACAGGGTGGACTATTTACCCACCATTATCTGGCATTTTAGCTCATAGTAGT
GGGGCTGTAGATATAGGT---ATTTTTTCTTTACATTTAGCTAGGGTTTCTAGTATTTTA
AGGTCTATAAATTTTTTAGTTACAATAAGTAATATGAAATTAAAAGGTTTTGATTATAAT
AATTTAAGTTTATTTTGTTGATCTGTTGTTGTAACCACTGTTTTACTGGTGCTATCTCTA
CCTGTTTTAGCTGCT---GCTATTACCATACTGCTTTTTGATCGTAATTTAAATACTAGT
TTTTTTGATCCTATAGGAAGGAGAGATCCTATTCTTTTTCAACATTTATTTTGGTTTTTC
GGACATCCTGAAGTATACATTTTAATTTTGCCAGGGTTTGGTATAATCAGTCAAATTGTA
GTCTTTTATTCTGGTAAGGAT---AATATTTTTAGGTATTATAGAATAGTTTGGGCAATA
TGTAGAATTAGGTTTCTTGGTTTTTTAGTTTGAGCACATCATATATTTAGTGTAGGTATA
G
>MACROALGAE_Undaria pinnatifida_GQ368267
------------------------------------------------TTATATTTAATT
TTTGGGGGTTTTTCGGGGGTTCTTGGTACAGCAATGTCTGTTTTTATCCGATTGCAATTA
GCTAGCCCTGGTAATCAATTTTTGGGGGGAAATCATCAGTTGTATAATGTTATTGTAACA
GCACATGCTTTCTTAATGATTTTTTTTATGGTTATGCCAATTCTTATCGGTGGATTTGGT
AACTGGTTTGTACCTTTAATGATTGGTGCTCCTGATATGGCTTTTCCTCGTATGAATAAT
ATTAGTTTTTGGTTATTACCTCCCTCTTTAATTCTTCTTTTAGCCTCTTCTTTAGTAGAG
TCTGGGGCTGGAACAGGTTGGACGGTATACCCTCCGCTTAGTGGTATTCAAGCTCACTCA
GGTCCTTCAGTTGATTTAGCTATTTTTAGTCTTCACCTTTCAGGAGCTGCTTCTATTTTA
GGTGCTATAAACTTTATTACCACAATTTTTAATATGAGAGCACCTGGTATGACAATGGAT
AGATTGCCTCTTTTTGTGTGGTCTGTTTTAATTACAGCGTTTTTATTGTTGTTATCATTG
CCGGTTTTAGCAGGTGCTGTTACAATGTTACTAACAGATCGTAATTTTAATACTACTTTT
TTTGATCCTGCGGGCGGTGGTGATCCAGTATTATATCAGCATTTANNNNNNNNCTTTGGT
CATCCTGAAGTATATATATTAATTTTACCAGGATTCGGTATTGTTAGTCATATATTATCT
ACTTTATCAAGAAAACCAGTTTTCGGTTATTTAGGTATGGTTTATGCTATGCTTTCTATA
GGTATACTTGGTTTTATTGTATGGGCTCATCACATGTTTACAGTAGGTTTAGATATTGAT
ACAAGAGCTTATTTTACAGCAGCCACTATGATTATTGCGGTCCCTACAGGTATTAAAATT
TTTAGTTGGGTCGCAACTTTGTGGGGAGGTTCTATTCGGTTAAAAACTCCGATGTTATTT
TCTATAGGTTTTCTTTTTCTTTTTACTATAGGAGGGTTAACAGGGGTTGTTTTAGCAAAT
TCAGGGGTTGATATTGCTTTACATGATACGTATTATGTGGTTGCACACTTTCATTATGTA
TTAAG-------------------------------------------------------
-------------------------------------
>MACROALGAE_Undaria pinnatifida_AF037993 
------------------------------------------GGTACATTATATTTAATT
TTTGGGGGTTTTTCGGGGGTTCTTGGTACAGCAATGTCTGTTTTTATCCGATTGCAATTA
GCTAGCCCTGGTAATCAATTTTTGGGGGGAAATCATCAGTTGTATAATGTTATTGTAACA
GCACATGCTTTCTTAATGATTTTTTTTATGGTTATGCCAATTCTTATCGGTGGATTTGGT
AACTGGTTTGTACCTTTAATGATTGGTGCTCCTGATATGGCTTTTCCTCGTATGAATAAT
ATTAGTTTCTGGTTATTACCTCCCTCTTTAATTCTTCTTTTAGCCTCTTCTTTAGTAGAG
TCTGGGGCTGGAACAGGTTGGACGGTATACCCTCCGCTTAGTGGTATTCAAGCTCACTCA
GGTCCTTCAGTTGATTTAGCTATTTTTAGTCTTCACCTTTCAGGAGCTGCTTCTATTTTA
GGTGCTATAAACTTTATTACCACAATTTTTAATATGAGAGCACCTGGTATGACAATGGAT
AGATTGCCTCTTTTTGTGTGGTCTGCTTTAATTACAGCGTTTTTATTGTTGTTATCATTG
CCGGTTTTAGCAGGTGCTGTTACAATGTTACTAACAGATCGTAATTTTAATACTACTTTT
TTTGATCCTGCGGGCGGTGGTGATCCAGTATTATATCAGCATTTATTTTGGTTCTTTGGT
CATCCTGAAGTATATATATTAATTTTACCAGGATTCGGTATTGTTAGTCATATATTATCT
ACTTTATCAAGAAAACCAGTTTTCGGTTATTTAGGTATGGTTTATGCTATGCTTTCTATA
GGTATACTTGGTTTTATTGTATGGGCTCATCACATGTTTACAGTAGGTTTAGATATTGAT
ACAAGAGCTTATTTTACAGCAGCCACTATGATTATTGCGGTCCCTACAGGTATTAAAATT
TTTAGTTGGGTCGCAACTTTGTGGGGAGGTTCTATTCGGTTAAAAACTCCGATGTTATTT
TCTATAGGTTTTCTTTTTCTTTTTACTATAGGAGGGTTAACAGGGGTTGTTTTAGCAAAT
TCAGGGGTTGATATTGCTCTT---------------------------------------
------------------------------------------------------------
-------------------------------------
>MACROALGAE_Undaria pinnatifida_EF218853
--------------------------------------------------ATATTTAATT
TTTGGGGGTTTTTCGGGGGTTCTTGGTACAGCAATGTCTGTTTTTATCCGATTGCAATTA
GCTAGCCCTGGTAATCAATTTTTGGGGGGAAATCATCAGTTGTATAATGTTATTGTAACA
GCACATGCTTTCTTAATGATTTTTTTTATGGTTATGCCAATTCTTATCGGTGGATTTGGT
AACTGGTTTGTACCTTTAATGATTGGTGCTCCTGATATGGCTTTTCCTCGTATGAATAAT
ATTAGTTTTTGGTTATTACCTCCCTCTTTAATTCTTCTTTTAGCCTCTTCTTTAGTAGAG
TCTGGGGCTGGAACAGGTTGGACGGTATACCCTCCGCTTAGTGGTATTCAAGCTCACTCA
GGTCCTTCAGTTGATTTAGCTATTTTTAGTCTTCACCTTTCAGGAGCTGCTTCTATTTTA
GGTGCTATAAACTTTATTACCACAATTTTTAATATGAGAGCACCTGGTATGACAATGGAT
AGATTGCCTCTTTTTGTGTGGTCTGTTTTAATTACAGCGTTTTTATTGTTGTTATCATTG
CCGGTTTTAGCAGGTGCTGTTACAATGTTACTAACAGATCGTAATTTTAATACTACTTTT
TTTGATCCTGCGGGCGGTGGTGATCCAGTATTATATCAGCATT-----------------
------------------------------------------------------------
------------------------------------------------------------
------------------------------------------------------------
------------------------------------------------------------
------------------------------------------------------------
------------------------------------------------------------
------------------------------------------------------------
------------------------------------------------------------
-------------------------------------
>MACROALGAE_Undaria pinnatifida_AB443535
--------------------------------------------TACATTATATTTAATT
TTTGGGGGTTTTTCGGGGGTTCTTGGTACAGCAATGTCTGTTTTTATCCGATTGCAATTA
GCTAGCCCTGGTAATCAATTTTTGGGGGGAAATCATCAGTTGTATAATGTTATTGTAACA
GCACATGCTTTCTTAATGATTTTTTTTATGGTTATGCCAATTCTTATCGGTGGATTTGGT
AACTGGTTTGTACCTTTAATGATTGGTGCTCCTGATATGGCTTTTCCTCGTATGAATAAT
ATTAGTTTTTGGTTGTTACCTCCCTCTTTAATTCTTCTTTTAGCCTCTTCTTTAGTAGAG
TCTGGGGCTGGAACAGGTTGGACGGTATACCCTCCGCTTAGTGGTATTCAAGCTCACTCA
GGTCCTTCAGTTGATTTAGCTATTTTTAGTCTTCACCTTTCAGGAGCTGCTTCTATTTTA
GGTGCTATAAACTTTATTACCACAATTTTTAATATGAGAGCACCTGGTATGACAATGGAT
AGATTGCCTCTTTTTGTGTGGTCTGTTTTAATTACAGCGTTTTTATTGTTGTTATCATTG
CCGGTTTTAGCAGGTGCTGTTACAATGTTACTAACAGATCGTAATTTTAATACTACTTTT
TTTGATCCTGCGGGCGGTGGTGATCCAGTATTATATCAGCATTTATTT------------
------------------------------------------------------------
------------------------------------------------------------
------------------------------------------------------------
------------------------------------------------------------
------------------------------------------------------------
------------------------------------------------------------
------------------------------------------------------------
------------------------------------------------------------
-------------------------------------
>MACROALGAE_Undaria pinnatifida_AB443533
--------------------------------------------TACATTATATTTAATT
TTTGGGGGTTTTTCGGGGGTTCTTGGTACAGCAATGTCTGTTTTTATCCGATTGCAATTA
GCTAGCCCTGGTAATCAATTTTTGGGGGGAAATCATCAGTTGTATAATGTTATTGTAACA
GCACATGCTTTCTTAATGATTTTTTTTATGGTTATGCCAATTCTTATCGGTGGATTTGGT
AACTGGTTTGTACCTTTAATGATTGGTGCTCCTGATATGGCTTTTCCTCGTATGAATAAT
ATTAGTTTTTGGTTATTACCTCCCTCTTTAATTCTTCTTTTAGCCTCTTCTTTAGTAGAG
TCTGGGGCTGGAACAGGTTGGACGGTATACCCTCCGCTTAGTGGTATTCAAGCTCACTCA
GGTCCTTCAGTTGATTTAGCTATTTTTAGTCTTCACCTTTCAGGAGCTGCTTCTATTTTA
GGTGCTATAAACTTTATTACCACAATTTTTAATATGAGAGCACCTGGTATGACAATGGAT
AGATTGCCTCTTTTTGTGTGGTCTGTTTTAATTACAGCGTTTTTATTGTTGTTATCATTG
CCGGTTTTAGCAGGTGCTGTTACAATGTTACTAACAGATCGTAATTTTAATACTACTTTT
TTTGATCCTGCGGGCGGTGGTGATCCAGTATTATATCAGCATTTATTT------------
------------------------------------------------------------
------------------------------------------------------------
------------------------------------------------------------
------------------------------------------------------------
------------------------------------------------------------
------------------------------------------------------------
------------------------------------------------------------
------------------------------------------------------------
-------------------------------------
>MACROALGAE_Undaria pinnatifida_AB443536
--------------------------------------------TACATTATATTTAATT
TTTGGGGGTTTTTCGGGGGTTCTTGGTACAGCAATGTCTGTTTTTATCCGATTACAATTG
GCTAGCCCTGGTAATCAATTTTTGGGGGGAAATCATCAGTTGTATAATGTTATTGTAACA
GCACATGCTTTCTTAATGATTTTTTTTATGGTTATGCCAATTCTTATCGGTGGATTTGGT
AACTGGTTTGTACCTTTAATGATTGGTGCTCCTGATATGGCTTTTCCTCGTATGAATAAT
ATTAGTTTTTGGTTGTTACCTCCCTCTTTAATTCTTCTTTTAGCCTCTTCTTTAGTAGAG
TCTGGGGCTGGAACAGGTTGGACGGTATACCCTCCACTTAGTGGTATTCAAGCTCACTCA
GGTCCTTCAGTTGATTTAGCTATTTTTAGTCTTCACCTTTCAGGAGCTGCTTCTATTTTA
GGTGCTATAAACTTTATTACCACAATTTTTAATATGAGAGCACCTGGTATGACAATGGAT
AGATTGCCTCTTTTTGTGTGGTCTGTTTTAATTACAGCGTTTTTATTGTTGTTATCATTG
CCGGTTTTAGCAGGTGCTGTTACAATGTTACTAACAGATCGTAATTTTAATACTACTTTT
TTTGATCCTGCGGGCGGTGGTGATCCAGTATTATATCAGCATTTATTT------------
------------------------------------------------------------
------------------------------------------------------------
------------------------------------------------------------
------------------------------------------------------------
------------------------------------------------------------
------------------------------------------------------------
------------------------------------------------------------
------------------------------------------------------------
-------------------------------------
>Undaria_pinnatifida_unpublished
-----------------TGGGTCAACAAATCATAAAGATATTGGTACATTATATTTAATT
TTTGGGGGTTTTTCGGGGGTTCTTGGTACAGCAATGTCTGTTTTTATCCGATTGCAATTA
GCTAGCCCTGGTAATCAATTTTTGGGGGGAAATCATCAGTTGTATAATGTTATTGTAACA
GCACATGCTTTCTTAATGATTTTTTTTATGGTTATGCCAATTCTTATCGGTGGATTTGGT
AACTGGTTTGTACCTTTAATGATTGGTGCTCCTGATATGGCTTTTCCTCGTATGAATAAT
ATTAGTTTTTGGTTGTTACCTCCCTCTTTAATTCTTCTTTTAGCCTCTTCTTTAGTAGAG
TCTGGGGCTGGAACAGGTTGGACGGTATACCCTCCGCTTAGTGGTATTCAAGCTCACTCA
GGTCCTTCAGTTGATTTAGCTATTTTTAGTCTTCACCTTTCAGGAGCTGCTTCTATTTTA
GGTGCTATAAACTTTATTACCACAATTTTTAATATGAGAGCACCTGGTATGACAATGGAT
AGATTGCCTCTTTTTGTGTGGTCTGTTTTAATTACAGCGTTTTTATTGTTGTTATCATTG
CCGGTTTTAGCAGGTGCTGTTACAATGTTACTAACAGATCGTAATTTTAATACTACTTTT
TTTGATCCTGCGGGCGGTGGTGATCCAGTATTATATCAGCATTTATTTTGATTTTTTGGT
CACCCTGGAAGTTTAA-------------------------------
>MACROALGAE_Ectocarpus siliculosus_FP885846
-----------------------------CCACAAAGATATTGGTACCCTATATCTAATC
TTTGGTGGTTTTTCTGGGGTTTTAGGTACAGCGATGTCTGTTCTTATTAGGCTTCAACTC
GCTAGTCCGGGTAATCAGTTTTTAGGAGGTAATCACCAGTTATACAATGTTATTGTAACA
GCCCACGCTTTTTTAATGATTTTTTTTATGGTTATGCCAGTTCTTATTGGAGGTTTTGGT
AATTGGTTTGTTCCTTTAATGATTGGTGCTCCTGATATGGCTTTTCCTCGTATGAATAAT
ATTAGCTTTTGGTTGCTTCCTCCTTCTTTAATTCTTCTTTTAGCTTCTTCTTTAGTAGAA
TCAGGGGCAGGTACAGGGTGGACAGTTTATCCGCCATTAAGTGGGATTCAAGCTCACTCG
GGCCCTTCTGTCGACTTAGCTATATTTAGTCTTCACCTTTCAGGTGCAGCTTCTATTTTA
GGGGCTATAAATTTTATTACAACTATCTTTAACATGCGTGCTCCTGGTATGACTATGGAT
CGATTACCTCTTTTTGTATGGTCTGTTTTAATTACAGCTTTCTTATTGTTGTTATCTCTT
CCTGTTTTAGCCGGTGGTATTACAATGTTATTAACTGATAGAAATTTTAATACTACTTTT
TTTGATCCTGCAGGTGGAGGAGATCCAGTGTTATACCAACATTTATTTTGGTTTTTTGGT
CATCCGGAAGTTTATATCTTAATATTACCAGGCTTTGGTATAATTAGTCATATTCTATCA
ACTTTTGCCAGAAAGCCTGTATTTGGTTATTTGGGTATGGTTTATGCTATGTTATCTATA
GGTATTCTTGGTTTTATCGTTTGGGCTCATCACATGTTTACAGTTGGATTAGATATCGAT
ACTAGAGCCTATTTTACAGCAGCAACTATGATTATTGCGGTACCTACAGGGATTAAAATA
TTTAGCTGGATTGCTACTTTATGGGGAGGTTCTATCCGACTTAAAACACCTATGCTATTT
TCTATTGGTTTTCTTTTTTTATTTACAATCGGAGGTTTAACCGGAGTTGTATTAGCTAAT
TCAGGTATTGTCATAGGTTCAAATCCTATTCTCTCGA-----------------------
------------------------------------------------------------
-------------------------------------
>MACROALGAE_Ectocarpus sp._AF037994 
------------------------------------------GGTACCTTATACTTAATC
TTTGGTGGTTTTTCTGGGGTTTTAGGTACTGCGATGTCTGTTTTTATCAGGCTTCAACTT
GCTAGCCCAGGTAACCAGTTCTTAGGCGGTAATCACCAGTTATACAATGTTATTGTAACA
GCTCACGCTTTTTTAATGATTTTTTTTATGGTTATGCCAGTTCTTATTGGAGGTTTTGGT
AATTGGTTTGTTCCTTTAATGATTGGTGCTCCTGATATGGCTTTTCCTCGTATGAATAAT
ATTAGTTTTTGGTTATTACCTCCTTCTTTAATTCTTCTTTTAGCTTCTTCTTTAGTAGAA
TCTGGAGCAGGTACAGGATGGACAGTTTATCCTCCATTAAGTGGGATTCAAGCTCATTCA
GGACCTTCTGTTGACTTAGCTATATTTAGTCTTCATTTATCAGGTGCAGCTTCTATTTTA
GGGGCTATCAATTTTATTACAACTATTTTTAATATGCGTGCTCCTGGTATGACTATGGAC
CGAGTACCGCTTTTTGTATGGTCTGTTTTAATTACAGCTTTTTTATTGTTGTTATCTCTT
CCTGTTTTAGCCGGTGGGATTACAATGCTATTAACTGATAGAAATCTTAATACTACTTTT
TTTGACCCTGCAGGTGGAGGGGATCCAGTGTTATATCAACATTTATTTTGGTTTTTTGGA
CATCCTGAAGTTTATATATTAATTTTACCAGGATTCGGGATAATTAGCCACATTCTATCC
ACTTTTGCTAGAAAACCTGTATTTGGTTACTTAGGTATGGTTTATGCTATGCTATCTATA
GGTATCCTTGGTTTTATCGTTTGGGCTCATCATATGTTTACAGTTGGGTTAGATATCGAT
ACTAGAGCTTACTTTACAGCAGCAACTATGATTATTGCGGTACCTACAGGTATTAAAATA
TTTAGTTGGATTGCTACCTTATGGGGTGGCTCTATTCGACTTAAAACGCCTATGTTATTT
TCTATCGGTTTCCTTTTTTTATTTACAATTGGGGGTTTAACTGGAGTTGTATTAGCTAAT
TCAGGTATTGATATTGCTCTC---------------------------------------
------------------------------------------------------------
-------------------------------------
>MACROALGAE_Saccharina angustata_AP011498
--------------------------------TAAAGATATTGGTACATTATATTTAATC
TTTGGAGGTTTCTCGGGTGTTCTTGGAACAGCAATGTCTGTTCTTATTCGTTTACAATTG
GCCAGTCCTGGAAATCAATTTTTAGGAGGTAATCACCAGTTATATAATGTTATTGTAACT
GCGCATGCTTTTTTAATGATTTTTTTTATGGTTATGCCAATCCTTATTGGTGGGTTTGGC
AATTGGTTTGTACCTTTAATGATTGGTGCTCCTGATATGGCTTTTCCCCGTATGAATAAC
ATTAGTTTTTGGTTACTACCTCCTTCTTTAATTTTGCTTCTAGCGTCCTCATTGGTAGAG
TCTGGAGCTGGGACAGGTTGGACAGTGTATCCACCTCTTAGTGGTATTCAGGCACACTCA
GGACCTTCTGTTGATTTAGCTATATTTAGTCTTCATCTCTCAGGTGCTGCTTCTATTTTA
GGGGCTATAAATTTTATTACAACAATTTTTAATATGAGAGCCCCTGGTATGACGATGGAT
AGATTACCTCTTTTTGTATGGTCTGTCTTAATCACAGCGTTCTTATTATTGTTATCACTT
CCTGTTTTAGCGGGTGGTATTACAATGCTATTAACAGATAGGAATTTCAACACTACTTTT
TTTGATCCGGCTGGTGGTGGTGATCCTGTATTGTATCAGCATTTATTTTGGTTTTTTGGC
CATCCTGAAGTTTATATTTTAATTTTACCCGGATTTGGTATTGTTAGTCATATACTATCT
ACTTTTGCTAGAAAACCTGTGTTTGGGTACTTAGGTATGGTTTATGCTATGCTTTCAATT
GGTATCCTTGGGTTTATTGTTTGGGCGCACCATATGTTTACCGTAGGTCTGGACATCGAC
ACAAGAGCTTATTTTACAGCCGCTACCATGATTATTGCGGTTCCAACAGGTATTAAAATT
TTTAGTTGGATTGCTACTTTATGGGGTGGTTCTATTCGGTTAAAAACCCCCATGTTATTC
TCTATTGGTTTTCTTTTTCTTTTTACTATAGGGGGGTTAACTGGGGTTGTTTTAGCTAAT
TCCGGGGTTGATATTGCTTTACACGATACA------------------------------
------------------------------------------------------------
-------------------------------------
>MACROALGAE_Saccharina ochotensis_AP011495
-TCTCTTCTAGGTGGTTATTTTCCACCAACCATAAAGATATTGGTACATTGTATTTAATC
TTTGGAGGTTTTTCAGGTGTTCTTGGAACAGCAATGTCTGTTCTTATTCGTTTGCAATTG
GCCAGTCCTGGAAATCAATTTTTAGGGGGTAATCACCAATTATACAATGTTATTGTAACT
GCGCATGCTTTCTTAATGATTTTTTTTATGGTTATGCCAATTCTTATTGGTGGGTTTGGA
AATTGGTTTGTACCTTTAATGATTGGTGCTCCTGATATGGCTTTTCCCCGTATGAATAAC
ATTAGTTTTTGGTTACTACCTCCCTCTTTAATTTTGCTTCTAGCGTCCTCGTTGGTAGAA
TCTGGAGCTGGTACAGGTTGGACAGTGTACCCACCTCTTAGTGGTATTCAGGCACACTCA
GGACCTTCTGTTGACTTAGCTATATTTAGTCTTCATCTTTCGGGTGCTGCTTCTATTTTA
GGGGCTATAAACTTTATTACAACAATTTTTAATATGAGAGCACCCGGTATGACGATGGAT
AGATTGCCCCTTTTTGTATGGTCTGTCTTAATAACAGCGTTCTTATTACTGTTATCACTT
CCTGTTTTAGCAGGTGGTATTACAATGCTATTAACAGATAGGAATTTTAATACTACTTTT
TTTGATCCGGCCGGTGGTGGTGATCCGGTATTGTATCAGCATTTATTTTGGTTTTTTGGC
CATCCTGAAGTTTATATTTTAATTTTACCTGGATTTGGTATTGTTAGTCATATACTATCT
ACTTTTGCTAGAAAACCTGTATTTGGGTATTTAGGTATGGTTTATGCTATGCTTTCAATT
GGTATCCTTGGTTTTATTGTATGGGCTCATCACATGTTTACCGTAGGTTTGGACATCGAC
ACAAGAGCTTATTTTACAGCTGCTACGATGATTATTGCGGTGCCTACAGGTATTAAAATT
TTCAGTTGGATTGCTACTTTATGGGGTGGTTCTATTCGTTTAAAAACCCCCATGCTATTC
TCAATTGGTTTTCTTTTCCTCTTTACTATAGGGGGGTTAACTGGGGTTGTTTTAGCTAA-
------------------------------------------------------------
------------------------------------------------------------
-------------------------------------
>MACROALGAE_Saccharina japonica_AP011493
TTCTCTTCTAGGTGGTTATTTTCCACCAACCATAAAGATATTGGTACATTGTATTTAATC
TTTGGAGGTTTTTCAGGTGTTCTTGGAACAGCAATGTCTGTTCTTATTCGTTTGCAATTG
GCCAGTCCTGGAAATCAATTTTTAGGGGGTAATCACCAATTATACAATGTTATTGTAACT
GCGCATGCTTTCTTAATGATTTTTTTTATGGTTATGCCAATTCTTATTGGTGGGTTTGGA
AATTGGTTTGTACCTTTAATGATTGGTGCTCCTGATATGGCTTTTCCCCGTATGAATAAC
ATTAGTTTTTGGTTACTACCTCCCTCTTTAATTTTGCTTCTAGCGTCCTCGTTGGTAGAA
TCTGGAGCTGGTACAGGTTGGACAGTGTACCCACCTCTTAGTGGTATTCAGGCACACTCA
GGACCTTCTGTTGACTTAGCTATATTTAGTCTTCATCTTTCGGGTGCTGCTTCTATTTTA
GGGGCTATAAACTTTATTACAACAATTTTTAATATGAGAGCACCCGGTATGACGATGGAT
AGATTGCCCCTTTTTGTATGGTCTGTCTTAATAACAGCGTTCTTATTACTGTTATCACTT
CCTGTTTTAGCAGGTGGTATTACAATGCTATTAACAGATAGGAATTTTAATACTACTTTT
TTTGATCCGGCCGGTGGTGGTGATCCGGTATTGTATCAGCATTTATTTTGGTTTTTTGGC
CATCCTGAAGTTTATATTTTAATTTTACCTGGATTTGGTATTGTTAGTCATATACTATCT
ACTTTTGCTAGAAAACCTGTATTTGGGTATTTAGGTATGGTTTATGCTATGCTTTCAATT
GGTATCCTTGGTTTTATTGTATGGGCTCATCACATGTTTACCGTAGGTTTGGACATCGAC
ACAAGAGCTTATTTTACAGCTGCTACGATGATTATTGCGGTGCCTACAGGTATTAAAATT
TTCAGTTGGATTGCTACTTTATGGGGTGGTTCTATTCGTTTAAAAACCCCCATGCTATTC
TCAATTGGTTTTCTTTTCCTCTTTACTATAGGGGGGTTAACTGGGGTTGTTTTAGCTA--
------------------------------------------------------------
------------------------------------------------------------
-------------------------------------
>MACROALGAE_Saccharina religiosa_AP011494
TTCTCTTCTAGGTGGTTATTTTCCACCAACCATAAAGATATTGGTACATTGTATTTAATC
TTTGGAGGTTTTTCAGGTGTTCTTGGAACAGCAATGTCTGTTCTTATTCGTTTGCAATTG
GCCAGTCCTGGAAATCAATTTTTAGGGGGTAATCACCAATTATACAATGTTATTGTAACT
GCGCATGCTTTCTTAATGATTTTTTTTATGGTTATGCCAATTCTTATTGGTGGGTTTGGA
AATTGGTTTGTACCTTTAATGATTGGTGCTCCTGATATGGCTTTTCCCCGTATGAATAAC
ATTAGTTTTTGGTTACTACCTCCCTCTTTAATTTTGCTTCTAGCGTCCTCGTTGGTAGAA
TCTGGAGCTGGTACAGGTTGGACAGTGTACCCACCTCTTAGTGGTATTCAGGCACACTCA
GGACCTTCTGTTGACTTAGCTATATTTAGTCTTCATCTTTCGGGTGCTGCTTCTATTTTA
GGGGCTATAAACTTTATTACAACAATTTTTAATATGAGAGCACCCGGTATGACGATGGAT
AGATTGCCCCTTTTTGTATGGTCTGTCTTAATAACAGCGTTCTTATTACTGTTATCACTT
CCTGTTTTAGCAGGTGGTATTACAATGCTATTAACAGATAGGAATTTTAATACTACTTTT
TTTGATCCGGCCGGTGGTGGTGATCCGGTATTGTATCAGCATTTATTTTGGTTTTTTGGC
CATCCTGAAGTTTATATTTTAATTTTACCTGGATTTGGTATTGTTAGTCATATACTATCT
ACTTTTGCTAGAAAACCTGTATTTGGGTATTTAGGTATGGTTTATGCTATGCTTTCAATT
GGTATCCTTGGTTTTATTGTATGGGCTCATCACATGTTTACCGTAGGTTTGGACATCGAC
ACAAGAGCTTATTTTACAGCTGCTACGATGATTATTGCGGTGCCTACAGGTATTAAAATT
TTCAGTTGGATTGCTACTTTATGGGGTGGTTCTATTCGTTTAAAAACCCCCATGCTATTC
TCAATTGGTTTTCTTTTCCTCTTTACTATAGGGGGGTTAACTGGGGTTGTTTTAGCTA--
------------------------------------------------------------
------------------------------------------------------------
-------------------------------------
>MACROALGAE_Saccharina diabolica_AP011496
TTCTCTTCTAGGTGGTTATTTTCCACCAACCATAAAGATATTGGTACATTGTATTTAATC
TTTGGAGGTTTTTCAGGTGTTCTTGGAACAGCAATGTCTGTTCTTATTCGTTTGCAATTG
GCCAGTCCTGGAAATCAATTTTTAGGGGGTAATCACCAATTATACAATGTTATTGTAACT
GCGCATGCTTTCTTAATGATTTTTTTTATGGTTATGCCAATTCTTATTGGTGGGTTTGGA
AATTGGTTTGTACCTTTAATGATTGGTGCTCCTGATATGGCTTTTCCCCGTATGAATAAC
ATTAGTTTTTGGTTACTACCTCCCTCTTTAATTTTGCTTCTAGCGTCCTCGTTGGTAGAA
TCTGGAGCTGGTACAGGTTGGACAGTGTACCCACCTCTTAGTGGTATTCAGGCACACTCA
GGACCTTCTGTTGACTTAGCTATATTTAGTCTTCATCTTTCGGGTGCTGCTTCTATTTTA
GGGGCTATAAACTTTATTACAACAATTTTTAATATGAGAGCACCCGGTATGACGATGGAT
AGATTGCCCCTTTTTGTATGGTCTGTCTTAATAACAGCGTTCTTATTACTGTTATCACTT
CCTGTTTTAGCAGGTGGTATTACAATGCTATTAACAGATAGGAATTTTAATACTACTTTT
TTTGATCCGGCCGGTGGTGGTGATCCGGTATTGTATCAGCATTTATTTTGGTTTTTTGGC
CATCCTGAAGTTTATATTTTAATTTTACCTGGATTTGGTATTGTTAGTCATATACTATCT
ACTTTTGCTAGAAAACCTGTATTTGGGTATTTAGGTATGGTTTATGCTATGCTTTCAATT
GGTATCCTTGGTTTTATTGTATGGGCTCATCACATGTTTACCGTAGGTTTGGACATCGAC
ACAAGAGCTTATTTTACAGCTGCTACGATGATTATTGCGGTGCCTACAGGTATTAAAATT
TTCAGTTGGATTGCTACTTTATGGGGTGGTTCTATTCGTTTAAAAACCCCCATGCTATTC
TCAATTGGTTTTCTTTTCCTCTTTACTATAGGGGGGTTAACTGGGGTTGTTTTAGCTA--
------------------------------------------------------------
------------------------------------------------------------
-------------------------------------
>MACROALGAE_Saccharina longipedalis_AP011497
TTCTCTTCTAGGTGGTTATTTTCCACCAACCATAAGGATATTGGTACATTGTATTTAATC
TTTGGAGGTTTTTCAGGTGTTCTTGGAACAGCAATGTCTGTTCTTATTCGTTTGCAATTG
GCCAGTCCTGGAAATCAATTTTTAGGGGGTAATCACCAATTATACAATGTTATTGTAACT
GCGCATGCTTTCTTAATGATTTTTTTTATGGTTATGCCAATTCTTATTGGTGGGTTTGGA
AATTGGTTTGTACCTTTAATGATTGGTGCTCCTGATATGGCTTTTCCCCGTATGAATAAC
ATTAGTTTTTGGTTACTACCTCCCTCTTTAATTTTGCTTCTAGCGTCCTCGTTGGTAGAA
TCTGGAGCTGGTACAGGTTGGACAGTGTACCCACCTCTTAGTGGTATTCAGGCACACTCA
GGACCTTCTGTTGACTTAGCTATATTTAGTCTTCATCTTTCGGGTGCTGCTTCTATTTTA
GGGGCTATAAACTTTATTACAACAATTTTTAATATGAGAGCACCCGGTATGACGATGGAT
AGATTGCCCCTTTTTGTATGGTCTGTCTTAATAACAGCGTTCTTATTACTGTTATCACTT
CCTGTTTTAGCAGGTGGTATTACAATGCTATTAACAGATAGGAATTTTAATACTACTTTT
TTTGATCCGGCCGGTGGTGGTGATCCGGTATTGTATCAGCATTTATTTTGGTTTTTTGGC
CATCCTGAAGTTTATATTTTAATTTTACCTGGATTTGGTATTGTTAGTCATATACTATCT
ACTTTTGCTAGAAAACCTGTATTTGGGTATTTAGGTATGGTTTATGCTATGCTTTCAATT
GGTATCCTTGGTTTTATTGTATGGGCTCATCACATGTTTACCGTAGGTTTGGACATCGAC
ACAAGAGCTTATTTTACAGCTGCTACGATGATTATTGCGGTGCCTACAGGTATTAAAATT
TTCAGTTGGATTGCTACTTTATGGGGTGGTTCTATTCGTTTAAAAACCCCCATGCTATTC
TCAATTGGTTTTCTTTTCCTCTTTACTATAGGGGGGTTAACTGGGGTTGTTTTAGCTA--
------------------------------------------------------------
------------------------------------------------------------
-------------------------------------
>MACROALGAE_Saccharina japonica_JF937591
-------------------TTTCCACCAACCATAAAGATATTGGTACATTGTATTTAATC
TTTGGAGGTTTTTCAGGTGTTCTTGGAACAGCAATGTCTGTTCTTATTCGTTTGCAATTG
GCCAGTCCTGGAAATCAATTTTTAGGGGGTAATCACCAATTATACAATGTTATTGTAACT
GCGCATGCTTTCTTAATGATTTTTTTTATGGTTATGCCAATTCTTATTGGTGGGTTTGGA
AATTGGTTTGTACCTTTAATGATTGGTGCTCCTGATATGGCTTTTCCCCGTATGAATAAC
ATTAGTTTTTGGTTACTACCTCCCTCTTTAATTTTGCTTCTAGCGTCCTCGTTGGTAGAA
TCTGGAGCTGGTACAGGTTGGACAGTGTACCCACCTCTTAGTGGTATTCAGGCACACTCA
GGACCTTCTGTTGACTTAGCTATATTTAGTCTTCATCTTTCGGGTGCTGCTTCTATTTTA
GGGGCTATAAACTTTATTACAACAATTTTTAATATGAGAGCACCCGGTATGACGATGGAT
AGATTGCCCCTTTTTGTATGGTCTGTCTTAATAACAGCGTTCTTATTACTGTTATCACTT
CCTGTTTTAGCAGGTGGTATTACAATGCTATTAACAGATAGGAATTTTAATACTACTTTT
TTTGATCCGGCCGGTGGTGGTGATCCGGTATTGTATCAGCATTTATTTTGGTTTTTTGGC
CATCCTGAAGTTTATATTTTAATTTTACCTGGATTTGGTATTGTTAGTCATATACTATCT
ACTTTTGCTAGAAAACCTGTATTTGGGTATTTAGGTATGGTTTATGCTATGCTTTCAATT
GGTATCCTTGGTTTTATTGTATGGGCTCATCACATGTTTACCGTAGGTTTGGACATCGAC
ACAAGAGCTTATTTTACAGCTGCTACGATGATTATTGCGGTGCCTACAGGTATTAAAATT
TTCAGTTGGATTGCTACTTTATGGGGTGGTTCTATTCGTTTAAAAACCCCCATGCTATTC
TCAATTGGTTTTCTTTTCCTCTTTACTATAGGGGGGTTAACTGGGGTTGTTTTAGCTAAT
TCTGGGGTTGATATTGCTTTACATGATACATATTAT------------------------
------------------------------------------------------------
-------------------------------------
>MACROALGAE_Saccharina coriacea_AP011499
------------------------------------------------------------
------------------------------------------------------------
--------------------TTTAGGAGGGAATCACCAGTTATACAATGTTATTGTAACC
GCGCATGCTTTTTTAATGATTTTTTTTATGGTTATGCCAATTCTTATTGGTGGGTTTGGT
AATTGGTTTGTACCTTTAATGATCGGTGCTCCTGATATGGCTTTCCCCCGCATGAATAAC
ATTAGTTTTTGGTTATTACCTCCCTCTTTAATCTTGCTTCTAGCGTCCTCATTGGTAGAA
TCTGGGGCTGGTACAGGTTGGACGGTGTACCCACCTCTTAGTGGTATTCAGGCACACTCA
GGACCTTCTGTTGACTTAGCTATATTTAGTCTCCATCTTTCAGGTGCTGCTTCTATTTTA
GGAGCTATAAATTTTATTACAACAATTTTTAATATGAGAGCACCTGGTATGACGATGGAT
AGGTTACCTCTTTTTGTATGGTCTGTCTTAATCACAGCGTTCTTATTACTGTTATCACTT
CCTGTTTTAGCAGGTGGTATTACAATGTTATTAACCGATAGGAATTTTAATACTACTTTT
TTTGATCCGGCTGGTGGTGGTGATCCTGTTTTGTATCAGCACTTATTTTGGTTTTTTGGT
CACCCTGAAGTTTATATTTTAATTTTACCTGGATTTGGTATTGTTAGTCATATACTATCT
ACTTTTGCTAGAAAACCTGTATTTGGGTATTTAGGTATGGTTTATGCTATGCTTTCAATT
GGTATACTTGGTTTTATTGTTTGGGCTCATCACATGTTTACAGTAGGTTTGGACATCGAC
ACAAGAGCTTATTTTACAGCGGCTACCATGATTATTGCGGTGCCAACAGGTATTAAAATT
TTTAGTTGGATTGCTACTTTATGGGGGGGTTCTATTCGTTTAAAAACCCCTATGTTATTC
TCAATTGGTTTTCTTTTTCTTTTTACTATAGGGGGATTAACTGGGGTTGTTTTAGCTAAT
TCAGGGGTTGATATTGCTTTACATGATACATACTATGTGGTGGCCCATTTTCATTATGTG
TTAAGTATGGGAGCGGCTTTTACAATGTTTGCAGCTTTTTATTTTTGGATAGGTAAAATG
ACAGGTTTAGCTTACCCGGAAATTTTAGGTCAAATTC
>MACROALGAE_Agarum clathratum_GQ368254
------------------------------------------------TTATATTTAATA
TTTGGTGGTTTCTCAGGGGTTCTTGGAACAGCAATGTCTGTGCTTATTCGTTTACAACTA
GCTAGTCCTGGAAATCAATTTTTGGGAGGAAATCATCAGTTGTATAATGTTATTGTAACC
GCCCATGCCTTTTTAATGATTTTTTTTATGGTTATGCCAATTCTTATTGGTGGGTTTGGT
AATTGGTTTGTCCCTTTAATGATTGGTGCGCCTGATATGGCTTTTCCCCGTATGAACAAC
ATTAGTTTTTGGTTGTTGCCCCCGTCTTTAATTCTTCTTTTAGCCTCTTCTTTGGTAGAA
TCTGGTGCTGGTACAGGATGGACGGTGTACCCACCGCTTAGTGGTATTCAAGCACACTCA
GGTCCTTCTGTTGATTTAGCAATATTTAGTCTTCACCTTTCAGGTGCTGCTTCTATTTTG
GGGGCTATAAACTTTATTACAACAATTTTTAATATGAGAGCACCTGGTATGACTATGGAT
AGGTTACCTCTTTTTGTATGGTCTGTCTTAATTACAGCGTTCTTGTTATTATTATCACTT
CCTGTATTAGCTGGTGCTGTTACAATGTTGTTAACAGATCGTAATTTCAATACTACCTTT
TTTGACCCTGCTGGTGGTGGTGATCCAGTATTATATCAGCATTTGNNNNNNNNCTTTGGA
CATCCCGAAGTATATATTTTGATTTTACCGGGGTTTGGTATTGTTAGCCATATATTATCT
ACTTTTGCTAGAAAACCTGTATTTGGGTATTTAGGTATGGTTTATGCTATGCTATCAATA
GGTATACTTGGTTTTATTGTCTGGGCCCATCACATGTTTACAGTAGGTTTAGATATTGAT
ACAAGGGCTTATTTTACAGCAGCTACTATGATTATTGCGGTACCGACAGGTATTAAAATT
TTTAGTTGGATTGCAACTTTATGGGGAGGTTCTATTCGTTTGAAAACCCCTATGTTGTTT
TCTATAGGTTTCCTTTTTCTTTTTACTATAGGGGGATTAACTGGTGTTGTTTTAGCGAAT
TCAGGTGTTGATATTGCTTTACATGACACTTATTATGTGGTTGCACATTTTCATTATGTC
TTAAG-------------------------------------------------------
-------------------------------------
>MACROALGAE_Laminaria digitata_AJ344328
---------------------------------------ATTGGTACATTATATTTAATC
TTTGGTGGTTTCTCTGGGGTTCTTGGAACAGCGATGTCTGTGCTTATTCGTTTGCAATTG
GCTAGTCCTGGAAATCAATTTTTAGGGGGGAATCATCAGTTGTATAACGTTATTGTAACT
GCGCACGCTTTTTTAATGATTTTTTTTATGGTTATGCCAATTCTTATCGGTGGATTTGGT
AATTGGTTTGTACCTCTTATGATTGGTGCTCCCGATATGGCTTTTCCCCGTATGAATAAC
ATTAGTTTTTGGTTATTGCCTCCCTCTTTAATCCTTCTTTTAGCTTCTTCGTTAGTGGAA
TCTGGGGCTGGTACAGGTTGGACGGTCTACCCCCCCCTTAGTGGTATTCAGGCTCACTCG
GGGCCTTCTGTTGATTTAGCTATATTCAGTCTTCATCTCTCAGGTGCTGCTTCTATTTTA
GGTGCTATAAATTTTATCACAACAATTTTTAATATGAGAGCTCCTGGTATGACAATGGAT
AGAGTACCTCTTTTTGTATGGTCTGTCTTAATCACAGCGTTTTTGTTACTGTTATCGCTT
CCTGTTTTGGCAGGTGGTATTACAATGTTATTGACAGATCGTAACTTTAATACTACTTTC
TTTGATCCGGCAGGTGGTGGTGATCCAGTATTGTATCAGCATTTATTTTGGTTCTTTGGC
CATCCCGAAGTGTATATTTTAATTTTACCAGGGTTTGGTATTGTTAGTCATATATTATCT
ACTTTTGCTAGAAAACCTGTATTTGGGTATTTGGGTATGGTTTATGCTATGCTTTCAATA
GGGATACTTGGTTTTATTGTTTGGGCTCACCACATGTTTACCGTAGGTTTAGATATTGAT
ACAAGAGCTTATTTTACAGCGGCTACTATGATTATTGCGGTACCTACAGGTATTAAAATT
TTTAGTTGGGTTGCAACTTTATGGGGGGGTTCTATTCGTCTAAAAACTCCTATGTTATTT
TCTATTGGTTTTCTTTTTCTTTTTACCATTGGTGGGTTAACGGGGGTTGTTTTAGCGAAT
TCAGGTGTTGATATTGCTTTACATGATACTTATTATGTGGTTGCACACTTCCATTA----
------------------------------------------------------------
-------------------------------------
>MACROALGAE_Alaria esculenta_EU681388
-----------------------------------------------GTTATATTTAATC
TTTGGGGGGTTCTCAGGAGTTCTTGGTACAGCAATGTCTGTTCTTATTCGTTTACAATTG
GCTAGTCCGGGCAACCAATTCTTAGGGGGAAATCATCAGTTGTATAATGTTATTGTAACA
GCTCATGCTTTTTTAATGATTTTTTTTATGGTTATGCCAATTCTTATTGGTGGGTTTGGT
AATTGGTTTGTACCGTTAATGATTGGGGCCCCTGATATGGCTTTTCCTCGTATGAATAAC
ATTAGTTTTTGGTTGTTACCCCCTTCTTTAATTCTTCTTCTAGCTTCTTCTTTAGTAGAA
TCTGGAGCTGGTACAGGTTGGACGGTGTACCCACCGCTTAGTGGTATTCAAGCGCACTCA
GGCCCTTCAGTTGATTTAGCAATATTTAGTCTTCACCTTTCAGGGGCTGCTTCTATTTTA
GGTGCTATAAACTTTATTACAACAATTTTTAATATGAGAGCACCTGGTATGACAATGGAT
AGGTTGCCTCTTTTTGTGTGGTCTGTCTTAATTACAGCGTTTTTATTATTGTTATCACTT
CCTGTTTTAGCAGGTGGGATTACAATGTTGTTAACAGATCGTAATTTTAATACTACCTTT
TTTGACCCCGCCGGTGGTGGTGATCCAGTGTTATATCAGCATTTANNNNNNNNCTTTGGT
CACCCTGAGGTATATATATTAATTTTACCAGGATTTGGTATTGTTAGCCATATTTTATCT
ACTTTTGCAAGAAAACCTGTATTCGGATATTTAGGTATGGTTTATGCCATGCTATCAATA
GGTATACTTGGTTTTATTGTATGGGCTCACCACATGTTTACAGTAGGTTTAGATATTGAT
ACAAGAGCTTATTTTACAGCAGCTACTATGATTATTGCCGTACCTACAGGTATTAAAATT
TTCAGTTGGATCGCAACTTTATGGGGCGGTTCTATTAGGTTAAAAACCCCTATGTTATTT
TCTATAGGTTTTCTTTTTCTTTTTACAATTGGAGGGTTAACCGGTGTTGTTTTAGCGAAT
TCGGGAGTTGATATTGCTTTACATGATACCTATTATGTGGTTGCACATTTTCATTACGTA
TTGA--------------------------------------------------------
-------------------------------------
>MACROALGAE_Laminariales sp._HM890954 
-----------------------------------------------ATTATATTTAATT
TTTGGGGGTTTTTCGGGGGTTCTTGGTACAGCAATGTCTGTTTTTATCCGATTGCAATTA
GCTAGCCCTGGTAATCAATTTTTGGGGGGAAATCATCAGTTGTATAATGTTATTGTAACA
GCACATGCTTTCTTAATGATTTTTTTTATGGTTATGCCAATTCTTATCGGTGGATTTGGT
AACTGGTTTGTACCTTTAATGATTGGTGCTCCTGATATGGCTTTTCCTCGTATGAATAAT
ATTAGTTTTTGGTTATTACCTCCCTCTTTAATTCTTCTTTTAGCCTCTTCTTTAGTAGAG
TCTGGGGCTGGAACAGGTTGGACGGTATACCCTCCGCTTAGTGGTATTCAAGCTCACTCA
GGTCCTTCAGTTGATTTAGCTATTTTTAGTCTTCACCTTTCAGGAGCTGCTTCTATTTTA
GGTGCTATAAACTTTATTACCACAATTTTTAATATGAGAGCACCTGGTATGACAATGGAT
AGATTGCCTCTTTTTGTGTGGTCTGTTTTAATTACAGCGTTTTTATTGTTGTTATCATTG
CCGGTTTTAGCAGGTGCTGTTACAATGTTACTAACAGATCGTAATTTTAATACTACTTTT
TTTGATCCTGCGGGCGGTGGTGATACAGTATTATATCAGCATTTA---------------
------------------------------------------------------------
------------------------------------------------------------
------------------------------------------------------------
------------------------------------------------------------
------------------------------------------------------------
------------------------------------------------------------
------------------------------------------------------------
------------------------------------------------------------
-------------------------------------
>MACROALGAE_Laminariales sp._HM891281 
-----------------------------------------------ATTATATTTAATT
TTTGGGGGTTTTTCGGGGGTTCTTGGTACAGCAATGTCTGTTTTTATCCGATTACAATTG
GCTAGCCCTGGTAATCAATTTTTGGGGGGAAATCATCAGTTGTATAATGTTATTGTAACA
GCACATGCTTTCTTAATGATTTTTTTTATGGTTATGCCAATTCTTATCGGTGGATTTGGT
AACTGGTTTGTACCTTTAATGATTGGTGCTCCTGATATGGCTTTTCCTCGTATGAATAAT
ATTAGTTTTTGGTTGTTACCTCCCTCTTTAATTCTTCTTTTAGCCTCTTCTTTAGTAGAG
TCTGGGGCTGGAACAGGTTGGACGGTATACCCTCCACTTAGTGGTATTCAAGCTCACTCA
GGTCCTTCAGTTGATTTAGCTATTTTTAGTCTTCACCTTTCAGGAGCTGCTTCTATTTTA
GGTGCTATAAACTTTATTACCACAATTTTTAATATGAGAGCACCTGGTATGACAATGGAT
AGATTGCCTCTTTTTGTGTGGTCTGTTTTAATTACAGCGTTTTTATTGTTGTTATCATTG
CCGGTTTTAGCAGGTGCTGTTACAATGTTACTAACAGATCGTAATTTTAATACTACTTTT
TTTGATCCTGCGGGCGGTGGTGATCCAGTATTATATCAGCATTTA---------------
------------------------------------------------------------
------------------------------------------------------------
------------------------------------------------------------
------------------------------------------------------------
------------------------------------------------------------
------------------------------------------------------------
------------------------------------------------------------
------------------------------------------------------------
-------------------------------------
