# Supplementary material for: Evaluating Detection Limits of Next-Generation Sequencing for the Surveillance and Monitoring of International Marine Pests
Source: PLoS One. 2013 Sep 4;8(9):e73935. doi: 10.1371/journal.pone.0073935 (PMC3762713; doi:10.1371/journal.pone.0073935)
Supplement: DNA S2 — Reference DNA sequence alignment for the SSU gene (fasta format). (FAS) [file pone.0073935.s006.fas]

>ASCIDIANS_Ascidia sydneiensis samea AF165819
~~~~~~~~~~~~~~~~~~~~~~~~~~~~~~~~~~~~~~~~~~~~~~~~~~~~~~~~~~~~
~~~~~~~~~~~~~~~~~~~~~~~~~~~~~~~~~~~~~~~~~~~~~~~~~~~~~~~~~~~~
~~~~~~~~~~~~~~~~~~~~~~~~~~~~~~~~~~~~~~~~~~~~~~~~~~~~~~~~~~~~
~~~~~~~~~~~~~~~~~~~~~~~~~~~~~~~~~~~~~~~~~~~~~~~~~~~~~~~~~~~~
~~~~~~~~~~~~~~~~~~~~~~~~~~~~~~~~~~~~~~~~~~~~~~~~~~~~~~~~~~~~
~~~~~~~~~~~~~~~~~~~~~~~~~~~~~~~~~~~~~~~~~~~~~~~~~~~~~~~~~~~~
~~~~~~~~~~~~~~~~~~~~~~~~~~~~~~~~~~~~~~~~~~~~~~~~~~~~~~~~~~~~
~~~~~~~~~~~~~~~~~~~~~~~~~~~~~~~~~~~~~~~~~~~~~~~~~~~~~~~~~~~~
~~~~~~~~~~~~~~~~~~~~~~~~~~~~~~~~~~~~~~~~~~~~~~~~~~~~~~~~~~~~
~~~~~~~~~~~~~~~~~~~~~~~~~~~~~~~~~~~~~~~~~~~~~~~~~~~~~~~~~~~~
~~~~~~~~~~~~~~~~~~~~~~~~~~~~~~~~~~~~~~~~~~~~~~~~~~~~~~~~~~~~
~~~~~~~~~~~~~~~~~~~~~~~~~~~~~~~~~~~~~~~~~~~~~~~~~~~~~~~~~~~~
~~~~~~~~~~~~~~~~~~~~~~~~~~~~~~~~~~~~~~CAGCAGCC~~GCGGTAATTCCA
GCTCCAAAAG~TGTATATTTAAGTTGTTGCGGTTAAAAA~~GCTCGTAGTTGGA~~~~~~
~TTTTGGGCG~CAGGCGGCCG~~~GTCCGTC~~~~~GCAA~GGCGTGC~ACTGACC~~GT
~CCTGGCCT~~~~~~~~~~~~~~~~~~~~~~~~~~~~~~~~~~~~~CACCCCCGGT~~~~
~TCT~~~~~~~~~~~~~~~CCGCCGGTGCC~~~CTTGACT~~GAGTGTCGG~~~~~CGGC
GGCCGGGA~~~~~~~~~CGTTTAC~TTTGAAAAAATTAGAGTGTT~CAAAGCAGGCGGTT
~~~~C~~~~~~~~~~~~~~~~~~~~~~~~~~~~~~~G~~CCTGAATAATGGTGCATGGAA
TAATGGAATAG~GACCTCGGTTCTATTTT~~~~GTTGGTTTT~CGGAGCGCGAGGTAATG
ATTAAGAGGGACGGACGGGGGCATTCGTACTGTGCCGTT~AGAGGTGAAATTCTTGGATC
GGCGCAAG~AC~GAACGACTGCGAAAGCATTTGCCAAGAATG~TTTTCTTTAATCAA~GA
GCGAAAGTCAGAGG~TTCGAAGACGATC~AGATACCGTCCTAGTTCTGA~CTATAAACGA
TGCCAACCAGCGATCG~GG~~~~~~~~~~~G~~~~GGCGTTAGTTTGACG~~~~~~~~~~
~~~~~~~~~~~~~~~~~~~~~~~~~~~~~~~~~~~~~~~~~~~~~~~~~~~~~~~~~~~~
~~~~~~~~~~~~~~A~CCTCCCCGGCAGCTT~~GCGGGAAACCAA~~AGTCTTTGGGTT~
CCGGGGGAAGTATGGTTGCAAAGCTGAAACTTAAAGG~AATTGACGGAAGGGCACCACCA
GG~AGTGGAG~CCTGCGGCTT~AATTTGACTCAACACGGGAAATCTCACCCGGCCCGGAC
ACAGTGAGGATTGACAGATTGAG~AGCTCTTTCTTGATTCTGTGGGTGGTGGTGCATGGC
CGTTCTTAGTTGGTGGAGCGATTTG~TCTGGTTAA~TTCCGATAA~CGAACGAGACTCTG
G~CTTGCTAAA~~~~~~~~~~~~~~~~~~~~~~T~~AGTTACGCGACCTTC~~~~~~~~~
~~TCGGTCGG~~~~~~~~~~~~~~~~~~~~~~~~~~~~~~~~~~~~~~~~~C~~~~GTCT
AACTTCTTAGAGGGACTAGTGGCG~~~~TTTAGCCACACGAGATT~~GAGCAATAACAGG
TCTGTGATGCCCTTAGATGTTCGGGGC~GCACGC~GCGCTACACTGACCGGATCAGCATG
TG~C~~~~~~~~~~~~~~~~~~~~~~~~~~~~~~~~~~~~~~~~~~~~~~~~~~~~~~~~
~~~~~~~~~~~~~~~~~TCGCCTTGGCCGA~~~~~~~~~~~~~~~~~~~~~~~~~~~~~~
~~~~~~~~~~~~~~~~~~~~~~~~~~CAGGTCTGGGTAACCCG~CTGAACCCCGGTCGTG
CTAGGGATAGGGAATTGCAATTATTTCCCTTGAACGAGGAATTCCCAGTAAGCGCGAGTC
ATTAGCCTGCGTTGATTACGTCCCTGCCCTTT~~~~~~~~~~~~~~~~~~~~~~~~~~~~
~~~~~~~~~~~~~~~~~~~~~~~~~~~~~~~~~~~~~~~~~~~~~~~~~~~~~~~~~~~~
~~~~~~~~~~~~~~~~~~~~~~~~~~~~~~~~~~~~~~~~~~~~~~~~~~~~~~~~~~~~
~~~~~~~~~~~~~~~~~~~~~~~~~~~~~~~~~~~~~~~~~~~~~~~~~~~~~~~~~~~~
~~~~~~~~~~~~~~~~~~~~~~~~~~~~~~~~~~~~~~
>ASCIDIANS_Ascidia zara AJ250777
~~~~~~~~~~~~~~~~~~~~~~~~~~~~~~~~~~~~~~~~~~~~~~~~~~~~~~~~~~~~
~~~~~~~~~~~~~~~~~~~~~~~~~~~~~~~~~~~~~~~~~~~~~~~~~~~~~~~~~~~~
~~~~~~~~~~~~~~~~~~~~~~~~~~~~~~~~~~~~~~~~~~~~~~~~~~~~~~~~~~~~
~~~~~~~~~~~~~~~~~~~~~~~~~~~~~~~~~~~~~~~~~~~~~~~~~~~~~~~~~~~~
~~~~~~~~~~~~~~~~~~~~~~~~~~~~~~~~~~~~~~~~~~~~~~~~~~~~~~~~~~~~
~~~~~~~~~~~~~~~~~~~~~~~~~~~~~~~~~~~~~~~~~~~~~~~~~~~~~~~~~~~~
~~~~~~~~~~~~~~~~~~~~~~~~~~~~~~~~~~~~~~~~~~~~~~~~~~~~~~~~~~~~
~~~~~~~~~~~~~~~~~~~~~~~~~~~~~~~~~~~~~~~~~~~~~~~~~~~~~~~~~~~~
~~~~~~~~~~~~~~~~~~~~~~~~~~~~~~~~~~~~~~~~~~~~~~~~~~~~~~~~~~~~
~~~~~~~~~~~~~~~~~~~~~~~~~~~~~~~~~~~~~~~~~~~~~~~~~~~~~~~~~~~~
~~~~~~~~~~~~~~~~~~~~~~~~~~~~~~~~~~~~~~~~~~~~~~~~~~~~~~~~~~~~
~~~~~~~~~~~~~~~~~~~~~~~~~~~~~~~~~~~~~~~~~~~~~~~~~~~~~~~~~~~~
~~~~~~~~~~~~~~~~~~~~~~~~~~~~~~~~~~~~~~~~~~~~~~~~~~~~~~~~~~~~
~~~~~~~~~~~~~~~~~~~~~~~~~~~TGCGGTTAAAAA~~GCTCGTAGTTGGA~~~~~~
~TTTTGGGCG~CAGGCGGCCG~~~GTCCGTC~~~~~GCAA~GGCGTGT~ACTGGCC~~GT
TCCTGGCCT~~~~~~~~~~~~~~~~~~~~~~~~~~~~~~~~~~~~~CACCTCCGGT~~~~
~TCT~~~~~~~~~~~~~~~CCGCCGGTGCC~~~CTTGACT~~GAGTGTCGG~~~~~CGGC
GGCCGGAA~~~~~~~~~CGTTTAC~TTTGAAAAAATTAGAGTGTT~CAAAGCAGGCGATT
~~~~C~~~~~~~~~~~~~~~~~~~~~~~~~~~~~~~G~~CCTGAATAATGGTGCATGGAA
TAATGGAATAG~GACCTCGGTTCTATTTT~~~~GTTGGTTTT~CGGAGCGCGAGGTAATG
ATTAAGAGGGACAGACGGGGGCATTCGTACTGTGCCGTT~AGAGGTGAAATTCTTGGATC
GGCGCAAG~AC~GAACGACTGCGAAAGCATTTGCCAAGAATG~TTTTCTTTAATCAA~GA
GCGAAAGTCAGAGG~TTCGAAGACGATC~AGATACCGTCCTAGTTCTGA~CTATAAACGA
TGCCAACTAGCGATCG~GG~~~~~~~~~~~G~~~~GGCGTTAGTTTTACG~~~~~~~~~~
~~~~~~~~~~~~~~~~~~~~~~~~~~~~~~~~~~~~~~~~~~~~~~~~~~~~~~~~~~~~
~~~~~~~~~~~~~~A~CCTCTCCGGCAGCTT~~GCGGGAAACCAA~~AGTCTTTGGGTT~
CCGGGGGAAGTATGGTTGCAAAGCTGAAACTTAAAGG~AATTGACGGAAGGGCACCACCA
GG~AGTGGAG~CCTGCGGCTT~AATTTGACTCAACACGGGAAATCTCACCCGGCCCGGAC
ACAGTGAGGATTGACAGATTGAG~AGCTCTTTCTTGATTCTGTGGGTGGTGGTGCATGGC
CGTTCTTAGTTGGTGGAGCGATTTG~TCTGGTTAA~TTCCGATAA~CGAACGAGACTCTG
G~CTTGCTAAC~~~~~~~~~~~~~~~~~~~~~~T~~AGTTACGCGACCCAA~~~~~~~~~
~~TCGGTCGG~~~~~~~~~~~~~~~~~~~~~~~~~~~~~~~~~~~~~~~~~C~~~~GTCT
AACTTCTTAGAGGGACTAGTGGCG~~~~TTTAGCCACACGAGATT~~GAGCAATAACAGG
TCTGTGATGCCCTTAGATGTTCGGGGCCGCACGC~GCGCTACACTGACCGGATCAGCATG
TG~C~~~~~~~~~~~~~~~~~~~~~~~~~~~~~~~~~~~~~~~~~~~~~~~~~~~~~~~~
~~~~~~~~~~~~~~~~~TCGCCTTGGCCGA~~~~~~~~~~~~~~~~~~~~~~~~~~~~~~
~~~~~~~~~~~~~~~~~~~~~~~~~~CAGGTCTGGGTAACCCG~CTGAACCCCGGTCGTG
CTAGGGATAGGGAATTGCAATTATTTCCCTTGAACGAGGAATTCCCAGT~~~~~~~~~~~
~~~~~~~~~~~~~~~~~~~~~~~~~~~~~~~~~~~~~~~~~~~~~~~~~~~~~~~~~~~~
~~~~~~~~~~~~~~~~~~~~~~~~~~~~~~~~~~~~~~~~~~~~~~~~~~~~~~~~~~~~
~~~~~~~~~~~~~~~~~~~~~~~~~~~~~~~~~~~~~~~~~~~~~~~~~~~~~~~~~~~~
~~~~~~~~~~~~~~~~~~~~~~~~~~~~~~~~~~~~~~~~~~~~~~~~~~~~~~~~~~~~
~~~~~~~~~~~~~~~~~~~~~~~~~~~~~~~~~~~~~~
>ASCIDIANS_Chelyosoma siboja AB104872
~~~~~~~~~CTGTTGGATCCTGCCAGTAGTCATATGCTTGTCTCAAAGATTAAGCCATG~
CAAGT~GTCCGTACGAGCTCTC~~~~~~~~~~GTACA~~~GTGAAACTGCGAAT~GGCTC
ATT~AAATCAGTCGTGATTCATTTGATC~~GTAC~~~~~~~~~~~~G~~~TTTTACTTGG
ATAACTGT~GGTAATTCTAGAGCTAATACATGCGGAAAG~~CGCCGACC~~TCAC~~GGG
A~~~~~GGCGTGCTTTTATCAG~ACCAAAAACCGACCG~G~~~~~~~~~~~~~~~~~~~~
~~~~~~~~~~GTCTCG~~~~~~~~~~~~~GCC~CGTCTAGTT~~~GGTGACTCTGGATAA
CTTT~~~~GCGGATCGCA~~CGGTC~~~~~~~~~TTGCACCGGCGACGGATCATT~~~CA
AGTGTCTGCCCTATCAA~CTTTCGTCGGTACGGTATCTGCCTACCGAGGTTCTTACGGGT
AACCGGGGAATCAGGGTTCG~ATTCCGGAGAGGGAGCCTGAGAAAC~GGCTACCACATCC
AAGGAAGGCAGCAGGCGCGCAAATTACCC~ATTCCCGACACGGGGAGGTAGTGACGAAAA
ATAACAATACAGGACTCTAA~CGAGGCCCTG~~TAATTGGAATGAGTACACTTTAAAACC
TTTA~~~~~~~~~~~~~~~~~~~~~~~~~~~~~~~~~~~~~~~~~~~~~~~~~~~~A~~~
~~~~~~~~CGAGTATCCATTGGAGGGCAAGTCTGGTGCCAGCAGCC~~GCGGTAATTCCA
GCTCCAAAAG~TGTATATTTAAGTTGTTGCGGTTAAAAA~~GCTCGTAGTTGGA~~~~~~
~TTTTGGGCG~CAGTCGTTCG~~~GTCCGTC~~~~~GCAA~GGCGTGC~ACTGAT~~~CG
TTCTGGCCT~~~~~~~~~~~~~~~~~~~~~~~~~~~~~~~~~~~~~TACCTCCGGT~~~~
~TCT~~~~~~~~~~~~~~~CCGCCGGTGCT~~~CTTGACT~~GAGTGTCGG~~~~~CGGC
GGCCGGGA~~~~~~~~~CGTTTAC~TTTGAAAAAATTAGAGTGTT~CAAAGCAGGCGGTT
~~~~C~~~~~~~~~~~~~~~~~~~~~~~~~~~~~~~G~~CCTGAATAATGGTGCATGGAA
TAATGGAATAG~GACCTCGGTTCTATTTT~~~~GTTGGTTTT~CGGAGCGCGAGGTAATG
ATTAAGAGGGACAGACGGGGGCATTCGTACTGTGCCGTT~AGAGGTGAAATTCTTGGATC
GGCGCAAG~AC~GAGCGACTGCGAAAGCATTTGCCAAGAATG~TTTTCTTTAATCAA~GA
GCGAAAGTCAGAGG~TTCGAAGACGATC~AGATACCGTCCTAGTTCTGA~CTATAAACGA
TGCCAACTAGCGATCG~GG~~~~~~~~~~~G~~~~AGCGTTACTTTGACG~~~~~~~~~~
~~~~~~~~~~~~~~~~~~~~~~~~~~~~~~~~~~~~~~~~~~~~~~~~~~~~~~~~~~~~
~~~~~~~~~~~~~~A~CCTCTCCGGCAGCTT~~GCGGGAAACCAA~~AGTCTTTGGGTT~
CCGGGGGAAGTATGGTTGCAAAGCTGAAACTTAAAGG~AATTGACGGAAGGGCACCACCA
GG~AGTGGAG~CCTGCGGCTT~AATTTGACTCAACACGGGAAATCTCACCCGGCCCGGAC
ACAGTGAGGATTGACAGATTGAG~AGCTCTTTCTTGATTCTGTGGGTGGTGGTGCATGGC
CGTTCTTAGTTGGTGGAGCGATTTG~TCTGGTTAA~TTCCGATAA~CGAACGAGACTCTG
G~CTTGCTAAA~~~~~~~~~~~~~~~~~~~~~~T~~AGTTACGCGACCTTC~~~~~~~~~
~~CCGGTCGG~~~~~~~~~~~~~~~~~~~~~~~~~~~~~~~~~~~~~~~~~C~~~~GTTT
AACTTCTTAGAGGGACTAGTGGCG~~~~TTTAGCCACACGAGATT~~GAGCAATAACAGG
TCTGTGATGCCCTTAGATGTTCGGGGCCGCACGC~GCGCTACACTGACCGGATCAGCGTG
TGTT~~~~~~~~~~~~~~~~~~~~~~~~~~~~~~~~~~~~~~~~~~~~~~~~~~~~~~~~
~~~~~~~~~~~~~~~~~CGCCTT~GGCCGA~~~~~~~~~~~~~~~~~~~~~~~~~~~~~~
~~~~~~~~~~~~~~~~~~~~~~~~~~CAGGTCTGGGTAACCCG~ATGAACCCCGGTCGTG
CTAGGGATAGGGAATTGCAATTATTTCCCTTGAACGAGGAATTCCCAGTAAGCGCGAGTC
ATTAGCTCGCGTTGATTACGTCCCTGCCCTTTGTACACACCGCCCGTCGCTACTACCGAT
TGAATGGTTTAGTGAGGTCCTCCGATTGGGCCCGG~CGCGGCTGGCAACGGTTGAGCCG~
~~~~~~CGGCCCGAGAAGACGATCTAACTTGATCATTTAGAGGAAGTAAAAGTCGTAACA
AGGTTCCCG~~~~~~~~~~~~~~~~~~~~~~~~~~~~~~~~~~~~~~~~~~~~~~~~~~~
~~~~~~~~~~~~~~~~~~~~~~~~~~~~~~~~~~~~~~
>ASCIDIANS_Chelyosoma siboja AF165821
~~~~~~~~~CTGTTGGATCCTGCCAGTAGTCATATGCTTGTCTCAAAGATTAAGCCATG~
CAAGT~GTCCGTACGAGCTCTC~~~~~~~~~~GTACA~~~GTGAAACTGCGAAT~GGCTC
ATT~AAATCAGTCGTGATTCATTTGATC~~GTAC~~~~~~~~~~~~G~~~TTTTACTTGG
ATAACTGT~GGTAATTCTAGAGCTAATACATGCGGAAAG~~CGCCGACC~~TCAC~~GGG
A~~~~~GGCGTGCTTTTATCAG~ACCAAAAACCGACCG~G~~~~~~~~~~~~~~~~~~~~
~~~~~~~~~~GTCTCG~~~~~~~~~~~~~GCC~CGTCTAGTT~~~GGTGACTCTGGATAA
CTTT~~~~GCGGATCGCA~~CGGTC~~~~~~~~~TTGCACCGGCGACGGATCATT~~~CA
AGTGTCTGCCCTATCAA~CTTTCGTCGGTACGGTATCTGCCTACCGAGGTTCTTACGGGT
AACCGGGGAATCAGGGTTCG~ATTCCGGAGAGGGAGCCTGAGAAAC~GGCTACCACATCC
AAGGAAGGCAGCAGGCGCGCAAATTACCC~ATTCCCGACACGGGGAGGTAGTGACGAAAA
ATAACAATACAGGACTCTAA~CGAGGCCCTG~~TAATTGGAATGAGTACACTTTAAAACC
TTTA~~~~~~~~~~~~~~~~~~~~~~~~~~~~~~~~~~~~~~~~~~~~~~~~~~~~A~~~
~~~~~~~~CGAGTATCCATTGGAGGGCAAGTCTGGTGCCAGCAGCC~~GCGGTAATTCCA
GCTCCAAAAG~TGTATATTTAAGTTGTTGCGGTTAAAAA~~GCTCGTAGTTGGA~~~~~~
~TTTTGGGCG~CAGTCGTTCG~~~GTCCGTC~~~~~GCAA~GGCGTGC~ACTGAT~~~CG
TTCTGGCCT~~~~~~~~~~~~~~~~~~~~~~~~~~~~~~~~~~~~~TACCTCCGGT~~~~
~TCT~~~~~~~~~~~~~~~CCGCCGGTGCT~~~CTTGACT~~GAGTGTCGG~~~~~CGGC
GGCCGGGA~~~~~~~~~CGTTTAC~TTTGAAAAAATTAGAGTGTT~CAAAGCAGGCGGTT
~~~~C~~~~~~~~~~~~~~~~~~~~~~~~~~~~~~~G~~CCTGAATAATGGTGCATGGAA
TAATGGAATAG~GACCTCGGTTCTATTTT~~~~GTTGGTTTT~CGGAGCGCGAGGTAATG
ATTAAGAGGGACAGACGGGGGCATTCGTACTGTGCCGTT~AGAGGTGAAATTCTTGGATC
GGCGCAAG~AC~GAGCGACTGCGAAAGCATTTGCCAAGAATG~TTTTCTTTAATCAA~GA
GCGAAAGTCAGAGG~TTCGAAGACGATC~AGATACCGTCCTAGTTCTGA~CTATAAACGA
TGCCAACTAGCGATCG~GG~~~~~~~~~~~G~~~~AGCGTTACTTTGACG~~~~~~~~~~
~~~~~~~~~~~~~~~~~~~~~~~~~~~~~~~~~~~~~~~~~~~~~~~~~~~~~~~~~~~~
~~~~~~~~~~~~~~A~CCTCTCCGGCAGCTT~~GCGGGAAACCAA~~AGTCTTTGGGTT~
CCGGGGGAAGTATGGTTGCAAAGCTGAAACTTAAAGG~AATTGACGGAAGGGCACCACCA
GG~AGTGGAG~CCTGCGGCTT~AATTTGACTCAACACGGGAAATCTCACCCGGCCCGGAC
ACAGTGAGGATTGACAGATTGAG~AGCTCTTTCTTGATTCTGTGGGTGGTGGTGCATGGC
CGTTCTTAGTTGGTGGAGCGATTTG~TCTGGTTAA~TTCCGATAA~CGAACGAGACTCTG
G~CTTGCTAAA~~~~~~~~~~~~~~~~~~~~~~T~~AGTTACGCGACCTTC~~~~~~~~~
~~CCGGTCGG~~~~~~~~~~~~~~~~~~~~~~~~~~~~~~~~~~~~~~~~~C~~~~GTTT
AACTTCTTAGAGGGACTAGTGGCG~~~~TTTAGCCACACGAGATT~~GAGCAATAACAGG
TCTGTGATGCCCTTAGATGTTCGGGGCCGCACGC~GCGCTACACTGACCGGATCAGCGTG
TGTT~~~~~~~~~~~~~~~~~~~~~~~~~~~~~~~~~~~~~~~~~~~~~~~~~~~~~~~~
~~~~~~~~~~~~~~~~~CGCCTT~GGCCGA~~~~~~~~~~~~~~~~~~~~~~~~~~~~~~
~~~~~~~~~~~~~~~~~~~~~~~~~~CAGGTCTGGGTAACCCG~ATGAACCCCGGTCGTG
CTAGGGATAGGGAATTGCAATTATTTCCCTTGAACGAGGAATTCCCAGTAAGCGCGAGTC
ATTAGCTCGCGTTGATTACGTCCCTGCCCTTTGTACACACCGCCCGTCGCTACTACCGAT
TGAATGGTTTAGTGAGGTCCTCCGATTGGGCCCGG~CGCGGCTGGCAACGGTTGAGCCG~
~~~~~~CGGCCCGAGAAGACGATCTAACTTGATCATTTAGAGGAAGTAAAAGTCGTAACA
AGGTTCCCG~~~~~~~~~~~~~~~~~~~~~~~~~~~~~~~~~~~~~~~~~~~~~~~~~~~
~~~~~~~~~~~~~~~~~~~~~~~~~~~~~~~~~~~~~~
>ASCIDIANS_Ciona intestinalis AB013017
~~~~~~~~~~~~~~~~~~~~~~~~~~TAGTGATATGCTTGTCTCAAAGATTAAGCCATG~
CAAGT~CTAAGTACGAGCTCTC~~~~~~~~~~GTACA~~~GCGAAACTGCGAAT~GGCTC
ATT~AAATCAGTTATGGTTCATTTGATC~~GTAT~~~~~~~~~~~~G~~~GTTTACTTGG
ATAACTGT~GGTAATTCTAGAGCTAATACATGCAAACAG~~CGCCGACT~~TCGC~~~GG
A~~~~~GGCGTGCTTTTATCAG~ACCAAAAACCGACCGCG~~~~~~~~~~~~~~~~~~~~
~~~~~~~~~~GCTCCG~~~~~~~~~~~~~GCCGCGTTCGACT~~~GGTGACTCTGGATAA
CCTG~~~~GCGGATCGCA~~CGGTC~~~~~~~~~TAGCACCGGCGACGGATCATT~~~CA
AGTGTCTGCCCTATCAA~CTTTCGTCGGTACGGTATTCGCCTACCGAG~TTCTTACGGGT
AAC~GGGGAATCAGGGTTCG~ATTCCGGAGAGGGAGCCTGAGAAAC~GGCTACCACATCC
AAGGAAGGCAGCAGGCGCGCAAATTACCC~ATTCCCGACGCGGGGAGGTAGTGACGAAAA
ATAACAATGCAGGACTC~ATTCGAGGCCCTG~~TAATTGGAATGAGTACACTTTAAAAGC
TTTA~~~~~~~~~~~~~~~~~~~~~~~~~~~~~~~~~~~~~~~~~~~~~~~~~~~~A~~~
~~~~~~~~CGAGTATCCATTGGAGGGCAAGTCTGGTGCCAGCAGCC~~GCGGTAATTCCA
GCTCCAAAAG~TATATATTTAAGTTGTTGCGGTTGAAAA~~GCTCGTAGTTGGA~~~~~~
~TTTTGGGCG~CGGGCGGTCG~~~GTCCGTC~~~~~GCGA~GGCGTGT~ACTGGT~~~CG
ACCCGGCCT~~~~~~~~~~~~~~~~~~~~~~~~~~~~~~~~~~~~~TACGTCCGGT~~~~
~TCT~~~~~~~~~~~~~~~CCGGCGGTGCT~~~CTTGACT~~GAGTGTCGG~~~~~CGGC
GGCCGGAA~~~~~~~~~AGTTTAC~TTTGAAAAAATTAGAGTGTT~CAAAGCAGGCTCTC
~~~~GA~~~~~~~~~~~~~~~~~~~~~~~~~~~~~~G~~CCTGAATAATGGTGCATGGAA
TAATGGAATAG~GACCTCGGTTCTATTTT~~~~GTTGGTTTT~CGGAGCGCGAGGTAATG
ATTAAGAGGGACAGACGGGGGCATTCGTACTGTGCCGTT~AGAGGTGAAATTCTTGGATC
GGCGCAAG~AC~GAACGACTGCGAAAGCATTTGCCAAGAATG~TTTTCTTTAATCAA~GA
GCGAAAGTCAGAGG~TTCGAAGACGATC~AGATACCGTCCTAGTTCTGA~CTATAAACGA
TGCCAACTAGCGATCG~GG~~~~~~~~~~~G~~~~AGCGTTAATTTGACG~~~~~~~~~~
~~~~~~~~~~~~~~~~~~~~~~~~~~~~~~~~~~~~~~~~~~~~~~~~~~~~~~~~~~~~
~~~~~~~~~~~~~~A~CCTCCCCGGCAGCTT~~GCGGGAAACCAA~~AGTCTTTGGGTT~
CCGGGGGAAGTATGGTTGCAAAGCTGAAACTTAAAGG~AATTGACGGAAGGGCACCACCA
GG~AGTGGAG~CCTGCGGCTT~AATTTGACTCAACACGGGAAATCTCACCCGGCCCGGAC
ACAGTGAGGATTGACAGATTGAG~AGCTCTTTCTTGATTCTGTGGGTGGTGGTGCATGGC
CGTTCTTAGTTGGTGGAGCGATTTG~TCTGGTTAA~TTCCGATAA~CGAACGAGACTCTG
G~CTTGCTAAA~~~~~~~~~~~~~~~~~~~~~~T~~AGTTACGCGACCCTC~~~~~~~~~
~~CCGGTCGG~~~~~~~~~~~~~~~~~~~~~~~~~~~~~~~~~~~~~~~~~C~~~~GTTT
AACTTCTTAGAGGGACTAGTGGCG~~~~TTTAGCCACACGAGATT~~GAGCAATAACAGG
TCTGTGATGCCCTTGAGTGTTCGGGGCCGCACGC~GCGCTACACTGACCGGATCAGCGTG
TCTC~~~~~~~~~~~~~~~~~~~~~~~~~~~~~~~~~~~~~~~~~~~~~~~~~~~~~~~~
~~~~~~~~~~~~~~~~~TTCCTT~GGCCGA~~~~~~~~~~~~~~~~~~~~~~~~~~~~~~
~~~~~~~~~~~~~~~~~~~~~~~~~~AAGGTCCGGGAAACCCG~TTGAACCCCGGTGGTG
ATAGGGATAGGGAATTGCAATTATTTCCCTTGAACGAGGAATTCCCAGTAAGCGCGAGTC
ATTAGCTCGCGTTGATTACGTCCCTGCCCTTTGTACACACCGCCCGTCGCTACTACCGAT
TGAATGGTTTAGTGAGGTCCTCCGATTGGACCCGG~CGCGGTCGGCAACGTCCGCGCCG~
~~~~~~GCGTCCGAAAAGACGATCTAACTTGATCATTTAGAGGAAGTAAAAGTCGTAACA
A~~~~~~~~~~~~~~~~~~~~~~~~~~~~~~~~~~~~~~~~~~~~~~~~~~~~~~~~~~~
~~~~~~~~~~~~~~~~~~~~~~~~~~~~~~~~~~~~~~
>Ciona_intestinalis_This Study_HG005358 
~~~~~~~~~~~~~~~~~~~~~~~~~~~~~~~~~~~~~~~~~~~~~~~~~~~AGACTGCAT
GCAGT~CT~AGTACGAGCTCTC~~~~~~~~~~GTACA~~~GCGAAACTGCGAAT~GGCTC
ATT~AAATCAGTTATGGTTCATTTGATC~~GTAT~~~~~~~~~~~~G~~~GTTTACTTGG
ATAACTGT~GGTAATTCTAGAGCTAATACATGCAAACAG~~CGCCGACT~~TCGC~~GGG
A~~~~~GGCGTGCTTTTATCAG~ACCAAAAACCGACCGCG~~~~~~~~~~~~~~~~~~~~
~~~~~~~~~~GCTCCG~~~~~~~~~~~~~GCCGCGTTCGACT~~~GGTGACTCTGGATAA
CCTG~~~~GCGGATCGCA~~CGGTC~~~~~~~~~TAGCACCGGCGACGGATCATT~~~CA
AGTGTCTGCCCTATCAA~CTTTCGTCGGTACGGTATTCGCCTACCGAGGTTCTTACGGGT
AAC~GGGGAATCAGGGTTCG~ATTCCGGAGAGGGAGCCTGAGAAAC~GGCTACCACATCC
AAGGAAGGCAGCAGGCGCGCAAATTACCC~ATTCCCGACGCGGGGAGGTAGTGACGAAAA
ATAACAATGCAGGACTC~ATTCGAGGCCCTG~~TAATTGGAATGAGTACACTTTAAAAGC
TTTA~~~~~~~~~~~~~~~~~~~~~~~~~~~~~~~~~~~~~~~~~~~~~~~~~~~~A~~~
~~~~~~~~CGAGTATCCATTGGAGGGCAAGTCTGGTGCCAGCAGCC~~GCGGTAATYCCM
RGCTCC
>Ciona_savignyi_This study_HG005359
~~AT~~~~~~~~~~~~~~~~~~~~~~~~~~~~~~~~~~~~~~~~~~~~~~~~TGCCTGCA
TGCAG~TCTAGTACGAGCTCTC~~~~~~~~~~GTACA~~~GTGAAACTGCGAAT~GGCTC
ATT~AAATCAGTTATGGTTCATTTGATC~~GTAC~~~~~~~~~~~~A~~~GTTTACTTGG
ATAACTGT~GGTAATTCTAGAGCTAATACATGCGAGAAG~~CGCCGACC~~TCGC~~GGG
A~~~~~GGCGTGCATTTATCAG~ACCAAAAACCGGCCGCGT~~~~~~~~~~~~~~~~~~~
~~~~~~~~~~CTTCGG~~~~~~~~~~~~~GCGCGTTCGCCTT~~~GGTGACTCTGGATAA
CTTT~~~~GCGGATCGCA~~CGGTC~~~~~~~~~TAGCACCGGCGACGGATCATT~~~CA
AGTGTCTGCCCTATCAA~CTTTCGTCGGTACGGTATTTGCCTACCGAGGTTCTTACGGGT
GAC~GGGGAATCAGGGTTCG~ATTCCGGAGAGGGAGCCTGAGAAAC~GGCTACCMCRTCC
MAGGAAGGCAGCARGSGCGCAAATTACCC~ATTCCCGACGCGGGGAGGTAGTGACGAAAA
ATAAMAATGCAGGACTC~GTTCSAGGCCCTG~~TAMTTGGAATGAGTACACTTTAAAASC
TTTA~~~~~~~~~~~~~~~~~~~~~~~~~~~~~~~~~~~~~~~~~~~~~~~~~~~~A~~~
~~~~~~~~CCAKAATCCATTGKAGGGSGAGGGGGAAGCCWGCRGCC~~RSCGKCSATCCA
ATCTCCTMRCTCAAGST
>ASCIDIANS_Ciona savignyi AF165823
~~~~~~~~~~~~~~~~~~~~~~~~~~~~~~~~~~~~~~~~~~~~~~~~~~~~~~~~~~~~
~~~~~~~~~~~~~~~~~~~~~~~~~~~~~~~~~~~~~~~~~~~~~~~~~~~~~~~~~~~~
~~~~~~~~~~~~~~~~~~~~~~~~~~~~~~~~~~~~~~~~~~~~~~~~~~~~~~~~~~~~
~~~~~~~~~~~~~~~~~~~~~~~~~~~~~~~~~~~~~~~~~~~~~~~~~~~~~~~~~~~~
~~~~~~~~~~~~~~~~~~~~~~~~~~~~~~~~~~~~~~~~~~~~~~~~~~~~~~~~~~~~
~~~~~~~~~~~~~~~~~~~~~~~~~~~~~~~~~~~~~~~~~~~~~~~~~~~~~~~~~~~~
~~~~~~~~~~~~~~~~~~~~~~~~~~~~~~~~~~~~~~~~~~~~~~~~~~~~~~~~~~~~
~~~~~~~~~~~~~~~~~~~~~~~~~~~~~~~~~~~~~~~~~~~~~~~~~~~~~~~~~~~~
~~~~~~~~~~~~~~~~~~~~~~~~~~~~~~~~~~~~~~~~~~~~~~~~~~~~~~~~~~~~
~~~~~~~~~~~~~~~~~~~~~~~~~~~~~~~~~~~~~~~~~~~~~~~~~~~~~~~~~~~~
~~~~~~~~~~~~~~~~~~~~~~~~~~~~~~~~~~~~~~~~~~~~~~~~~~~~~~~~~~~~
~~~~~~~~~~~~~~~~~~~~~~~~~~~~~~~~~~~~~~~~~~~~~~~~~~~~~~~~~~~~
~~~~~~~~~~~CAGCAGCCGCGGTAATTCCAGCTCCAACAGCAGCC~~GCGGTAATTCCA
GCTCCAAAAG~TATATATTTAAGTTGTTGCGGTTAAAAA~~GCTCGTAGTTGGA~~~~~~
~TTTTGGGCG~CAGGCGGCCG~~~GTCCGTC~~~~~GCAA~GGCGTGT~ACTGGAC~~GT
~CCTGGCCT~~~~~~~~~~~~~~~~~~~~~~~~~~~~~~~~~~~~~TCCCTCCGGT~~~~
~TCT~~~~~~~~~~~~~~~CCGCCGGTGCT~~~CTTGACT~~GAGTGTCGG~~~~~CGGC
GGCCGGAA~~~~~~~~~CGTTTAC~TTTGAAAAAATTAGAGTGTT~CAAAGCAGGCTCTC
~~~~GA~~~~~~~~~~~~~~~~~~~~~~~~~~~~~~G~~CCTGGATAATGGTGCATGGAA
TAATGGAATAG~GACCTCGGTTCTATTTT~~~~GTTGGTTTT~CGGAGCGCGAGGTAATG
ATTAAGAGGGACAGACGGGGGCATTCGTACTGTGCCGTT~AGAGGTGAAATTCTTGGATC
GGCGCAAG~AC~GAACGACTGCGAAAGCATTTGCCAAGAATG~TTTTCTTTAATCAA~GA
GCGAAAGTCAGAGG~TTCGAAGACGATC~AGATACCGTCCTAGTTCTGA~CTATAAACGA
TGCCAACTAGCGATCG~GG~~~~~~~~~~~G~~~~GGCGTTACATTGACG~~~~~~~~~~
~~~~~~~~~~~~~~~~~~~~~~~~~~~~~~~~~~~~~~~~~~~~~~~~~~~~~~~~~~~~
~~~~~~~~~~~~~~A~CCCCTCCGGCAGCTT~~ACGGGAAACCAA~~AGTCTTTGGGTT~
CCGGGGGAAGTATGGTTGCAAAGCTGAAACTTAAAGG~AATTGACGGAAGGGCACCACCA
GG~AGTGGAG~CCTGCGGCTT~AATTTGACTCAACACGGGAAATCTCACCCGGCCCGGAC
ACAGTGAGGATTGACAGATTGAG~AGCTCTTTCTTGATTCTGTGGGTGGTGGTGCATGGC
CGTTCTTAGTTGGTGGAGCGATTTG~TCTGGTTAA~TTCCGATAA~CGAACGAGACTCTG
G~CTTGCTAAA~~~~~~~~~~~~~~~~~~~~~~T~~AGTTACGCGACCTTC~~~~~~~~~
~~TCGGTCGG~~~~~~~~~~~~~~~~~~~~~~~~~~~~~~~~~~~~~~~~~C~~~~GTTT
AACTTCTTAGAGGGACAAGTGGCG~~~~TTTAGCCACACGAGATT~~GAGCAATAACAGG
TCTGTGATGCCCTTAGATGTTCGGGGC~GCACGC~GCGCTACACTGACCGGATCAGCGTG
TG~C~~~~~~~~~~~~~~~~~~~~~~~~~~~~~~~~~~~~~~~~~~~~~~~~~~~~~~~~
~~~~~~~~~~~~~~~~~TCTCCTTGGCCGA~~~~~~~~~~~~~~~~~~~~~~~~~~~~~~
~~~~~~~~~~~~~~~~~~~~~~~~~~CAGGTCCGGGAAACCCG~TTGAACCCCGGTCGTG
CTAGGGATAGGGAATTGCAATTATTTCCCTTGAACGAGGAATTCCCAGTAAGCGCGAGTC
ATTAGCTCGCGTTGATTACGTCCCTGCCCTTT~~~~~~~~~~~~~~~~~~~~~~~~~~~~
~~~~~~~~~~~~~~~~~~~~~~~~~~~~~~~~~~~~~~~~~~~~~~~~~~~~~~~~~~~~
~~~~~~~~~~~~~~~~~~~~~~~~~~~~~~~~~~~~~~~~~~~~~~~~~~~~~~~~~~~~
~~~~~~~~~~~~~~~~~~~~~~~~~~~~~~~~~~~~~~~~~~~~~~~~~~~~~~~~~~~~
~~~~~~~~~~~~~~~~~~~~~~~~~~~~~~~~~~~~~~
>ASCIDIANS_Cnemidocarpa finmarkiensis L12413
~~~~~~~~~CTGGTTGATCCTGCCAGTAGTGATATGCTTGTCTCAAAGATTAAGCCATG~
CAGGT~GTAAGTACGAGTTGTC~~~~~~~~~~GTAAA~~~GCGAAACTGCGAAT~GGCTC
ATT~AAATCAGTCTTGGTTTATTTGGTCT~CG~A~~~~~~~~~~~~~~~~AGCGAAGTGG
ATAACTGT~GGTAATTCTAGAGCTAATACATGCGTCAAGCGCCGACTTC~~~~~~~~GGG
A~~~~~GGCGTGCTTTTATTAG~ATCAAAACCGACCGGG~~~~~~~~~~~~~~~~~~~~~
~~~~~~~~~~~~TT~~~~~~~~~~~~~~~~~CGCCCGTCTCTTTTGATGACTCTGGATAA
CC~~~~ACGCGGATCGCA~~CGGTCT~~~~~~~~CTGCACCGGCGACGAATCATT~~~CA
AGTGTCTGCCCTATCAA~CTTTCGAAGGTACGCTACGGGCCTACCTTTGTGATAACGGGT
GAC~GGGGAATCAGGGTTCG~ATTCCGGAGAGGGAGCCTGAGAAAC~GGCTACCACATCC
AAGGAAGGCAGCAGGCGCGCAAATTACCC~ATTCCCGACACGGGGAGGTAGTGACGAAAA
ATAACAATACAGGACTCTAA~CGAGGCCCTG~~TAATTGGAATGAGTACATTCTAAAACT
CTTA~~~~~~~~~~~~~~~~~~~~~~~~~~~~~~~~~~~~~~~~~~~~~~~~~~~~A~~~
~~~~~~~~CGAGTATCCATTGGAGGGCAAGTCTGGTGCCAGCAGCC~~GCGGTAATTCCA
GCTCCAACAG~TGTATGCTAAAGTTGTTGCGGTTGAAAA~~GCTCGTAGTTGGA~~~~~~
~TTTTGGGCG~GGCGCAGCCG~~~GTCCGCC~~~~~GCAG~GGCGTGCCACTGGTT~~GC
~GCTCGCCT~~~~~~~~~~~~~~~~~~~~~~~~~~~~~~~~~~~~~CGCCTTCGGT~~~~
~TCT~~~~~~~~~~~~~~~CCGTCGGTGCT~~~CTTGACT~~GAGTGTCGG~~~~~CGGT
GGCCGATA~~~~~~~~~AGTTTAC~TTTGAAAAAATTAGAGTGTT~CAAAGCAGGCTGCT
~~~~C~~~~~~~~~~~~~~~~~~~~~~~~~~~~~~~G~~CCTGCATAGTGTTGCATGGAA
TAATGGAATAG~GACCTCGGTTCTATTTT~~~~GTTGGTTTT~CGGAGCGCGAGGTAATG
ATTAAGAGGGACAGACGGGGGCGTCCGTACTCTGCCGTT~AGAGGTGAAATTCTTGGATC
GGCGGAAG~AC~GAACTACTGCGAAAGCATTCGCCAAGAATG~TTTTCTTTAATCAA~GA
GCGAAAGTCAGAGG~TTCGAAGACGATC~AGATACCGTCCTAGTTCTGA~CTATAAACGA
TGCCAACTAGCGATCG~GG~~~~~~~~~~~A~~~~GGCGTTACCATGACG~~~~~~~~~~
~~~~~~~~~~~~~~~~~~~~~~~~~~~~~~~~~~~~~~~~~~~~~~~~~~~~~~~~~~~~
~~~~~~~~~~~~~~A~CCTTCCCGGCAGCTT~~CCGGGAAACCAA~~AGTCTTTGGGTT~
CCGGGGGAAGTATGGTTGCAAAGCTGAAACTTAAAGG~AATTGACGGAAGGGCACCACCA
GG~AGTGGAG~CCTGCGGCTT~AATTTGACTCAACACGGGGAAACTCACCCGGCCCGGAC
ACAGGTAGGATTGACAGATTGAG~AGCTCTTTCTTGATTCTGTGGGTGGTGGTGCATGGC
CGTTCTTAGTTGGTGGAGCGATTTG~TCTGGTTAA~TTCCGATAA~CGAACGAGACTCCG
G~CATGCTAAC~~~~~~~~~~~~~~~~~~~~~~T~~AGTTACGCGACCTTC~~~~~~~~~
~~TCGGTCGG~~~~~~~~~~~~~~~~~~~~~~~~~~~~~~~~~~~~~~~~~C~~~~GTTT
AACTTCTTAGAGGGACTAGTGGCG~~~~TTTAGCCACACGAGATT~~GAGCAATAACAGG
TCTGTGATGCCCTTAGATGTCCGGGGCCGCACGC~GCGCTACACTGAATGAATCAGCGAG
TGCC~~~~~~~~~~~~~~~~~~~~~~~~~~~~~~~~~~~~~~~~~~~~~~~~~~~~~~~~
~~~~~~~~~~~~~~~~~TAACCTAGGCCGA~~~~~~~~~~~~~~~~~~~~~~~~~~~~~~
~~~~~~~~~~~~~~~~~~~~~~~~~~AAGGTCCGGGTAACCCG~TTGAACCTCATTCGTG
ATTGGGATAGGGACTTGCAATTGTTTCCCTTGAACGAGGAATTCCCAGTAAGCGCAAGTC
ATCAACTTGCGTTGATTACGTCCCTGCCCTTTGTACACACCGCCCGTCGCTACTACCGAT
TGAATGGTTTAGTGAGATCCTTGGATCGGCCCTGT~CGCGGCTGGCAACGGCCGCGGCGG
~~~~~~CGCGTCGAGAAGACGATCAAACTTGATCATTTAGAGGAAGTAAAAGT~~~~~~~
~~~~~~~~~~~~~~~~~~~~~~~~~~~~~~~~~~~~~~~~~~~~~~~~~~~~~~~~~~~~
~~~~~~~~~~~~~~~~~~~~~~~~~~~~~~~~~~~~~~
>ASCIDIANS_Dendrodoa grossularia FM897307
~~~~~~~~~~~~~~~~~~~~~~~~~~~~~~~~~~~~~~~~~~~~~~~~~~~~~~~~~~~~
~~~~~~~~~~~~~~~~~~~~~~~~~~~~~~~~~~~~~~~~~~~~~~~~~~~~~~~~~~~~
~~~~~~~~~~~~~~~~~~~~~~~~~~~~~~~~~~~~~~~~~~~~~~~~~~~~~~~~~~~~
~~~~~~~~~~~~~~~~~~~~~~~~~~~~~~~~~~~~~~~~~~~~~~~~~~~~~~~~~~~~
~~~~~~~~~~~~~~~~~~~~~~~~~~~~~~~~~~~~~~~~~~~~~~~~~~~~~~~~~~~~
~~~~~~~~~~~~~~~~~~~~~~~~~~~~~~~~~~~~~~~~~~~~~~~~~~~~~~~~~~~~
~~~~~~~~~~~~~~~~~~~~~~~~~~~~~~~~~~~~~~~~~~~~~~~~~~~~~~~~~~~~
~~~~~~~~~~~~~~~~~~~~~~~~~~~~~~~~~~~~~~~~~~~~~~~~~~~~~~~~~~~~
~~~~~~~~~~~~~~~~~~~~~~~~~~~~~~~~~~~~~~~~~~~~~~~~~~~~~~~~~~~~
~~~~~~~~~~~~~~~~~~~~~~~~~~CC~~ATTCCCGACACGGGGAGGTAGTGACGAAAA
ATAACAATACAGGACTCTAA~CGAGGCCCTG~~TAATTGGAATGAGTACATTCTAAAACT
CTTA~~~~~~~~~~~~~~~~~~~~~~~~~~~~~~~~~~~~~~~~~~~~~~~~~~~~A~~~
~~~~~~~~CGAGTATCCATTGGAGGGCAAGTCTGGTGCCAGCAGCC~~GCGGTAATTCCA
GCTCCAACAG~TGTATGCTAAAGTTGTTGCGGTTGAAAA~~GCTCGTAGTTGGA~~~~~~
~TTTTGGGCG~GGCGCTGCCG~~~GTCCGTC~~~~~GCAG~GGCGTGTCACTGGCA~~GC
~GTTCGCCT~~~~~~~~~~~~~~~~~~~~~~~~~~~~~~~~~~~~~CGCCTTCGGT~~~~
~TCT~~~~~~~~~~~~~~~CCGTCGGTGCT~~~CTTGACT~~GAGTGTCGG~~~~~CGGT
GGCCGAGA~~~~~~~~~AGTTTAC~TTTGAAAAAATTAGAGTGTT~CAAAGCAGGCTGCT
~~~~C~~~~~~~~~~~~~~~~~~~~~~~~~~~~~~~G~~CCTGTATAGTGTTGCATGGAA
TAATGGAATAG~GACCTCGGTTCTATTTT~~~~GTTGGTTTT~CGGAGCGCGAGGTAATG
ATTAAGAGGGACAGACGGGGGCGTCCGTACTCTGCCGTT~AGAGGTGAAATTCTTGGATC
GGCGGAAG~AC~GAACTACTGCGAAAGCATTCGCCAAGAATG~TTTTCTTTAATCAA~GA
GCGAAAGTCAGAGG~TTCGAAGACGATC~AGATACCGTCCTAGTTCTGA~CTATAAACGA
TGCCAACTAGCGATCG~GG~~~~~~~~~~~A~~~~GGCGTTACCATGACG~~~~~~~~~~
~~~~~~~~~~~~~~~~~~~~~~~~~~~~~~~~~~~~~~~~~~~~~~~~~~~~~~~~~~~~
~~~~~~~~~~~~~~A~CCTTCCCGGCAGCTT~~CCGGGAAACCAA~~AGTCTTTGGGTT~
CCGGGGGAAGTATGGTTGCAAAGCTGAAACTTAAAGG~AATTGACGGAAGGGCACCACCA
GG~AGTGGAG~CCTGCGGCTT~AATTTGACTCAACACGGGGAAACTCACCCGGCCCGGAC
ACAGGTAGGAT~~~~~~~~~~~~~~~~~~~~~~~~~~~~~~~~~~~~~~~~~~~~~~~~~
~~~~~~~~~~~~~~~~~~~~~~~~~~~~~~~~~~~~~~~~~~~~~~~~~~~~~~~~~~~~
~~~~~~~~~~~~~~~~~~~~~~~~~~~~~~~~~~~~~~~~~~~~~~~~~~~~~~~~~~~~
~~~~~~~~~~~~~~~~~~~~~~~~~~~~~~~~~~~~~~~~~~~~~~~~~~~~~~~~~~~~
~~~~~~~~~~~~~~~~~~~~~~~~~~~~~~~~~~~~~~~~~~~~~~~~~~~~~~~~~~~~
~~~~~~~~~~~~~~~~~~~~~~~~~~~~~~~~~~~~~~~~~~~~~~~~~~~~~~~~~~~~
~~~~~~~~~~~~~~~~~~~~~~~~~~~~~~~~~~~~~~~~~~~~~~~~~~~~~~~~~~~~
~~~~~~~~~~~~~~~~~~~~~~~~~~~~~~~~~~~~~~~~~~~~~~~~~~~~~~~~~~~~
~~~~~~~~~~~~~~~~~~~~~~~~~~~~~~~~~~~~~~~~~~~~~~~~~~~~~~~~~~~~
~~~~~~~~~~~~~~~~~~~~~~~~~~~~~~~~~~~~~~~~~~~~~~~~~~~~~~~~~~~~
~~~~~~~~~~~~~~~~~~~~~~~~~~~~~~~~~~~~~~~~~~~~~~~~~~~~~~~~~~~~
~~~~~~~~~~~~~~~~~~~~~~~~~~~~~~~~~~~~~~~~~~~~~~~~~~~~~~~~~~~~
~~~~~~~~~~~~~~~~~~~~~~~~~~~~~~~~~~~~~~~~~~~~~~~~~~~~~~~~~~~~
~~~~~~~~~~~~~~~~~~~~~~~~~~~~~~~~~~~~~~~~~~~~~~~~~~~~~~~~~~~~
~~~~~~~~~~~~~~~~~~~~~~~~~~~~~~~~~~~~~~
>ASCIDIANS_Didemnum albidum EU337058
~~~~~~~~~~~~~~~~~~~~~~~~~~~~~~~~~~~~~~~~~~~~~~~~~TTAAGCCATGG
CCAGT~GCAAGTACGAGTCGGGTGCG~~GGCAACGCAACGACGACACTGCGAAA~GGCTC
ATT~AAATCAGTCGTGGTCTACATGGTCGTGCGGCGA~~~~CGTA~GTCGTCAACAGTGG
ATAACTGT~GGAAATGCTAGAGCTAATACATGCAATCGA~GCGCCG~~ACTT~~~~CGGG
A~~~~~GGCGTGCATTTATCAGACCGCGCGTCGGCCGG~~~~~~~~~~~~~~~~~~~~~~
~~~~~~~~TCGACCG~~TCAAA~~~AGTCG~~TCCGTCGATCGTGG~TGACTCTGGATAA
CTTTCTGTGCAGATCGC~~~CGATCC~~ATCG~~~AGATCGGGCGACGAATCATT~~~CG
AACGTCTGACCTATCAA~CTGTTGTCGGTAAGGTAACGGCCTACCGAGGTGTTAACGGGT
AAC~GGGGAATCAGGGTTCG~ATTCCGGAGAGGGAGCCCGAGAAACGG~CTGCCACTTCC
AAGGAAGGCAGCAGGCGCGCAAATTACCC~ATTTCAGACTCTGAGAGGTAGTGACGAGAA
ATAACGATGCCGGGCCTC~~AACGGGCGCCGA~CAATCGAAATGAGCGCAGCTCAAAACA
CTGAATGACGTGCT~~TCGGCAAACGC~~~~~~~~CGAAA~~~~~~~~~~~~~~~~ATCT
ATGTCGTGCGAGTATCGATCGGAGGGCAAGTCTGGTGCCAGCAGCC~~GCGGTAATTCCA
GCTCCGAAAG~CGTATGCTTACGTTGTTGCGGTTGAAAA~~GCTCATAGTCGGA~ATCAA
GCTTTTCGCCGCTCGTGCCAA~~~GGCCGCAA~~~GGCCG~~CGGCGCGAACG~~A~~AA
CGAAAGATGGTAGT~~~~~~~~~GCAAAAACA~~ACCGAAGGCGGA~~CGGCCGGCGTGG
CTC~~~~~~~~GGA~~~~~ATCGCGCTTCGCGGCGCGATG~~ACAAGTT~~~~~~~GCAC
GTCGAGAGTCG~TTCGCAGGTTGC~CCTGAAGAAATTGAAGCG~ATCAGGGCAGGTCGRA
CATATC~~~~~~~~~~~~~~~~~~~~~~~~~~~~~~GACCGAGAACAGTCGTGCATGGTA
CAACGAAAGAC~GGCCGCGGCTCCGCCGCCGGCGTCGAGACA~~ATTGCGCGTGGCAATG
ATTGAGAGGAACGGACGGGGGCATTCGTACTGTGCCGGG~AGGGGTGAAATCCGTGGATC
GGTGCAAG~AC~GACCAGAAGCGAAAGCGATTGCCCAGGACG~TTTTCCTTGATCAA~GA
GCGAAAGTCGGAGG~TTCGAAGACGATC~AGATACCGTCGTAGTTCCGA~CCGTAAACGA
TGCCGACCGTGTGGTCGCCCACGTATTCGAAGATCGACGTCTATCGTTAGCC~~AGGCAG
TAAGTCGATATGCTTATCGTGTGCCTTGGCGCG~~~~~~~~~~~~~~~~~~~~~~~AGAA
CGAAGATCGGGCATGTCGGGGTGGCCGTGCCGGGAGGGAAACCGG~~AGTCTTTGGGTT~
CCGGGGGAAGTATGGTTGCAAAGCTGAAACTTGAAGG~AATTGACGGAAGGGCACCACCA
GG~AGTGGAG~CCTGCGGCTT~AATTTGACTCAACGCGGGAAAACTCACCCGGCCCGGAC
GTTACGAGGATTGACAGATTGAA~AGCTCTTTCTTGATTTGGCGGATGGTGGTGCATGGC
CGTTCTTAGTTCGTGGAACGATTCG~TCTGGTCGA~TTCCGATAAGCGAACGAGACTCGA
A~TTTACTTATGTATGCGGCTCGATCGAGAA~CGAAGATCGAGTCGCGTCTCGG~CGCCA
GGAGAGTGCT~~~~~~~~~~~~~~~~~~~~~~~~~CGAG~~~~~~~~~~~ACGCAATGCA
ATATTCTCAGATGAACCGGCGGCG~~~~GAAAGCCGCACGAGATC~~GAGCGATAACAGG
TCTGTGATGCCCTTCGATGTTCGGGGCCGCACGC~GTGCTACAATGGTCGGAGCAGCAAG
AGGA~CCGAACTAGCAACGAACGTTGCGTCTTCCGCGCTTTG~~~~~~~~~C~~~~~~~~
~~~~~~~GCGCGAGGATGGTCCGCGGGCCG~~~~~~~~~~~~~~~~~~~~~~~~~~~~~~
~~~~~~~~~~~~~~~~~~~~~~~~~~AAAGGCTCGTGAAAC~A~AACGAAACCA~~~~~~
~~~~~~~~~~~~~~~~~~~~~~~~~~~~~~~~~~~~~~~~~~~~~~~~~~~~~~~~~~~~
~~~~~~~~~~~~~~~~~~~~~~~~~~~~~~~~~~~~~~~~~~~~~~~~~~~~~~~~~~~~
~~~~~~~~~~~~~~~~~~~~~~~~~~~~~~~~~~~~~~~~~~~~~~~~~~~~~~~~~~~~
~~~~~~~~~~~~~~~~~~~~~~~~~~~~~~~~~~~~~~~~~~~~~~~~~~~~~~~~~~~~
~~~~~~~~~~~~~~~~~~~~~~~~~~~~~~~~~~~~~~~~~~~~~~~~~~~~~~~~~~~~
~~~~~~~~~~~~~~~~~~~~~~~~~~~~~~~~~~~~~~
>ASCIDIANS_Didemnum albidum EU337059
~~~~~~~~~~~~~~~~~~~~~~~~~~~~~~~~~~~~~~~~~~~~~~~~~~~AAGCCATGG
CCAGT~GCAAGTACGAGTCGGGTGCG~~GGCAACGCAACGACGACACTGCGAAT~GGCTC
ATT~AAATCAGTCGTGGTCTACATGGTCGTGCGGCGA~~~~CAAGTGTCGTCAACAGTGG
ATAACTGT~GGAAATGCTAGAGCTAATACATGCAATCGA~GCGCCG~~ACTT~~~~CGGG
A~~~~~GGCGTGCATTTATCAGACCGCGCGTCGGCCGG~~~~~~~~~~~~~~~~~~~~~~
~~~~~~~~TCGGCAT~~TCGT~~~~~GTCG~~GCCGTCGATGGTGG~TGAATCTGGATAA
CTATTCGTGCAGATCGC~~~CGATCC~~ATCG~~~AGATCGGGCGACGAACCGTT~~~CG
AACGTCTGACCTATCAA~CTGTTGTCGGTAAGGTAACGGCCTACCGAGGTGTTAACGGGT
AAC~GGGGAATCGGGGTTCG~ATTCCGGAGAGGGAGCCCGAGAAACGGGCTGCCACTTCC
AAGGAAGGCAGCAGGCGCGCAAATTACCC~ATTTCAGACTCTGAGAGGTAGTGACGAGAA
ATAACGATGCCGGGCCTT~~AACGGGCGCCGA~CAATCGAAATGAGCGCAGCTCAAAAAA
CTGAATGACGTGCT~~TCGGCTTCGGT~~~~~~~~CGAAA~~~~~~~~~~~~~~~~ATCT
ATGTCGTGCGAGTATCGATCGGAGGGCAAGTCTGGTGCCAGCAGCC~~GCGGTAATTCCA
GCTCCGAAAG~CGTATGCTTACGTTGTTGCGGTTGAAAA~~GCTCGTATTCGGA~ATAAA
GCTTTTCGCCGCTAGTGCCAA~~~GGCCGCAA~~~GGCCG~~CGGCACGATCG~~A~~AA
CGAAAGA~GATGGT~~~~~~~~~GCAAAAACACAATCAAAGGCGGA~~CGGCCGGCGTGG
CTC~~~~~~~~GGA~~~~~ATCGCGTTTCG~~GCGCGACG~~ACAAGTT~~~~~~~GCAC
GTCGAGAGTCGGTTCGCAGGTTGC~CCTGAAGAAATTGAAGCG~ATCAGGGCAGGTCGAT
GATGTC~~~~~~~~~~~~~~~~~~~~~~~~~~~~~~GACCGAGAACAGTCGTGCATGGTA
CAACGAAAGAC~GGCCGCGGCTCCGCCGCCGGCGTCGAGACA~~ATTGCGCGTGGCAATG
ATTGAGAGGAACGGACGGGGGCATTCGTACTGTACCGGG~AGGGGTGAAATCCGTGGATC
GGTGCAAG~AC~GACCAGAAGCGAAAGCGATTGCCCAGGACG~TTTTCCTTGATCAA~GA
GCGAAAGTCGGAGG~TTCGAAGACGATC~AGATACCGTCGTAGTTCCGA~CCGTAAACGA
TGCCGACCGTGTGGTCGCCCACGTATTCGAAGATCGAAGTCCCTCGTCAGCCGAAGGCCG
CAAGTCGGT~~~~~~~~~~~~~~~CGAGGCGCG~~~~~~~~~~~~~~~~~~~~~~~AGAA
CGGAGATCGGGCATGTCGGGGTGGCCGTGCCGGGAGGGAAACCGG~~AGTCTTCGGGTT~
CCGGGGGAAGTATGGTTGCAAAGCTGAAACTTGAAGG~AATTGACGGAAGGGCACCACCA
GG~AGTGGAG~CCTGCGGCTT~AATTTGACTCAACGCGGGAAAACTCACCCGGCCCGGAC
GTTACGAGGATTGACAGATTGAA~AGCTCTTTCTCGATTTGGCGGATGGTGGTGCATGGC
CGTTCTTAGTTCGTGGAACGATTCG~TCTGGTCGA~TTCCGATAA~CGAACGAGACTCGA
A~TTTACTCATGTATGCGGCTCGATCGAGAA~CGAAGATCGAGTCGCGTCTCGGGCGCCA
GGAGTGTGCT~~~~~~~~~~~~~~~~~~~~~~~~~CGAG~~~~~~~~~~~ACGCAATGCA
ATATTCTCAGATGAACCGGCGGCG~~~~GTAAGCCGCACGAGATC~~GAGCGATAACAGG
TCTGTGATGCCCTTCGATGTTCGGGGCCGCACGC~GTGCTACAATGGTCGGAGCAGCAAG
AGGA~CCGAACGAGCAACCGATGTTGCATCTTCCGCG~TTCG~~~~~~~~~C~~~~~~~~
~~~~~~~GCGTGAAGATGGTCCGCGGGCCG~~~~~~~~~~~~~~~~~~~~~~~~~~~~~~
~~~~~~~~~~~~~~~~~~~~~~~~~~AGAGGCTCGTGAAACCA~AACGAAACC~~~~~~~
~~~~~~~~~~~~~~~~~~~~~~~~~~~~~~~~~~~~~~~~~~~~~~~~~~~~~~~~~~~~
~~~~~~~~~~~~~~~~~~~~~~~~~~~~~~~~~~~~~~~~~~~~~~~~~~~~~~~~~~~~
~~~~~~~~~~~~~~~~~~~~~~~~~~~~~~~~~~~~~~~~~~~~~~~~~~~~~~~~~~~~
~~~~~~~~~~~~~~~~~~~~~~~~~~~~~~~~~~~~~~~~~~~~~~~~~~~~~~~~~~~~
~~~~~~~~~~~~~~~~~~~~~~~~~~~~~~~~~~~~~~~~~~~~~~~~~~~~~~~~~~~~
~~~~~~~~~~~~~~~~~~~~~~~~~~~~~~~~~~~~~~
>ASCIDIANS_Didemnum molle AB211071
~~~~~~~~~~~~~~~~~~~~~~~~~~~~~~~~~~~GCTCGTCTCAAAGACTAAGCCATG~
CAAGT~GCAAGTACGAGTCGCGCGC~~~TTCGACGCG~~~ACGACACTGCGAAA~GGCTC
ATT~AAATCAGTCGYGGTCTACGTGGTCGTGCGGCGA~~~~CGAGAGTCGTCAAAGGTGG
ATAACCGT~GGAAAAGCTAGAGCTAATACATGCAAGCGA~GCGCCG~~ACTT~~~~CGGG
A~~~~~GGCGTGCATTTATCAGACCGCACGTCGGCCGGGCGTCGGCGTC~~~~CCCGGGC
TTCGCGGCCCGGTGC~GTCGGC~~~CGGCG~~TCCGTCGATCGTGG~TGACTCTGGATAA
CTTTTCGTGCTGATCGC~~~CGGTCC~~GTTG~~GAGATCGGGCGACGAACCACT~~~CG
AGCGTCTGACCTATCAA~CTGTTGTCGGTAAGGTCTCGGCCTACCGAGGTTCTCACGGGT
GAC~GGGGAATCAGGGTTCG~ATTCCGGAGAGGGAGCCTGAGAAACGG~CTGCCACTTCC
AAGGAAGGCAGCAGGCGCGCAAATTACCC~ATTTCAGACTCTGAGAGGTAGTGACGAGAA
ATACCGATGCCGGGCCTC~~GACGGGCGCCGA~CAATCGAAATGAGCGCAGCTCAAAACA
CTGA~AGTCGTTCCGTTCAACGGTCGGGCG~~TCGAGAGGCGT~TCGGCCGCTTGGGCGC
GTGTCGTGCGAGTATCGATCGGAGGGCAAGTCTGGTGCCAGCAGCC~~GCGGTAATTCCA
GCTCCGAAAG~CGTATGCTCATGTTGTTGCGGTTGAAAA~~GCTCGTAGTTGGA~ATTAA
GCTTTTCGCCGCTCGCGCGCC~~~GGCCGAAA~~~GGCCGCGCGTCGCGAACG~~A~~AA
CGAAAGACGG~TGC~~~~GCTCGGCGGACGCGTTCCGAGAGGG~CG~~CGTTCGCGCGAG
CCC~~GAGCGCGGACGGCCGGCGTGGCTCCCATCTCGATG~~G~AAGTT~~~~~~~GCAC
GTCGAGAGTCG~TTCGCAGGTTGC~CCTGAAGAAATTGAAGCG~ATCAGGGCAGGTCGAC
GATAAGCAAAGACTCGGGCCGCGAGGTTCGA~AGTCGACCGAGAACAGTCGTGCATGGTA
CAACGGAAGAC~GGCCGCGGCTCCGCCGCCGGCGTCGAGATA~~TGTGCGCGTGGCAATG
ATCAAGAGGGACGGACGGGGGCATTCGTACTGTGCCGGG~AGGGGTGAAATCCGTGGATC
GGCGCAAG~AC~GAACAGAAGCGAAGGCGTCTGCCAAGGACG~TTTTCCTTA~TCAA~GA
GCGAAAGTCGGAGG~TTCGAAGACGATC~AGATACCGTCGTAGTTCCGA~CCGTAAACGA
TGCCGACCGCATGGTCGCCCACGTATTCAAAGATCTCGTCCGGTCGCGCGCYGCACGCCG
GCGCTCGCGCGTCTCCCGTCGCGGAGGCGGTCTTGCGAGTCCGCGCGTCGCACGCCGGCC
GAGGGATCGGGCATGTCGGGGTGGCCGTGCCGGGAGGGAAACCGG~~AGTCTTCGGGTT~
CCGGGGGAAGTATGGTTGCAAAGCTGAAACTTGAAGG~AATTGACGGAAGGGCACCACCA
GG~AGTGGAG~CCTGCGGCTT~AATTTGACTCAACGCGGGGAAACTCACCCGGCCCGGAC
GTTACGAGGATTGACAGATTGAA~AGCTCTTTCTCGATTTAGCGGATGGTGGTGCATGGC
CGTTCTTAGTTCGTGGAACGATTCG~TCTGGTTGA~TTCCGATAA~CGAACGAGACTCGA
A~TTTACTCATGTATGCGAGCCCGATGCTGC~GCGACTCGCGGGTCTTGCGGCGGCTCCT
TCGCGGGGGT~~~~~~~~~~~~~~~~~~~~~~~~~CGTC~~~~~~~~~~AGCGCCGCGCG
TCGCCAGACTGCGATCGGGTCGC~G~~~TCCGGCCGCACGGACTC~~CGTGCGCGGAC~~
~~~~~~~~~~GCTAAAGTATTCTCAGAAGGACCG~GCGGCGGTTAAGCCGCACGAGATCG
AGCG~ATAACAGGTCTGTGATGCCCTTCGATGTTCGGGGCCG~~~~~~~~~C~~~~~~~~
~~~~~ACGCGTGCTACAATGGTCGGAGCAG~~~~~~~~~~~~~~~~~~~~~~~~~~~~~~
~~~~~~~~~~~~~~~~~~~~~~~~~~CAAGAGGACCGGAACGA~CGCAGCGCCGTCGGTC
TCGTGCGCG~GGCGCGTTCGCGCGCGTCCGTCGCGAGATGGTCCGCGGGCCGAGAGGCTC
GTGAAACCAAACGAAACCCGATCGTAGTCGGGACAGAGGCTTGAAAGTATTTCTCTCGAA
CCAGGAATTCCCAGTAGGCGCGAGTCATCATCTCGCGCCGACTGCGTCCCTGCCCTTTGT
ACACACCGCCCGTCGCTACTACCGATCGAGCGTTCTAGCGAGGTCGTCCGATCGATCGAC
CGCCGCACTTCCGCGGGCG~CGAGCCCGCGGGTCGGCGCCGGCCGAAAAGGCGATCGAAC
TCGAGCGCTTAGAGGAAGTAAAAGTCGTAACAAGGTTT
>ASCIDIANS_Didemnum sp. AB211072
~~~~~~~~~~~~~~~~~~~~~~~~~~~~~~~~~~~GCTCGTCTCAAAGACTAAGCCATG~
CAAGT~GCAAGTACGAGTCGCGCAC~~~~TCGACGCG~~~ACGACACTGCGAAA~GGCTC
ATT~AAATCAGTCGTGGTCTACGTGGTCGTGCGGCGA~~~~CGAGAGTCGTCAAAGGTGG
ATAACCGT~GGAAAAGCTAGAGCTAATACATGCAAGCGA~GCGCCG~~ACTT~~~~CGGG
A~~~~~GGCGTGCATTTATCAGACCGCACGTCGGCCGGGCGTCGGCGGC~~~~CCCGGGC
TTCGCGGCTCGGATC~GTCGGC~~~CGGCG~~TCCGTCGATCGTGG~TGACTCTGGATAA
CTTTTCGTGCTGATCGC~~~CGGTCC~~GCAG~~GAGATCGGGCGACGAACCACT~~~CG
AGCGTCTGACCTATCAA~CTGTTGTCGGTAAGGTCTCGGCCTACCGAGGTGCTCACGGGT
GAC~GGGGAATCAGGGTTCG~ATTCCGGAGAGGGAGCCCGAGAAACGG~CTGCCACTTCC
AAGGAAGGCAGCAGGCGCGCAAATTACCC~ATTTCAGACTCTGAGAGGTAGTGACGAGAA
ATACCGATGCCGGGCCTC~~GACGGGCGCCGA~CAATCGAAATGAGCGCAGCTCAAAACA
CTGA~AGTCGTTCCGTTCAACGGTCGCCGG~~CCGAGAGGTCG~GCGGACGCTTGGGCGC
GTGTCGTGCGAGTATCGATCGGAGGGCAAGTCTGGTGCCAGCAGCC~~GCGGTAATTCCA
GCTCCGAAAG~CGTATGCTCATGTTGTTGCGGTTGAAAA~~GCTCGTAGTTGGA~AATAA
GCTTTTCGCCGATCGCGCGCC~~~GGTCGAAA~~~GGCCGTGCGTCGCGACCG~~A~~AA
CGAAAGATGG~TGC~~~~GCTCGCCGGGCGCGTTCCGAAAGGG~CG~~CGTTCGCGCGAG
TCC~~GAACGCGGACGGCCGGCGTGGCCCCCATCTCGATG~~G~AGGTT~~~~~~~GCAC
GTCGAGAGTCG~TTCGCAGGTTGC~CCTGAAGAAATTGAAGCG~ATCAGGGCAGGTCGAC
GCTAAACCGAGACTCGGGCCGCGAGGTCCGCCAGTCGACCGAGAACAGTCGTGCATGGTA
CAACGGAAGAC~GGCCGCGGCTCCGCCGCCGGCGTCGAGATG~~TGTGCGCGTGGCAATG
ATCAAGAGGGACGGACGGGGGCATTCGTACTGTGCCGGG~AGGGGTGATATCCGTGGATC
GGCGCAAG~AC~GAACAGAAGCGAAGGCGTCTGCCAAGGACG~TTTTCCTTAATCAA~GA
GCGAAAGTCGGAGG~TTCGAAGACGATC~AGATACCGTCGTAGTTCCGA~CCGTAAACGA
TGCCGACCGCATGGTCGCCCACGTATTCAAAGATCTCGTCAGGTCGCGTTCGGCGCGCCG
GCGCGCGTACGTCCCGTCATTGAGCCGGGGCGCTGCGCCGTCGAGCGTCGTCGGCCGGCC
GAGGGATCGGGCATGTCGGGGTGGCCGTGCCGGGAGGGAAACCGG~~AGTCTTCGGGTT~
CCGGGGGAAGTATGGTTGCAAAGCTGAAACTTGAAGG~AATTGACGGAAGGGCACCACCA
GG~AGTGGAG~CCTGCGGCTT~AATTTGACTCAACGCGGGGAAACTCACCCGGCCCGGAC
GTTACGAGGATTGACAGATTGAA~AGCTCTTTCTCGATTTAGCGGATGGTGGTGCATGGC
CGTTCTTAGTTCGTGGAACGATTCG~TCTGGTTGA~TTCCGATAA~CGAACGAGACTCGA
A~TTTGCTCATGTATGCGAGCC~~~~~~~~~~CGATGCTGAGCGCGCGTGTCAAGCGCCT
TCGCGGGTGC~~~~~~~~~~~~~~~~~~~~~~~~~CGAA~~~~~~~~~~~GCGCGTCGCC
AGACT~~~~~GCGATCGGGTCGCG~~~~TCGAACGTCACGAACTC~~GTGCTTGGACG~~
~~~~~~~~~~~CGAAAGTATTCTCAGAAGGACCG~GCGGCGGTTAAGCCGCACGAGATCG
AGCG~ATAACAGGTCTGTGATGCCCTTCGATGTTCGGGGCCG~~~~~~~~~C~~~~~~~~
~~~~~ACGCGTGCTACAATGGTCGGAGCAG~~~~~~~~~~~~~~~~~~~~~~~~~~~~~~
~~~~~~~~~~~~~~~~~~~~~~~~~~CAAGAGGACCGGAACGG~TGCAACGTCGCCGGTC
TCGTTGGCG~GGCGCGTTCGCGCGCGTCCGTCGCGAGATGGTCCGCGGGCCGAGAGGCTC
GTGAAACCAAACGAAACCCGATCGTAGTCGGGACAGAGGCTTGAAAGTATTTCTCTCGAA
CCAGGAATTCCCAGTAGGCGCGAGTCATCATCTCGCGCCGACTGCGTCCCTGCCCTTTGT
ACACACCGCCCGTCGCTACTACCGATCGAGCGTTCTAGCGAGGTCGTCCGATCGAGCGAA
CGCCGCACTTCTGCGGGCTTCGCGCCCGCGGGTCGGCGCCGAGCGAAAAGGCGATCGAAC
TCGAGCGCTTAGAGGAAGTAAAAGTCGTAACAAGGTTT
>ASCIDIANS_Didemnum sp. AB211073
~~~~~~~~~~~~~~~~~~~~~~~~~~~~~~~~~~~GCTCGTCTCAAAGATTAAGCCATG~
CAAGT~GCAAGTACGAGCCGACGTCG~~AGAGAC~TGCCGGCGACACTGCGAAA~GGCTC
ATT~AAATCAGTCGTGGTTCAAGCGGTCGTGCGGCGACGCTCGCGCGTCGTCTTCGA~GG
ATAACCCTCAGAAAATCTAGAGCTAATACATGCGAACGA~GCGCCG~~ACTT~~~~CGGG
A~~~~~GGCGTGCATTTATCAGACCGCGCGTCGGCCTG~~~~~~~~~~~~~~~~~~~~~~
~~~~~~~~~~GGCTCTCTCGCG~~~~GGAGC~CCAGTCGATCGTGG~TGACTCTGGATAA
CGAG~~AAGCGGATCGCA~~CGATCGA~ACTAA~GAAGTCGATCGGCGATCGATCGGACG
AGCGTCCGACCCATCAA~CTGCCGTCGGTACGGTCTCGGCCTACCGAGGTGCTCACGGGT
AAC~GGGGAATCAGGGTTCG~ATTCCGGAGAGGGAGCCCGAGAAACGG~CCGCCACTTCC
AAGGAAGGCAGCAGGCGCGCAAATTACCC~ACTTCAGACTCTGAGAGGTAGTGACGAGAA
ATATCGATGTCGGGCCCCG~ACCGGGCGCCGG~CAATCGAAATGAGCGCAGCTCAAAGAA
CCGA~~~~AGCTCCG~AAGGTCTTCGTCTTCGAAAGGAGA~~~~~~~~~~GGTCGGCCGA
GGGACGTGCGAGTATCGATCGGAGGGCAAGTCTGGTGCCAGCAGCC~~GCGGTAATTCCA
GCTCCGAAAG~CGTATGCTTAAGTTGTTGCGGTTCAAAA~~GCTCGTAGTCGGA~AAAAA
GCT~~TGGCCGC~AACGCGGG~~~CGCCTC~~~~~~GTCTCGAGGCGTCGTCGT~C~~GT
CGAAAGA~~~~~~~~~~~~~~~~~~~~~~~~GCCTTGAAACGG~~~~~~~~~CGGTCGGC
CTT~~~~~~~~~~~~~~~~~~~~~GGCCTTCTTCGCGGAG~~G~~~~~~~~~~~~~~~~C
CTCGAGATCGA~~TCGCGCGTTGC~CCTGAGGAAATTGAAGCGCATCAGGGCGGGTCGAA
CAAAGC~~~~~~~~~~~~~~~~~~~~~~~~~~~~~~GACCCAGAACAGTCGTGCACGGTA
CAACGGAAGAC~GGCCGCGGCATCGCCGCCGGCGTCGAGTCT~~CTAGCTCGCGGCAATG
GTCGAGAGGGACGGACGGGGGCATTCGTACTGCGCCGGG~AGGGGTGAAATCCGTGGATC
GGCGCAAG~AC~GAACCGAAGCGAAGGCGTCTGCCAAGGACG~TTTTCTTTGATCAA~GG
GCGAAAGTCGGAGG~TGCGAAGACGATC~AGATACCGTCGTAGTTCCGA~CCCTAAACGA
TGCCGACCGCGCGGCCGCCTACGT~TCGATAGTCGATCGACGGACCCACGCGCTGGGCCC
T~~~~~~~~~~~~~~~~~~~~~~~~~~~~~~~~~~~~~~~~~~~~~~~~~~~~~~~~~~~
CGGAGATCGAAGAGGTCGACGTGGCCGCGCCGGGAGGGAAACCGG~~AGTCTTCGGGTT~
CCGGGGATAGTATGGTCGCAAAGCTGAAACTTGAAGG~AATTGACGGAAGGGCACCACCA
GG~AGTGGAG~CCTGCGGCTT~AATTCGACTCAACGCGGGAAAACTCACCCGGTCCGGAC
GCCGCAAGGATTGACAGATCGAA~AGCTCTTTCTCGATTCGACGGATGGTGGTGCATGGC
CGTTCTTAGTTCGTGGAATGATTCG~TCTGGTCGA~CTCCGATAA~CGAACGAGACTCGA
G~CTTGCTCGTA~GCGCGGCCCGACCC~~~~~CGGCGGTCGGAGCCTTTCGAAGAGCGCG
TCGTCGACGAC~~~~~~~~~~~~~~~~~~~~~~~~~~~~~~~~~~~~~~~~GACGCGCCA
GCGATCTCAGAGAGACGGGCGGCG~~~~GAAAGCCGCACGAGATC~~GAGCGATAACAGG
TCTGTGATGCCCTTCGATGTTCGGGGCCGCACGC~GCGCTACAATGGTCGGCGCAAAACG
AACACACGATCGGACGACTCGGAGCGCGCCTTCGCGGGCGTG~~~~~~~~~C~~~~~~~~
~~~~GACGGTCGATCCCGGACCGAGGCCGA~~~~~~~~~~~~~~~~~~~~~~~~~~~~~~
~~~~~~~~~~~~~~~~~~~~~~~~~~GAGGCCCCGGCAAACGA~GACAAACCCGATCGCG
ATCGGGACAGAGACTTGAAATTGTTACTCTCGAACGAGGAATTCCCAGTAGGTGCGAGTC
ATCATCTCGCGCCGACTGCGTCCCTGCCCTTTGTACACACCGCCCGTCGCTACTACCGAT
CGAGCGTCCTAGCGAGGTCGCCGGATCGCGAGCGTCGTCGACCTCGGCCTCGCGGCCTTG
GAAAGCGCGCGCAC~CGCGAGAAGGCGATCGAACTCGAGCGCTTAGAGGAAGTAAAAGTC
GTAACAAGGTTY~~~~~~~~~~~~~~~~~~~~~~~~~~~~~~~~~~~~~~~~~~~~~~~~
~~~~~~~~~~~~~~~~~~~~~~~~~~~~~~~~~~~~~~
>ASCIDIANS_Didemnum sp. AJ579862
~~~~~~~~~~~~~~~~~~~~~~~~~~~~~~~~~~~~~~~~~~~~~~~~~~TAAGCCATG~
CAAGT~GCAAGTACGAGTCGCGCGC~~~TTTGACGCGC~~ACGACACTGCGAAA~GGCTC
ATT~AAATCAGTCGTGGTCTACGTGGTCGTGCGGCGA~~~~CGAGAGTCGTCAGAGGTGG
ATAACCGT~GGAAAAGCTAGAGCTAATACATGCAAACGA~GCGCCG~~ACTT~~~~CGGG
A~~~~~GGCGTGCATTTATCAGACCGCACGTCGGCCGGGCGTCGGCGTC~~~~CCCGGGC
TTCGCGGCTCGGTGC~GTCGGC~~~CGGCG~~TCCGTCGATTGTGG~TGACTCTGGATAA
CTTATCGTGCTGATCGC~~~CGGTCC~~GTTG~~GAGATCGGGCGACGAACCACT~~~CG
AGCGTCTGACCTATCAA~CTGTTGTCGGTAAGGTCTCGGCCTACCGAGGTTCTCACGGGT
GAC~GGGGAATCAGGGTTCG~ATTCCGGAGAGGGAGCCCGAGAAACGG~CTGCCACTTCC
AAGGAAGGCAGCAGGCGCGCAAATTACCC~ATTTCAGACTCTGAGAGGTAGTGACGAGAA
ATACCGATGCCGGGCCTC~~GACGGGCGCCGA~CAATCGAAATGAGCGCAGCTCAAAACA
CTGA~TGTCGTTCCGTTCAACGGTCGGGCG~~TCGCGAGGCGTCTCGGCCGCTTGGACGT
GTGTCGTGCAAGTATCGATCGGAGGGCAAGTCTGGTGCCAGCAGCC~~GCGGTAATTCCA
GCTCCGAAAG~CGTATGCTCATGCTGTTGCGGTTGAAAA~~GCTCGTAGTTGGA~AATAA
GCTTTTCGCCGTTCGCGCGCC~~~GGCCGCGA~~~GGCCGCGCGTCGCGATCG~~A~~AA
CGAAAGATGG~TGAA~~~GTTCGGCGGGCGCGTTCCGAGAGGG~CG~~CGTCCGCGCGAG
TTC~~GAACGCGGACGGCCGGCGTGGCTCCCATCTCGATG~~G~AA~TT~~~~~~~GCAC
GTCGAGAGTCG~TTCGCAAGTTGC~CCTGAA~AAATTGAAGCG~ATCAGGGCGGGTCGAC
GCTAGC~~~~~~~~~~~~~~~~~~~~~~~~~~~~~~~~~~~~~~~~~~~~~~~~~~~~~~
~~~~~~~~~~~~~~~~~~~~~~~~~~~~~~~~~~~~~~~~~~~~~~~~~~~~~~~~~~~~
~~~~~~~~~~~~~~~~~~~~~~~~~~~~~~~~~~~~~~~~~~~~~~~~~~~~~~~~~~~~
~~~~~~~~~~~~~~~~~~~~~~~~~~~~~~~~~~~~~~~~~~~~~~~~~~~~~~~~~~~~
~~~~~~~~~~~~~~~~~~~~~~~~~~~~~~~~~~~~~~~~~~~~~~~~~~~~~~~~~~~~
~~~~~~~~~~~~~~~~~~~~~~~~~~~~~~~~~~~~~~~~~~~~~~~~~~~~~~~~~~~~
~~~~~~~~~~~~~~~~~~~~~~~~~~~~~~~~~~~~~~~~~~~~~~~~~~~~~~~~~~~~
~~~~~~~~~~~~~~~~~~~~~~~~~~~~~~~~~~~~~~~~~~~~~~~~~~~~~~~~~~~~
~~~~~~~~~~~~~~~~~~~~~~~~~~~~~~~~~~~~~~~~~~~~~~~~~~~~~~~~~~~~
~~~~~~~~~~~~~~~~~~~~~~~~~~~~~~~~~~~~~~~~~~~~~~~~~~~~~~~~~~~~
~~~~~~~~~~~~~~~~~~~~~~~~~~~~~~~~~~~~~~~~~~~~~~~~~~~~~~~~~~~~
~~~~~~~~~~~~~~~~~~~~~~~~~~~~~~~~~~~~~~~~~~~~~~~~~~~~~~~~~~~~
~~~~~~~~~~~~~~~~~~~~~~~~~~~~~~~~~~~~~~~~~~~~~~~~~~~~~~~~~~~~
~~~~~~~~~~~~~~~~~~~~~~~~~~~~~~~~~~~~~~~~~~~~~~~~~~~~~~~~~~~~
~~~~~~~~~~~~~~~~~~~~~~~~~~~~~~~~~~~~~~~~~~~~~~~~~~~~~~~~~~~~
~~~~~~~~~~~~~~~~~~~~~~~~~~~~~~~~~~~~~~~~~~~~~~~~~~~~~~~~~~~~
~~~~~~~~~~~~~~~~~~~~~~~~~~~~~~~~~~~~~~~~~~~~~~~~~~~~~~~~~~~~
~~~~~~~~~~~~~~~~~~~~~~~~~~~~~~~~~~~~~~~~~~~~~~~~~~~~~~~~~~~~
~~~~~~~~~~~~~~~~~~~~~~~~~~~~~~~~~~~~~~~~~~~~~~~~~~~~~~~~~~~~
~~~~~~~~~~~~~~~~~~~~~~~~~~~~~~~~~~~~~~~~~~~~~~~~~~~~~~~~~~~~
~~~~~~~~~~~~~~~~~~~~~~~~~~~~~~~~~~~~~~~~~~~~~~~~~~~~~~~~~~~~
~~~~~~~~~~~~~~~~~~~~~~~~~~~~~~~~~~~~~~~~~~~~~~~~~~~~~~~~~~~~
~~~~~~~~~~~~~~~~~~~~~~~~~~~~~~~~~~~~~~~~~~~~~~~~~~~~~~~~~~~~
~~~~~~~~~~~~~~~~~~~~~~~~~~~~~~~~~~~~~~~~~~~~~~~~~~~~~~~~~~~~
~~~~~~~~~~~~~~~~~~~~~~~~~~~~~~~~~~~~~~
>ASCIDIANS_Didemnum sp. EU337061
~~~~~~~~~~~~~~~~~~~~~~~~~~~~~~~~~~~~~~~~~~~~~~~~~~TAAGCCATG~
CAAGT~GCAAGTACGAGTCGCGCGC~~~TTTGACGCG~~~ACGACACTGCGAAA~GGCTC
ATT~AAATCAGTCGTGGTCTACGTGGTCGTGCGGCGA~~~~CGAGAGTCGTCAAAGGTGG
ATAACCGT~GGAAAAGCTAGAGCTAATACATGCAAGCGA~GCGCCG~~ACTT~~~~CGGG
A~~~~~GGCGTGCATTTATCAGACCGCACGTCGGCCGGGCGTCGGCGGC~~~~CCCGGGC
TTCGCGGCCCGGTGT~GTCGGC~~~CGGCG~~TCCGTCGATTGTGG~TGACTCTGGATAA
CTTATCGTGCTGATCGC~~~CGGTCC~~GTTC~~GAGATCGGGCGACGAACCACT~~~CG
AGCGTCTGACCTATCAA~CTGTTGTCGGTAAGGTCTCGGCCTACCGAGGTTCTCACGGGT
GAC~GGGGAATCAGGGTTCG~ATTCCGGAGAGGGAGCCTGAGAAACGG~CTGCCACTTCC
AAGGAAGGCAGCAGGCGCGCAAATTACCC~ATTTCAGACTCTGAGAGGTAGTGACGAGAA
ATACCGATGCCGGGCCTC~~GACGGGCGCCGA~CAATCGAAATGAGCGCAGCTCAAAACA
CTGA~TGTCGTTCCGTTCATCGGTCGCGTGAGTCGTGAGACGGCGCGGCCGCTTGGACGT
GTGTCGTGCAAGTATCGATCGGAGGGCAAGTCTGGTGCCAGCAGCC~~GCGGTAATTCCA
GCTCCGAAAG~CGTATGCTCATGCTGTTGCGGTTGAAAA~~GCTCGTAGTTGGA~AATAA
GCTTTTCGCCGTTCGCGCGCC~~~GGCCGCAA~~~GGCCGCGCGTCGCGATCG~~A~~AA
CGAAAGACGGACGGT~~~GTTCGGCGGGCGCGTTCCGAAAGGG~CG~~CGTTCGGGCGAG
CCC~~GAAGGCGAGCGGCCGGCGTGGCTCCCATCTCGATG~~G~AAGTT~~~~~~~GCAC
GTCGAGAGTCG~TTCGCAGGTTGC~CCTGAAGAAATTGAAGCG~ATCAGGGCGGGTCGAC
GCTAAGCAAAGACTCGTGCCGCGAGGTTCGA~AGTCGACCGAGAACAGTCGTGCATGGTA
CAACGGAAGAC~GGCCGCGGCTCCGCCGCCGGCGTCGAGATA~~TGTGCGCGTGGCAATG
ATCAAGAGGGACGGACGGGGGCATTCGTACTGTGCCGGG~AGGGGTGAAATCTGTGGATC
GGCGCAAG~AC~GAACAGAAGCGAAGGCGTCTGCCAAGGACG~TTTTCCTTAATCAA~GA
GCGAAAGTCGGAGG~TTCGAAGACGATC~AGATACCGTCGTAGTTCCGA~CCGTAAACGA
TGCCGACCGCATGGTCGCTCACGTATTCAAAGATCTCGTCAGGTCGCGCTCCGCGCGTGC
CGGTGCTCGCGCGTCTTCGGACGGTCTGCGAGACCGTGCGCGTCGTGGTCGG~~~~GGCC
GAGGGATCGGGCATGTCGGGGTGGCCGTGCCGGGAGGGAAACCGG~~AGTCTTCGGGTT~
CCGGGGGAAGTATGGTTGCAAAGCTGAAACTTGAAGG~AATTGACGGAAGGGCACCACCA
GG~AGTGGAG~CCTGCGGCTT~AATTTGACTCAAAGCGGGGAAACTCACCCGGCCCGGAC
GTTACGAGGATTGACAGATTGAA~AGCTCTTTCTCGATTTAGCGGATGGTGGTGCATGGC
CGTTCTTAGTTCGTGGAACGATTCG~TCTGGTTGA~TTCCGATAA~CGAACGAGACTCGA
A~TTTACTCATGTATGCGAGCCCGATGCTGT~GCGTCGTTCGGTCTCTCGCGGGCGAGCG
CCTTTCGGGG~~~~~~~~~~~~~~~~~~~~~~~~~TGCG~~~~~~~~~~CGTCCAAGGGA
AGGCCGCTCGTCGCCAGGTTGTG~C~~~GATCGGGTCGTGTTCGC~~GGCGACGGAACTC
GCGCGCGGC~ACGAAAGTATTCTCAGAAGGACCG~GCGGCGGTTAAGCCGCACGAGATCG
AGCG~ATAACAGGTCTGTGATGCCCTTCGATGTTCGGGGCCG~~~~~~~~~C~~~~~~~~
~~~~~ACGCGTGCTACAATGGTCGGAGCAG~~~~~~~~~~~~~~~~~~~~~~~~~~~~~~
~~~~~~~~~~~~~~~~~~~~~~~~~~CAAGAGGACCGGAACGA~CGCAGCGCCGTCGGTC
TCGTGCGCG~GTCGCGTTCGCGCGCGGCCGCCTCGAGATGGTCCGCGGGCCGAGAGGCTC
GTGAAACCAAACGAAACCA~~~~~~~~~~~~~~~~~~~~~~~~~~~~~~~~~~~~~~~~~
~~~~~~~~~~~~~~~~~~~~~~~~~~~~~~~~~~~~~~~~~~~~~~~~~~~~~~~~~~~~
~~~~~~~~~~~~~~~~~~~~~~~~~~~~~~~~~~~~~~~~~~~~~~~~~~~~~~~~~~~~
~~~~~~~~~~~~~~~~~~~~~~~~~~~~~~~~~~~~~~~~~~~~~~~~~~~~~~~~~~~~
~~~~~~~~~~~~~~~~~~~~~~~~~~~~~~~~~~~~~~
>Didemnum vexillum_This study_HG005366
~~~~~~~~~~~~~~~~~~~~~~~~~~~~~~~~~~~~~~~~~~~~~~~~~~~~~~~~~~~~
~~~~~~~~AAGTACGAGTCGCGC~~~~~TTCGACGCG~~~ACGAAACTGCGAAA~GGCTC
ATT~AAATCAGTCGTGGTCTACGTGGTCGTGCGGCGA~~~~CGAGAGTCGTCAGAGGTGG
ATAACCGT~GGAAAAGCTAGAGCTAATACATGCAAGCGA~GCGCCG~~ACTT~~~~CGGG
A~~~~~GGCGTGCATTTATCAGACCGCGCGTCGGCCGAGCGCCG~CGTCGATGTTCGGGC
CGCGAGGCCCGGCGTTATCGGA~~~CGGCG~~CTCGTCGATGGTGG~TGACTCTGGATAA
CTTATCGTGCTGATCGC~~~CGGTCCC~ATTGTAGAGACCGGGCGACGAACCACT~~~CG
AGCGTCTGACCTATCAA~CTGTTGTCGGTAAGGTCTCGGCCTACCGAGGTGCTCACGGGT
GAC~GGGGAATCAGGGTTCG~ATTCCGGAGAGGGAGCCCGAGAAACGG~CTGCCACTTCC
AAGGAAGGCAGCAGGCGCGCAAATTACCC~ATTTCAGACTCTGAGAGGTAGTGACGAGAA
ATACCGATGCCGGGCCTC~~GACGGGCGCCGA~CAATCGAAATGAGCGCAGCTCAAAACA
CTGA~TGTCGTTCC~~TCGCTTTCAAGGCC~~CTTCGCGG~~~~~~GGCCGCGAGAGCAG
GTGTCGTGCGAGTATCGATCGGAGGGCAAGTCTGGTGCCAGCAGCC~~GCGGT
>Eudistoma_elongatum_This study_HG005367
~AGG~~~~~~~~~~~~~~~~~~~~~~~~~~~~~~~~~~~~~~~~~~~~~~~~~~~~~~~~
~~~CATGCMTGCAGTGTAGTACGAGCCCGATCGTACG~~~GCGAAACTGCGAAT~GGCTC
ATT~AAATCAGTTACGGTTCATTTGATCGTGCGGAAA~~~~~~~~~~CCACCGGTACGTG
GATAACTGTGGTAATTCTAGAGCTAATACATGCAAAGAG~CGCCGACCGGGTCGCGAGGC
CCGGAAGGCGTGCATTTATCAGACCGCGTCGACCCCGGCGCCTG~~~~~~~~~~ACCGGG
CGCCGGGTCC~~~~~~~~~~~~~~~~~~~~~~~~~~~~~~~CGTGG~TGACTCTGGATAA
CT~~~~~~~~~~~~~~GAGCGGATCGCGCGGCTCGAGCGCCGGCGACGGATCATT~~~CG
AGTGTCTGCCCTATCAA~CTCGCGTCGGTACGGTCCCGGCCTACCGCGGTTCTTACGGGT
GAC~GGGGAATCGGGGTTCG~ATTCCGGAGAGGGAGCCCGAGAAACGG~CTACCACTTCC
AAGGAAGGCAGCAGGCGCGCAAATTACCC~ACTCCCGACGCGGGGAGGTAGTGACGAAAA
ATAACGGCGCGGGACTCGATTCGAGCGCCCGCGATCGGAATGAGCGAACTCCAAACCGGT
CAGCCGCGCGAGGCGGCGAG~~~~~~~~~~~~~~~~~~~~~~~~~~~~~~~~~~~~~~~~
~~~~~~~~CGAGTATCGATCGGAGGGCAAGTCTGGTGCCAGCAGCC~~GCGGTATTYCCC
AGCTCCA
>ASCIDIANS_Ecteinascidia herdmanni FM244847
~~~~~~~~~~~~~~~~~~~~~~~~~~~~~~~~~~~~~~~~~~~~~~~~~~TAAGCC~TG~
CAAGT~CTAAGTACGAGCTCCC~~~~~~~~~~GTACA~~~GTGAAACTGCGAAT~GGCTC
ATT~AAATCAGTTATGGTTCATTTGATC~~GTAC~~~~~~~~~~~~G~~~TGTTACTTGG
ATAACTGT~GGAAATGCTAGAGCTAATACATGCGAAGAG~~CGCCGACT~~TCG~~~~GG
A~~~~~GGCGTGCTTTTATCAG~ACCAAAAACCGACCG~G~~~~~~~~~~~~~~~~~~~~
~~~~~~~~~~GTCTCG~~~~~~~~~~~~~GCC~CGTCGCTTT~~~GGTGACTCTGGATAA
CTTG~~~~GCGGATCGCA~~CGGTC~~~~~~~~~TTGTACCGGCGACGGATCATT~~~CA
AGTGTCTGCCCTATCAA~CTTTCGTCGGTACGGTATTGGCCTACCGAGGTTCTTACGGGT
AAC~GGGGAATCAGGGTTCG~ATTCCGGAGAGGGAGCCTGAGAAAC~GGCTACCACATCC
AAGGAAGGCAGCAGGCGCGCAAATTACCC~ATTCCCGACGCGGGGAGGTAGTGACGAAAA
ATAACAATACAGGACTCTAAACGAGGCCCTG~~TAATTGGAATGAGTACACTTTAAAACC
TTTA~~~~~~~~~~~~~~~~~~~~~~~~~~~~~~~~~~~~~~~~~~~~~~~~~~~~A~~~
~~~~~~~~CGAGTATCCATTGGAGGGCAAGTCTGGTGCCAGCAGCC~~GCGGTAATTCCA
GCTCCAAAAG~TGTATATTTAAGTTGCTGCGGTTAAAAA~~GCTCGTAGTTGGA~~~~~~
~TTTTGGGCG~CAGGCGGCCG~~~GTCCGTC~~~~~GCAA~GGCGTGC~ACTGGC~~~CG
~CCTGGCCT~~~~~~~~~~~~~~~~~~~~~~~~~~~~~~~~~~~~~TACCTTCGGT~~~~
~TCC~~~~~~~~~~~~~~~CCGCCGGTGCT~~~CTTGACT~~GAGTGTCGG~~~~~CGGC
GGCCGGAA~~~~~~~~~CGTTTAC~TTTGAAAAAATTAGAGTGTT~CAAAGCAGGCGGCT
~~~~C~~~~~~~~~~~~~~~~~~~~~~~~~~~~~~~G~~CCTGAATAATGGTGCATGGAA
TAATGGAATAG~GACCTCGGTTCTATTTT~~~~GTTGGTTTT~CGGAGCGCGAGGTAATG
ATTAAGAGGGACAGACGGGGGCATTCGTACTGTGCCGTT~AGAGGTGAAATTCTTGGATC
GGCGCAAG~AC~GAACGACTGCGAAAGCATTTGCCAAGAATG~TTTTCTTTAATCAA~GA
GCGAAAGTCAGAGG~TTCGAAGACGATCCAGATACCGTCCTAGTTCTGA~CTATAAACGA
TGCCAACTAGCGATCG~GG~~~~~~~~~~~G~~~~GGCGTTAGTTTGACG~~~~~~~~~~
~~~~~~~~~~~~~~~~~~~~~~~~~~~~~~~~~~~~~~~~~~~~~~~~~~~~~~~~~~~~
~~~~~~~~~~~~~~A~CCTCCCCGGCAGCTT~~ACGGGAAACCAA~~AGTCTTTGGGTT~
CCGGGGGAAGTATGGTTGCAAAGCTGAAACTTAAAGG~AATTGACGGAAGGGCACCACCA
GG~AGTGGAG~CCTGCGGCTT~AATTTGACTCAACACGGGAAATCTCACCCGGCCCGGAC
ACAGTGAGGATTGACAGATTGAG~AGCTCTTTCTTGATTCTGTGGGTGGTGGTGCATGGC
CGTTCTTAGTTGGGGGAGCGATTTG~TCTGGTTAA~TTCCGATAA~CGAACGAGACTCTA
G~CTTGCTAAA~~~~~~~~~~~~~~~~~~~~~~T~~AGTTACGCGACCTTC~~~~~~~~~
~~CCGGTCGG~~~~~~~~~~~~~~~~~~~~~~~~~~~~~~~~~~~~~~~~~C~~~~GTCT
AACTTCTTAGAGGGACTAGTGGCG~~~~TTTAGCCACACGAGATT~~GAGCAATAACAGG
TCTGTGATGCCCTTAGATGTTCGGGGCCGCACGC~GCGCTACACTGACCGGATCAGCGTG
TGCT~~~~~~~~~~~~~~~~~~~~~~~~~~~~~~~~~~~~~~~~~~~~~~~~~~~~~~~~
~~~~~~~~~~~~~~~~~CACCTT~GGCCGA~~~~~~~~~~~~~~~~~~~~~~~~~~~~~~
~~~~~~~~~~~~~~~~~~~~~~~~~~AAGGTCTGGGTAACCCG~TTGAACCCCGGTCGTG
CTAGGGATAGGGAAATGCAATTATTTCCCTTGAACGAGGAATTCCCAGTAAGCGCGAGTC
AT~AGCTCGCGTTGATTACGTCCCTGCCCTTTGTACACACCGCCCGTCGCTA~~~~~~~~
~~~~~~~~~~~~~~~~~~~~~~~~~~~~~~~~~~~~~~~~~~~~~~~~~~~~~~~~~~~~
~~~~~~~~~~~~~~~~~~~~~~~~~~~~~~~~~~~~~~~~~~~~~~~~~~~~~~~~~~~~
~~~~~~~~~~~~~~~~~~~~~~~~~~~~~~~~~~~~~~~~~~~~~~~~~~~~~~~~~~~~
~~~~~~~~~~~~~~~~~~~~~~~~~~~~~~~~~~~~~~
>ASCIDIANS_Lissoclinum bistratum AB211084
~~~~~~~~~~~~~~~~~~~~~~~~~~~~~~~~~~~GCTCGTCTCAAAGGCTAAGCCATG~
CAAGT~GCAAGTACGAATTGA~~~~~~~~TCAATA~~~~~ACGACACTGCGAAA~GGCTC
ATT~AAATCAGTCGTGGTTTACGTGGTCGTGCGGCGA~~~~C~CGTGTCG~~GAAAATGG
ATAACCGT~GGAAAATCTAGAGCTAATACATGCAAAAG~~GCGCCG~~ACTT~~~~CGGG
A~~~~~GGCGTGCGTTTATTGGAGTA~GCGTCGGCCGG~~~~~~~~~~~~~~~~~~~~~~
~~~~~~~~~CGTCCG~~TCAG~~~~~GGCG~~~CCGTCGATAGTTGCTGACTCTGGATAA
CT~~~~GTGCGGATCGC~~~CCATTG~~~~~~~~~CAATGGG~CGACGTACCATT~~~CG
AACGTCTGACCTATCAA~CTTTTGTCGGTACGGTCTCGGCCTACCGAGGTGCTTACGGGT
GAC~GGGGAATCAGGGTTCG~ATTCCGGAGAGGAAGCCCGAGAAACGG~CTGCCACTTCC
AAGGAAGGCAGCAGGCGCGCAAATTACCC~ACTTCAGACTCTGAGAGGTAGTGACGAGAG
ATAACGGTGCGGGCCCACACGATGGGCGTCG~~CAACCGCAATGAGAGCAGATCAAAAAT
CTGC~~GTCGGGTC~~~~~GCGTTCG~~~~~~~~~~~~~~~~~~~~~~~~~~~~~~~CGC
GTCCCTTTCGAGTATCGATCGGAGGGCAAGTCTGGTGCCAGCAGCC~~GCGGTAATTCCA
GCTCCGAAAG~TGTATGCTAACTTTGTTGTGGTTAAAAA~~GCTCGTAGTTGATCGATGA
CCTCCTGGCCGG~GACGAGCG~~~GACGATCGGA~TGCCC~~TTGCGCC~TCG~~C~~GG
CGCGGGGCGGATGG~~~~~~~~~TCGGATGCGCCGGCCGGAGGCAGAAGAACCACACGAG
GCG~~~~~~~~~~~~~~~~~~~GCGGCCTG~~GCATAAAG~~GGTCGTC~~~~~~~GCCT
GGTCGAAGTCA~~~~~~~~ATCGC~CCTGAAAGAAAGTAGGCGTATCAGGGCAGGTCGAA
GGATTC~~~~~~~~~~~~~~~~~~~~~~~~~~~~~~GACCTTGAAGCACGTCGCAGGGTA
CGACGAAAGAG~GGCCGCGGCTCCGCCGCCGGCGCCGG~~~A~~TGTACGCGCGGCAATG
ATCGAGAGAGACGGACGGGGGCATTCGTACTGTGCCGGG~AGGGGTGAAATCCGTTGATC
GGCGCAAG~AC~GAACTGAAGCGAAAGCGTCTGCCAAGGACG~TTTTCCTTAATCAA~GA
GCGAAAGTCGGAGG~TTCGAAGACGATC~AGATACCGTCGTAGTTCCGA~CCGTAAACGA
CGCCGACCGCGCCGTCGCC~~~~~~~~~~~AGACGCACCGCTTTCGAATG~~~~~~~~~~
~~~~~~~~~~~~~~~~~~~~~~~~~~~~~~~~~~~~~~~~~~~~~~~~~~~~~~~~~~~~
~~~~~~~~~~~~~~GTCGTGGTGGCGGCGTCCCGAGGGAAACCG~~~~~~TTCTCGGTT~
CCAGGGGAAGTATGGTCGCAAAGCTGAAACTTAAAGG~AATTGACGGAAGGGCACCACCA
GG~AGTGGAG~CCTGCGGCTT~AATTTGACTCAACGCGGGGAAACTCACCCGGCCCGGAC
GTGACGAGGATTGACAGATTGAAGAGCTCTTTCTTGATTTTGCGAATGGTGGTGCATGGC
CGTTCTTAGTTCGTGGAACGATTCG~TCTGGTCTA~TTCCGATAA~CGAACGAGACTCGA
A~TGTGCGTGTTCCGCGGGGTC~~~~GGCCGC~TGTCCC~GCGCATCCTCCGGGGTGCCG
GGGCACGTTGTATGGT~~~~~~~~~~~~~~~~~~~~CGAGCTCCA~~~~~GCTTGATGCG
GAACTC~~~GAAAGACAAGCGGCTTTC~GGAAGCCGTACGAGATC~~GAGCAATAACAGG
TCTGTGATGCCCTTCGATGTCCGGGGCTGCACGC~GCGCTACAATGGTCGAAGCAGAACG
~AACA~ACGGGACTCG~~~~GTGCCTCCCTCTCGCGAGGGGG~~~~~~~~~CGGGTC~~~
~~~~~~~~~~~~~~~~~TCACCCGGCTCGG~~~~~~~~~~~~~~~~~~~~~~~~~~~~~~
~~~~~~~~~~~~~~~~~~~~~~~~~~GAGTGCCGGGAGATCGA~GGGAAACTCGATCGCG
ATCGGGACAGAGAAATGAAAC~GAGACTCTCGAACGAGGAATTCCAAGTAGGCGCGAGTC
ATCATCTCGCGTCGACTGCGTCCCTGCCCTTTGTACACACCGCCCGTCGCTACTACCGAT
CGAGCGTTCTAGCGAGGTCGCCGGA~~~~~~~~~~CTTCG~~GACCCCGTCCTTCGGGGA
CTGAGCGA~~~~~~~~~~~~~~AGGCGATCGAACTAATGCGCTTAGAGGAAGTAAAAGTC
GTAACAAGGTTC~~~~~~~~~~~~~~~~~~~~~~~~~~~~~~~~~~~~~~~~~~~~~~~~
~~~~~~~~~~~~~~~~~~~~~~~~~~~~~~~~~~~~~~
>ASCIDIANS_Lissoclinum timorense AB211094
~~~~~~~~~~~~~~~~~~~~~~~~~~~~~~~~~~~GCTCGTCTCAAAGGCTAAGCCATG~
CAAGT~GCAAGTACGAATTGA~~~~~~~~TTAATA~~~~~ACGACACTGCGAAA~GGCTC
ATT~AAATCAGTCGTGGTTTACGTGGTCGTGCGGCGA~~~~C~CGTGTCG~~GAAAATGG
ATAACCGT~GGAAAATCTAGAGCTAATACATGCAAAAG~~GCGCCG~~ACTT~~~~CGGG
A~~~~~GGCGTGCGTTTATTGGAGTA~GCGTCGGCCGG~~~~~~~~~~~~~~~~~~~~~~
~~~~~~~~~CGTCCG~~TCAG~~~~~GGCG~~~CTGTCGATAGTTGCTGACTCTGGATAA
CT~~~~GAGCGGATCGC~~~CCATTG~~~~~~~~~CAATGGG~CGACGTACCATT~~~CG
AACGTCTGACCTATCAA~CTTTTGTCGGTACGGTCTCGGCCTACCGAGGTGCTTACGGGT
GAC~GGGGAATCAGGGTTCG~ATTCCGGAGAGGAAGCCCGAGAAACGG~CTGCCACTTCC
AAGGAAGGCAGCAGGCGCGCAAATTACCC~ACTTCAGACTCTGAGAGGTAGTGACGAGAG
ATAACGGTGCGGGCCCACACGATGGGCGTCG~~CAACCGCAATGAGAGCAGATCAAAAAT
CTGC~~GTCGGGTC~~~~~GCGTTCG~~~~~~~~~~~~~~~~~~~~~~~~~~~~~~~CGC
GTCCCTTTCGAGTATCGATCGGAGGGCAAGTCTGGTGCCAGCAGCC~~GCGGTAATTCCA
GCTCCGAAAG~TGTATGCTAACTTTGTTGTGGTTAAAAA~~GCTCGTAGTTGATCAATGA
CCTCCTGGCCGG~GACGAGCG~~~GACGATCGGA~TGCCC~~TTGCGCC~TCG~~C~~GG
CGCGGGGCTGATGG~~~~~~~~~TCGGAAGCGCCGGCCGGAGGCAGAAGAACCACACGAG
GCG~~~~~~~~~~~~~~~~~~~GCGGCCTG~~GCATAAAG~~GGTCGTC~~~~~~~GCCT
GGTCGAAGTCA~~~~~~~~ATCGC~CCTGAAAGAAAGTATGCGTATCAGGGCAGGTCGAA
GGATTC~~~~~~~~~~~~~~~~~~~~~~~~~~~~~~GACCTTGAAGCACGTCGCAGGGTA
CGACGAAAGAG~GGCCGCGGCTCCGCCGCCGGCGCCGG~~~A~~TGTACGCGCGGCAATG
ATCGAGAGAGACGGACGGGGGCATTCGTACTGTGCCGGG~AGGGGTGAAATCCGTTGATC
GGCGCAAG~AC~GAACTGAAGCGAAAGCGTCTGCCAAGGACG~TTTTCCTTAATCAA~GA
GCGAAAGTCGGAGG~TTCGAAGACGATC~AGATACCGTCGTAGTTCCGA~CCGTAAACGA
CGCCGACCGCGCCGTCGCC~~~~~~~~~~~AGACGCACCGCTTTCGAATG~~~~~~~~~~
~~~~~~~~~~~~~~~~~~~~~~~~~~~~~~~~~~~~~~~~~~~~~~~~~~~~~~~~~~~~
~~~~~~~~~~~~~~GTCGTGGTGGCGGCGTCCCGAGGGAAACCG~~~~~~TTCTCGGTT~
CCAGGGGAAGTATGGTCGCAAAGCTGAAACTTAAAGG~AATTGACGGAAGGGCACCACCA
GG~AGTGGAG~CCTGCGGCTT~AATTTGACTCAACGCGGGGAAACTCACCCGGCCCGGAC
GTGACGAGGATTGACAGATTGAAGAGCTCTTTCTTGATTTTGCGAATGGTGGTGCATGGC
CGTTCTTAGTTCGTGGAACGATTCG~TCTGGTCTA~TTCCGATAA~CGAACGAGACTCGA
A~TGTGCGTGTTCCGCGGGGTC~~~~GGCCGC~TGTCCC~GTGCATCCTTCGGGGTGCCG
GGGCACATTGTATGGT~~~~~~~~~~~~~~~~~~~~CGAGCTCCA~~~~~GCTTGATGCG
GAACTC~~~GAAAGACAAGCGGCTTTC~GGAAGCCGTACGAGATC~~GAGCAATAACAGG
TCTGTGATGCCCTTCGATGTCCGGGGCTGCACGC~GCGCTACAATGGTCGAAGCAGAACG
~AACA~ACGGGACTCG~~~~GTGCCTCCCTCTCGCGAGGGGG~~~~~~~~~CGGGTC~~~
~~~~~~~~~~~~~~~~~TCACCCGGCTCGG~~~~~~~~~~~~~~~~~~~~~~~~~~~~~~
~~~~~~~~~~~~~~~~~~~~~~~~~~GAGTGCCGGGAGATCGA~GGGAAACTCGATCGCG
ATCGGGACAGAGAAATGAAAC~GAGACTCTCGAACGAGGAATTCCAAGTAGGCGCGAGTC
ATCATCTCGCGTCGACTGCGTCCCTGCCCTTTGTACACACCGCCCGTCGCTACTACCGAT
CGAGCGTTCTAGCGAGGTCGCCGGA~~~~~~~~~~CTTCG~~GACCCCGTCCTTCGGGGA
TCGAGCGA~~~~~~~~~~~~~~AGGCGATCGAACTAATGCGCTTAGAGGAAGTAAAAGTC
GTAACAAGGTTT~~~~~~~~~~~~~~~~~~~~~~~~~~~~~~~~~~~~~~~~~~~~~~~~
~~~~~~~~~~~~~~~~~~~~~~~~~~~~~~~~~~~~~~
>ASCIDIANS_Megalodicopia hians AB075543
~~~~~~~~~CTGGTTGATCCTGCCAGTAGTCATATGCTTGTCTCAAAGATTAAGCCATG~
CAGGT~GCAAGTACGAACTCTC~~~~~~~~~~GTACA~~~GTGAAGCTGCGAAT~GGCTC
ATT~AAATCAGTCGTGATTTATTTGGTC~~GTAC~~~~~~~~~~~~G~~~TTTTACTTGG
ATAACTGT~GGTAATTCTAGAGCTAATACATGCGGAGAG~~CGCCGACC~~TCGC~~GGG
A~~~~~GGCGTGCTTTTATCAG~ACCAAAAACCGACCG~G~~~~~~~~~~~~~~~~~~~~
~~~~~~~~~~GTTTCG~~~~~~~~~~~~~GCC~CGTCTAGTT~~~GGTGACTCTGGATAA
CTTT~~~~GCGGATCGCA~~CGGTC~~~~~~~~~TTGTACCGGCGACGGATCATT~~~CA
AGTGTCTGCCCTATCAA~CTTTCGTCGGTACGGTATCTGCCTACCGAGGTTCTTACGGGT
AAC~GGGGAATCAGGGTTCG~ATTCCGGAGAGGGAGCCTGAGAAAC~GGCTACCACATCC
AAGGAAGGCAGCAGGCGCGCAAATTACCC~ATTCCCGACACGGGGAGGTAGTGACGAAAA
ATAACAATACAGGACTCTAA~CGAGGCCCTG~~TAATTGGAATGAGTACACTTCAAAAAC
TTTA~~~~~~~~~~~~~~~~~~~~~~~~~~~~~~~~~~~~~~~~~~~~~~~~~~~~A~~~
~~~~~~~~CGAGTATCCATTGGAGGGCAAGTCTGGTGCCAGCAGCC~~GCGGTAATTCCA
GCTCCAAAAG~TGTATATTTAAGTTGTTGCGGTTAAAAA~~GCTCGTAGTTGGA~~~~~~
~TTTTGGGCG~CAGTCGGTCG~~~GTCCGTC~~~~~GCAA~GGCGTGC~ACTGAT~~~CG
TTCTGGCCT~~~~~~~~~~~~~~~~~~~~~~~~~~~~~~~~~~~~~TACCTCCGGT~~~~
~TCT~~~~~~~~~~~~~~~CCGCCGGTGCT~~~CTTGACT~~GAGTGTCGG~~~~~CGGC
GGCCGGGA~~~~~~~~~CGTTTAC~TTTGAAAAAATTAGAGTGTT~CAAGGCAGGCGGTT
~~~~C~~~~~~~~~~~~~~~~~~~~~~~~~~~~~~~G~~CCTGAATAATGGTGCATGGAA
TAATGGAATAG~GACCTCGGTTCTATTTT~~~~GTTGGTTTT~CGGAGCGCGAGGTAATG
ATTAAGAGGGACAGACGGGGGCATTCGTACTGTGCCGTT~AGAGGTGAAATTCTTGGATC
GGCGCAAG~AC~GAACGACTGCGAAAGCATTTGCCAAGAATG~TTTTCTTTAATCAA~GA
GCGAAAGTCAGAGG~TTCGAAGACGATC~AGATACCGTCCTAGTTCTGA~CTATAAACGA
TGCCAACTAGCGATCG~GG~~~~~~~~~~~G~~~~AGCGTTACTTTGACG~~~~~~~~~~
~~~~~~~~~~~~~~~~~~~~~~~~~~~~~~~~~~~~~~~~~~~~~~~~~~~~~~~~~~~~
~~~~~~~~~~~~~~A~CCTCTCCGGCAGCTT~~GCGGGAAACCAA~~AGTCTTTGGGTT~
CCGGGGGAAGTATGGTTGCAAAGCTGAAACTTAAAGG~AATTGACGGAAGGGCACCACCA
GG~AGTGGAG~CCTGCGGCTT~AATTTGACTCAACACGGGAAATCTCACCCGGCCCGGAC
ACAGTGAGGATTGACAGATTGAG~AGCTCTTTCTTGATTCTGTGGGTGGTGGTGCATGGC
CGTTCTTAGTTGGTGGAGCGATTTG~TCTGGTTAA~TTCCGATAA~CGAACGAGACTCTG
G~CTTGCTAAA~~~~~~~~~~~~~~~~~~~~~~T~~AGTTACGCGACCTTC~~~~~~~~~
~~CCGGTCGG~~~~~~~~~~~~~~~~~~~~~~~~~~~~~~~~~~~~~~~~~C~~~~GTTT
AACTTCTTAGAGGGACTAGTGGCG~~~~TTTAGCCACACGAGATT~~GAGCAATAACAGG
TCTGTGATGCCCTTAGATGTTCGGGGCCGCACGC~GCGCTACACTGACCGGATCAGCGTG
TATT~~~~~~~~~~~~~~~~~~~~~~~~~~~~~~~~~~~~~~~~~~~~~~~~~~~~~~~~
~~~~~~~~~~~~~~~~~CGCCTT~GGCCGA~~~~~~~~~~~~~~~~~~~~~~~~~~~~~~
~~~~~~~~~~~~~~~~~~~~~~~~~~CAGGTCTGGGTAACCCG~ATGAACCCCGGTCGTG
CTAGGGATAGGGAATTGCAATTATTTCCCTTGAACGAGGAATTCCCAGTAAGCGCGAGTC
ATCAGCTCGTGTTGATTACGTCCCTGCCCTTTGTACACACCGCCCGTCGCTACTACCGAT
TGAATGGTTTAGTGAGGTCCTCCGATTGGGCCCGG~CGCGGCTGGCAACGGTCGAGCCG~
~~~~~~CGGCGCGAGAAGACGATCAAACTTGATCATTTAGAGGAAGTAAAAGTCGTAACA
AGGTTTCCGTAGGTG~~~~~~~~~~~~~~~~~~~~~~~~~~~~~~~~~~~~~~~~~~~~~
~~~~~~~~~~~~~~~~~~~~~~~~~~~~~~~~~~~~~~
>ASCIDIANS_Pelonaia corrugata L12440
~~~~~~~~CCTGGTTGATCCTGCCAGTAGTGATATGCTTGTCTCAAAGATTAAGCCATG~
CAGGT~GCAAGTACGAGTCTTC~~~~~~~~~~GTAAA~~~GCGAAACTGCGAAT~GGCTC
ATT~AAATCAGTCTTGGTTTATTTGGTCT~CGTA~~~~~~~~~~~~~~~~AGCGAAGTGG
ATAACTGT~GGTAATTCTAGAGCTAATACATGCGTTAAGCGCCGACTTC~~~~~~~~GGG
A~~~~~GGCGCGCTTTTATCAG~ATCAAAACCGACCGGG~~~~~~~~~~~~~~~~~~~~~
~~~~~~~~~~~~TT~~~~~~~~~~~~~~~~~CGCCCGTTACGTTTGATGACTCTGGATAA
CC~~~~ACGCGGATCGTA~~CGGTCT~~~~~~~~CTGCACCGACGACCCATCATT~~~CA
AGTGTCTGCCCTATCAA~CTTTCGAAGGTACGTTACGTGCCTACCTTTGTGATAACGGGT
AAC~GGGGAATCAGGGTTCG~ATTCCGGAGAGGGAGCCTGAGAAAC~GGCTACCACATCC
AAGGAAGGCAGCAGGCGCGCAAATTACCC~ATTCCCGACACGGGGAGGTAGTGACGAAAA
ATAACAATACAGGACTCTAA~CGAGGCCCTG~~TAATTGGAATGAGTACATTCTAAAACT
CTTA~~~~~~~~~~~~~~~~~~~~~~~~~~~~~~~~~~~~~~~~~~~~~~~~~~~~A~~~
~~~~~~~~CGAGTATCCATTGGAGGGCAAGTCTGGTGCCAGCAGCC~~GCGGTAATTCCA
GCTCCAACAG~TGTATGCTAAAGTTGTTGCGGTTGAAAA~~GCTCGTAGTTGGA~~~~~~
~TTTTGGGCG~GGCGCAACCG~~~GTCCGTC~~~~~GCAG~GGCGTGTCACTGGTT~~GC
~GTTCGCCT~~~~~~~~~~~~~~~~~~~~~~~~~~~~~~~~~~~~~CACCTTCGGT~~~~
~TCT~~~~~~~~~~~~~~~CCGTCGGTGCT~~~CTTGACT~~GAGTGTCGG~~~~~CGGT
GGCCGATA~~~~~~~~~AGTTTAC~TTTGAAAAAATTAGAGTGTT~CAAAGCAGGCTGCT
~~~~C~~~~~~~~~~~~~~~~~~~~~~~~~~~~~~~G~~CCTGCATAGTGTTGCATGGAA
TAATGGAATAG~GACCTCGGTTCTATTTT~~~~GTTGGTTTT~CGGAGCGCGAGGTAATG
ATTAAGAGGGACAGACGGGGGCGTCCGTACTCTGCCGTT~AGAGGTGAAATTCTTGGATC
GGCGGAAG~AC~GAACTACTGCGAAAGCATTCGCCAAGAATG~TTTTCTTTAATCAA~GA
GCGAAAGTCAGAGG~TTCGAAGACGATC~AGATACCGTCCTAGTTCTGA~CTATAAACGA
TGCCAACTAGCGATCG~GG~~~~~~~~~~~A~~~~GGCGTTACCATGACG~~~~~~~~~~
~~~~~~~~~~~~~~~~~~~~~~~~~~~~~~~~~~~~~~~~~~~~~~~~~~~~~~~~~~~~
~~~~~~~~~~~~~~A~CCTTTCCGGCAGCTT~~CCGGGAAACCAA~~AGTCTTTGGGTT~
CCGGGGGAAGTATGGTTGCAAAGCTGAAACTTAAAGG~AATTGACGGAAGGGCACCACCA
GG~AGTGGAG~CCTGCGGCTT~AATTTGACTCAACACGGGGAAACTCACCCGGCCCGGAC
ACAGGTAGGATTGACAGATTGAG~AGCTCTTTCTTGATTCTGTGGGTGGTGGTGCATGGC
CGTTCTTAGTTGGTGGAGCGATTTG~TCTGGTTAA~TTCCGATAA~CGAACGAGACTCTG
G~CATGCTAAA~~~~~~~~~~~~~~~~~~~~~~T~~AGTTACGCGACCTTC~~~~~~~~~
~~TCGGTCGG~~~~~~~~~~~~~~~~~~~~~~~~~~~~~~~~~~~~~~~~~C~~~~GTCT
AACTTCTTAGAGGGACTAGTGGCG~~~~TTTAGCCACACGAGATT~~GAGCAATAACAGG
TCTGTGATGCCCTTAGATGTCCGGGGCCGCACGC~GCGCTACACTGAGTGAAGCAGCGAG
TGTC~~~~~~~~~~~~~~~~~~~~~~~~~~~~~~~~~~~~~~~~~~~~~~~~~~~~~~~~
~~~~~~~~~~~~~~~~~TAACCTAGGCCGA~~~~~~~~~~~~~~~~~~~~~~~~~~~~~~
~~~~~~~~~~~~~~~~~~~~~~~~~~AAGGTCCGGGTAACCCG~TTGAACCTCATTCGTG
ATTGGGATAGGGACTTGCAATTGTTTCCCTTGAACGAGGAATTCCCAGTAAGCGCAAGTC
ATCAACTTGCGTTGATTACGTCCCTGCCCTTTGTACACACCGCCCGTCGCTACTACCGAT
TGAATGGTTTAGTGAGATCCTTGGATCGGCCCCGT~CGCGGCTGGCAACGGCCGCGTCGG
~~~~~~CGCGTCGAGAAGACGATCAAACTTGATCATTTAGAGGAAGTAAAAGTCGTAACA
AGGTTTCCGTAGGTGAACCTGCAGATGGATCATTA~~~~~~~~~~~~~~~~~~~~~~~~~
~~~~~~~~~~~~~~~~~~~~~~~~~~~~~~~~~~~~~~
>ASCIDIANS_Perophora japonica AB499607
~~~~~~~~~~~~~~~~~~~~~~~~~~~~~~~~~~~GCTTGTCTCAAAGATTAAGCCATG~
CAAGT~CTAAGTACGAGCTCCC~~~~~~~~~~GTACA~~~GTGAAACTGCGAAT~GGCTC
ATT~AAATCAGTTATGGTTCATTTGATC~~GTAC~~~~~~~~~~~~G~~~TGTTACTTGG
ATAACTGT~GGAAATGCTAGAGCTAATACATGCGAAGAG~~CGCCGACC~~TCGC~~GGG
A~~~~~GGCGTGCTTTTATCAG~ACCAAAAACCGACCG~G~~~~~~~~~~~~~~~~~~~~
~~~~~~~~~~GTCTCG~~~~~~~~~~~~~GCC~CGTCGCTTT~~~GGTGACTCTGGATAA
CTTG~~~~GCGGATCGCA~~CGGTC~~~~~~~~~CTGTACCGGCGACGGATCATT~~~CA
AGTGTCTGCCCTATCAA~CTTTCGTCGGTACGGTATTGGCCTACCGAGGTTCTTACGGGT
AAC~GGGGAATCAGGGTTCG~ATTCCGGAGAGGGAGCCTGAGAAAC~GGCTACCACATCC
AAGGAAGGCAGCAGGCGCGCAAATTACCC~ATTCCCGACGCGGGGAGGTAGTGACGAAAA
ATAACAATACAGGACTCTAAACGAGGCCCTG~~TAATTGGAATGAGTACACTTTAAAACC
TTTA~~~~~~~~~~~~~~~~~~~~~~~~~~~~~~~~~~~~~~~~~~~~~~~~~~~~A~~~
~~~~~~~~CGAGTATCCATTGGAGGGCAAGTCTGGTGCCAGCAGCC~~GCGGTAATTCCA
GCTCCAAAAG~TGTATATTTAAGTTGCTGCGGTTAAAAA~~GCTCGTAGTTGGA~~~~~~
~TTTTGGGCG~CAGGCGGCCG~~~GTCCGTC~~~~~GCAA~GGCGTGC~ACTGGC~~~CG
ACCTGGCCT~~~~~~~~~~~~~~~~~~~~~~~~~~~~~~~~~~~~~TACCTTCGGT~~~~
~TCC~~~~~~~~~~~~~~~CCGCCGGTGCT~~~CTTGACT~~GAGTGTCGG~~~~~CGGC
GGCCGGAA~~~~~~~~~CGTTTAC~TTTGAAAAAATTAGAGTGTT~CAAAGCAGGCGGTT
~~~~C~~~~~~~~~~~~~~~~~~~~~~~~~~~~~~~G~~CCTGAATAATGGTGCATGGAA
TAATGGAATAG~GACCTCGGTTCTATTTT~~~~GTTGGTTTT~CGGAGCGCGAGGTAATG
ATTAAGAGGGACAGACGGGGGCATTCGTACTGTGCCGTT~AGAGGTGAAATTCTTGGATC
GGCGCAAG~AC~GAACGACTGCGAAAGCATTTGCCAAGAATG~TTTTCTTTAATCAA~GA
GCGAAAGTCAGAGG~TTCGAAGACGATC~AGATACCGTCCTAGTTCTGA~CTATAAACGA
TGCCAACTAGCGATCG~GG~~~~~~~~~~~G~~~~GGCGTTAGTTTGACG~~~~~~~~~~
~~~~~~~~~~~~~~~~~~~~~~~~~~~~~~~~~~~~~~~~~~~~~~~~~~~~~~~~~~~~
~~~~~~~~~~~~~~A~CCTCCCCGGCAGCTT~~ACGGGAAACCAA~~AGTCTTTGGGTT~
CCGGGGGAAGTATGGTTGCAAAGCTGAAACTTAAAGG~AATTGACGGAAGGGCACCACCA
GG~AGTGGAG~CCTGCGGCTT~AATTTGACTCAACACGGGAAATCTCACCCGGCCCGGAC
ACAGTGAGGATTGACAGATTGAG~AGCTCTTTCTTGATTCTGTGGGTGGTGGTGCATGGC
CGTTCTTAGTTGGTGGAGCGATTTG~TCTGGTTAA~TTCCGATAA~CGAACGAGACTCTA
G~CTTGCTAAA~~~~~~~~~~~~~~~~~~~~~~T~~AGTTACGCGACCTTC~~~~~~~~~
~~TCGGTCGG~~~~~~~~~~~~~~~~~~~~~~~~~~~~~~~~~~~~~~~~~C~~~~GTCT
AACTTCTTAGAGGGACTAGTGGCG~~~~TTTAGCCACACGAGATT~~GAGCAATAACAGG
TCTGTGATGCCCTTAGATGTTCGGGGCCGCACGC~GCGCTACACTGACCGGATCAGCGTG
TGCT~~~~~~~~~~~~~~~~~~~~~~~~~~~~~~~~~~~~~~~~~~~~~~~~~~~~~~~~
~~~~~~~~~~~~~~~~~CACCTT~GGCCGA~~~~~~~~~~~~~~~~~~~~~~~~~~~~~~
~~~~~~~~~~~~~~~~~~~~~~~~~~AAGGTCTGGGTAACCCG~TTGAACCCCGGTCGTG
CTAGGGATAGGGAATTGCAATTATTTCCCTTGAACGAGGAATTCCCAGTAAGCGCGAGTC
ATTAGCTCGCGTTGATTACGTCCCTGCCCTTTGTACACACCGCCCGTCGCTACTACCGAT
TGAATGGTTTAGTGAGGTCCTCCGACTGGATCTGG~CGCGGTCGGCAACGGCCGAGCCG~
~~~~~~GCAACCGGGAAGACGATCTAACTTGATCATTTAGAGGAAGTAAAAGTCGTAACA
AGGTTT~~~~~~~~~~~~~~~~~~~~~~~~~~~~~~~~~~~~~~~~~~~~~~~~~~~~~~
~~~~~~~~~~~~~~~~~~~~~~~~~~~~~~~~~~~~~~
>ASCIDIANS_Perophora japonica AF165824
~~~~~~~~~~~~~~~~~~~~~~~~~~~~~~~~~~~~~~~~~~~~~~~~~~~~~~~~~~~~
~~~~~~~~~~~~~~~~~~~~~~~~~~~~~~~~~~~~~~~~~~~~~~~~~~~~~~~~~~~~
~~~~~~~~~~~~~~~~~~~~~~~~~~~~~~~~~~~~~~~~~~~~~~~~~~~~~~~~~~~~
~~~~~~~~~~~~~~~~~~~~~~~~~~~~~~~~~~~~~~~~~~~~~~~~~~~~~~~~~~~~
~~~~~~~~~~~~~~~~~~~~~~~~~~~~~~~~~~~~~~~~~~~~~~~~~~~~~~~~~~~~
~~~~~~~~~~~~~~~~~~~~~~~~~~~~~~~~~~~~~~~~~~~~~~~~~~~~~~~~~~~~
~~~~~~~~~~~~~~~~~~~~~~~~~~~~~~~~~~~~~~~~~~~~~~~~~~~~~~~~~~~~
~~~~~~~~~~~~~~~~~~~~~~~~~~~~~~~~~~~~~~~~~~~~~~~~~~~~~~~~~~~~
~~~~~~~~~~~~~~~~~~~~~~~~~~~~~~~~~~~~~~~~~~~~~~~~~~~~~~~~~~~~
~~~~~~~~~~~~~~~~~~~~~~~~~~~~~~~~~~~~~~~~~~~~~~~~~~~~~~~~~~~~
~~~~~~~~~~~~~~~~~~~~~~~~~~~~~~~~~~~~~~~~~~~~~~~~~~~~~~~~~~~~
~~~~~~~~~~~~~~~~~~~~~~~~~~~~~~~~~~~~~~~~~~~~~~~~~~~~~~~~~~~~
~~~~~~~~~~~~~~~~~~~~~~~~~~~~~~~~~~~~~~~~~~~~~~~~~~~~~~~~~~~~
~~~~~~~~~~~~~~~~~~~~~~GTTGCTGCGGTTAAAAA~~GCTCGTAGTTGGA~~~~~~
~TTTTGGGCG~CAGGCGGCCG~~~GTCCGTC~~~~~GCAA~GGCGTGC~ACTGGCC~~GA
~CCTGGC~T~~~~~~~~~~~~~~~~~~~~~~~~~~~~~~~~~~~~~TACCTTCGGT~~~~
~TCC~~~~~~~~~~~~~~~CCGCCGGTGCT~~~CTTGACT~~GAGTGTCGG~~~~~CGGC
GGCCGGAA~~~~~~~~~CGTTTAC~TTTGAAAAAATTAGAGTGTT~CAAAGCAGGCGGTT
~~~~C~~~~~~~~~~~~~~~~~~~~~~~~~~~~~~~G~~CCTGAATAATGGTGCATGGAA
TAATGGAATAG~GACCTCGGTTCTATTTT~~~~GTTGGTTTT~CGGAGCGCGAGGTAATG
ATTAAGAGGGACAGACGGGGGCATTCGTACTGTGCCGTT~AGAGGTGAAATTCTTGGATC
GGCGCAAG~AC~GAACGACTGCGAAAGCATTTGCCAAGAATG~TTTTCTTTAATCAA~GA
GCGAAAGTCAGAGG~TTCGAAGACGATC~AGATACCGTCCTAGTTCTGA~CTATAAACGA
TGCCAACTAGCGATCG~GG~~~~~~~~~~~G~~~~GGCGTTAGTTTGACG~~~~~~~~~~
~~~~~~~~~~~~~~~~~~~~~~~~~~~~~~~~~~~~~~~~~~~~~~~~~~~~~~~~~~~~
~~~~~~~~~~~~~~A~CCTCCCCGGCAGCTT~~ACGGGAAACCAA~~AGTCTTTGGGTT~
CCGGGGGAAGTATGGTTGCAAAGCTGAAACTTAAAGG~AATTGACGGAAGGGCACCACCA
GG~AGTGGAG~CCTGCGGCTT~AATTTGACTCAACACGGGAAATCTCACCCGGCCCGGAC
ACAGTGAGGATTGACAGATTGAG~AGCTCTTTCTTGATTCTGTGGGTGGTGGTGCATGGC
CGTTCTTAGTTGGTGGAGCGATTTG~TCTGGTTAA~TTCCGATAA~CGAACGAGACTCTA
G~CTTGCTAAA~~~~~~~~~~~~~~~~~~~~~~T~~AGTTACGCGACCTTC~~~~~~~~~
~~TCGGTCGG~~~~~~~~~~~~~~~~~~~~~~~~~~~~~~~~~~~~~~~~~C~~~~GTCT
AACTTCTTAGAGGGACTAGTGGCG~~~~TTTAGCCACACGAGATT~~GAGCAATAACAGG
TCTGTGATGCCCTTAGATGTTCGGGGC~GCACGC~GCGCTACACTGACCGGATCAGCGTG
TG~C~~~~~~~~~~~~~~~~~~~~~~~~~~~~~~~~~~~~~~~~~~~~~~~~~~~~~~~~
~~~~~~~~~~~~~~~~~TCACCTTGGCCGA~~~~~~~~~~~~~~~~~~~~~~~~~~~~~~
~~~~~~~~~~~~~~~~~~~~~~~~~~AAGGTCTGGGTAACCCG~TTGAACCCCGGTCGTG
CTAGGGATAGGGAATTGCAATTATTTCCCTTGAACGAGGAATTCCCAGTAA~~~~~~~~~
~~~~~~~~~~~~~~~~~~~~~~~~~~~~~~~~~~~~~~~~~~~~~~~~~~~~~~~~~~~~
~~~~~~~~~~~~~~~~~~~~~~~~~~~~~~~~~~~~~~~~~~~~~~~~~~~~~~~~~~~~
~~~~~~~~~~~~~~~~~~~~~~~~~~~~~~~~~~~~~~~~~~~~~~~~~~~~~~~~~~~~
~~~~~~~~~~~~~~~~~~~~~~~~~~~~~~~~~~~~~~~~~~~~~~~~~~~~~~~~~~~~
~~~~~~~~~~~~~~~~~~~~~~~~~~~~~~~~~~~~~~
>ASCIDIANS_Perophora sagamiensis AB104873
~~~~~~~~~~~~~~~~~~~~~~~~~~~~~~~~~~~~~~~~~~~~~AAGATTAAGCCATG~
CAAGT~CTAAGTACGAGCTCCC~~~~~~~~~~GTACA~~~GTGAAACTGCGAAT~GGCTC
ATT~AAATCAGTTATGGTTCATTTGATC~~GTAC~~~~~~~~~~~~G~~~TGTTACTTGG
ATAACTGT~GGAAATGCTAGAGCTAATACATGCGAAGAG~~CGCCGACC~~TCGC~~GGG
A~~~~~GGCGTGCTTTTATCAG~ACCAAAAACCGACCG~G~~~~~~~~~~~~~~~~~~~~
~~~~~~~~~~GTCTCG~~~~~~~~~~~~~GCC~CGTCGCTTT~~~GGTGACTCTGGATAA
CTTG~~~~GCGGATCGCA~~CGGTC~~~~~~~~~TTGTACCGGCGACGGATCATT~~~CA
AGTGTCTGCCCTATCAA~CTTTCGTCGGTACGGTATTGGCCTACCGAGGTTCTTACGGGT
AAC~GGGGAATCAGGGTTCG~ATTCCGGAGAGGGAGCCTGAGAAAC~GGCTACCACATCC
AAGGAAGGCAGCAGGCGCGCAAATTACCC~ATTCCCGACGCGGGGAGGTAGTGACGAAAA
ATAACAATACAGGACTCTAAACGAGGCCCTG~~TAATTGGAATGAGTACACTTTAAAACC
TTTA~~~~~~~~~~~~~~~~~~~~~~~~~~~~~~~~~~~~~~~~~~~~~~~~~~~~A~~~
~~~~~~~~CGAGTATCCATTGGAGGGCAAGTCTGGTGCCAGCAGCC~~GCGGTAATTCCA
GCTCCAAAAG~TGTATATTTAAGTTGCTGCGGTTAAAAA~~GCTCGTAGTTGGA~~~~~~
~TTTTGGGCG~CAGGCGGCCG~~~GTCCGTC~~~~~GCAA~GGCGTGC~ACTGGC~~~CG
TCCTGGCCT~~~~~~~~~~~~~~~~~~~~~~~~~~~~~~~~~~~~~TACCTTCGGT~~~~
~TCC~~~~~~~~~~~~~~~CCGCCGGTGCT~~~CTTGACT~~GAGTGTCGG~~~~~CGGC
GGCCGGAA~~~~~~~~~CGTTTAC~TTTGAAAAAATTAGAGTGTT~CAAAGCAGGCGGCT
~~~~C~~~~~~~~~~~~~~~~~~~~~~~~~~~~~~~G~~CCTGAATAATGGTGCATGGAA
TAATGGAATAG~GACCTCGGTTCTATTTT~~~~GTTGGTTTT~CGGAGCGCGAGGTAATG
ATTAAGAGGGACAGACGGGGGCATTCGTACTGTGCCGCT~AGAGGTGAAATTCTTGGATC
GGCGCAAG~AC~GAACGACTGCGAAAGCATTTGCCAAGAATG~TTTTCTTTAATCAA~GA
GCGAAAGTCAGAGG~TTCGAAGACGATC~AGATACCGTCCTAGTTCTGA~CTATAAACGA
TGCCAACTAGCGATCG~GG~~~~~~~~~~~G~~~~GGCGTTAGTTTGACG~~~~~~~~~~
~~~~~~~~~~~~~~~~~~~~~~~~~~~~~~~~~~~~~~~~~~~~~~~~~~~~~~~~~~~~
~~~~~~~~~~~~~~A~CCTCCCCGGCAGCTT~~GCGGGAAACCAA~~AGTCTTTGGGTT~
CCGGGGGAAGTATGGTTGCAAAGCTGAAACTTAAAGG~AATTGACGGAAGGGCACCACCA
GG~AGTGGAG~CCTCCGGCTT~AATTTGACTCAACACGGGAAATCTCACCCGGCCCGGAC
ACAGTGAGGATTGACAGATTGAG~AGCTCTTTCTTGATTCTGTGGGTGGTGGTGCATGGC
CGTTCTTAGTTGGTGGAGCGATTTG~TCTGGTTAA~TTCCGATAA~CGAACGAGACTCTA
G~CTTGCTAAA~~~~~~~~~~~~~~~~~~~~~~T~~AGTTACGCGACCTTC~~~~~~~~~
~~TCGGTCGG~~~~~~~~~~~~~~~~~~~~~~~~~~~~~~~~~~~~~~~~~C~~~~GTCT
AACTTCTTAGAGGGACTAGTGGCG~~~~TTTAGCCACACGAGATT~~GAGCTATAACAGG
TCTGTGATGCCCTTAGATGTTCGGGGCCGCACGC~GCGCTACACTGACCGGATCAGCGTG
TGCT~~~~~~~~~~~~~~~~~~~~~~~~~~~~~~~~~~~~~~~~~~~~~~~~~~~~~~~~
~~~~~~~~~~~~~~~~~CGCCTT~GGCCGA~~~~~~~~~~~~~~~~~~~~~~~~~~~~~~
~~~~~~~~~~~~~~~~~~~~~~~~~~AAGGTCTGGGTAACCCG~TTGAACCCCGGTCGTG
CTAGGGATAGGGAATTGCAATTATTTCCCTTGAACGAGGAATTCCCAGTAAGCGCGAGTC
ATTAGCTCGCGTTGATTACGTCCCTGCCCTTTGTACACACCGCCCGTCGCTACTACCGAT
TGAATGGTTTAGTGAGGTCCTCCGACTGGATCTGG~CGCGGTCGGCAACGGCCGAGCCG~
~~~~~~GGAGCCGGGAAGACGATCTAACTTGATCATTTAGAGGA~~~~~~~~~~~~~~~~
~~~~~~~~~~~~~~~~~~~~~~~~~~~~~~~~~~~~~~~~~~~~~~~~~~~~~~~~~~~~
~~~~~~~~~~~~~~~~~~~~~~~~~~~~~~~~~~~~~~
>ASCIDIANS_Perophora viridis FM244849
~~~~~~~~~~~~~~~~~~~~~~~~~~~~~~~~~~~~~~~~~~~~~~~~~~~~~~~~~TG~
CAAGT~CTAAGTACGAGCTCCC~~~~~~~~~~GTACA~~~GTGAAACTGCGAAT~GGCTC
ATT~AAATCAGTTATGGTTCATTTGATC~~GTAC~~~~~~~~~~~~G~~~TGTTACTTGG
ATAACTGT~GGAAATGCTAGAGCTAATACATGCGAAGAG~~CGCCGACC~~TCGC~~GGG
A~~~~~GGCGTGCTTTTATCAG~ACCAAAAACCGACCG~G~~~~~~~~~~~~~~~~~~~~
~~~~~~~~~~GTCTCG~~~~~~~~~~~~~GCC~CGTCGCTTT~~~GGTGACTCTGGATAA
CTTT~~~~GCGGATCGCA~~CGGTC~~~~~~~~~TTGTACCGGCGACGGATCATT~~~CA
AGTGTCTGCCCTATCAA~CTTTCGTCGGTACGGTATTGGCCTACCGAGGTTCTTACGGGT
AAC~GGGGAATCAGGGTTCG~ATTCCGGAGAGGGAGCCTGAGAAAC~GGCTACCACATCC
AAGGAAGGCAGCAGGCGCGCAAATTACCC~ATTCCCGACGCGGGGAGGTAGTGACGAAAA
ATAACAATACAGGACTCTAAACGAGGCCCTG~~TAATTGGAATGAGTACACTTTAAAACC
TTTA~~~~~~~~~~~~~~~~~~~~~~~~~~~~~~~~~~~~~~~~~~~~~~~~~~~~A~~~
~~~~~~~~CGAGTATCCATTGGAGGGCAAGTCTGGTGCCAGCAGCC~~GCGGTAATTCCA
GCTCCAAAAG~TGTATATTTAAGTTGCTGCGGTTAAAAAAAGCTCGTAATTGGA~~~~~~
~TTTTGGTCG~CAGGCGGCCG~~~GTCCGTC~~~~~GCA~~GGCGTGC~ACTGGC~~~CG
ACCTGGCCT~~~~~~~~~~~~~~~~~~~~~~~~~~~~~~~~~~~~~TACCTTCGGT~~~~
~TCC~~~~~~~~~~~~~~~CCGCCGGTGCT~~~CTTGACT~~GAGTGTCGG~~~~~CGGC
GGCCGGAA~~~~~~~~~CGTTTAC~TTTGAAAAAATTAGAGTGTT~CAAAGCAGGCGGCT
~~~~C~~~~~~~~~~~~~~~~~~~~~~~~~~~~~~~G~~CCTGAATAATGGTGCATGGAA
TAATGGAATAG~GACCTCGGTTCTATTTT~~~~GTTGGTTTT~CGGAGCGCGAGGTAATG
ATTAAGAGGGACAGACGGGGGCATTCGTACTGTGCCGTT~AGAGGTGAAATTCTTGGATC
GGCGCAAG~AC~GAACGACTGCGAAAGCATTTGCCAAGAATG~TTTTCTTTAATCAA~GA
GCGAAAGTCAGAGG~TTCGAAGACGATC~AGATACCGTCCTAGTTCTGA~CTATAAACGA
TGCCAACTAGCGATCG~GG~~~~~~~~~~~G~~~~GGCGTTAGTTTGACG~~~~~~~~~~
~~~~~~~~~~~~~~~~~~~~~~~~~~~~~~~~~~~~~~~~~~~~~~~~~~~~~~~~~~~~
~~~~~~~~~~~~~~A~CCTCCCCGGCAGCTT~~ACGGGAAACCAA~~AGTCTTTGGGTT~
CCGGGGGAAGTATGGTTGCAAAGCTGAAACTTAAAGG~AATTGACGGAAGGGCACCACCA
GG~AGTGGAG~CCTGCGGCTT~AATTTGACTCAACACGGGAAATCTCACCCGGCCCGGAC
ACAGTGAGGATTGACAGATTGAG~AGCTCTTTCTTGATTCTGTGGGTGGTGGTGCATGGC
CGTTCTTAGTTGGTGGAGCGATTTG~TCTGGTTAA~TTCCGATAA~CGAACGAGACTCTA
G~CTTGCTAAA~~~~~~~~~~~~~~~~~~~~~~T~~AGTTACGCGACCTTC~~~~~~~~~
~~TCGGTCGG~~~~~~~~~~~~~~~~~~~~~~~~~~~~~~~~~~~~~~~~~C~~~~GTCT
AACTTCTTAGAGGGACTAGTGGCG~~~~TTTAGCCACACGAGATT~~GAGCAATAACAGG
TCTGTGATGCCCTTAGATGTTCGGGGCCGCACGC~GCGCTACACTGACCGGATCAGCGTG
TGCT~~~~~~~~~~~~~~~~~~~~~~~~~~~~~~~~~~~~~~~~~~~~~~~~~~~~~~~~
~~~~~~~~~~~~~~~~~CGCCTT~GGCCGA~~~~~~~~~~~~~~~~~~~~~~~~~~~~~~
~~~~~~~~~~~~~~~~~~~~~~~~~~AAGGTCTGGGTAACCCG~TTGAACCCCGGTCGTG
CTAGGGATAGGGAATTGCAATTATTTCCCTTGAACGAGGAATTCCCAGTAAGCGCGAGTC
ATTAGCTCGCGTTGATTACGTCCCTGCCCTTTGTACACACCGCCCGTCGCTACTACCGAT
TGAATGGTTTAGTGAGGTCCTCCGACTGGACTCGG~CGCGGTCGGCAACGGCCGCGCCG~
~~~~~~GCGACCGGGAAGACGATCTAACTTG~TCATTTAGAGGAAGTAAAAGTCGTAACA
A~~~~~~~~~~~~~~~~~~~~~~~~~~~~~~~~~~~~~~~~~~~~~~~~~~~~~~~~~~~
~~~~~~~~~~~~~~~~~~~~~~~~~~~~~~~~~~~~~~
>ASCIDIANS_Polycarpa pomaria L12441
~~~~~~~~~~~~~~TGATCCTGCCAGTAGTGATATGCTTGTCTCAAAGATTAAGCCATG~
CAGGT~GTAAGTACGAGTTGTC~~~~~~~~~~GTAAA~~~GCGAACCTGCGAAT~GGCTC
ATT~AAATCAGTCTTGGTTTATTTGGTCT~CGAT~~~~~~~~~~~~~~~~~GCGAAGTGG
ATAACTGTG~GTAATTCTAGAGCTAATACATGCGTCAAGCGCCGACTTCG~~~~~~~~GG
A~~~~~GGCGTGCTTTTATCAG~ATCAAAACCGACCGGGT~~~~~~~~~~~~~~~~~~~~
~~~~~~~~~~~~~TC~~~~~~~~~~~~~~~~~GCCCGTCTCTTTTGATGACTCTGGATAA
CCA~~~~CGCGGATCGTA~~CGGTCTC~~~~~~~~TGCACCGACGACCCACCATTC~~~A
AGTGTCTGCCCTATCAAC~TTTCGAAGGTAGGCTACGGGCCTACTTTTGTGATAACGGGT
AACG~GGGAATCAGGGTTCGA~TTCCGGAGAGGGAGCCTGAGAAACG~GCTACCACATCC
AAGGAAGGCAGCAGGCGCGCAAATTACCC~ATTCCCGACACGGGGAGGTAGTGACGAAAA
ATAACAATACAGGACTCTAA~CGAGGCCCTG~~TAATTGGAATGAGTACATTCTAAAACT
CTTA~~~~~~~~~~~~~~~~~~~~~~~~~~~~~~~~~~~~~~~~~~~~~~~~~~~~A~~~
~~~~~~~~CGAGTATCCATTGGAGGGCAAGTCTGGTGCCAGCAGCC~~GCGGTAATTCCA
GCTCCAACAG~TGTATGCTAAAGTTGTTGCGGTTGAAAA~~GCTCGTAGTTGGA~~~~~~
~TTTTGGGCG~GGCGCAGCCG~~~GTCCGTC~~~~~GCAG~GGCGTGTTACTGGTT~~GC
~GTTCGCCT~~~~~~~~~~~~~~~~~~~~~~~~~~~~~~~~~~~~~CACCTTCGGT~~~~
~TCT~~~~~~~~~~~~~~~CCGTCGGTGCT~~~CTTGACT~~GAGTGTCGG~~~~~CGGT
GGCCGAGA~~~~~~~~~AGTTTAC~TTTGAAAAAATTAGAGTGTT~CAAAGCAGGCTGCT
~~~~C~~~~~~~~~~~~~~~~~~~~~~~~~~~~~~~G~~CCTGTATAGTGTTGCATGGAA
TAATGGAATAG~GACCTCGGTTCTATTTT~~~~GTTGGTTTT~CGGAGCGCGAGGTAATG
ATTAAGAGGGACAGACGGGGGCGTCCGTACTCTGCCGTT~AGAGGTGAAATTCTTGGATC
GGCGGAAG~AC~GAACTACTGCGAAAGCATTCGCCAAGAATG~TTTTCTTTAATCAA~GA
GCGAAAGTCAGAGG~TTCGAAGACGATC~AGATACCGTCCTAGTTCTGA~CTATAAACGA
TGCCAACTAGCGATCG~GG~~~~~~~~~~~A~~~~GGCGTTACCATGACG~~~~~~~~~~
~~~~~~~~~~~~~~~~~~~~~~~~~~~~~~~~~~~~~~~~~~~~~~~~~~~~~~~~~~~~
~~~~~~~~~~~~~~A~CCTTCCCGGCAGCTT~~CCGGGAAACCAA~~AGTCTTTGGGTT~
CCGGGGGAAGTATGGTTGCAAAGCTGAAACTTAAAGG~AATTGACGGAAGGGCACCACCA
GG~AGTGGAG~CCTGCGGCTT~AATTTGACTCAACACGGGGAAACTCACCCGGCCCGGAC
ACAGGTAGGATTGACAGATTGAG~AGCTCTTTCTTGATTCTGTGGGTGGTGGTGCATGGC
CGTTCTTAGTTGGTGGAGCGATTTG~TCTGGTTAA~TTCCGATAA~CGAACGAGACTCTG
G~CATGCTAAA~~~~~~~~~~~~~~~~~~~~~~T~~AGTTACGCGACCTTC~~~~~~~~~
~~TCGGTCGG~~~~~~~~~~~~~~~~~~~~~~~~~~~~~~~~~~~~~~~~~C~~~~GTCT
AACTTCTTAGAGGGACTAGTGGCG~~~~TTTAGCCACACGAGATT~~GAGCAATAACAGG
TCTGTGATGCCCTTAGATGTTCGGGGCCGCACGC~GCGCTACACTGAATGGATCAGCGAG
TTTC~~~~~~~~~~~~~~~~~~~~~~~~~~~~~~~~~~~~~~~~~~~~~~~~~~~~~~~~
~~~~~~~~~~~~~~~~~TAACCTAGGCCGA~~~~~~~~~~~~~~~~~~~~~~~~~~~~~~
~~~~~~~~~~~~~~~~~~~~~~~~~~AAGGTCCGGGTAACCCG~TTGAACCTCATTCGTG
ATTGGGATAGGGACTTGCAATTGTTTCCCTTGAACGAGGAATTCCCAGTAAGCGCAAGTC
ATCAACTTGCGTTGATTACGTCCCTGCCCTTTGTACACACCGCCCGTCGCTACTACCGAT
TGAATGGTTTAGTGAGATCCTTGGATCGGCCCTGT~CGCGGCTGGCAACG~~~~~~~~~~
~~~~~~~~~~~~~~~~~~~~~~~~~~~~~~~~~~~~~~~~~~~~~~~~~~~~~~~~~~~~
~~~~~~~~~~~~~~~~~~~~~~~~~~~~~~~~~~~~~~~~~~~~~~~~~~~~~~~~~~~~
~~~~~~~~~~~~~~~~~~~~~~~~~~~~~~~~~~~~~~
>ASCIDIANS_Pyura australis FM897335
~~~~~~~~~~~~~~~~~~~~~~~~~~~~~~~~~~~~~~~~~~~~~~~~~~~~~~~~~~~~
~~~~~~~~~~~~~~~~~~~~~~~~~~~~~~~~~~~~~~~~~~~~~~~~~~~~~~~~~~~~
~~~~~~~~~~~~~~~~~~~~~~~~~~~~~~~~~~~~~~~~~~~~~~~~~~~~~~~~~~~~
~~~~~~~~~~~~~~~~~~~~~~~~~~~~~~~~~~~~~~~~~~~~~~~~~~~~~~~~~~~~
~~~~~~~~~~~~~~~~~~~~~~~~~~~~~~~~~~~~~~~~~~~~~~~~~~~~~~~~~~~~
~~~~~~~~~~~~~~~~~~~~~~~~~~~~~~~~~~~~~~~~~~~~~~~~~~~~~~~~~~~~
~~~~~~~~~~~~~~~~~~~~~~~~~~~~~~~~~~~~~~~~~~~~~~~~~~~~~~~~~~~~
~~~~~~~~~~~~~~~~~~~~~~~~~~~~~~~~~~~~~~~~~~~~~~~~~~~~~~~~~~~~
~~~~~~~~~~~~~~~~~~~~~~~~~~~~~~~~~~~~~~~~~~~~~~~~~~~~~~~~~~~~
~~~~~~~~~~~~~~~~~~~~~~~~~~CC~~ATTCCCGACACGGGGAGGTAGTGACGAAAA
ATAACAATACAGGACTCTAA~CGAGGCCCTG~~TAATTGGAATGAGTACATTCTAAAACT
TTTA~~~~~~~~~~~~~~~~~~~~~~~~~~~~~~~~~~~~~~~~~~~~~~~~~~~~A~~~
~~~~~~~~CGAGTATCCATTGGAGGGCAAGTCTGGTGCCAGCAGCC~~GCGGTAATTCCA
GCTCCAACAG~TGTATGCTAAAGTTGTTGCGGTTGAAAA~~GCTCGTAGTTGGA~~~~~~
~TCTAGGGCG~GGCGCCGCCG~~~GTCCGTC~~~~~GCAA~GGCGTGTCACTGGCG~~GC
~GTGTGCCT~~~~~~~~~~~~~~~~~~~~~~~~~~~~~~~~~~~~~TGCCTTCGGT~~~~
~TCT~~~~~~~~~~~~~~~CCGTCGGTGCT~~~CTTGACT~~GAGTGTCGG~~~~~CGGT
GGCCGATA~~~~~~~~~AGTTTAC~TTTGAAAAAATTAGAGTGTT~CAAAGCAGGCTGTT
~~~~C~~~~~~~~~~~~~~~~~~~~~~~~~~~~~~~G~~CCTGCATAGTGTTGCATGGAA
TAATGGAATAG~GACCTCGGTTCTATTTT~~~~GTTGGTTTT~CGGAGCACGAGGTAATG
ATTAAGAGGGACAGACGGGGGCGTCCGTACTCTGCCGTT~AGAGGTGAAATTCTTGGATC
GGCGGAAG~AC~GAACTACTGCGAAAGCATTCGCCAAGAATG~TTTTCTTTAATCAA~GA
GCGAAAGTCAGAGG~TTCGAAGACGATC~AGATACCGTCCTAGTTCTGA~CTATAAACGA
TGCCAACTAGCGATCG~GG~~~~~~~~~~~A~~~~GGCGTTACCATGACG~~~~~~~~~~
~~~~~~~~~~~~~~~~~~~~~~~~~~~~~~~~~~~~~~~~~~~~~~~~~~~~~~~~~~~~
~~~~~~~~~~~~~~A~CCTTCCCGGCAGCTT~~CCGGGAAACCAA~~AGTCTTTGGGTT~
CTGGGGGAAGTATGGTTGCAAAGCTGAAACTTAAAGG~AATTGACGGAAGGGCACCACCA
GG~AGTGGAG~CCTGCGGCTT~AATTTGACTCAACACGGGGAAACTCACCCGGCCCGGAC
ACAGGAAGGAT~~~~~~~~~~~~~~~~~~~~~~~~~~~~~~~~~~~~~~~~~~~~~~~~~
~~~~~~~~~~~~~~~~~~~~~~~~~~~~~~~~~~~~~~~~~~~~~~~~~~~~~~~~~~~~
~~~~~~~~~~~~~~~~~~~~~~~~~~~~~~~~~~~~~~~~~~~~~~~~~~~~~~~~~~~~
~~~~~~~~~~~~~~~~~~~~~~~~~~~~~~~~~~~~~~~~~~~~~~~~~~~~~~~~~~~~
~~~~~~~~~~~~~~~~~~~~~~~~~~~~~~~~~~~~~~~~~~~~~~~~~~~~~~~~~~~~
~~~~~~~~~~~~~~~~~~~~~~~~~~~~~~~~~~~~~~~~~~~~~~~~~~~~~~~~~~~~
~~~~~~~~~~~~~~~~~~~~~~~~~~~~~~~~~~~~~~~~~~~~~~~~~~~~~~~~~~~~
~~~~~~~~~~~~~~~~~~~~~~~~~~~~~~~~~~~~~~~~~~~~~~~~~~~~~~~~~~~~
~~~~~~~~~~~~~~~~~~~~~~~~~~~~~~~~~~~~~~~~~~~~~~~~~~~~~~~~~~~~
~~~~~~~~~~~~~~~~~~~~~~~~~~~~~~~~~~~~~~~~~~~~~~~~~~~~~~~~~~~~
~~~~~~~~~~~~~~~~~~~~~~~~~~~~~~~~~~~~~~~~~~~~~~~~~~~~~~~~~~~~
~~~~~~~~~~~~~~~~~~~~~~~~~~~~~~~~~~~~~~~~~~~~~~~~~~~~~~~~~~~~
~~~~~~~~~~~~~~~~~~~~~~~~~~~~~~~~~~~~~~~~~~~~~~~~~~~~~~~~~~~~
~~~~~~~~~~~~~~~~~~~~~~~~~~~~~~~~~~~~~~~~~~~~~~~~~~~~~~~~~~~~
~~~~~~~~~~~~~~~~~~~~~~~~~~~~~~~~~~~~~~
>ASCIDIANS_Pyura dura FM244856
~~~~~~~~~~~~~~~~~~~~~~~~~~TAGTGATATGCTTGTCTCAAAGATTAAGCCATG~
CAGGT~GTAAGTACGAGTTGAC~~~~~~~~~~GTAGA~~~GCGAAACTGCGAAC~GGCTC
ATT~AAATCAGTCTTGGTTTATTTGGTCT~TGTG~~~~~~~~~~~~~~~~AGCGAAGTGG
ATAACTGT~GGTAATTCTAGAGCTAATACATGCGTCAAGCGCCGACTTC~~~~~~~~GGG
A~~~~~GGCGTGCTTTTATCAG~ATCAAAACCGACCGGG~~~~~~~~~~~~~~~~~~~~~
~~~~~~~~~~~~CT~~~~~~~~~~~~~~~~~CGCCCGCAAGGTTTGATGACTCTGGATAA
CC~~~~ACGCGGATCGTA~~TGGTCT~~~~~~~~TTGCACCGACGACGAATCATT~~~CA
AGTGTCTGCCCTATCAA~CTTTCGAAGGTACGTTATGTGCCTACCTTTGTGATAACGGGT
GGC~GGGGAATCAGGGTTCG~ATTCCGGAGAGGGAGCCTGAGAAAC~GGCTACCACATCC
AAGGAAGGCAGCAGGCGCGCAAATTACCC~ATTCCCGACACGGGGAGGTAGTGACGAAAA
ATAACAATACAGGACTCTAA~CGAGGCCCTG~~TAATTGGAATGAGTACATTCTAAACCC
CTTA~~~~~~~~~~~~~~~~~~~~~~~~~~~~~~~~~~~~~~~~~~~~~~~~~~~~A~~~
~~~~~~~~CGAGTATCCATTGGAGGGCAAGTCTGGTGCCAGCAGCC~~GCGGTAATTCCA
GCTCCAACAG~TGTATGCTAAAGTTGTTGCGGTTGAAAA~~GCTCGTAGTTGGA~~~~~~
~TCTTGGGTG~GGCGCCGCCG~~~GTCCGTC~~~~~GCAA~GGCGTGTCACTGGCG~~GC
~GCTCGCCT~~~~~~~~~~~~~~~~~~~~~~~~~~~~~~~~~~~~~CGCCTTCGGT~~~~
~TCT~~~~~~~~~~~~~~~CCGTCGGTGCT~~~CTTGACT~~GAGTGTCGG~~~~~CGGT
GGCCGATA~~~~~~~~~AGTTTAC~TTTGAAAAAATTAGAGTGTT~CAAAGCAGGCTGGT
~~~~C~~~~~~~~~~~~~~~~~~~~~~~~~~~~~~~G~~CCTGCATAGTGTTGCATGGAA
TAATGGAATAG~GACCTCGGTTCTATTTT~~~~GTTGGTTTT~CGGAGCGCGAGGTAATG
ATTAAGAGGGACAGACGGGGGCGTCCGTACTCTGCCGTT~AGAGGTGAAATTCTTGGATC
GGCGGAAG~AC~GAACTACTGCGAAAGCATTCGCCAAGAATG~TTTTCTTTAATCAA~GA
GCGAAAGTCAGAGG~TTCGAAGACGATC~AGATACCGTCCTAGTTCTGA~CTATAAACGA
TGCCAACTAGCGATCG~GG~~~~~~~~~~~A~~~~GGCGTTACCATGACG~~~~~~~~~~
~~~~~~~~~~~~~~~~~~~~~~~~~~~~~~~~~~~~~~~~~~~~~~~~~~~~~~~~~~~~
~~~~~~~~~~~~~~A~CCTTCCCGGCAGCTT~~CCGGGAAACCAA~~AGTCTTTGGGTT~
CTGGGGGAAGTATGGTTGCAAAGCTGAAACTTAAAGG~AATTGACGGAAGGGCACCACCA
GG~AGTGGAG~CCTGCGGCTT~AATTTGACTCAACACGGGGAAACTCACCCGGCCCGGAC
ACAGGTAGGATTGACAGATTGAG~AGCTCTTTCTTGATTCTGTGGGTGGTGGTGCATGGC
CGTTCTTAGTTGGTGGAGCGATTTG~TCTGGTTAA~TTCCGATAA~CGAACGAGACTCTG
G~CATGCTAAA~~~~~~~~~~~~~~~~~~~~~~T~~AGTTACGCGACCTTC~~~~~~~~~
~~TCGGTCGG~~~~~~~~~~~~~~~~~~~~~~~~~~~~~~~~~~~~~~~~~C~~~~GTCT
AACTTCTTAGAGGGACTAGTGGCG~~~~CTTAGCCACACGAGATT~~GAGCAATAACAGG
TCTGTGATGCCCTTAGATGTTCGGGGCCGCACGC~GCGCTACACTGAATGAAGCAGCGAG
TGTT~~~~~~~~~~~~~~~~~~~~~~~~~~~~~~~~~~~~~~~~~~~~~~~~~~~~~~~~
~~~~~~~~~~~~~~~~~CCGCCTAGGCCGA~~~~~~~~~~~~~~~~~~~~~~~~~~~~~~
~~~~~~~~~~~~~~~~~~~~~~~~~~AAGGTCCGGGTAACCCG~TTGAACCCCATTCGTG
ATTGGGATAGGGACTTGCAATTATTTCCCTTGAACGAGGAATTCCCAGTAAGCGCAAGTC
ATCAACTTGCGTTGATTACGTCCCTGCCCTTTGTACACACCGCCCGTCGCTACTACCGAT
TGAATGGTTTAGTGAGATCCTTGGATTGGCCCTGT~CGCGGCTGGCAACGGTCGCGTCGG
~~~~~~CGTGCCGAGAAGACGATCAAACTTGATCATTTAGAGGAAGTAAAAGTCGTAACA
AGGTTTCCGTAGGTGAA~~~~~~~~~~~~~~~~~~~~~~~~~~~~~~~~~~~~~~~~~~~
~~~~~~~~~~~~~~~~~~~~~~~~~~~~~~~~~~~~~~
>ASCIDIANS_Pyura dura FM897337
~~~~~~~~~~~~~~~~~~~~~~~~~~~~~~~~~~~~~~~~~~~~~~~~~~~~~~~~~~~~
~~~~~~~~~~~~~~~~~~~~~~~~~~~~~~~~~~~~~~~~~~~~~~~~~~~~~~~~~~~~
~~~~~~~~~~~~~~~~~~~~~~~~~~~~~~~~~~~~~~~~~~~~~~~~~~~~~~~~~~~~
~~~~~~~~~~~~~~~~~~~~~~~~~~~~~~~~~~~~~~~~~~~~~~~~~~~~~~~~~~~~
~~~~~~~~~~~~~~~~~~~~~~~~~~~~~~~~~~~~~~~~~~~~~~~~~~~~~~~~~~~~
~~~~~~~~~~~~~~~~~~~~~~~~~~~~~~~~~~~~~~~~~~~~~~~~~~~~~~~~~~~~
~~~~~~~~~~~~~~~~~~~~~~~~~~~~~~~~~~~~~~~~~~~~~~~~~~~~~~~~~~~~
~~~~~~~~~~~~~~~~~~~~~~~~~~~~~~~~~~~~~~~~~~~~~~~~~~~~~~~~~~~~
~~~~~~~~~~~~~~~~~~~~~~~~~~~~~~~~~~~~~~~~~~~~~~~~~~~~~~~~~~~~
~~~~~~~~~~~~~~~~~~~~~~~~~~CC~~ATTCCCGACACGGGGAGGTAGTGACGAAAA
ATAACAATACAGGACTCTAA~CGAGGCCCTG~~TAATTGGAATGAGTACATTCTAAACCC
CTTA~~~~~~~~~~~~~~~~~~~~~~~~~~~~~~~~~~~~~~~~~~~~~~~~~~~~A~~~
~~~~~~~~CGAGTATCCATTGGAGGGCAAGTCTGGTGCCAGCAGCC~~GCGGTAATTCCA
GCTCCAACAG~TGTATGCTAAAGTTGTTGCGGTTGAAAA~~GCTCGTAGTTGGA~~~~~~
~TCTTGGGTG~GGCGCCGCCG~~~GTCCGTC~~~~~GCAA~GGCGTGTCACTGGCG~~GC
~GCTCGCCT~~~~~~~~~~~~~~~~~~~~~~~~~~~~~~~~~~~~~CGCCTTCGGT~~~~
~TCT~~~~~~~~~~~~~~~CCGTCGGTGCT~~~CTTGACT~~GAGTGTCGG~~~~~CGGT
GGCCGATA~~~~~~~~~AGTTTAC~TTTGAAAAAATTAGAGTGTT~CAAAGCAGGCTGGT
~~~~C~~~~~~~~~~~~~~~~~~~~~~~~~~~~~~~G~~CCTGCATAGTGTTGCATGGAA
TAATGGAATAG~GACCTCGGTTCTATTTT~~~~GTTGGTTTT~CGGAGCGCGAGGTAATG
ATTAAGAGGGACAGACGGGGGCGTCCGTACTCTGCCGTT~AGAGGTGAAATTCTTGGATC
GGCGGAAG~AC~GAACTACTGCGAAAGCATTCGCCAAGAATG~TTTTCTTTAATCAA~GA
GCGAAAGTCAGAGG~TTCGAAGACGATC~AGATACCGTCCTAGTTCTGA~CTATAAACGA
TGCCAACTAGCGATCG~GG~~~~~~~~~~~A~~~~GGCGTTACCATGACG~~~~~~~~~~
~~~~~~~~~~~~~~~~~~~~~~~~~~~~~~~~~~~~~~~~~~~~~~~~~~~~~~~~~~~~
~~~~~~~~~~~~~~A~CCTTCCCGGCAGCTT~~CCGGGAAACCAA~~AGTCTTTGGGTT~
CTGGGGGAAGTATGGTTGCAAAGCTGAAACTTAAAGG~AATTGACGGAAGGGCACCACCA
GG~AGTGGAG~CCTGCGGCTT~AATTTGACTCAACACGGGGAAACTCACCCGGCCCGGAC
ACAGGTAGGAT~~~~~~~~~~~~~~~~~~~~~~~~~~~~~~~~~~~~~~~~~~~~~~~~~
~~~~~~~~~~~~~~~~~~~~~~~~~~~~~~~~~~~~~~~~~~~~~~~~~~~~~~~~~~~~
~~~~~~~~~~~~~~~~~~~~~~~~~~~~~~~~~~~~~~~~~~~~~~~~~~~~~~~~~~~~
~~~~~~~~~~~~~~~~~~~~~~~~~~~~~~~~~~~~~~~~~~~~~~~~~~~~~~~~~~~~
~~~~~~~~~~~~~~~~~~~~~~~~~~~~~~~~~~~~~~~~~~~~~~~~~~~~~~~~~~~~
~~~~~~~~~~~~~~~~~~~~~~~~~~~~~~~~~~~~~~~~~~~~~~~~~~~~~~~~~~~~
~~~~~~~~~~~~~~~~~~~~~~~~~~~~~~~~~~~~~~~~~~~~~~~~~~~~~~~~~~~~
~~~~~~~~~~~~~~~~~~~~~~~~~~~~~~~~~~~~~~~~~~~~~~~~~~~~~~~~~~~~
~~~~~~~~~~~~~~~~~~~~~~~~~~~~~~~~~~~~~~~~~~~~~~~~~~~~~~~~~~~~
~~~~~~~~~~~~~~~~~~~~~~~~~~~~~~~~~~~~~~~~~~~~~~~~~~~~~~~~~~~~
~~~~~~~~~~~~~~~~~~~~~~~~~~~~~~~~~~~~~~~~~~~~~~~~~~~~~~~~~~~~
~~~~~~~~~~~~~~~~~~~~~~~~~~~~~~~~~~~~~~~~~~~~~~~~~~~~~~~~~~~~
~~~~~~~~~~~~~~~~~~~~~~~~~~~~~~~~~~~~~~~~~~~~~~~~~~~~~~~~~~~~
~~~~~~~~~~~~~~~~~~~~~~~~~~~~~~~~~~~~~~~~~~~~~~~~~~~~~~~~~~~~
~~~~~~~~~~~~~~~~~~~~~~~~~~~~~~~~~~~~~~
>ASCIDIANS_Pyura gibbosa FM897338
~~~~~~~~~~~~~~~~~~~~~~~~~~~~~~~~~~~~~~~~~~~~~~~~~~~~~~~~~~~~
~~~~~~~~~~~~~~~~~~~~~~~~~~~~~~~~~~~~~~~~~~~~~~~~~~~~~~~~~~~~
~~~~~~~~~~~~~~~~~~~~~~~~~~~~~~~~~~~~~~~~~~~~~~~~~~~~~~~~~~~~
~~~~~~~~~~~~~~~~~~~~~~~~~~~~~~~~~~~~~~~~~~~~~~~~~~~~~~~~~~~~
~~~~~~~~~~~~~~~~~~~~~~~~~~~~~~~~~~~~~~~~~~~~~~~~~~~~~~~~~~~~
~~~~~~~~~~~~~~~~~~~~~~~~~~~~~~~~~~~~~~~~~~~~~~~~~~~~~~~~~~~~
~~~~~~~~~~~~~~~~~~~~~~~~~~~~~~~~~~~~~~~~~~~~~~~~~~~~~~~~~~~~
~~~~~~~~~~~~~~~~~~~~~~~~~~~~~~~~~~~~~~~~~~~~~~~~~~~~~~~~~~~~
~~~~~~~~~~~~~~~~~~~~~~~~~~~~~~~~~~~~~~~~~~~~~~~~~~~~~~~~~~~~
~~~~~~~~~~~~~~~~~~~~~~~~~~CC~~ATTCCCGACACGGGGAGGTAGTGACGAAAA
ATAACAATACAGGACTCTAA~CGAGGCCCTG~~TAATTGGAATGAGTACATTCTAAAACT
TTTA~~~~~~~~~~~~~~~~~~~~~~~~~~~~~~~~~~~~~~~~~~~~~~~~~~~~A~~~
~~~~~~~~CGAGTATCCATTGGAGGGCAAGTCTGGTGCCAGCAGCC~~GCGGTAATTCCA
GCTCCAACAG~TGTATGCTAAAGTTGTTGCGGTTGAAAA~~GCTCGTAGTTGGA~~~~~~
~TCTAGGGCG~GGCGCCGCCG~~~GTCCGTC~~~~~GCAA~GGCGTGTCACTGGCG~~GC
~GTGTGCCT~~~~~~~~~~~~~~~~~~~~~~~~~~~~~~~~~~~~~TGCCTTCGGT~~~~
~TCT~~~~~~~~~~~~~~~CCGTCGGTGCT~~~CTTGACT~~GAGTGTCGG~~~~~CGGT
GGCCGATA~~~~~~~~~AGTTTAC~TTTGAAAAAATTAGAGTGTT~CAAAGCAGGCTGTT
~~~~C~~~~~~~~~~~~~~~~~~~~~~~~~~~~~~~G~~CCTGCATAGTGTTGCATGGAA
TAATGGAATAG~GACCTCGGTTCTATTTT~~~~GTTGGTTTT~CGGAGCACGAGGTAATG
ATTAAGAGGGACAGACGGGGGCGTCCGTACTCTGCCGTT~AGAGGTGAAATTCTTGGATC
GGCGGAAG~AC~GAACTACTGCGAAAGCATTCGCCAAGAATG~TTTTCTTTAATCAA~GA
GCGAAAGTCAGAGG~TTCGAAGACGATC~AGATACCGTCCTAGTTCTGA~CTATAAACGA
TGCCAACTAGCGATCG~GG~~~~~~~~~~~A~~~~GGCGTTACCATGACG~~~~~~~~~~
~~~~~~~~~~~~~~~~~~~~~~~~~~~~~~~~~~~~~~~~~~~~~~~~~~~~~~~~~~~~
~~~~~~~~~~~~~~A~CCTTCCCGGCAGCTT~~CCGGGAAACCAA~~AGTCTTTGGGTT~
CTGGGGGAAGTATGGTTGCAAAGCTGAAACTTAAAGG~AATTGACGGAAGGGCACCACCA
GG~AGTGGAG~CCTGCGGCTT~AATTTGACTCAACACGGGGAAACTCACCCGGCCCGGAC
ACAGGAAGGATTGACAGAT~~~~~~~~~~~~~~~~~~~~~~~~~~~~~~~~~~~~~~~~~
~~~~~~~~~~~~~~~~~~~~~~~~~~~~~~~~~~~~~~~~~~~~~~~~~~~~~~~~~~~~
~~~~~~~~~~~~~~~~~~~~~~~~~~~~~~~~~~~~~~~~~~~~~~~~~~~~~~~~~~~~
~~~~~~~~~~~~~~~~~~~~~~~~~~~~~~~~~~~~~~~~~~~~~~~~~~~~~~~~~~~~
~~~~~~~~~~~~~~~~~~~~~~~~~~~~~~~~~~~~~~~~~~~~~~~~~~~~~~~~~~~~
~~~~~~~~~~~~~~~~~~~~~~~~~~~~~~~~~~~~~~~~~~~~~~~~~~~~~~~~~~~~
~~~~~~~~~~~~~~~~~~~~~~~~~~~~~~~~~~~~~~~~~~~~~~~~~~~~~~~~~~~~
~~~~~~~~~~~~~~~~~~~~~~~~~~~~~~~~~~~~~~~~~~~~~~~~~~~~~~~~~~~~
~~~~~~~~~~~~~~~~~~~~~~~~~~~~~~~~~~~~~~~~~~~~~~~~~~~~~~~~~~~~
~~~~~~~~~~~~~~~~~~~~~~~~~~~~~~~~~~~~~~~~~~~~~~~~~~~~~~~~~~~~
~~~~~~~~~~~~~~~~~~~~~~~~~~~~~~~~~~~~~~~~~~~~~~~~~~~~~~~~~~~~
~~~~~~~~~~~~~~~~~~~~~~~~~~~~~~~~~~~~~~~~~~~~~~~~~~~~~~~~~~~~
~~~~~~~~~~~~~~~~~~~~~~~~~~~~~~~~~~~~~~~~~~~~~~~~~~~~~~~~~~~~
~~~~~~~~~~~~~~~~~~~~~~~~~~~~~~~~~~~~~~~~~~~~~~~~~~~~~~~~~~~~
~~~~~~~~~~~~~~~~~~~~~~~~~~~~~~~~~~~~~~
>ASCIDIANS_Pyura spinifera FM897342
~~~~~~~~~~~~~~~~~~~~~~~~~~~~~~~~~~~~~~~~~~~~~~~~~~~~~~~~~~~~
~~~~~~~~~~~~~~~~~~~~~~~~~~~~~~~~~~~~~~~~~~~~~~~~~~~~~~~~~~~~
~~~~~~~~~~~~~~~~~~~~~~~~~~~~~~~~~~~~~~~~~~~~~~~~~~~~~~~~~~~~
~~~~~~~~~~~~~~~~~~~~~~~~~~~~~~~~~~~~~~~~~~~~~~~~~~~~~~~~~~~~
~~~~~~~~~~~~~~~~~~~~~~~~~~~~~~~~~~~~~~~~~~~~~~~~~~~~~~~~~~~~
~~~~~~~~~~~~~~~~~~~~~~~~~~~~~~~~~~~~~~~~~~~~~~~~~~~~~~~~~~~~
~~~~~~~~~~~~~~~~~~~~~~~~~~~~~~~~~~~~~~~~~~~~~~~~~~~~~~~~~~~~
~~~~~~~~~~~~~~~~~~~~~~~~~~~~~~~~~~~~~~~~~~~~~~~~~~~~~~~~~~~~
~~~~~~~~~~~~~~~~~~~~~~~~~~~~~~~~~~~~~~~~~~~~~~~~~~~~~~~~~~~~
~~~~~~~~~~~~~~~~~~~~~~~~~~~~~~~~~~CCGACACGGGGAGGTAGTGACGAAAA
ATAACAATACAGGACTCTAA~CGAGGCCCTG~~TAATTGGAATGAGTACATTCTAAAACT
CTTA~~~~~~~~~~~~~~~~~~~~~~~~~~~~~~~~~~~~~~~~~~~~~~~~~~~~A~~~
~~~~~~~~CGAGTATCCATTGGAGGGCAAGTCTGGTGCCAGCAGCC~~GCGGTAATTCCA
GCTCCAACAG~TGTATGCTAAAGTTGTTGCGGTTGAAAA~~GCTCGTAGTTGGA~~~~~~
~TCTAGGGTG~GGCGCCGCCG~~~GTCCGTC~~~~~GCAA~GGCGTGTCACTGGCG~~GC
~GTCTGCCT~~~~~~~~~~~~~~~~~~~~~~~~~~~~~~~~~~~~~TGCCTTCGGT~~~~
~TCT~~~~~~~~~~~~~~~CCGTCGGTGCT~~~CTTGACT~~GAGTGTCGG~~~~~CGGT
GGCCGATA~~~~~~~~~AGTTTAC~TTTGAAAAAATTAGAGTGTT~CAAAGCAGGCTGTT
~~~~C~~~~~~~~~~~~~~~~~~~~~~~~~~~~~~~G~~CCTGCATAGTGTTGCATGGAA
TAATGGAATAG~GACCTCGGTTCTATTTT~~~~GTTGGTTTT~CGGAGCACGAGGTAATG
ATTAAGAGGGACAGACGGGGGCGTCCGTACTCTGCCGTT~AGAGGTGAAATTCTTGGATC
GGCGGAAG~AC~GAACTACTGCGAAAGCATTCGCCAAGAATG~TTTTCTTTAATCAA~GA
GCGAAAGTCAGAGG~TTCGAAGACGATC~AGATACCGTCCTAGTTCTGA~CTATAAACGA
TGCCAACTAGCGATCG~GG~~~~~~~~~~~A~~~~GGCGTTACCATGACG~~~~~~~~~~
~~~~~~~~~~~~~~~~~~~~~~~~~~~~~~~~~~~~~~~~~~~~~~~~~~~~~~~~~~~~
~~~~~~~~~~~~~~A~CCTTCCCGGCAGCTT~~CCGGGAAACCAA~~AGTCTTTGGGTT~
CTGGGGGAAGTATGGTTGCAAAGCTGAAACTTAAAGG~AATTGACGGAAGGGCACCACCA
GG~AGTGGAG~CCTGCGGCTT~AATTTGACTCAACACGGGGAAACTCACCCGGCCCGGAC
ACAGGAAGGAT~~~~~~~~~~~~~~~~~~~~~~~~~~~~~~~~~~~~~~~~~~~~~~~~~
~~~~~~~~~~~~~~~~~~~~~~~~~~~~~~~~~~~~~~~~~~~~~~~~~~~~~~~~~~~~
~~~~~~~~~~~~~~~~~~~~~~~~~~~~~~~~~~~~~~~~~~~~~~~~~~~~~~~~~~~~
~~~~~~~~~~~~~~~~~~~~~~~~~~~~~~~~~~~~~~~~~~~~~~~~~~~~~~~~~~~~
~~~~~~~~~~~~~~~~~~~~~~~~~~~~~~~~~~~~~~~~~~~~~~~~~~~~~~~~~~~~
~~~~~~~~~~~~~~~~~~~~~~~~~~~~~~~~~~~~~~~~~~~~~~~~~~~~~~~~~~~~
~~~~~~~~~~~~~~~~~~~~~~~~~~~~~~~~~~~~~~~~~~~~~~~~~~~~~~~~~~~~
~~~~~~~~~~~~~~~~~~~~~~~~~~~~~~~~~~~~~~~~~~~~~~~~~~~~~~~~~~~~
~~~~~~~~~~~~~~~~~~~~~~~~~~~~~~~~~~~~~~~~~~~~~~~~~~~~~~~~~~~~
~~~~~~~~~~~~~~~~~~~~~~~~~~~~~~~~~~~~~~~~~~~~~~~~~~~~~~~~~~~~
~~~~~~~~~~~~~~~~~~~~~~~~~~~~~~~~~~~~~~~~~~~~~~~~~~~~~~~~~~~~
~~~~~~~~~~~~~~~~~~~~~~~~~~~~~~~~~~~~~~~~~~~~~~~~~~~~~~~~~~~~
~~~~~~~~~~~~~~~~~~~~~~~~~~~~~~~~~~~~~~~~~~~~~~~~~~~~~~~~~~~~
~~~~~~~~~~~~~~~~~~~~~~~~~~~~~~~~~~~~~~~~~~~~~~~~~~~~~~~~~~~~
~~~~~~~~~~~~~~~~~~~~~~~~~~~~~~~~~~~~~~
>ASCIDIANS_Pyura squamulosa FM897341
~~~~~~~~~~~~~~~~~~~~~~~~~~~~~~~~~~~~~~~~~~~~~~~~~~~~~~~~~~~~
~~~~~~~~~~~~~~~~~~~~~~~~~~~~~~~~~~~~~~~~~~~~~~~~~~~~~~~~~~~~
~~~~~~~~~~~~~~~~~~~~~~~~~~~~~~~~~~~~~~~~~~~~~~~~~~~~~~~~~~~~
~~~~~~~~~~~~~~~~~~~~~~~~~~~~~~~~~~~~~~~~~~~~~~~~~~~~~~~~~~~~
~~~~~~~~~~~~~~~~~~~~~~~~~~~~~~~~~~~~~~~~~~~~~~~~~~~~~~~~~~~~
~~~~~~~~~~~~~~~~~~~~~~~~~~~~~~~~~~~~~~~~~~~~~~~~~~~~~~~~~~~~
~~~~~~~~~~~~~~~~~~~~~~~~~~~~~~~~~~~~~~~~~~~~~~~~~~~~~~~~~~~~
~~~~~~~~~~~~~~~~~~~~~~~~~~~~~~~~~~~~~~~~~~~~~~~~~~~~~~~~~~~~
~~~~~~~~~~~~~~~~~~~~~~~~~~~~~~~~~~~~~~~~~~~~~~~~~~~~~~~~~~~~
~~~~~~~~~~~~~~~~~~~~~~~~~~~~~~~~~~CCGACACGGGGAGGTAGTGACGAAAA
ATAACAATACAGGACTCTAAACGAGGCCCTG~~TAATTGGAATGAGTACATTCTAAACCC
CTTA~~~~~~~~~~~~~~~~~~~~~~~~~~~~~~~~~~~~~~~~~~~~~~~~~~~~A~~~
~~~~~~~~CGAGTATCCATTGGAGGGCAAGTCTGGTGCCAGCAGCC~~GCGGTAATTCCA
GCTCCAACAG~TGTATGCTAAAGTTGTTGCGGTTGAAAA~~GCTCGTAGTTGGA~~~~~~
~TCTTGGGTG~GGTGCCGCCG~~~GTCCGTC~~~~~GCAA~GGCGTGTCACTGGCG~~GC
~GCTCGCCT~~~~~~~~~~~~~~~~~~~~~~~~~~~~~~~~~~~~~CGCCTTCGGT~~~~
~TCT~~~~~~~~~~~~~~~CCGTCGGTGCT~~~CTTGACT~~GAGTGTCGG~~~~~CGGT
GGCCGATA~~~~~~~~~AGTTTAC~TTTGAAAAAATTAGAGTGTT~CAAAGCAGGCTGTT
~~~~C~~~~~~~~~~~~~~~~~~~~~~~~~~~~~~~G~~CCTGCATAGTGTTGCATGGAA
TAATGGAATAG~GACCTCGGTTCTATTTT~~~~GTTGGTTTT~CGGAGCGCGAGGTAATG
ATTAAGAGGGACAGACGGGGGCGTCCGTACTCTGCCGTT~AGAGGTGAAATTCTTGGATC
GGCGGAAG~AC~GAACTACTGCGAAAGCATTCGCCAAGAATG~TTTTCTTTAATCAA~GA
GCGAAAGTCAGAGG~TTCGAAGACGATC~AGATACCGTCCTAGTTCTGA~CTATAAACGA
TGCCAACTAGCGATCG~GG~~~~~~~~~~~A~~~~GGCGTTACCATGACG~~~~~~~~~~
~~~~~~~~~~~~~~~~~~~~~~~~~~~~~~~~~~~~~~~~~~~~~~~~~~~~~~~~~~~~
~~~~~~~~~~~~~~A~CCTTCCCGGCAGCTT~~CCGGGAAACCAA~~AGTCTTTGGGTT~
CCGGGGGAAGTATGGTTGCAAAGCTGAAACTTAAAGG~AATTGACGGAAGGGCACCACCA
GG~AGTGGAG~CCTGCGGCTT~AATTTGACTCAACACGGGGAAACTCACCCGGCCCGGAC
ACAGGTAGGAT~~~~~~~~~~~~~~~~~~~~~~~~~~~~~~~~~~~~~~~~~~~~~~~~~
~~~~~~~~~~~~~~~~~~~~~~~~~~~~~~~~~~~~~~~~~~~~~~~~~~~~~~~~~~~~
~~~~~~~~~~~~~~~~~~~~~~~~~~~~~~~~~~~~~~~~~~~~~~~~~~~~~~~~~~~~
~~~~~~~~~~~~~~~~~~~~~~~~~~~~~~~~~~~~~~~~~~~~~~~~~~~~~~~~~~~~
~~~~~~~~~~~~~~~~~~~~~~~~~~~~~~~~~~~~~~~~~~~~~~~~~~~~~~~~~~~~
~~~~~~~~~~~~~~~~~~~~~~~~~~~~~~~~~~~~~~~~~~~~~~~~~~~~~~~~~~~~
~~~~~~~~~~~~~~~~~~~~~~~~~~~~~~~~~~~~~~~~~~~~~~~~~~~~~~~~~~~~
~~~~~~~~~~~~~~~~~~~~~~~~~~~~~~~~~~~~~~~~~~~~~~~~~~~~~~~~~~~~
~~~~~~~~~~~~~~~~~~~~~~~~~~~~~~~~~~~~~~~~~~~~~~~~~~~~~~~~~~~~
~~~~~~~~~~~~~~~~~~~~~~~~~~~~~~~~~~~~~~~~~~~~~~~~~~~~~~~~~~~~
~~~~~~~~~~~~~~~~~~~~~~~~~~~~~~~~~~~~~~~~~~~~~~~~~~~~~~~~~~~~
~~~~~~~~~~~~~~~~~~~~~~~~~~~~~~~~~~~~~~~~~~~~~~~~~~~~~~~~~~~~
~~~~~~~~~~~~~~~~~~~~~~~~~~~~~~~~~~~~~~~~~~~~~~~~~~~~~~~~~~~~
~~~~~~~~~~~~~~~~~~~~~~~~~~~~~~~~~~~~~~~~~~~~~~~~~~~~~~~~~~~~
~~~~~~~~~~~~~~~~~~~~~~~~~~~~~~~~~~~~~~
>ASCIDIANS_Styela clava FM897318
~~~~~~~~~~~~~~~~~~~~~~~~~~~~~~~~~~~~~~~~~~~~~~~~~~~~~~~~~~~~
~~~~~~~~~~~~~~~~~~~~~~~~~~~~~~~~~~~~~~~~~~~~~~~~~~~~~~~~~~~~
~~~~~~~~~~~~~~~~~~~~~~~~~~~~~~~~~~~~~~~~~~~~~~~~~~~~~~~~~~~~
~~~~~~~~~~~~~~~~~~~~~~~~~~~~~~~~~~~~~~~~~~~~~~~~~~~~~~~~~~~~
~~~~~~~~~~~~~~~~~~~~~~~~~~~~~~~~~~~~~~~~~~~~~~~~~~~~~~~~~~~~
~~~~~~~~~~~~~~~~~~~~~~~~~~~~~~~~~~~~~~~~~~~~~~~~~~~~~~~~~~~~
~~~~~~~~~~~~~~~~~~~~~~~~~~~~~~~~~~~~~~~~~~~~~~~~~~~~~~~~~~~~
~~~~~~~~~~~~~~~~~~~~~~~~~~~~~~~~~~~~~~~~~~~~~~~~~~~~~~~~~~~~
~~~~~~~~~~~~~~~~~~~~~~~~~~~~~~~~~~~~~~~~~~~~~~~~~~~~~~~~~~~~
~~~~~~~~~~~~~~~~~~~~~~~~~~~~~~~~~~CCGACACGGGGAGGTAGTGACGAAAA
ATAACAATACAGGACTCTAA~CGAGGCCCTG~~TAATTGGAATGAGTACATCCTAAAACT
CTTA~~~~~~~~~~~~~~~~~~~~~~~~~~~~~~~~~~~~~~~~~~~~~~~~~~~~A~~~
~~~~~~~~CGAGTATCCATTGGAGGGCAAGTCTGGTGCCAGCAGCC~~GCGGTAATTCCA
GCTCCAACAG~TGTATGCTAAAGTTGTTGCGGTTGAAAA~~GCTCGTAGTTGGA~~~~~~
~TTTTGGGCG~AGCGCCGCCG~~~GTCCGTC~~~~~GCAA~GGCGTGTCACTGGTT~~GC
~GTTCGCCT~~~~~~~~~~~~~~~~~~~~~~~~~~~~~~~~~~~~~CACCTTCGGT~~~~
~TCT~~~~~~~~~~~~~~~CCGTCGGTGCT~~~CTTGACT~~GAGTGTCGG~~~~~CGGT
GGCCGATA~~~~~~~~~AGTTTAC~TTTGAAAAAATTAGAGTGTT~CAAAGCAGGCTGTT
~~~~C~~~~~~~~~~~~~~~~~~~~~~~~~~~~~~~G~~CCTGCATAGTGTTGCATGGAA
TAATGGAATAG~GACCTCGGTTCTATTTT~~~~GTTGGTTTT~CGGAGCACGAGGTAATG
ATTAAGAGGGACAGACGGGGGCGTCCGTACTCTGCCGTT~AGAGGTGAAATTCTTGGATC
GGCGGAAG~AC~GAACTACTGCGAAAGCATTCGCCAAGAATG~TTTTCTTTAATCAA~GA
GCGAAAGTCAGAGG~TTCGAAGACGATC~AGATACCGTCCTAGTTCTGA~CTATAAACGA
TGCCAACTAGCGATCG~GG~~~~~~~~~~~A~~~~GGCGTTACCATGACG~~~~~~~~~~
~~~~~~~~~~~~~~~~~~~~~~~~~~~~~~~~~~~~~~~~~~~~~~~~~~~~~~~~~~~~
~~~~~~~~~~~~~~A~CCTTTCCGGCAGCTT~~CCGGGAAACCAA~~AGTCTTTGGGTT~
CCGGGGGAAGTATGGTTGCAAAGCTGAAACTTAAAGG~AATTGACGGAAGGGCACCACCA
GG~AGTGGAG~CCTGCGGCTT~AATTTGACTCAACACGGGGAAACTCACCCGGCCCGGAC
ACAGGTAGGAT~~~~~~~~~~~~~~~~~~~~~~~~~~~~~~~~~~~~~~~~~~~~~~~~~
~~~~~~~~~~~~~~~~~~~~~~~~~~~~~~~~~~~~~~~~~~~~~~~~~~~~~~~~~~~~
~~~~~~~~~~~~~~~~~~~~~~~~~~~~~~~~~~~~~~~~~~~~~~~~~~~~~~~~~~~~
~~~~~~~~~~~~~~~~~~~~~~~~~~~~~~~~~~~~~~~~~~~~~~~~~~~~~~~~~~~~
~~~~~~~~~~~~~~~~~~~~~~~~~~~~~~~~~~~~~~~~~~~~~~~~~~~~~~~~~~~~
~~~~~~~~~~~~~~~~~~~~~~~~~~~~~~~~~~~~~~~~~~~~~~~~~~~~~~~~~~~~
~~~~~~~~~~~~~~~~~~~~~~~~~~~~~~~~~~~~~~~~~~~~~~~~~~~~~~~~~~~~
~~~~~~~~~~~~~~~~~~~~~~~~~~~~~~~~~~~~~~~~~~~~~~~~~~~~~~~~~~~~
~~~~~~~~~~~~~~~~~~~~~~~~~~~~~~~~~~~~~~~~~~~~~~~~~~~~~~~~~~~~
~~~~~~~~~~~~~~~~~~~~~~~~~~~~~~~~~~~~~~~~~~~~~~~~~~~~~~~~~~~~
~~~~~~~~~~~~~~~~~~~~~~~~~~~~~~~~~~~~~~~~~~~~~~~~~~~~~~~~~~~~
~~~~~~~~~~~~~~~~~~~~~~~~~~~~~~~~~~~~~~~~~~~~~~~~~~~~~~~~~~~~
~~~~~~~~~~~~~~~~~~~~~~~~~~~~~~~~~~~~~~~~~~~~~~~~~~~~~~~~~~~~
~~~~~~~~~~~~~~~~~~~~~~~~~~~~~~~~~~~~~~~~~~~~~~~~~~~~~~~~~~~~
~~~~~~~~~~~~~~~~~~~~~~~~~~~~~~~~~~~~~~
>ASCIDIANS_Styela clava L12442
~~~~~~~~~~~~~~~~~~~~~~~~~~~~~~~~~~~~~~~~~~~~~~~~~~~~~~~~~~~~
~~~~~~~~~~~~~~~~~~~~~~~~~~~~~~~~~~~~~~~~~~~~~~~~~~~~~~~~~~~~
~~~~~~~~~~~~~~~~~~~~~~~~~~~~~~~~~~~~~~~~~~~~~~~~~~~~~~~~~~~~
~~~~~~~~~~~~~~~~~~~~~~~~~~~~~~~~~~~~~~~~~~~~~~~~~~~~~~~~~~~~
~~~~~~~~~~~~~~~~~~~~~~~~~~~~~~~~~~~~~~~~~~~~~~~~~~~~~~~~~~~~
~~~~~~~~~~~~~~~~~~~~~~~~~~~~~~~~~~~~~~~~~~~~~~~~~~~~~~~~~~~~
~~~~~~~~~~~~~~~~~~~~~~~~~~~~~~~~~~~~~~~~~~~~~~~~~~~~~~~~~~~~
~~~~~~~~~~~~~~~~~~~~~~~~~~~~~~~~~~~~~~~~~~~~~~~~~~~~~~~~~~~~
~~~~~~~~~~~~~~~~~~~~~~~~~~~~~~~~~~~~~~~~~~~~~~~~~~~~~~~~~~~~
~~~~~~~~~~~~~~~~~~~~~~~~~~~~~~~~~~~~~~~~~~~~~~~~~~~~~~~~~~~~
~~~~~~~~~~~~~~~~~~~~~~~~~~~~~~~~~~~~~~~~~~~~~~~~~~~~~~~~~~~~
~~~~~~~~~~~~~~~~~~~~~~~~~~~~~~~~~~~~~~~~~~~~~~~~~~~~~~~~~~~~
~~~~~~~~~~~~~~~~~~~~~~~~~~~~~~~~~~~~~~~~~~~~~~~~~~~~~~~~~~~~
~~~~~~~~~~~~~~~~~~~AAAGTTGTTGCGGTTGAAAA~~GCTCGTAGTTGGA~~~~~~
~TTTTGGGCG~AGCGCCGCCG~~~GTCCGTC~~~~~GCAA~GGCGTGTCACTGGTT~~GC
~GTTCGCCT~~~~~~~~~~~~~~~~~~~~~~~~~~~~~~~~~~~~~CACCTTCGGT~~~~
~TCT~~~~~~~~~~~~~~~CCGTCGGTGCT~~~CTTGACT~~GAGTGTCGG~~~~~CGGT
GGCCGATA~~~~~~~~~AGTTTAC~TTTGAAAAAATTAGAGTGTT~CAAAGCAGGCTGTT
~~~~C~~~~~~~~~~~~~~~~~~~~~~~~~~~~~~~G~~CCTGCATAGTGTTGCATGGAA
TAATGGAATAG~GACCTCGGTTCTATTTT~~~~GTTGGTTTT~CGGAGCACGAGGTAATG
ATTAAGAGGGACAGACGGGGGCGTCCGTACTCTGCCGTT~AGAGGTGAAATTCTTGGATC
GGCGGAAG~AC~GAACTACTGCGAAAGCATTCGCCAAGAATG~TTTTCTTTAATCAA~GA
GCGAAAGTCAGAGG~TTCGAAGACGATC~AGATACCGTCCTAGTTCTGA~CTATAAACGA
TGCCAACTAGCGATCG~GG~~~~~~~~~~~A~~~~GGCGTTACCATGACG~~~~~~~~~~
~~~~~~~~~~~~~~~~~~~~~~~~~~~~~~~~~~~~~~~~~~~~~~~~~~~~~~~~~~~~
~~~~~~~~~~~~~~A~CCTTTCCGGCAGCTT~~CCGGGAAACCAA~~AGTCTTTGGGTT~
CCGGGGGAAGTATGGTTGCAAAGCTGAAACTTAAAGG~AATTGACGGAAGGGCACCACCA
GG~AGTGGAG~CCTGCGGCTT~AATTTGACTCAACACGGGGAAACTCACCCGGCCCGGAC
ACAGGTAGGATTGACAGATTGAG~AGCTCTTTCTTGATTCTGTGGGTGGTGGTGCATGGC
CGTTCTTAGTTGGTGGAGCGATTTG~TCTGGTTAA~TTCCGATAA~CGAACGAGACTCTG
G~CATGCTAAA~~~~~~~~~~~~~~~~~~~~~~T~~AGTTACGCGACCTTC~~~~~~~~~
~~TCGGTCGG~~~~~~~~~~~~~~~~~~~~~~~~~~~~~~~~~~~~~~~~~C~~~~GTCT
AACTTCTTAGAGGGACTAGTGGCG~~~~TTTAGCCACACGAGATT~~GAGCAATAACAGG
TCTGTGATGCCCTTAGATGTCCGGGGCCGCACGC~GCGCTACACTGAGTGAAGCAGCGAG
TGTC~~~~~~~~~~~~~~~~~~~~~~~~~~~~~~~~~~~~~~~~~~~~~~~~~~~~~~~~
~~~~~~~~~~~~~~~~~TAACCTAGGCCGA~~~~~~~~~~~~~~~~~~~~~~~~~~~~~~
~~~~~~~~~~~~~~~~~~~~~~~~~~AAGGTCCGGGTAACCCG~TTGAACCTCATTCGTG
ATTGGGATAGGGACTTGCAATTGTTTCCCTTGAACGAGGAATTCCCAGTAA~~~~~~~~~
~~~~~~~~~~~~~~~~~~~~~~~~~~~~~~~~~~~~~~~~~~~~~~~~~~~~~~~~~~~~
~~~~~~~~~~~~~~~~~~~~~~~~~~~~~~~~~~~~~~~~~~~~~~~~~~~~~~~~~~~~
~~~~~~~~~~~~~~~~~~~~~~~~~~~~~~~~~~~~~~~~~~~~~~~~~~~~~~~~~~~~
~~~~~~~~~~~~~~~~~~~~~~~~~~~~~~~~~~~~~~~~~~~~~~~~~~~~~~~~~~~~
~~~~~~~~~~~~~~~~~~~~~~~~~~~~~~~~~~~~~~
>ASCIDIANS_Styela gibbsii AY903923
~~~~~~~~CCTGGTTGATCCTGCCAGTAGTGATATGCTTGTCTCAAAGATTAAGCCATG~
CAGGT~GTAAGTACGAGTTCTC~~~~~~~~~~GTAAA~~~GCGAAACTGCGAAT~GGCTC
ATT~AAATCAGTCTTGGTTTATTTGGTCT~CGTA~~~~~~~~~~~~~~~~AGCGAAGTGG
ATAACTGT~GGTAATTCTAGAGCTAATACATGCATTAAGCGCCGACTTC~~~~~~~~GGG
A~~~~~GGCGCGCTTTTATCAG~ATCAAAACCGACCGGG~~~~~~~~~~~~~~~~~~~~~
~~~~~~~~~~~~TT~~~~~~~~~~~~~~~~~CTCCCGTGACGTTTGATGACTCTGGATAA
CC~~~~ACGCGGATCGTA~~CGGTCT~~~~~~~~CTGTACCGACGACGTATCATT~~~CA
AGTGTCTGCCCTATCAA~CTGTCGAAGGTACGCTACGTGCCTACCTTTGTGATAACGGGT
AAC~GGGGAATCAGGGTTCG~ATTCCGGAGAGGGAGCCTGAGAAAC~GGCTACCACATCC
AAGGAAGGCAGCAGGCGCGCAAATTACCC~ATTCCCGACACGGGGAGGTAGTGACGAAAA
ATAACAATACAGGACTCTAA~CGAGGCCCTG~~TAATTGGAATGAGTACATCCTAAAACT
CTTA~~~~~~~~~~~~~~~~~~~~~~~~~~~~~~~~~~~~~~~~~~~~~~~~~~~~A~~~
~~~~~~~~CGAGTATCCATTGGAGGGCAAGTCTGGTGCCAGCAGCC~~GCGGTAATTCCA
GCTCCAACAG~TGTATGCTAAAGTTGTTGCGGTTGAAAA~~GCTCGTAGTTGGA~~~~~~
~TTTTGGGCG~GGCGCAGCCG~~~GTCCGTC~~~~~GCAG~GGCGTGTTACTGGTT~~GC
~GTTCGCCT~~~~~~~~~~~~~~~~~~~~~~~~~~~~~~~~~~~~~CACCTTCGGT~~~~
~TCT~~~~~~~~~~~~~~~CCGTCGGTGCT~~~CTTGACT~~GAGTGTCGG~~~~~CGGT
GGCCGATA~~~~~~~~~AGTTTAC~TTTGAAAAAATTAGAGTGTT~CAAAGCAGGCTGCT
~~~~C~~~~~~~~~~~~~~~~~~~~~~~~~~~~~~~G~~CCTGCATAGTGTTGCATGGAA
TAATGGAATAG~GACCTCGGTTCTATTTT~~~~GTTGGTTTT~CGGAGCACGAGGTAATG
ATTAAGAGGGACAGACGGGGGCGTCCGTACTCTGCCGTT~AGAGGTGAAATTCTTGGATC
GGCGGAAG~AC~GAACTACTGCGAAAGCATTCGCCAAGAATG~TTTTCTTTAATCAA~GA
GCGAAAGTCAGAGG~TTCGAAGACGATC~AGATACCGTCCTAGTTCTGA~CTATAAACGA
TGCCAACTAGCGATCG~GG~~~~~~~~~~~A~~~~GGCGTTACCATGACG~~~~~~~~~~
~~~~~~~~~~~~~~~~~~~~~~~~~~~~~~~~~~~~~~~~~~~~~~~~~~~~~~~~~~~~
~~~~~~~~~~~~~~A~CCTTTCCGGCAGCTT~~CCGGGAAACCAA~~AGTCTTTGGGTT~
CCGGGGGAAGTATGGTTGCAAAGCTGAAACTTAAAGG~AATTGACGGAAGGGCACCACCA
GG~AGTGGAG~CCTGCGGCTT~AATTTGACTCAACACGGGGAAACTCACCCGGCCCGGAC
ACAGGTAGGATTGACAGATTGAG~AGCTCTTTCTTGATTCTGTGGGTGGTGGTGCATGGC
CGTTCTTAGTTGGTGGAGCGATTTG~TCTGGTTAA~TTCCGATAA~CGAACGAGACTCTG
G~CATGCTAAA~~~~~~~~~~~~~~~~~~~~~~T~~AGTTACGCGACCTTC~~~~~~~~~
~~TCGGTCGG~~~~~~~~~~~~~~~~~~~~~~~~~~~~~~~~~~~~~~~~~C~~~~GTCT
AACTTCTTAGAGGGACTAGTGGCG~~~~TTTAGCCACACGAGATT~~GAGCAATAACAGG
TCTGTGATGCCCTTAGATGTCCGGGGCCGCACGC~GCGCTACACTGAGTGAAGCAGCGAG
TGTC~~~~~~~~~~~~~~~~~~~~~~~~~~~~~~~~~~~~~~~~~~~~~~~~~~~~~~~~
~~~~~~~~~~~~~~~~~TAACCTAGGCCGA~~~~~~~~~~~~~~~~~~~~~~~~~~~~~~
~~~~~~~~~~~~~~~~~~~~~~~~~~AAGGTCCGGGTAACCCG~TTGAACCTCATTCGTG
ATTGGGATAGGGACTTGCAATTGTTTCCCTTGAACGAGGAATTCCCAGTAAGCGCAAGTC
ATCAACTTGCGTTGATTACGTCCCTGCCCTTTGTACACACCGCCCGTCGCTACTACCGAT
TGAATGGTTTAGTGAGATCCTTGGATCGGCCCCGT~CGCGGCTGGCAACGGCCGCGTCGG
~~~~~~CGCGTCGAGAAGACGATCAAACTTGATCATTTAGAGGAAGTAAAAGTCGTAACA
AGGTTTCCGTAGGTGAACCTGCAGATGGATCATTA~~~~~~~~~~~~~~~~~~~~~~~~~
~~~~~~~~~~~~~~~~~~~~~~~~~~~~~~~~~~~~~~
>ASCIDIANS_Styela montereyensis FM897320
~~~~~~~~~~~~~~~~~~~~~~~~~~~~~~~~~~~~~~~~~~~~~~~~~~~~~~~~~~~~
~~~~~~~~~~~~~~~~~~~~~~~~~~~~~~~~~~~~~~~~~~~~~~~~~~~~~~~~~~~~
~~~~~~~~~~~~~~~~~~~~~~~~~~~~~~~~~~~~~~~~~~~~~~~~~~~~~~~~~~~~
~~~~~~~~~~~~~~~~~~~~~~~~~~~~~~~~~~~~~~~~~~~~~~~~~~~~~~~~~~~~
~~~~~~~~~~~~~~~~~~~~~~~~~~~~~~~~~~~~~~~~~~~~~~~~~~~~~~~~~~~~
~~~~~~~~~~~~~~~~~~~~~~~~~~~~~~~~~~~~~~~~~~~~~~~~~~~~~~~~~~~~
~~~~~~~~~~~~~~~~~~~~~~~~~~~~~~~~~~~~~~~~~~~~~~~~~~~~~~~~~~~~
~~~~~~~~~~~~~~~~~~~~~~~~~~~~~~~~~~~~~~~~~~~~~~~~~~~~~~~~~~~~
~~~~~~~~~~~~~~~~~~~~~~~~~~~~~~~~~~~~~~~~~~~~~~~~~~~~~~~~~~~~
~~~~~~~~~~~~~~~~~~~~~~~~~~CC~~ATTCCCGACACGGGGAGGTAGTGACGAAAA
ATAACAATACAGGACTCTAA~CGAGGCCCTG~~TAATTGGAATGAGTACATCCTAAAACT
CTTA~~~~~~~~~~~~~~~~~~~~~~~~~~~~~~~~~~~~~~~~~~~~~~~~~~~~A~~~
~~~~~~~~CGAGTATCCATTGGAGGGCAAGTCTGGTGCCAGCAGCC~~GCGGTAATTCCA
GCTCCAACAG~TGTATGCTAAAGTTGTTGCGGTTGAAAA~~GCTCGTAGTTGGA~~~~~~
~TTTTGGGCG~GGCGCAGCCG~~~GTCCGTC~~~~~GCAG~GGCGTGTTACTGGTT~~GC
~GTTTGCCT~~~~~~~~~~~~~~~~~~~~~~~~~~~~~~~~~~~~~CACCTTCGGT~~~~
~TCT~~~~~~~~~~~~~~~CCGTCGGTGCT~~~CTTGACT~~GAGTGTCGG~~~~~CGGT
GGCCGATA~~~~~~~~~AGTTTAC~TTTGAAAAAATTAGAGTGTT~CAAAGCAGGCTGCT
~~~~C~~~~~~~~~~~~~~~~~~~~~~~~~~~~~~~G~~CCTGCATAGTGTTGCATGGAA
TAATGGAATAG~GACCTCGGTTCTATTTT~~~~GTTGGTTTT~CGGAGCACGAGGTAATG
ATTAAGAGGGACAGACGGGGGCGTCCGTACTCTGCCGTT~AGAGGTGAAATTCTTGGATC
GGCGGAAG~AC~GAACTACTGCGAAAGCATTCGCCAAGAATG~TTTTCTTTAATCAA~GA
GCGAAAGTCAGAGG~TTCGAAGACGATC~AGATACCGTCCTAGTTCTGA~CTATAAACGA
TGCCAACTAGCGATCG~GG~~~~~~~~~~~A~~~~GGCGTTACCATGACG~~~~~~~~~~
~~~~~~~~~~~~~~~~~~~~~~~~~~~~~~~~~~~~~~~~~~~~~~~~~~~~~~~~~~~~
~~~~~~~~~~~~~~A~CCTTTCCGGCAGCTT~~CCGGGAAACCAA~~AGTCTTTGGGTT~
CCGGGGGAAGTATGGTTGCAAAGCTGAAACTTAAAGG~AATTGACGGAAGGGCACCACCA
GG~AGTGGAG~CCTGCGGCTT~AATTTGACTCAACACGGGGAAACTCACCCGGCCCGGAC
ACAGGTAGGAT~~~~~~~~~~~~~~~~~~~~~~~~~~~~~~~~~~~~~~~~~~~~~~~~~
~~~~~~~~~~~~~~~~~~~~~~~~~~~~~~~~~~~~~~~~~~~~~~~~~~~~~~~~~~~~
~~~~~~~~~~~~~~~~~~~~~~~~~~~~~~~~~~~~~~~~~~~~~~~~~~~~~~~~~~~~
~~~~~~~~~~~~~~~~~~~~~~~~~~~~~~~~~~~~~~~~~~~~~~~~~~~~~~~~~~~~
~~~~~~~~~~~~~~~~~~~~~~~~~~~~~~~~~~~~~~~~~~~~~~~~~~~~~~~~~~~~
~~~~~~~~~~~~~~~~~~~~~~~~~~~~~~~~~~~~~~~~~~~~~~~~~~~~~~~~~~~~
~~~~~~~~~~~~~~~~~~~~~~~~~~~~~~~~~~~~~~~~~~~~~~~~~~~~~~~~~~~~
~~~~~~~~~~~~~~~~~~~~~~~~~~~~~~~~~~~~~~~~~~~~~~~~~~~~~~~~~~~~
~~~~~~~~~~~~~~~~~~~~~~~~~~~~~~~~~~~~~~~~~~~~~~~~~~~~~~~~~~~~
~~~~~~~~~~~~~~~~~~~~~~~~~~~~~~~~~~~~~~~~~~~~~~~~~~~~~~~~~~~~
~~~~~~~~~~~~~~~~~~~~~~~~~~~~~~~~~~~~~~~~~~~~~~~~~~~~~~~~~~~~
~~~~~~~~~~~~~~~~~~~~~~~~~~~~~~~~~~~~~~~~~~~~~~~~~~~~~~~~~~~~
~~~~~~~~~~~~~~~~~~~~~~~~~~~~~~~~~~~~~~~~~~~~~~~~~~~~~~~~~~~~
~~~~~~~~~~~~~~~~~~~~~~~~~~~~~~~~~~~~~~~~~~~~~~~~~~~~~~~~~~~~
~~~~~~~~~~~~~~~~~~~~~~~~~~~~~~~~~~~~~~
>ASCIDIANS_Styela plicata FM897321
~~~~~~~~~~~~~~~~~~~~~~~~~~~~~~~~~~~~~~~~~~~~~~~~~~~~~~~~~~~~
~~~~~~~~~~~~~~~~~~~~~~~~~~~~~~~~~~~~~~~~~~~~~~~~~~~~~~~~~~~~
~~~~~~~~~~~~~~~~~~~~~~~~~~~~~~~~~~~~~~~~~~~~~~~~~~~~~~~~~~~~
~~~~~~~~~~~~~~~~~~~~~~~~~~~~~~~~~~~~~~~~~~~~~~~~~~~~~~~~~~~~
~~~~~~~~~~~~~~~~~~~~~~~~~~~~~~~~~~~~~~~~~~~~~~~~~~~~~~~~~~~~
~~~~~~~~~~~~~~~~~~~~~~~~~~~~~~~~~~~~~~~~~~~~~~~~~~~~~~~~~~~~
~~~~~~~~~~~~~~~~~~~~~~~~~~~~~~~~~~~~~~~~~~~~~~~~~~~~~~~~~~~~
~~~~~~~~~~~~~~~~~~~~~~~~~~~~~~~~~~~~~~~~~~~~~~~~~~~~~~~~~~~~
~~~~~~~~~~~~~~~~~~~~~~~~~~~~~~~~~~~~~~~~~~~~~~~~~~~~~~~~~~~~
~~~~~~~~~~~~~~~~~~~~~~~~~~~~~~~~~~~CGACACGGGGAGGTAGTGACGAAAA
ATAACAATACAGGACTCTAA~CGAGGCCCTG~~TAATTGGAATGAGTACATCCTAAAACT
CTTA~~~~~~~~~~~~~~~~~~~~~~~~~~~~~~~~~~~~~~~~~~~~~~~~~~~~A~~~
~~~~~~~~CGAGTATCCATTGGAGGGCAAGTCTGGTGCCAGCAGCC~~GCGGTAATTCCA
GCTCCAACAG~TGTATGCTAAAGTTGTTGCGGTTGAAAA~~GCTCGTAGTTGGA~~~~~~
~TTTTGGGCG~AGCGCAGCCG~~~GTCCGTC~~~~~GCAG~GGCGTGTTACTGGTT~~GC
~GTTCGCCT~~~~~~~~~~~~~~~~~~~~~~~~~~~~~~~~~~~~~CACCTTCGGT~~~~
~TCT~~~~~~~~~~~~~~~CCGTCGGTGCT~~~CTTGACT~~GAGTGTCGG~~~~~CGGT
GGCCGATA~~~~~~~~~AGTTTAC~TTTGAAAAAATTAGAGTGTT~CAAAGCAGGCTGCT
~~~~C~~~~~~~~~~~~~~~~~~~~~~~~~~~~~~~G~~CCTGCATAGTGTTGCATGGAA
TAATGGAATAG~GACCTCGGTTCTATTTT~~~~GTTGGTTTT~CGGAGCACGAGGTAATG
ATTAAGAGGGACAGACGGGGGCGTCCGTACTCTGCCGTT~AGAGGTGAAATTCTTGGATC
GGCGGAAG~AC~GAACTACTGCGAAAGCATTCGCCAAGAATG~TTTTCTTTAATCAA~GA
GCGAAAGTCAGAGG~TTCGAAGACGATC~AGATACCGTCCTAGTTCTGA~CTATAAACGA
TGCCAACTAGCGATCG~GG~~~~~~~~~~~A~~~~GGCGTTACCATGACG~~~~~~~~~~
~~~~~~~~~~~~~~~~~~~~~~~~~~~~~~~~~~~~~~~~~~~~~~~~~~~~~~~~~~~~
~~~~~~~~~~~~~~A~CCTTTCCGGCAGCTT~~CCGGGAAACCAA~~AGTCTTTGGGTT~
CCGGGGGAAGTATGGTTGCAAAGCTGAAACTTAAAGG~AATTGACGGAAGGGCACCACCA
GG~AGTGGAG~CCTGCGGCTT~AATTTGACTCAACACGGGGAAACTCACCCGGCCCGGAC
ACAGGTAGGAT~~~~~~~~~~~~~~~~~~~~~~~~~~~~~~~~~~~~~~~~~~~~~~~~~
~~~~~~~~~~~~~~~~~~~~~~~~~~~~~~~~~~~~~~~~~~~~~~~~~~~~~~~~~~~~
~~~~~~~~~~~~~~~~~~~~~~~~~~~~~~~~~~~~~~~~~~~~~~~~~~~~~~~~~~~~
~~~~~~~~~~~~~~~~~~~~~~~~~~~~~~~~~~~~~~~~~~~~~~~~~~~~~~~~~~~~
~~~~~~~~~~~~~~~~~~~~~~~~~~~~~~~~~~~~~~~~~~~~~~~~~~~~~~~~~~~~
~~~~~~~~~~~~~~~~~~~~~~~~~~~~~~~~~~~~~~~~~~~~~~~~~~~~~~~~~~~~
~~~~~~~~~~~~~~~~~~~~~~~~~~~~~~~~~~~~~~~~~~~~~~~~~~~~~~~~~~~~
~~~~~~~~~~~~~~~~~~~~~~~~~~~~~~~~~~~~~~~~~~~~~~~~~~~~~~~~~~~~
~~~~~~~~~~~~~~~~~~~~~~~~~~~~~~~~~~~~~~~~~~~~~~~~~~~~~~~~~~~~
~~~~~~~~~~~~~~~~~~~~~~~~~~~~~~~~~~~~~~~~~~~~~~~~~~~~~~~~~~~~
~~~~~~~~~~~~~~~~~~~~~~~~~~~~~~~~~~~~~~~~~~~~~~~~~~~~~~~~~~~~
~~~~~~~~~~~~~~~~~~~~~~~~~~~~~~~~~~~~~~~~~~~~~~~~~~~~~~~~~~~~
~~~~~~~~~~~~~~~~~~~~~~~~~~~~~~~~~~~~~~~~~~~~~~~~~~~~~~~~~~~~
~~~~~~~~~~~~~~~~~~~~~~~~~~~~~~~~~~~~~~~~~~~~~~~~~~~~~~~~~~~~
~~~~~~~~~~~~~~~~~~~~~~~~~~~~~~~~~~~~~~
>ASCIDIANS_Styela plicata L12444
~~~~~~~ATCTGGTTGATCCTGCCAGTAGTGATATGCTTGTCTCAAAGATTAAGCCATG~
CAGGT~GCAAGTACGAGTTGTC~~~~~~~~~~GTAAA~~~GCGAAACTGCGAAT~GGCTC
ATT~AAATCAGTCTTGGTTTATTTGGTCT~CGAA~~~~~~~~~~~~~~~~AGCTAAGTGG
ATAACTGT~GGTAATTCTAGAGCTAATACATGCATTAAGCGCCGACTTC~~~~~~~~GGG
A~~~~~GGCGCGCTTTTATCAG~ATCAAAACCGACCGGG~~~~~~~~~~~~~~~~~~~~~
~~~~~~~~~~~~TT~~~~~~~~~~~~~~~~~CGCCCGTGACGTTTGATGACTCTGGATAA
CC~~~~ACGCGGATCGTA~~CGGTCT~~~~~~~~CTGCACCGACGACGTATCATT~~~CA
AGTGTCTGCCCTATCAA~CTGTCGAAGGTACGCTACTTGCCTACCTTTGTGATAACGGGT
AAC~GGGGAATCAGGGTTCG~ATTCCGGAGAGGGAGCCTGAGAAAC~GGCTACCACATCC
AAGGAAGGCAGCAGGCGCGCAAATTACC~CATTCCCGACACGGGGAGGTAGTGACGAAAA
ATAACAATACAGGACTCTAA~CGAGGCCCTG~~TAATTGGAATGAGTACATCCTAAAACT
CTTA~~~~~~~~~~~~~~~~~~~~~~~~~~~~~~~~~~~~~~~~~~~~~~~~~~~~A~~~
~~~~~~~~CGAGTATCCATTGGAGGGCAAGTCTGGTGCCAGCAGCC~~GCGGTAATTCCA
GCTCCAACAG~TGTATGCTAAAGTTGTTGCGGTTGAAAA~~GCTCGTAGTTGGA~~~~~~
~TTTTGGGCG~AGCGCAGCCG~~~GTCCGTC~~~~~GCAG~GGCGTGTTACTGGTT~~GC
~GTTCGCCT~~~~~~~~~~~~~~~~~~~~~~~~~~~~~~~~~~~~~CACCTTCGGT~~~~
~TCT~~~~~~~~~~~~~~~CCGTCGGTGCT~~~CTTGACT~~GAGTGTCGG~~~~~CGGT
GGCCGATA~~~~~~~~~AGTTTAC~TTTGAAAAAATTAGAGTGTT~CAAAGCAGGCTGCT
~~~~C~~~~~~~~~~~~~~~~~~~~~~~~~~~~~~~G~~CCTGCATAGTGTTGCATGGAA
TAATGGAATAG~GACCTCGGTTCTATTTT~~~~GTTGGTTTT~CGGAGCACGAGGTAATG
ATTAAGAGGGACAGACGGGGGCGTCCGTACTCTGCCGTT~AGAGGTGAAATTCTTGGATC
GGCGGAAG~AC~GAACTACTGCGAAAGCATTCGCCAAGAATG~TTTTCTTTAATCAA~GA
GCGAAAGTCAGAGG~TTCGAAGACGATC~AGATACCGTCCTAGTTCTGA~CTATAAACGA
TGCCAACTAGCGATCG~GG~~~~~~~~~~~A~~~~GGCGTTACCATGACG~~~~~~~~~~
~~~~~~~~~~~~~~~~~~~~~~~~~~~~~~~~~~~~~~~~~~~~~~~~~~~~~~~~~~~~
~~~~~~~~~~~~~~A~CCTTTCCGGCAGCTT~~CCGGGAAACCAA~~AGTCTTTGGGTT~
CCGGGGGAAGTATGGTTGCAAAGCTGAAACTTAAAGG~AATTGACGGAAGGGCACCACCA
GG~AGTGGAG~CCTGCGGCTT~AATTTGACTCAACACGGGGAAACTCACCCGGCCCGGAC
ACAGGTAGGATTGACAGATTGAG~AGCTCTTTCTTGATTCTGTGGGTGGTGGTGCATGGC
CGTTCTTAGTTGGTGGAGCGATTTG~TCTGGTTAA~TTCCGATAA~CGAACGAGACTCTG
G~CATGCTAAA~~~~~~~~~~~~~~~~~~~~~~T~~AGTTACGCGACCTTC~~~~~~~~~
~~TCGGTCGG~~~~~~~~~~~~~~~~~~~~~~~~~~~~~~~~~~~~~~~~~C~~~~GTCT
AACTTCTTAGAGGGACTAGTGGCG~~~~TTTAGCCACACGAGATT~~GAGCAATAACAGG
TCTGTGATGCCCTTAGATGTCCGGGGCCGCACGC~GCGCTACACTGAGTGAAGCAGCGAG
TGTC~~~~~~~~~~~~~~~~~~~~~~~~~~~~~~~~~~~~~~~~~~~~~~~~~~~~~~~~
~~~~~~~~~~~~~~~~~TAACCTAGGCCGA~~~~~~~~~~~~~~~~~~~~~~~~~~~~~~
~~~~~~~~~~~~~~~~~~~~~~~~~~AAGGTCCGGGTAACCCG~TTGAACCTCATTCGTG
ATTGGGATAGGGACTTGCAATTGTTTCCCTTGAACGAGGAATTCCCAGTAAGCGCAAGTC
ATCAACTTGCGTTGATTACGTCCCTGCCCTTTGTACACACCGCCCGTCGCTACTACCGAT
TGAATGGTTTAGTGAGATCCTTGGATCGGCCCCGT~CGCTGCCGGCAACGGCGCGTCGGC
~~~~~~GTGTCGAGAAGACGATCAAACTTGATCATTTAGAGGAAGTAAAAGTCGT~~~~~
~~~~~~~~~~~~~~~~~~~~~~~~~~~~~~~~~~~~~~~~~~~~~~~~~~~~~~~~~~~~
~~~~~~~~~~~~~~~~~~~~~~~~~~~~~~~~~~~~~~
>ASCIDIANS_Styela sp. FM897324
~~~~~~~~~~~~~~~~~~~~~~~~~~~~~~~~~~~~~~~~~~~~~~~~~~~~~~~~~~~~
~~~~~~~~~~~~~~~~~~~~~~~~~~~~~~~~~~~~~~~~~~~~~~~~~~~~~~~~~~~~
~~~~~~~~~~~~~~~~~~~~~~~~~~~~~~~~~~~~~~~~~~~~~~~~~~~~~~~~~~~~
~~~~~~~~~~~~~~~~~~~~~~~~~~~~~~~~~~~~~~~~~~~~~~~~~~~~~~~~~~~~
~~~~~~~~~~~~~~~~~~~~~~~~~~~~~~~~~~~~~~~~~~~~~~~~~~~~~~~~~~~~
~~~~~~~~~~~~~~~~~~~~~~~~~~~~~~~~~~~~~~~~~~~~~~~~~~~~~~~~~~~~
~~~~~~~~~~~~~~~~~~~~~~~~~~~~~~~~~~~~~~~~~~~~~~~~~~~~~~~~~~~~
~~~~~~~~~~~~~~~~~~~~~~~~~~~~~~~~~~~~~~~~~~~~~~~~~~~~~~~~~~~~
~~~~~~~~~~~~~~~~~~~~~~~~~~~~~~~~~~~~~~~~~~~~~~~~~~~~~~~~~~~~
~~~~~~~~~~~~~~~~~~~~~~~~~~CC~~ATTCCCGACACGGGGAGGTAGTGACGAAAA
ATAACAATACAGGACTCACA~TGAGGCCCTG~~TAATTGGAATGAGTACATTCTAAAACT
CTTA~~~~~~~~~~~~~~~~~~~~~~~~~~~~~~~~~~~~~~~~~~~~~~~~~~~~A~~~
~~~~~~~~CGAGTATCCATTGGAGGGCAAGTCTGGTGCCAGCAGCC~~GCGGTAATTCCA
GCTCCAACAG~TGTATGCTAAAGTTGTTGCGGTTGAAAA~~GCTCGTAGTTGGA~~~~~~
~TTTTGGGCG~AGCGCGGCCG~~~GTCCGTC~~~~~GCAG~GGCGTGTCACTGGTC~~GC
~GTTCGCCT~~~~~~~~~~~~~~~~~~~~~~~~~~~~~~~~~~~~~CGACTTCGGT~~~~
~TCT~~~~~~~~~~~~~~~CTGTCGGTGCT~~~CTTGACT~~GAGTGTCGG~~~~~CGGT
GGCCGATA~~~~~~~~~AGTTTAC~TTTGAAAAAATTAGAGTGTT~CAAAGCAGGCTGCT
~~~~C~~~~~~~~~~~~~~~~~~~~~~~~~~~~~~~G~~CCTGAATAGTGTTGCATGGAA
TAATGGAATAG~GACCTCGGTTCTATTTT~~~~GTTGGTTTT~CGGAGCGCGAGGTAATG
ATTAAGAGGGACAGACGGGGGCGTCCGTACTCTGCCGTT~AGAGGTGAAATTCTTAGATC
GGCGGAAG~AC~GAACTACTGCGAAAGCATTCGCCAAGAATG~TTTTCTTTAATCAA~GA
GCGAAAGTCAGAGG~TTCGAAGACGATC~AGATACCGTCCTAGTTCTGA~CTATAAACGA
TGCCAACTAGCGATCG~GG~~~~~~~~~~~A~~~~GGCGTTACCATGACG~~~~~~~~~~
~~~~~~~~~~~~~~~~~~~~~~~~~~~~~~~~~~~~~~~~~~~~~~~~~~~~~~~~~~~~
~~~~~~~~~~~~~~A~CCTTCCCGGCAGCTT~~CCGGGAAACCAA~~AGTCTTTGGGTT~
CCGGGGGAAGTATGGTTGCAAAGCTGAAACTTAAAGG~AATTGACGGAAGGGCACCACCA
GG~AGTGGAG~CCTGCGGCTT~AATTTGACTCAACACGGGGAAACTCACCCGGCCCGGAC
ACAGGTAGGAT~~~~~~~~~~~~~~~~~~~~~~~~~~~~~~~~~~~~~~~~~~~~~~~~~
~~~~~~~~~~~~~~~~~~~~~~~~~~~~~~~~~~~~~~~~~~~~~~~~~~~~~~~~~~~~
~~~~~~~~~~~~~~~~~~~~~~~~~~~~~~~~~~~~~~~~~~~~~~~~~~~~~~~~~~~~
~~~~~~~~~~~~~~~~~~~~~~~~~~~~~~~~~~~~~~~~~~~~~~~~~~~~~~~~~~~~
~~~~~~~~~~~~~~~~~~~~~~~~~~~~~~~~~~~~~~~~~~~~~~~~~~~~~~~~~~~~
~~~~~~~~~~~~~~~~~~~~~~~~~~~~~~~~~~~~~~~~~~~~~~~~~~~~~~~~~~~~
~~~~~~~~~~~~~~~~~~~~~~~~~~~~~~~~~~~~~~~~~~~~~~~~~~~~~~~~~~~~
~~~~~~~~~~~~~~~~~~~~~~~~~~~~~~~~~~~~~~~~~~~~~~~~~~~~~~~~~~~~
~~~~~~~~~~~~~~~~~~~~~~~~~~~~~~~~~~~~~~~~~~~~~~~~~~~~~~~~~~~~
~~~~~~~~~~~~~~~~~~~~~~~~~~~~~~~~~~~~~~~~~~~~~~~~~~~~~~~~~~~~
~~~~~~~~~~~~~~~~~~~~~~~~~~~~~~~~~~~~~~~~~~~~~~~~~~~~~~~~~~~~
~~~~~~~~~~~~~~~~~~~~~~~~~~~~~~~~~~~~~~~~~~~~~~~~~~~~~~~~~~~~
~~~~~~~~~~~~~~~~~~~~~~~~~~~~~~~~~~~~~~~~~~~~~~~~~~~~~~~~~~~~
~~~~~~~~~~~~~~~~~~~~~~~~~~~~~~~~~~~~~~~~~~~~~~~~~~~~~~~~~~~~
~~~~~~~~~~~~~~~~~~~~~~~~~~~~~~~~~~~~~~
>CRUSTACEA_Calappa gallus EU920947
~~~~~~~~~~~~~~~~~~~~~~~~~~~~~~~~~~~~~~~~~~~~~~~~~~~~~~~CATG~
CATGT~CTAAGTACAAGCCGAT~~~~~~~~~~TTAAG~~~GCGAAACCGCGAAT~GGCTC
ATT~AAATCAGCTATGATTCATTGGATCT~GTACCCA~~~~~~~~~C~~~ACTTACTTGG
ATAACTGT~GGTAATTCTAGAGCTAATACATGCACCCCG~TCTCTGACC~~GCAA~~GGG
A~~~~~AGAGCGCTTTTATTAG~TTCAAAACCGGTCGGG~~~~~~~~~~~~~~~~~~~~~
~~~~~~~~~CCTCG~~~~~~~~~~~~~GTCCGTCACCCCACTG~TGTTGAATCTGAATAA
CTTG~~TCGCTGAGCGCA~~CGGTCT~~~~~~~~CCGCACCGGCGCCGCCTCTTT~~~CA
AGTGTCTGCCTTATCAG~CTTTCGATTGTAGGTTATGCGCCTACAATGGCTATAACGGGT
AAC~GGGGAATCAGGGTTCG~ATTCCGGAGAGGGAGCCTGAGAAAC~GGCTACCACATCT
AAGGAAGGCAGCAGGCACGCAAATTACCC~ACTCCCGGCACGGGGAGGTAGTGACGAAAA
ATAACGATGCGAGACTCATC~CGAGGCCTCG~~CAATCGGAATGAGTACACTTTAAATCC
TTTA~~~~~~~~~~~~~~~~~~~~~~~~~~~~~~~~~~~~~~~~~~~~~~~~~~~~A~~~
~~~~~~~~CGAGGACCCATTGGAGGGCAAGTCTGGTGCCAGCAGCC~~GCGGTAATTCCA
GCTCCAATAG~CGTATATTAAAGTTGTTGCGGTTAAAAA~~GCTCGTAGTTGGA~~~~~~
~TTTCAGTTC~TGGACTGACG~~~GTTCACC~~~~~GCCC~GGTGCAC~ACTGTCA~~CG
CTCCGAACA~~~~~~~~~~~~~~~~~~~~~~~~~G~~~~CCAC~~~AACAGCCCGCTGGC
TCG~~~~~~~~~~~~~~~~CACGGGGTGCT~~~CTTCATC~~GGGTGTCCC~~~~~GCGT
GGCCGGCAG~~~~~~~~AGTTTAC~TTTGAAAAAATTAGAGTGCT~CAAAGCAGGCTACA
CTGACG~~~~~~~~~~~~~~~~~~~~~~~~~~~~~~G~~CCTGAATGCCTATGCATGGAA
TAATGGAATAG~GACCTCGGTTCTATTTT~~~~GTCGGTTTT~CTGAACCCGAGGTAATG
ACTAATAGGAACAGGCGGGGGCATTCGTATTGCGACGCT~AGAGGTGAAATTCTTGGACC
GTCGCAAG~AC~GAACTACTGCGAAAGCATTTGCCAAGGATG~TTTTCATTAATCAA~GA
ACGAAAGTTAGAGG~TTCGAAGGCGATC~AGATACCGCCCTAGTTCTAA~CCATAAACGA
TGCTGACCAGCGATCC~GC~~~~~~~~~~~C~~~~GGCGTTATTCCCATG~~~~~~~~~~
~~~~~~~~~~~~~~~~~~~~~~~~~~~~~~~~~~~~~~~~~~~~~~~~~~~~~~~~~~~~
~~~~~~~~~~~~~~A~CCCGGCGGGCAGCTT~~CCGGGAAACCAA~~AGTCTTTGGGTT~
CCGGGGGAAGTATGGTTGCAAAGCTGAAACTTAAAGG~AATTGACGGAAGGGCACCACCA
GG~AGTGGAG~CCTGCGGCTT~AATTTGACTCAACACGGGGAACCTCACCAGGCCCAGAC
ACCGGAAGGATTGACAGATTGAG~AGCTCTTTCTCGATTCGGTGGGTGGTGGTGCATGGC
CGTTCTTAGTTGGTGGAGCGATTTG~TCTGGTTAA~TTCCGATAA~CGAACGAGACTCTG
G~CCTACTAAC~~~~~~~~~~~~~~~~~~~~~~T~~AGTCGACGGATCTCCAGCAATTGG
TGTCCAGTTC~~~~~~~~~~~~~~~~~~~~~~~~~~~~~~~~~~~~~~~~~G~~~~CAAC
TTCTTCTTAGAGGGATAAGCGGCAAT~~TCTAGCCGCACGAGATT~~GAGCAATAACAGG
TCTGTGATGCCCTTAGATGTTCTGGGCCGCACGC~GCGCTACACTGAAGGGATCAACGTG
TCCT~~~~~~~~~~~~~~~~~~~~~~~~~~~~~~~~~~~~~~~~~~~~~~~~~~~~~~~~
~~~~~~~~~~~~~~~~~CCCCCT~~~CCGA~~~~~~~~~~~~~~~~~~~~~~~~~~~~~~
~~~~~~~~~~~~~~~~~~~~~~~~~~GAGGAGCGGGTAACCCG~TTGAAATCCTTTCATG
ATAGGGATTGGGGTTTGCAATTGTCTCCCATGAACGAGGAATTCCCAGTAAGCGCAAGTC
ATGAGCTTGCGTTGATTACGTCCCTGCCCTTTGTACACACCGCCCGTCGCTACTACCGAT
TGAATGATTTAGTGAGGCCTTCGGACTGGCGCT~~~CTTGGATGC~CGGGCCCCTGT~~~
~~~~~CAGT~~~~~~~~~~TAACAGCTGCGGGG~CCT~TCGGCGCC~TCGAGCTGACGGA
AAGATGTC~~~CAAACTTAA~~~~~~~~~~~~~~~~~~~~~~~~~~~~~~~~~~~~~~~~
~~~~~~~~~~~~~~~~~~~~~~~~~~~~~~~~~~~~~~
>CRUSTACEA_Callinectes sapidus AY781436
~~~~~~~~~~~~~TGANCCTGCCAGTAGTCATATGCTTGT~CTCAAAGATTAAGCCATG~
CATGT~CTAAGTACAAGCCGAA~~~~~~~~~~TTAAG~~~GCGAAACCGCGAAT~GGCTC
ATT~AAATCAGCTATGATTCATTGGATCT~GTACCCA~~~~~~~~~C~~~ACTTACTTGG
ATAACTGT~GGTAATTCTAGAGCTAATACATGCATTACG~TCTCTGACC~~GCAA~~GGG
A~~~~~AGAGCGCTTTTATTAG~TTCAAAACCGGTCGGG~~~~~~~~~~~~~~~~~~~~~
~~~~~~~~~CCTCG~~~~~~~~~~~~~GTCCGTCACCCCACTG~TGTTGAATCTGAATAA
CTTT~~TTGCTGAGCGCA~~CGGTCT~~~~~~~~CCGCACCGGCGCCGCCTCTTT~~~CA
AGTGTCTGCCTTATCAG~CTTTCGATTGTAGGTTATACGCCTACAATGGCTATAACGGGT
AAC~GGGGAATCAGGGTTCG~ATTCCGGAGAGGGAGCCTGAGAAAC~GGCTACCACATCT
AAGGAAGGCAGCAGGCACGCAAATTACCC~ACTCCCGGCACGGGGAGGTAGTGACGAAAA
ATAACGATGCGAGACTCATC~CGAGGCCTCG~~CAATCGGAATGAGTACACTTTAAATCC
TTTA~~~~~~~~~~~~~~~~~~~~~~~~~~~~~~~~~~~~~~~~~~~~~~~~~~~~A~~~
~~~~~~~~CGAGGATCTATTGGAGGGCAAGTCTGGTGCCAGCAGCC~~GCGGTAATTCCA
GCTCCAATAG~CGTATATTAAAGTTGTTGCGGTTAAAAA~~GCTCGTAGTTGGA~~~~~~
~TTTCAGTTC~TGGACTGACG~~~GTTCACC~~~~~GCCC~GGTGCAC~ACTGTCA~~CG
CTCCGAACA~~~~~~~~~~~~~~~~~~~~~~~~~G~~~~CCAC~~~AACAGCCCGCTGGC
TCG~~~~~~~~~~~~~~~~CACGGGGTGCT~~~CTTCACC~~GGGTGTCCC~~~~~GCGT
GGCCGGCAG~~~~~~~~AGTTTAC~TTTGAAAAAATTAGAGTGCT~CAAAGCAGGCTACA
TTGACG~~~~~~~~~~~~~~~~~~~~~~~~~~~~~~G~~CCTGAATGCCTATGCATGGAA
TAATGGAATAG~GACCTCGGTTCTATTTT~~~~GTCGGTTTT~CTGAACCCGAGGTAATG
ACTAATAGGAACAGGCGGGGGCATTCGTATTGCGACGCT~AGAGGTGAAATTCTTGGACC
GTCGCAAG~AC~GAACTACTGCGAAAGCATTTGCCAAGGATG~TTTTCATTAATCAA~GA
ACGAAAGTTAGAGG~TTCGAAGGCGATC~AGATACCGCCCTAGTTCTAA~CCATAAACGA
TGCTGACCAGCGATCCTGC~~~~~~~~~~~C~~~~GGTGTTATTCCCATG~~~~~~~~~~
~~~~~~~~~~~~~~~~~~~~~~~~~~~~~~~~~~~~~~~~~~~~~~~~~~~~~~~~~~~~
~~~~~~~~~~~~~~A~CCCGGCGGGCAGCTT~~CCGGGAAACCAA~~AGTCTTTGGGTT~
CCGGGGGAAGTATGGTTGCAAAGCTGAAACTTAAAGG~AATTGACGGAAGGGCACCACCA
GG~AGTGGAG~CCTGCGGCTT~AATTTGACTCAACACGGGGAACCTCACCAGGCCCAGAC
ACCGGAAGGATTGACAGATTGAG~AGCTCTTTCTCGATTCGGTGGGTGGTGGTGCATGGC
CGTTCTTAGTTGGTGGAGCGATTTG~TCTGGTTAA~TTCCGATAA~CGAACGAGACTCTG
G~CCTACTAAC~~~~~~~~~~~~~~~~~~~~~~T~~AGTCGACGGATCTCCAGCAATTGG
TGTCCAGTTC~~~~~~~~~~~~~~~~~~~~~~~~~~~~~~~~~~~~~~~~~G~~~~CAGC
TTCTTCTTAGAGGGATAA~CGGCAAT~~TCTAGCCGCACGAGATT~~GAGCAATAACAGG
TCTGTGATGCCCTTAGATGTTCTGGGCCGCACGC~GCGCTACACTGAAGGGATCAACGTG
TCCT~~~~~~~~~~~~~~~~~~~~~~~~~~~~~~~~~~~~~~~~~~~~~~~~~~~~~~~~
~~~~~~~~~~~~~~~~~CCCCCT~~~CCGA~~~~~~~~~~~~~~~~~~~~~~~~~~~~~~
~~~~~~~~~~~~~~~~~~~~~~~~~~GAGGAGCGGGTAACCCG~TTGAAATCCTTTCATG
ATAGGGATTGGGGTTTGCAATTGTCTCCCATGAACGAGGAATTCCCAGTAAGCGCAAGTC
ATGAGCTTGCGTTGATTACGTCCCTGCCCTTTGTACACACCGCCCGTCGCTACTACCGAT
TGAATGATTTAGTGAGGCCTTCGGACTGGCGCT~~~CTTGGANGC~CGGGCCCGAG~~~~
~~~~~CGGT~~~~~~~~~~~~TCTNCCGCCGGN~~TC~TCGGCGCC~TCGAGCTGACGGA
AAGATGTC~~~CAAACTTGATCATTTAGAGGAAGTAAAAGTCGTAACAAGGTTTCCGTAG
GTGAACCTGCGGAAGGATCATTA~~~~~~~~~~~~~~~
>CRUSTACEA_Cancer pagurus DQ079743
~~~~~~~~~~~~~~~~~~~~~~~~~~~~~~~~~~~~~~~~~~~~~~~~~~~~~~~CATG~
CATGT~CTAAGTACAAGCCGAT~~~~~~~~~~TTAAG~~~GCGAAACCGCGAAT~GGCTC
ATT~AAATCAGCTATGATTCATTGGATCT~GTACCCA~~~~~~~~~C~~~ACTTACTTGG
ATAACTGT~GGTAATTCTAGAGCTAATACATGCACCACG~TCTCTGACC~~GCAA~~GGG
A~~~~~AGAGCGCTTTTATTAG~TTCAAAACCGGTCGGA~~~~~~~~~~~~~~~~~~~~~
~~~~~~~~~CTTCG~~~~~~~~~~~~~GTCCGTCACCCCACCG~TGTTGAATCTGAATAA
CTTG~~TCGCTGAGCGCA~~CGGTCT~~~~~~~~CCGCACCGGCGCCGCCTCTTT~~~CA
AGTGTCTGCCTTATCAG~CTTTCGATTGTAGGTTATACGCCTACAATGGCTATAACGGGT
AAC~GGGGAATCAGGGTTCG~ATTCCGGAGAGGGAGCCTGAGAAAC~GGCTACCACATCT
AAGGAAGGCAGCAGGCACGCAAATTACCC~ACTCCCGGCACGGGGAGGTAGTGACGAAAA
ATAACGATGCGAGACTCATC~CGAGGCCTCG~~CAATCGGAATGAGTACACTTTAAATCC
TTTA~~~~~~~~~~~~~~~~~~~~~~~~~~~~~~~~~~~~~~~~~~~~~~~~~~~~A~~~
~~~~~~~~CGAGGATCTATTGGAGGGCAAGTCTGGTGCCAGCAGCC~~GCGGTAATTCCA
GCTCCAATAG~CGTATATTAAAGTTGTTGCGGTTAAAAA~~GCTCGTAGTTGGA~~~~~~
~TTTCAGTTC~TGGACTGACG~~~GTTCACC~~~~~GCCC~GGTGCAT~ACTGTCA~~CG
CTCCGAACA~~~~~~~~~~~~~~~~~~~~~~~~~G~~~~CCAC~~~AACAGCCCGCTGGC
TCG~~~~~~~~~~~~~~~~CACGGGGTGCT~~~CTTCATC~~GAGTGTCCC~~~~~GCGT
GGCCGGCAG~~~~~~~~AGTTTAC~TTTGAAAAAATTAGAGTGCT~CAAAGCAGGCTACA
CTGACG~~~~~~~~~~~~~~~~~~~~~~~~~~~~~~G~~CCTGAATGCCTATGCATGGAA
TAATGGAATAG~GACCTCGGTTCTATTTT~~~~GTCGGTTTT~CTGAACCCGAGGTAATG
ACTAATAGGAACAGGCGGGGGCATTCGTATTGCGACGCT~AGAGGTGAAATTCTTGGACC
GTCGCAAG~AC~GAACTACTGCGAAAGCATTTGCCAAGGATG~TTTTCATTAATCAA~GA
ACGAAAGTTAGAGG~TTCGAAGGCGATC~AGATACCGCCCTAGTTCTAA~CCATAAACGA
TGCTGACCAGCGATCC~GC~~~~~~~~~~~C~~~~GGCGTTATTCCCATG~~~~~~~~~~
~~~~~~~~~~~~~~~~~~~~~~~~~~~~~~~~~~~~~~~~~~~~~~~~~~~~~~~~~~~~
~~~~~~~~~~~~~~A~CCCGGCGGGCAGCTT~~CCGGGAAACCAA~~AGTCTTTGGGTT~
CCGGGGGAAGTATGGTTGCAAAGCTGAAACTTAAAGG~AATTGACGGAAGGGCACCACCA
GG~AGTGGAG~CCTGCGGCTT~AATTTGACTCAACACGGGGAACCTCACCAGGCCCAGAC
ACCGGAAGGATTGACAGATTGAG~AGCTCTTTCTCGATTCGGTGGGTGGTGGTGCATGGC
CGTTCTTAGTTGGTGGAGCGATTTG~TCTGGTTAA~TTCCGATAA~CGAACGAGACTCTG
G~CCTACTAAC~~~~~~~~~~~~~~~~~~~~~~T~~AGTCGACGGATCTCCAGCAATTGG
TGTCCAGTTC~~~~~~~~~~~~~~~~~~~~~~~~~~~~~~~~~~~~~~~~~G~~~~CAGC
TTCTTCTTAGAGGGATAAGCGGCAAT~~TCTAGCCGCACGAGATT~~GAGCAATAACAGG
TCTGTGATGCCCTTAGATGTTCTGGGCCGCACGC~GCGCTACACTGAAGGGATCAACGTG
TCCT~~~~~~~~~~~~~~~~~~~~~~~~~~~~~~~~~~~~~~~~~~~~~~~~~~~~~~~~
~~~~~~~~~~~~~~~~~CCCCCT~~~CCGA~~~~~~~~~~~~~~~~~~~~~~~~~~~~~~
~~~~~~~~~~~~~~~~~~~~~~~~~~GAGGAGCGGGTAACCCG~TTGAAATCCTTTCATG
ATAGGGATTGGGGTTTGCAATTGTCTCCCATGAACGAGGAATTCCCAGTAAGCGCAAGTC
ATGAGCTTGCGTTGATTACGTCCCTGCCCTTTGTACACACCGCCCGTCGCTACTACCGAT
TGAATGATTTAGTGAGGCCTTCGGACTGGCGCT~~~CTTGGATGC~CGGGC~~GGT~~~~
~~~~~CGGT~~~~~~~~~~~T~~CGCCGTTGGGTCTC~TCGGCGCC~TCGAGCTGACGGA
A~~~~~~~~~~~~~~~~~~~~~~~~~~~~~~~~~~~~~~~~~~~~~~~~~~~~~~~~~~~
~~~~~~~~~~~~~~~~~~~~~~~~~~~~~~~~~~~~~~
>CRUSTACEA_Carcinoplax suruguensis FJ943439
~~~~~~~~~~~~~~~~~~~~~~~~~~~~~~~~~~~~~~~~~~~~~~~GATTAAGCCATG~
CATGT~CTAAGTACAAGCCGAT~~~~~~~~~~TTAAG~~~GCGAAACCGCGAAT~GGCTC
ATT~AAATCAGCTATGATTCATTGGATCT~GTACCCA~~~~~~~~~C~~~ACTTACTTGG
ATAACTGT~GGTAATTCTAGAGCTAATACATGCACCACG~TCTCTGACC~~GCAA~~GGG
A~~~~~AGAGCGCTTTTATTAG~TTCAAAACCGGTCGGA~~~~~~~~~~~~~~~~~~~~~
~~~~~~~~~TCTCG~~~~~~~~~~~~~GTCCGTCACCCCACTG~TGTTGAATCTGAATAA
CTTT~~TTGCTGAGCGCA~~CGGTCT~~~~~~~~CCGCACCGGCGCCGCCTCTTT~~~CA
AGTGTCTGCCTTATCAG~CTTTCGATTGTAGGTTATACGCCTACAATGGCTATAACGGGT
AAC~GGGGAATCAGGGTTCG~ATTCCGGAGAGGGAGCCTGAGAAAC~GGCTACCACATCT
AAGGAAGGCAGCAGGCACGCAAATTACCC~ACTCCCGGCACGGGGAGGTAGTGACGAAAA
ATAACGATGCGAGACTCATC~CGAGGCCTCG~~CAATCGGAATGAGTACACTTTAAATCC
TTTA~~~~~~~~~~~~~~~~~~~~~~~~~~~~~~~~~~~~~~~~~~~~~~~~~~~~A~~~
~~~~~~~~CGAGGATCTATTGGAGGGCAAGTCTGGTGCCAGCAGCC~~GCGGTAATTCCA
GCTCCAATAG~CGTATATTAAAGTTGTTGCGGTTAAAAA~~GCTCGTAGTTGGA~~~~~~
~TTTCAGTTC~TGGACTGACG~~~GTTCACC~~~~~GCCC~GGTGCAC~ACTGTCA~~CG
CTCCGAACA~~~~~~~~~~~~~~~~~~~~~~~~~G~~~~CCAC~~~AACAGCCCGCTGGC
TCG~~~~~~~~~~~~~~~~CACGGGGTGCT~~~CTTAAAC~~GAGTGTCCC~~~~~GCGT
GGCCGGCAG~~~~~~~~AGTTTAC~TTTGAAAAAATTAGAGTGCT~CAAAGCAGGCTACA
CTGACG~~~~~~~~~~~~~~~~~~~~~~~~~~~~~~G~~CCTGAATGCCTATGCATGGAA
TAATGGAATAG~GACCTCGGTTCTATTTT~~~~GTCGGTTTT~CTGAACCCGAGGTAATG
ACTAATAGGAACAGGCGGGGGCATTCGTATTGCGACGCT~AGAGGTGAAATTCTTGGACC
GTCGCAAG~AC~GAACTACTGCGAAAGCATTTGCCAAGGATG~TTTTCATTAATCAA~GA
ACGAAAGTTAGAGG~TTCGAAGGCGATC~AGATACCGCCCTAGTTCTAA~CCATAAACGA
TGCTGACCAGCGATCC~GC~~~~~~~~~~~C~~~~GGCGTTATTCCCATG~~~~~~~~~~
~~~~~~~~~~~~~~~~~~~~~~~~~~~~~~~~~~~~~~~~~~~~~~~~~~~~~~~~~~~~
~~~~~~~~~~~~~~A~CCCGGCGGGCAGCTT~~CCGGGAAACCAA~~AGTCTTTGGGTT~
CCGGGGGAAGTATGGTTGCAAAGCTGAAACTTAAAGG~AATTGACGGAAGGGCACCACCA
GG~AGTGGAG~CCTGCGGCTT~AATTTGACTCAACACGGGGAACCTCACCAGGCCCAGAC
ACCGGAAGGATTGACAGATTGAG~AGCTCTTTCTCGATTCGGTGGGTGGTGGTGCATGGC
CGTTCTTAGTTGGTGGAGCGATTTG~TCTGGTTAA~TTCCGATAA~CGAACGAGACTCTG
G~CCTACTAAC~~~~~~~~~~~~~~~~~~~~~~T~~AGTCGACGGATCTCCAGCAATTGG
TGTCCAGTTC~~~~~~~~~~~~~~~~~~~~~~~~~~~~~~~~~~~~~~~~~G~~~~CAGC
TTCTTCTTAGAGGGATAAGCGGCAAT~~TCTAGCCGCACGAGATT~~GAGCAATAACAGG
TCTGTGATGCCCTTAGATGTTCTGGGCCGCACGC~GCGCTACACTGAAGGGATCAACGTG
TCCT~~~~~~~~~~~~~~~~~~~~~~~~~~~~~~~~~~~~~~~~~~~~~~~~~~~~~~~~
~~~~~~~~~~~~~~~~~CCCCCT~~~CCGA~~~~~~~~~~~~~~~~~~~~~~~~~~~~~~
~~~~~~~~~~~~~~~~~~~~~~~~~~GAGGAGCGGGTAACCCG~TTGAAATCCTTTCATG
ATAGGGATTGGGGTTTGCAATTGTCTCCCATGAACGAGGAATTCCCAGTAAGCGCAAGTC
ATGAGCTTGCGTTGATTACGTCCCTGCCCTTTGTACACACCGCCCGTCGCTACTACCGAT
TGAATGATTTAGTGAGGCCTTCGGACTGGCGCC~~~CTTGGATGC~CGGGCCCATG~~~~
~~~~~CGGT~~~~~~~~~~~~TCTGCCGCTGGG~CTC~TCGGCGCC~TCGAGCTGACGGA
AAGATGTC~~~CAAACTTGATCATTTAGAGGAAGTAAAAGTCGTAAC~~~~~~~~~~~~~
~~~~~~~~~~~~~~~~~~~~~~~~~~~~~~~~~~~~~~
>CRUSTACEA_Carcinus maenas AY583974
~~~~~~~~~~~~~~~~~~~~~~~~~~~~~~~~~~~~~~~~~~~~~~~GATTAAGCCATG~
CATGT~CTAAGTACAAGCCCAT~~~~~~~~~~ATAAG~~~GTGAAACCGCGAAT~GGCTC
ATT~AAATCAGCTATGATTCATTGGATCT~GTACCCA~~~~~~~~~C~~~ACTTACTTGG
ATAACTGT~GGTAATTCTAGAGCTAATACATGCACCACG~TCTCTGACC~~GCAA~~GGG
A~~~~~AGAGCGCTTTTATTAG~TTCAAAACCGGTCGGG~~~~~~~~~~~~~~~~~~~~~
~~~~~~~~~CCTCG~~~~~~~~~~~~~GTCCGTCACCCCAACGGTGTTGAATCTGAATAA
CTTG~~TCGCTGAGCGCA~~CGGTCT~~~~~~~~CTGCACCGGCGCCGCCTCTTT~~~CA
AGTGTCTGCCTTATCAG~CTTTCGATTGTAGGCTATGCGCCTACAATGGCTATAACGGGT
AAC~GGGGAATCAGGGTTCG~ATTCCGGAGAGGGAGCCTGAGAAAC~GGCTACCACATCT
AAGGAAGGCAGCAGGCACGCAAATTACCC~ACTCCCGGCACGGGGAGGTAGTGACGAAAA
ATAACGATGCGAGACTCATC~CGAGGCCTCG~~CAATCGGAATGAGTACACTTTAAATCC
TTTA~~~~~~~~~~~~~~~~~~~~~~~~~~~~~~~~~~~~~~~~~~~~~~~~~~~~A~~~
~~~~~~~~CGAGGATCCATTGGAGGGCAAGTCTGGTGCCAGCAGCC~~GCGGTAATTCCA
GCTCCNNTNN~NNTANANTAAAGTTGTTGCGGTTAAAAA~~GCTCGTAGTTGGA~~~~~~
~TTTCAGTTC~TGGACTGACG~~~GGTCACC~~~~~GCCC~GGTGCAT~ACTGTCA~~CG
CTCCGAACA~~~~~~~~~~~~~~~~~~~~~~~~~G~~~~CCAC~~~AACAGCCCGCTGGC
TCG~~~~~~~~~~~~~~~~CACGGGGTGCT~~~CTTCATC~~GAGTGTCCC~~~~~GCGT
GGCCGGCAG~~~~~~~~AGTTTAC~TTTGAAAAAATTAGAGTGCT~CAAAGCAGGCTACA
CTGACG~~~~~~~~~~~~~~~~~~~~~~~~~~~~~~G~~CCTGAATGCCTATGCATGGAA
TAATGGAATAG~GACCTCGGTTCTATTTT~~~~GTCGGTTTT~CTGAACCCGAGGTAATG
ACTAATAGGAACAGGCGGGGGCATTCGTATTGCGACGCT~AGAGGTGAAATTCTTGGACC
GTCGCAAG~AC~GAACTACTGCGAAAGCATTTGCCAAGGATG~TTTTCATTAATCAA~GA
ACGAAAGTTAGAGG~TTCGAAGGCGATC~AGATACCGCCCTAGTTCTAA~CCATAAACGA
TGCTGACCAGCGATCC~GC~~~~~~~~~~~C~~~~GGTGTTATTCCCATG~~~~~~~~~~
~~~~~~~~~~~~~~~~~~~~~~~~~~~~~~~~~~~~~~~~~~~~~~~~~~~~~~~~~~~~
~~~~~~~~~~~~~~A~CCCGGCGGGCAGCTT~~CCGGGAAACCAA~~AGTCTTTGGGTT~
CCGGGGGAAGTATGGTTGCAAAGCTGAAACTTAAAGG~AATTGACGGAAGGGCACCACCA
GG~AGTGGAG~CTTGCGGCTT~AATTTGACTCAACACGGGGAACCTCACCAGGCCCAGAC
ACCGGAAGGATTGACAGATTGAG~AGCTCTTTCTTGATTCGGTGGGTGGTGGTGCATGGC
CGTTCTTAGTTGGTGGAGCGATTTG~TCTGGTTAA~TTCCGATAA~CGAACGAGACTCTG
G~CCTACTAAC~~~~~~~~~~~~~~~~~~~~~~T~~AGTCGACGGATCTCCAGCAATTGG
TGTCCAGTTC~~~~~~~~~~~~~~~~~~~~~~~~~~~~~~~~~~~~~~~~~G~~~~CAGC
TTCTTCTTAGAGGGATAAGCGGCAAT~~TCTAGCCGCACGAGATT~~GAGCAATAACAGG
TCTGTGATGCCCTTAGATGTTCTGGGCCGCACGC~GCGCTACACTGAAGGGATCAACGTG
TCCT~~~~~~~~~~~~~~~~~~~~~~~~~~~~~~~~~~~~~~~~~~~~~~~~~~~~~~~~
~~~~~~~~~~~~~~~~~CCCCCT~~~CCGA~~~~~~~~~~~~~~~~~~~~~~~~~~~~~~
~~~~~~~~~~~~~~~~~~~~~~~~~~GAGGAGCGGGTAACCCG~TTGAAATCCTTTCATG
ATAGGGATTGGGGTTTGCAATTGTCTCCCATGAACGAGGAATTCCCAGTAAGCGCAAGTC
ATGAGCTTGCGTTGATTACGTCCCTGCCCTTTGTACACACCGCCCGTCGCTACTACCGAT
TGAATGATTTAGTGAGGCCTTCGGACTGGCGCT~~~CTTGGATGT~TGGGTCCGNN~~~~
~~~~~NNNTGCGGT~TCNNTTNN~NCCGCCGGG~CTT~TCGGCGCC~TCGAGCTGACGGA
AAGATGTC~~~CAAACTTGATCATTTAGAGGAAGTAAAA~~~~~~~~~~~~~~~~~~~~~
~~~~~~~~~~~~~~~~~~~~~~~~~~~~~~~~~~~~~~
>CRUSTACEA_Carcinus maenas DQ079744
~~~~~~~~~~~~~~~~~~~~~~~~~~~~~~~~~~~~~~~~~~~~~~~~~~~~~~~CATG~
CATGT~CTAAGTACAAGCCCAT~~~~~~~~~~ATAAG~~~GTGAAACCGCGAAT~GGCTC
ATT~AAATCAGCTATGATTCATTGGATCT~GTACCCA~~~~~~~~~C~~~ACTTACTTGG
ATAACTGT~GGTAATTCTAGAGCTAATACATGCACCACG~TCTCTGACC~~GCAA~~GGG
A~~~~~AGAGCGCTTTTATTAG~TTCAAAACCGGTCGGG~~~~~~~~~~~~~~~~~~~~~
~~~~~~~~~CCTCG~~~~~~~~~~~~~GTCCGTCACCCCAACG~TGTTGAATCTGAATAA
CTTG~~TCGCTGAGCGCA~~CGGTCT~~~~~~~~CTGCACCGGCGCCGCCTCTTT~~~CA
AGTGTCTGCCTTATCAG~CTTTCGATTGTAGGCTATGCGCCTACAATGGCTATAACGGGT
AAC~GGGGAATCAGGGTTCG~ATTCCGGAGAGGGAGCCTGAGAAAC~GGCTACCACATCT
AAGGAAGGCAGCAGGCACGCAAATTACCC~ACTCCCGGCACGGGGAGGTAGTGACGAAAA
ATAACGATGCGAGACTCATC~CGAGGCCTCG~~CAATCGGAATGAGTACACTTTAAATCC
TTTA~~~~~~~~~~~~~~~~~~~~~~~~~~~~~~~~~~~~~~~~~~~~~~~~~~~~A~~~
~~~~~~~~CGAGGATCCATTGGAGGGCAAGTCTGGTGCCAGCAGCC~~GCGGTAATTCCA
GCTCCAATAG~CGTATATTAAAGTTGTTGCGGTTAAAAA~~GCTCGTAGTTGGA~~~~~~
~TTTCAGTTC~TGGACTGACG~~~GGTCACC~~~~~GCCC~GGTGCAT~ACTGTCA~~CG
CTCCGAACA~~~~~~~~~~~~~~~~~~~~~~~~~G~~~~CCAC~~~AACAGCCCGCTGGC
TCG~~~~~~~~~~~~~~~~CACGGGGTGCT~~~CTTCATC~~GAGTGTCCC~~~~~GCGT
GGCCGGCAG~~~~~~~~AGTTTAC~TTTGAAAAAATTAGAGTGCT~CAAAGCAGGCTACA
CTGACG~~~~~~~~~~~~~~~~~~~~~~~~~~~~~~G~~CCTGAATGCCTATGCATGGAA
TAATGGAATAG~GACCTCGGTTCTATTTT~~~~GTCGGTTTT~CTGAACCCGAGGTAATG
ACTAATAGGAACAGGCGGGGGCATTCGTATTGCGACGCT~AGAGGTGAAATTCTTGGACC
GTCGCAAG~AC~GAACTACTGCGAAAGCATTTGCCAAGGATG~TTTTCATTAATCAA~GA
ACGAAAGTTAGAGG~TTCGAAGGCGATC~AGATACCGCCCTAGTTCTAA~CCATAAACGA
TGCTGACCAGCGATCC~GC~~~~~~~~~~~C~~~~GGTGTTATTCCCATG~~~~~~~~~~
~~~~~~~~~~~~~~~~~~~~~~~~~~~~~~~~~~~~~~~~~~~~~~~~~~~~~~~~~~~~
~~~~~~~~~~~~~~A~CCCGGCGGGCAGCTT~~CCGGGAAACCAA~~AGTCTTTGGGTT~
CCGGGGGAAGTATGGTTGCAAAGCTGAAACTTAAAGG~AATTGACGGAAGGGCACCACCA
GG~AGTGGAG~CCTGCAGCTT~AATTTGACTCAACACGGGGAACCTCACCAGGCCCAGAC
ACCGGAAGGATTGACAGATTGAG~AGCTCTTTCTTGATTCGGTGGGTGGTGGTGCATGGC
CGTTCTTAGTTGGTGGAGCGATTTG~TCTGGTTAA~TTCCGATAA~CGAACGAGACTCTG
G~CCTACTAAC~~~~~~~~~~~~~~~~~~~~~~T~~AGTCGACGGATCTCCAGCAATTGG
TGTCCAGTTC~~~~~~~~~~~~~~~~~~~~~~~~~~~~~~~~~~~~~~~~~G~~~~CAGC
TTCTTCTTAGAGGGATAAGCGGCAAT~~TCTAGCCGCACGAGATT~~GAGCAATAACAGG
TCTGTGATGCCCTTAGATGTTCTGGGCCGCACGC~GCGCTACACTGAAGGGATCAACGTG
TCCT~~~~~~~~~~~~~~~~~~~~~~~~~~~~~~~~~~~~~~~~~~~~~~~~~~~~~~~~
~~~~~~~~~~~~~~~~~CCCCCT~~~CCGA~~~~~~~~~~~~~~~~~~~~~~~~~~~~~~
~~~~~~~~~~~~~~~~~~~~~~~~~~GAGGAGCGGGTAACCCG~TTGAAATCCTTTCATG
ATAGGGATTGGGGTTTGCAATTATCTCCCATGAACGAGGAATTCCCAGTAAGCGCAAGTC
ATGAGCTTGCGTTGATTACGTCCCTGCCCTTTGTACACACCGCCCGTCGCTACTACCGAT
TGAATGATTTAGTGAGGCCTTCGGACTGGCGCT~~~CTTGGATGT~TGGGTCCGTG~~~~
~~~~~CGGT~~~~~~~~~~~TCT~GCCGCCGGG~CTT~TCGGCGCCCTCGAGCTGACGGA
AAGATGTC~~~CAAA~~~~~~~~~~~~~~~~~~~~~~~~~~~~~~~~~~~~~~~~~~~~~
~~~~~~~~~~~~~~~~~~~~~~~~~~~~~~~~~~~~~~
>CRUSTACEA_Carcinus maenas DQ079757
~~~~~~~~~~~~~~~~~~~~~~~~~~~~~~~~~~~~~~~~~~~~~~~~~~~~~~~~~~~~
~~~~~~~~~~~~~CAAGCCCAT~~~~~~~~~~ATAAG~~~GTGAAACCGCGAAT~GGCTC
ATT~AAATCAGCTATGATTCATTGGATCT~GTACCCA~~~~~~~~~C~~~ACTTACTTGG
ATAACTGT~GGTAATTCTAGAGCTAATACATGCACCACG~TCTCTGACC~~GCAA~~GGG
A~~~~~AGAGCGCTTTTATTAG~TTCAAAACCGGTCGGG~~~~~~~~~~~~~~~~~~~~~
~~~~~~~~~CCTCG~~~~~~~~~~~~~GTCCGTCACCCCAACG~TGTTGAATCTGAATAA
CTTG~~TCGCTGAGCGCA~~CGGTCT~~~~~~~~CTGCACCGGCGCCGCCTCTTT~~~CA
AGTGTCTGCCTTATCAG~CTTTCGATTGTAGGCTATGCGCCTACAATGGCTATAACGGGT
AAC~GGGGAATCAGGGTTCG~ATTCCGGAGAGGGAGCCTGAGAAAC~GGCTACCACATCT
AAGGAAGGCAGCAGGCACGCAAATTACCC~ACTCCCGGCACGGGGAGGTAGTGACGAAAA
ATAACGATGCGAGACTCATC~CGAGGCCTCG~~CAATCGGAATGAGTACACTTTAAATCC
TTTA~~~~~~~~~~~~~~~~~~~~~~~~~~~~~~~~~~~~~~~~~~~~~~~~~~~~A~~~
~~~~~~~~CGAGGATCCATTGGAGGGCAAGTCTGGTGCCAGCAGCC~~GCGGTAATTCCA
GCTCCAATAG~CGTATATTAAAGTTGTTGCGGTTAAAAA~~GCTCGTAGTTGGA~~~~~~
~TTTCAGTTC~TGGACTGACG~~~GGTCACC~~~~~GCCC~GGTGCAT~ACTGTCA~~CG
CTCCGAACA~~~~~~~~~~~~~~~~~~~~~~~~~G~~~~CCAC~~~AACAGCCCGCTGGC
TCG~~~~~~~~~~~~~~~~CACGGGGTGCT~~~CTTCATC~~GAGTGTCCC~~~~~GCGT
GGCCGGCAG~~~~~~~~AGTTTAC~TTTGAAAAAATTAGAGTGCT~CAAAGCAGGCTACA
CTGACG~~~~~~~~~~~~~~~~~~~~~~~~~~~~~~G~~CCTGAATGCCTATGCATGGAA
TAATGGAATAG~GACCTCGGTTCTATTTT~~~~GTCGGTTTT~CTGAACCCGAGGTAATG
ACTAATAGGAACAGGCGGGGGCATTCGTATTGCGACGCT~AGAGGTGAAATTCTTGGACC
GTCGCAAG~AC~GAACTACTGCGAAAGCATTTGCCAAGGATG~TTTTCATTAATCAA~GA
ACGAAAGTTAGAGG~TTCGAAGGCGATC~AGATACCGCCCTAGTTCTAA~CCATAAACGA
TGCTGACCAGCGATCC~GC~~~~~~~~~~~C~~~~GGTGTTATTCCCATG~~~~~~~~~~
~~~~~~~~~~~~~~~~~~~~~~~~~~~~~~~~~~~~~~~~~~~~~~~~~~~~~~~~~~~~
~~~~~~~~~~~~~~A~CCCGGCGGGCAGCTT~~CCGGGAAACCAA~~AGTCTTTGGGTT~
CCGGGGGAAGTATGGTTGCAAAGCTGAAACTTAAAGG~AATTGACGGAAGGGCACCACCA
GG~AGTGGAG~CCTGCGGCTT~AATTTGACTCAACACGGGGAACCTCACCAGGCCCAGAC
ACCGGAAGGATTGACAGATTGAG~AGCTCTTTCTTGATTCGGTGGGTGGTGGTGCATGGC
CGTTCTTAGTTGGTGGAGCGATTTG~TCTGGTTAA~TTCCGATAA~CGAACGAGACTCTG
G~CCTACTAAC~~~~~~~~~~~~~~~~~~~~~~T~~AGTCGACGGATCTCCAGCAATTGG
TGTCCAGTTC~~~~~~~~~~~~~~~~~~~~~~~~~~~~~~~~~~~~~~~~~G~~~~CAGC
TTCTTCTTAGAGGGATAAGCGGCAAT~~TCTAGCCGCACGAGATT~~GAGCAATAACAGG
TCTGTGATGCCCTTAGATGTTCTGGGCCGCACGC~GCGCTACACTGAAGGGATCAACGTG
TCCT~~~~~~~~~~~~~~~~~~~~~~~~~~~~~~~~~~~~~~~~~~~~~~~~~~~~~~~~
~~~~~~~~~~~~~~~~~CCCCCT~~~CCGA~~~~~~~~~~~~~~~~~~~~~~~~~~~~~~
~~~~~~~~~~~~~~~~~~~~~~~~~~GAGGAGCGGGTAACCCG~TTGAAATCCTTTCATG
ATAGGGATTGGGGTTTGCAATTATCTCCCATGAACGAGGAATTCCCAGTAAGCGCAAGTC
ATGAGCTTGCGTTGATTACGTCCCTGCCCTTTGTACACACCGCCCGTCGCTACTACCGAT
TGAATGATTTAGTGAGGCCTTCGGACTGGCGCT~~~CTTGGATGT~TGGGTCCGTG~~~~
~~~~~CGGT~~~~~~~~~~~TCT~TCCGCCGGG~CTT~TCGGCGCC~TCGAGCTGACGGA
AAGATGTC~~~CAAA~~~~~~~~~~~~~~~~~~~~~~~~~~~~~~~~~~~~~~~~~~~~~
~~~~~~~~~~~~~~~~~~~~~~~~~~~~~~~~~~~~~~
>Carcinus_maenas_This study_HG005357
~~~~~~~~~~~~~~~~~~~~~~~~~~~~~~~~~~~~~~~~~~~~~~~~ACGCTTGCATG~
CATGT~~CTAGTAC~AGCCCAT~~~~~~~~~~ATAAG~~~GTGAAACCGCGAAT~GGCTC
ATT~AAATCAGCTATGATTCATTGGATCT~GTACCCA~~~~~~~~~C~~~ACTTACTTGG
ATAACTGT~GGTAATTCTAGAKCYAATACATGCACCACG~TCTCTGACC~~GCAA~~GGG
A~~~~~AGAGCGCTTTTATTAG~TTCAAAACCGGTCGGG~~~~~~~~~~~~~~~~~~~~~
~~~~~~~~~CCTCG~~~~~~~~~~~~~GTCCGTCACCCCAACG~TGTTGAATCTGAATAA
CTTG~~TCGCTGAGCGCA~~CGGTCT~~~~~~~~CTGCACCGGCGCCGCCTCTTT~~~CA
AGTGTCTGCCTTATCAG~CTTTCGATTGTAGGCTATGCGCCTACAATGGCTATAACGGGT
AAC~GGGGAATCAGGGTTCG~ATTCCGGAGAGGGAGCCTGAGAAAC~GGCTACCACATCT
AAGGAAGGCAGCAGGCACGCAAATTACCC~ACTCCCGGCACGGGGAGGTAGTGACGAAAA
ATAACGATGCGAGACTCATC~CGAGGCCTCG~~CAATCGGAATGAGTACACTTTAAATCC
TTTA~~~~~~~~~~~~~~~~~~~~~~~~~~~~~~~~~~~~~~~~~~~~~~~~~~~~A~~~
~~~~~~~~CGAGGATCCATTGGAGGGCAAGTCTGGTGCCAGCAGCC~~GCGGTAATTCCC
AGCTCC
>CRUSTACEA_Charybdis acuta EU284151
~~~~~~~~~~~~~~~~~~~~~~~~~~~~~~~~~~~~~~~~~~~~~~~~~~~~~~~~~~~~
~~~~~~~~~~~~~~~~~~~~~~~~~~~~~~~~~~~~~~~~~~GAAACTGCGAAT~GGCTC
ATT~AAATCAGCTATGATTCATTGGATCT~GTACCCA~~~~~~~~~C~~~ACTTACTTGG
ATAACTGT~GGTAATTCTAGAGCTAATACATGCACCACG~TCTCTGACC~~GCAA~~GGG
A~~~~~AGAGCGCTTTTATTAG~TTCAAAACCGGTCGGG~~~~~~~~~~~~~~~~~~~~~
~~~~~~~~~CCTCG~~~~~~~~~~~~~GTCCGTCACCCCACTG~TGTTGAGTCTGAATAA
CTTG~~TCGCTGAGCGCA~~CGGTCT~~~~~~~~CCGCACCGGCGCCGCCTCTTT~~~CA
AGTGTCTGCCTTATCAG~CTTTCGATTGTAGGTTATACGCCTACAATGGCTATAACGGGT
AAC~GGGGAATCAGGGTTCG~ATTCCGGAGAGGGAGCCTGAGAAAC~GGCTACCACATCT
AAGGAAGGCAGCAGGCACGCAAATTACCC~ACTCCCGGCACGGGGAGGTAGTGACGAAAA
ATAACGATGCGAGACTCATC~CGAGGCCTCG~~CAATCGGAATGAGTACACTTTAAATCC
TTTA~~~~~~~~~~~~~~~~~~~~~~~~~~~~~~~~~~~~~~~~~~~~~~~~~~~~A~~~
~~~~~~~~CGAGGACCTATTGGAGGGCAAGTCTGGTGCCAGCAGCC~~GCGGTAATTCCA
GCTCCAATAG~CGTATATTAAAATTGTTGCGGTTAAAAA~~GCTCGTAGTTGGA~~~~~~
~TTTCAGTTC~TGGACTGACG~~~GTTCACC~~~~~GCCC~GGTGCAC~ACTGTCA~~CG
CTCCGAACA~~~~~~~~~~~~~~~~~~~~~~~~~G~~~~CCAC~~~AACAGCCCGCTGGC
TCG~~~~~~~~~~~~~~~~CACGGGGTGCT~~~CTTCATC~~GAGTGTCCC~~~~~GCGT
GGCCGGCAG~~~~~~~~AGTTTAC~TTTGAAAAAATTAGAGTGCT~CAAAGCAGGCTACA
CTGACG~~~~~~~~~~~~~~~~~~~~~~~~~~~~~~G~~CCTGAATGCCTATGCATGGAA
TAATGGAATAG~GACCTCGGTTCTATTTT~~~~GTCGGTTTT~CTGAACCCGAGGTAATG
ACTAATAGGAACAGGCGGGGGCATTCGTATTGCGACGCT~AGAGGTGAAATTCTTGGACC
GTCGCAAG~AC~GAACTACTGCGAAAGCATTTGCCAAGGATG~TTTTCATTAATCAA~GG
ACGAAAGTTAGAGG~TTCGAAGGCGATC~AGATACCGCCCTAGTTCTAA~CCATAAACGA
TGCTGACCAGCGATCC~GC~~~~~~~~~~~C~~~~GGTGTTATTCCCATG~~~~~~~~~~
~~~~~~~~~~~~~~~~~~~~~~~~~~~~~~~~~~~~~~~~~~~~~~~~~~~~~~~~~~~~
~~~~~~~~~~~~~~A~CCCGGCGGGCAGCTT~~CCGGGAAACCAA~~AGTCTTTGGGTT~
CCGGGGGAAGTATGGTTGCAAAGCTGAAACTTAAAGG~AATTGACGGAAGGGCACCACCA
GG~AGTGGAG~CCTGCGGCTT~AATTTGACTCAACACGGGGAACCTCACCAGGCCCAGAC
ACCGGAAGGATTGACAGATTGAG~AGCTCTTTCTCGATTCGGTGGGTGGTGGTGCATGGC
CGTTCTTAGTTGGTGGAGCGATTTG~TCTGGTTAA~TTCCGATAA~CGAACGAGACTCTG
G~CCTACTAAC~~~~~~~~~~~~~~~~~~~~~~T~~AGTCGACGGATCTCCAGCAATTGG
TGTCCAGTTC~~~~~~~~~~~~~~~~~~~~~~~~~~~~~~~~~~~~~~~~~G~~~~CAGC
TTCTTCTTAGAGGGATAAGCGGCAAT~~TCTAGCCGCACGAGATT~~GAGCAATAACAGG
TCTGTGATGCCCTTAGATGTTCTGGGCCGCACGC~GCGCTACACTGAAGGGATCAACGTG
TCCT~~~~~~~~~~~~~~~~~~~~~~~~~~~~~~~~~~~~~~~~~~~~~~~~~~~~~~~~
~~~~~~~~~~~~~~~~~CCCCCT~~~CCGA~~~~~~~~~~~~~~~~~~~~~~~~~~~~~~
~~~~~~~~~~~~~~~~~~~~~~~~~~GAGGAGCGGGTAACCCG~TTGAAATCCTTTCATG
ATAGGGATTGGGGTTTGCAATTGTCTCCCATGAACGAGGAATTCCCAGTAAGCGCAAGTC
ATGAGCTTGCGTTGATTACGTCCCTGCCCTTTGTGCACACCGCCCGTCGCTACTACCGAT
TGAATGATTTAGTGAGGCCTTCGGACTGGCGCT~~~CTTGGATGC~CGGGCCCGCT~~~~
~~~~~TTGCGCTAA~~~~~~~CACGCCAACGGGC~TC~TCGGCGCC~TCGAGCTGACGGA
AAGATGTC~~~CAAACTTGATCATTTAGAGGAAGTAAAAGTCGTAACAAGGTTTCCGTAG
GTGAACCTGCAG~~~~~~~~~~~~~~~~~~~~~~~~~~
>CRUSTACEA_Charybdis truncata EU284150
~~~~~~~~~~~~~~~~~~~~~~~~~~~~~~~~~~~~~~~~~~~~~~~~~~~~~~~~~~~~
~~~~~~~~~~~~~~~~~~~~~~~~~~~~~~~~~~~~~~~~~~GAAACTGCGAAT~GGCTC
ATT~AAATCAGCTATGATTCATTGGATCT~GTACCCA~~~~~~~~~C~~~ACTTACTTGG
ATAACTGT~GGTAATTCTAGAGCTAATACATGCACCACG~TCTCTGACC~~GCAA~~GGG
A~~~~~AGAGCGCTTTTATTAG~TTCAAAACCGGTCGGG~~~~~~~~~~~~~~~~~~~~~
~~~~~~~~~CCTCG~~~~~~~~~~~~~GTCCGTCACCCCACCG~TGTTGAGTCTGAATAA
CTTG~~TCGCTGAGCGCA~~CGGTCT~~~~~~~~CCGCACCGGCGCCGCCTCTTT~~~CA
AGTGTCTGCCTTATCAG~CTTTCGATTGTAGGTTATACGCCTACAATGGCTATAACGGGT
AAC~GGGGAATCAGGGTTCG~ATTCCGGAGAGGGAGCCTGAGAAAC~GGCTACCACATCT
AAGGAAGGCAGCAGGCACGCAAATTACCC~ACTCCCGGCACGGGGAGGTAGTGACGAAAA
ATAACGATGCGAGACTCATC~CGAGGCCTCG~~CAATCGGAATGAGTACACTTTAAATCC
TTTA~~~~~~~~~~~~~~~~~~~~~~~~~~~~~~~~~~~~~~~~~~~~~~~~~~~~A~~~
~~~~~~~~CGAGGACCTATTGGAGGGCAAGTCTGGTGCCAGCAGCC~~GCGGTAATTCCA
GCTCCAATAG~CGTATATTAAAATTGTTGCGGTTAAAAA~~GCTCGTAGTTGGA~~~~~~
~TTTCAGTTC~TGGACTGACG~~~GTTCACC~~~~~GCCC~GGTGCAC~ACTGTCA~~CG
CCCCGAACA~~~~~~~~~~~~~~~~~~~~~~~~~G~~~~CCAC~~~AACAGCCCGCTGGC
TCG~~~~~~~~~~~~~~~~CACGGGGTGCT~~~CTTCATC~~GAGTGTCCC~~~~~GCGT
GGCCGGCAG~~~~~~~~AGTTTAC~TTTGAAAAAATTAGAGTGCT~CAAAGCAGGCTACA
CTGACG~~~~~~~~~~~~~~~~~~~~~~~~~~~~~~G~~CCTGAATGCCTATGCATGGAA
TAATGGAATAG~GACCTCGGTTCTATTTT~~~~GTCGGTTTT~CTGAACCCGAGGTAATG
ACTAATAGGAACAGGCGGGGGCATTCGTATTGCGACGCT~AGAGGTGAAATTCTTGGACC
GTCGCAAG~AC~GAACTACTGCGAAAGCATTTGCCAAGGATG~TTTTCATTGATCAA~GA
ACGAAAGTTAGAGG~TTCGAAGGCGATC~AGATACCGCCCTAGTTCTAA~CCATAAACGA
TGCTGACCAGCGATCC~GC~~~~~~~~~~~C~~~~GGTGTTATTCCCATG~~~~~~~~~~
~~~~~~~~~~~~~~~~~~~~~~~~~~~~~~~~~~~~~~~~~~~~~~~~~~~~~~~~~~~~
~~~~~~~~~~~~~~A~CCCGGCGGGCAGCTT~~CCGGGAAACCAA~~AGTCTTTGGGTT~
CCGGGGGAAGTATGGTTGCAAAGCTGAAACTTAAAGG~AATTGACGGAAGGGCACCACCA
GG~AGTGGAG~CCTGCGGCTT~AATTTGACTCAACACGGGGAACCTCACCAGGCCCAGAC
ACCGGAAGGATTGACAGATTGAG~AGCTCTTTCTCGATTCGGTGGGTGGTGGTGCATGGC
CGTTCTTAGTTGGTGGAGCGATTTG~TCTGGTTAA~TTCCGATAA~CGAACGAGACTCTG
G~CCTACTAAC~~~~~~~~~~~~~~~~~~~~~~T~~AGTCGACGGATCTCCAGCAATTGG
TGTCCAGTTC~~~~~~~~~~~~~~~~~~~~~~~~~~~~~~~~~~~~~~~~~G~~~~CAGC
TTCTTCTTAGAGGGATAAGCGGCAAT~~TCTAGCCGCACGAGATT~~GAGCAATAACAGG
TCTGTGATGCCCTTAGATGTTCTGGGCCGCACGC~GCGCTACACTGAAGGGATCAACGTG
TCCT~~~~~~~~~~~~~~~~~~~~~~~~~~~~~~~~~~~~~~~~~~~~~~~~~~~~~~~~
~~~~~~~~~~~~~~~~~CCCCCT~~~CCGA~~~~~~~~~~~~~~~~~~~~~~~~~~~~~~
~~~~~~~~~~~~~~~~~~~~~~~~~~GAGGAGCGGGTAACCCG~TTGAAATCCTTTCATG
ATAGGGATTGGGGTTTGCAATTGTCTCCCATGAACGAGGAATTCCCAGTAAGCGCAAGTC
ATGAGCTTGCGTTGATTACGTCCCTGCCCTTTGTACACACCGCCCGTCGCTACTACCGAT
TGAATGATTTAGTGAGGCCTTCGGACTGGCGCT~~~CTTGGATGC~CGGGCCCGCC~~~~
~~~~~TTGCGTTAA~~~~~~~CCCGC~AACGGGC~TC~TCGGCGCC~TCGAGCTGACGGA
AAGATGTC~~~CAAACTTGATCATTTAGAGGAAGTAAAAGTCGTAACAAGGTTTCCGTAG
GTGAACCTGCAG~~~~~~~~~~~~~~~~~~~~~~~~~~
>CRUSTACEA_Charybdis vadorum EU284148
~~~~~~~~~~~~~~~~~~~~~~~~~~~~~~~~~~~~~~~~~~~~~~~~~~~~~~~~~~~~
~~~~~~~~~~~~~~~~~~~~~~~~~~~~~~~~~~~~~~~~~~GAAACTGCGAAT~GGCTC
ATT~AAATCAGCTATGATTCATTGGATCT~GTACCCA~~~~~~~~~C~~~ACTTACTTGG
ATAACTGT~GGTAATTCTAGAGCTAATACATGCACCACG~TCTCTGACC~~GCAA~~GGG
A~~~~~AGAGCGCTTTTATTAG~TTCAAAACCGGTCGGG~~~~~~~~~~~~~~~~~~~~~
~~~~~~~~~CCTCG~~~~~~~~~~~~~GTCCGTCACCCCACCG~TGTTGAGTCTGAATAA
CTTG~~TCGCTGAGCGCA~~CGGTCT~~~~~~~~CCGCACCGGCGCCGCCTCTTT~~~CA
AGTGTCTGCCTTATCAG~CTTTCGATTGTAGGTTATACGCCTACAATGGCTATAACGGGT
AAC~GGGGAATCAGGGTTCG~ATTCCGGAGAGGGAGCCTGAGAAAC~GGCTACCACATCT
AAGGAAGGCAGCAGGCACGCAAATTACCC~ACTCCCGGCACGGGGAGGTAGTGACGAAAA
ATAACGATGCGAGACTCATC~CGAGGCCTCG~~CAATCGGAATGAGTACACTTTAAATCC
TTTA~~~~~~~~~~~~~~~~~~~~~~~~~~~~~~~~~~~~~~~~~~~~~~~~~~~~A~~~
~~~~~~~~CGAGGACCTATTGGAGGGCAAGTCTGGTGCCAGCAGCC~~GCGGTAATTCCA
GCTCCAATAG~CGTATATTAAAATTGTTGCGGTTAAAAA~~GCTCGTAGTTGGA~~~~~~
~TTTCAGTTC~TGGACTGACG~~~GTTCACC~~~~~GCCC~GGTGCAC~ACTGTCA~~CG
CTCCGAACA~~~~~~~~~~~~~~~~~~~~~~~~~G~~~~CCAC~~~AACAGCCCGCTGGC
TCG~~~~~~~~~~~~~~~~CACGGGGTGCT~~~CTTCATC~~GAGTGTCCC~~~~~GCGT
GGCCGGCAG~~~~~~~~AGTTTAC~TTTGAAAAAATTAGAGTGCT~CAAAGCAGGCTACA
CTGACG~~~~~~~~~~~~~~~~~~~~~~~~~~~~~~G~~CCTGAATGCCTATGCATGGAA
TAATGGAATAG~GACCTCGGTTCTATTTT~~~~GTCGGTTTT~CTGAACCCGAGGTAATG
ACTAATAGGAACAGGCGGGGGCATTCGTATTGCGACGCT~AGAGGTGAAATTCTTGGACC
GTCGCAAG~AC~GAACTACTGCGAAAGCATTTGCCAAGGATG~TTTTCATTAATCAA~GA
ACGAAAGTTAGAGG~TTCGAAGGCGATC~AGATACCGCCCTAGTTCTAA~CCATAAACGA
TGCTGACCAGCGATCC~GC~~~~~~~~~~~C~~~~GGTGTTATTCCCATG~~~~~~~~~~
~~~~~~~~~~~~~~~~~~~~~~~~~~~~~~~~~~~~~~~~~~~~~~~~~~~~~~~~~~~~
~~~~~~~~~~~~~~A~CCCGGCGGGCAGCTT~~CCGGGAAACCAA~~AGTCTTTGGGTT~
CCGGGGGAAGTATGGTTGCAAAGCTGAAACTTAAAGG~AATTGACGGAAGGGCACCACCA
GG~AGTGGAG~CCTGCGGCTT~AATTTGACTCAACACGGGGAACCTCACCAGGCCCAGAC
ACCGGAAGGATTGACAGATTGAG~AGCTCTTTCTCGATTCGGTGGGTGGTGGTGCATGGC
CGTTCTTAGTTGGTGGAGCGATTTG~TCTGGTTAA~TTCCGATAA~CGAACGAGACTCTG
G~CCTACTAAC~~~~~~~~~~~~~~~~~~~~~~T~~AGTCGACGGATCTCCAGCAATTGG
TGTCCAGTTC~~~~~~~~~~~~~~~~~~~~~~~~~~~~~~~~~~~~~~~~~G~~~~CAGC
TTCTTCTTAGAGGGATAAGCGGCAAT~~TCTAGCCGCACGAGATT~~GAGCAATAACAGG
TCTGTGATGCCCTTAGATGTTCTGGGCCGCACGC~GCGCTACACTGAAGGGATCAACGTG
TCCT~~~~~~~~~~~~~~~~~~~~~~~~~~~~~~~~~~~~~~~~~~~~~~~~~~~~~~~~
~~~~~~~~~~~~~~~~~CCCCCT~~~CCGA~~~~~~~~~~~~~~~~~~~~~~~~~~~~~~
~~~~~~~~~~~~~~~~~~~~~~~~~~GAGGAGCGGGTAACCCG~TTGAAATCCTTTCATG
ATAGGGATTGGGGTTTGCAATTGTCTCCCATGAACGAGGAATTCCCAGTAAGCGCAAGTC
ATGAGCTTGCGTTGATTACGTCCCTGCCCTTTGTACACACCGCCCGTCGCTACTACCGAT
TGAATGATTTAGTGAGGCCTTCGGACTGGCGCT~~~CTTGGATGC~CGGGCCCGCC~~~~
~~~~~TTGCGTTAA~~~~~~~CCCGC~AACGGGC~TC~TCGGCGCC~TCGAGCTGACGGA
AAGATGTC~~~CAAACTTGATCATTTAGAGGAAGTAAAAGTCGTAACAAGGTTTCCGTAG
GTGAACCTGCAG~~~~~~~~~~~~~~~~~~~~~~~~~~
>CRUSTACEA_Charybdis variegata EU284149
~~~~~~~~~~~~~~~~~~~~~~~~~~~~~~~~~~~~~~~~~~~~~~~~~~~~~~~~~~~~
~~~~~~~~~~~~~~~~~~~~~~~~~~~~~~~~~~~~~~~~~~GAAACTGCGAAT~GGCTC
ATT~AAATCAGCTATGATTCATTGGATCT~GTACCCA~~~~~~~~~C~~~ACTTACTTGG
ATAACTGT~GGTAATTCTAGAGCTAATACATGCACCACG~TCTCTGACC~~GCAA~~GGG
A~~~~~AGAGCGCTTTTATTAG~TTCAAAACCGGTCGGG~~~~~~~~~~~~~~~~~~~~~
~~~~~~~~~CCTCG~~~~~~~~~~~~~GTCCGTCACCCCAACG~TGTTGAATCTGAATAA
CTTG~~TCGCTGAGCGCA~~CGGTCT~~~~~~~~CCGCACCGGCGCCGCCTCTTT~~~CA
AGTGTCTGCCTTATCAG~CTTTCGATTGTAGGCTATACGCCTACAATGGCTATAACGGGT
AAC~GGGGAATCAGGGTTCG~ATTCCGGAGAGGGAGCCTGAGAAAC~GGCTACCACATCT
AAGGAAGGCAGCAGGCACGCAAATTACCC~ACTCCCGGCACGGGGAGGTAGTGACGAAAA
ATAACGATGCGAGACTCATC~CGAGGCCTCG~~CAATCGGAATGAGTACACTTTAAATCC
TTTA~~~~~~~~~~~~~~~~~~~~~~~~~~~~~~~~~~~~~~~~~~~~~~~~~~~~A~~~
~~~~~~~~CGAGGATCTATTGGAGGGCAAGTCTGGTGCCAGCAGCC~~GCGGTAATTCCA
GCTCCAATAG~CGTATATTAAAGTTGTTGCGGTTAAAAA~~GCTCGTAGTTGGA~~~~~~
~TTTCAGTTC~TGGACTGACG~~~GTTCACC~~~~~GCCC~GGTGCAC~ACTGTCA~~CG
CTCCGAACAT~~~~~~~~~~~~~~~~~~~~~~~~G~~~TCTA~~~~TACAGCCCGCTGGC
TCG~~~~~~~~~~~~~~~~CACGGGGTGCT~~~CTTCATC~~GAGTGTCCC~~~~~GCGT
GGCCGGCAG~~~~~~~~AGTTTAC~TTTGAAAAAATTAGAGTGCT~CAAAGCAGGCTACA
CTGACG~~~~~~~~~~~~~~~~~~~~~~~~~~~~~~G~~CCTGAATGCCTATGCATGGAA
TAATGGAATAG~GACCTCGGTTCTATTTT~~~~GTCGGTTTT~CTGAACCCGAGGTAATG
ACTAATAGGAACAGGCGGGGGCATTCGTATTGCGACGCT~AGAGGTGAAATTCTTGGACC
GTCGCAAG~AC~GAACTACTGCGAAAGCATTTGCCAAGGATG~TTTTCATTAATCAA~GA
ACGAAAGTTAGAGG~TTCGAAGGCGATC~AGATACCGCCCTAGTTCTAA~CCATAAACGA
TGCTGACCAGCGATCC~GC~~~~~~~~~~~C~~~~GGTGTTATTCCCATG~~~~~~~~~~
~~~~~~~~~~~~~~~~~~~~~~~~~~~~~~~~~~~~~~~~~~~~~~~~~~~~~~~~~~~~
~~~~~~~~~~~~~~A~CCCGGCGGGCAGCTT~~CCGGGAAACCAA~~AGTCTTTGGGTT~
CCGGGGGAAGTATGGTTGCAAAGCTGAAACTTAAAGG~AATTGACGGAAGGGCACCACCA
GG~AGTGGAG~CCTGCGGCTT~AATTTGACTCAACACGGGGAACCTCACCAGGCCCAGAC
ACCGGAAGGATTGACAGATTGAG~AGCTCTTTCTCGATTCGGTGGGTGGTGGTGCATGGC
CGTTCTTAGTTGGTGGAGCGATTTG~TCTGGTTAA~TTCCGATAA~CGAACGAGACTCTG
G~CCTACTAAC~~~~~~~~~~~~~~~~~~~~~~T~~AGTCGACGGATCTCCAGCAATTGG
TGTCCAGTTC~~~~~~~~~~~~~~~~~~~~~~~~~~~~~~~~~~~~~~~~~G~~~~CAGC
TTCTTCTTAGAGGGATAAGCGGCAAT~~TCTAGCCGCACGAGATT~~GAGCAATAACAGG
TCTGTGATGCCCTTAGATGTTCTGGGCCGCACGC~GCGCTACACTGAAGGGATCAACGTG
TCCT~~~~~~~~~~~~~~~~~~~~~~~~~~~~~~~~~~~~~~~~~~~~~~~~~~~~~~~~
~~~~~~~~~~~~~~~~~CCCCCT~~~CCGA~~~~~~~~~~~~~~~~~~~~~~~~~~~~~~
~~~~~~~~~~~~~~~~~~~~~~~~~~GAGGAGCGGGTAACCCG~TTGAAATCCTTTCATG
ATAGGGATTGGGGTTTGCAATTGTCTCCCATGAACGAGGAATTCCCAGTAAGCGCAAGTC
ATGAGCTTGCGTTGATTACGTCCCTGCCCTTTGTACACACCGCCCGTCGCTACTACCGAT
TGAATGATTTAGTGAGGCCTTCGGACTGGCGCT~~~CTTGGATGC~CGGGCCCGCA~~~~
~~~~~CGGTTCTGC~~~~~~~~CTGG~~~TGGGCCTT~TCGGCGCC~TCGAGCTGACGGA
AAGATGTC~~~CAAACTTGATCATTTAGAGGAAGTAAAAGTCGTAACAAGGTTTCCGTAG
GTGAACCTGCAG~~~~~~~~~~~~~~~~~~~~~~~~~~
>CRUSTACEA_Cycloes granulosa EU920943
~~~~~~~~~~~~~~~~~~~~~~~~~~~~~~~~~~~~~~~~~~~~~~~~~~~~~~~CATG~
CATGT~CTAAGTACAAGCCGAT~~~~~~~~~~TTAAG~~~GCGAAACCGCGAAT~GGCTC
ATT~AAATCAGCTATGATTCATTGGAACT~GTACCCA~~~~~~~~~C~~~ACTTACTTGG
ATAACTGT~GGTAATTCTAGAGCTAATACATGCACCACG~TCTCTGACC~~GCAA~~GGG
A~~~~~AGAGCGCTTTTATTAG~TTCAAAACCGGTCGGG~~~~~~~~~~~~~~~~~~~~~
~~~~~~~~~CCTCG~~~~~~~~~~~~~GTCCGTCACCCCACCG~TGTTGAATCTGAATAA
CTTG~~TCGCTGAGCGCA~~CGGTCT~~~~~~~~CCGCACCGGCGCCGCCTCTTT~~~CA
AGTGTCTGCCTTATCAG~CTTTCGATTGTAGGTTATACGCCTACAATGGCTATAACGGGT
AAC~GGGGAATCAGGGTTCG~ATTCCGGAGAGGGAGCCTGAGAAAC~GGCTACCACATCT
AAGGAAGGCAGCAGGCACGCAAATTACCC~ACTCCCGGCACGGGGAGGTAGTGACGAAAA
ATAACGATGCGAGACTCATC~CGAGGCCTCG~~CAATCGGAATGAGTACACTTTAAATCC
TTTA~~~~~~~~~~~~~~~~~~~~~~~~~~~~~~~~~~~~~~~~~~~~~~~~~~~~A~~~
~~~~~~~~CGAGGATCTATTGGAGGGCAAGTCTGGTGCCAGCAGCC~~GCGGTAATTCCA
GCTCCAATAG~CGTATATTAAAGTTGTTGCGGTTAAAAA~~GCTCGTAGTTGGA~~~~~~
~TTTCAGTTC~TGGACTGACG~~~GTTCACC~~~~~GCCC~GGTGCAC~ACTGTCA~~CG
CTCCGAACA~~~~~~~~~~~~~~~~~~~~~~~~~G~~~~CCACTA~AACAGCCCGCTGGC
TCG~~~~~~~~~~~~~~~~CACGGGGTGCT~~~CTTCATC~~GAGTGTCCC~~~~~GCGT
GGCCGGCAG~~~~~~~~AGTTTAC~TTTGAAAAAATTAGAGTGCT~CAAAGCAGGCTACA
CTGACG~~~~~~~~~~~~~~~~~~~~~~~~~~~~~~G~~CCTGAATGCCTATGCATGGAA
TAATGGAATAG~GACCTCGGTTCTATTTT~~~~GTCGGTTTT~CTGAACCCGAGGTAATG
ACTAATAGGAACAGGCGGGGGCATTCGTATTGCGACGCT~AGAGGTGAAATTCTTGGACC
GTCGCAAG~AC~GAACTACTGCGAAAGCATTTGCCAAGGATG~TTTTCATTAATCAA~GA
ACGAAAGTTAGAGG~TTCGAAGGCGATC~AGATACCGCCCTAGTTCTAA~CCATAAACGA
TGCTGACCAGCGATCC~GC~~~~~~~~~~~C~~~~GGCGTTATTCCCATG~~~~~~~~~~
~~~~~~~~~~~~~~~~~~~~~~~~~~~~~~~~~~~~~~~~~~~~~~~~~~~~~~~~~~~~
~~~~~~~~~~~~~~A~CCCGGCGGGCAGCTT~~CCGGGAAACCAA~~AGTCTTTGGGTT~
CCGGGGGAAGTATGGTTGCAAAGCTGAAACTTAAAGG~AATTGACGGAAGGGCACCACCA
GG~AGTGGAG~CCTGCGGCTT~AATTTGACTCAACACGGGGAACCTCACCAGGCCCAGAC
ACCGGAAGGATTGACAGATTGAG~AGCTCTTTCTCGATTCGGTGGGTGGTGGTGCATGGC
CGTTCTTAGTTGGTGGAGCGATTTG~TCTGGTTAA~TTCCGATAA~CGAACGAGACTCTG
G~CCTACTAAC~~~~~~~~~~~~~~~~~~~~~~T~~AGTCGACGGATCTCCAGCAATTGG
TGTCCAGTTC~~~~~~~~~~~~~~~~~~~~~~~~~~~~~~~~~~~~~~~~~G~~~~CAGC
TTCTTCTTAGAGGGATAAGCGGCAAT~~TCTAGCCGCACGAGATT~~GAGCAATAACAGG
TCTGTGATGCCCTTAGATGTTCTGGGCCGCACGC~GCGCTACACTGAAGGGATCAACGTG
TCCT~~~~~~~~~~~~~~~~~~~~~~~~~~~~~~~~~~~~~~~~~~~~~~~~~~~~~~~~
~~~~~~~~~~~~~~~~~CCCCCT~~~CCGA~~~~~~~~~~~~~~~~~~~~~~~~~~~~~~
~~~~~~~~~~~~~~~~~~~~~~~~~~GAGGAGCGGGTAACCCG~TTGAAATCCTTTCATG
ATAGGGATTGGGGTTTGCAATTGTCTCCCATGAACGAGGAATTCCCAGTAAGCGCAAGTC
ATGAGCTTGCGTTGATTACGTCCCTGCCCTTTGTACACACCGCCCGTCGCTACTACCGAT
TGAATGATTTAGTGAGGCCTTCGGACTGGCGCC~~~CTTGGATGC~CGGGTCCACGCAT~
~~~~GCGGTTC~~~~~~~~~~TCCGCTGCTGGGCTTT~TCGGCGCC~TCGAGCTGACGGA
AAGATGTC~~~CAAACTTGATCATTTAGAGGAAGTAAAAGTCGTAACAAGGTTTCC~~~~
~~~~~~~~~~~~~~~~~~~~~~~~~~~~~~~~~~~~~~
>CRUSTACEA_Cyclograpsus cinereus EU920945
~~~~~~~~~~~~~~~~~~~~~~~~~~~~~~~~~~~~~~~~~~~~~~~~~~~~~~~~~~~~
~~~~~~~~~~~~ACAAGCCGAT~~~~~~~~~~TTAAG~~~GCGAAACCGCGAAT~GGCTC
ATT~AAATCAGCTATGATTCATTGGATCT~GTACCCA~~~~~~~~~C~~~ACTTACTTGG
ATAACTGT~GGTAATTCTAGAGCTAATACATGCACCACG~TCTCTGACC~~GCAA~~GGG
A~~~~~AGAGCGCTTTTATTAG~TTCAAAACCGGTCGGG~~~~~~~~~~~~~~~~~~~~~
~~~~~~~~~CCTCG~~~~~~~~~~~~~GTCCGTCACCCCACCG~TGTTGAATCTGAATAA
CTTG~~TCGCTGAGCGCA~~CGGTCT~~~~~~~~CCGCACCGGCGCCGCCTCTTT~~~CA
AGTGTCTGCCTTATCAG~CTTTCGATTGTAGGTTATACGCCTACAATGGCTATAACGGGT
AAC~GGGGAATCAGGGTTCG~ATTCCGGAGAGGGAGCCTGAGAAAC~GGCTACCACATCT
AAGGAAGGCAGCAGGCACGCAAATTACCC~ACTCCCGGCACGGGGAGGTAGTGACGAAAA
ATAACGATGCGAGACTCATC~CGAGGCCTCG~~CAATCGGAATGAGTACACTTTAAATCC
TTTA~~~~~~~~~~~~~~~~~~~~~~~~~~~~~~~~~~~~~~~~~~~~~~~~~~~~A~~~
~~~~~~~~CGAGGATCTATTGGAGGGCAAGTCTGGTGCCAGCAGCC~~GCGGTAATTCCA
GCTCCAATAG~CGTATATTAAAGTTGTTGCGGTTAAAAA~~GCTCGTAGTTGGA~~~~~~
~TTTCAGTTC~TGGACTGACG~~~GTTCACC~~~~~GCCC~GGTGCAC~ACTGTCA~~CG
CTCCGAACA~~~~~~~~~~~~~~~~~~~~~~~~~G~~~~CCAC~~~AACAGCCCGCTGGC
TCG~~~~~~~~~~~~~~~~CACGGGGTGCT~~~CTTCATC~~GAGTGTCCC~~~~~GCGT
GGCCGGCAG~~~~~~~~AGTTTAC~TTTGAAAAAATTAGAGTGCT~CAAAGCAGGCTACA
CTTACG~~~~~~~~~~~~~~~~~~~~~~~~~~~~~~G~~CCTGAATGCCTATGCATGGAA
TAATGGAATAG~GACCTCGGTTCTATTTT~~~~GTCGGTTTT~CTGAACCCGAGGTAATG
ACTAATAGGAACAGGCGGGGGCATTCGTATTGCGACGCT~AGAGGTGAAATTCTTGGACC
GTCGCAAG~AC~GAACTACTGCGAAAGCATTTGCCAAGGATG~TTTTCATTAATCAA~GA
ACGAAAGTTAGAGG~TTCGAAGGCGATC~AGATACCGCCCTAGTTCTAA~CCATAAACGA
TGCTGACCAGCGATCC~GC~~~~~~~~~~~C~~~~GGCGTTATTCCCATG~~~~~~~~~~
~~~~~~~~~~~~~~~~~~~~~~~~~~~~~~~~~~~~~~~~~~~~~~~~~~~~~~~~~~~~
~~~~~~~~~~~~~~A~CCCGGCGGGCAGCTT~~CCGGGAAACCAA~~AGTCTTTGGGTT~
CCGGGGGAAGTATGGTTGCAAAGCTGAAACTTAAAGG~AATTGACGGAAGGGCACCACCA
GG~AGTGGAG~CCTGCGGCTT~AATTTGACTCAACACGGGGAACCTCACCAGGCCCAGAC
ACCGGAAGGATTGACAGATTGAG~AGCTCTTTCTCGATTCGGTGGGTGGTGGTGCATGGC
CGTTCTTAGTTGGTGGAGCGATTTG~TCTGGTTAA~TTCCGATAA~CGAACGAGACTCTG
G~CCTACTAAC~~~~~~~~~~~~~~~~~~~~~~T~~AGTCGACGGATCTCCAGCAATTGG
TGTCCAGTTC~~~~~~~~~~~~~~~~~~~~~~~~~~~~~~~~~~~~~~~~~G~~~~CAGC
TTCTTCTTAGAGGGATAAGCGGCAAC~~TTTAGCCGCACGAGATT~~GAGCAATAACAGG
TCTGTGATGCCCTTAGATGTTCTGGGCCGCACGC~GCGCTACACTGAAGGGATCAACGTG
TCCT~~~~~~~~~~~~~~~~~~~~~~~~~~~~~~~~~~~~~~~~~~~~~~~~~~~~~~~~
~~~~~~~~~~~~~~~~~CCCCCT~~~CCGA~~~~~~~~~~~~~~~~~~~~~~~~~~~~~~
~~~~~~~~~~~~~~~~~~~~~~~~~~GAGGAGCGGGTAACCCG~TTGAAATCCTTTCATG
ATAGGGATTGGGGTTTGCAATTGTCTCCCATGAACGAGGAATTCCCAGTAAGCGCAAGTC
ATGAGCTTGCGTTGATTACGTCCCTGCCCTTTGTACACACCGCCCGTCGCTACTACCGAT
TGAATGATTTAGTGAGGCCTTCGGACTGGCGCT~~~CTTGGATGC~CGGGCCCACGC~~~
~~~~~~GGTT~~~~~~~~~~~~CCGCCGCTGGGCTTT~~CGGCGCC~TCGAGCTGACGGA
AAGATGTC~~~CAAACTTGATCATTTAGAGGAAGTAAAAGTC~~~~~~~~~~~~~~~~~~
~~~~~~~~~~~~~~~~~~~~~~~~~~~~~~~~~~~~~~
>CRUSTACEA_Ebalia tuberculosa EU920944
~~~~~~~~~~~~~~~~~~~~~~~~~~~~~~~~~~~~~~~~~~~~~~~~~~~~~~~CATG~
CATGT~CTAAGTACAAGCCGAT~~~~~~~~~~TTAAG~~~GCGAAACCGCGAAT~GGCTC
ATT~AAATCAGCTATGATTCATTGGATCT~GTACTCA~~~~~~~~~C~~~ACTTACTTGG
ATAACTGT~GGTAATTCTAGAGCTAATACATGCACCACA~TCTCTGACC~~GCAA~~GGG
A~~~~~AGAGCGCTTTTATTAG~TTCAAAACCGGTCGGG~~~~~~~~~~~~~~~~~~~~~
~~~~~~~~~CCTCG~~~~~~~~~~~~~GTCCGTCACCCCACCG~TGTTGAATCTGAATAA
CTTG~~TCGCTGAGCGCA~~CGGTCT~~~~~~~~CCGCACCGGCGCCGCCTCTTT~~~CA
AGTGTCTGCCTTATCAG~CTTTCGATTGTAGGTTATACGCCTACAATGGCTATAACGGGT
AAC~GGGGAATCAGGGTTCG~ATTCCGGAGAGGGAGCCTGAGAAAC~GGCTACCACATCT
AAGGAAGGCAGCAGGCACGCAAATTACCC~ACTCCCGGCACGGGGAGGTAGTGACGAAAA
ATAACGATGCGAGACTCATC~CGAGGCCTCG~~CAATCGGAATGAGTACACTTTAAATCC
TTTA~~~~~~~~~~~~~~~~~~~~~~~~~~~~~~~~~~~~~~~~~~~~~~~~~~~~A~~~
~~~~~~~~CGAGGATCTATTGGAGGGCAAGTCTGGTGCCAGCAGCC~~GCGGTAATTCCA
GCTCCAATAG~CGTATATTAAAGTTGTTGCGGTTAAAAA~~GCTCGTAGTTGGA~~~~~~
~TTTCAGTTC~TGGACTGACG~~~GTTCACC~~~~~GCCC~GGTGCAC~ACTGTCA~~CG
CTCCGAACA~~~~~~~~~~~~~~~~~~~~~~~~~G~~~~CCAC~~~AACAGCCCGCTGGC
TCG~~~~~~~~~~~~~~~~CACGGGGTGCT~~~CTTCATC~~GAGTGTCCC~~~~~GCGT
GGCCGGCAG~~~~~~~~AGTTTAC~TTTGAAAAAATTAGAGTGCT~CAAAGCAGGCTACA
CTGACG~~~~~~~~~~~~~~~~~~~~~~~~~~~~~~G~~CCTGAATGCCTATGCATGGAA
TAATGGAATAG~GACCTCGGTTCTATTTT~~~~GTCGGTTTT~CTGAACCCGAGGTAATG
ACTAATAGGAACAGGCGGGGGCATTCGTATTGCGACGCT~AGAGGTGAAATTCTTGGACC
GTCGCAAG~AC~GAACTACTGCGAAAGCATTTGCCAAGGATG~TTTTCATTAATCAA~GA
ACGAAAGTTAGAGG~TTCGAAGGCGATC~AGATACCGCCCTAGTTCTAA~CCATAAACGA
TGCTGACCAGCGATCC~GC~~~~~~~~~~~C~~~~GGCGTTATTCCCATG~~~~~~~~~~
~~~~~~~~~~~~~~~~~~~~~~~~~~~~~~~~~~~~~~~~~~~~~~~~~~~~~~~~~~~~
~~~~~~~~~~~~~~A~CCCGGCGGGCAGCTT~~CCGGGAAACCAA~~AGTCTTTGGGTT~
CCGGGGGAAGTATGGTTGCAAAGCTGAAACTTAAAGG~AATTGACGGAAGGGCACCACCA
GG~AGTGGAG~CCTGCGGCTT~AATTTGACTCAACACGGGGAACCTCACCAGGCCCAGAC
ACCGGAAGGATTGACAGATTGAG~AGCTCTTTCTCGATTCGGTGGGTGGTGGTGCATGGC
CGTTCTTAGTTGGTGGAGCGATTTG~TCTGGTTAA~TTCCGATAA~CGAACGAGACTCTG
G~CCTACTAAC~~~~~~~~~~~~~~~~~~~~~~T~~AGTCGACGGATCTCCAGCAATTGG
TGTCCAGTTC~~~~~~~~~~~~~~~~~~~~~~~~~~~~~~~~~~~~~~~~~G~~~~CATC
TTCTTCTTAGAGGGATAAGCGGCAAT~~TCTAGCCGCACGAGATT~~GAGCAATAACAGG
TCTGTGATGCCCTTAGATGTTCTGGGCCGCACGC~GCGCTACACTGAAGGGATCAACGTG
TCCT~~~~~~~~~~~~~~~~~~~~~~~~~~~~~~~~~~~~~~~~~~~~~~~~~~~~~~~~
~~~~~~~~~~~~~~~~~CCCCCT~~~CCGA~~~~~~~~~~~~~~~~~~~~~~~~~~~~~~
~~~~~~~~~~~~~~~~~~~~~~~~~~GAGGAGCGGGTAACCCG~TTGAAATCCTTTCATG
ATAGGGATTGGGGTTTGCAATTGTCTCCCATGAACGAGGAATTCCCAGTAAGCGCAAGTC
ATGAGCTTGCGTTGATTACGTCCCTGCCCTTTGTACACACCGCCCGTCGCTACTACCGAT
TGAATGATTTAGTGAGGCCTTCGGACTGGCGCT~~~CTTGGATGC~CAGGACCACG~~~~
~~~~~CGGT~~~~~~~~~~~~TCCGCCGCTGGA~CTC~TCGGCGCC~TCGAGCTGACGGA
AAGATGTC~~~CAAACTTGATCATTTAG~~~~~~~~~~~~~~~~~~~~~~~~~~~~~~~~
~~~~~~~~~~~~~~~~~~~~~~~~~~~~~~~~~~~~~~
>CRUSTACEA_Eriocheir sinensis GU362670
~~~~~TACCTGGTTGATCCTGCCAGTAGTCATATGCTTGT~CTCAAAGATTAAGCCATG~
CATGT~CTAAGTACAAGCCGAT~~~~~~~~~~TTAAG~~~GCGAAACCGCGAAT~GGCTC
ATT~AAATCAGCTATGATTCATTGGATCT~GTACCCA~~~~~~~~~C~~~ACTTACTTGG
ATAACTGT~GGTAATTCTAGAGCTAATACATGCACCACG~TCTCTGACC~~GCAA~~GGG
A~~~~~AGAGCGCTTTTATTAG~TTCAAAACCGGTCGGG~~~~~~~~~~~~~~~~~~~~~
~~~~~~~~~CCTCG~~~~~~~~~~~~~GTCTGTCACCCCACCG~TGTTGAATCTGAATAA
CTTG~~TCGCTGAGCGCA~~CGGTCT~~~~~~~~CCGCACCGGCGCCGCCTCTTT~~~CA
AGTGTCTGCCTTATCAG~CTTTCGATTGTAGGTTATGCGCCTACAATGGCTATAACGGGT
AAC~GGGGAATCAGGGTTCG~ATTCCGGAGAGGGAGCCTGAGAAAC~GGCTACCACATCT
AAGGAAGGCAGCAGGCACGCAAATTACCC~ACTCCCGGCACGGGGAGGTAGTGACGAAAA
ATAGCGATGCGAGACTCATC~CGAGGCCTCG~~CAATCGGAATGAGTACACTTTAAATCC
TTTA~~~~~~~~~~~~~~~~~~~~~~~~~~~~~~~~~~~~~~~~~~~~~~~~~~~~A~~~
~~~~~~~~CGAGGATCTATTGGAGGGCAAGTCTGGTGCCAGCAGCC~~GCGGTAATTCCA
GCTCCAATAG~CGTATATTAAAGTTGTTGCGGTTAAAAA~~GCTCGTAGTTGGA~~~~~~
~TTTCAGTTC~TGGACTGACG~~~GTTCACC~~~~~GCCC~GGTGCAT~ACTGTCA~~CG
CTCCGAACA~~~~~~~~~~~~~~~~~~~~~~~~~G~~~~CCAC~~~AACAGCCCGCTGGC
TCG~~~~~~~~~~~~~~~~CACGGGGTGCT~~~CTTCATC~~GAGTGTCCC~~~~~GCGT
GGCCGGCAG~~~~~~~~AGTTTAC~TTTGAAAAAATTAGAGTGCT~CAAAGCAGGCTACA
CTTACG~~~~~~~~~~~~~~~~~~~~~~~~~~~~~~G~~CCTGAATGCCTATGCATGGAA
TAATGGAATAG~GACCTCGGTTCTATTTT~~~~GTCGGTTTT~CTGAACCCGAGGTAATG
ACTAATAGGAACAGGCGGGGGCATTCGTATCGCGACGCT~AGAGGTGAAATTCTTGGACC
GTCGCAAG~AC~GAACTACTGCGAAAGCATTTGCCAAGGATG~TTTTCATTAATCAA~GA
ACGAAAGTTAGAGG~TTCGAAGGCGATC~AGATACCGCCCTAGTTCTAA~CCATAAACGA
TGCTGACCAGCGATCC~GC~~~~~~~~~~~C~~~~GGCGTTATTCCCATG~~~~~~~~~~
~~~~~~~~~~~~~~~~~~~~~~~~~~~~~~~~~~~~~~~~~~~~~~~~~~~~~~~~~~~~
~~~~~~~~~~~~~~A~CCCGGCGGGCAGCTT~~CCGGGAAACCAA~~AGTCTTTGGGTT~
CCGGGGGAAGTATGGTTGCAAAGCTGAAACTTAAAGG~AATTGACGGAAGGGCACCACCA
GG~AGTGGAG~CCTGCGGCTT~AATTTGACTCAACACGGGGAACCTCACCAGGCCCAGAC
ACCGGAAGGATTGACAGATTGAG~AGCTCTTTCTCGATTCGGTGGGTGGTGGTGCATGGC
CGTTCTTAGTTGGTGGAGCGATTTG~TCTGGTTAA~TTCCGATAA~CGAACGAGACTCTG
G~CCTACTAAC~~~~~~~~~~~~~~~~~~~~~~T~~AGTCGACGGATCTCCAGCAATTGG
TGTCCAGTTC~~~~~~~~~~~~~~~~~~~~~~~~~~~~~~~~~~~~~~~~~G~~~~CAGC
TTCTTCTTAGAGGGATAAGCGGCAAC~~TTTAGCCGCACGAGATT~~GAGCAATAACAGG
TCTGTGATGCCCTTAGATGTTCTGGGCCGCACGC~GCGCTACACTGAAGGGATCAACGTG
TCCT~~~~~~~~~~~~~~~~~~~~~~~~~~~~~~~~~~~~~~~~~~~~~~~~~~~~~~~~
~~~~~~~~~~~~~~~~~CCCCCT~~~CCGA~~~~~~~~~~~~~~~~~~~~~~~~~~~~~~
~~~~~~~~~~~~~~~~~~~~~~~~~~GAGGAGCGGGTAACCCG~TTGAAATCCTTTCATG
ATAGGGATTGGGGTTTGCAATTGTCTCCCATGAACGAGGAATTCCCAGTAAGCGCAAGTC
ATGAGCTTGCGTTGATTACGTCCCTGCCCTTTGTACACACCGCCCGTCGCTACTACCGAT
TGAATGATTTAGTGAGGCCTTCGGACTGGCGCT~~~CTTGGATGC~CGGGCCCACG~~~~
~~~~~CGGT~~~~~~~~~~~~TCCGCCGCTGGG~CTT~TCGGCGCC~TCGAGCTGACGGA
AAGATGTC~~~CAAACTTGATCATTTAGAGGAAGTAAAAGTCGTAACAAGGTTTCCGTAG
GTGAACCTGCGGAAGGATCATTA~~~~~~~~~~~~~~~
>CRUSTACEA_Eriphiidae sp. EU284155
~~~~~~~~~~~~~~~~~~~~~~~~~~~~~~~~~~~~~~~~~~~~~~~~~~~~~~~~~~~~
~~~~~~~~~~~~~~~~~~~~~~~~~~~~~~~~~~~~~~~~~~GAAACTGCGAAT~GGCTC
ATT~AAATCAGCTATGATTCATTGGATCT~GTACCCA~~~~~~~~~C~~~ACTTACTTGG
ATAACTGT~GGTAATTCTGGAGCTAATACATGCACCACG~TCTCTGACC~~GCAA~~GGG
A~~~~~AGAGCGCTTTTATTAG~TTCAAAACCGGTCGGG~~~~~~~~~~~~~~~~~~~~~
~~~~~~~~~CCTCG~~~~~~~~~~~~~GTCCGTCACCCCACCG~TGTTGAATCTGAATAA
CTTG~~TCGCTGAGCGCA~~CGGTCT~~~~~~~~CCGCACCGGCGCCGCCTCTTT~~~CA
AGTGTCTGCCTTATCAG~CTTTCGATTGTAGGTTATACGCCTACAATGGCTATAACGGGT
AAC~GGGGAATCAGGGTTCG~ATTCCGGAGAGGGAGCCTGAGAAAC~GGCTACCACATCT
AAGGAAGGCAGCAGGCACGCAAATTACCC~ACTCCCGGCACGGGGAGGTAGTGACGAAAA
ATAACGATGCGAGACTCATC~CGAGGCCTCG~~CAATCGGAATGAGTACACTTTAAATCC
TTTA~~~~~~~~~~~~~~~~~~~~~~~~~~~~~~~~~~~~~~~~~~~~~~~~~~~~A~~~
~~~~~~~~CGAGGATCTATTGGAGGGCAAGTCTGGTGCCAGCAGCC~~GCGGTAATTCCA
GCTCCAATAG~CGTATATTAAAGTTGTTGCGGTTAAAAA~~GCTCGTAGTTGGA~~~~~~
~TTTCAGTTC~TGGACTGACG~~~GTTCACC~~~~~GCCC~GGTGCAC~ACTGTCA~~CG
CTCCGAACA~~~~~~~~~~~~~~~~~~~~~~~~~G~~~~CCAC~~~AACAGCCCGCTGGC
TCG~~~~~~~~~~~~~~~~CACGGGGTGCT~~~CTTCATC~~GAGTGTCCC~~~~~GCGT
GGCCGGCAG~~~~~~~~AGTTTAC~TTTGAAAAAATTAGAGTGCT~CAAAGCAGGCTACA
CTGACG~~~~~~~~~~~~~~~~~~~~~~~~~~~~~~G~~CCTGAATGCCTATGCATGGAA
TAATGGAATAG~GACCTCGGTTCTATTTT~~~~GTCGGTTTT~CTGAACCCGAGGTAATG
ACTAATAGGAACAGGCGGGGGCATTCGTATTGCGACGCT~AGAGGTGAAATTCTTGGACC
GTCGCAAG~AC~GAACTACTGCGAAAGCATTTGCCAAGGATG~TTTTCATTAATCAA~GA
ACGAAAGTTAGAGG~TTCGAAGGCGATC~AGATACCGCCCTAGTTCTAA~CCATAAACGA
TGCTGACCAGCGATCC~GC~~~~~~~~~~~C~~~~GGCGTTATTCCCATG~~~~~~~~~~
~~~~~~~~~~~~~~~~~~~~~~~~~~~~~~~~~~~~~~~~~~~~~~~~~~~~~~~~~~~~
~~~~~~~~~~~~~~A~CCCGGCGGGCAGCTT~~CCGGGAAACCAA~~AGTCTTTGGGTT~
CCGGGGGAAGTATGGTTGCAAAGCTGAAACTTAAAGG~AATTGACGGAAGGGCACCACCA
GG~AGTGGAG~CCTGCGGCTT~AATTTGACTCAACACGGGGAACCTCACCAGGCCCAGAC
ACCGGAAGGATTGACAGATTGAG~AGCTCTTTCTCGATTCGGTGGGTGGTGGTGCATGGC
CGTTCTTAGTTGGTGGAGCGATTTG~TCTGGTTAA~TTCCGATAA~CGAACGAGACTCTG
G~CCTACTAAC~~~~~~~~~~~~~~~~~~~~~~T~~AGTCGACGGATCTCCAGCAATTGG
TGTCCAGTTC~~~~~~~~~~~~~~~~~~~~~~~~~~~~~~~~~~~~~~~~~G~~~~CAGC
TTCTTCTTAGAGGGATAAGCGGCAAT~~TCTAGCCGTACGAGATT~~GAGCAATAACAGG
TCTGTGATGCCCTTAGATGTTCTGGGCCGCACGC~GCGCTACACTGAAGGGATCAACGTG
TCCT~~~~~~~~~~~~~~~~~~~~~~~~~~~~~~~~~~~~~~~~~~~~~~~~~~~~~~~~
~~~~~~~~~~~~~~~~~CCCCCT~~~CCGA~~~~~~~~~~~~~~~~~~~~~~~~~~~~~~
~~~~~~~~~~~~~~~~~~~~~~~~~~GAGGAGCGGGTAACCCG~TTGAAATCCTTTCATG
ATAGGGATTGGGGTTTGCAATTGTCTCCCATGAACGAGGAATTCCCAGTAAGCGCAAGTC
ATGAGCTTGCGTTGATTACGTCCCTGCCCTTTGTACACACCGCCCGTCGCTACTACCGAT
TGAATGATTTAGTGAGGCCTTCGGACTGGCGCT~~~CTTGGATGC~CGGGCCCATG~~~~
~~~~~CGGTTCC~~~~~~~~~GCCG~~~CTGGGC~TC~TCGGCGCC~TCGAGCTGACGGA
AAGATGTC~~~CAAACTTGATCATTTAGAGGAAGTAAAAGTCGTAACAAGGTTTCCGTAG
GTGAACCTGCAG~~~~~~~~~~~~~~~~~~~~~~~~~~
>CRUSTACEA_Gaetice depressus AY859577
~~~~~~~~~~~~~~~~~~~~~~~~~~AGTCATATGCTTGT~CTCAAAGATTAAGCCATG~
CATGT~CTAAGTACAAGCCGAC~~~~~~~~~~TTAAG~~~GCGAAACCGCGAAT~GGCTC
ATT~AAATCAGCTATGATTCATTGGATCT~GTACCCA~~~~~~~~~C~~~ACTTACTTGG
ATAACTGT~GGTAATTCTAGAGCTAATACATGCACCACG~TCTCTGACC~~GCAA~~GGG
A~~~~~AGAGCGCTTTTATTAG~TTCAAAACCGGTCGGT~~~~~~~~~~~~~~~~~~~~~
~~~~~~~~~CTTCG~~~~~~~~~~~~~GTCCGTCACCCCACCG~TGTTGAATCTGAATAA
CTTG~~TCGCTGAGCGCA~~CGGTCT~~~~~~~~CTGCACCGGCGCCGCCTCTTT~~~CA
AGTGTCTGCCTTATCAG~CTTTCGATTGTAGGTTATACGCCTACAATGGCTATAACGGGT
AAC~GGGGAATCAGGGTTCG~ATTCCGGAGAGGGAGCCTGAGAAACCGGCTACCACATCT
AAGGAAGGCAGCAGGCACGCAAATTACCC~ACTCCCGGCACGGGGAGGTAGTGACGAAAA
ATAACGATGCGAGACTCATC~CGAGGCCTCG~~CAATCGGAATGAGTACACTTTAAATCC
TTTA~~~~~~~~~~~~~~~~~~~~~~~~~~~~~~~~~~~~~~~~~~~~~~~~~~~~A~~~
~~~~~~~~CGAGGATCTATTGGAGGGCAAGTCTGGTGCCAGCAGCC~~GCGGTAATTCCA
GCTCCAATAG~CGTATATTAAAGTTGTTGCGGTTAAAAA~~GCTCGTAGTTGGA~~~~~~
~TTTCAGTTC~TGGACTGACG~~~GTTCACC~~~~~GCCC~GGTGCAC~ACTGTCA~~CG
CTCCGAACA~~~~~~~~~~~~~~~~~~~~~~~~~G~~~~CCAC~~~AACAGCCCGCTGGC
TCG~~~~~~~~~~~~~~~~CACGGGGTGCT~~~CTTCATC~~GAGTGTCCC~~~~~GCGT
GGCCGGCAG~~~~~~~~AGTTTAC~TTTGAAAAAATTAGAGTGCT~CAAAGCAGGCTACA
CTTACG~~~~~~~~~~~~~~~~~~~~~~~~~~~~~~G~~CCTGAATGCCTATGCATGGAA
TAATGGAATAG~GACCTCGGTTCTATTTT~~~~GTCGGTTTT~CTGAACCCGAGGTAATG
ACTAATAGGAACAGGCGGGGGCATTCGTATTGCGACGCT~AGAGGTGAAATTCTTGGACC
GTCGCAAG~AC~GAACTACTGCGAAAGCATTTGCCAAGGATG~TTTTCATTAATCAA~GA
ACGAAAGTTAGAGG~TTCGAAGGCGATC~AGATACCGCCCTAGTTCTAA~CCATAAACGA
TGCTGACCAGCGATCC~GC~~~~~~~~~~~C~~~~GGCGTTATTCCCATG~~~~~~~~~~
~~~~~~~~~~~~~~~~~~~~~~~~~~~~~~~~~~~~~~~~~~~~~~~~~~~~~~~~~~~~
~~~~~~~~~~~~~~A~CCCGGCGGGCAGCTT~~CCGGGAAACCAA~~AGTCTTTGGGTT~
CCGGGGGAAGTATGGTTGCAAAGCTGAAACTTAAAGG~AATTGACGGAAGGGCACCACCA
GG~AGTGGAG~CCTGCGGCTT~AATTTGACTCAACACGGGGAACCTCACCAGGCCCAGAC
ACCGGAAGGATTGACAGATTGAG~AGCTCTTTCTCGATTCGGTGGGTGGTGGTGCATGGC
CGTTCTTAGTTGGTGGAGCGATTTG~TCTGGTTAA~TTCCGATAA~CGAACGAGACTCTG
G~CCTACTAAC~~~~~~~~~~~~~~~~~~~~~~T~~AGTCGACGGATCTCCAGCAATTGG
TGTCCAGTTC~~~~~~~~~~~~~~~~~~~~~~~~~~~~~~~~~~~~~~~~~G~~~~CAGC
TTCTTCTTAGAGGGATAAGCGGCAAC~~TTTAGCCGCACGAGATT~~GAGCAATAACAGG
TCTGTGATGCCCTTAGATGTTCTGGGCCGCACGC~GCGCTACACTGAAGGGATCAACGTG
TCCT~~~~~~~~~~~~~~~~~~~~~~~~~~~~~~~~~~~~~~~~~~~~~~~~~~~~~~~~
~~~~~~~~~~~~~~~~~CCCCCT~~~CCGA~~~~~~~~~~~~~~~~~~~~~~~~~~~~~~
~~~~~~~~~~~~~~~~~~~~~~~~~~GAGGAGCGGGTAACCCG~TTGAAATCCTTTCATG
ATAGGGATTGGGGTTTGCAATTGTCTCCCATGAACGAGGAATTCCCAGTAAGCGCAAGTC
ATGAGCTTGCGTTGATTACGTCCCTGCCCTTTGTACACACCGCCCGTCGCTACTACCGAT
TGAATGATTTAGTGAGGCCTTCGGACTGGCGCT~~~CTTGGATGC~CGGGCCCACG~~~~
~~~~~CGGT~~~~~~~~~~~~~TCTCCGCTGGG~CTC~TCGGCGCC~TCGAGCTGACGGA
AAGATGTC~~~CAAACTTGATCATTTAGAGGAAGTAAAAGTCGTAACAAGGTTTCCGT~~
~~~~~~~~~~~~~~~~~~~~~~~~~~~~~~~~~~~~~~
>CRUSTACEA_Geothelphusa sp. DQ079750
~~~~~~~~~~~~~~~~~~~~~~~~~~~~~~~~~~~~~~~~~~~~~~~~~~~~~~~CATG~
CATGT~CTAAGTACAAGCCAAG~~~~~~~~~~TTAAG~~~GTGAAACCGCGAAT~GGCTC
ATT~AAATCAGCTATGATTCATTGGATCT~GTACCCA~~~~~~~~~C~~~ACTTACTTGG
ATAACTGT~GGTAATTCTAGAGCTAATACATGCACAGAG~TCTCTGACC~~GCAA~~GGG
A~~~~~AGAGCGCTTTTATTAG~TTCAAAACCGGTCGGG~~~~~~~~~~~~~~~~~~~~~
~~~~~~~~~CCTCG~~~~~~~~~~~~~GTCCGTCACCCCACCG~TGTTGAATCTGAATAA
CTTG~~TGGCTGAGCGCA~~CGGTCT~~~~~~~~CCGCACCGGCGCCGCCTCTTT~~~CA
AGTGTCTGCCTTATCAG~CTTTCGATTGTAGGCTATACGCCTACAATGGCTATAACGGGT
AAC~GGGGAATCAGGGTTCG~ATTCCGGAGAGGGAGCCTGAGAAAC~GGCTACCACATCT
AAGGAAGGCAGCAGGCACGCAAATTACCC~ACTCCCGGCACGGGGAGGTAGTGACGAAAA
ATAACGATGCGAGACTCATC~CGAGGCCTCG~~CAATCGGAATGAGTACACTTTAAATCC
TTTA~~~~~~~~~~~~~~~~~~~~~~~~~~~~~~~~~~~~~~~~~~~~~~~~~~~~A~~~
~~~~~~~~CGAGGATCTATTGGAGGGCAAGTCTGGTGCCAGCAGCC~~GCGGTAATTCCA
GCTCCAATAG~CGTATATTAAAGTTGTTGCGGTTAAAAA~~GCTCGTAGTTGGA~~~~~~
~TTTCAGTTC~TGGACTGACG~~~GTTCACC~~~~~GCCC~GGTGCAC~ACTGTCA~~CG
CTCCGAACA~~~~~~~~~~~~~~~~~~~~~~~~~G~~~~CCAC~~~AACAGCCCGCTGGC
TCG~~~~~~~~~~~~~~~~CACGGGGTGCT~~~CTTCATC~~GAGTGTCCC~~~~~GCGT
GGCCGGCAG~~~~~~~~AGTTTAC~TTTGAAAAAATTAGAGTGCT~CAAAGCAGGCTACA
CTGACG~~~~~~~~~~~~~~~~~~~~~~~~~~~~~~G~~CCTGAATGCCTATGCATGGAA
TAATGGAATAG~GACCTCGGTTCTATTTT~~~~GTCGGTTTT~CTGAACCCGAGGTAATG
ACTAATAGGAACAGGCGGGGGCATTCGTATTGCGACGCT~AGAGGTGAAATTCTTGGACC
GTCGCAAG~AC~GAACTACTGCGAAAGCATTTGCCAAGGATG~TTTTCATTAATCAA~GA
ACGAAAGTTAGAGG~TTCGAAGGCGATC~AGATACCGCCCTAGTTCTAA~CCATAAACGA
TGCTGACCAGCGATCC~GC~~~~~~~~~~~C~~~~GGCGTTATTCCCATG~~~~~~~~~~
~~~~~~~~~~~~~~~~~~~~~~~~~~~~~~~~~~~~~~~~~~~~~~~~~~~~~~~~~~~~
~~~~~~~~~~~~~~A~CCCGGCGGGCAGCTT~~CCGGGAAACCAA~~AGTCTTTGGGTT~
CCGGGGGAAGTATGGTTGCAAAGCTGAAACTTAAAGG~AATTGACGGAAGGGCACCACCA
GG~AGTGGAG~CCTGCGGCTT~AATTTGACTCAACACGGGGAACCTCACCAGGCCCAGAC
ACCGGAAGGATTGACAGATTGAG~AGCTCTTTCTCGATTCGGTGGGTGGTGGTGCATGGC
CGTTCTTAGTTGGTGGAGCGATTTG~TCTGGTTAA~TTCCGATAA~CGAACGAGACTCTG
G~CCTACTAAC~~~~~~~~~~~~~~~~~~~~~~T~~AGTCGACGGATCTCCAGCAATTGG
TGTCCAGTTC~~~~~~~~~~~~~~~~~~~~~~~~~~~~~~~~~~~~~~~~~G~~~~CAGC
TTCTTCTTAGAGGGATAAGCGGCAAC~~TTTAGCCGCACGAGATT~~GAGCAATAACAGG
TCTGTGATGCCCTTAGATGTTCTGGGCCGCACGC~GCGCTACACTGAAGGGATCAACGTG
TCCT~~~~~~~~~~~~~~~~~~~~~~~~~~~~~~~~~~~~~~~~~~~~~~~~~~~~~~~~
~~~~~~~~~~~~~~~~~CCCCCT~~~CCGA~~~~~~~~~~~~~~~~~~~~~~~~~~~~~~
~~~~~~~~~~~~~~~~~~~~~~~~~~GAGGAGCGGGTAACCCG~TTGAAATCCTTTCATG
ATAGGGATTGGGGTTTGCAATTGTCTCCCATGAACGAGGAATTCCCAGTAAGCGCAAGTC
ATGAGCTTGCGTTGATTACGTCCCTGCCCTTTGTACACACCGCCCGTCGCTACTACCGAT
TGAATGATTTAGTGAGGCCTTCGGACTGGCGCT~~~CTTGGATGC~CGGGCCCGCG~~~~
~~~~~CGGT~~~~~~CAATCCGCCGCCGCGGG~~CTC~TCGGCGCC~TCGAGCTGACGGA
AAGATGTC~~~CAAA~~~~~~~~~~~~~~~~~~~~~~~~~~~~~~~~~~~~~~~~~~~~~
~~~~~~~~~~~~~~~~~~~~~~~~~~~~~~~~~~~~~~
>CRUSTACEA_Hapalocarcinus marsupialis EU743931
~~~TTTACCTGGTTGATCCTGCCAGTAGTCATATGCTTGT~CTCAAAGATTAAGCCATG~
CATGT~CTAAGTACAAGCCGAT~~~~~~~~~~ACACG~~~GCGAAACCGCGAAT~GGCTC
ATT~AAATCAGCTATGATTCATTGGATCT~GTACCCA~~~~~~~~~C~~~ACTTACTTGG
ATAACTGT~GGTAATTCTAGAGCTAATACATGCACCACG~TCTCTGACC~~GCAA~~GGG
A~~~~~AGAGCGCTTTTATTAG~TTCAAAACCGGTCGGG~~~~~~~~~~~~~~~~~~~~~
~~~~~~~~~CCTCG~~~~~~~~~~~~~GTCCGTCATCCCACCG~TGTTGAATCTGAATAA
CTTT~~GAGCTGAGCGCA~~CGGTCT~~~~~~~~CCGCACCGGCGCCGCCTCTTT~~~CA
AGTGTCTGCCTTATCAG~CTTTCGATTGTAGGTTATACGCCTACAATGGCTATAACGGGT
AAC~GGGGAATCAGGGTTCG~ATTCCGGAGAGGGAGCCTGAGAAAC~GGCTACCACATCT
AAGGAAGGCAGCAGGCACGCAAATTACCC~ACTCCCGGCACGGGGAGGTAGTGACGAAAA
ATAACGATGCGAGACTCATC~CGAGGCCTCG~~CAATCGGAATGAGTACACTTTAAATCC
TTTA~~~~~~~~~~~~~~~~~~~~~~~~~~~~~~~~~~~~~~~~~~~~~~~~~~~~A~~~
~~~~~~~~CGAGGATCTATTGGAGGGCAAGTCTGGTGCCAGCAGCC~~GCGGTAATTCCA
GCTCCAATAG~CGTATATTAAAGTTGTTGCGGTTAAAAA~~GCTCGTAGTTGGA~~~~~~
~TTTCAGTTC~TGGACTGACG~~~GTTCACC~~~~~GCCC~GGTGCAC~ACTGTCA~~CG
CTCCGAACA~~~~~~~~~~~~~~~~~~~~~~~~~G~~~~CCAC~~~AACAGCCCGCTGGC
TCG~~~~~~~~~~~~~~~~CACGGGGTGCT~~~CTTCATC~~GAGTGTCCC~~~~~GCGT
GGCCGGCAG~~~~~~~~AGTTTAC~TTTGAAAAAATTAGAGTGCT~CAAAGCAGGCTACA
TTTGTG~~~~~~~~~~~~~~~~~~~~~~~~~~~~~~~~~CCTGAATGCCTATGCATGGAA
TAATGGAATAG~GACCTCGGTTCTATTTT~~~~GTCGGTTTT~CTGAACCCGAGGTAATG
ACTAATAGGAACAGGCGGGGGCATTCGTATTGCGACGCT~AGAGGTGAAATTCTTGGACC
GTCGCACG~AC~GAACTACTGCGAAAGCATTTGCCAAGGATG~TTTTCATTAATCAA~GA
ACGAAAGTTAGAGG~TTCGAAGGCGATC~AGATACCGCCCTAGTTCTAA~CCATAAACGA
TGCTGACCAGCGATCC~GC~~~~~~~~~~~C~~~~GGCGTTATTCCCATG~~~~~~~~~~
~~~~~~~~~~~~~~~~~~~~~~~~~~~~~~~~~~~~~~~~~~~~~~~~~~~~~~~~~~~~
~~~~~~~~~~~~~~A~CCCGGCGGGCAGCTT~~CCGGGAAACCAA~~AGTCTTTGAGTT~
CCGGGGGAAGTATGGTTGCAAAGCTGAAACTTAAAGG~AATTGACGGAAGGGCACCACCA
GG~AGTGGAG~CCTGCGGCTT~AATTTGACTCAACACGGGGAACCTCACCAGGCCCAGAC
ACCGGAAGGATTGACAGATTGAG~AGCTCTTTCTTGATTCGGTGGGTGGTGGTGCATGGC
CGTTCTTAGTTGGTGGAGCGATTTG~TCTGGTTAA~TTCCGATAA~CGAACGAGACTCTA
G~CCTACTAAC~~~~~~~~~~~~~~~~~~~~~~T~~AGTCGACGGATCTCCAGCAATTGG
TGTCCAGTTC~~~~~~~~~~~~~~~~~~~~~~~~~~~~~~~~~~~~~~~~~G~~~~CAGC
TTCTTCTTAGAGGGATAAGCGGCAAC~~TTTAGCCGCACGAGATT~~GAGCAATAACAGG
TCTGTGATGCCCTTAGATGTTCTGGGCCGCACGC~GCGCTACACTGAAGGGATCAACGTG
TCGT~~~~~~~~~~~~~~~~~~~~~~~~~~~~~~~~~~~~~~~~~~~~~~~~~~~~~~~~
~~~~~~~~~~~~~~~~~CCCCCT~~~CCGA~~~~~~~~~~~~~~~~~~~~~~~~~~~~~~
~~~~~~~~~~~~~~~~~~~~~~~~~~GAGGAGCGGGTAACCCG~TTGAAATCCTTTCATG
ATAGGGATTGGGGTTTGCAATTATCTCCCATGAACGAGGAATTCCCAGTAAGCGCAAGTC
ATGAGCTTGCGTTGATTACGTCCCTGCCCTTTGTACACACCGCCCGTCGCTACTACCGAT
TGAATGATTTAGTGAGGCCTTCGGACTGGCGCT~~~CTTGGATGC~CGTGCCCGCG~~~~
~~~~~CGGTCAT~~~~~~~~~TACGTCGCCGGG~ATC~TCTGCGCC~TCGAGCTGACGGA
AAGATGTC~~~CAAACTTGATCATTTAGAGGAAGTAAAAGTCGTAACAAGGTTTCCGTAG
GTGAACCTGGGGAAAGGATCA~~~~~~~~~~~~~~~~~
>CRUSTACEA_Helice tridens shenei Z70525
~~~~~TACCTGGTTGATCCTGCCAGTAGTCATATGCTTGT~CTCAAAGATTAAGCCATG~
CATGT~CTAAGTACAAGCCGAT~~~~~~~~~~TTAAG~~~GCGAAACCGCGAAT~GGCTC
ATT~AAATCAGCTATGATTCATTGGATCT~GTACCCA~~~~~~~~~C~~~ACTTACTTGG
ATAACTGT~GGTAATTCTAGAGCTAATACATGCACCACG~TCTCTGACC~~GCAA~~GGG
A~~~~~AGAGCGCTTTTATTAG~TTCAAAACCGGTCGGG~~~~~~~~~~~~~~~~~~~~~
~~~~~~~~~CCTCG~~~~~~~~~~~~~GTCCGTCACCCCACCG~TGTTGAATCTGAATAA
CTTG~~TCGCTGAGCGCA~~CGGTCT~~~~~~~~CCGCACCGGCGCCGCCTCTTT~~~CA
AGTGTCTGCCTTATCAG~CTTTCGATTGTAGGTTATACGCCTACAATGGCTATAACGGGT
AAC~GGGGAATCAGGGTTCG~ATTCCGGAGAGGGAGCCTGAGAAAC~GGCTACCACATCT
AAGGAAGGCAGCAGGCACGCAAATTACCC~ACTCCCGGCACGGGGAGGTAGTGACGAAAA
ATAACGATGCGAGACTCATC~CGAGGCCTCG~~CAATCGGAATGAGTACACTTTAAATCC
TTTA~~~~~~~~~~~~~~~~~~~~~~~~~~~~~~~~~~~~~~~~~~~~~~~~~~~~A~~~
~~~~~~~~CGAGGATCTATTGGAGGGCAAGTCTGGTGCCAGCAGCC~~GCGGTAATTCCA
GCTCCAATAG~CGTATATTAAAGTTGTTGCGGTTAAAAA~~GCTCGTAGTTGGA~~~~~~
~TTTCAGTTC~TGGACTGACG~~~GTTCACC~~~~~GCCC~GGTGCAC~ACTGTCA~~CG
CTCCGAACA~~~~~~~~~~~~~~~~~~~~~~~~~G~~~~CCAC~~~AACAGCCCGCTGGC
TCG~~~~~~~~~~~~~~~~CACGGGGTGCT~~~CTTCATC~~GAGTGTCCC~~~~~GCGT
GGCCGGCAG~~~~~~~~AGTTTAC~TTTGAAAAAATTAGAGTGCT~CAAAGCAGGCTACA
CTTACG~~~~~~~~~~~~~~~~~~~~~~~~~~~~~~G~~CCTGAATGCCTATGCATGGAA
TAATGGAATAG~GACCTCGGTTCTATTTT~~~~GTCGGTTTT~CTGAACCCGAGGTAATG
ACTAATAGGAACAGGCGGGGGCATTCGTATTGCGACGCT~AGAGGTGAAATTCTTGGACC
GTCGCAAG~A~~GAACTACTGCGAAAGCATTTGCCAAGGATG~TTTTCATTAATCAA~GA
ACGAAAGTTAGAGG~TTCGAAGGCGATC~AGATACCGCCCTAGTTCTAA~CCATAAACGA
TGCTGACCAGCGATCC~GC~~~~~~~~~~~C~~~~GGCGTTATTCCCATG~~~~~~~~~~
~~~~~~~~~~~~~~~~~~~~~~~~~~~~~~~~~~~~~~~~~~~~~~~~~~~~~~~~~~~~
~~~~~~~~~~~~~~A~CCCGGCGGGCAGCTT~~CCGGGAAACCAA~~AGTCTTTGGGTT~
CCGGGGGAAGTATGGTTGCAAAGCTGAAACTTAAAGG~AATTGACGGAAGGGCACCACCA
GG~AGTGGAGACCTGCGGCTTTAATTTGACTCAACACGGGGAACCTCACCAGGCCCAGAC
ACCGGAAGGATTGACAGATTGAG~AGCTCTTTCTCGATTCGGTGGGTGGTGGTGCATGGC
CGTTCTTAGTTGGTGGAGCGATTTG~TCTGGTTAA~TTCCGATAA~CGAACGAGACTCTG
G~CCTACTAAC~~~~~~~~~~~~~~~~~~~~~~T~~AGTCGACGGATCTCCAGCAATTGG
TGTCCAGTTC~~~~~~~~~~~~~~~~~~~~~~~~~~~~~~~~~~~~~~~~~G~~~~CAGC
TTCTTCTTAGAGGGATAAGCGGCAAC~~TTTAGCCGCACGAGATT~~GAGCAATAACAGG
TCTGTGATGCCCTTAGATGTTCTGGGCCGCACGC~GCGCTACACTGAAGGGATCAACGTG
TCCT~~~~~~~~~~~~~~~~~~~~~~~~~~~~~~~~~~~~~~~~~~~~~~~~~~~~~~~~
~~~~~~~~~~~~~~~~~CCCCCT~~~CCGA~~~~~~~~~~~~~~~~~~~~~~~~~~~~~~
~~~~~~~~~~~~~~~~~~~~~~~~~~GAGGAGCGGGTAACCCG~TTGAAATCCTTTCATG
ATAGGGATTGGGGTTTGCAATTGTCTCCCATGAACGAGGAATTCCCAGTAAGCGCAAGTC
ATGAGCTTGCGTTGATTACGTCCCTGCCCTTTGTACACACCGCCCGTCGCTACTACCGAT
TGAATGATTTAGTGAGGC~TTCGGACTGGCGCT~~~CTTGGATGC~CGGGCCCACG~~~~
~~~~~CGGT~~~~~~~~~~~~TCCGCCGCTGGG~CTT~TCGGCGCC~TCGAGCTGACGGA
AAGATGTC~~~CAAACTTGATCATTTAGAGGAAGTAAAAGTCGTAACAAGGTTTCCGTAG
GTGAACCTGCGGAAGGATCATTA~~~~~~~~~~~~~~~
>CRUSTACEA_Helice tridens tientsinensis Z70526
~~~~~TACCTGGTTGATCCTGCCAGTAGTCATATGCTTGT~CTCAAAGATTAAGCCATG~
CATGT~CTAAGTACAAGCCGAT~~~~~~~~~~TTAAG~~~GCGAAACCGCGAAT~GGCTC
ATT~AAATCAGCTATGATTCATTGGATCT~GTACCCA~~~~~~~~~C~~~ACTTACTTGG
ATAACTGT~GGTAATTCTAGAGCTAATACATGCACCACG~TCTCTGACC~~GCAA~~GGG
A~~~~~AGAGCGCTTTTATTAG~TTCAAAACCGGTCGGG~~~~~~~~~~~~~~~~~~~~~
~~~~~~~~~CCTCG~~~~~~~~~~~~~GTCCGTCACCCCACCG~TGTTGAATCTGAATAA
CTTG~~TCGCTGAGCGCA~~CGGTCT~~~~~~~~CCGCACCGGCGCCGCCTCTTT~~~CA
AGTGTCTGCCTTATCAG~CTTTCGATTGTAGGTTATACGCCTACAATGGCTATAACGGGT
AAC~GGGGAATCAGGGTTCG~ATTCCGGAGAGGGAGCCTGAGAAAC~GGCTACCACATCT
AAGGAAGGCAGCAGGCACGCAAATTACCC~ACTCCCGGCACGGGGAGGTAGTGACGAAAA
ATAACGATGCGAGACTCATC~CGAGGCCTCG~~CAATCGGAATGAGTACACTTTAAATCC
TTTA~~~~~~~~~~~~~~~~~~~~~~~~~~~~~~~~~~~~~~~~~~~~~~~~~~~~A~~~
~~~~~~~~CGAGGATCTATTGGAGGGCAAGTCTGGTGCCAGCAGCC~~GCGGTAATTCCA
GCTCCAATAG~CGTATATTAAAGTTGTTGCGGTTAAAAA~~GCTCGTAGTTGGA~~~~~~
~TTTCAGTTC~TGGACTGACG~~~GTTCACC~~~~~GCCC~GGTGCAC~ACTGTCA~~CG
CTCCGAACA~~~~~~~~~~~~~~~~~~~~~~~~~G~~~~CCAC~~~AACAGCCCGCTGGC
TCG~~~~~~~~~~~~~~~~CACGGGGTGCT~~~CTTCATC~~GAGTGTCCC~~~~~GCGT
GGCCGGCAG~~~~~~~~AGTTTAC~TTTGAAAAAATTAGAGTGCT~CAAAGCAGGCTACA
CTTACG~~~~~~~~~~~~~~~~~~~~~~~~~~~~~~G~~CCTGAATGCCTATGCATGGAA
TAATGGAATAG~GACCTCGGTTCTATTTT~~~~GTCGGTTTT~CTGAACCCGAGGTAATG
ACTAATAGGAACAGGCGGGGGCATTCGTATTGCGACGCT~AGAGGTGAAATTCTTGGACC
GTCGCAAG~A~~GAACTACTGCGAAAGCATTTGCCAAGGATG~TTTTCATTAATCAA~GA
ACGAAAGTTAGAGG~TTCGAAGGCGATC~AGATACCGCCCTAGTTCTAA~CCATAAACGA
TGCTGACCAGCGATCC~GC~~~~~~~~~~~C~~~~GGCGTTATTCCCATG~~~~~~~~~~
~~~~~~~~~~~~~~~~~~~~~~~~~~~~~~~~~~~~~~~~~~~~~~~~~~~~~~~~~~~~
~~~~~~~~~~~~~~A~CCCGGCGGGCAGCTT~~CCGGGAAACCAA~~AGTCTTTGGGTT~
CCGGGGGAAGTATGGTTGCAAAGCTGAAACTTAAAGG~AATTGACGGAAGGGCACCACCA
GG~AGTGGAGACCTGCGGCTTTAATTTGACTCAACACGGGGAACCTCACCAGGCCCAGAC
ACCGGAAGGATTGACAGATTGAG~AGCTCTTTCTCGATTCGGTGGGTGGTGGTGCATGGC
CGTTCTTAGTTGGTGGAGCGATTTG~TCTGGTTAA~TTCCGATAA~CGAACGAGACTCTG
G~CCTACTAAC~~~~~~~~~~~~~~~~~~~~~~T~~AGTCGACGGATCTCCAGCAATTGG
TGTCCAGTTC~~~~~~~~~~~~~~~~~~~~~~~~~~~~~~~~~~~~~~~~~G~~~~CAGC
TTCTTCTTAGAGGGATAAGCGGCAAC~~TTTAGCCGCACGAGATT~~GAGCAATAACAGG
TCTGTGATGCCCTTAGATGTTCTGGGCCGCACGC~GCGCTACACTGAAGGGATCAACGTG
TCCT~~~~~~~~~~~~~~~~~~~~~~~~~~~~~~~~~~~~~~~~~~~~~~~~~~~~~~~~
~~~~~~~~~~~~~~~~~CCCCCT~~~CCGA~~~~~~~~~~~~~~~~~~~~~~~~~~~~~~
~~~~~~~~~~~~~~~~~~~~~~~~~~GAGGAGCGGGTAACCCG~TTGAAATCCTTTCATG
ATAGGGATTGGGGTTTGCAATTGTCTCCCATGAACGAGGAATTCCCAGTAAGCGCAAGTC
ATGAGCTTGCGTTGATTACGTCCCTGCCCTTTGTACACACCGCCCGTCGCTACTACCGAT
TGAATGATTTAGTGAGGC~TTCGGACTGGCGCT~~~CTTGGATGC~CGGGCCCACG~~~~
~~~~~CGGT~~~~~~~~~~~~TCCGCCGCTGGG~CTT~TCGGCGCC~TCGAGCTGACGGA
AAGATGTC~~~CAAATTTGATCATTTAGAGGAAGTAAAAGTCGTAACAAGGTTTCCGTAG
GTGAACCTGCGGAAGGATCATTA~~~~~~~~~~~~~~~
>CRUSTACEA_Hemigrapsus sanguineus AY216710
~~~~~~~~~~~~~~~~~~~~~~~~~TAGTCATATGCTTGT~CTCAAAGATTAAGCCATG~
CATGT~CTAAGTACAAGCCGAT~~~~~~~~~~TTAAG~~~GCGAAACCGCGAAT~GGCTC
ATT~AAATCAGCTATGATTCATTGGATCT~GTACCCA~~~~~~~~~C~~~ACTTACTTGG
ATAACTGT~GGTAATTCTAGAGCTAATACATGCACCACG~TCTCTGACC~~GCAA~~GGG
A~~~~~AGAGCGCTTTTATTAG~TTCAAAACCGGTCGGG~~~~~~~~~~~~~~~~~~~~~
~~~~~~~~~CCTCG~~~~~~~~~~~~~GTCCGTCACCCCACCG~TGTTGAATCTGAATAA
CTTG~~TCGCTGAGCGCA~~CGGTCT~~~~~~~~CCGCACCGGCGCCGCCTCTTT~~~CA
AGTGTCTGCCTTATCAG~CTTTCGATTGTAGGTTATACGCCTACAATGGCTATAACGGGT
AAC~GGGGAATCAGGGTTCG~ATTCCGGAGAGGGAGCCTGAGAAAC~GGCTACCACATNT
AAGGAAGGCAGCAGGCGCGCAAATTACCC~ACTCCCGGCACGGGGAGGTAGTGACGAAAA
NTAACGATGCGAGACTCATC~CGAGGCCTCG~~CAATCGGAATGAGTACACTTTAAATCC
TTTA~~~~~~~~~~~~~~~~~~~~~~~~~~~~~~~~~~~~~~~~~~~~~~~~~~~~A~~~
~~~~~~~~CGAGGATCTATTGGAGGGCAAGTCTGGTGCCAGCAGCC~~GCGGTAATTCCA
GCTCCAATAG~CGTATATTAAAGTTGTTGCGGTTAAAAA~~GCTCGTAGTTGGA~~~~~~
~TTTCAGTTC~TGGACTGACG~~~GTTCACC~~~~~GCCC~GGTGCAC~ACTGTCA~~CG
CTCCGAACA~~~~~~~~~~~~~~~~~~~~~~~~~A~~~~GCAT~~~AACAGCCCGCTGGC
TCG~~~~~~~~~~~~~~~~CACGGGGTGCT~~~CTTCATC~~GAGTGTCCC~~~~~GCGT
GGCCGGCAG~~~~~~~~AGTTTAC~TTTGAAAAAATTAGAGTGCT~CAAAGCAGGCTACA
CTTACG~~~~~~~~~~~~~~~~~~~~~~~~~~~~~~G~~CCTGAATGCCTATGCATGGAA
TAATGGAATAG~GACCTCGGTTCTATTTT~~~~GTCGGTTTT~CTGAACCCGAGGTAATG
ACTAATAGGAACAGGCGGGGGCATTCGTATTGCGACGCT~AGAGGTGAAATTCTTGGACC
GTCGCAAG~AC~GAACTACTGCGAAAGCATTTGCCAAGGATG~TTTTCATTAATCAA~GA
ACGAAAGTTAGAGG~TTCGAAGGCGATC~AGATACCGCCCTAGTTCTAA~CCATAAACGA
TGCTGACCAGCGATCC~GC~~~~~~~~~~~C~~~~GGCGTTATTCCCATG~~~~~~~~~~
~~~~~~~~~~~~~~~~~~~~~~~~~~~~~~~~~~~~~~~~~~~~~~~~~~~~~~~~~~~~
~~~~~~~~~~~~~~A~CCCGGCGGGCAGCTT~~CCGGGAAACCAA~~AGTCTTTGGGTT~
CCGGGGGAAGTATGGTTGCAAAGCTGAAACTTAAAGG~AATTGACGGAAGGGCACCACCA
GG~AGTGGAG~CCTGCGGCTT~AATTTGACTCAACACGGGGAACCTCACCAGGCCCAGAC
ACCGGAAGGATTGACAGATTGAG~AGCTCTTTCTCGATTCGGTGGGTGGTGGTGCATGGC
CGTTCTTAGTTGGTGGAGCGATTTG~TCTGGTTAA~TTCCGATAA~CGAACGAGACTCTG
G~CCTACTAAC~~~~~~~~~~~~~~~~~~~~~~T~~AGTCGACGGATCTCCAGCAATTGG
TGTCCAGTTC~~~~~~~~~~~~~~~~~~~~~~~~~~~~~~~~~~~~~~~~~G~~~~CAGC
TTCTTCTTAGAGGGATAAGCGGCAAC~~TTTAGCCGCACGAGAGT~~GAGCAATAACAGG
TCTGTGATGCCCTTAGATGTTCTGGGCCGCACGC~GCGCTACACTGAAGGGATCAACGTG
TCCT~~~~~~~~~~~~~~~~~~~~~~~~~~~~~~~~~~~~~~~~~~~~~~~~~~~~~~~~
~~~~~~~~~~~~~~~~~CCCCCT~~~CCGA~~~~~~~~~~~~~~~~~~~~~~~~~~~~~~
~~~~~~~~~~~~~~~~~~~~~~~~~~GAGGAGCGGGTAACCCG~TTGAAATCCTTTCATG
NTAGGGATTGGGGTTTGCAATTGTCTCCCATGAACGAGGAATTCCCAGTAAGCGCAAGTC
ATGAGCTTGCGTTGATTACGTCCCTGCCCTTTGTACACACCGCCCGTCGCTACTACCGAT
TGAATGATTTAGTGAGGCCTTCGGACTGGCGCTA~~CTTGGATGCACGGGCCCACG~~~~
~~~~~CGGT~~~~~~~~~~~TACCGCCGCTGGG~CTT~TCGGCGCC~TCGAGCTGACGGA
AAGATAGTTCACAAACTTGATCATTTAGAGGAAGTAA~~~~~~~~~~~~~~~~~~~~~~~
~~~~~~~~~~~~~~~~~~~~~~~~~~~~~~~~~~~~~~
>CRUSTACEA_Hemigrapsus sinensis EU284146
~~~~~~~~~~~~~~~~~~~~~~~~~~~~~~~~~~~~~~~~~~~~~~~~~~~~~~~~~~~~
~~~~~~~~~~~~~~~~~~~~~~~~~~~~~~~~~~~~~~~~~~GAAACTGCGAAT~GGCTC
ATT~AAATCAGCTATGATTCATTGGATCT~GTACCCA~~~~~~~~~C~~~ACTTACTTGG
ATAACTGT~GGTAATTCTAGAGCTAATACATGCACCACG~TCTCTGACC~~GCAA~~GGG
A~~~~~AGAGCGCTTTTATTAG~TTCAAAACCGGTCGGG~~~~~~~~~~~~~~~~~~~~~
~~~~~~~~~CCTCG~~~~~~~~~~~~~GTCCGTCACCCCACCG~TGTTGAATCTGAATAA
CTTG~~TCGCTGAGCGCA~~CGGTCT~~~~~~~~CCGCACCGGCGCCGCCTCTTT~~~CA
AGTGTCTGCCTTATCAG~CTTTCGATTGTAGGTTATACGCCTACAATGGCTATAACGGGT
AAC~GGGGAATCAGGGTTCG~ATTCCGGAGAGGGAGCCTGAGAAAC~GGCTACCACATCT
AAGGAAGGCAGCAGGCACGCAAATTACCC~ACTCCCGGCACGGGGAGGTAGTGACGAAAA
ATAACGATGCGAGACTCATC~CGAGGCCTCG~~CAATCGGAATGAGTACACTTTAAATCC
TTTA~~~~~~~~~~~~~~~~~~~~~~~~~~~~~~~~~~~~~~~~~~~~~~~~~~~~A~~~
~~~~~~~~CGAGGATCTATTGGAGGGCAAGTCTGGTGCCAGCAGCC~~GCGGTAATTCCA
GCTCCAATAG~CGTATATTAAAGTTGTTGCGGTTAAAAA~~GCTCGTAGTTGGA~~~~~~
~TTTCAGTTC~TGGACTGACG~~~GTTCACC~~~~~GCCC~GGTGCAT~ACTGTCA~~CG
CTCCGAACA~~~~~~~~~~~~~~~~~~~~~~~~~G~~~~CCAC~~~AACAGCCCGCTGGC
TCG~~~~~~~~~~~~~~~~CACGGGGTGCT~~~CTTCATC~~GAGTGTCCC~~~~~GCGT
GGCCGGCAG~~~~~~~~AGTTTAC~TTTGAAAAAATTAGAGTGCT~CAAAGCAGGCTACA
TTTACG~~~~~~~~~~~~~~~~~~~~~~~~~~~~~~G~~CCTGAATGCCTATGCATGGAA
TAATGGAATAG~GACCTCGGTTCTATTTT~~~~GTCGGTTTT~CTGAACCCGAGGTAATG
ACTAATAGGAACAGGCGGGGGCATTCGTATTGCGACGCT~AGAGGTGAAATTCTTGGACC
GTCGCAAG~AC~GAACTACTGCGAAAGCATTTGCCAAGGATG~TTTTCATTAATCAA~GA
ACGAAAGTTAGAGG~TTCGAAGGCGATC~AGATACCGCCCTAGTTCTAA~CCCTAAACGA
TGCTGACCAGCGATCC~GC~~~~~~~~~~~C~~~~GGCGTTATTCCCATG~~~~~~~~~~
~~~~~~~~~~~~~~~~~~~~~~~~~~~~~~~~~~~~~~~~~~~~~~~~~~~~~~~~~~~~
~~~~~~~~~~~~~~A~CCCGGCGGGCAGCTT~~CCGGGAAACCAA~~AGTCTTTGGGTT~
CCGGGGGAAGTATGGTTGCAAAGCTGAAACTTAAAGG~AATTGACGGAAGGGCACCACCA
GG~AGTGGAG~CCTGCGGCTT~AATTTGACTCAACACGGGGAACCTCACCAGGCCCAGAC
ACCGGAAGGATTGACAGATTGAG~AGCTCTTTCTCGATTCGGTGGGTGGTGGTGCATGGC
CGTTCTTAGTTGGTGGAGCGATTTG~TCTGGTTAA~TTCCGATAA~CGAACGAGACTCTG
G~CCTACTAAC~~~~~~~~~~~~~~~~~~~~~~T~~AGTCGACGGATCTCCAGCAATTGG
TGTCCAGTTC~~~~~~~~~~~~~~~~~~~~~~~~~~~~~~~~~~~~~~~~~G~~~~CAGC
TTCTTCTTAGAGGGATAAGCGGCAAC~~TTTAGCCGCACGAGATT~~GAGCAATAACAGG
TCTGTGATGCCCTTAGATGTTCTGGGCCGCACGC~GCGCTACACTGAAGGGATCAACGTG
TCCT~~~~~~~~~~~~~~~~~~~~~~~~~~~~~~~~~~~~~~~~~~~~~~~~~~~~~~~~
~~~~~~~~~~~~~~~~~CCCCCT~~~CCGA~~~~~~~~~~~~~~~~~~~~~~~~~~~~~~
~~~~~~~~~~~~~~~~~~~~~~~~~~GAGGAGCGGGTAACCCG~TTGAAATCCTTTCATG
ATAGGGATTGGGGTTTGCAATTGTCTCCCATGAACGAGGAATTCCCAGTAAGCGCAAGTC
ATGAGCTTGCGTTGATTACGTCCCTGCCCTTTGTACACACCGCCCGTCGCTACTACCGAT
TGAATGATTTAGTGAGGCCTTCGGACTGGCGCT~~~CTTGGATGC~CGGGTCCACG~~~~
~~~~~TGGTTCG~~~~~~~~~~CCGC~~~TGGGC~TT~TCGGCGCC~TCGAGCTGACGGA
AAGATGTC~~~CAAACTTGATCATTTAGAGGAAGTAAAAGTCGTAACAAGGTTTCCGTAG
GTGAACCTGCAG~~~~~~~~~~~~~~~~~~~~~~~~~~
>CRUSTACEA_Hepatus epheliticus AF436004
~~~~~~~~~~~~~~~~~~~~~~~~~~~~TCATATGCTTGT~CTCAAAGATTAAGCCATG~
CATGT~CTAAGTACAAGCCGAC~~~~~~~~~~TTAAG~~~GCGAAACCGCGAAT~GGCTC
ATT~AAATCAGCTATGATTCATTGGATCT~GTACCCA~~~~~~~~~C~~~ACTTACTTGG
ATAACTGT~GGTAATTCTAGAGCTAATACATGCACCACG~TCTCTGACC~~GCAA~~GGG
A~~~~~AGAGCGCTTTTATTAG~TTCAAAACCGGTCGGG~~~~~~~~~~~~~~~~~~~~~
~~~~~~~~~CCTCG~~~~~~~~~~~~~GTCCGTCACCCCACCG~TGTTGAATCTGAATAA
CTTG~~TCGCTGAGCGCA~~CGGTCT~~~~~~~~CCGCACCGGCGCCGCCTCTTT~~~CA
AGTGTCTGCCTTATCAG~CTTTCGATTGTAGGTTATACGCCTACAATGGCTATAACGGGT
AAC~GGGGAATCAGGGTTCG~ATTCCGGAGAGGGAGCCTGAGAAAC~GGCTACCACATCT
AAGGAAGGCAGCAGGCACGCAAATTACCC~ACTCCCGGCACGGGGAGGTAGTGACGAAAA
ATAACGATGCGAGACTCATC~CGAGGCCTCG~~CAATCGGAATGAGTACACTTTAAATCC
TTTA~~~~~~~~~~~~~~~~~~~~~~~~~~~~~~~~~~~~~~~~~~~~~~~~~~~~A~~~
~~~~~~~~CGAGGATCTATTGGAGGGCAAGTCTGGTGCCAGCAGCC~~GCGGTAATTCCA
GCTCCAATAG~CGTATATTAAAGTTGTTGCGGTTAAAAA~~GCTCGTAGTTGGA~~~~~~
~TTTCAGTTC~TGGACTGACG~~~GTTCACC~~~~~GCCC~GGTGCAT~ACTGTCA~~CG
CTCCGAACA~~~~~~~~~~~~~~~~~~~~~~~~~G~~~~CCAC~~~AACAGCCCGCTGGC
TCG~~~~~~~~~~~~~~~~CACGGGGTGCT~~~CTTCATC~~GAGTGTCCC~~~~~GCGT
GGCCGGCAG~~~~~~~~AGTTTAC~TTTGAAAAAATTAGAGTGCT~CAAAGCAGGCTACA
CTGACG~~~~~~~~~~~~~~~~~~~~~~~~~~~~~~G~~CCTGAATGCCTATGCATGGAA
TAATGGAATAG~GACCTCGGTTCTATTTT~~~~GTCGGTTTT~CTGAACCCGAGGTAATG
ACTAATAGGAACAGGCGGGGGCATTCGTATTGCGACGCT~AGAGGTGAAATTCTTGGACC
GTCGCAAG~AC~GAACTACTGCGAAAGCATTTGCCAAGGATG~TTTTCATTAATCAA~GA
ACGAAAGTTAGAGG~TTCGAAGGCGATC~AGATACCGCCCTAGTTCTAA~CCATAAACGA
TGCTGACCAGCGATCC~GC~~~~~~~~~~~C~~~~GGCGTTATTCCCATG~~~~~~~~~~
~~~~~~~~~~~~~~~~~~~~~~~~~~~~~~~~~~~~~~~~~~~~~~~~~~~~~~~~~~~~
~~~~~~~~~~~~~~A~CCCGGCGGGCAGCTT~~CCGGGAAACCAA~~AGTCTTTGGGTT~
CCGGGGGAAGTATGGTTGCAAAGCTGAAACTTAAAGG~AATTGACGGAAGGGCACCACCA
GG~AGTGGAG~CCTGCGGCTT~AATTTGACTCAACACGGGGAACCTCACCAGGCCCAGAC
ACCGGAAGGATTGACAGATTGAG~AGCTCTTTCTCGATTCGGTGGGTGGTGGTGCATGGC
CGTTCTTAGTTGGTGGAGCGATTTG~TCTGGTTAN~NNNNNNNNN~NNNNNNNNNNNNTG
G~CCTACTAAC~~~~~~~~~~~~~~~~~~~~~~T~~AGTCGACGGATCTCCAGCAATTGG
TGTCCAGTTC~~~~~~~~~~~~~~~~~~~~~~~~~~~~~~~~~~~~~~~~~G~~~~CAGC
TTCTTCTTAGAGGGATAAGCGGCAAT~~TCTAGCCGCACGAGATT~~GAGCAATAACAGG
TCTGTGATGCCCTTAGATGTTCTGGGCCGCACGC~GCGCTACACTGAAGGGATCAACGTG
TCCT~~~~~~~~~~~~~~~~~~~~~~~~~~~~~~~~~~~~~~~~~~~~~~~~~~~~~~~~
~~~~~~~~~~~~~~~~~CCCCCT~~~CCGA~~~~~~~~~~~~~~~~~~~~~~~~~~~~~~
~~~~~~~~~~~~~~~~~~~~~~~~~~GAGGAGCGGGTAACCCG~TTGAAATCCTTTCATG
ATAGGGATTGGGGTTTGCAATTGTCTCCCATGAACGAGGAATTCCCAGTAAGCGCAAGTC
ATGAGCTTGCGTTGATTACGTCCCTGCCCTTTGTACACACCGCCCGTCGCTACTACCGAT
TGAATGATTTAGTGAGGCCTTCGGACTGGCGCT~~~CTTGGATGC~CGGGCCCATG~~~~
~~~~~CGGTTCC~~~~~~~~~GCCGC~~~TGGAC~TT~TCGGCGCC~TCGAGCTGACGGA
AAGATGTC~~~CAAACTTGATCATTTAGAGGAAGTAAAAGTCGTAACAAGGTTTCCGTAG
GTGAACCTGCGGAAGGATCATTA~~~~~~~~~~~~~~~
>CRUSTACEA_Liocarcinus depurator FJ174919
~~~~~~~~~~~~~~~~~~~~~~~~~~~~~~~~~~~~~~~~~~~~~~~~~~~~~~~~~~~~
~~~~~~~~~~~~~~~~~~~~~T~~~~~~~~~~TTAAG~~~GCGAAACCGCGAAT~GGCTC
ATT~AAATCAGCTATGATTCATTGGATCT~GTACCCA~~~~~~~~~C~~~ACTTACTTGG
ATAACTGT~GGTAATTCTAGAGCTAATACATGCACCACG~TCTCTGACC~~GCAA~~GGG
A~~~~~AGAGCGCTTTTATTAG~TTCAAAACCGGTCGGG~~~~~~~~~~~~~~~~~~~~~
~~~~~~~~~CCTCG~~~~~~~~~~~~~GTCCGTCACCCCACCG~TGTTGAATCTGAATAA
CTTG~~TCGCTGAGCGCA~~CGGTCT~~~~~~~~CCGCACCGGCGCCGCCTCTTT~~~CA
AGTGTCTGCCTTATCAG~CTTTCGATTGTAGGTTATGCGCCTACAATGGCTATAACGGGT
AAC~GGGGAATCAGGGTTCG~ATTCCGGAGAGGGAGCCTGAGAAAC~GGCTACCACATCT
AAGGAAGGCAGCAGGCACGCAAATTACCC~ACTCCCGGCACGGGGAGGTAGTGACGAAAA
ATAACGATGCGAGACTCATC~CGAGGCCTCG~~CAATCGGAATGAGTACACTTTAAATCC
TTTA~~~~~~~~~~~~~~~~~~~~~~~~~~~~~~~~~~~~~~~~~~~~~~~~~~~~A~~~
~~~~~~~~CGAGGATCTATTGGAGGGCAAGTCTGGTGCCAGCAGCC~~GCGGTAATTCCA
GCTCCAATAG~CGTATATTAAAGTTGTTGCGGTTAAAAA~~GCTCGTAGTTGGA~~~~~~
~TTTCAGTTC~TGGACTGATG~~~GTTCACC~~~~~GCCC~GGTGCAC~ACCGTCA~~CG
CTCCGAACA~~~~~~~~~~~~~~~~~~~~~~~~~G~~~~CCAC~~~AACAGCCCGCTGGC
TCG~~~~~~~~~~~~~~~~CACGGGGTGCT~~~CTTCATC~~GAGTGTCCC~~~~~GCGT
GGCCGGCAG~~~~~~~~AGTTTAC~TTTGAAAAAATTAGAGTGCT~CAAAGCAGGCTACA
CTGACG~~~~~~~~~~~~~~~~~~~~~~~~~~~~~~G~~CCTGAATGCCTATGCATGGAA
TAATGGAATAG~GACCTCGGTTCTATTTT~~~~GTCGGTTTT~CTGAACCCGAGGTAATG
ACTAATAGGAACAGGCGGGGGCATTCGTATTGCGACGCT~AGAGGTGAAATTCTTGGACC
GTCGCAAG~AC~GAACTACTGCGAAAGCATTTGCCAAGGATG~TTT~CATTAATCAA~GA
ACGAAAGTTAGAGG~TTCGAAGGCGATC~AGATACCGCCCTAGTTCTAA~CCATAAACGA
TGCTGACCAGCGATCC~GC~~~~~~~~~~~C~~~~GGTGTTATTCCCATG~~~~~~~~~~
~~~~~~~~~~~~~~~~~~~~~~~~~~~~~~~~~~~~~~~~~~~~~~~~~~~~~~~~~~~~
~~~~~~~~~~~~~~A~CCCGGCGGGCAGCTT~~CCGGGAAACCAA~~AGTCTTTGGGTT~
CCGGGGGAAGTATGGTTGCAAAGCTGAAACTTAAAGG~AATTGACGGAAGGGCACCACCA
GG~AGTGGAG~CCTGCGGCTT~AATTTGACTCAACACGGGGAACCTCACCAGGCCCAGAC
ACCGGAAGGATTGACAGATTGAG~AGCTCTTTCTCGATTCGGTGGGTGGTGGTGCATGGC
CGTTCTTAGTTGGTGGAGCGATTTG~TCTGGTTAA~TTCCGATAA~CGAACGAGACTCTG
G~CCTACTAAC~~~~~~~~~~~~~~~~~~~~~~T~~AGTCGACGGATCTCCAGCAATTGG
TGTCCAGTTC~~~~~~~~~~~~~~~~~~~~~~~~~~~~~~~~~~~~~~~~~G~~~~TAGC
TTCTTCTTAGAGGGATAAGCGGCAAT~~TCTAGCCGCACGAGATT~~GAGCAATAACAGG
TCTGTGATGCCCTTAGATGTTCTGGGCCGCACGC~GCGCTACACTGAAGGGATCAACGTG
TCCT~~~~~~~~~~~~~~~~~~~~~~~~~~~~~~~~~~~~~~~~~~~~~~~~~~~~~~~~
~~~~~~~~~~~~~~~~~CCCCCT~~~CCGA~~~~~~~~~~~~~~~~~~~~~~~~~~~~~~
~~~~~~~~~~~~~~~~~~~~~~~~~~GAGGAGCGGGTAACCCG~TTGAAATCCTTTCATG
ATAGGGATTGGGGTTTGCAATTGTCTCCCATGAACGAGGAATTCCCAGTAAGCGCAAGTC
ATGAGCTTGCGTTGATTACGTCCCTGCCCTTTGTACACACCGCCCGTCGCTACTACCGAT
TGAATGATTTAGTGAGGCCTTCGGACTGGCGCT~~~CTTGGATGC~CGGGCCCATG~~~~
~~~~~CGGTTC~~~~~~~~~~GCCGC~~~TGA~C~TT~TCGGCGCC~TCGAGCTGACGGA
AAGATGTC~~~CAAACTTGATCATTTAGAGGAAGTAAAAGTCGTAACAAGGTTTCCGTAG
GTGAACCTGC~~~~~~~~~~~~~~~~~~~~~~~~~~~~
>CRUSTACEA_Liocarcinus maculatus FJ174920
~~~~~~~~~~~~~~~~~~~~~~~~~~~~~~~~~~~~~~~~~~~~~~~~~~~~~~~~~~~~
~~~~~~~~~~~~~~~~~~~~~T~~~~~~~~~~TTAAG~~~GCGAAACCGCGAAT~GGCTC
ATT~AAATCAGCTATGATTCATTGGATCT~GTACCCA~~~~~~~~~C~~~ACTTACTTGG
ATAACTGT~GGTAATTCTAGAGCTAATACATGCACCACG~TCTCTGACC~~GCAA~~GGG
A~~~~~AGAGCGCTTTTATTAG~TTCAAAACCGGTCGGG~~~~~~~~~~~~~~~~~~~~~
~~~~~~~~~CCTCG~~~~~~~~~~~~~GTCCGTCACCCCACCG~TGTTGAATCTGAATAA
CTTG~~TCGCTGAGCGCA~~CGGTCT~~~~~~~~CCGCACCGGCGCCGCCTCTTT~~~CA
AGTGTCTGCCTTATCAG~CTTTCGATTGTAGGTTATGCGCCTACAATGGCTATAACGGGT
AAC~GGGGAATCAGGGTTCG~ATTCCGGAGAGGGAGCCTGAGAAAC~GGCTACCACATCT
AAGGAAGGCAGCAGGCACGCAAATTACCC~ACTCCCGGCACGGGGAGGTAGTGACGAAAA
ATAACGATGCGAGACTCATC~CGAGGCCTCG~~CAATCGGAATGAGTACACTTTAAATCC
TTTA~~~~~~~~~~~~~~~~~~~~~~~~~~~~~~~~~~~~~~~~~~~~~~~~~~~~A~~~
~~~~~~~~CGAGGATCTATTGGAGGGCAAGTCTGGTGCCAGCAGCC~~GCGGTAATTCCA
GCTCCAATAG~CGTATATTAAAGTTGTTGCGGTTAAAAA~~GCTCGTAGTTGGA~~~~~~
~TTTCAGTTC~TGGACTGACG~~~GTTCACC~~~~~GCCC~GGTGCAC~ACTGTCA~~CG
CTCCGAACA~~~~~~~~~~~~~~~~~~~~~~~~~G~~~~CCAC~~~AACAGCCCGCTGGC
TCG~~~~~~~~~~~~~~~~CACGGGGTGCT~~~CTTCATC~~GAGTGTCCC~~~~~GCGT
GGCCGGCAG~~~~~~~~AGTTTAC~TTTGAAAAAATTAGAGTGCT~CAAAGCAGGCTACA
CTGACG~~~~~~~~~~~~~~~~~~~~~~~~~~~~~~G~~CCTGAATGCCTATGCATGGAA
TAATGGAATAG~GACCTCGGTTCTATTTT~~~~GTCGGTTTT~CTGAACCCGAGGTAATG
ACTAATAGGAACAGGCGGGGGCATTCGTATTGCGACGCT~AGAGGTGAAATTCTTGGACC
GTCGCAAG~AC~GAACTACTGCGAAAGCATTTGCCAAGGATG~TTT~CATTAATCAA~GA
ACGAAAGTTAGAGG~TTCGAAGGCGATC~AGATACCGCCCTAGTTCTAA~CCATAAACGA
TGCTGACCAGCGATCC~GC~~~~~~~~~~~C~~~~GGTGTTATTCCCATG~~~~~~~~~~
~~~~~~~~~~~~~~~~~~~~~~~~~~~~~~~~~~~~~~~~~~~~~~~~~~~~~~~~~~~~
~~~~~~~~~~~~~~A~CCCGGCGGGCAGCTT~~CCGGGAAACCAA~~AGTCTTTGGGTT~
CCGGGGGAAGTATGGTTGCAAAGCTGAAACTTAAAGG~AATTGACGGAAGGGCACCACCA
GG~AGTGGAG~CCTGCGGCTT~AATTTGACTCAACACGGGGAACCTCACCAGGCCCAGAC
ACCGGAAGGATTGACAGATTGAG~AGCTCTTTCTCGATTCGGTGGGTGGTGGTGCATGGC
CGTTCTTAGTTGGTGGAGCGATTTG~TCTGGTTAA~TTCCGATAA~CGAACGAGACTCTG
G~CCTACTAAC~~~~~~~~~~~~~~~~~~~~~~T~~AGTCGACGGATCTCCAGCAATTGG
TGTCCAGTTC~~~~~~~~~~~~~~~~~~~~~~~~~~~~~~~~~~~~~~~~~G~~~~TAGC
TTCTTCTTAGAGGGATAAGCGGCAAT~~TCTAGCCGCACGAGATT~~GAGCAATAACAGG
TCTGTGATGCCCTTAGATGTTCTGGGCCGCACGC~GCGCTACACTGAAGGGATCAACGTG
TCCT~~~~~~~~~~~~~~~~~~~~~~~~~~~~~~~~~~~~~~~~~~~~~~~~~~~~~~~~
~~~~~~~~~~~~~~~~~CCCCCT~~~CCGA~~~~~~~~~~~~~~~~~~~~~~~~~~~~~~
~~~~~~~~~~~~~~~~~~~~~~~~~~GAGGAGCGGGTAACCCG~TTGAAATCCTTTCATG
ATAGGGATTGGGGTTTGCAATTGTCTCCCATGAACGAGGAATTCCCAGTAAGCGCAAGTC
ATGAGCTTGCGTTGATTACGTCCCTGCCCTTTGTACACACCGCCCGTCGCTACTACCGAT
TGAATGATTTAGTGAGGCCTTCGGACTGGCGCT~~~CTTGGATGC~CGGGTCCATG~~~~
~~~~~CGGTTCC~~~~~~~~~GCCGC~~~TGGGC~TT~TCGGCGCC~TCGAGCTGACGGA
AAGATGTC~~~CAAACTTGATCATTTAGAGGAAGTAAAAGTCGTAACAAGGTTTCCGTAG
GTGAACCTGC~~~~~~~~~~~~~~~~~~~~~~~~~~~~
>CRUSTACEA_Macrophthalmus japonicus EU284156
~~~~~~~~~~~~~~~~~~~~~~~~~~~~~~~~~~~~~~~~~~~~~~~~~~~~~~~~~~~~
~~~~~~~~~~~~~~~~~~~~~~~~~~~~~~~~~~~~~~~~~~GAAACTGCGAAT~GGCTC
ATT~AAATCAGCTATGATTCATTGGATCT~GTACCCA~~~~~~~~~C~~~ACTTACTTGG
ATAACTGT~GGTAATTCTAGAGCTAATACATGCACCACG~TCTCTGACC~~GCAA~~GGG
A~~~~~AGAGCGCTTTTATTAG~TTCAAAACCGGTCGGG~~~~~~~~~~~~~~~~~~~~~
~~~~~~~~~CCTCG~~~~~~~~~~~~~GTCCGTCACCCCACCG~TGTTGAATCTGAATAA
CTTG~~TCGCTGAGCGCA~~CGGTCT~~~~~~~~CCGCACCGGCGCCGCCTCTTT~~~CA
AGTGTCTGCCTTATCAG~CTTTCGATTGTAGGTTATACGCCTACAATGGCTATAACGGGT
AAC~GGGGAATCAGGGTTCG~ATTCCGGAGAGGGAGCCTGAGAAAC~GGCTACCACATCT
AAGGAAGGCAGCAGGCACGCAAATTACCC~ACTCCCGGCACGGGGAGGTAGTGACGAAAA
ATAACGATGCGAGACTCATC~CGAGGCCTCG~~CAATCGGAATGAGTACACTTTAAATCC
TTTA~~~~~~~~~~~~~~~~~~~~~~~~~~~~~~~~~~~~~~~~~~~~~~~~~~~~A~~~
~~~~~~~~CGAGGATCTATTGGAGGGCAAGTCTGGTGCCAGCAGCC~~GCGGTAATTCCA
GCTCCAATAG~CGTATATTAAAGTTGTTGCGGTTAAAAA~~GCTCGTAGTTGGA~~~~~~
~TTTCAGTTC~TGGACTGACG~~~GTTCACC~~~~~GCCC~GGTGCAC~ACTGTCA~~CG
CTCCGAACA~~~~~~~~~~~~~~~~~~~~~~~~~G~~~~CCAC~~~AACAGCCCGCTGGC
TCG~~~~~~~~~~~~~~~~CACGGGGTGCT~~~CTTCACC~~GAGTGTCCC~~~~~GCGT
GGCCGGCAG~~~~~~~~AGTTTAC~TTTGAAAAAATTAGAGTGCT~CAAAGCAGGCTACA
CTTACG~~~~~~~~~~~~~~~~~~~~~~~~~~~~~~G~~CCTGAATGCCTATGCATGGAA
TAATGGAATAG~GACCTCGGTTCTATTTT~~~~GTCGGTTTT~CTGAACCCGAGGTAATG
ACTAATAGGAACAGGCGGGGGCATTCGTATTGCGACGCT~AGAGGTGAAATTCTTGGACC
GTCGCAAG~AC~GAACTACTGCGAAAGCATTTGCCAAGGATG~TTTTCATTAATCAA~GA
ACGAAAGTTAGAGG~TTCGAAGGCGATC~AGATACCGCCCTAGTTCTAA~CCATAAACGA
TGCTGACCAGCGATCC~GC~~~~~~~~~~~C~~~~GGCGTTATTCCCATG~~~~~~~~~~
~~~~~~~~~~~~~~~~~~~~~~~~~~~~~~~~~~~~~~~~~~~~~~~~~~~~~~~~~~~~
~~~~~~~~~~~~~~A~CCCGGCGGGCAGCTT~~CCGGGAAACCAA~~AGTCTTTGGGTT~
CCGGGGGAAGTATGGTTGCAAAGCTGAAACTTAAAGG~AATTGACGGAAGGGCACCACCA
GG~AGTGGAG~CCTGCGGCTT~AATTTGACTCAACACGGGGAACCTCACCAGGCCCAGAC
ACCGGAAGGATTGACAGATCGAG~AGCTCTTTCTCGATTCGGTGGGTGGTGGTGCATGGC
CGTTCTTAGTTGGTGGAGCGATTTG~TCTGGTTAA~TTCCGATAA~CGAACGAGACTCTG
G~CCTACTAAC~~~~~~~~~~~~~~~~~~~~~~T~~AGTCGACGGATCTCCAGCAATTGG
TGTCCAGTTC~~~~~~~~~~~~~~~~~~~~~~~~~~~~~~~~~~~~~~~~~G~~~~CAGC
TCCTTCTTAGAGGGATAAGCGGCAAC~~TTTAGCCGCACGAGATT~~GAGCAATAACAGG
TCTGTGATGCCCTTAGATGTTCTGGGCCGCACGC~GCGCTACACTGAAGGGATCAACGTG
TCCT~~~~~~~~~~~~~~~~~~~~~~~~~~~~~~~~~~~~~~~~~~~~~~~~~~~~~~~~
~~~~~~~~~~~~~~~~~CCCCCT~~~CCGA~~~~~~~~~~~~~~~~~~~~~~~~~~~~~~
~~~~~~~~~~~~~~~~~~~~~~~~~~GAGGAGCGGGTAACCCG~TTGAAATCCTTTCATG
ATAGGGATTGGGGTTTGCAATTGTCTCCCATGAACGAGGAATTCCCAGTAAGCGCAAGTC
ATGAGCTTGCGTTGATTACGTCCCTGCCCTTTGTACACACCGCCCGTCGCTACTACCGAT
TGAATGATTTAGTGAGGCCTTCGGACTGGCGCT~~~CTTGGATGC~TGGGCCCACG~~~~
~~~~~CGGTTCG~~~~~~~~~~CCGC~~~TGGGC~TT~TCGGCGCC~TCGAGCTGACGGA
AAGATGTC~~~CAAACTTGATCATTTAGAGGAAGTAAAAGTCGTAACAAGGTTTCCGTAG
GTGAACCTGCAG~~~~~~~~~~~~~~~~~~~~~~~~~~
>CRUSTACEA_Maja squinado DQ079758
~~~~~~~~~~~~~~~~~~~~~~~~~~~~~~~~~~~~~~~~~~~~~~~~~~~~~~~CATG~
CATGT~CTAAGTACAAGCCGAT~~~~~~~~~~TTAAG~~~GCGAAACCGCGAAT~GGCTC
ATT~AAATCAGCTATGATTCATTGGATCT~GTACCCA~~~~~~~~~C~~~ACTTACTTGG
ATAACTGT~GGTAATTCTAGAGCTAATACATGCACCACG~TCTCTGACC~~GCAA~~GGG
A~~~~~AGAGCGCTTTTATTAG~TTCAAAACCGGTCGGG~~~~~~~~~~~~~~~~~~~~~
~~~~~~~~~CCTCG~~~~~~~~~~~~~GTCCGTCACCCCACCG~TGTTGAATCTGAATAA
CTTT~~TTGCTGAGCGCA~~CGGTCT~~~~~~~~CCGCACCGGCGCCGCCTCTTT~~~CA
AGTGTCTGCCTTATCAG~CTTTCGATTGTAGGCTATACGCCTACAATGGCTATAACGGGT
AAC~GGGGAATCAGGGTTCG~ATTCCGGAGAGGGAGCCTGAGAAAC~GGCTACCACATCT
AAGGAAGGCAGCAGGCACGCAAATTACCC~ACTCCCGGTACGGGGAGGTAGTGACGAAAA
ATAACGATGCGAGACTCATC~CGAGGCCTCG~~CAATCGGAATGAGTACACTTTAAATCC
TTTA~~~~~~~~~~~~~~~~~~~~~~~~~~~~~~~~~~~~~~~~~~~~~~~~~~~~A~~~
~~~~~~~~CGAGGATCCATTGGAGGGCAAGTCTGGTGCCAGCAGCC~~GCGGTAATTCCA
GCTCCAATAG~CGTATATTAAAGTTGTTGCGGTTAAAAA~~GCTCGTAGTTGGA~~~~~~
~TTTCAGTTC~TGGACTGACG~~~GTTCACC~~~~~GCCC~GGTGATC~ACTGTCA~~CG
ATCCGAACA~~~~~~~~~~~~~~~~~~~~~~~~~~~~~~~TGTT~~AACAACCCGCTGGC
TCG~~~~~~~~~~~~~~~~CACGGGGTGCT~~~CTTTACC~~GAGTGTCCC~~~~~GCGT
GGCCGGCAG~~~~~~~~AGTTTAC~TTTGAAAAAATTAGAGTGCT~CAAAGCAGGCTACA
CTGACG~~~~~~~~~~~~~~~~~~~~~~~~~~~~~~G~~CCTGAATGCCTATGCATGGAA
TAATGGAATAG~GACCTCGGTTCTATTTT~~~~GTCGGTTTT~CTGAACCCGAGGTAATG
ACTAATAGGAACAGGCGGGGGCATTCGTATTGCGACGCT~AGAGGTGAAATTCTTGGACC
GTCGCAAG~AC~GAACTACTGCGAAAGCATTTGCCAAGGATG~TTTTCATTAATCAA~GA
ACGAAAGTTAGAGG~TTCGAAGGCGATC~AGATACCGCCCTAGTTCTAA~CCATAAACGA
TGCTGACCAGCGATCC~GC~~~~~~~~~~~C~~~~GGCGTTATTCCCATG~~~~~~~~~~
~~~~~~~~~~~~~~~~~~~~~~~~~~~~~~~~~~~~~~~~~~~~~~~~~~~~~~~~~~~~
~~~~~~~~~~~~~~A~CCCGGCGGGCAGCTT~~CCGGGAAACCAA~~AGTCTTTGGGTT~
CCGGGGGAAGTATGGTTGCAAAGCTGAAACTTAAAGG~AATTGACGGAAGGGCACCACCA
GG~AGTGGAG~CCTGCGGCTT~AATTTGACTCAACACGGGGAACCTCACCAGGCCCAGAC
ACCGGAAGGATTGACAGATTGAG~AGCTCTTTCTTGATTCGGTGGGTGGTGGTGCATGGC
CGTTCTTAGTTGGTGGAGCGATTTG~TCTGGTTAA~TTCCGATAA~CGAACGAGACTCTG
G~CCTACTAAC~~~~~~~~~~~~~~~~~~~~~~T~~AGTCGACGGATCTCCAGCAATTGG
TGTCCAGTTC~~~~~~~~~~~~~~~~~~~~~~~~~~~~~~~~~~~~~~~~~G~~~~CAGC
TTCTTCTTAGAGGGATAAGCGGCAAT~~TCTAGCCGCACGAGATT~~GAGCAATAACAGG
TCTGTGATGCCCTTAGATGTTCTGGGCCGCACGC~GCGCTACACTGAAGGGATCAACGTG
TCCT~~~~~~~~~~~~~~~~~~~~~~~~~~~~~~~~~~~~~~~~~~~~~~~~~~~~~~~~
~~~~~~~~~~~~~~~~~CCCCCT~~~CCGA~~~~~~~~~~~~~~~~~~~~~~~~~~~~~~
~~~~~~~~~~~~~~~~~~~~~~~~~~GAGGAGCGGGTAACCCG~TTGAAATCCTTTCATG
ATAGGGATTGGGGTTTGCAATTGTCTCCCATGAACGAGGAATTCCCAGTAAGCGCAAGTC
ATGAGCTTGCGTTGATTACGTCCCTGCCCTTTGTACACACCGCCCGTCGCTACTACCGAT
TGAATGATTTAGTGAGGCCTTCGGACTGGCGCT~~~CTTGGATGC~CGGGTTCACT~~~~
~~GAGCAGTGT~~~~TACGCTGTCTTCTTTGAG~CTC~TCGGCGCC~TCGAGCTGACGGA
AAGATGTC~~~CAAA~~~~~~~~~~~~~~~~~~~~~~~~~~~~~~~~~~~~~~~~~~~~~
~~~~~~~~~~~~~~~~~~~~~~~~~~~~~~~~~~~~~~
>CRUSTACEA_Necora puber DQ079759
~~~~~~~~~~~~~~~~~~~~~~~~~~~~~~~~~~~~~~~~~~~~~~~~~~~~~~~CATG~
CATGT~CTAAGTACAAGCCGAT~~~~~~~~~~TTAAG~~~GCGAAACCGCGAAT~GGCTC
ATT~AAATCAGCTATGATTCATTGGATCT~GTACCCA~~~~~~~~~C~~~ACTTACTTGG
ATAACTGT~GGTAATTCTAGAGCTAATACATGCACCACG~TCTCTGACC~~GCAA~~GGG
A~~~~~AGAGCGCTTTTATTAG~TTCAAAACCGGTCGGG~~~~~~~~~~~~~~~~~~~~~
~~~~~~~~~CCTCG~~~~~~~~~~~~~GTCCGTCACCCCACCG~TGTTGAATCTGAATAA
CTTG~~TCGCTGAGCGCA~~CGGTCT~~~~~~~~CCGCACCGGCGCCGCCTCTTT~~~CA
AGTGTCTGCCTTATCAG~CTTTCGATTGTAGGTTATGCGCCTACAATGGCTATAACGGGT
AAC~GGGGAATCAGGGTTCG~ATTCCGGAGAGGGAGCCTGAGAAAC~GGCTACCACATCT
AAGGAAGGCAGCAGGCACGCAAATTACCC~ACTCCCGGCACGGGGAGGTAGTGACGAAAA
ATAACGATGCGAGACTCATC~CGAGGCCTCG~~CAATCGGAATGAGTACACTTTAAATCC
TTTA~~~~~~~~~~~~~~~~~~~~~~~~~~~~~~~~~~~~~~~~~~~~~~~~~~~~A~~~
~~~~~~~~CGAGGATCTATTGGAGGGCAAGTCTGGTGCCAGCAGCC~~GCGGTAATTCCA
GCTCCAATAG~CGTATATTAAAGTTGTTGCGGTTAAAAA~~GCTCGTAGTTGGA~~~~~~
~TTTCAGTTC~TGGACTGACG~~~GTTCACC~~~~~GCCC~GGTGCAC~ACTGTCA~~CG
CTCCGAACA~~~~~~~~~~~~~~~~~~~~~~~~~G~~~~CCAC~~~AACAGCCCGCTGGC
TCG~~~~~~~~~~~~~~~~CACGGGGTGCT~~~CTTCATC~~GGGTGTCCC~~~~~GCGT
GGCCGGCAG~~~~~~~~AGTTTAC~TTTGAAAAAATTAGAGTGCT~CAAAGCAGGCTACA
CTGACG~~~~~~~~~~~~~~~~~~~~~~~~~~~~~~G~~CCTGAATGCCTATGCATGGAA
TAATGGAATAG~GACCTCGGTTCTATTTT~~~~GTCGGTTTT~CTGAACCCGAGGTAATG
ACTAATAGGAACAGGCGGGGGCATTCGTATTGCGACGCT~AGAGGTGAAATTCTTGGACC
GTCGCAAG~AC~GAACTACTGCGAAAGCATTTGCCAAGGATG~TTTTCATTAATCAA~GA
ACGAAAGTTAGAGG~TTCGAAGGCGATC~AGATACCGCCCTAGTTCTAA~CCATAAACGA
TGCTGACCAGCGATCC~GC~~~~~~~~~~~C~~~~GGTGTTATTCCCATG~~~~~~~~~~
~~~~~~~~~~~~~~~~~~~~~~~~~~~~~~~~~~~~~~~~~~~~~~~~~~~~~~~~~~~~
~~~~~~~~~~~~~~A~CCCGGCGGGCAGCTT~~CCGGGAAACCAA~~AGTCTTTGGGTT~
CCGGGGGAAGTATGGTTGCAAAGCTGAAACTTAAAGG~AATTGACGGAAGGGCACCACCA
GG~AGTGGAG~CCTGCGGCTT~AATTTGACTCAACACGGGGAACCTCACCAGGCCCAGAC
ACCGGAAGGATTGACAGATTGAG~AGCTCTTTCTCGATTCGGTGGGTGGTGGTGCATGGC
CGTTCTTAGTTGGTGGAGCGATTTG~TCTGGTTAA~TTCCGATAA~CGAACGAGACTCTG
G~CCTACTAAC~~~~~~~~~~~~~~~~~~~~~~T~~AGTCGACGGATCTCCAGCAATTGG
TGTCCAGTTC~~~~~~~~~~~~~~~~~~~~~~~~~~~~~~~~~~~~~~~~~G~~~~TAGC
TTCTTCTTAGAGGGATAAGCGGCAAT~~TCTAGCCGCACGAGATT~~GAGCAATAACAGG
TCTGTGATGCCCTTAGATGTTCTGGGCCGCACGC~GCGCTACACTGAAGGGATCAACGTG
TCCT~~~~~~~~~~~~~~~~~~~~~~~~~~~~~~~~~~~~~~~~~~~~~~~~~~~~~~~~
~~~~~~~~~~~~~~~~~CCCCCT~~~CCGA~~~~~~~~~~~~~~~~~~~~~~~~~~~~~~
~~~~~~~~~~~~~~~~~~~~~~~~~~GAGGAGCGGGTAACCCG~TTGAAATCCTTTCATG
ATAGGGATTGGGGTTTGCAATTGTCTCCCATGAACGAGGAATTCCCAGTAAGCGCAAGTC
ATGAGCTTGCGTTGATTACGTCCCTGCCCTTTGTACACACCGCCCGTCGCTACTACCGAT
TGAATGATTTAGTGAGGCCTTCGGACTGGCGCT~~~CTTGGATGC~CGGGCCCACG~~~~
~~~~~CGGT~~~~~~~~~~T~~CCGCCGCTGGG~CTT~TCGGCGCC~TCGAGCTGACG~~
~~~~~~~~~~~~~~~~~~~~~~~~~~~~~~~~~~~~~~~~~~~~~~~~~~~~~~~~~~~~
~~~~~~~~~~~~~~~~~~~~~~~~~~~~~~~~~~~~~~
>CRUSTACEA_Ocypode quadrata AY743942
~~~~~~~~~~~~~~~~~~~~~~~~~~~~~~~~~~~~~~~~~~~~~TTCTCCAAGCCATG~
TATGT~CTAAGTACAAGCCGAT~~~~~~~~~~TTAAG~~~GCGAAACCGCGAAT~GGCTC
ATT~AAATCAGCTATGATTCATTGGATCT~GTACCCA~~~~~~~~~C~~~ACTTACTTGG
ATAACTGT~GGTAATTCTAGAGCTAATACATGCACCACG~TCTCTGACC~~GCAA~~GGG
A~~~~~AGAGCGCTTTTATTAG~TTCAAAACCGGTCGGG~~~~~~~~~~~~~~~~~~~~~
~~~~~~~~~CCTCG~~~~~~~~~~~~~GTCCGTCACCCCACCG~TGTTGAATCTGAATAA
CTTG~~TCGCTGAGCGCA~~CGGTCT~~~~~~~~CTGCACCGGCGCCGCCTCTTT~~~CA
AGTGTCTGCCTTATCAG~CTTTCGATTGTAGGTTATACGCCTACAATGGCTATAACGGGT
AAC~GGGGAATCAGGGTTCG~ATTCCGGAGAGGGAGCCTGAGAAAC~GGCTACCACATCT
AAGGAAGGCAGCAGGCACGCAAATTACCC~ACTCCCGGCACGGGGAGGTAGTGACGAAAA
ATAACGATGCGAGACTCATC~CGAGGCCTCG~~CAATCGGAATGAGTACACTTTAAATCC
TTTA~~~~~~~~~~~~~~~~~~~~~~~~~~~~~~~~~~~~~~~~~~~~~~~~~~~~A~~~
~~~~~~~~CGAGGATCTATTGGAGGGCAAGTCTGGTGCCAGCAGCC~~GCGGTAATTCCA
GCTCCAATAG~CGTATATTAAAGTTGTTGCGGTTAAAAA~~GCTCGTAGTTGGA~~~~~~
~TTTCAGTTC~TGGACTGACG~~~GTTCACC~~~~~GCCC~GGTGCAC~ACTGTCA~~CG
CTCCGAACA~~~~~~~~~~~~~~~~~~~~~~~~~G~~~~CCAC~~~AAAAGCCCGCTGGC
TCG~~~~~~~~~~~~~~~~CACGGGGTGCT~~~CTTCATC~~GAGTGTCCC~~~~~GCGT
GGCCGGCAG~~~~~~~~AGTTTAC~TTTGAAAAAATTAGAGTGCT~CAAAGCAGGCTACA
TTTACG~~~~~~~~~~~~~~~~~~~~~~~~~~~~~~G~~CCTGAATGCCTATGCATGGAA
TAATGGAATAG~GACCTCGGTTCTATTTT~~~~GTCGGTTTT~CTGAACCCGAGGTAATG
ACTAATAGGAACAGGCGGGGGCATTCGTATTGCGACGCT~AGAGGTGAAATTCTTGGACC
GTCGCAAG~AC~GAACTACTGCGAAAGCATTTGCCAAGGATG~TTTTCATTAATCAA~GA
ACGAAAGTTAGAGG~TTCGAAGGCGATC~AGATACCGCCCTAGTTCTAA~CCATAAACGA
TGCTGACCAGCGATCC~GC~~~~~~~~~~~C~~~~GGCGTTATTCCCATG~~~~~~~~~~
~~~~~~~~~~~~~~~~~~~~~~~~~~~~~~~~~~~~~~~~~~~~~~~~~~~~~~~~~~~~
~~~~~~~~~~~~~~A~CCCGGCGGGCAGCTT~~CCGGGAAACCAA~~AGTCTTTGGGTT~
CCGGGGGAAGTATGGTTGCAAAGCTGAAACTTAAAGG~AATTGACGGAAGGGCACCACCA
GG~AGTGGAG~CCTGCGGCTT~AATTTGACTCAACACGGGGAACCTCACCAGGCCCAGAC
ACCGGAAGGATTGACAGATTGAG~AGCTCTTTCTCGATTCGGTGGGTGGTGGTGCATGGC
CGTTCTTAGTTGGTGGAGCGATTTG~TCTGGTTAA~TTCCGATAA~CGAACGAGACTCTG
G~CCTACTAAC~~~~~~~~~~~~~~~~~~~~~~T~~AGTCGACGGATCTCCAGCAATTGG
TGTCCAGTTC~~~~~~~~~~~~~~~~~~~~~~~~~~~~~~~~~~~~~~~~~G~~~~CAGC
TTCTTCTTAGAGGGATAAGCGGCAAC~~TTTAGCCGCACGAGATT~~GAGCAATAACAGG
TCTGTGATGCCCTTAGATGTTCTGGGCCGCACGC~GCGCTACACTGAAGGGATCAACGTG
TCCT~~~~~~~~~~~~~~~~~~~~~~~~~~~~~~~~~~~~~~~~~~~~~~~~~~~~~~~~
~~~~~~~~~~~~~~~~~CCCCCT~~~CCGA~~~~~~~~~~~~~~~~~~~~~~~~~~~~~~
~~~~~~~~~~~~~~~~~~~~~~~~~~GAGGAGCGGGTAACCCG~TTGAAATCCTTTCATG
ATAGGGATTGGGGTTTGCAATTGTCTCCCATGAACGAGGAATTCCCAGTAAGCGCAAGTC
ATTAGCTTGCGTTGATTACGTCCCTGCCCTTTGTACACACCGCCCGTCGCTACTACCGAT
TGAATGATTTAGTGAGGCCTTCGGACTGGCGCT~~~CTTGGATGC~CGGGCCCATG~~~~
~~~~~CGGT~~~~~~~~~~~T~~CGCCGCTGGG~CTC~TCGGCGCC~TCGAGCTGACGGA
AAGA~~~~~~~~~~~~~~~~~~~~~~~~~~~~~~~~~~~~~~~~~~~~~~~~~~~~~~~~
~~~~~~~~~~~~~~~~~~~~~~~~~~~~~~~~~~~~~~
>CRUSTACEA_Parthenope validus EU284153
~~~~~~~~~~~~~~~~~~~~~~~~~~~~~~~~~~~~~~~~~~~~~~~~~~~~~~~~~~~~
~~~~~~~~~~~~~~~~~~~~~~~~~~~~~~~~~~~~~~~~~~GAAACTGCGAAT~GGCTC
ATT~AAATCAGCTATGATTCATTGGATCT~GTACCCA~~~~~~~~~C~~~ACTTACTTGG
ATAACTGT~GGTAATTCTAGAGCTAATACATGCACCACG~TCTCTGACC~~GCAA~~GGG
A~~~~~AGAGCGCTTTTATTAG~TTCAAAACCGGTCGGG~~~~~~~~~~~~~~~~~~~~~
~~~~~~~~~CCTCG~~~~~~~~~~~~~GTCCGTCACCCCACCG~TGTTGAATCTGAATAA
CTTT~~CCGCTGAGCGCA~~CGGTCT~~~~~~~~CCGCACCGGCGCCGCCTCTTT~~~CA
AGTGTCTGCCTTATCAG~CTTTCGATTGTAGGTTATACGCCTACAATGGCTATAACGGGT
AAC~GGGGAATCAGGGTTCG~ATTCCGGAGAGGGAGCCTGAGAAAC~GGCTACCACATCT
AAGGAAGGCAGCAGGCACGCAAATTACCC~ACTCCCGGCACGGGGAGGTAGTGACGAAAA
ATAACGATGCGAGACTCATC~CGAGGCCTCG~~CAATCGGAATGAGTACACTTTAAATCC
TTTA~~~~~~~~~~~~~~~~~~~~~~~~~~~~~~~~~~~~~~~~~~~~~~~~~~~~A~~~
~~~~~~~~CGAGGATCTATTGGAGGGCAAGTCTGGTGCCAGCAGCC~~GCGGTAATTCCA
GCTCCAATAG~CGTATATTAAAGTTGTTGCGGTTAAAAA~~GCTCGTAGTTGGA~~~~~~
~TTTCAGTTC~TGGACTGACG~~~GTTCACC~~~~~GCCC~GGTGCAC~ACTGTCA~~CG
CTCCGAACA~~~~~~~~~~~~~~~~~~~~~~~~~G~~~~CCAC~~~AACAGCCCGCTGGC
TCG~~~~~~~~~~~~~~~~CACGGGGTGCT~~~CTTCATC~~GAGTGTCCC~~~~~GCGT
GGCCGGCAG~~~~~~~~AGTTTAC~TTTGAAAAAATTAGAGTGCT~CAAAGCAGGCTACA
CTGACG~~~~~~~~~~~~~~~~~~~~~~~~~~~~~~G~~CCTGAATGCCTATGCATGGAA
TAATGGAATAG~GACCTCGGTTCTATTTT~~~~GTCGGTTTT~CTGAACCCGAGGTAATG
ACTAATAGGAACAGGCGGGGGCATTCGTATTGCGACGCT~AGAGGTGAAATTCTTGGACC
GTCGCAAG~AC~GAACTACTGCGAAAGCATTTGCCAAGGATG~TTTTCATTAATCAA~GA
ACGAAAGTTAGAGG~TTCGAAGGCGATC~AGATACCGCCCTAGTTCTAA~CCATAAACGA
TGCTGACCAGCGATCC~GC~~~~~~~~~~~C~~~~GGCGTTATTCCCATG~~~~~~~~~~
~~~~~~~~~~~~~~~~~~~~~~~~~~~~~~~~~~~~~~~~~~~~~~~~~~~~~~~~~~~~
~~~~~~~~~~~~~~A~CCCGGCGGGCAGCTT~~CCGGGAAACCAA~~AGTCTTTGGGTT~
CCGGGGGAAGTATGGTTGCAAAGCTGAAACTTAAAGG~AATTGACGGAAGGGCACCACCA
GG~AGTGGAG~CCTGCGGCTT~AATTTGACTCAACACGGGGAACCTCACCAGGCCCAGAC
ACCGGAAGGATTGACAGATTGAG~AGCTCTTTCTCGATTCGGTGGGTGGTGGTGCATGGC
CGTTCTTAGTTGGTGGAGCGATTTG~TCTGGTTAA~TTCCGATAA~CGAACGAGACTCTG
G~CCTACTAAC~~~~~~~~~~~~~~~~~~~~~~T~~AGTCGACGGATCTCCAGCAATTGG
TGTCCAGTTC~~~~~~~~~~~~~~~~~~~~~~~~~~~~~~~~~~~~~~~~~G~~~~CAGC
TTCTTCTTAGAGGGATAAGCGGCAAT~~TCTAGCCGCACGAGATT~~GAGCAATAACAGG
TCTGTGATGCCCTTAGATGTTCTGGGCCGCACGC~GCGCTACACTGAAGGGATCAACGTG
TCCT~~~~~~~~~~~~~~~~~~~~~~~~~~~~~~~~~~~~~~~~~~~~~~~~~~~~~~~~
~~~~~~~~~~~~~~~~~CCCCCT~~~CCGA~~~~~~~~~~~~~~~~~~~~~~~~~~~~~~
~~~~~~~~~~~~~~~~~~~~~~~~~~GAGGAGCGGGTAACCCG~TTGAAATCCTTTCATG
ATAGGGATTGGGGTTTGCAATTGTCTCCCATGAACGAGGAATTCCCAGTAAGCGCAAGTC
ATGAGCTTGCGTTGATTACGTCCCTGCCCTTTGTACACACCGCCCGTCGCTACTACCGAT
TGAATGATTTAGTGAGGCCTTCGGACTGGCGCT~~~CTTGGATGC~CGGGTCCATG~~~~
~~~~~CGGTTTCAAA~~~~~~GCCGTACCTGGGC~TT~TCGGCGCC~TCGAGCTGACGGA
AAGATGTC~~~CAAACTTGATCATTTAGAGGAAGTAAAAGTCGTAACAAGGTTTCCGTAG
GTGAACCTGCAG~~~~~~~~~~~~~~~~~~~~~~~~~~
>CRUSTACEA_Philyra pisum Z25817
~~~~~TACCTGGTTGATCCTGCCAGTAGTCATATGCTTGTTCTCAAAGATTAAGCCATG~
CATGT~CTAAGTACAAGCCGAT~~~~~~~~~~TTAAG~~~GCGGAACCGCGAAT~GGCTC
ATT~AAATCAGCTATGATTCATAGGATCT~GTACCCA~~~~~~~~~C~~~ACTTACTTGG
ATAACTGT~GGTAATTCTAGAGCTAATACATGCACCACG~TCTCTGACC~~GCAA~~GGG
A~~~~~AGAGCGCTTTTATTAG~TTCAAAACCGGACGGG~~~~~~~~~~~~~~~~~~~~~
~~~~~~~~~CCTAG~~~~~~~~~~~~~GTCCGTCACCCCACCG~TGTTGAATCTGAATAA
CTGG~~TCGCTGAGCGCA~~TGGTCC~~~~~~~~TCGCACCGGCGCCGCCTCTTT~~~CA
AGTGTCTGCCTTATCAG~CTTTCGATTGTAGGTTATACGCCTACAATGGCTATAACGGGT
AAC~GGGGAATCAGGGTTCGGATTCCGGAGAGGGAGCCTGAGAAAC~GGCTACCACATCT
AAGGAAGGCAGCAGGCACGCAAATTACC~~ACTCC~GGCACGGGGAGGTAGTGACGAAAA
ATAACGATGCGAGACTCATC~CGAGGCCTCG~~CAATCGGAATGAGTACACTTTAAATCC
TTTA~~~~~~~~~~~~~~~~~~~~~~~~~~~~~~~~~~~~~~~~~~~~~~~~~~~~A~~~
~~~~~~~~CGAGGATCTATTGGAGGGCAAGTCTGGTGCCAGCAGCC~~GCGGTAATTCCA
GCTCCAATAGGCGTATATTAAAGTTGTTGCGGTTAAAAA~~GCTCGTAGTTGGA~~~~~~
~TTTAAGTTC~TGGACTGACG~~~GTTCACC~~~~~GCCC~GGTGCAT~ACTGTCA~~CG
CTCCGAACA~~~~~~~~~~~~~~~~~~~~~~~~~G~~~~CCAC~~~AACAGCCCGCTGGC
TCG~~~~~~~~~~~~~~~~CACGGGGT~CT~~~CTTCATC~~GAGTGTCCC~~~~~GCGT
GGCCGGCAG~~~~~~~~AGTTTAC~TTTGAAAAAATTAGAGTGCT~CAAAGCAGGCTACA
CTGACG~~~~~~~~~~~~~~~~~~~~~~~~~~~~~~G~~CCTGAATGCCTATGCATGGAA
TAATGGAATAG~GACCTCGGTTCTATTTT~~~~GTCGGTTTT~CTGAACCCGAGGTAATG
ACTAATAGAAACAGGCGGGGGCATTCGTATTGCGACGCT~AGAGGTGAAATTCTTGGACC
GTCGCAAG~AC~GAACTACTGCGAAAGCATTTGCCAGGGATG~TTTTCATTAATCAA~GA
ACGAAAGTTAGAGG~TTCGAAGGCGATC~AGATACCGCCCTAGTTCTAA~CCATAAACGA
TGCTGACCAGCGATCC~GC~~~~~~~~~~~C~~~~GGCGTTATTCCCATG~~~~~~~~~~
~~~~~~~~~~~~~~~~~~~~~~~~~~~~~~~~~~~~~~~~~~~~~~~~~~~~~~~~~~~~
~~~~~~~~~~~~~~A~CCCGGCGGGCAGCTT~~CCGGGAAACCAA~~AGTCTTTGGGTT~
CCGGGG~AAGTATGGTTGCAAAGCTGAAACTTGAAGGGAATTGACGGAAGGGCACCACCA
GG~A~~AGTGGCATGCGGCCTTAATTTGACTCAACACGGGGAACCTCACCAGGCCCAGAC
ACCGGAAGGATTGACAGATTGAG~AGCTCTTTCTCGATTCGGTGGGTGGCGGTGCATGGC
CGTTCTTAGTTGGTGGAGCGATTTG~TCTGGTTAA~TTCCGATAA~CGAACGAGACTCTG
G~CCTACTAAC~~~~~~~~~~~~~~~~~~~~~~T~~AGTCCACGGATCTCCAGCAATTGG
TGTCCAGTTC~~~~~~~~~~~~~~~~~~~~~~~~~~~~~~~~~~~~~~~~~G~~~~CATC
TTCTTCTTAGAGGGATAA~CGGCAAT~~TCTAGCCGCACGAGATT~~GAGCAATAACAGG
TCTGTGATGCCCTTAGATGTTCTGGGCCGCACGC~GCGCTACACTGAAGGGATCAACGTG
TCCT~~~~~~~~~~~~~~~~~~~~~~~~~~~~~~~~~~~~~~~~~~~~~~~~~~~~~~~~
~~~~~~~~~~~~~~~~~CCCCCT~~~CCGA~~~~~~~~~~~~~~~~~~~~~~~~~~~~~~
~~~~~~~~~~~~~~~~~~~~~~~~~~GAGGAGCGGGTAACCCG~TTGAAATCCTTTCATG
ATAGGGATTGGGGTTTGCAATTGTCTCCCATGAACGAGGAATTCCCAGTAAGCGCAAGTC
ATGAGCTTGCGTTGATTACGTCCCTGCCCTTTGTACACACCGCCCGTCGCTACTACCGAT
TGAATGATTTAGTGAGGC~TTCGGACTGGCGCT~~~CTTGGATGT~CGGGTCCACG~~~~
~~~~~CGGT~~~~~~~~~~~TAACGCCGCTGGG~CTT~TCGGCGCC~TCGAGCTGACGGA
AAGATGTC~~~CAAACTTGATCATTTAGAGGA~GTAAAAGTCGTAACAAGGTTTCCGTAG
GTGAACCTGCGGAAGGATCATTA~~~~~~~~~~~~~~~
>CRUSTACEA_Portunus sanguinolentus EU284152
~~~~~~~~~~~~~~~~~~~~~~~~~~~~~~~~~~~~~~~~~~~~~~~~~~~~~~~~~~~~
~~~~~~~~~~~~~~~~~~~~~~~~~~~~~~~~~~~~~~~~~~GAAACTGCGAAT~GGCTC
ATT~AAATCAGCTATGATTCATTGGATCT~GTACCCA~~~~~~~~~C~~~ACTTACTTGG
ATAACTGT~GGTAATTCTAGAGCTAATACATGCACCACG~TCTCTGACC~~GCAA~~GGG
A~~~~~AGAGCGCTTTTATTAG~TTCAAAACCGGTCGGG~~~~~~~~~~~~~~~~~~~~~
~~~~~~~~~CCTCG~~~~~~~~~~~~~GTCCGTCACCCCATTG~TGTTGAATCTGAATAA
CTTT~~GAGCTGAGCGCA~~CGGTCT~~~~~~~~CCGCACCGGCGCCGCCTCTTT~~~CA
AGTGTCTGCCTTATCAG~CTTTCGATTGTAGGTTATACGCCTACAATGGCTATAACGGGT
AAC~GGGGAATCAGGGTTCG~ATTCCGGAGAGGGAGCCTGAGAAAC~GGCTACCACATCT
AAGGAAGGCAGCAGGCACGCAAATTACCC~ACTCCCGGCACGGGGAGGTAGTGACGAAAA
ATAACGATGCGAGACTCATC~CGAGGCCTCG~~CAATCGGAATGAGTACACTTTAAATCC
TTTA~~~~~~~~~~~~~~~~~~~~~~~~~~~~~~~~~~~~~~~~~~~~~~~~~~~~A~~~
~~~~~~~~CGAGGATCTATTGGAGGGCAAGTCTGGTGCCAGCAGCC~~GCGGTAATTCCA
GCTCCAATAG~CGTATATTAAAGTTGTTGCGGTTAAAAA~~GCTCGTAGTTGGA~~~~~~
~TTTCAGTTC~TGGACTGACG~~~GTTCACC~~~~~GCCC~GGTGCAC~ACTGTCA~~CG
CTCCGAACA~~~~~~~~~~~~~~~~~~~~~~~~~G~~~TTTTT~~~AACCGCCCGCTGGC
TCG~~~~~~~~~~~~~~~~CACGGGGTGCT~~~CTTCATC~~GAGTGTCCC~~~~~GCGT
GGCCGGCAG~~~~~~~~AGTTTAC~TTTGAAAAAATTAGAGTGCT~CAAAGCAGGCTACA
TTGACG~~~~~~~~~~~~~~~~~~~~~~~~~~~~~~G~~CCTGAATGCCTATGCATGGAA
TAATGGAATAG~GACCTCGGTTCTATTTT~~~~GTTGGTTTT~CTGAACCCGAGGTAATG
ACTAATAGGAACAGGCGGGGGCATTCGTATTGCGACGCT~AGAGGTGAAATTCTTGGACC
GTCGCAAG~AC~GAACTACTGCGAAAGCATTTGCCAAGGATG~TTTTCATTAATCAA~GA
ACGAAAGTTAGAGG~TTCGAAGGCGATC~AGATACCGCCCTAGTTCTAA~CCATAAACGA
TGCTGACCAGCGATCC~GC~~~~~~~~~~~C~~~~GGCGTTATTCCCATG~~~~~~~~~~
~~~~~~~~~~~~~~~~~~~~~~~~~~~~~~~~~~~~~~~~~~~~~~~~~~~~~~~~~~~~
~~~~~~~~~~~~~~A~CCCGGCGGGCAGCTT~~CCGGGAAACCAA~~AGTCTTTGGGTT~
CCGGGGGAAGTATGGTTGCAAAGCTGAAACTTAAAGG~AATTGACGGAAGGGCACCACCA
GG~AGTGGAA~CCTGCGGCTT~AATTTGACTCAACACGGGGAACCTCACCAGGCCCAGAC
ACCGGAAGGATTGACAGATTGAG~AGCTCTTTCTCGATTCGGTGGGTGGTGGTGCATGGC
CGTTCTTAGTTGGTGGAGCGATTTG~TCTGGTTAA~TTCCGATAA~CGAACGAGACTCTG
G~CCTACTAAC~~~~~~~~~~~~~~~~~~~~~~T~~AGTCGACGGATCTCCAGCAATTGG
TGTCCAGTTC~~~~~~~~~~~~~~~~~~~~~~~~~~~~~~~~~~~~~~~~~G~~~~CAGC
TTCTTCTTAGAGGGATAAGCGGCAAT~~TCTAGCCGCACGAGATT~~GAGCAATAACAGG
TCTGTGATGCCCTTAGATGTTCTGGGCCGCACGC~GCGCTACACTGAAGGGATCAACGTG
TCCT~~~~~~~~~~~~~~~~~~~~~~~~~~~~~~~~~~~~~~~~~~~~~~~~~~~~~~~~
~~~~~~~~~~~~~~~~~CCCCCT~~~CCGA~~~~~~~~~~~~~~~~~~~~~~~~~~~~~~
~~~~~~~~~~~~~~~~~~~~~~~~~~GAGGAGCGGGTAACCCG~TTGAAATCCTTTCATG
ATAGGGATTGGGGTTTGCAATTGTCTCCCATGAACGAGGAATTCCCAGTAAGCGCAAGTC
ATGAGCTTGCGTTGATTACGTCCCTGCCCTTTGTACACACCGCCCGTCGCTACTACCGAT
TGAATGATTTAGTGAGGCCTTCGGACTGGCGCT~~~CTTGGATGC~CAGGCCCGCG~~~~
~~~~~CGGTTTAAC~~~~~~~GCCGC~~~CGGGT~TC~TCGGCGCC~TCGAGCTGACGGA
AAGATGTC~~~CAAACTTGATCATTTAGAGGAAGTAAAAGTCGTAACAAGGTTTCCGTAG
GTGAACCTGCAG~~~~~~~~~~~~~~~~~~~~~~~~~~
>CRUSTACEA_Praebebalia longidactyla EU920946
~~~~~~~~~~~~~~~~~~~~~~~~~~~~~~~~~~~~~~~~~~~~~~~~~~~~~~~CATG~
CATGT~CTAAGTACAAGCCGAT~~~~~~~~~~TTAAG~~~GCGAAACCGCGAAT~GGCTC
ATT~AAATCAGCTATGATTCATTGGATCT~GTACTCA~~~~~~~~~C~~~ACTTACTTGG
ATAACTGT~GGTAATTCTAGAGCTAATACATGCACCACA~TCTCTGACC~~GCAA~~GGG
A~~~~~AGAGCGCTTTTATTAG~TTCAAAACCGGTCGGG~~~~~~~~~~~~~~~~~~~~~
~~~~~~~~~CCTCG~~~~~~~~~~~~~GTCCGTCACCCCACCG~TGTTGAATCTGAATAA
CTTG~~TCGCTGAGCGCA~~CGGTCT~~~~~~~~CCGCACCGGCGCCGCCTCTTT~~~CA
AGTGTCTGCCTTATCAG~CTTTCGATTGTAGGTTATACGCCTACAATGGCTATAACGGGT
AAC~GGGGAATCAGGGTTCG~ATTCCGGAGAGGGAGCCTGAGAAAC~GGCTACCACATCT
AAGGAAGGCAGCAGGCACGCAAATTACCC~ACTCCCGGCACGGGGAGGTAGTGACGAAAA
ATAACGATGCGAGACTCATC~CGAGGCCTCG~~CAATCGGAATGAGTACACTTTAAATCC
TTTA~~~~~~~~~~~~~~~~~~~~~~~~~~~~~~~~~~~~~~~~~~~~~~~~~~~~A~~~
~~~~~~~~CGAGGATCTATTGGAGGGCAAGTCTGGTGCCAGCAGCC~~GCGGTAATTCCA
GCTCCAATAG~CGTATATTAAAGTTGTTGCGGTTAAAAA~~GCTCGTAGTTGGA~~~~~~
~TTTCAGTTC~TGGACTGACG~~~GTTCACC~~~~~GCCC~GGTGCAT~ACTGTCA~~CG
CTCCGAACA~~~~~~~~~~~~~~~~~~~~~~~~~G~~~~CCAC~~~AACAGCCCGCTGGC
TCG~~~~~~~~~~~~~~~~CACGGGGTGCT~~~CTTCATC~~GAGTGTCCC~~~~~GCGT
GGCCGGCAG~~~~~~~~AGTTTAC~TTTGAAAAAATTAGAGTGCT~CAAAGCAGGCTACA
CTGACG~~~~~~~~~~~~~~~~~~~~~~~~~~~~~~G~~CCTGAATGCCTATGCATGGAA
TAATGGAATAG~GACCTCGGTTCTATTTT~~~~GTCGGTTTT~CTGAACCCGAGGTAATG
ACTAATAGGAACAGGCGGGGGCATTCGTATTGCGACGCT~AGAGGTGAAATTCTTGGACC
GTCGCAAG~AC~GAACTACTGCGAAAGCATTTGCCAAGGATG~TTTTCATTAATCAA~GA
ACGAAAGTTAGAGG~TTCGAAGGCGATC~AGATACCGCCCTAGTTCTAA~CCATAAACGA
TGCTGACCAGCGATCC~GC~~~~~~~~~~~C~~~~GGCGTTATTCCCATG~~~~~~~~~~
~~~~~~~~~~~~~~~~~~~~~~~~~~~~~~~~~~~~~~~~~~~~~~~~~~~~~~~~~~~~
~~~~~~~~~~~~~~A~CCCGGCGGGCAGCTT~~CCGGGAAACCAA~~AGTCTTTGGGTT~
CCGGGGGAAGTATGGTTGCAAAGCTGAAACTTAAAGG~AATTGACGGAAGGGCACCACCA
GG~AGTGGAG~CCTGCGGCTT~AATTTGACTCAACACGGGGAACCTCACCAGGCCCAGAC
ACCGGAAGGATTGACAGATTGAG~AGCTCTTTCTCGATTCGGTGGGTGGTGGTGCATGGC
CGTTCTTAGTTGGTGGAGCGATTTG~TCTGGTTAA~TTCCGATAA~CGAACGAGACTCTG
G~CCTACTAAC~~~~~~~~~~~~~~~~~~~~~~T~~AGTCGACGGATCTCCAGCAATTGG
TGTCCAGTTC~~~~~~~~~~~~~~~~~~~~~~~~~~~~~~~~~~~~~~~~~G~~~~CATC
TTCTTCTTAGAGGGATAAGCTGCAAT~~TCTAGCCGCACGAGATT~~GAGCAATAACAGG
TCTGTGATGCCCTTAGATGTTCTGGGCCGCACGC~GCGCTACACTGAAGGGATCAACGTG
TCCT~~~~~~~~~~~~~~~~~~~~~~~~~~~~~~~~~~~~~~~~~~~~~~~~~~~~~~~~
~~~~~~~~~~~~~~~~~CCCCCT~~~CCGA~~~~~~~~~~~~~~~~~~~~~~~~~~~~~~
~~~~~~~~~~~~~~~~~~~~~~~~~~GAGGAGCGGGTAACCCG~TTGAAATCCTTTCATG
ATAGGGATTGGGGTTTGCAATTGTCTCCCATGAACGAGGAATTCCCAGTAAGCGCAAGTC
ATGAGCTTGCGTTGATTACGTCCCTGCCCTTTGTACACACCGCCCGTCGCTACTACCGAT
TGAATGATTTAGTGAGGCCTTCGGACTGTCGCT~~~CCTGGATGT~CGGGTCCGCG~~~~
~~~~~CTGT~~~~~~~~~~~~TCT~CAGCCGGG~CTT~TCGGCGCC~TCGAGCTGACGGA
AAGATGTC~~~CAAACTTGATCATTT~~~~~~~~~~~~~~~~~~~~~~~~~~~~~~~~~~
~~~~~~~~~~~~~~~~~~~~~~~~~~~~~~~~~~~~~~
>ECHINODERMATA_Aphelasterias japonica AB125600
~~~~~~~~~~~~~~~~~~~~~~~~~~~~~~~~~~~~~~~~~~~~~~~~~~~~~~~~ATG~
CATGT~CCAAGTACAAGCTTTC~~~~~~~~~~AGA~A~~~GCGAAACTGCGGAT~GGCTC
ATT~AAATCAGTTATGGTTCCTTGGAGC~~GCAT~~C~~~~~~~~~C~~~CCTTACATGG
ATAACTGT~GGTAATTCTAGAGCTAATACATGCAATCAA~GCGCCGACC~TTACG~~GG~
A~~~~~GGCGTGCTCTTATTAGGAACAAGACCAACCCGG~~~~~~~~~~~~~~~~~~~~~
~~~~~~~~~GTCCG~~~~~~~~~~~~~~~~CCCGGCTCCGTTG~~GTGAACTCTGGATAA
CCTG~~~~GCCGATCGCA~~CGGTCT~~~~~~~~CTGCACCGGCGACGGATCCTT~~~CG
AATGTCTGCCCTATCAA~CTTTCGATGGTACGTTATGCGCCTACCATGGTCGTAACGGGT
AAC~GGAGAATCAGGGTTCG~ATTCCGGAGAGGGAGCTTGAGAAAC~GGCTACCACATCC
AAGGAAGGCAGCAGGCGCGCAAATTACCC~ACTCCCGACACGGGGAGGTAGTGACGAAAA
ATAGCAATACAGGACTCTTT~CGAGGCCCTG~~TAATTGGAATGAGTACACTTTAAATCC
TTTA~~~~~~~~~~~~~~~~~~~~~~~~~~~~~~~~~~~~~~~~~~~~~~~~~~~~A~~~
~~~~~~~~CGAGGATCTATTGGAGGGCAAGTCTGGTGCCAGCAGCC~~GCGGTAATTCCA
GCTCCAATAG~CGTATATTAAAATTGCTGCAGTTAAAAA~~GCTCGTAGTTGGA~~~~~~
~TCTTGGGCG~CAGGCTGGCG~~~GTCCGCC~~~~~GCAA~GGCGCGCCACTGCCC~~G~
~CCTGGCCT~~~~~~~~~~~~~~~~~~~~~~~~~~~~~~~~TC~~~~~CTCTCGGT~~~~
~CTC~~~~~~~~~~~~~~~CGCCCGGTTCT~~~CTTGACT~~GAGTGCCGG~~~~~GCGC
GGCCGAAA~~~~~~~~~CGTTTAC~TTTGAAAAAATTGGAGTGTT~CAAAGCAGGCCGT~
~~~~GA~~~~~~~~~~~~~~~~~~~~~~~~~~~~~~G~~CCTGGACAGCAGAGCATGGAA
TAATGGAATAG~GACCTCGGTTCTATTGC~~~~GTTGGTTCT~CGGAACTCGAGGTAATG
ATTAAGAGGGACTGACGGGGGCATTCGTATTGCGGTGTG~AGAGGTGAAATTCTTGGATC
GCCGCAAG~AC~GACCGACTGCGAAAGCATTTGCCAAGAATG~TTTTCATTAATCAA~GA
ACGAAAGTTAGAGG~TTCGAAGGCGATC~AGATACCGCCCTAGTTCTAA~CCATAAACGA
TGCCGACTGGCGATCC~GC~~~~~~~~~~~C~~~~GGCGTTACTCCAATG~~~~~~~~~~
~~~~~~~~~~~~~~~~~~~~~~~~~~~~~~~~~~~~~~~~~~~~~~~~~~~~~~~~~~~~
~~~~~~~~~~~~~~A~CGCGGCGGGCAGTCT~~GCGGGAAACCAA~~AGTCTTTGGGTT~
CCGGGGGAAGTATGGTTGCAAAGCTGAAACTTAAAGG~AATTGACGGAAGGGCACCACCA
GG~AGTGGAG~CCTGCGGCTT~AATTTGACTCAACACGGGGAAACTCACCCGGCCCGGAC
ACAGTGAGGATTGACAGATTGAG~AGCTCTTTCTTGATTCTGTGGGTGGTGGTGCATGGC
CGTTCTTAGTTGGTGGAGCGATTTG~TCTGGTTAA~TTCCGATAA~CGAACGAGACTCTG
G~CTTGCTAAA~~~~~~~~~~~~~~~~~~~~~~T~~AGTCGCGCCGGCCGC~~~~~~~~~
CGAGCCGGGC~~~~~~~~~~~~~~~~~~~~~~~~~~~~~~~~~~~~~~~~~G~~~~CT~~
GACTTCTTAGAGGGACAAGTGGCG~~~~TTCAGCCACGCGAGATT~~GAGCAATAACAGG
TCTGTGATGCCCTTAGATGTTCGGGGCCGCACGC~GCGCTACACTGAAGGGATCAGCGGG
TGAT~~~~~~~~~~~~~~~~~~~~~~~~~~~~~~~~~~~~~~~~~~~~~~~~~~~~~~~~
~~~~~~~~~~~~~~~~~CGTCCTTGTCTGG~~~~~~~~~~~~~~~~~~~~~~~~~~~~~~
~~~~~~~~~~~~~~~~~~~~~~~~~~AAGGCCTGGGCAATCCG~TTGAACCCCCTTCGTG
CTTGGGATAGGGAGTTGCAATTGTCTCCCTTAAACGAGGAATTCCCAGTAAGCGCGAGTC
ATCAGCTCGCGTTGATTACGTCCCTGCCCTTTGTACACACCGCCCGTCGCTACTACCGAT
TGAATGGTTTAGTGAGATCCTCGGACGGGCCGCG~~GCGGGGCGCCTCTGG~CGCCTCGC
~~~TCGTGCGCCCGGAAGACGATCGAACTTG~~~~~~~~~~~~~~~~~~~~~~~~~~~~~
~~~~~~~~~~~~~~~~~~~~~~~~~~~~~~~~~~~~~~~~~~~~~~~~~~~~~~~~~~~~
~~~~~~~~~~~~~~~~~~~~~~~~~~~~~~~~~~~~~~
>Asterias_amurensis_This study_HG005356
AG~~~~~~~~~~~~~~~~~~~~~~~~~~~~~~~~~~~~~~~~~~~~~~~------CATG~
CATGT~~CCAGTAC~AGCTTTC~~~~~~~~~~~AA~A~~~GCGAAACTGCGGAT~GGCTC
ATT~AAATCAGTTATGGTTCCTTGGAGC~~GCAT~~C~~~~~~~~~C~~~CCTTACATGG
ATAACTGT~GGTAATTCTAGAGCTAATACATGCAATCAA~GCGCCGACC~TTACG~~GG~
A~~~~~GGCGTGCTCTTATTAGGAACAAGACCAACCCGG~~~~~~~~~~~~~~~~~~~~~
~~~~~~~~~GTCCG~~~~~~~~~~~~~~~~CCCGGCTCCGTTG~~GTGAACTCTGGATAA
CCTG~~~~GCCGATCGCA~~CGGTCT~~~~~~~~CTGCACCGGCGACGGATCCTT~~~CG
AATGTCTGCCCTATCAA~CTTTCGATGGTACGTTATGCGCCTACCATGGTCGTAACGGGT
AAC~GGAGAATCAGGGTTCG~ATTCCGGAGAGGGAGCTTGAGAAAC~GGCTACCACATCC
AAGGAAGGCAGCAGGCGCGCAAATTACCC~ACTCCCGACACGGGGAGGTAGTGACGAAAA
ATAGCAATACAGGACTCTTT~CGAGGCCCTG~~TAATTGGAATGAGTACACTTTAAATCC
TTTA~~~~~~~~~~~~~~~~~~~~~~~~~~~~~~~~~~~~~~~~~~~~~~~~~~~~A~~~
~~~~~~~~CGAGGATCTATTGGAGGGCAAGTCTGGTGCCAGCAGCC~~GCGGTAATCCCC
MAGCTCCA
>ECHINODERMATA_Asterias forbesii DQ077937
~~~~~~~~~~~~~~~~~~~~~~~~~~~~~~~~~~~~~~~~~~~~~~~~~~~~~~~~ATG~
CATGT~CCAAGTACAAGCTTTC~~~~~~~~~~AAA~A~~~GCGAAACTGCGGAT~GGCTC
ATT~AAATCAGTTATGGTTCCTTGGAGC~~GCAT~~C~~~~~~~~~C~~~CCTTACATGG
ATAACTGT~GGTAATTCTAGAGCTAATACATGCAATCAA~GCGCCGACC~TTACG~~GG~
A~~~~~GGCGTGCTCTTATTAGGAACAAGACCAACCCGG~~~~~~~~~~~~~~~~~~~~~
~~~~~~~~~GTCCG~~~~~~~~~~~~~~~~CCCGGCTCCGTTG~~GTGAACTCTGGATAA
CCTG~~~~GCCGATCGCA~~CGGTCT~~~~~~~~CTGCACCGGCGACGGATCCTT~~~CG
AATGTCTGCCCTATCAA~CTTTCGATGGTACGTTATGCGCCTACCATGGTCGTAACGGGT
AAC~GGAGAATCAGGGTTCG~ATTCCGGAGAGGGAGCTTGAGAAAC~GGCTACCACATCC
AAGGAAGGCAGCAGGCGCGCAAATTACCC~ACTCCCGACACGGGGAGGTAGTGACGAAAA
ATAGCAATACAGGACTCTTT~CGAGGCCCTG~~TAATTGGAATGAGTACACTTTAAATCC
TTTA~~~~~~~~~~~~~~~~~~~~~~~~~~~~~~~~~~~~~~~~~~~~~~~~~~~~A~~~
~~~~~~~~CGAGGATCTATTGGAGGGCAAGTCTGGTGCCAGCAGCC~~GCGGTAATTCCA
GCTCCAATAG~CGTATATTAAAATTGCTGCAGTTAAAAA~~GCTCGTAGTTGGA~~~~~~
~TCTTGGGCG~CAGGCTGGCG~~~GTCCGCC~~~~~GCAA~GGCGCGCCACTGCCC~~G~
~CCTGGCCT~~~~~~~~~~~~~~~~~~~~~~~~~~~~~~~~TC~~~~~CTCTCGGT~~~~
~CTC~~~~~~~~~~~~~~~CGCCCGGTTCT~~~CTTGACT~~GAGTGCCGG~~~~~GCGC
GGCCGAAA~~~~~~~~~CGTTTAC~TTTGAAAAAATTGGAGTGTT~CAAAGCAGGCCGT~
~~~~GA~~~~~~~~~~~~~~~~~~~~~~~~~~~~~~G~~CCTGGACAGCAGAGCATGGAA
TAATGGAATAG~GACCTCGGTTCTATTGC~~~~GTTGGTTTT~CGGAACTCGAGGTAATG
ATTAAGAGGGACTGACGGGGGCATTCGTATTGCGGTGTG~AGAGGTGAAATTCTTGGATC
GCCGCAAG~AC~GACCGACTGCGAAAGCATTTGCCAAGAATG~TTTTCATTAATCAA~GA
ACGAAAGTTAGAGG~TTCGAAGGCGATC~AGATACCGCCCTAGTTCTAA~CCATAAACGA
TGCCGACTGGCGATCC~GC~~~~~~~~~~~C~~~~GGCGTTACTCCAATG~~~~~~~~~~
~~~~~~~~~~~~~~~~~~~~~~~~~~~~~~~~~~~~~~~~~~~~~~~~~~~~~~~~~~~~
~~~~~~~~~~~~~~A~CGCGGCGGGCAGTCT~~GCGGGAAACCAA~~AGTCTTTGGGTT~
CCGGGGGAAGTATGGTTGCAAAGCTGAAACTTAAAGG~AATTGACGGAAGGGCACCACCA
GG~AGTGGAG~CCTGCGGCTT~AATTTGACTCAACACGGGGAAACTCACCCGGCCCGGAC
ACAGTGAGGATTGACAGATTGAG~AGCTCTTTCTTGATTCTGTGGGTGGTGGTGCATGGC
CGTTCTTAGTTGGTGGAGCGATTTG~TCTGGTTAA~TTCCGATAA~CGAACGAGACTCTG
G~CTTGCTAAA~~~~~~~~~~~~~~~~~~~~~~T~~AGTCGCGCCGGCCGC~~~~~~~~~
CGAGCCGGGC~~~~~~~~~~~~~~~~~~~~~~~~~~~~~~~~~~~~~~~~~G~~~~CT~~
GACTTCTTAGAGGGACAAGTGGCG~~~~TTCAGCCACGCGAGATT~~GAGCAATAACAGG
TCTGTGATGCCCTTAGATGTTCGGGGCCGCACGC~GCGCTACACTGAAGGGATCAGCGGG
TGAT~~~~~~~~~~~~~~~~~~~~~~~~~~~~~~~~~~~~~~~~~~~~~~~~~~~~~~~~
~~~~~~~~~~~~~~~~~CGTCCTTGTCTGG~~~~~~~~~~~~~~~~~~~~~~~~~~~~~~
~~~~~~~~~~~~~~~~~~~~~~~~~~AAGGCCTGGGCAATCCG~CTGAACCCCCTTCGTG
CTTGGGATAGGGAGTTGCAATTGTCTCCCTTAAACGAGGAATTCCCAGTAAGCGCGAGTC
ATCAGCTCGCGTTGATTACGTCCCTGCCCTTTGTACACA
>ECHINODERMATA_Diplasterias brucei_DQ060785
~~~~~~~~~~~~~~~~~~~~~~~~~~~~~~~~~~~~~~~~~~~~~~~~~~~~~GCCATG~
CATGT~CCAAGTACAAGCTTTT~~~~~~~~~~ACA~A~~~GCGAAACTGCGGAT~GGCTC
ATT~AAATCAGTTATGGTTCCTTGGAGC~~GCAT~~C~~~~~~~~~C~~~CCTTACATGG
ATAACTGT~GGTAATTCTAGAGCTAATACATGCAATCAA~GCGCCGACC~TTACG~~GG~
A~~~~~GGCGTGCTCTTATTAGGAACAAGACCAACCCGG~~~~~~~~~~~~~~~~~~~~~
~~~~~~~~~GTCCG~~~~~~~~~~~~~~~~CCCGGCTCCGTTG~~GTGAACTCTGGATAA
CCTG~~~~GCCGATCGCA~~CGGTCT~~~~~~~~CTGCACCGGCGACGGATCCTT~~~CG
AATGTCTGCCCTATCAA~CTTTCGATGGTACGTTATGCGCCTACCATGGTCGTAACGGGT
AAC~GGAGAATCAGGGTTCG~ATTCCGGAGAGGGAGCTTGAGAAAC~GGCTACCACATCC
AAGGAAGGCAGCAGGCGCGCAAATTACCC~ACTCCCGACACGGGGAGGTAGTGACGAAAA
ATAGCAATACAGGACTCTTT~CGAGGCCCTG~~TAATTGGAATGAGTACACTTTAAATCC
TTTA~~~~~~~~~~~~~~~~~~~~~~~~~~~~~~~~~~~~~~~~~~~~~~~~~~~~A~~~
~~~~~~~~CGAGGATCTATTGGAGGGCAAGTCTGGTGCCAGCAGCC~~GCGGTAATTCCA
GCTCCAATAG~CGTATATTAAAATTGCTGCAGTTAAAAA~~GCTCGTAGTTGGA~~~~~~
~TCTTGGGCG~CAGGCTGGCG~~~GTCCGCC~~~~~GCAA~GGCGCGCCACTGCCC~~G~
~CCTGGCCT~~~~~~~~~~~~~~~~~~~~~~~~~~~~~~~~TC~~~~~CTCTCGGT~~~~
~CTC~~~~~~~~~~~~~~~CGCCCGGTTCT~~~CTTGACT~~GAGTGCCGG~~~~~GCGC
GGCCGAAA~~~~~~~~~CGTTTAC~TTTGAAAAAATTGGAGTGTT~CAAAGCAGGCCGT~
~~~~GC~~~~~~~~~~~~~~~~~~~~~~~~~~~~~~G~~CCTGGACAGCAGAGCATGGAA
TAATGGAATAG~GACCTCGGTTCTATTGC~~~~GTTGGTTTT~CGGAACTCGAGGTAATG
ATTAAGAGGGACTGACGGGGGCATTCGTATTGCGGTGTG~AGAGGTGAAATTCTTGGATC
GCCGCAAG~AC~GACCGACTGCGAAAGCATTTGCCAAGAATG~TTTTCATTAATCAA~GA
ACGAAAGTTAGAGG~TTCGAAGGCGATC~AGATACCGCCCTAGTTCTAA~CCATAAACGA
TGCCGACTGGCGATCC~GC~~~~~~~~~~~C~~~~GGCGTTACTCCAATG~~~~~~~~~~
~~~~~~~~~~~~~~~~~~~~~~~~~~~~~~~~~~~~~~~~~~~~~~~~~~~~~~~~~~~~
~~~~~~~~~~~~~~A~CGCGGCGGGCAGTCT~~GCGGGAAACCAA~~AGTCTTTGGGTT~
CCGGGGGAAGTATGGTTGCAAAGCTGAAACTTAAAGG~AATTGACGGAAGGGCACCACCA
GG~AGTGGAG~CCTGCGGCTT~AATTTGACTCAACACGGGGAAACTCACCCGGCCCGGAC
ACAGTGAGGATTGACAGATTGAG~AGCTCTTTCTTGATTCTGTGGGTGGTGGTGCATGGC
CGTTCTTAGTTGGTGGAGCGATTTG~TCTGGTTAA~TTCCGATAA~CGAACGAGACTCTG
G~CTTGCTAAA~~~~~~~~~~~~~~~~~~~~~~T~~AGTCGCGCCGGCCGC~~~~~~~~~
CGTGCCGGGC~~~~~~~~~~~~~~~~~~~~~~~~~~~~~~~~~~~~~~~~~G~~~~CT~~
GACTTCTTAGAGGGACAAGTGGCG~~~~TTCAGCCACGCGAGATT~~GAGCAATAACAGG
TCTGTGATGCCCTTAGATGTTCGGGGCCGCACGC~GCGCTACACTGAAGGGATCAGCGGG
TGAT~~~~~~~~~~~~~~~~~~~~~~~~~~~~~~~~~~~~~~~~~~~~~~~~~~~~~~~~
~~~~~~~~~~~~~~~~~CGTCCTTGTCTGG~~~~~~~~~~~~~~~~~~~~~~~~~~~~~~
~~~~~~~~~~~~~~~~~~~~~~~~~~AAGGCCTGGGCAATCCG~TTGAACCTCATTCGTG
CTTGGGATAGGGAGTTGCAATTGTCTCCCTTAAACGAGGAATTCCCAGTAAGCGCGAGTC
ATCAGCTCGCGTTGATTACGTCCCTGCCCTTTGTACACACCGCCCGTCGCTACTACCGAT
TGAATGGTTTAGTGAGATCCTCGGACGGGCCGCGGCGGGGCGCCTCTGGCGCCTCGCTCG
TGCGCCCGGAAGACGATCGAACTTGATCATTTAGAGGAAGTAAAAGTCGTAACAAGGTTT
CCGTAGGTGAACCTGCG
>ECHINODERMATA_Pisaster ochraceus DQ060813
~~~~~~~~~~~~~~~~~~~~~~~~~~~~~~~~~~~~~~~~~~~~~~~~~~~~~GCCATG~
CATGT~CCAAGTACAAGCTTTC~~~~~~~~~~ACA~A~~~GCGAAACTGCGGAT~GGCTC
ATT~AAATCAGTTATGGTTCCTTGGAGC~~GCAT~~C~~~~~~~~~C~~~CCTTACATGG
ATAACTGT~GGTAATTCTAGAGCTAATACATGCAATCAA~GCGCCGACC~TTACG~~GG~
A~~~~~GGCGTGCTCTTATTAGGAACAAGACCAACCCGG~~~~~~~~~~~~~~~~~~~~~
~~~~~~~~~GTCCG~~~~~~~~~~~~~~~~CCCGGCTCCGTTG~~GTGAACTCTGGATAA
CCTG~~~~GCCGATCGCA~~CGGTCT~~~~~~~~CTGCACCGGCGACGGATCCTT~~~CG
AATGTCTGCCCTATCAA~CTTTCGATGGTACGTTATGCGCCTACCATGGTCGTAACGGGT
AAC~GGAGAATCAGGGTTCG~ATTCCGGAGAGGGAGCTTGAGAAAC~GGCTACCACATCC
AAGGAAGGCAGCAGGCGCGCAAATTACCC~ACTCCCGACACGGGGAGGTAGTGACGAAAA
ATAGCAATACAGGACTCTTT~CGAGGCCCTG~~TAATTGGAATGAGTACACTTTAAATCC
TTTA~~~~~~~~~~~~~~~~~~~~~~~~~~~~~~~~~~~~~~~~~~~~~~~~~~~~A~~~
~~~~~~~~CGAGGATCTATTGGAGGGCAAGTCTGGTGCCAGCAGCC~~GCGGTAATTCCA
GCTCCAATAG~CGTATATTAAAATTGCTGCAGTTAAAAA~~GCTCGTAGTTGGA~~~~~~
~TCTTGGGCG~CAGGCTGGCG~~~GTCCGCC~~~~~GCAA~GGCGCGCCACTGCCC~~G~
~CCTGGCCT~~~~~~~~~~~~~~~~~~~~~~~~~~~~~~~~TC~~~~~CTCTCGGT~~~~
~CTC~~~~~~~~~~~~~~~CGCCCGGTTCT~~~CTTGACT~~GAGTGCCGG~~~~~GCGC
GGCCGAAA~~~~~~~~~CGTTTAC~TTTGAAAAAATTGGAGTGTT~CAAAGCAGGCCGT~
~~~~GA~~~~~~~~~~~~~~~~~~~~~~~~~~~~~~G~~CCTGGACAGCAGAGCATGGAA
TAATGGAATAG~GACCTCGGTTCTATTGC~~~~GTTGGTTCT~CGGAACTCGAGGTAATG
ATTAAGAGGGACTGACGGGGGCATTCGTATTGCGGTGTG~AGAGGTGAAATTCTTGGATC
GCCGCAAG~AC~GACCGACTGCGAAAGCATTTGCCAAGAATG~TTTTCATTAATCAA~GA
ACGAAAGTTAGAGG~TTCGAAGGCGATC~AGATACCGCCCTAGTTCTAA~CCATAAACGA
TGCCGACTGGCGATCC~GC~~~~~~~~~~~C~~~~GGCGTTACTCCAATG~~~~~~~~~~
~~~~~~~~~~~~~~~~~~~~~~~~~~~~~~~~~~~~~~~~~~~~~~~~~~~~~~~~~~~~
~~~~~~~~~~~~~~A~CGCGGCGGGCAGTCT~~GCGGGAAACCAA~~AGTCTTTGGGTT~
CCGGGGGAAGTATGGTTGCAAAGCTGAAACTTAAAGG~AATTGACGGAAGGGCACCACCA
GG~AGTGGAG~CCTGCGGCTT~AATTTGACTCAACACGGGGAAACTCACCCGGCCCGGAC
ACAGTGAGGATTGACAGATTGAG~AGCTCTTTCTTGATTCTGTGGGTGGTGGTGCATGGC
CGTTCTTAGTTGGTGGAGCGATTTG~TCTGGTTAA~TTCCGATAA~CGAACGAGACTCTG
G~CTTGCTAAA~~~~~~~~~~~~~~~~~~~~~~T~~AGTCGCGCCGGCCGC~~~~~~~~~
CGTGCCGGGC~~~~~~~~~~~~~~~~~~~~~~~~~~~~~~~~~~~~~~~~~G~~~~CTT~
GACTTCTTAGAGGGACAAGTGGCG~~~~TTCAGCCACGCGAGATT~~GAGCAATAACAGG
TCTGTGATGCCCTTAGATGTTCGGGGCCGCACGC~GCGCTACACTGAAGGGATCAGCGGG
TGAT~~~~~~~~~~~~~~~~~~~~~~~~~~~~~~~~~~~~~~~~~~~~~~~~~~~~~~~~
~~~~~~~~~~~~~~~~~CGTCCTTGTCCGG~~~~~~~~~~~~~~~~~~~~~~~~~~~~~~
~~~~~~~~~~~~~~~~~~~~~~~~~~AAGGCCTGGGCAATCCG~CTGAACCCCCTTCGTG
CTTGGGATAGGGAGTTGCAATTGTCTCCCTTAAACGAGGAATTCCCAGTAAGCGCGAGTC
ATCAGCTCGCGTTGATTACGTCCCTGCCCTTTGTACACACCGCCCGTCGCTACTACCGAT
TGAATGGTTTAGTGAGATCCTCGGACGGGCCGCG~~GCGGGGCGCCTCTGG~CGCCTCGC
~~~TCGTGCGCCCGGAAGACGATCGAACTTGATCATTTAGAGGAAGTAAAAGTCGTAACA
AGGTTTCCGTAGGTGAACCTGCG~~~~~~~~~~~~~~~~~~~~~~~~~~~~~~~~~~~~~
~~~~~~~~~~~~~~~~~~~~~~~~~~~~~~~~~~~~~~
>ECHINODERMATA_Asterias amurensis DQ206636
~~~~~~~~~~~~~~~~~~~~~~~~~~~~~~~~~~~~~~~~~~~~~~~~~~~~~~~~~~~~
~~~~~~~~~~~~~~~~~~~~~~~~~~~~~~~~~~~~~~~~~~~~~~~~~~~~~~~~~~~~
~~~~~~~~CAGTTATGGTTCCTTGGAGC~~GCAT~~C~~~~~~~~~C~~~CCTTACATGG
ATAACTGT~GGTAATTCTAGAGCTAATACATGCAATCAA~GCGCCGACC~TTACG~~GG~
A~~~~~GGCGTGCTCTTATTAGGAACAAGACCAACCCGG~~~~~~~~~~~~~~~~~~~~~
~~~~~~~~~GTCCG~~~~~~~~~~~~~~~~CCCGGCTCCGTTG~~GTGAACTCTGGATAA
CCTG~~~~GCCGATCGCA~~CGGTCT~~~~~~~~CTGCACCGGCGACGGATCCTT~~~CG
AATGTCTGCCCTATCAA~CTTTCGATGGTACGTTATGCGCCTACCATGGTCGTAACGGGT
AAC~GGAGAATCAGGGTTCG~ATTCCGGAGAGGGAGCTTGAGAAAC~GGCTACCACATCC
AAGGAAGGCAGCAGGCGCGCAAATTACCC~ACTCCCGACACGGGGAGGTAGTGACGAAAA
ATAGCAATACAGGACTCTTT~CGAGGCCCTG~~TAATTGGAATGAGTACACTTTAAATCC
TTTA~~~~~~~~~~~~~~~~~~~~~~~~~~~~~~~~~~~~~~~~~~~~~~~~~~~~A~~~
~~~~~~~~CGAGGATCTATTGGAGGGCAAGTCTGGTGCCAGCAGCC~~GCGGTAATTCCA
GCTCCAATAG~CGTATATTAAAATTGCTGCAGTTAAAAA~~GCTCGTAGTTGGA~~~~~~
~TCTTGGGCG~CAGGCTGGCG~~~GTCCGCC~~~~~GCAA~GGCGCGCCACTGCCC~~G~
~CCTGGCCT~~~~~~~~~~~~~~~~~~~~~~~~~~~~~~~~TC~~~~~CTCTCGGT~~~~
~CTC~~~~~~~~~~~~~~~CGCCCGGTTCT~~~CTTGACT~~GAGTGCCGG~~~~~GCGC
GGCCGAAA~~~~~~~~~CGTTTAC~TTTGAAAAAATTGGAGTGTT~CAAAGCAGGCCGT~
~~~~GA~~~~~~~~~~~~~~~~~~~~~~~~~~~~~~G~~CCTGGACAGCAGAGCATGGAA
TAATGGAATAG~GACCTCGGTTCTATTGC~~~~GTTGGTTTT~CGGAACTCGAGGTAATG
ATTAAGAGGGACTGACGGGGGCATTCGTATTGCGGTGTG~AGAGGTGAAATTCTTGGATC
GCCGCAAG~AC~GACCGACTGCGAAAGCATTTGCCAAGAATG~TTTTCATTAATCAA~GA
ACGAAAGTTAGAGG~TTCGAAGGCGATC~AGATACCGCCCTAGTTCTAA~CCATAAACGA
TGCCGACTGGCGATCC~GC~~~~~~~~~~~C~~~~GGCGTTACTCCAATG~~~~~~~~~~
~~~~~~~~~~~~~~~~~~~~~~~~~~~~~~~~~~~~~~~~~~~~~~~~~~~~~~~~~~~~
~~~~~~~~~~~~~~A~CGCGGCGGGCAGTCT~~GCGGGAAACCAA~~AGTCTTTGGGTT~
CCGGGGGAAGTATGGTTGCAAAGCTGAAACTTAAAGG~AATTGACGGAAGGGCACCACCA
GG~AGTGGAG~CCTGCGGCTT~AATTTGACTCAACACGGGGAAACTCACCCGGCCCGGAC
ACAGTGAGGATTGACAGATTGAG~AGCTCTTTCTTGATTCTGTGGGTGGTGGTGCATGGC
CGTTCTTAGTTGGTGGAGCGATTTG~TCTGGTTAA~TTCCGATAA~CGAACGAGACTCTG
G~CTTGCTAAA~~~~~~~~~~~~~~~~~~~~~~T~~AGTCGCGCCGGCCGC~~~~~~~~~
CGAGCCGGGC~~~~~~~~~~~~~~~~~~~~~~~~~~~~~~~~~~~~~~~~~G~~~~CT~~
GACTTCTTAGAGGGACAAGTGGCG~~~~TTCAGCCACGCGAGATT~~GAGCAATAACAGG
TCTGTGATGCCCTTAGATGTTCGGGGCCGCACGC~GCGCTACACTGAAGGGATCAGCGGG
TGAT~~~~~~~~~~~~~~~~~~~~~~~~~~~~~~~~~~~~~~~~~~~~~~~~~~~~~~~~
~~~~~~~~~~~~~~~~~CGTCCTTGTCTGG~~~~~~~~~~~~~~~~~~~~~~~~~~~~~~
~~~~~~~~~~~~~~~~~~~~~~~~~~AAGGCCTGGGCAATCCG~CTGAACCCCCTTCGTG
CTT~~~~~~~~~~~~~~~~~~~~~~~~~~~~~~~~~~~~~~~~~~~~~~~~~~~~~~~~~
~~~~~~~~~~~~~~~~~~~~~~~~~~~~~~~~~~~~~~~~~~~~~~~~~~~~~~~~~~~~
~~~~~~~~~~~~~~~~~~~~~~~~~~~~~~~~~~~~~~~~~~~~~~~~~~~~~~~~~~~~
~~~~~~~~~~~~~~~~~~~~~~~~~~~~~~~~~~~~~~~~~~~~~~~~~~~~~~~~~~~~
~~~~~~~~~~~~~~~~~~~~~~~~~~~~~~~~~~~~~~~~~~~~~~~~~~~~~~~~~~~~
~~~~~~~~~~~~~~~~~~~~~~~~~~~~~~~~~~~~~~
>ECHINODERMATA_Asterias amurensis D14358.1
~~~~~~~~~~~~~~~~~~~~~~~~~~~~~~~~~~~~~~~~~~~~~~~~~~~~~~~~~~~~
~~~~~~~~~~~~~~~~~~~~~~~~~~~~~~~~AAA~A~~~GTGAAACTGCGGATCGGCTC
ATT~AAATCAGTTATGGTTCCTTGGAGC~~GCAT~~C~~~~~~~~~C~~~~CTTACATGG
ATAACTGT~GGTAATTCTAGAGCTAATACATGCAATCAA~GCGCCGACC~TTACG~~GG~
A~~~~~GGCGTGCTCTTATTAGGAACAAGACCAACCCGG~~~~~~~~~~~~~~~~~~~~~
~~~~~~~~~GT~CG~~~~~~~~~~~~~~~~CCCGGCTCCGTTG~~GTGAACTCTGGATAA
CCTG~~~~GCCGATCGCA~~CGGTCT~~~~~~~~CTGCACCGGCGACGGATCCTT~~~CG
AATGTCTGCCCTATCAA~CTTTCGATGGTACGTTATGCGCCTACCATGGTCGTAACGGGT
AAC~GGAGAATCAGGGTTCG~ATTCCGGAGAGGGAGCTTGAGAAAC~GGCTACCACATCC
AAGGAAGGCAGCAGGCGCGCAAATTACCC~ACTCC~GACACGGGGAGGTAGTGACGAAAA
ATAGCAATACAGGACTCTTT~CGAGGCCCGG~~TAATTGGAATGAGTACACTTTAAATCC
TTTA~~~~~~~~~~~~~~~~~~~~~~~~~~~~~~~~~~~~~~~~~~~~~~~~~~~~A~~~
~~~~~~~~CGAGGATCTATTGGAGGGCAAGTCTGGTGCCAGCAGCC~~GCGGTAATTCCA
GCTCCAATAG~CGTATATTAAAATTGCTGCAGTTAAAAA~~GCTCGTAGTTGGA~~~~~~
~TCTTGGGCG~CAGCGTGGCG~~~GTCC~~~~~~~~GCAA~GGC~CGC~ACTGCCC~~G~
~CCTGGCCT~~~~~~~~~~~~~~~~~~~~~~~~~~~~~~~~TC~~~~~CTCTCGGT~~~~
~CTC~~~~~~~~~~~~~~~CGCCCGGTTCT~~~CTTGACT~~GAGTGCCGG~~~~~GCGC
G~~CGAAA~~~~~~~~~CGTTTAC~TTTGAAAAAATTGGAGTGTT~CAAAGCAGGCCGT~
~~~~GA~~~~~~~~~~~~~~~~~~~~~~~~~~~~~~G~~CCTGGACAGCAGAGCATGGAA
TAATGGAATAG~GACCTCGGTTCTATTGC~~~~GTTGGTTTT~CGGAACTCGAGGTAATG
ATTAAGAGGGACTGACGGGGGCATTCGTATTGCGGTGTG~AGAGGTGAAATTCTTGGATC
GCCGCAAG~AC~GACCGACTGCGAAAGCATTTGCCAAGAATG~TTTTCATTAATCAA~GA
ACGAAAGTTAGAGG~TTCGAAGGCGATC~AGATACCGCCCTAGTTCTAA~CCATAAACGA
TGCCGACT~CGGATC~~GC~~~~~~~~~~~C~~~~GGCGTTACTCCAATG~~~~~~~~~~
~~~~~~~~~~~~~~~~~~~~~~~~~~~~~~~~~~~~~~~~~~~~~~~~~~~~~~~~~~~~
~~~~~~~~~~~~~~A~CGCGGCGGGCAGTCT~~GCGGGAAACCAA~~AGTCTTTGGGTT~
CCGGGGGAAGTATGGTTGCAAAGCTGAAACTTAAAGG~AATTGACGGAAGGGCACCACCA
GG~AGTGGAG~CCTGCGGCTT~AATTTGACTCAACACGGGGAAACTCACCCGGCCCGGAC
ACAGTGAGGATTGACAGATTGAG~AGCTCTTTCTTGATTCTGTGGGTGGTGGTGCATGGC
CGTTCTTAGTTGGTGGAGCGATTTG~TCTGGTTAA~TTCCGATAA~CGAACGAGACTCTG
G~CTTGCTAAA~~~~~~~~~~~~~~~~~~~~~~T~~AGTCGCGCCGGCCGC~~~~~~~~~
CGAGCCGCC~~~~~~~~~~~~~~~~~~~~~~~~~~~~~~~~~~~~~~~~~~G~~~~CT~~
GACTTCTTAGAGGGACAAGTGCGG~~~~TTCAGCCACGCGAGATT~~GAGCAATAACAGG
TCTGTGATGCCCTTAGATGTTCGGGGC~GCACGC~GCGCTACACTGAAGGGATCAGCGGG
TGAT~~~~~~~~~~~~~~~~~~~~~~~~~~~~~~~~~~~~~~~~~~~~~~~~~~~~~~~~
~~~~~~~~~~~~~~~~~CGTCCTTGTCTGG~~~~~~~~~~~~~~~~~~~~~~~~~~~~~~
~~~~~~~~~~~~~~~~~~~~~~~~~~AAGGCCTGGGCAATCCG~CTGAACCCCCTTCGTG
CTTGGGATAGGGACTTGCAATTGTCTCCCTTAAACGAGGAATTCCCAGTAAGCGCAAGTC
ATCAGCTCGCGTTGATTACGTCCCTGCCCTTTGTACACACCGCCCGTCGCTACTACCGAT
TGAATGGTTTAGTGAGATCCTCGGACGGGCCGCG~~GCGGGGCGCCTCTG~GCGCCTCGC
~~~TCGTGCGCCCGGAAGACCATCGAACTT~~~~~~~~~~~~~~~~~~~~~~~~~~~~~~
~~~~~~~~~~~~~~~~~~~~~~~~~~~~~~~~~~~~~~~~~~~~~~~~~~~~~~~~~~~~
~~~~~~~~~~~~~~~~~~~~~~~~~~~~~~~~~~~~~~
>ECHINODERMATA_Asterias forbesii DQ060776
~~~~~~~~~~~~~~~~~~~~~~~~~~~~~~~~~~~~~~~~~~~~~~~~~~~~~~GCCTG~
CATGT~CCAA~TACAAGCTTTC~~~~~~~~~~AAA~A~~~GCGAAACTGCGGAT~GGCTC
ATT~AAATGAGTTATGGTTCCTTGGAGC~~GCAT~~C~~~~~~~~~C~~~CCTTACATGG
ATAACTGT~GGTAATTCTAGAGCTAATACATGCAATCAA~GCGCCGACC~TTACG~~GGG
A~~~~~GGCGTGCTCTTATTAGGAACAAGACCAACCCGG~~~~~~~~~~~~~~~~~~~~~
~~~~~~~~~GTCCG~~~~~~~~~~~~~~~~CCCGGCTCCGTTG~~GTGAACTCTGGATAA
CCTG~~~~GCCGATCGCA~~CGGTCT~~~~~~~~CTGCACCGGCGACGGATCCTT~~~CG
AATGTCTGCCCTATCAA~CTTTCGATGGTACGTTATGCGCCTACCATGGTCGTAACGGGT
AAC~GGAGAATCAGGGTTCG~ATTCCGGAGAGGGAGCTTGAGAAAC~GGCTACCACATCC
AAGGAAGGCAGCAGGCGCGCAAATTACCC~ACTCCCGACACGGGGAGGTAGTGACGAAAA
ATAGCAATACAGGACTCTTT~CGAGGCCCTG~~TAATTGGAATGAGTACACTTTAAATCC
TTTA~~~~~~~~~~~~~~~~~~~~~~~~~~~~~~~~~~~~~~~~~~~~~~~~~~~~A~~~
~~~~~~~~CGAGGATCTATTGGAGGGCAAGTCTGGTGCCAGCAGCC~~GCGGTAATTCCA
GCTCCAATAG~CGTATATTAAAATTGCTGCAGTTAAAAA~~GCTCGTAGTTGGA~~~~~~
~TCTTGGGCG~CAGGCTGGCG~~~GTCCGCC~~~~~GCAA~GGCGCGCCACTGCCC~~G~
~CCTGGCCT~~~~~~~~~~~~~~~~~~~~~~~~~~~~~~~~TC~~~~~CTCTCGGT~~~~
~CTC~~~~~~~~~~~~~~~CGCCCGGTTCT~~~CTTGACT~~GAGTGCCGG~~~~~GCGC
GGCCGAAA~~~~~~~~~CGTTTAC~TTTGAAAAAATTGGAGTGTT~CAAAGCAGGCCGT~
~~~~GA~~~~~~~~~~~~~~~~~~~~~~~~~~~~~~G~~CCTGGACAGCAGAGCATGGAA
TAATGGAATAG~GACCTCGGTTCTATTGC~~~~GTTGGTTTT~CGGAACTCGAGGTAATG
ATTAAGAGGGACTGACGGGGGCATTCGTATTGCGGTGTG~AGAGGTGAAATTCTTGGATC
GCCGCAAG~AC~GACCGACTGCGAAAGCATTTGCCAAGAATG~TTTTCATTAATCAA~GA
ACGAAAGTTAGAGG~TTCGAAGGCGATC~AGATACCGCCCTAGTTCTAA~CCATAAACGA
TGCCGACTGGCGATCC~GC~~~~~~~~~~~C~~~~GGCGTTACTCCAATG~~~~~~~~~~
~~~~~~~~~~~~~~~~~~~~~~~~~~~~~~~~~~~~~~~~~~~~~~~~~~~~~~~~~~~~
~~~~~~~~~~~~~~A~CGCGGCGGGCAGTCT~~GCGGGAAACCAA~~AGTCTTTGGGTT~
CCGGGGGAAGTATGGTTGCAAAGCTGAAACTTAAAGG~AATTGACGGAAGGGCACCACCA
GG~AGTGGAG~CCTGCGGCTT~AATTTGACTCAACACGGGGAAACTCACCCGGCCCGGAC
ACAGTGAGGATTGACAGATTGAG~AGCTCTTTCTTGATTCTGTGGGTGGTGGTGCATGGC
CGTTCTTAGTTGGTGGAGCGATTTG~TCTGGTTAA~TTCCGATAA~CGAACGAGACTCTG
G~CTTGCTAAA~~~~~~~~~~~~~~~~~~~~~~T~~AGTCGCGCCGGCCGC~~~~~~~~~
CGAGCCGGGC~~~~~~~~~~~~~~~~~~~~~~~~~~~~~~~~~~~~~~~~~G~~~~CT~~
GACTTCTTAGAGGGACAAGTGGCG~~~~TTCAGCCACGCGAGATT~~GAGCAATAACAGG
TCTGTGATGCCCTTAGATGTTCGGGGCCGCACGC~GCGCTACACTGAAGGGATCAGCGGG
TGAT~~~~~~~~~~~~~~~~~~~~~~~~~~~~~~~~~~~~~~~~~~~~~~~~~~~~~~~~
~~~~~~~~~~~~~~~~~CGTCCTTGTCTGG~~~~~~~~~~~~~~~~~~~~~~~~~~~~~~
~~~~~~~~~~~~~~~~~~~~~~~~~~AAGGCCTGGGCAATCCG~CTGAACCCCCTTCGTG
CTTGGGATAGGGAGTTGCAATTGTCTCCCTTAAACGAGGAATTCCCAGTAAGCGCGAGTC
ATCAGCTCGCGTTGATTACGTCCCTGCCCTTTGTACACACCGCCCGTCGCTACTACCGAT
TGAATGGTTTAGTGAGATCCTCGGACGGGCCGCG~~GCGGGGCGCTCCTG~~CGCCTCGC
~~~TCGTGCGCCCGGAAGAC~~~~~~~~~~~~~~~~~~~~~~~~~~~~~~~~~~~~~~~~
~~~~~~~~~~~~~~~~~~~~~~~~~~~~~~~~~~~~~~~~~~~~~~~~~~~~~~~~~~~~
~~~~~~~~~~~~~~~~~~~~~~~~~~~~~~~~~~~~~~
>ECHINODERMATA_Asterias rubens AY935561
~~~~~~~~~~~~~~~~~~~~~~~~~~~~~~~~~~~~~~~~~~~~~~~~~~~~~~~~~~~~
~~~~~~~~~~~~~~~~~~~~~~~~~~~~~~~~~~~~~~~~~~~~~~~~~~~~~~~~~~~~
~~~~~~~~~~~~~~~~~~~~~TTGGAGC~~GCAT~~C~~~~~~~~~C~~~CCTTACATGG
ATAACTGT~GGTAATTCTAGAGCTAATACATGCAATCAA~GCGCCGACC~TTACG~~GG~
A~~~~~GGCGTGCTCTTATTAGGAACAAGACCAACCCGG~~~~~~~~~~~~~~~~~~~~~
~~~~~~~~~GTCCG~~~~~~~~~~~~~~~~CCCGGCTCCGTTG~~GTGAACTCTGGATAA
CCTG~~~~GCCGATCGCA~~CGGTCT~~~~~~~~CTGCACCGGCGACGGATCCTT~~~CG
AATGTCTGCCCTATCAA~CTTTCGATGGTACGTTATGCGCCTACCATGGTCGTAACGGGT
AAC~GGAGAATCAGGGTTCG~ATTCCGGAGAGGGAGCTTGAGAAAC~GGCTACCACATCC
AAGGAAGGCAGCAGGCGCGCAAATTACCC~ACTCCCGACACGGGGAGGTAGTGACGAAAA
ATAGCAATACAGGACTCTTT~CGAGGCCCTG~~TAATTGGAATGAGTACACTTTAAATCC
TTTA~~~~~~~~~~~~~~~~~~~~~~~~~~~~~~~~~~~~~~~~~~~~~~~~~~~~A~~~
~~~~~~~~CGAGGATCTATTGGAGGGCAAGTCTGGTGCCAGCAGCC~~GCGGTAATTCCA
GCTCCAATAG~CGTATATTAAAATTGCTGCAGTTAAAAA~~GCTCGTAGTTGGA~~~~~~
~TCTTGGGCG~CAGGCTGGCG~~~GTCCGCC~~~~~GCAA~GGCGCGCCACTGCCC~~G~
~CCTGGCCT~~~~~~~~~~~~~~~~~~~~~~~~~~~~~~~~TC~~~~~CTCTCGGT~~~~
~CTC~~~~~~~~~~~~~~~CGCCCGGTTCT~~~CTTGACT~~GAGTGCCGG~~~~~GCGC
GGCCGAAA~~~~~~~~~CGTTTAC~TTTGAAAAAATTGGAGTGTT~CAAAGCAGGCCGT~
~~~~GA~~~~~~~~~~~~~~~~~~~~~~~~~~~~~~G~~CCTGGACAGCAGAGCATGGAA
TAATRRAATAG~GACCTCGGTTCTATTGC~~~~GTTGGTTTT~CGGAACTCGAGGTAATG
ATTAAGAGGGACTGACGGGGGCATTCGTATTGCGGTGTG~AGAGGTGAAATTCTTGGATC
GCCGCAAG~AC~GACCGACTGCGAAAGCATTTGCCAAGAATG~TTTTCATTAATCAA~GA
ACGAAAGTTAGAGG~TTCGAAGGCGATC~AGATACCGCCCTAGTTCTAA~CCATAAACGA
TGCCGACTGGCGATCC~GC~~~~~~~~~~~C~~~~GGCGTTACTCCAATG~~~~~~~~~~
~~~~~~~~~~~~~~~~~~~~~~~~~~~~~~~~~~~~~~~~~~~~~~~~~~~~~~~~~~~~
~~~~~~~~~~~~~~A~CGCGGCGGGCAGTCT~~GCGGGAAACCAA~~AGTCTTTGGGTT~
CCGGGGGAAGTATGGTTGCAAAGCTGAAACTTAAAGG~AATTGACGGAAGGGCACCACCA
GG~AGTGGAG~CCTGCGGCTT~AATTTGACTCAACACGGGGAAACTCACCCGGCCCGGAC
ACAGTGAGGATTGACAGATTGAG~AGCTCTTTCTTGATTCTGTGGGTGGTGGTGCATGGC
CGTTCTTAGTTGGTGGAGCGATTTG~TCTGGTTAA~TTCCGATAA~CGAACGAGACTCTG
G~CTTGCTAAA~~~~~~~~~~~~~~~~~~~~~~T~~AGTCGCGCCGGCCGC~~~~~~~~~
CGAGCCGGGC~~~~~~~~~~~~~~~~~~~~~~~~~~~~~~~~~~~~~~~~~G~~~~CT~~
GACTTCTTAGAGGGACAAGTGGCG~~~~TTCAGCCACGCGAGATT~~GAGCAATAACAGG
TCTGTGATGCCCTTAGATGTTCGGGGCCGCACGC~GCGCTACACTGAAGGGATCAGCGGG
TGAT~~~~~~~~~~~~~~~~~~~~~~~~~~~~~~~~~~~~~~~~~~~~~~~~~~~~~~~~
~~~~~~~~~~~~~~~~~CGTCCTTGTCTGG~~~~~~~~~~~~~~~~~~~~~~~~~~~~~~
~~~~~~~~~~~~~~~~~~~~~~~~~~AAGGCCTGGGCAATCCG~CTGAACCCCCTTCGTG
CTTGGGATAGGGAGTTGCAATTGTCTCCCTTAAACGAGGAATTCCCAGTAAGCGCGAGTC
ATCAGCTCGCGTTGATTACGTCCCTGCCCTTTGTACACA~~~~~~~~~~~~~~~~~~~~~
~~~~~~~~~~~~~~~~~~~~~~~~~~~~~~~~~~~~~~~~~~~~~~~~~~~~~~~~~~~~
~~~~~~~~~~~~~~~~~~~~~~~~~~~~~~~~~~~~~~~~~~~~~~~~~~~~~~~~~~~~
~~~~~~~~~~~~~~~~~~~~~~~~~~~~~~~~~~~~~~~~~~~~~~~~~~~~~~~~~~~~
~~~~~~~~~~~~~~~~~~~~~~~~~~~~~~~~~~~~~~
>ECHINODERMATA_Coscinasterias acutispina AB125601
~~~~~~~~~~~~~~~~~~~~~~~~~~~~~~~~~~~~~~~~~~~~~~~~~~~~~~~~~~~~
~ATGT~CCAAGTACAAGCTTTT~~~~~~~~~~TCA~A~~~GCGAAACTGCGGAT~GGCTC
ATT~AAATCAGTTATGGTTCCTTGGAGC~~GCAT~~C~~~~~~~~~C~~~CCTTACATGG
ATAACTGT~GGTAATTCTAGAGCTAATACATGCAATCAA~GCGCCGACC~TTACG~~GG~
A~~~~~GGCGTGCTCTTATTAGGAACAAGACCAACCCGG~~~~~~~~~~~~~~~~~~~~~
~~~~~~~~~GTCCG~~~~~~~~~~~~~~~~CCCGGCTCCGTTG~~GTGAACTCTGGATAA
CCTG~~~~GCCGATCGCA~~CGGTCT~~~~~~~~CTGCACCGGCGACGGATCCTT~~~CG
AATGTCTGCCCTATCAA~CTTTCGATGGTACGTTATGCGCCTACCATGGTCGTAACGGGT
AAC~GGAGAATCAGGGTTCG~ATTCCGGAGAGGGAGCTTGAGAAAC~GGCTACCACATCC
AAGGAAGGCAGCAGGCGCGCAAATTACCC~ACTCCCGACACGGGGAGGTAGTGACGAAAA
ATAGCAATACAGGACTCTTT~CGAGGCCCTG~~TAATTGGAATGAGTACACTTTAAATCC
TTTA~~~~~~~~~~~~~~~~~~~~~~~~~~~~~~~~~~~~~~~~~~~~~~~~~~~~A~~~
~~~~~~~~CGAGGATCTATTGGAGGGCAAGTCTGGTGCCAGCAGCC~~GCGGTAATTCCA
GCTCCAATAG~CGTATATTAAAATTGCTGCAGTTAAAAA~~GCTCGTAGTTGGA~~~~~~
~TCTTGGGCG~CAGGCTGGCG~~~GTCCGCC~~~~~GCAA~GGCGCGCCACTGCCC~~G~
~CCTGGCCT~~~~~~~~~~~~~~~~~~~~~~~~~~~~~~~~TC~~~~~CTCTCGGT~~~~
~CTC~~~~~~~~~~~~~~~CGCTCGGTTCT~~~CTTGACT~~GAGTGCCGG~~~~~GCGC
GGCCGAAA~~~~~~~~~CGTTTAC~TTTGAAAAAATTGGAGTGTT~CAAAGCAGGCCGT~
~~~~GA~~~~~~~~~~~~~~~~~~~~~~~~~~~~~~G~~CCTGGACAGCAGAGCATGGAA
TAATGGAATAG~GACCTCGGTTCTATTGC~~~~GTTGGTTTT~CGGAACTCGAGGTAATG
ATTAAGAGGGACTGACGGGGGCATTCGTATTGCGGTGTG~AGAGGTGAAATTCTTGGATC
GCCGCAAG~AC~GACCGACTGCGAAAGCATTTGCCAAGAATG~TTTTCATTAATCAA~GA
ACGAAAGTTAGAGG~TTCGAAGGCGATC~AGATACCGCCCTAGTTCTAA~CCATAAACGA
TGCCGACTGGCGATCC~GC~~~~~~~~~~~C~~~~GGCGTTACTCCAATG~~~~~~~~~~
~~~~~~~~~~~~~~~~~~~~~~~~~~~~~~~~~~~~~~~~~~~~~~~~~~~~~~~~~~~~
~~~~~~~~~~~~~~A~CGCGGCGGGCAGTCT~~GCGGGAAACCAA~~AGTCTTTGGGTT~
CCGGGGGAAGTATGGTTGCAAAGCTGAAACTTAAAGG~AATTGACGGAAGGGCACCACCA
GG~AGTGGAG~CCTGCGGCTT~AATTTGACTCAACACGGGGAAACTCACCCGGCCCGGAC
ACAGTGAGGATTGACAGATTGAG~AGCTCTTTCTTGATTCTGTGGGTGGTGGTGCATGGC
CGTTCTTAGTTGGTGGAGCGATTTG~TCTGGTTAA~TTCCGATAA~CGAACGAGACTCTG
G~CTTGCTAAA~~~~~~~~~~~~~~~~~~~~~~T~~AGTCGCGCCGGCCGC~~~~~~~~~
CGCGCCGGGC~~~~~~~~~~~~~~~~~~~~~~~~~~~~~~~~~~~~~~~~~G~~~~CT~~
GACTTCTTAGAGGGACAAGTGGCG~~~~TTCAGCCACGCGAGATT~~GAGCAATAACAGG
TCTGTGATGCCCTTAGATGTTCGGGGCCGCACGC~GCGCTACACTGAAGGGATCAGCGGG
TGAT~~~~~~~~~~~~~~~~~~~~~~~~~~~~~~~~~~~~~~~~~~~~~~~~~~~~~~~~
~~~~~~~~~~~~~~~~~CGTCCTTGTCTGG~~~~~~~~~~~~~~~~~~~~~~~~~~~~~~
~~~~~~~~~~~~~~~~~~~~~~~~~~AAGGCCTGGGCAATCCG~TTGAACCTCATTCGTG
CTTGGGATAGGGAGTTGCAATTGTCTCCCTTAAACGAGGAATTCCCAGTAAGCGCGAGTC
ATCAGCTCGCGTTGATTACGTCCCTGCCCTTTGTACACACCGCCCGTCGCTACTACCGAT
TGAATGGTTTAGTGAGATCCTCGGACGGGCCGCG~~GCGGGGCGCCTCAGG~CGCCACGC
~~~TCGTGCGCCCGGAAGACGA~~~~~~~~~~~~~~~~~~~~~~~~~~~~~~~~~~~~~~
~~~~~~~~~~~~~~~~~~~~~~~~~~~~~~~~~~~~~~~~~~~~~~~~~~~~~~~~~~~~
~~~~~~~~~~~~~~~~~~~~~~~~~~~~~~~~~~~~~~
>ECHINODERMATA_Coscinasterias muricata DQ060783
~~~~~~~~~~~~~~~~~~~~~~~~~~~~~~~~~~~~~~~~~~~~~~~~~~~~~~~~~~~~
~~~~~~~~~~~~ACAAGCTTTT~~~~~~~~~~TCA~A~~~GCGAAACTGCGGAT~GGCTC
ATT~AAATCAGTTATGGTTCCTTGGAGC~~GCAT~~C~~~~~~~~~C~~~CCTTACATGG
ATAACTGT~GGTAATTCTAGAGCTAATACATGCAATCAA~GCGCCGACC~TTACG~~GG~
A~~~~~GGCGTGCTCTTATTAGGAACAAGACCAACCCGG~~~~~~~~~~~~~~~~~~~~~
~~~~~~~~~GTCCG~~~~~~~~~~~~~~~~CCCGGCTCCGTTG~~GTGAACTCTGGATAA
CCTG~~~~GCCGATCGCA~~CGGTCT~~~~~~~~CTGCACCGGCGACGGATCCTT~~~CG
AATGTCTGCCCTATCAA~CTTTCGATGGTACGTTATGCGCCTACCATGGTCGTAACGGGT
AAC~GGAGAATCAGGGTTCG~ATTCCGGAGAGGGAGCTTGAGAAAC~GGCTACCACATCC
AAGGAAGGCAGCAGGCGCGCAAATTACCC~ACTCCCGACACGGGGAGGTAGTGACGAAAA
ATAGCAATACAGGACTCTTT~CGAGGCCCTG~~TAATTGGAATGAGTACACTTTAAATCC
TTTA~~~~~~~~~~~~~~~~~~~~~~~~~~~~~~~~~~~~~~~~~~~~~~~~~~~~A~~~
~~~~~~~~CGAGGATCTATTGGAGGGCAAGTCTGGTGCCAGCAGCC~~GCGGTAATTCCA
GCTCCAATAG~CGTATATTAAAATTGCTGCAGTTAAAAA~~GCTCGTAGTTGGA~~~~~~
~TCTTGGGCG~CAGGCTGGCG~~~GTCCGCC~~~~~GCAA~GGCGCGCCACTGCCC~~G~
~CCTGGCCT~~~~~~~~~~~~~~~~~~~~~~~~~~~~~~~~TC~~~~~CTCTCGGT~~~~
~CTC~~~~~~~~~~~~~~~CGCTCGGTTCT~~~CTTGACT~~GAGTGCCGG~~~~~GCGC
GGCCGAAA~~~~~~~~~CGTTTAC~TTTGAAAAAATTGGAGTGTT~CAAAGCAGGCCGT~
~~~~GA~~~~~~~~~~~~~~~~~~~~~~~~~~~~~~G~~CCTGGACAGCAGAGCATGGAA
TAATGGAATAG~GACCTCGGTTCTATTGC~~~~GTTGGTTTT~CGGAACTCGAGGTAATG
ATTAAGAGGGACTGACGGGGGCATTCGTATTGCGGTGTG~AGAGGTGAAATTCTTGGATC
GCCCCAAG~AC~GACCGACTGCGAAAGCATTTGCCAAGAATG~TTTTCATTAATCAA~GA
ACCAAAGTTAGAGG~TTCGAAAGCGATC~ACATACCTTCCTAGTTCTAA~CCATAAACCA
TGCCGACTGGCGATCC~GC~~~~~~~~~~~C~~~~GGCGTTACTTCAATG~~~~~~~~~~
~~~~~~~~~~~~~~~~~~~~~~~~~~~~~~~~~~~~~~~~~~~~~~~~~~~~~~~~~~~~
~~~~~~~~~~~~~~A~CGCGGCGGGCAGTCT~~GCGGGAAAACAA~~ATTTTTTGGTTT~
~CGGGGGAAGTTTGGTTGCAAAACCTAAACTTAAAAG~GAATGACCGGAGGGCACCACCA
GG~AGTGGAG~CCTACGGCTT~AATTTGACTCAACACGGGGAAACTCACCCGGCCCGGAC
ACAGTGAGGATTGACAGATTGAG~AGCTCTTTCTTGATTCTGTGGGTGGTGGTGCATGGC
CGTTCTTAGTTGGTGGAGCGATTTG~TCTGGTTAA~TTCCGATAA~CGAACGAGACTCTG
G~CTTGCTAAA~~~~~~~~~~~~~~~~~~~~~~T~~AGTCGCGCCGGCCGC~~~~~~~~~
CGCGCCGGGC~~~~~~~~~~~~~~~~~~~~~~~~~~~~~~~~~~~~~~~~~G~~~~CT~~
GACTTCTTAGAGGGACAAGTGGCG~~~~TTCAGCCACGCGAGATT~~GAGCAATAACAGG
TCTGTGATGCCCTTAGATGTTCGGGGCCGCACGC~GCGCTACACTGAAGGGATCAGCGGG
TGAT~~~~~~~~~~~~~~~~~~~~~~~~~~~~~~~~~~~~~~~~~~~~~~~~~~~~~~~~
~~~~~~~~~~~~~~~~~CGTCCTTGTCTGG~~~~~~~~~~~~~~~~~~~~~~~~~~~~~~
~~~~~~~~~~~~~~~~~~~~~~~~~~AAGGCCTGGGCAATCCG~TTGAACCTCATTCGTG
CTTGGGATAGGGAGTTGCAATTGTCTCCCTTAAACGAGGAATTCCCAGTAAGCGCGAGTC
ATCAGCTCGCGTTGATTACGTCCCTGCCCTTTGTACACACCGCCCGTCGCTACTACCGAT
TGAATGGTTTAGTGAGATCCTCGGACGGGCCGTG~~GCGGGGCGCCTCAGG~CGCCACGC
~~~TCGTGCGCCCGGAAGACGATCGAACTTGATCATTTAGAGGAAGT~~~~~~~~~~~~~
~~~~~~~~~~~~~~~~~~~~~~~~~~~~~~~~~~~~~~~~~~~~~~~~~~~~~~~~~~~~
~~~~~~~~~~~~~~~~~~~~~~~~~~~~~~~~~~~~~~
>ECHINODERMATA_Diplasterias brucei DQ060785
~~~~~~~~~~~~~~~~~~~~~~~~~~~~~~~~~~~~~~~~~~~~~~~~~~~~~GCCATG~
CATGT~CCAAGTACAAGCTTTT~~~~~~~~~~ACA~A~~~GCGAAACTGCGGAT~GGCTC
ATT~AAATCAGTTATGGTTCCTTGGAGC~~GCAT~~C~~~~~~~~~C~~~CCTTACATGG
ATAACTGT~GGTAATTCTAGAGCTAATACATGCAATCAA~GCGCCGACC~TTACG~~GG~
A~~~~~GGCGTGCTCTTATTAGGAACAAGACCAACCCGG~~~~~~~~~~~~~~~~~~~~~
~~~~~~~~~GTCCG~~~~~~~~~~~~~~~~CCCGGCTCCGTTG~~GTGAACTCTGGATAA
CCTG~~~~GCCGATCGCA~~CGGTCT~~~~~~~~CTGCACCGGCGACGGATCCTT~~~CG
AATGTCTGCCCTATCAA~CTTTCGATGGTACGTTATGCGCCTACCATGGTCGTAACGGGT
AAC~GGAGAATCAGGGTTCG~ATTCCGGAGAGGGAGCTTGAGAAAC~GGCTACCACATCC
AAGGAAGGCAGCAGGCGCGCAAATTACCC~ACTCCCGACACGGGGAGGTAGTGACGAAAA
ATAGCAATACAGGACTCTTT~CGAGGCCCTG~~TAATTGGAATGAGTACACTTTAAATCC
TTTA~~~~~~~~~~~~~~~~~~~~~~~~~~~~~~~~~~~~~~~~~~~~~~~~~~~~A~~~
~~~~~~~~CGAGGATCTATTGGAGGGCAAGTCTGGTGCCAGCAGCC~~GCGGTAATTCCA
GCTCCAATAG~CGTATATTAAAATTGCTGCAGTTAAAAA~~GCTCGTAGTTGGA~~~~~~
~TCTTGGGCG~CAGGCTGGCG~~~GTCCGCC~~~~~GCAA~GGCGCGCCACTGCCC~~G~
~CCTGGCCT~~~~~~~~~~~~~~~~~~~~~~~~~~~~~~~~TC~~~~~CTCTCGGT~~~~
~CTC~~~~~~~~~~~~~~~CGCCCGGTTCT~~~CTTGACT~~GAGTGCCGG~~~~~GCGC
GGCCGAAA~~~~~~~~~CGTTTAC~TTTGAAAAAATTGGAGTGTT~CAAAGCAGGCCGT~
~~~~GC~~~~~~~~~~~~~~~~~~~~~~~~~~~~~~G~~CCTGGACAGCAGAGCATGGAA
TAATGGAATAG~GACCTCGGTTCTATTGC~~~~GTTGGTTTT~CGGAACTCGAGGTAATG
ATTAAGAGGGACTGACGGGGGCATTCGTATTGCGGTGTG~AGAGGTGAAATTCTTGGATC
GCCGCAAG~AC~GACCGACTGCGAAAGCATTTGCCAAGAATG~TTTTCATTAATCAA~GA
ACGAAAGTTAGAGG~TTCGAAGGCGATC~AGATACCGCCCTAGTTCTAA~CCATAAACGA
TGCCGACTGGCGATCC~GC~~~~~~~~~~~C~~~~GGCGTTACTCCAATG~~~~~~~~~~
~~~~~~~~~~~~~~~~~~~~~~~~~~~~~~~~~~~~~~~~~~~~~~~~~~~~~~~~~~~~
~~~~~~~~~~~~~~A~CGCGGCGGGCAGTCT~~GCGGGAAACCAA~~AGTCTTTGGGTT~
CCGGGGGAAGTATGGTTGCAAAGCTGAAACTTAAAGG~AATTGACGGAAGGGCACCACCA
GG~AGTGGAG~CCTGCGGCTT~AATTTGACTCAACACGGGGAAACTCACCCGGCCCGGAC
ACAGTGAGGATTGACAGATTGAG~AGCTCTTTCTTGATTCTGTGGGTGGTGGTGCATGGC
CGTTCTTAGTTGGTGGAGCGATTTG~TCTGGTTAA~TTCCGATAA~CGAACGAGACTCTG
G~CTTGCTAAA~~~~~~~~~~~~~~~~~~~~~~T~~AGTCGCGCCGGCCGC~~~~~~~~~
CGTGCCGGGC~~~~~~~~~~~~~~~~~~~~~~~~~~~~~~~~~~~~~~~~~G~~~~CT~~
GACTTCTTAGAGGGACAAGTGGCG~~~~TTCAGCCACGCGAGATT~~GAGCAATAACAGG
TCTGTGATGCCCTTAGATGTTCGGGGCCGCACGC~GCGCTACACTGAAGGGATCAGCGGG
TGAT~~~~~~~~~~~~~~~~~~~~~~~~~~~~~~~~~~~~~~~~~~~~~~~~~~~~~~~~
~~~~~~~~~~~~~~~~~CGTCCTTGTCTGG~~~~~~~~~~~~~~~~~~~~~~~~~~~~~~
~~~~~~~~~~~~~~~~~~~~~~~~~~AAGGCCTGGGCAATCCG~TTGAACCTCATTCGTG
CTTGGGATAGGGAGTTGCAATTGTCTCCCTTAAACGAGGAATTCCCAGTAAGCGCGAGTC
ATCAGCTCGCGTTGATTACGTCCCTGCCCTTTGTACACACCGCCCGTCGCTACTACCGAT
TGAATGGTTTAGTGAGATCCTCGGACGGGCCGCG~~GCGGGGCGCCTCTGG~CGCCTCGC
~~~TCGTGCGCCCGGAAGACGATCGAACTTGATCATTTAGAGGAAGTAAAAGTCGTAACA
AGGTTTCCGTAGGTGAACCTGCG~~~~~~~~~~~~~~~~~~~~~~~~~~~~~~~~~~~~~
~~~~~~~~~~~~~~~~~~~~~~~~~~~~~~~~~~~~~~
>ECHINODERMATA_Evasterias troschelii DQ060788
~~~~~~~~~~~~~~~~~~~~~~~~~~~~~~~~~~~~~~~~~~~~~~~~~~~~~~~~~~~~
~~~~~~~CAAGTACAAGCTTTC~~~~~~~~~~ACA~A~~~GCGAAACTGCGGAT~GGCTC
ATT~AAATCAGTTATGGTTCCTTGGAGC~~GCAT~~C~~~~~~~~~C~~~CCTTACATGG
ATAACTGT~GGTAATTCTAGAGCTAATACATGCAATCAA~GCGCCGACC~TTACG~~GG~
A~~~~~GGCGTGCTCTTATTAGGAACAAGACCAACCCGG~~~~~~~~~~~~~~~~~~~~~
~~~~~~~~~GTCCG~~~~~~~~~~~~~~~~CCCGGCTCCGTTG~~GTGAACTCTGGATAA
CCTG~~~~GCCGATCGCA~~CGGTCT~~~~~~~~CTGCACCGGCGACGGATCCTT~~~CG
AATGTCTGCCCTATCAA~CTTTCGATGGTACGTTATGCGCCTACCATGGTCGTAACGGGT
AAC~GGAGAATCAGGGTTCG~ATTCCGGAGAGGGAGCTTGAGAAAC~GGCTACCACATCC
AAGGAAGGCAGCAGGCGCGCAAATTACCC~ACTCCCGACACGGGGAGGTAGTGACGAAAA
ATAGCAATACAGGACTCTTT~CGAGGCCCTG~~TAATTGGAATGAGTACACTTTAAATCC
TTTA~~~~~~~~~~~~~~~~~~~~~~~~~~~~~~~~~~~~~~~~~~~~~~~~~~~~A~~~
~~~~~~~~CGAGGATCTATTGGAGGGCAAGTCTGGTGCCAGCAGCC~~GCGGTAATTCCA
GCTCCAATAG~CGTATATTAAAATTGCTGCAGTTAAAAA~~GCTCGTAGTTGGA~~~~~~
~TCTTGGGCG~CAGGCTGGCG~~~GTCCGCC~~~~~GCAA~GGCGCGCCACTGCCC~~G~
~CCTGGCCT~~~~~~~~~~~~~~~~~~~~~~~~~~~~~~~~TC~~~~~CTCTCGGT~~~~
~CTC~~~~~~~~~~~~~~~CGCCCGGTTCT~~~CTTGACT~~GAGTGCCGG~~~~~GCGC
GGCCGAAA~~~~~~~~~CGTTTAC~TTTGAAAAAATTGGAGTGTT~CAAAGCAGGCCGT~
~~~~GA~~~~~~~~~~~~~~~~~~~~~~~~~~~~~~G~~CCTGGACAGCAGAGCATGGAA
TAATGGAATAG~GACCTCGGTTCTATTGC~~~~GTTGGTTCT~CGGAACTCGAGGTAATG
ATTAAGAGGGACTGACGGGGGCATTCGTATTGCGGTGTG~AGAGGTGAAATTCTTGGATC
GCCGCAAG~AC~GACCGACTGCGAAAGCATTTGCCAAGAATG~TTTTCATTAATCAA~GA
ACGAAAGTTAGAGG~TTCGAAGGCGATC~AGATACCGCCCTAGTTCTAA~CCATAAACGA
TGCCGACTGGCGATCC~GC~~~~~~~~~~~C~~~~GGCGTTACTCCAATG~~~~~~~~~~
~~~~~~~~~~~~~~~~~~~~~~~~~~~~~~~~~~~~~~~~~~~~~~~~~~~~~~~~~~~~
~~~~~~~~~~~~~~A~CGCGGCGGGCAGTCT~~GCGGGAAACCAA~~AGTCTTTGGGTT~
CCGGGGGAAGTATGGTT~CAAAGCTGAAACTTAAAGG~AATTGACGGAAGGGCACCACCA
GG~AGTGGAG~CCTGCGGCTT~AATTTGACTCAACACGGGGAAACTCACCCGGCCCGGAC
ACAGTGAGGATTGACAGATTGAG~AGCTCTTTCTTGATTCTGTGGGTGGTGGTGCATGGC
CGTTCTTAGTTGGTGGAGCGATTTG~TCTGGTTAA~TTCCGATAA~CGAACGAGACTCTG
G~CTTGCTAAA~~~~~~~~~~~~~~~~~~~~~~T~~AGTCGCGCCGGCCGC~~~~~~~~~
CGTGCCGGGC~~~~~~~~~~~~~~~~~~~~~~~~~~~~~~~~~~~~~~~~~G~~~~CT~~
GACTTCTTAGAGGGACAAGTGGCG~~~~TTCAGCCACGCGAGATT~~GAGCAATAACAGG
TCTGTGATGCCCTTAGATGTTCGGGGCCGCACGC~GCGCTACACTGAAGGGATCAGCGGG
TGAT~~~~~~~~~~~~~~~~~~~~~~~~~~~~~~~~~~~~~~~~~~~~~~~~~~~~~~~~
~~~~~~~~~~~~~~~~~CGTCCTTGTCTGG~~~~~~~~~~~~~~~~~~~~~~~~~~~~~~
~~~~~~~~~~~~~~~~~~~~~~~~~~AAGGCCTGGGCAATCCG~CTGAACCCCCTTCGTG
CTTGGGATAGGGAGTTGCAATTGTCTCCCTTAAACGAGGAATTCCCAGTAAGCGCGAGTC
ATCAGCTCGCGTTGATTACGTCCCTGCCCTTTGTACACACCGCCCGTCGCTACTACCGAT
TGAATGGTTTAGTGAGATCCTCGGACGGGCCGCG~~GCGGGGCGCCTCTGG~CGCCTCGC
~~~TCGTGCGCCCGGAAGACGATCGAACTTGATCATTTACCAGCAAAA~~~~~~~~~~~~
~~~~~~~~~~~~~~~~~~~~~~~~~~~~~~~~~~~~~~~~~~~~~~~~~~~~~~~~~~~~
~~~~~~~~~~~~~~~~~~~~~~~~~~~~~~~~~~~~~~
>ECHINODERMATA_Leptasterias hexactis DQ060793
~~~~~~~~~~~~~~~~~~~~~~~~~~~~~~~~~~~~~~~~~~~~~~~~~~~~~GCCATG~
CATGT~CCAAGTACAAGCTTTC~~~~~~~~~~ACA~A~~~GCGAAACTGCGGAT~GGCTC
ATT~AAATCAGTTATGGTTCCTTGGAGC~~GCAT~~C~~~~~~~~~C~~~CCTTACATGG
ATAACTGT~GGTAATTCTAGAGCTAATACATGCAATCAA~GCGCCGACC~TTACG~~GG~
A~~~~~GGCGTGCTCTTATTAGGAACAAGACCAACCCGG~~~~~~~~~~~~~~~~~~~~~
~~~~~~~~~GTCCG~~~~~~~~~~~~~~~~CCCGGCTCCGTTG~~GTGAACTCTGGATAA
CCTG~~~~GCCGATCGCA~~CGGTCT~~~~~~~~CTGCACCGGCGACGGATCCTT~~~CG
AATGTCTGCCCTATCAA~CTTTCGATGGTACGTTATGCGCCTACCATGGTCGTAACGGGT
AAC~GGAGAATCAGGGTTCG~ATTCCGGAGAGGGAGCTTGAGAAAC~GGCTACCACATCC
AAGGAAGGCAGCAGGCGCGCAAATTACCC~ACTCCCGACACGGGGAGGTAGTGACGAAAA
ATAGCAATACAGGACTCTTT~CGAGGCCCTG~~TAATTGGAATGAGTACACTTTAAATCC
TTTA~~~~~~~~~~~~~~~~~~~~~~~~~~~~~~~~~~~~~~~~~~~~~~~~~~~~A~~~
~~~~~~~~CGAGGATCTATTGGAGGGCAAGTCTGGTGCCAGCAGCC~~GCGGTAATTCCA
GCTCCAATAG~CGTATATTAAAATTGCTGCAGTTAAAAA~~GCTCGTAGTTGGA~~~~~~
~TCTTGGGCG~CAGGCTGGCG~~~GTCCGCC~~~~~GCAA~GGCGCGCCACTGCCC~~G~
~CCTGGCCT~~~~~~~~~~~~~~~~~~~~~~~~~~~~~~~~TC~~~~~CTCTCGGT~~~~
~CTC~~~~~~~~~~~~~~~CGCCCGGTTCT~~~CTTGACT~~GAGTGCCGG~~~~~GCGC
GGCCGAAA~~~~~~~~~CGTTTAC~TTTGAAAAAATTGGAGTGTT~CAAAGCAGGCCGT~
~~~~GC~~~~~~~~~~~~~~~~~~~~~~~~~~~~~~G~~CCTGGACAGCAGAGCATGGAA
TAATGGAATAG~GACCTCGGTTCTATTGC~~~~GTTGGTTCT~CGGAACTCGAGGTAATG
ATTAAGAGGGACTGACGGGGGCATTCGTATTGCGGTGTG~AGAGGTGAAATTCTTGGATC
GCCGCAAG~AC~GACCGACTGCGAAAGCATTTGCCAAGAATG~TTTTCATTAATCAA~GA
ACGAAAGTTAGAGG~TTCGAAGGCGATC~AGATACCGCCCTAGTTCTAA~CCATAAACGA
TGCCGACTGGCGATCC~GC~~~~~~~~~~~C~~~~GGCGTTACTCCAATG~~~~~~~~~~
~~~~~~~~~~~~~~~~~~~~~~~~~~~~~~~~~~~~~~~~~~~~~~~~~~~~~~~~~~~~
~~~~~~~~~~~~~~A~CGCGGCGGGCAGTCT~~GCGGGAAACCAA~~AGTCTTTGGGTTT
CCGGGGGAAGTATGGTTGCAAAGCTGAAACTTAAAGG~AATTGACGGAAGGGCACCACCA
GG~AGTGGAG~CCTGCGGCTT~AATTTGACTCAACACGGGGAAACTCACCCGGCCCGGAC
ACAGTGAGGATTGACAGATTGAG~AGCTCTTTCTTGATTCTGTGGGTGGTGGTGCATGGC
CGTTCTTAGTTGGTGGAGCGATTTG~TCTGGTTAA~TTCCGATAA~CGAACGAGACTCTG
G~CTTGCTAAA~~~~~~~~~~~~~~~~~~~~~~T~~AGTCGCGCCGGCCGC~~~~~~~~~
CGAGCCGGGC~~~~~~~~~~~~~~~~~~~~~~~~~~~~~~~~~~~~~~~~~G~~~~CT~~
GACTTCTTAGAGGGACAAGTGGCG~~~~TTCAGCCACGCGAGATT~~GAGCAATAACAGG
TCTGTGATGCCCTTAGATGTTCGGGGCCGCACGC~GCGCTACACTGAAGGGATCAGCGGG
TGAT~~~~~~~~~~~~~~~~~~~~~~~~~~~~~~~~~~~~~~~~~~~~~~~~~~~~~~~~
~~~~~~~~~~~~~~~~~CGTCCTTGTCTGG~~~~~~~~~~~~~~~~~~~~~~~~~~~~~~
~~~~~~~~~~~~~~~~~~~~~~~~~~AAGGCCTGGGCAATCCG~CTGAACCCCCTTCGTG
CTTGGGATAGGGAGTTGCAATTGTCTCCCTTAAACGAGGAATTCCCAGTAAGCGCGAGTC
ATCAGCTCGCGTTGATTACGTCCCTGCCCTTTGTACACACCGCCCGTCGCTACTACCGAT
TGAATGGTTTAGTGAGATCCTCGGACGGGCCGCG~~GCGGGGCGCCTCTGG~CGCCTCGC
~~~TCGTGCGCCCGGAAGACGATCGAACTTGATCATTTA~~~~~~~~~~~~~~~~~~~~~
~~~~~~~~~~~~~~~~~~~~~~~~~~~~~~~~~~~~~~~~~~~~~~~~~~~~~~~~~~~~
~~~~~~~~~~~~~~~~~~~~~~~~~~~~~~~~~~~~~~
>MOLLUSCA_Aulacomya ater DQ640543
~~~~~~~~~~~~~~~~~~~~~~~~~~~~GTCATATGCTTGTCTCAAAGATTAAGCCATG~
CATGT~CTAAGTACATACTTTT~~~~~~~~~~ACATA~~~GTGAAACCGCGAAT~GGCTC
ATT~AAATCAGTTATGGTTCCTTAGATC~~GTAC~~A~~~~~~~~~A~~~TCCTACTTGG
ATAACTGT~GGTAATTCTAGAGCTAATACATGCAACAAA~GCTCCGACC~~TCAG~~GGA
A~~~~~AGAGCGCGTTTATTAG~ATCAAAACCAGTCGGG~~~~~~~~~~~~~~~~~~~~~
~~~~~~~TC~~TCA~~~~~~~~~~~~~C~GACCCG~TCCGAT~~TGGTGATACTGGATAA
CTTT~~GTGCTGATCGCA~~CGGCC~~~~~~~~~TCGCGCCGGCGACGTATCTTT~~~CA
AATGTCTGCCCTATCAA~CTTTCGATGGTACGTGATATGCCTACCATGGTTGTAACGGGT
AAC~GGGGAATCAGGGTTCG~ATTCCGGAGAGGGAGCATGAGAAAC~GGCTACCACATCC
AAGGAAGGCAGCAGGCGCGCAAATTACCC~ACTCCTGGCACGGGGAGGTAGTGACGAAAA
ATAACAATACGGGACTCTTT~CGAGGCCCCG~~TAATTGGAATGAGTACACTTTAAACCC
TTTA~~~~~~~~~~~~~~~~~~~~~~~~~~~~~~~~~~~~~~~~~~~~~~~~~~~~A~~~
~~~~~~~~CGAGGATCTATTGGAGGGCAAGTCTGGTGCCAGCAGCC~~GCGGTAATTCCA
GCTCCAATAG~CGTATATTAAAGTTGTTGCAGTTAAAAA~~GCTCGTAGTTGGA~~~~~~
~TCTCGGGTC~CAGGCTTGTG~~~GTCCGGC~~~~~GCAT~GCCGGTT~ACTGCTC~~G~
TCCTGACCT~~~~~~~~~~~~~~~~~~~~~~~~~~~~~~~~AC~~~~~CTCCCGGTT~~~
~TG~~~~~~~~~~~~~~~~CCCTTGGTGCT~~~CTTGACT~~GAGTGCTTC~~~~~GGGT
GGCCGGAA~~~~~~~~~CGTTTAC~TTTGAAAAAATTAGAGTGTT~CAAAGCAGGCAA~~
~T~~TC~~~~~~~~~~~~~~~~~~~~~~~~~~~~~~G~~CCTGAATAATGGTGCATGGAA
TAATGGAATAG~GACCTCGGTTCTATTTT~~~~GCTGGTTTT~CGGAGCTTGAGGTAATG
ATTAAGAGGGACTGACGGGGGCAT~~~~~~~~~~~~~~~~~~~~~~~~~~~~~~~~~~~~
~~~~~~~~~~~~~~~~~~~~~~~~~~~~~~~~~~~~~~~~~~~~~~~~~~~~~~~~~~~~
~~~~~~~~~~~~~~~~~~~~~~~~~~~~~~~~~~~~~~~~~~~~~~~~~~~~~~~~~~~~
~~~~~~~~~~~~~~~~~~~~~~~~~~~~~~~~~~~~~~~~~~~~~~~~~~~~~~~~~~~~
~~~~~~~~~~~~~~~~~~~~~~~~~~~~~~~~~~~~~~~~~~~~~~~~~~~~~~~~~~~~
~~~~~~~~~~~~~~~~~~~~~~~~~~~~~~~~~~~~~~~~~~~~~~~~~~~~~~~~~~~~
~~~~~~~~~~~~~~~~~~~~~~~~~~~~~~~~~~~~~~~~~~~~~~~~~~~~~~~~~~~~
~~~~~~~~~~~~~~~~~~~~~~~~~~~~~~~~~~~~~~~~~~~~~~~~~~~~~~~~~~~~
~~~~~~~~~~~~~~~~~~~~~~~~~~~~~~~~~~~~~~~~~~~~~~~~~~~~~~~~~~~~
~~~~~~~~~~~~~~~~~~~~~~~~~~~~~~~~~~~~~~~~~~~~~~~~~~~~~~~~~~~~
~~~~~~~~~~~~~~~~~~~~~~~~~~~~~~~~~~~~~~~~~~~~~~~~~~~~~~~~~~~~
~~~~~~~~~~~~~~~~~~~~~~~~~~~~~~~~~~~~~~~~~~~~~~~~~~~~~~~~~~~~
~~~~~~~~~~~~~~~~~~~~~~~~~~~~~~~~~~~~~~~~~~~~~~~~~~~~~~~~~~~~
~~~~~~~~~~~~~~~~~~~~~~~~~~~~~~~~~~~~~~~~~~~~~~~~~~~~~~~~~~~~
~~~~~~~~~~~~~~~~~~~~~~~~~~~~~~~~~~~~~~~~~~~~~~~~~~~~~~~~~~~~
~~~~~~~~~~~~~~~~~~~~~~~~~~~~~~~~~~~~~~~~~~~~~~~~~~~~~~~~~~~~
~~~~~~~~~~~~~~~~~~~~~~~~~~~~~~~~~~~~~~~~~~~~~~~~~~~~~~~~~~~~
~~~~~~~~~~~~~~~~~~~~~~~~~~~~~~~~~~~~~~~~~~~~~~~~~~~~~~~~~~~~
~~~~~~~~~~~~~~~~~~~~~~~~~~~~~~~~~~~~~~~~~~~~~~~~~~~~~~~~~~~~
~~~~~~~~~~~~~~~~~~~~~~~~~~~~~~~~~~~~~~~~~~~~~~~~~~~~~~~~~~~~
~~~~~~~~~~~~~~~~~~~~~~~~~~~~~~~~~~~~~~~~~~~~~~~~~~~~~~~~~~~~
~~~~~~~~~~~~~~~~~~~~~~~~~~~~~~~~~~~~~~~~~~~~~~~~~~~~~~~~~~~~
~~~~~~~~~~~~~~~~~~~~~~~~~~~~~~~~~~~~~~
>MOLLUSCA_Bankia carinata AF120564 
~~~~~~~~~~~~~~~~~~~~~~~~~~~~~~~~~~~~~~~~~~~~~~~~~~~~~~~~~~~~
~~~~~~~~~~~~~~~~~~~~~~~~~~~~~~~~~CG~~~~~GCGAAACTGCGAAT~GGCTC
ATT~AAATCAGTTATGGTTCCTTAGATC~~GTAC~~A~~~~~~~~~A~~~TCCTACTTGG
ATAACTGT~GGCAATTCTAGAGCTAATACATGCAACACA~GCTCCGACCCTTGCG~~GGG
A~~~~~AGAGCGCTTTTGTTAG~CCCAAAACCAACGCG~~~~~~~~~~~~~~~~~~~~~~
~~~~~~~GCGGGCGTTCA~~~~CGCGTCCGTCGG~~TCCGTG~~TGGTGAATCTGAACAA
CTTT~~GTGCTGATCGCA~~CGGCCT~~~~~~~~TTGCGCCGGCGACATATCTTT~~~CA
AGTGTCTGCCCTATCAA~CTTTCGATGGTACGTGCTATGCCTACCATGGTGATAACGGGT
AAC~GGGGAATCAGGGTTCG~ATTCCGGAGAGGGAGCATGAGAAAC~GGCTACCACATCC
AAGGAAGGCAGCAGGCGCGCAAATTACCC~AATCCCGACACGGGGAGGTAGTGACGAAAA
ATAACAATACGGGACTCTTT~CGAGGCCCCG~~TAATTGGAATGAGTACACTTTAAATCC
TTTA~~~~~~~~~~~~~~~~~~~~~~~~~~~~~~~~~~~~~~~~~~~~~~~~~~~~A~~~
~~~~~~~~CGAGGATCCATTGGAGGGCAAGTCTGGTGCCAGCAGCC~~GCGGTAATTCCA
GCTCCAATAG~CGTATATTAAAGTTGCTGCAGTTAAAAA~~GCTCGTAGTTGGA~~~~~~
~TCTCGGGCT~CAGGCTTGCG~~~GTCCGCC~~~~~TCGC~GGCGGTC~ACTGCT~~~CG
TCCTGACCT~~~~~~~~~~~~~~~~~~~~~~~~~~~~~~~~C~C~~~~ACGCCGGTGTCA
CCGT~~~~~~~~~~~~~~~CCCTTGGTGCT~~~CTTGACT~~GAGTGTCTC~~~~~GGGC
GGCCGGTA~~~~~~~~~CGTTTAC~TTTGAAGAAATTAGAGTGCT~CAAAGCAGGCCC~~
~TAGCC~~~~~~~~~~~~~~~~~~~~~~~~~~~~~~G~~CCTGAATAATGGTGCATGGAA
TAATGGAATAG~GACCTCGGTTGTATTTT~~~~GTTGGCTCT~CGCAGCTCGAGGTAATG
~~~~~~~~~~~~~~~~~~~~~~~~~~~~~~~~~~~~~~~~~~~~~~~~~~~~~~~~~~~~
~~~~~~~~~~~~~~~~~~~~~~~~~~~~~~~~~~~~~~~~~~~~~~~~~~~~~~~~~~~~
~~~~~~~~~~~~~~~~~~~~~~~~~~~~~~~~~~~~~~~~~~~~~~~~~~~~~~~~~~~~
~~~~~~~~~~~~~~~~~~~~~~~~~~~~~~~~~~~~~~~~~~~~~~~~~~~~~~~~~~~~
~~~~~~~~~~~~~~~~~~~~~~~~~~~~~~~~~~~~~~~~~~~~~~~~~~~~~~~~~~~~
~~~~~~~~~~~~~~~~~~~~~~~~~~~~~~~~~~~~~~~~~~~~~~~~~~~~~~~~~~~~
~~~~~~~~~~~~~~~~~~~~~~~~~~~~~~~~~~~~~~~~~~~~~~~~~~~~~~~~~~~~
~~~~~~~~~~~~~~~~~~~~~~~~~~~~~~~~~~~~~~~~~~~~~~~~~~~~~~~~~~~~
~~~~~~~~~~~~~~~~~~~~~~~~~~~~~~~~~~~~~~~~~~~~~~~~~~~~~~~~~~~~
~~~~~~~~~~~~~~~~~~~~~~~~~~~~~~~~~~~~~~~~~~~~~~~~~~~~~~~~~~~~
~~~~~~~~~~~~~~~~~~~~~~~~~~~~~~~~~~~~~~~~~~~~~~~~~~~~~~~~~~~~
~~~~~~~~~~~~~~~~~~~~~~~~~~~~~~~~~~~~~~~~~~~~~~~~~~~~~~~~~~~~
~~~~~~~~~~~~~~~~~~~~~~~~~~~~~~~~~~~~~~~~~~~~~~~~~~~~~~~~~~~~
~~~~~~~~~~~~~~~~~~~~~~~~~~~~~~~~~~~~~~~~~~~~~~~~~~~~~~~~~~~~
~~~~~~~~~~~~~~~~~~~~~~~~~~~~~~~~~~~~~~~~~~~~~~~~~~~~~~~~~~~~
~~~~~~~~~~~~~~~~~~~~~~~~~~~~~~~~~~~~~~~~~~~~~~~~~~~~~~~~~~~~
~~~~~~~~~~~~~~~~~~~~~~~~~~~~~~~~~~~~~~~~~~~~~~~~~~~~~~~~~~~~
~~~~~~~~~~~~~~~~~~~~~~~~~~~~~~~~~~~~~~~~~~~~~~~~~~~~~~~~~~~~
~~~~~~~~~~~~~~~~~~~~~~~~~~~~~~~~~~~~~~~~~~~~~~~~~~~~~~~~~~~~
~~~~~~~~~~~~~~~~~~~~~~~~~~~~~~~~~~~~~~~~~~~~~~~~~~~~~~~~~~~~
~~~~~~~~~~~~~~~~~~~~~~~~~~~~~~~~~~~~~~~~~~~~~~~~~~~~~~~~~~~~
~~~~~~~~~~~~~~~~~~~~~~~~~~~~~~~~~~~~~~~~~~~~~~~~~~~~~~~~~~~~
~~~~~~~~~~~~~~~~~~~~~~~~~~~~~~~~~~~~~~
>MOLLUSCA_Brachidontes  granulatus DQ640532
~~~~~~~~~~~~~~~~~~~~~~~~~~~~GTCATATGCTTGTCTCAAAGATTAAGCCATG~
CATGT~CTAAGTACATACTTTT~~~~~~~~~~ACATA~~~GTGAAACCGCGAAT~GGCTC
ATT~AAATCAGTTATGGTTCCTTAGATC~~GTAC~~A~~~~~~~~~A~~~TCCTACTTGG
ATAACTGT~GGTAATTCTAGAGCTAATACATGCAACAAA~GCTCCGACC~~TCAG~~GGA
A~~~~~AGAGCGCGTTTATTAG~ATCAAAACCAGTCGGG~~~~~~~~~~~~~~~~~~~~~
~~~~~~~TC~~GCA~~~~~~~~~~~~~A~GGCCCG~TCGGAT~~TGGTGATACTGGATAA
CTTT~~GTGCTGATCGCA~~CGGCC~~~~~~~~~TCGCGCCGGCGACGTATCTTT~~~CA
AATGTCTGCCCTATCAA~CTTTCGATGGTACGTGATATGCCTACCATGGTTGTAACGGGT
AAC~GGGGAATCAGGGTTCG~ATTCCGGAGAGGGAGCATGAGAAAC~GGCTACCACATCC
AAGGAAGGCAGCAGGCGCGCAAATTACCC~ACTCCTGGCACGGGGAGGTAGTGACGAAAA
ATAACAATACGGGACTCTTT~CGAGGCCCCG~~TAATTGGAATGAGTACACTTTAAACCC
TTTA~~~~~~~~~~~~~~~~~~~~~~~~~~~~~~~~~~~~~~~~~~~~~~~~~~~~A~~~
~~~~~~~~CGAGGATCTATTGGAGGGCAAGTCTGGTGCCAGCAGCC~~GCGGTAATTCCA
GCTCCAATAG~CGTATATTAAAGTTGTTGCAGTTAAAAA~~GCTCGTAGTTGGA~~~~~~
~TCTCGGGTC~CAGGCCTGTG~~~GTCCGCC~~~~~GCAT~GGCGGTT~ACTGCTC~~G~
TCCTGACCT~~~~~~~~~~~~~~~~~~~~~~~~~~~~~~~~AC~~~~~CTCCTGGTT~~~
~TG~~~~~~~~~~~~~~~~CCCTTGGTGCT~~~CTTGATT~~GAGTGTCTC~~~~~GGGT
GGCCAGAA~~~~~~~~~CGTTTAC~TTTGAAAAAATTAGAGTGTT~CAAAGCAGGCAA~~
~T~~TC~~~~~~~~~~~~~~~~~~~~~~~~~~~~~~G~~CCTGAATAATGGTGCATGGAA
TAATGGAATAG~GACCTCGGTTCTATTTT~~~~GCTGGTTTT~CGGAGCTTGAGGTAATG
ATTAAGAGGGACTGACGGGGGCAT~~~~~~~~~~~~~~~~~~~~~~~~~~~~~~~~~~~~
~~~~~~~~~~~~~~~~~~~~~~~~~~~~~~~~~~~~~~~~~~~~~~~~~~~~~~~~~~~~
~~~~~~~~~~~~~~~~~~~~~~~~~~~~~~~~~~~~~~~~~~~~~~~~~~~~~~~~~~~~
~~~~~~~~~~~~~~~~~~~~~~~~~~~~~~~~~~~~~~~~~~~~~~~~~~~~~~~~~~~~
~~~~~~~~~~~~~~~~~~~~~~~~~~~~~~~~~~~~~~~~~~~~~~~~~~~~~~~~~~~~
~~~~~~~~~~~~~~~~~~~~~~~~~~~~~~~~~~~~~~~~~~~~~~~~~~~~~~~~~~~~
~~~~~~~~~~~~~~~~~~~~~~~~~~~~~~~~~~~~~~~~~~~~~~~~~~~~~~~~~~~~
~~~~~~~~~~~~~~~~~~~~~~~~~~~~~~~~~~~~~~~~~~~~~~~~~~~~~~~~~~~~
~~~~~~~~~~~~~~~~~~~~~~~~~~~~~~~~~~~~~~~~~~~~~~~~~~~~~~~~~~~~
~~~~~~~~~~~~~~~~~~~~~~~~~~~~~~~~~~~~~~~~~~~~~~~~~~~~~~~~~~~~
~~~~~~~~~~~~~~~~~~~~~~~~~~~~~~~~~~~~~~~~~~~~~~~~~~~~~~~~~~~~
~~~~~~~~~~~~~~~~~~~~~~~~~~~~~~~~~~~~~~~~~~~~~~~~~~~~~~~~~~~~
~~~~~~~~~~~~~~~~~~~~~~~~~~~~~~~~~~~~~~~~~~~~~~~~~~~~~~~~~~~~
~~~~~~~~~~~~~~~~~~~~~~~~~~~~~~~~~~~~~~~~~~~~~~~~~~~~~~~~~~~~
~~~~~~~~~~~~~~~~~~~~~~~~~~~~~~~~~~~~~~~~~~~~~~~~~~~~~~~~~~~~
~~~~~~~~~~~~~~~~~~~~~~~~~~~~~~~~~~~~~~~~~~~~~~~~~~~~~~~~~~~~
~~~~~~~~~~~~~~~~~~~~~~~~~~~~~~~~~~~~~~~~~~~~~~~~~~~~~~~~~~~~
~~~~~~~~~~~~~~~~~~~~~~~~~~~~~~~~~~~~~~~~~~~~~~~~~~~~~~~~~~~~
~~~~~~~~~~~~~~~~~~~~~~~~~~~~~~~~~~~~~~~~~~~~~~~~~~~~~~~~~~~~
~~~~~~~~~~~~~~~~~~~~~~~~~~~~~~~~~~~~~~~~~~~~~~~~~~~~~~~~~~~~
~~~~~~~~~~~~~~~~~~~~~~~~~~~~~~~~~~~~~~~~~~~~~~~~~~~~~~~~~~~~
~~~~~~~~~~~~~~~~~~~~~~~~~~~~~~~~~~~~~~~~~~~~~~~~~~~~~~~~~~~~
~~~~~~~~~~~~~~~~~~~~~~~~~~~~~~~~~~~~~~
>MOLLUSCA_Brachidontes variabilis AJ389643
~~~~~~~~~~~~~TTGATCCTGCCAGTAGTCATATGCTTGTCTCAAAGATTAAGNN~TG~
CATGT~CTAAGTACATACTTTT~~~~~~~~~~ACATA~~~GTGAAACCGCGAAT~GGCTC
ATT~AAATCAGTTATGGTTCCTTAGATC~~GTAC~~A~~~~~~~~~A~~~TCCTACTTGG
ATAACTGT~GGTAATTCTAGAGCTAATACATGTTACACG~GCTCCGACC~~TCAG~~GGA
A~~~~~AGAGCGCGTTTATTAT~AACAAAACCAGTCGGG~~~~~~~~~~~~~~~~~~~~~
~~~~~~~TC~~GCA~~~~~~~~~~~~~A~GGCCCG~TCGTAT~~TGGTGAAACTGGATAA
CTTT~~GTGCTGATCGCA~~CGGCC~~~~~~~~~TCGCGCCGGCGACGTATCTTT~~~CA
AATGTCTGCCCTATCAA~CTTTCGATGGTACGTGATATGCCTACCATGGTTGTAACGGGT
AAC~GGGGAATCAGGGTTCG~ATTCCGGAGAGGGAGCATGAGAAAC~GGCTACCACATCC
AAGGAAGGCAGCAGGCGCGCAAATTACCC~ACTCCTGGCACGGGGAGGTAGTGACGAAAA
ATAACAATACGGGACTCTTT~CGAGGCCCCG~~TAATTGGAATGAGTACACTTTAAACCC
TTTA~~~~~~~~~~~~~~~~~~~~~~~~~~~~~~~~~~~~~~~~~~~~~~~~~~~~A~~~
~~~~~~~~CGAGGATCTATTGGAGGGCAAGTCTGGTGCCAGCAGCC~~GCGGTAATTCCA
GCTCCAATAG~CGTATATTAAAGTTGTTGCAGTTAAAAA~~GCTCGTAGTTGGA~~~~~~
~TCTCGGGTC~CAGGCCTGTG~~~GTCCG~C~~~~~GCAT~GGCGGTT~ACTGCTC~~G~
TCCTGACCT~~~~~~~~~~~~~~~~~~~~~~~~~~~~~~~~AC~~~~~CTCCTGGTT~~~
~TG~~~~~~~~~~~~~~~~CCCTTGGTGCT~~~CTTGATT~~GAGTGTCTC~~~~~GGGT
GGCCAGAA~~~~~~~~~TGTTTAC~TTTGAAAAAATTAGAGTGTT~CAAAGCAGGCAA~~
~T~~TC~~~~~~~~~~~~~~~~~~~~~~~~~~~~~~G~~CCTGAATAATGGTGCATGGAA
TAATGGAATAG~GACCTCGGTTCTATTTT~~~~GCTGGTTTT~CGGAGCTTGAGGTAATG
ATTAAGAGGGACTGACGGGGGCATTCGTATTACGGTGTT~AGAGGTGAAATTCTTGGATC
GCCGTAAG~AC~GAACTACTGCGAAAGCATTTGCCAAGAATG~TTTTCATTANNNAA~GA
ACGAAAGTCAGAGG~TTCGAAGACGATC~AGATACCGTCGTAGTTCTGA~CCATAAACGA
TGCCAACTAGCGATCC~GC~~~~~~~~~~~C~~~~GGAGTTGCTTCAATG~~~~~~~~~~
~~~~~~~~~~~~~~~~~~~~~~~~~~~~~~~~~~~~~~~~~~~~~~~~~~~~~~~~~~~~
~~~~~~~~~~~~~~A~CTCGGCAGGCAGCCC~CCGGGAAACC~AA~~AGTTTTTGGGTT~
CCGGGGGAAGTATGGTTGCAAAGCT~GAAACTTAAAGGAATTGACGGAAGGGCACCACCA
GG~AGTGGAG~CCTGCGGCTTAATTT~GACTCAACACGGGAAAACTCACCCGGCCCGGAC
ACTGTAAGGATTGACAGATTGAG~AGCTCTTTCTTGATTCGGTGGGTGGTGGTGCATGGC
CGTTCTTAGTTGGTGGAGCGATTTG~TCTGGTTAA~TTCCGATAA~CGAACGAGACTCTA
G~CCTACTAAA~~~~~~~~~~~~~~~~~~~~~~T~~AGTTCACCGATCCT~~~~~~~~~~
~~TTTGCGTC~~~~~~~~~~~~~~~~~~~~~~~~~~~~~~~~~~~~~~~~~G~~~~GTGC
AACTTCTTAGAGGGACAAG~~TGGCG~~TTTAGCCACACGAGATT~~GAGCAATAACAGG
TCTGTGATGCCCTTAGATGTTCGGGGCCGCACGC~GCGCTACACTGAAGGAATCAACGTG
TCTT~~~~~~~~~~~~~~~~~~~~~~~~~~~~~~~~~~~~~~~~~~~~~~~~~~~~~~~~
~~~~~~~~~~~~~~~~~TGCCCTTGCCTGG~~~~~~~~~~~~~~~~~~~~~~~~~~~~~~
~~~~~~~~~~~~~~~~~~~~~~~~~~AAAGGTCGGGTAACCCG~TTGAACCTCCTTCGTG
CTAGGGATTGGGGCTTGTAATTATTCCCCATGAACGAGGAATTCCCAGTAAGCGCGAGTC
ATAAGCTCGCGTTGATTACGTCCCTGCCCTTTGTACACACCGCCCGTCGCTACTACCGAT
TGGACGTTTTAGTGAGCTCCTCGGATTGGTCCCGGAA~TGGTTGGCAACAACCGTACCG~
~~~~~GTGTGCCGAAAAGACGAGCAAACTTGAACGTC~TAGAGGATGTAAAAGTCGTAAC
AAGGTTTCCGTAGGTGAACCT~~~~~~~~~~~~~~~~~~~~~~~~~~~~~~~~~~~~~~~
~~~~~~~~~~~~~~~~~~~~~~~~~~~~~~~~~~~~~~
>MOLLUSCA_Corbicula fluminea AM774558 
~~~~~~~~~~~~~~~~~~~~~~~~~~~~~~~~~~~~~~~~~~~~~~~~~~~~~~~~~~~~
~~~~~~~~~~~~~~~~~~~~~~~~~~~~~~~~~CG~~~~~GCGAGACTGCGAAT~GGCTC
ATT~AAATCAGTTATGGTTCCTTAGATC~~GTAC~~A~~~~~~~~~A~~~TCCTACTTGG
ATAACTGT~GGCAATTCTAGAGCTAATACATGCAACACA~GCTCCGACC~TCGCG~~GG~
A~~~~~AGAGCGCTTTTGTTAG~CCCAAAACCAATCCG~~~~~~~~~~~~~~~~~~~~~~
~~~~~~~GTCCTCG~~~~~~~~~~~~~~CGGCCGG~~CCCACC~TGGTGACTCTGAACAA
CTTT~~GTGCCGATCGCA~~TG~CCC~~~~~~~~TAGCGGCGGCGACGTATCTTT~~~CA
AATGTCTGCCCTATCAA~CTGTCGATGGTACGTGCTATGCCTACCATGGTGATAACGGGT
AAC~GGGGAATCAGGGTTCG~ATTCCGGAGAGGGAGCATGAGATAC~GGCTACCACATCC
AAGGAAGGCAGCAGGCGCGCAAATTACCC~ACTCCCGACACGGGGAGGTAGTGACGAAAA
ATAACAATACGGGACTCATT~CGAGGCCCCG~~TAATTGGAATGAGTACACTTTAAATCC
TTTA~~~~~~~~~~~~~~~~~~~~~~~~~~~~~~~~~~~~~~~~~~~~~~~~~~~~A~~~
~~~~~~~~CGAGGATCCATTGGAGGGCAAGTCTGGTGCCAGCAGCC~~GCGGTAATTCCA
GCTCCAATAG~CGTATATTAAAGTTGCTGCAGTTAAAAA~~GCTCGTAGTTGGA~~~~~~
~TCTTGGGCG~CAGGCTTGCG~~~GTCCGTC~~~~~TCGC~GGCGGTC~ACTGCT~~~CG
TCCTGGCCC~~~~~~~~~~~~~~~~~~~~~~~~~~~~~~~~CC~~~~~ACGCCGGCGT~A
CCGT~~~~~~~~~~~~~~~CCCTTGGTGCT~~~CTTGACT~~GAGTGTCTC~~~~~GGGC
GGCCGGAA~~~~~~~~~CGTTTAC~TTTGAAGAAATTAGAGTGCT~CAAAGCAGGCCT~~
~TTGCC~~~~~~~~~~~~~~~~~~~~~~~~~~~~~~G~~CCTGTATAATGGTGCATGGAA
TAATGGAATAG~GATCTCGGTTCTATTTT~~~~GTTGGTTTT~CGGAGCTCGAGATAATG
~~~~~~~~~~~~~~~~~~~~~~~~~~~~~~~~~~~~~~~~~~~~~~~~~~~~~~~~~~~~
~~~~~~~~~~~~~~~~~~~~~~~~~~~~~~~~~~~~~~~~~~~~~~~~~~~~~~~~~~~~
~~~~~~~~~~~~~~~~~~~~~~~~~~~~~~~~~~~~~~~~~~~~~~~~~~~~~~~~~~~~
~~~~~~~~~~~~~~~~~~~~~~~~~~~~~~~~~~~~~~~~~~~~~~~~~~~~~~~~~~~~
~~~~~~~~~~~~~~~~~~~~~~~~~~~~~~~~~~~~~~~~~~~~~~~~~~~~~~~~~~~~
~~~~~~~~~~~~~~~~~~~~~~~~~~~~~~~~~~~~~~~~~~~~~~~~~~~~~~~~~~~~
~~~~~~~~~~~~~~~~~~~~~~~~~~~~~~~~~~~~~~~~~~~~~~~~~~~~~~~~~~~~
~~~~~~~~~~~~~~~~~~~~~~~~~~~~~~~~~~~~~~~~~~~~~~~~~~~~~~~~~~~~
~~~~~~~~~~~~~~~~~~~~~~~~~~~~~~~~~~~~~~~~~~~~~~~~~~~~~~~~~~~~
~~~~~~~~~~~~~~~~~~~~~~~~~~~~~~~~~~~~~~~~~~~~~~~~~~~~~~~~~~~~
~~~~~~~~~~~~~~~~~~~~~~~~~~~~~~~~~~~~~~~~~~~~~~~~~~~~~~~~~~~~
~~~~~~~~~~~~~~~~~~~~~~~~~~~~~~~~~~~~~~~~~~~~~~~~~~~~~~~~~~~~
~~~~~~~~~~~~~~~~~~~~~~~~~~~~~~~~~~~~~~~~~~~~~~~~~~~~~~~~~~~~
~~~~~~~~~~~~~~~~~~~~~~~~~~~~~~~~~~~~~~~~~~~~~~~~~~~~~~~~~~~~
~~~~~~~~~~~~~~~~~~~~~~~~~~~~~~~~~~~~~~~~~~~~~~~~~~~~~~~~~~~~
~~~~~~~~~~~~~~~~~~~~~~~~~~~~~~~~~~~~~~~~~~~~~~~~~~~~~~~~~~~~
~~~~~~~~~~~~~~~~~~~~~~~~~~~~~~~~~~~~~~~~~~~~~~~~~~~~~~~~~~~~
~~~~~~~~~~~~~~~~~~~~~~~~~~~~~~~~~~~~~~~~~~~~~~~~~~~~~~~~~~~~
~~~~~~~~~~~~~~~~~~~~~~~~~~~~~~~~~~~~~~~~~~~~~~~~~~~~~~~~~~~~
~~~~~~~~~~~~~~~~~~~~~~~~~~~~~~~~~~~~~~~~~~~~~~~~~~~~~~~~~~~~
~~~~~~~~~~~~~~~~~~~~~~~~~~~~~~~~~~~~~~~~~~~~~~~~~~~~~~~~~~~~
~~~~~~~~~~~~~~~~~~~~~~~~~~~~~~~~~~~~~~~~~~~~~~~~~~~~~~~~~~~~
~~~~~~~~~~~~~~~~~~~~~~~~~~~~~~~~~~~~~~
>MOLLUSCA_Corbicula fluminea EF613239 
~~~~~~~~~~~~~~~~~~~~~~~~~~~~~~~~~~~~~~~~~~~~~~~~~~~~~~~~~~~~
~~~~~~~~~~~~~~~~~~~~~~~~~~~~~~~~~CG~~~~~GCGAGACTGCGAAT~GGCTC
ATT~AAATCAGTTATGGTTCCTTAGATC~~GTAC~~A~~~~~~~~~A~~~TCCTACTTGG
ATAACTGT~GGCAATTCTAGAGCTAATACATGCAACACA~GCTCCGACC~TCGCG~~GG~
A~~~~~AGAGCGCTTTTGTTAG~CCCAAAACCAATCCG~~~~~~~~~~~~~~~~~~~~~~
~~~~~~~GTCCTCG~~~~~~~~~~~~~~CGGCCGG~~CCCACC~TGGTGACTCTGAACAA
CTTT~~GTGCCGATCGCA~~TG~CCC~~~~~~~~TAGCGGCGGCGACGTATCTTT~~~CA
AATGTCTGCCCTATCAA~CTGTCGATGGTACGTGCTATGCCTACCATGGTGATAACGGGT
AAC~GGGGAATCAGGGTTCG~ATTCCGGAGAGGGAGCATGAGATAC~GGCTACCACATCC
AAGGAAGGCAGCAGGCGCGCAAATTACCC~ACTCCCGACACGGGGAGGTAGTGACGAAAA
ATAACAATACGGGACTCATT~CGAGGCCCCG~~TAATTGGAATGAGTACACTTTAAATCC
TTTA~~~~~~~~~~~~~~~~~~~~~~~~~~~~~~~~~~~~~~~~~~~~~~~~~~~~A~~~
~~~~~~~~CGAGGATCCATTGGAGGGCAAGTCTGGTGCCAGCAGCC~~GCGGTAATTCCA
GCTCCAATAG~CGTATATTAAAGTTGCTGCAGTTAAAAA~~GCTCGTAGTTGGA~~~~~~
~TCTTGGGCG~CAGGCTTGCG~~~GTCCGTC~~~~~TCGC~GGCGGTC~ACTGCT~~~CG
TCCTGGCCC~~~~~~~~~~~~~~~~~~~~~~~~~~~~~~~~CC~~~~~ACGCCGGCGT~A
CCGT~~~~~~~~~~~~~~~CCCTTGGTGCT~~~CTTGACT~~GAGTGTCTC~~~~~GGGC
GGCCGGAA~~~~~~~~~CGTTTAC~TTTGAAGAAATTAGAGTGCT~CAAAGCAGGCCT~~
~TTGCC~~~~~~~~~~~~~~~~~~~~~~~~~~~~~~G~~CCTGTATAATGGTGCATGGAA
TAATGGAATAG~GATCTCGGTTCTATTTT~~~~GTTGGTTTT~CGGAGCTCGAGATAATG
~~~~~~~~~~~~~~~~~~~~~~~~~~~~~~~~~~~~~~~~~~~~~~~~~~~~~~~~~~~~
~~~~~~~~~~~~~~~~~~~~~~~~~~~~~~~~~~~~~~~~~~~~~~~~~~~~~~~~~~~~
~~~~~~~~~~~~~~~~~~~~~~~~~~~~~~~~~~~~~~~~~~~~~~~~~~~~~~~~~~~~
~~~~~~~~~~~~~~~~~~~~~~~~~~~~~~~~~~~~~~~~~~~~~~~~~~~~~~~~~~~~
~~~~~~~~~~~~~~~~~~~~~~~~~~~~~~~~~~~~~~~~~~~~~~~~~~~~~~~~~~~~
~~~~~~~~~~~~~~~~~~~~~~~~~~~~~~~~~~~~~~~~~~~~~~~~~~~~~~~~~~~~
~~~~~~~~~~~~~~~~~~~~~~~~~~~~~~~~~~~~~~~~~~~~~~~~~~~~~~~~~~~~
~~~~~~~~~~~~~~~~~~~~~~~~~~~~~~~~~~~~~~~~~~~~~~~~~~~~~~~~~~~~
~~~~~~~~~~~~~~~~~~~~~~~~~~~~~~~~~~~~~~~~~~~~~~~~~~~~~~~~~~~~
~~~~~~~~~~~~~~~~~~~~~~~~~~~~~~~~~~~~~~~~~~~~~~~~~~~~~~~~~~~~
~~~~~~~~~~~~~~~~~~~~~~~~~~~~~~~~~~~~~~~~~~~~~~~~~~~~~~~~~~~~
~~~~~~~~~~~~~~~~~~~~~~~~~~~~~~~~~~~~~~~~~~~~~~~~~~~~~~~~~~~~
~~~~~~~~~~~~~~~~~~~~~~~~~~~~~~~~~~~~~~~~~~~~~~~~~~~~~~~~~~~~
~~~~~~~~~~~~~~~~~~~~~~~~~~~~~~~~~~~~~~~~~~~~~~~~~~~~~~~~~~~~
~~~~~~~~~~~~~~~~~~~~~~~~~~~~~~~~~~~~~~~~~~~~~~~~~~~~~~~~~~~~
~~~~~~~~~~~~~~~~~~~~~~~~~~~~~~~~~~~~~~~~~~~~~~~~~~~~~~~~~~~~
~~~~~~~~~~~~~~~~~~~~~~~~~~~~~~~~~~~~~~~~~~~~~~~~~~~~~~~~~~~~
~~~~~~~~~~~~~~~~~~~~~~~~~~~~~~~~~~~~~~~~~~~~~~~~~~~~~~~~~~~~
~~~~~~~~~~~~~~~~~~~~~~~~~~~~~~~~~~~~~~~~~~~~~~~~~~~~~~~~~~~~
~~~~~~~~~~~~~~~~~~~~~~~~~~~~~~~~~~~~~~~~~~~~~~~~~~~~~~~~~~~~
~~~~~~~~~~~~~~~~~~~~~~~~~~~~~~~~~~~~~~~~~~~~~~~~~~~~~~~~~~~~
~~~~~~~~~~~~~~~~~~~~~~~~~~~~~~~~~~~~~~~~~~~~~~~~~~~~~~~~~~~~
~~~~~~~~~~~~~~~~~~~~~~~~~~~~~~~~~~~~~~
>MOLLUSCA_Corbula amurensis_JF810175
~~~~~~~~~~~~~~~~~~~~~~~~~~~~~~~~~~~~~~~~~~~~~~~~~~~~~~~~~~~~
~~~~GTCTAAGTACACGCCTT~~~~~~~~AACACG~~~~~GCTAAACTGCGAAT~GGCTC
ATT~AAATCAGTTATGGTTCCTTAGATC~~GTACA~~~~~~~~~~~A~~~TCCTACTTGG
ATAACTGT~GGCAATTCTAGAGCTAATACATGCAACACA~GCTCCGACC~TCACG~~GG~
A~~~~~AGAGCGCTTTTGTTAG~CCCAAAACCAACGCGT~~~~~~~~~~~~~~~~~~~~~
~~~~~~CGCCTTCG~~~~~~~~~~~G~GCGGCGC~~TCACTG~~TGGTGACTCTGGACAA
CTTT~~GTGCCGATCGCA~~CGGCCC~~~~~~~~TAGCGCCGGCGACGTATCTTT~~~CA
AGTGTCTGCCCTATCAA~CTTTCGATGGTACGTGCTATGCCTACCATGGTGATAACGGGT
AAC~GGGGAATCAGGGTTCG~ATTCCGGAGAGGGAGCATGAGATAC~GGCTACCACATCC
AAGGAAGGCAGCAGGCGCGCAAATTACCC~AATCCCGACACGGGGAGGTAGTGACGAAAA
ATAACAATACGGGACTCTTT~CGAGGCCCCG~~TAATTGGAATGAGTACACTTTAAATCC
TTTA~~~~~~~~~~~~~~~~~~~~~~~~~~~~~~~~~~~~~~~~~~~~~~~~~~~~A~~~
~~~~~~~~CGAGGATCCATTGGAGGGCAAGTCTGGTGCCAGCAGCC~~GCGGTAATTCCA
GCTCCAATAG~CGTATATTAAAGTTGCTGCAGTTAAAAA~~GCTCGTAGTTGGA~~~~~~
~TCTCGGGTG~CAGGCTTGCG~~~GTCCGCC~~~~~TCGC~GGCGGTC~ACTGCT~~~CG
CCCTGACCC~~~~~~~~~~~~~~~~~~~~~~~~~~~~~~~~GTG~~~~AGGCCGGTGTCA
CCGT~~~~~~~~~~~~~~~CCCTTGGTGCT~~~CTTGACT~~GAGTGTCTC~~~~~GGGC
GGCCGGTA~~~~~~~~~CGTTTAC~TTTGAAGAAATTAGAGTGCT~CAAAGCAGGCCC~~
~TTGCC~~~~~~~~~~~~~~~~~~~~~~~~~~~~~~G~~CCTGAATAATGGTGCATGGAA
TAATGGAATAG~GACCTCGGTTCTATTTT~~~~GTTGGCTCT~CGGAGCTCGAGGTAATG
ATT~~~~~~~~~~~~~~~~~~~~~~~~~~~~~~~~~~~~~~~~~~~~~~~~~~~~~~~~~
~~~~~~~~~~~~~~~~~~~~~~~~~~~~~~~~~~~~~~~~~~~~~~~~~~~~~~~~~~~~
~~~~~~~~~~~~~~~~~~~~~~~~~~~~~~~~~~~~~~~~~~~~~~~~~~~~~~~~~~~~
~~~~~~~~~~~~~~~~~~~~~~~~~~~~~~~~~~~~~~~~~~~~~~~~~~~~~~~~~~~~
~~~~~~~~~~~~~~~~~~~~~~~~~~~~~~~~~~~~~~~~~~~~~~~~~~~~~~~~~~~~
~~~~~~~~~~~~~~~~~~~~~~~~~~~~~~~~~~~~~~~~~~~~~~~~~~~~~~~~~~~~
~~~~~~~~~~~~~~~~~~~~~~~~~~~~~~~~~~~~~~~~~~~~~~~~~~~~~~~~~~~~
~~~~~~~~~~~~~~~~~~~~~~~~~~~~~~~~~~~~~~~~~~~~~~~~~~~~~~~~~~~~
~~~~~~~~~~~~~~~~~~~~~~~~~~~~~~~~~~~~~~~~~~~~~~~~~~~~~~~~~~~~
~~~~~~~~~~~~~~~~~~~~~~~~~~~~~~~~~~~~~~~~~~~~~~~~~~~~~~~~~~~~
~~~~~~~~~~~~~~~~~~~~~~~~~~~~~~~~~~~~~~~~~~~~~~~~~~~~~~~~~~~~
~~~~~~~~~~~~~~~~~~~~~~~~~~~~~~~~~~~~~~~~~~~~~~~~~~~~~~~~~~~~
~~~~~~~~~~~~~~~~~~~~~~~~~~~~~~~~~~~~~~~~~~~~~~~~~~~~~~~~~~~~
~~~~~~~~~~~~~~~~~~~~~~~~~~~~~~~~~~~~~~~~~~~~~~~~~~~~~~~~~~~~
~~~~~~~~~~~~~~~~~~~~~~~~~~~~~~~~~~~~~~~~~~~~~~~~~~~~~~~~~~~~
~~~~~~~~~~~~~~~~~~~~~~~~~~~~~~~~~~~~~~~~~~~~~~~~~~~~~~~~~~~~
~~~~~~~~~~~~~~~~~~~~~~~~~~~~~~~~~~~~~~~~~~~~~~~~~~~~~~~~~~~~
~~~~~~~~~~~~~~~~~~~~~~~~~~~~~~~~~~~~~~~~~~~~~~~~~~~~~~~~~~~~
~~~~~~~~~~~~~~~~~~~~~~~~~~~~~~~~~~~~~~~~~~~~~~~~~~~~~~~~~~~~
~~~~~~~~~~~~~~~~~~~~~~~~~~~~~~~~~~~~~~~~~~~~~~~~~~~~~~~~~~~~
~~~~~~~~~~~~~~~~~~~~~~~~~~~~~~~~~~~~~~~~~~~~~~~~~~~~~~~~~~~~
~~~~~~~~~~~~~~~~~~~~~~~~~~~~~~~~~~~~~~~~~~~~~~~~~~~~~~~~~~~~
~~~~~~~~~~~~~~~~~~~~~~~~~~~~~~~~~~~~~~
>MOLLUSCA_Corbula gibba AY192691 
~~~~~~~~~~~~~~~~~~~~~~~~~~~~~~~~~~~~~~~~~~~~~~~~~~~~~~~~~~~~
~~~~~~~~~~~~~~~~~~~~~~~~~~~~~~~~~CG~~~~~GCTAAACTGCGAAT~GGCTC
ATT~AAATCAGTTATGGTTCCTTAGATC~~GTAC~~A~~~~~~~~~A~~~TCCTACTTGG
ATAACTGT~GGCAATTCTAGAGCTAATACATGCAACACA~GCTCCGACC~TCGCG~~GG~
A~~~~~AGAGCGCTTTTGTTAG~CCCAAAACCAATGCGT~~~~~~~~~~~~~~~~~~~~~
~~~~~~CGACTTCG~~~~~~~~~~~G~TAGGCGC~~TCACACA~TGGTGACTCTGGACAA
CTTT~~GTGCCGATCGCA~~CGGCCT~~~~~~~~TCGCGCCGGCGACGTATCTTT~~~CA
AGTGTCTGCCCTATCAA~CTTTCGATGGTACGTGCTATGCCTACCATGGTGATAACGGGT
AAC~GGGGAATCAGGGTTCG~ATTCCGGAGAGGGAGCATGAGATAC~GGCTACCACATCC
AAGGAAGGCAGCAGGCGCGCAAATTACCC~AATCCCGACACGGGGAGGTAGTGACGAAAA
ATAACAATACGGGACTCTTT~CGAGGCCCCG~~TAATTGGAATGAGTACACTTTAAATCC
TTTA~~~~~~~~~~~~~~~~~~~~~~~~~~~~~~~~~~~~~~~~~~~~~~~~~~~~A~~~
~~~~~~~~CGAGGATCCATTGGAGGGCAAGTCTGGTGCCAGCAGCC~~GCGGTAATTCCA
GCTCCAATAG~CGTATATTAAAGTTGCTGCAGTTAAAAA~~GCTCGTAGTTGGA~~~~~~
~TMTCGGGTG~CAGGCTTGCG~~~GTCCGCC~~~~~TCGC~GGCGGTC~ACTGCT~~~CG
CCSTGACCT~~~~~~~~~~~~~~~~~~~~~~~~~~~~~~~~CC~~~~~AGGCCGGTGTCA
CCGT~~~~~~~~~~~~~~~CCCTTGGTGCT~~~CTTSATT~~GAGTGTYTC~~~~~GGGC
GGCCGGTA~~~~~~~~~CGTTTAC~TTTGAAGAAATTAKAGTGCT~CAAARCAGGCCC~~
~TTGCC~~~~~~~~~~~~~~~~~~~~~~~~~~~~~~G~~CCTGAATAATGGTGCATGGAA
TAATGGAATAG~GACCTCGGTTCTATTTT~~~~GTTGGCTCT~CGGAGCTCGAGGTAATG
~~~~~~~~~~~~~~~~~~~~~~~~~~~~~~~~~~~~~~~~~~~~~~~~~~~~~~~~~~~~
~~~~~~~~~~~~~~~~~~~~~~~~~~~~~~~~~~~~~~~~~~~~~~~~~~~~~~~~~~~~
~~~~~~~~~~~~~~~~~~~~~~~~~~~~~~~~~~~~~~~~~~~~~~~~~~~~~~~~~~~~
~~~~~~~~~~~~~~~~~~~~~~~~~~~~~~~~~~~~~~~~~~~~~~~~~~~~~~~~~~~~
~~~~~~~~~~~~~~~~~~~~~~~~~~~~~~~~~~~~~~~~~~~~~~~~~~~~~~~~~~~~
~~~~~~~~~~~~~~~~~~~~~~~~~~~~~~~~~~~~~~~~~~~~~~~~~~~~~~~~~~~~
~~~~~~~~~~~~~~~~~~~~~~~~~~~~~~~~~~~~~~~~~~~~~~~~~~~~~~~~~~~~
~~~~~~~~~~~~~~~~~~~~~~~~~~~~~~~~~~~~~~~~~~~~~~~~~~~~~~~~~~~~
~~~~~~~~~~~~~~~~~~~~~~~~~~~~~~~~~~~~~~~~~~~~~~~~~~~~~~~~~~~~
~~~~~~~~~~~~~~~~~~~~~~~~~~~~~~~~~~~~~~~~~~~~~~~~~~~~~~~~~~~~
~~~~~~~~~~~~~~~~~~~~~~~~~~~~~~~~~~~~~~~~~~~~~~~~~~~~~~~~~~~~
~~~~~~~~~~~~~~~~~~~~~~~~~~~~~~~~~~~~~~~~~~~~~~~~~~~~~~~~~~~~
~~~~~~~~~~~~~~~~~~~~~~~~~~~~~~~~~~~~~~~~~~~~~~~~~~~~~~~~~~~~
~~~~~~~~~~~~~~~~~~~~~~~~~~~~~~~~~~~~~~~~~~~~~~~~~~~~~~~~~~~~
~~~~~~~~~~~~~~~~~~~~~~~~~~~~~~~~~~~~~~~~~~~~~~~~~~~~~~~~~~~~
~~~~~~~~~~~~~~~~~~~~~~~~~~~~~~~~~~~~~~~~~~~~~~~~~~~~~~~~~~~~
~~~~~~~~~~~~~~~~~~~~~~~~~~~~~~~~~~~~~~~~~~~~~~~~~~~~~~~~~~~~
~~~~~~~~~~~~~~~~~~~~~~~~~~~~~~~~~~~~~~~~~~~~~~~~~~~~~~~~~~~~
~~~~~~~~~~~~~~~~~~~~~~~~~~~~~~~~~~~~~~~~~~~~~~~~~~~~~~~~~~~~
~~~~~~~~~~~~~~~~~~~~~~~~~~~~~~~~~~~~~~~~~~~~~~~~~~~~~~~~~~~~
~~~~~~~~~~~~~~~~~~~~~~~~~~~~~~~~~~~~~~~~~~~~~~~~~~~~~~~~~~~~
~~~~~~~~~~~~~~~~~~~~~~~~~~~~~~~~~~~~~~~~~~~~~~~~~~~~~~~~~~~~
~~~~~~~~~~~~~~~~~~~~~~~~~~~~~~~~~~~~~~
>Corbula_amurensis_This study_HG005360
~~~~~~~~~~~~~~~~~~~~~~~~~~~~~~~~~~~~~~~~~~~~~~~~~~~~~~~~~CAT
GCATGTCTAAGTACACGCCTT~~~~~~~~AACACG~~~~~GCTAAACTGCGAAT~GGCTC
ATT~AAATCAGTTATGGTTCCTTAGATC~~GTAC~~A~~~~~~~~~A~~~TCCTACTTGG
ATAACTGT~GGCAATTCTAGAGCTAATACATGCAACACA~GCTCCGACC~TCACG~~GG~
A~~~~~AGAGCGCTTTTGTTAG~CCCAAAACCAACGCGT~~~~~~~~~~~~~~~~~~~~~
~~~~~~CGCCTTCG~~~~~~~~~~~G~GCGGCGC~~TCAC~TG~TGGTGACTCTGGACAA
CTTT~~GTGCCGATCGCA~~CGGCCC~~~~~~~~TAGCGCCGGCGACGTATCTTT~~~CA
AGTGTCTGCCCTATCAA~CTTTCGATGGTACGTGCTATGCCTACCATGGTGATAACGGGT
AAC~GGGGAATCAGGGTTCG~ATTCCGGAGAGGGAGCATGAGATAC~GGCTACCACATCC
AAGGAAGGCAGCAGGCGCGCAAATTACCC~AATCCCGACACGGGGAGGTAGTGACGAAAA
ATAACAATACGGGACTCTTT~CGAGGCCCCG~~TAATTGGAATGAGTACACTTTAAATCC
TTTA~~~~~~~~~~~~~~~~~~~~~~~~~~~~~~~~~~~~~~~~~~~~~~~~~~~~A~~~
~~~~~~~~CGAGGATCCATTGGAGGGCAAGTCTGGTGCCAGCAGCC~~GCGGT-------
------------------------------------------------------------
----------------------------------
>Corbula_gibba_This study_HG005356
~~~~~~~~~~~~~~~~~~~~~~~~~~~~~~~~~~~~~~~~~~~~~~~~~~~~~~~~~CAT
GCATGTCTA~GTACACGCCTT~~~~~~~~~ACACG~~~~~GCTAAACTGCGAAT~GGCTC
ATT~AAATCAGTTATGGTTCCTTAGATC~~GTAC~~A~~~~~~~~~A~~~TCCTACTTGG
ATAACTGT~GGCAATTCTAGAGCTAATACATGCAACACA~GCTCCGACC~TCGCG~~GG~
A~~~~~AGAGCGCTTTTGTTAG~CCCAAAACCAATGCGT~~~~~~~~~~~~~~~~~~~~~
~~~~~~CGACTTCG~~~~~~~~~~~G~TAGGCGC~~TCACACA~TGGTGACTCTGGACAA
CTTT~~GTGCCGATCGCA~~CGGCCT~~~~~~~~TCGCGCCGGCGACGTATCTTT~~~CA
AGTGTCTGCCCTATCAA~CTTTCGATGGTACGTGCTATGCCTACCATGGTGATAACGGGT
AAC~GGGGAATCAGGGTTCG~ATTCCGGAGAGGGAGCATGAGATAC~GGCTACCACATCC
AAGGAAGGCAGCAGGCGCGCAAATTACCC~AATCCCGACACGGGGAGGTAGTGACGAAAA
ATAACAATACGGGACTCTTT~CGAGGCCCCG~~TAATTGGAATGAGTACACTTTAAATCC
TTTA~~~~~~~~~~~~~~~~~~~~~~~~~~~~~~~~~~~~~~~~~~~~~~~~~~~~A~~~
~~~~~~~~CGAGGATCCATTGGAGGGCAAGTCTGGTGCCAGCAGCC~~GCGGT-------
------------------------------------------------------------
-----------------------------------
>MOLLUSCA_Corbula sinensis AM774545 
~~~~~~~~~~~~~~~~~~~~~~~~~~~~~~~~~~~~~~~~~~~~~~~~~~~~~~~~~~~~
~~~~~~~~~~~~~~~~~~~~~~~~~~~~~~~~~CG~~~~~GCTAAACTGCGAAT~GGCTC
ATT~AAATCAGTTATGGTTCCTTAGATC~~GTAC~~A~~~~~~~~~A~~~TCCTACTTGG
ATAACTGT~GGCAATTCTAGAGCTAATACATGCAACACA~GCTCCGACCCTCGCG~~GGG
A~~~~~AGAGCGCTTTTGTTAG~CCCAAAACCAATGCGT~~~~~~~~~~~~~~~~~~~~~
~~~~~~CGCCCTCG~~~~~~~~~~~G~GAGGCGC~~TCACACA~TGGTGACTCTGGACAA
CTTT~~GTGCCGATCGCA~~CGGCCC~~~~~~~~TAGCGCCGGCGACGTATCTTT~~~CA
AGTGTCTGCCCTATCAA~CTTTCGATGGTACGTGCTATGCCTACCATGGTGATAACGGGT
AAC~GGGGAATCAGGGTTCG~ATTCCGGAGAGGGAGCATGAGATAC~GGCTACCACATCC
AAGGAAGGCAGCAGGCGCGCAAATTACCC~AATCCCGACACGGGGAGGTAGTGACGAAAA
ATAACAATACGGGACTCTTT~CGAGGCCCCG~~TAATTGGAATGAGTACACTTTAAATCC
TTTA~~~~~~~~~~~~~~~~~~~~~~~~~~~~~~~~~~~~~~~~~~~~~~~~~~~~A~~~
~~~~~~~~CGAGGATCCATTGGAGGGCAAGTCTGGTGCCAGCAGCC~~GCGGTAATTCCA
GCTCCAATAG~CGTATATTAAAGTTGCTGCAGTTAAAAA~~GCTCGTAGTTGGA~~~~~~
~TCTCGGGTG~CAGGCTTGCG~~~GTCCGCC~~~~~TCGC~GGCGGTC~ACTGCT~~~CG
CCCTGACCT~~~~~~~~~~~~~~~~~~~~~~~~~~~~~~~~CC~~~~~AGGCCGGTGTCA
CCGT~~~~~~~~~~~~~~~CCCTTGGTGCT~~~CTTGACT~~GAGTGTCTC~~~~~GGGC
GGCCGGTA~~~~~~~~~SGTKWACCTKYGAAGAAATTAGAGTGCT~CAAAGCAGGCCC~~
~TTGCC~~~~~~~~~~~~~~~~~~~~~~~~~~~~~~G~~CCTGAATAATGGTGCATGGAA
TAATGGAATAG~GACCTCGGTTCTATTTT~~~~GTTGGCTCT~CGGAGCTCGAGGTAATG
~~~~~~~~~~~~~~~~~~~~~~~~~~~~~~~~~~~~~~~~~~~~~~~~~~~~~~~~~~~~
~~~~~~~~~~~~~~~~~~~~~~~~~~~~~~~~~~~~~~~~~~~~~~~~~~~~~~~~~~~~
~~~~~~~~~~~~~~~~~~~~~~~~~~~~~~~~~~~~~~~~~~~~~~~~~~~~~~~~~~~~
~~~~~~~~~~~~~~~~~~~~~~~~~~~~~~~~~~~~~~~~~~~~~~~~~~~~~~~~~~~~
~~~~~~~~~~~~~~~~~~~~~~~~~~~~~~~~~~~~~~~~~~~~~~~~~~~~~~~~~~~~
~~~~~~~~~~~~~~~~~~~~~~~~~~~~~~~~~~~~~~~~~~~~~~~~~~~~~~~~~~~~
~~~~~~~~~~~~~~~~~~~~~~~~~~~~~~~~~~~~~~~~~~~~~~~~~~~~~~~~~~~~
~~~~~~~~~~~~~~~~~~~~~~~~~~~~~~~~~~~~~~~~~~~~~~~~~~~~~~~~~~~~
~~~~~~~~~~~~~~~~~~~~~~~~~~~~~~~~~~~~~~~~~~~~~~~~~~~~~~~~~~~~
~~~~~~~~~~~~~~~~~~~~~~~~~~~~~~~~~~~~~~~~~~~~~~~~~~~~~~~~~~~~
~~~~~~~~~~~~~~~~~~~~~~~~~~~~~~~~~~~~~~~~~~~~~~~~~~~~~~~~~~~~
~~~~~~~~~~~~~~~~~~~~~~~~~~~~~~~~~~~~~~~~~~~~~~~~~~~~~~~~~~~~
~~~~~~~~~~~~~~~~~~~~~~~~~~~~~~~~~~~~~~~~~~~~~~~~~~~~~~~~~~~~
~~~~~~~~~~~~~~~~~~~~~~~~~~~~~~~~~~~~~~~~~~~~~~~~~~~~~~~~~~~~
~~~~~~~~~~~~~~~~~~~~~~~~~~~~~~~~~~~~~~~~~~~~~~~~~~~~~~~~~~~~
~~~~~~~~~~~~~~~~~~~~~~~~~~~~~~~~~~~~~~~~~~~~~~~~~~~~~~~~~~~~
~~~~~~~~~~~~~~~~~~~~~~~~~~~~~~~~~~~~~~~~~~~~~~~~~~~~~~~~~~~~
~~~~~~~~~~~~~~~~~~~~~~~~~~~~~~~~~~~~~~~~~~~~~~~~~~~~~~~~~~~~
~~~~~~~~~~~~~~~~~~~~~~~~~~~~~~~~~~~~~~~~~~~~~~~~~~~~~~~~~~~~
~~~~~~~~~~~~~~~~~~~~~~~~~~~~~~~~~~~~~~~~~~~~~~~~~~~~~~~~~~~~
~~~~~~~~~~~~~~~~~~~~~~~~~~~~~~~~~~~~~~~~~~~~~~~~~~~~~~~~~~~~
~~~~~~~~~~~~~~~~~~~~~~~~~~~~~~~~~~~~~~~~~~~~~~~~~~~~~~~~~~~~
~~~~~~~~~~~~~~~~~~~~~~~~~~~~~~~~~~~~~~
>MOLLUSCA_Hormomya domingensis AF117736
~~~~~~~~~~~~~~~~~~~~~~~~~~~~GTCATATGCTTGTCTCAAAGATTAAGCCATG~
CATGT~CTAAGTACATACTTTT~~~~~~~~~~ACATA~~~GTGAAACCGCGAAT~GGCTC
ATT~AAATCAGTTATGGTTCCTTAGATC~~GTAC~~A~~~~~~~~~A~~~TCCTACTTGG
ATAACTGT~GGTAATTCTAGAGCTAATACATGCAACAAA~GCTCCGACC~~TCAG~~GGA
A~~~~~AGAGCGCGTTTATTAG~ATCAAAACCAGTCGGG~~~~~~~~~~~~~~~~~~~~~
~~~~~~~TC~~GCA~~~~~~~~~~~~~A~GGCCCG~TCGGAT~~TGGTGATACTGGATAA
CTTT~~GTGCTGATCGCA~~CGGCC~~~~~~~~~TCGCGCCGGCGACGTATCTTT~~~CA
AATGTCTGCCCTATCAA~CTTTCGATGGTACGTGATATGCCTACCATGGTTGTAACGGGT
AAC~GGGGAATCAGGGTTCG~ATTCCGGAGAGGGAGCATGAGAAAC~GGCTACCACATCC
AAGGAAGGCAGCAGGCGCGCAAATTACCC~ACTCCTGGCACGGGGAGGTAGTGACGAAAA
ATAACAATACGGGACTCTTT~CGAGGCCCCG~~TAATTGGAATGAGTACACTTTAAACCC
TTTA~~~~~~~~~~~~~~~~~~~~~~~~~~~~~~~~~~~~~~~~~~~~~~~~~~~~A~~~
~~~~~~~~CGAGGATCTATTGGAGGGCAAGTCTGGTGCCAGCAGCC~~GCGGTAATTCCA
GCTCCAATAG~CGTATATTAAAGTTGTTGCAGTTAAAAA~~GCTCGTAGTTGGA~~~~~~
~TCTCGGGTC~CAGGCCTGTG~~~GTCCGCC~~~~~GCAT~GGCGGTT~ACTGCTC~~G~
TCCTGACCT~~~~~~~~~~~~~~~~~~~~~~~~~~~~~~~~AC~~~~~CTCCTGGTT~~~
~TG~~~~~~~~~~~~~~~~CCCTTGGTGCT~~~CTTGATT~~GAGTGTCTC~~~~~GGGT
GGCCAGAA~~~~~~~~~CGTTTAC~TTTGAAAAAATTAGAGTGTT~CAAAGCAGGCAA~~
~T~~TC~~~~~~~~~~~~~~~~~~~~~~~~~~~~~~G~~CCTGAATAATGGTGCATGGAA
TAATGGAATAG~GACCTCGGTTCTATTTT~~~~GCTGGTTTT~CGGAGCTTGAGGTAATG
ATTAAGAGGGACTGACGGGGGCATTCGTATTACGGTGTT~AGAGGTGAAATTCTTGGATC
GCCGTAAG~AC~GAACTACTGCGAAAGCATTTGCCAAGAATG~TTTTCATTAGTCAA~GA
ACGAAAGTCAGAGG~TTCGAAGACGATC~AGATACCGTCGTAGTTCTGA~CCATAAACGA
TGCCAACTAGCGATCC~GC~~~~~~~~~~~C~~~~GGAGTTGCTTCAATG~~~~~~~~~~
~~~~~~~~~~~~~~~~~~~~~~~~~~~~~~~~~~~~~~~~~~~~~~~~~~~~~~~~~~~~
~~~~~~~~~~~~~~A~CTCGGCAGGCAGCCC~CCGGGAAACC~AA~~AGTTTTTGGGTT~
CCGGGGGAAGTATGGTTGCAAAGCT~GAAACTTAAAGGAATTGACGGAAGGGCACCACCA
GG~AGTGGAG~CCTGCGGCTTAATTT~GACTCAACACGGGAAAACTCACCCGGCCCGGAC
ACTGTAAGGATTGACAGATTGAG~AGCTCTTTCTTGATTCGGTGGGTGGTGGTGCATGGC
CGTTCTTAGTTGGTGGAGCGATTTG~TCTGGTTAA~TTCCGATAA~CGAACGAGACTCTA
G~CCTACTAAA~~~~~~~~~~~~~~~~~~~~~~T~~AGTTCACCGATCCT~~~~~~~~~~
~~TTTGCGTC~~~~~~~~~~~~~~~~~~~~~~~~~~~~~~~~~~~~~~~~~G~~~~GTGC
AACTTCTTAGAGGGACAAG~~TGGCG~~TTTAGCCACACGAGATT~~GAGCAATAACAGG
TCTGTGATGCCCTTAGATGTTCGGGGCCGCACGC~GCGCTACACTGAAGGAATCAACGTG
TCTT~~~~~~~~~~~~~~~~~~~~~~~~~~~~~~~~~~~~~~~~~~~~~~~~~~~~~~~~
~~~~~~~~~~~~~~~~~TGCCCTTGCCTGG~~~~~~~~~~~~~~~~~~~~~~~~~~~~~~
~~~~~~~~~~~~~~~~~~~~~~~~~~AAAGGTTGGGTAACCCG~TTGAACCTCCTTCGTG
CTAGGGATTGGGGCTTGTAATTATTCCCCATGAACGAGGAATTCCCAGTAAGCGCGAGTC
ATAAGCTCGCGTTGATTACGTCCCTGCCCTTTGTACACACCGCCCGTCGCTACTACCGAT
TGGACGTTTTAGTGAGCTCCTCGGATTGGTCCCGGAA~TGGTTGGCAACAACCGTACCG~
~~~~~GTGTGCCGAAAAGACGAGCAAACTTGAACGTC~TAGAGGAAGTAAAAGTCGTAAC
AAGGTTTCCGTA~~~~~~~~~~~~~~~~~~~~~~~~~~~~~~~~~~~~~~~~~~~~~~~~
~~~~~~~~~~~~~~~~~~~~~~~~~~~~~~~~~~~~~~
>MOLLUSCA_Hormomya mutabilis AB201233
~~~~~~~~~~~~~~~~~~~~~~~~~~~~GTCATATGCTTGTCTCAAAGATTAAGCCATG~
CATGT~CTAAGTACATACTTTT~~~~~~~~~~ACATA~~~GTGAAACCGCGAAT~GGCTC
ATT~AAATCAGTTATGGTTCCTTAGATC~~GTAC~~A~~~~~~~~~A~~~TCCTACTTGG
ATAACTGT~GGTAATTCTAGAGCTAATACATGCAACAAA~GCTCCGACC~~TCAG~~GGA
A~~~~~AGAGCGCGTTTATTAG~ATCAAAACCAGTCGGG~~~~~~~~~~~~~~~~~~~~~
~~~~~~~TC~~GCA~~~~~~~~~~~~~A~GGCCCG~TCAGAT~~TGGTGATACTGGATAA
CTTT~~GTGCTGATCGCA~~CGGCC~~~~~~~~~TCGCGCCGGCGACGTATCTTT~~~CA
AATGTCTGCCCTATCAA~CTTTCGATGGTACGTGATATGCCTACCATGGTTGTAACGGGT
AAC~GGGGAATCAGGGTTCG~ATTCCGGAGAGGGAGCATGAGAAAC~GGCTACCACATCC
AAGGAAGGCAGCAGGCGCGCAAATTACCC~ACTCCTGGCACGGGGAGGTAGTGACGAAAA
ATAACAATACGGGACTCTTT~CGAGGCCCCG~~TAATTGGAATGAGTACACTTTAAACCC
TTTA~~~~~~~~~~~~~~~~~~~~~~~~~~~~~~~~~~~~~~~~~~~~~~~~~~~~A~~~
~~~~~~~~CGAGGATCTATTGGAGGGCAAGTCTGGTGCCAGCAGCC~~GCGGTAATTCCA
GCTCCAATAG~CGTATATTAAAGTTGTTGCAGTTAAAAA~~GCTCGTAGTTGGA~~~~~~
~TCTCGGGTC~CAGGCCTGTG~~~GTCCGCC~~~~~GCAT~GGCGGTT~ACTGCTC~~G~
TCCTGACCT~~~~~~~~~~~~~~~~~~~~~~~~~~~~~~~~AC~~~~~CTCCTGGTT~~~
~TG~~~~~~~~~~~~~~~~CCCTTGGTGCT~~~CTTGATT~~GAGTGTCTC~~~~~GGGT
GGCCAGAA~~~~~~~~~CGTTTAC~TTTGAAAAAATTAGAGTGTT~CAAAGCAGGCAA~~
~T~~TC~~~~~~~~~~~~~~~~~~~~~~~~~~~~~~G~~CCTGAATAATGGTGCATGGAA
TAATGGAATAG~GACCTCGGTTCTATTTT~~~~GCTGGTTTT~CGGAGCTTGAGGTAATG
ATTAAGAGGGACTGACGGGGGCATTCGTATTACGGTGTT~AGAGGTGAAATTCTTGGATC
GCCGTAAG~AC~GAACTACTGCGAAAGCATTTGCCAAGAATG~TTTTCATTAGTCAA~GA
ACGAAAGTCAGAGG~TTCGAAGACGATC~AGATACCGTCGTAGTTCTGA~CCATAAACGA
TGCCAACTAGCGATCC~GC~~~~~~~~~~~C~~~~GGAGTTGCTTCAATG~~~~~~~~~~
~~~~~~~~~~~~~~~~~~~~~~~~~~~~~~~~~~~~~~~~~~~~~~~~~~~~~~~~~~~~
~~~~~~~~~~~~~~A~CTCGGCAGGCAGCCC~CCGGGAAACC~AA~~AGTTTTTGGGTT~
CCGGGGGAAGTATGGTTGCAAAGCT~GAAACTTAAAGGAATTGACGGAAGGGCACCACCA
GG~AGTGGAG~CCTGCGGCTTAATTT~GACTCAACACGGGAAAACTCACCCGGCCCGGAC
ACTGTAAGGATTGACAGATTGAG~AGCTCTTTCTTGATTCGGTGGGTGGTGGTGCATGGC
CGTTCTTAGTTGGTGGAGCGATTTG~TCTGGTTAA~TTCCGATAA~CGAACGAGACTCTA
G~CCTACTAAA~~~~~~~~~~~~~~~~~~~~~~T~~AGTTCACCGATCCT~~~~~~~~~~
~~TTTGCGTC~~~~~~~~~~~~~~~~~~~~~~~~~~~~~~~~~~~~~~~~~G~~~~GTGC
AACTTCTTAGAGGGACAAG~~TGGCG~~TTTAGCCACACGAGATT~~GAGCAATAACAGG
TCTGTGATGCCCTTAGATGTTCGGGGCCGCACGC~GCGCTACACTGAAGGAATCAACGTG
TCTT~~~~~~~~~~~~~~~~~~~~~~~~~~~~~~~~~~~~~~~~~~~~~~~~~~~~~~~~
~~~~~~~~~~~~~~~~~TGCCCTTGCCTGG~~~~~~~~~~~~~~~~~~~~~~~~~~~~~~
~~~~~~~~~~~~~~~~~~~~~~~~~~AAAGGTTGGGTAACCCG~TTGAACCTCCTTCGTG
CTAGGGATTGGGGCTTGTAATTATTCCCCATGAACGAGGAATTCCCAGTAAGCGCGAGTC
ATAAGCTCGCGTTGATTACGTCCCTGCCCTTTGTACACACCGCCCGTCGCTACTACCGAT
TGGACGTTTTAGTGAGCTCCTCGGATTGGTCCCGGAA~TGGTTGGCAACAACCGTACCG~
~~~~~GTGTGCCGAAAAGACGAGCAAACTTGAACGTC~TAGAGGAAGTAAAAGTCGTAAC
AAGGTTTCCGTA~~~~~~~~~~~~~~~~~~~~~~~~~~~~~~~~~~~~~~~~~~~~~~~~
~~~~~~~~~~~~~~~~~~~~~~~~~~~~~~~~~~~~~~
>MOLLUSCA_Leiosolenus curtus AB201235
~~~~~~~~~~~~~~~~~~~~~~~~~~~~~~~~~~~~~~~~~~~~~GAGATTAAGCCATG~
CATGT~CTAAGTACATACTTTT~~~~~~~~~~ACATA~~~GTGAAACCGCGAAT~GGCTC
ATT~AAATCAGTTATGGTTCCTTAGATC~~GTAC~~A~~~~~~~~~A~~~TCCTACTTGG
ATAACTGT~GGTAATTCTAGAGCTAATACATGCAACAAA~GCTCCGACC~~TTAG~~GGA
A~~~~~AGAGCGCGTTTATTAG~ATCAAAACCAGTCGGG~~~~~~~~~~~~~~~~~~~~~
~~~~~~~TC~~GCA~~~~~~~~~~~~~A~GACCCG~TCCGAT~~TGGTGAAACTGGATAA
CTTT~~GTGCTGATCGCA~~TGGCC~~~~~~~~~TCGCGCCGGCGACGTATCTTT~~~CA
AATGTCTGCCCTATCAA~CTTTCGATGGTACGTGATATGCCTACCATGGTTGTAACGGGT
AAC~GGGGAATCAGGGTTCG~ATTCCGGAGAGGGAGCATGAGAAAC~GGCTACCACATCC
AAGGAAGGCAGCAGGCGCGCAAATTACCC~ACTCCTGGCACGGGGAGGTAGTGACGAAAA
ATAACAATACGGGACTCTTT~CGAGGCCCCG~~TAATTGGAATGAGTACACTTTAAACCC
TTTA~~~~~~~~~~~~~~~~~~~~~~~~~~~~~~~~~~~~~~~~~~~~~~~~~~~~A~~~
~~~~~~~~CGAGGATCTATTGGAGGGCAAGTCTGGTGCCAGCAGCC~~GCGGTAATTCCA
GCTCCAATAG~CGTATATTAAAGTTGTTGCAGTTAAAAA~~GCTCGTAGTTGGA~~~~~~
~TCTCGGGTC~CAGGCTTGTG~~~GTCCGCC~~~~~GCAC~GGCGGTT~ACTGCTC~~G~
TCCTGACCT~~~~~~~~~~~~~~~~~~~~~~~~~~~~~~~~AC~~~~~CTCCCGGTT~~~
~TG~~~~~~~~~~~~~~~~CCCTTGGTGCT~~~CTTGATT~~GAGTGTCTC~~~~~GGGT
GGCCGGAA~~~~~~~~~CGTTTAC~TTTGAAAAAATTAGAGTGTT~CAAAGCAGGCAA~~
~T~~TC~~~~~~~~~~~~~~~~~~~~~~~~~~~~~~G~~CCTGAATAATGGTGCATGGAA
TAATGGAATAG~GACCTCGGTTCTATTTT~~~~GCTGGTTTT~CGGAGCTTGAGGTAATG
ATTAAGAGGGACTGACGGGGGCATTCGTATTACGGTGTT~AGAGGTGAAATTCTTGGATC
GCCGTAAG~AC~GAACTGCTGCGAAAGCGTTTGCCAAGAATG~TTTTCATTAGTCAA~GA
ACGAAAGTCAGAGG~TTCGAAGACGATC~AGATACCGTCGTAGTTCTGA~CCATAAACGA
TGCCAACTAGCGATCC~GC~~~~~~~~~~~C~~~~GGAGTTGCTTCAATG~~~~~~~~~~
~~~~~~~~~~~~~~~~~~~~~~~~~~~~~~~~~~~~~~~~~~~~~~~~~~~~~~~~~~~~
~~~~~~~~~~~~~~A~CTCGGCGGGCAGCCC~CCGGGAAACC~AA~~AGTTTTTGGGTT~
CCGGGGGAAGTATGGTTGCAAAGCT~GAAACTTAAAGGAATTGACGGAAGGGCACCACCA
GG~AGTGGAG~CCTGCGGCTTAATTT~GACTCAACACGGGAAAACTCACCCGGCCCGGAC
ACTGTAAGGATTGACAGATTGAT~AGCTCTTTCTTGATTCGGTGGGTGGTGGTGCATGGC
CGTTCTTAGTTGGTGGAGCGATTTG~TCTGGTTAA~TTCCGATAA~CGAACGAGACTCTA
G~CCTACTAAA~~~~~~~~~~~~~~~~~~~~~~T~~AGTTCACCGATCCT~~~~~~~~~~
~~TTTGCGTC~~~~~~~~~~~~~~~~~~~~~~~~~~~~~~~~~~~~~~~~~G~~~~GTGC
AACTTCTTAGAGGGACAAG~~TGGCG~~TTTAGCCACACGAGATT~~GAGCAATAACAGG
TCTGTGATGCCCTTAGATGTTCGGGGCCGCACGC~GCGCTACACTGAAGGAATCAACGTG
TCTC~~~~~~~~~~~~~~~~~~~~~~~~~~~~~~~~~~~~~~~~~~~~~~~~~~~~~~~~
~~~~~~~~~~~~~~~~~TGCCCTTGCCTGG~~~~~~~~~~~~~~~~~~~~~~~~~~~~~~
~~~~~~~~~~~~~~~~~~~~~~~~~~AAAGGTTGGGTAACCCG~TTGAACCTCCTTCGTG
CTAGGGATTGGGGCTTGTAATTCTTCCCCATGAACGAGGAATTCCCAGTAAGCGCGAGTC
ATAAGCTCGCGTTGATTACGTCCCTGCCCTTTGTACACACCGCCCGTCGCTACTACCGAT
TGGACGTTTTAGTGAGCTCCTCGGATTGGTCCCGGAA~TGGGTGGCAACACCCGTACCG~
~~~~~GTGTGCCGAAAAGACGAGCAAACTTGAACGTC~TAGAGGAAGTAAAAGTCGTAAC
AAGGTTTCC~~~~~~~~~~~~~~~~~~~~~~~~~~~~~~~~~~~~~~~~~~~~~~~~~~~
~~~~~~~~~~~~~~~~~~~~~~~~~~~~~~~~~~~~~~
>MOLLUSCA_Leiosolenus lithurus AB201236
~~~~~~~~~~~~~~~~~~~~~~~~~~~~~~~~~~~~~~~~~~~~~~~GATTAAGCCATG~
CATGT~CTAAGTACATACTTTT~~~~~~~~~~ACATA~~~GTGAAACCGCGAAT~GGCTC
ATT~AAATCAGTTATGGTTCCTTAGATC~~GTAC~~A~~~~~~~~~A~~~TCCTACTTGG
ATAACTGT~GGTAATTCTAGAGCTAATACATGCAACAAA~GCTCCGACC~~TTAG~~GGA
A~~~~~AGAGCGCGTTTATTAG~ATCAAAACCAGTCGGG~~~~~~~~~~~~~~~~~~~~~
~~~~~~~TC~~GCA~~~~~~~~~~~~~A~GGCCCG~TCCGAT~~TGGTGAAACTGGATAA
CTTT~~GTGCTGATCGCA~~TGGCC~~~~~~~~~TCGCGCCGGCGACGTATCTTT~~~CA
AATGTCTGCCCTATCAA~CTTTCGATGGTACGTGATATGCCTACCATGGTTGTAACGGGT
AAC~GGGGAATCAGGGTTCG~ATTCCGGAGAGGGAGCATGAGAAAC~GGCTACCACATCC
AAGGAAGGCAGCAGGCGCGCAAATTACCC~ACTCCTGGCACGGGGAGGTAGTGACGAAAA
ATAACAATACGGGACTCTTT~CGAGGCCCCG~~TAATTGGAATGAGTACACTTTAAACCC
TTTA~~~~~~~~~~~~~~~~~~~~~~~~~~~~~~~~~~~~~~~~~~~~~~~~~~~~A~~~
~~~~~~~~CGAGGATCTATTGGAGGGCAAGTCTGGTGCCAGCAGCC~~GCGGTAATTCCA
GCTCCAATAG~CGTATATTAAAGTTGTTGCAGTTAAAAA~~GCTCGTAGTTGGA~~~~~~
~TCTCGGGTC~CAGGCTTGTG~~~GTCCGCC~~~~~GCAT~GGCGGTT~ACTGCTC~~G~
TCCTGACCT~~~~~~~~~~~~~~~~~~~~~~~~~~~~~~~~AC~~~~~CTCCCGGTT~~~
~TG~~~~~~~~~~~~~~~~CCCTTGGTGCT~~~CTTGATT~~GAGTGTCTC~~~~~GGGT
GGCCGGAA~~~~~~~~~CGTTTAC~TTTGAAAAAATTAGAGTGTT~CAAAGCAGGCAA~~
~T~~TC~~~~~~~~~~~~~~~~~~~~~~~~~~~~~~G~~CCTGAATAATGGTGCATGGAA
TAATGGAATAG~GACCTCGGTTCTATTTT~~~~GCTGGTTTT~CGGAGCTTGAGGTAATG
ATTAAGAGGGACTGACGGGGGCATTCGTATTACGGTGTT~AGAGGTGAAATTCTTGGATC
GCCGTAAG~AC~GAACTACTGCGAAAGCATTTGCCAAGAATG~TTTTCATTAGTCAA~GA
ACGAAAGTCAGAGG~TTCGAAGACGATC~AGATACCGTCGTAGTTCTGA~CCATAAACGA
TGCCAACTAGCGATCC~GC~~~~~~~~~~~C~~~~GGAGTTGCTTCAATG~~~~~~~~~~
~~~~~~~~~~~~~~~~~~~~~~~~~~~~~~~~~~~~~~~~~~~~~~~~~~~~~~~~~~~~
~~~~~~~~~~~~~~A~CTCGGCGGGCAGCCC~CCGGGAAACC~AA~~AGTTTTTGGGTT~
CCGGGGGAAGTATGGTTGCAAAGCT~GAAACTTAAAGGAATTGACGGAAGGGCACCACCA
GG~AGTGGAG~CCTGCGGCTTAATTT~GACTCAACACGGGAAAACTCACCCGGCCCGGAC
ACTGTAAGGATTGACAGATTGAT~AGCTCTTTCTTGATTCGGTGGGTGGTGGTGCATGGC
CGTTCTTAGTTGGTGGAGCGATTTG~TCTGGTTAA~TTCCGATAA~CGAACGAGACTCTA
G~CCTACTAAA~~~~~~~~~~~~~~~~~~~~~~T~~AGTTCACCGATCCT~~~~~~~~~~
~~TTTGCGTC~~~~~~~~~~~~~~~~~~~~~~~~~~~~~~~~~~~~~~~~~G~~~~GTGC
AACTTCTTAGAGGGACAAG~~TGGCG~~TTTAGCCACACGAGATT~~GAGCAATAACAGG
TCTGTGATGCCCTTAGATGTTCGGGGCCGCACGC~GCGCTACACTGAAGGAATCAACGTG
TCTC~~~~~~~~~~~~~~~~~~~~~~~~~~~~~~~~~~~~~~~~~~~~~~~~~~~~~~~~
~~~~~~~~~~~~~~~~~TGCCCTTGCCTGG~~~~~~~~~~~~~~~~~~~~~~~~~~~~~~
~~~~~~~~~~~~~~~~~~~~~~~~~~AAAGGTTGGGTAACCCG~TTGAACCTCCTTCGTG
CTAGGGATTGGGGCTTGTAATTCTTCCCCATGAACGAGGAATTCCCAGTAAGCGCGAGTC
ATAAGCTCGCGTTGATTACGTCCCTGCCCTTTGTACACACCGCCCGTCGCTACTACCGAT
TGGACGTTTTAGTGAGCTCCTCGGATTGGTCCCGGAA~TGGGTGGCAACACCCGTACCG~
~~~~~GTGTGCCGAAAAGACGAGCAAACTTGAACGTC~TAGAGGAAGTAAAAGTCGTAAC
AAGGTTTCCGTAG~~~~~~~~~~~~~~~~~~~~~~~~~~~~~~~~~~~~~~~~~~~~~~~
~~~~~~~~~~~~~~~~~~~~~~~~~~~~~~~~~~~~~~
>MOLLUSCA_Leiosolenus obesus AB201237
~~~~~~~~~~~GGTTGATCCTGCCAGTAGTCATATGCTTGTCTCAAAGATTAAGCCATG~
CATGT~CTAAGTACATACTTTT~~~~~~~~~~ACATA~~~GTGAAACCGCGAAT~GGCTC
ATT~AAATCAGTTATGGTTCCTTAGATC~~GTAC~~A~~~~~~~~~A~~~TCCTACTTGG
ATAACTGT~GGTAATTCTAGAGCTAATACATGCAACAAA~GCTCCGACC~~TTAG~~GGA
A~~~~~AGAGCGCGTTTATTAG~ATCAAAACCAGTCGGG~~~~~~~~~~~~~~~~~~~~~
~~~~~~~TC~~GCA~~~~~~~~~~~~~A~GGCCCG~TCCGAT~~TGGTGAAACTGGATAA
CTTT~~GTGCTGATCGCA~~CGGCC~~~~~~~~~TCGCGCCGGCGACGTATCTTT~~~CA
AATGTCTGCCCTATCAA~CTTTCGATGGTACGTGATATGCCTACCATGGTTGTAACGGGT
AAC~GGGGAATCAGGGTTCG~ATTCCGGAGAGGGAGCATGAGAAAC~GGCTACCACATCC
AAGGAAGGCAGCAGGCGCGCAAATTACCC~ACTCCTGGCACGGGGAGGTAGTGACGAAAA
ATAACAATACGGGACTCTTT~CGAGGCCCCG~~TAATTGGAATGAGTACACTTTAAACCC
TTTA~~~~~~~~~~~~~~~~~~~~~~~~~~~~~~~~~~~~~~~~~~~~~~~~~~~~A~~~
~~~~~~~~CGAGGATCTATTGGAGGGCAAGTCTGGTGCCAGCAGCC~~GCGGTAATTCCA
GCTCCAATAG~CGTATATTAAAGTTGTTGCAGTTAAAAA~~GCTCGTAGTTGGA~~~~~~
~TCTCGGGTC~CAGGCTTGTG~~~GTCCGCC~~~~~GCAT~GGCGGTT~ACTGCTC~~G~
TCCTGACCT~~~~~~~~~~~~~~~~~~~~~~~~~~~~~~~~AC~~~~~CTCCCGGTT~~~
~TG~~~~~~~~~~~~~~~~CCCTTGGTGCT~~~CTTGACT~~GAGTGTCTC~~~~~GGGT
GGCCGGAA~~~~~~~~~CGTTTAC~TTTGAAAAAATTAGAGTGTT~CAAAGCAGGCAA~~
~T~~TC~~~~~~~~~~~~~~~~~~~~~~~~~~~~~~G~~CCTGAATAATGGTGCATGGAA
TAATGGAATAG~GACCTCGGTTCTATTTT~~~~GCTGGTTTT~CGGAGCTTGAGGTAATG
ATTAAGAGGGACTGACGGGGGCATTCGTATTACGGTGTT~AGAGGTGAAATTCTTGGATC
GCCGTAAG~AC~GAACTACTGCGAAAGCATTTGCCAAGAATG~TTTTCATTAGTCAA~GA
ACGAAAGTCAGAGG~TTCGAAGACGATC~AGATACCGTCGTAGTTCTGA~CCATAAACGA
TGCCAACTAGCGATCC~GC~~~~~~~~~~~C~~~~GGAGTTGCTTCAATG~~~~~~~~~~
~~~~~~~~~~~~~~~~~~~~~~~~~~~~~~~~~~~~~~~~~~~~~~~~~~~~~~~~~~~~
~~~~~~~~~~~~~~A~CTCGGCGGGCAGCCC~CCGGGAAACC~AA~~AGTTTTTGGGTT~
CCGGGGGAAGTATGGTTGCAAAGCT~GAAACTTAAAGGAATTGACGGAAGGGCACCACCA
GG~AGTGGAG~CCTGCGGCTTAATTT~GACTCAACACGGGAAAACTCACCCGGCCCGGAC
ACTGTAAGGATTGACAGATTGAT~AGCTCTTTCTTGATTCGGTGGGTGGTGGTGCATGGC
CGTTCTTAGTTGGTGGAGCGATTTG~TCTGGTTAA~TTCCGATAA~CGAACGAGACTCTA
G~CCTACTAAA~~~~~~~~~~~~~~~~~~~~~~T~~AGTTCACCGATCCT~~~~~~~~~~
~~TTTGCGTC~~~~~~~~~~~~~~~~~~~~~~~~~~~~~~~~~~~~~~~~~G~~~~GTGC
AACTTCTTAGAGGGACAAG~~TGGCG~~TTTAGCCACACGAGATT~~GAGCAATAACAGG
TCTGTGATGCCCTTAGATGTTCGGGGCCGCACGC~GCGCTACACTGAAGGAATCAACGTG
TCTC~~~~~~~~~~~~~~~~~~~~~~~~~~~~~~~~~~~~~~~~~~~~~~~~~~~~~~~~
~~~~~~~~~~~~~~~~~TGCCCTTGCCTGG~~~~~~~~~~~~~~~~~~~~~~~~~~~~~~
~~~~~~~~~~~~~~~~~~~~~~~~~~AAAGGTTGGGTAACCCG~TTGAACCTCCTTCGTG
CTAGGGATTGGGGCTTGTAATTCTTCCCCATGAACGAGGAATTCCCAGTAAGCGCGAGTC
ATAAGCTCGCGTTGATTACGTCCCTGCCCTTTGTACACACCGCCCGTCGCTACTACCGAT
TGGACGTTTTAGTGAGCTCCTCGGATTGGTCCCGGAA~TGGGTGGAAACACCCGTACCG~
~~~~~GTGTGCCGAAAAGACGAGCAAACTTGAACGTC~TAGAGGAAGTAAAAGTCGTAAC
AAGGTTTCCGTAGGTGAACCTGCAGAAGGATCA~~~~~~~~~~~~~~~~~~~~~~~~~~~
~~~~~~~~~~~~~~~~~~~~~~~~~~~~~~~~~~~~~~
>MOLLUSCA_Leukoma staminea AM774570 
~~~~~~~~~~~~~~~~~~~~~~~~~~~~~~~~~~~~~~~~~~~~~~~~~~~~~~~~~~~~
~~~~~~~~~~~~~~~~~~~~~~~~~~~~~~~~~CG~~~~~GCAAAACTGCGAAT~GGCTC
ATT~AAATCAGTTATGGTTCCTTAGATC~~GTAC~~A~~~~~~~~~A~~~TCCTACTTGG
ATAACTGT~GGCAATTCTAGAGCTAATACATGCAACACA~GCTCCGACC~TTACG~~GG~
A~~~~~AGAGCGCTTTTGTTAG~CCCAAAACCAACCCG~~~~~~~~~~~~~~~~~~~~~~
~~~~~~~GTCCTCG~~~~~~~~~~~~~~TGGCCGGCACTTTTA~TGGTGACTCTGAACAA
CTTT~~GTGCCGATCGTA~~TG~CCC~~~~~~~~TAGCGGCGACGACGTATCTTT~~~CA
AATGTCTGCCCTATCAA~CTGTCGATGGTACGTGCTATGCCTACCATGGTGATAACGGGT
AAC~GGGGAATCAGGGTTCG~ATTCCGGAGAGGGAGCATGAGATAC~GGCTACCACATCC
AAGGAAGGCAGCAGGCGCGCAAATTACCC~ACTCCCGACACGGGGAGGTAGTGACGAAAA
ATAACAATACGGGACTCTTT~CGAGGCCCCG~~TAATTGGAATGAGTACACTTTAAATCC
TTTA~~~~~~~~~~~~~~~~~~~~~~~~~~~~~~~~~~~~~~~~~~~~~~~~~~~~A~~~
~~~~~~~~CGAGGATCCATTGGAGGGCAAGTCTGGTGCCAGCAGCC~~GCGGTAATTCCA
GCTCCAATAG~CGTATATTAAAGTTGCTGCAGTTAAAAA~~GCTCGTAGTTGGA~~~~~~
~TCTCGGGTG~CAGGCTTGCG~~~GTCCGTC~~~~~TCGC~GGCGGTC~ACTGCT~~~CG
TCCTGGCCT~~~~~~~~~~~~~~~~~~~~~~~~~~~~~~~~CC~~~~~TCGCCGGCGT~A
CCGT~~~~~~~~~~~~~~~CCCTTGGTGCT~~~CTTGACT~~GAGTGTCTC~~~~~GGGC
GGCCGGAA~~~~~~~~~CGTTTAC~TTTGAAGAAATTAGAGTGCT~CAAAGCAGGCCT~~
~TGGCC~~~~~~~~~~~~~~~~~~~~~~~~~~~~~~G~~CCTGCATAATGGTGCATGGAA
TAATGGAATAG~GACCTCGGTTCTATTTT~~~~GTTGGTTTT~CGGAGCTCGAGGTAATG
~~~~~~~~~~~~~~~~~~~~~~~~~~~~~~~~~~~~~~~~~~~~~~~~~~~~~~~~~~~~
~~~~~~~~~~~~~~~~~~~~~~~~~~~~~~~~~~~~~~~~~~~~~~~~~~~~~~~~~~~~
~~~~~~~~~~~~~~~~~~~~~~~~~~~~~~~~~~~~~~~~~~~~~~~~~~~~~~~~~~~~
~~~~~~~~~~~~~~~~~~~~~~~~~~~~~~~~~~~~~~~~~~~~~~~~~~~~~~~~~~~~
~~~~~~~~~~~~~~~~~~~~~~~~~~~~~~~~~~~~~~~~~~~~~~~~~~~~~~~~~~~~
~~~~~~~~~~~~~~~~~~~~~~~~~~~~~~~~~~~~~~~~~~~~~~~~~~~~~~~~~~~~
~~~~~~~~~~~~~~~~~~~~~~~~~~~~~~~~~~~~~~~~~~~~~~~~~~~~~~~~~~~~
~~~~~~~~~~~~~~~~~~~~~~~~~~~~~~~~~~~~~~~~~~~~~~~~~~~~~~~~~~~~
~~~~~~~~~~~~~~~~~~~~~~~~~~~~~~~~~~~~~~~~~~~~~~~~~~~~~~~~~~~~
~~~~~~~~~~~~~~~~~~~~~~~~~~~~~~~~~~~~~~~~~~~~~~~~~~~~~~~~~~~~
~~~~~~~~~~~~~~~~~~~~~~~~~~~~~~~~~~~~~~~~~~~~~~~~~~~~~~~~~~~~
~~~~~~~~~~~~~~~~~~~~~~~~~~~~~~~~~~~~~~~~~~~~~~~~~~~~~~~~~~~~
~~~~~~~~~~~~~~~~~~~~~~~~~~~~~~~~~~~~~~~~~~~~~~~~~~~~~~~~~~~~
~~~~~~~~~~~~~~~~~~~~~~~~~~~~~~~~~~~~~~~~~~~~~~~~~~~~~~~~~~~~
~~~~~~~~~~~~~~~~~~~~~~~~~~~~~~~~~~~~~~~~~~~~~~~~~~~~~~~~~~~~
~~~~~~~~~~~~~~~~~~~~~~~~~~~~~~~~~~~~~~~~~~~~~~~~~~~~~~~~~~~~
~~~~~~~~~~~~~~~~~~~~~~~~~~~~~~~~~~~~~~~~~~~~~~~~~~~~~~~~~~~~
~~~~~~~~~~~~~~~~~~~~~~~~~~~~~~~~~~~~~~~~~~~~~~~~~~~~~~~~~~~~
~~~~~~~~~~~~~~~~~~~~~~~~~~~~~~~~~~~~~~~~~~~~~~~~~~~~~~~~~~~~
~~~~~~~~~~~~~~~~~~~~~~~~~~~~~~~~~~~~~~~~~~~~~~~~~~~~~~~~~~~~
~~~~~~~~~~~~~~~~~~~~~~~~~~~~~~~~~~~~~~~~~~~~~~~~~~~~~~~~~~~~
~~~~~~~~~~~~~~~~~~~~~~~~~~~~~~~~~~~~~~~~~~~~~~~~~~~~~~~~~~~~
~~~~~~~~~~~~~~~~~~~~~~~~~~~~~~~~~~~~~~
>MOLLUSCA_Lithophaga nigra AF124209
~~~~~~~~~~~~~~~~~~~~TGCCAGTAGTCATATGCTTGTCTCAAAGATTAAGCCATG~
CATGT~CTAAGTACATACTTTT~~~~~~~~~~ACATA~~~GTGAAACCGCGAAT~GGCTC
ATT~AAATCAGTTATGGTTCCTTAGATC~~GTAC~~A~~~~~~~~~A~~~TCCTACTTGG
ATAACTGT~GGTAATTCTAGAGCTAATACATGCAACAAA~GCTCCGACCC~TCGT~~GGA
A~~~~~AGAGCGCGTTTATTAG~ATCAAAACCAGTCGGG~~~~~~~~~~~~~~~~~~~~~
~~~~~~~TC~~GCA~~~~~~~~~~~~~A~GGCCCG~TCCGAT~~TGGTGATACTGGATAA
CTTT~~GTGCTGATCGCA~~CGGCC~~~~~~~~~TCGAGCCGGCGAMGTATCTTT~~~CA
AATGTCTGCCCTATCAA~CTTTCGATGGTACGTGATATGCCTACCATGGTTGTAACGGGT
AAC~GGGGAATCAGGGTTCG~ATTCCGGAGAGGGAGCATGAGAAAC~GGCTACCACATCC
AAGGAAGGCAGCAGGCGCGCAAATTACCC~ACTCCTGGCACGGGGAGGTAGTGACGAAAA
ATAACAATACGGGACTCTTT~CGAGGCCCCG~~TAATTGGAATGAGTACACTTTAAACCC
TTTA~~~~~~~~~~~~~~~~~~~~~~~~~~~~~~~~~~~~~~~~~~~~~~~~~~~~A~~~
~~~~~~~~CGAGGATCTATTGGAGGGCAAGTCTGGTGCCAGCAGCC~~GCGGTAATTCCA
GCTCCAATAG~CGTATATTAAAGTTGTTGCAGTTAAAAA~~GCTCGTAGTTGGA~~~~~~
~TCTCGGGTCTCAGGTTTGTG~~~GTCCGCC~~~~~GCAT~GGCGGTT~ACTGCTC~~G~
TCCTGACCC~~~~~~~~~~~~~~~~~~~~~~~~~~~~~~~~AC~~~~~CTCCCGGTT~~~
~TG~~~~~~~~~~~~~~~~CCCTTGGTGCT~~~CTTGACT~~GAGTGTCTC~~~~~GGGT
GGCCGGAA~~~~~~~~~CGTTTAC~TTTGAAAAAATTAGAGTGTT~CAAAGCAGGCAA~~
~T~~TC~~~~~~~~~~~~~~~~~~~~~~~~~~~~~~G~~CCTGAATAATGGTGCATGGAA
TAATGGAATAG~GACCTCGGTTCTATTTT~~~~GCTGGTTTT~CGGAGCTTGAGGTAATG
ATTGAGAGGGACTGACGGGGGCATTCGTATTACGGTGTT~AGAGGTGAAATTCTTGGATC
GCCGTAAG~AC~GAACTACTGCGAAAGCATTTGCCAAGAATG~TTTTCATTAGTCAA~GA
ACGAAAGTCAGAGG~TTCGAAGACGATC~AGATACCGTCGTAGTTCTGA~CCATAAACGA
TGCCAACTAGCGATCC~GC~~~~~~~~~~~C~~~~GGAGTTGCTTCAATG~~~~~~~~~~
~~~~~~~~~~~~~~~~~~~~~~~~~~~~~~~~~~~~~~~~~~~~~~~~~~~~~~~~~~~~
~~~~~~~~~~~~~~A~CTCGGCAGGCAGCCC~CCGGGAAACC~AA~~AGTTTTTGGGTT~
CCGGGGGAAGTATGGTTGCAAAGCT~GAAACTTAAAGGAATTGACGGAAGGGCACCACCA
GG~AGTGGAG~CCTGCGGCTTAATTT~GACTCAACACGGGAAAACTCACCCGGCCCGGAC
ACTGTAAGGATTGACAGATTGAG~AGCTCTTTCTTGATTCGGTGGGTGGTGGTGCATGGC
CGTTCTTAGTTGGTGGAGCGATTTG~TCTGGTTAA~TTCCGATAA~CGAACGAGACTCTA
G~CCTACTAAA~~~~~~~~~~~~~~~~~~~~~~T~~AGTTCACCGATCCT~~~~~~~~~~
~~CTTGCGTC~~~~~~~~~~~~~~~~~~~~~~~~~~~~~~~~~~~~~~~~~G~~~~GTGC
AACTTCTTAGAGGGACAAG~~TGGCG~~TTTAGCCACACGAGATT~~GAGCAATAACAGG
TCTGTGATGCCCTTAGATGTTCGGGGCCGCACGC~GCGCTACACTGAAGGAATCAGCGTG
TCTT~~~~~~~~~~~~~~~~~~~~~~~~~~~~~~~~~~~~~~~~~~~~~~~~~~~~~~~~
~~~~~~~~~~~~~~~~~TGCCCTTGCCTGG~~~~~~~~~~~~~~~~~~~~~~~~~~~~~~
~~~~~~~~~~~~~~~~~~~~~~~~~~AAAGGTTGGGTAACCCG~TTGAACCTCCTTCGTG
CTAGGGATTGGGGCTTGTAATTCTTCCCCATGAACGAGGAATTCCCAGTAAGCGCGAGTC
ATAAGCTCGCGTTGATTACGTCCCTGCCCTTTGTACACACCGCCCGTCGCTACTACCGAT
TGGACGTTTTAGTGAGCTCCTCGGATTGGTCCCGGAA~TGGGTGGAAACACTCGTACCG~
~~~~~GTGCGCCGAAAAGACGAGCAAACTTGAAGTCT~AGAGAATAAAATTGNAC~~~~~
~~~~~~~~~~~~~~~~~~~~~~~~~~~~~~~~~~~~~~~~~~~~~~~~~~~~~~~~~~~~
~~~~~~~~~~~~~~~~~~~~~~~~~~~~~~~~~~~~~~
>MOLLUSCA_Lyrodus pedicellatus AM774540 
~~~~~~~~~~~~~~~~~~~~~~~~~~~~~~~~~~~~~~~~~~~~~~~~~~~~~~~~~~~~
~~~~~~~~~~~~~~~~~~~~~~~~~~~~~~~~~CG~~~~~GCGAAACTGCGAAT~GGCTC
ATT~AAATCAGTTATGGTTCCTTAGATC~~GTAC~~A~~~~~~~~~A~~~TCCTACTTGG
ATAACTGT~GGCAATTCTAGAGCTAATACATGCAACACA~GCTCCGACCCTTGCG~~GGG
A~~~~~AGAGCGCTTTTGTTAG~CCCAAAACCAACGCG~~~~~~~~~~~~~~~~~~~~~~
~~~~~~~GCGGTCGTTCA~~~~CGCGGCCGTCGG~~TCAGTG~~TGGTGACTCTGAACAA
CTTT~~GTGCCGATCGCA~~CGGCCT~~~~~~~~TTGCGCCGGCGACATATCTTT~~~CA
AGTGTCTGCCCTATCAA~CTTTCGATGGTACGTGCTATGCCTACCATGGTGATAACGGGT
AAC~GGGGAATCAGGGTTCG~ATTCCGGAGAGGGAGCATGAGATAC~GGCTACCACATCC
AAGGAAGGCAGCAGGCGCGCAAATTACCC~AATCCCGACACGGGGAGGTAGTGACGAAAA
ATAACAATACGGGACTCTTT~CGAGGCCCCG~~TAATTGGAATGAGTACACTTTAAATCC
TTTA~~~~~~~~~~~~~~~~~~~~~~~~~~~~~~~~~~~~~~~~~~~~~~~~~~~~A~~~
~~~~~~~~CGAGGATCCATTGGAGGGCAAGTCTGGTGCCAGCAGCC~~GCGGTAATTCCA
GCTCCAATAG~CGTATATTAAAGTTGCTGCAGTTAAAAA~~GCTCGTAGTTGGA~~~~~~
~TCTCGGGCT~CAGGCTTGCG~~~GTCCGCC~~~~~TCGC~GGCGGTC~ACTGCT~~~CG
TCCTGACCT~~~~~~~~~~~~~~~~~~~~~~~~~~~~~~~~C~C~~~~ACGCCGGTGTCA
CCGT~~~~~~~~~~~~~~~CCCTTGGTGCT~~~CTTGACT~~GAGTGTCTC~~~~~GGGC
GGCCGGTA~~~~~~~~~CGTTTAC~TTTGAAGAAATTAGAGTGCT~TAAAGCAGGCCC~~
~TAGCC~~~~~~~~~~~~~~~~~~~~~~~~~~~~~~G~~CCTGAATAATGGTGCATGGAA
TAATGGAAGAG~GACCTCGGTTCTATTTT~~~~GTTGGCTCT~CGGAGCTCGAGGTAATG
~~~~~~~~~~~~~~~~~~~~~~~~~~~~~~~~~~~~~~~~~~~~~~~~~~~~~~~~~~~~
~~~~~~~~~~~~~~~~~~~~~~~~~~~~~~~~~~~~~~~~~~~~~~~~~~~~~~~~~~~~
~~~~~~~~~~~~~~~~~~~~~~~~~~~~~~~~~~~~~~~~~~~~~~~~~~~~~~~~~~~~
~~~~~~~~~~~~~~~~~~~~~~~~~~~~~~~~~~~~~~~~~~~~~~~~~~~~~~~~~~~~
~~~~~~~~~~~~~~~~~~~~~~~~~~~~~~~~~~~~~~~~~~~~~~~~~~~~~~~~~~~~
~~~~~~~~~~~~~~~~~~~~~~~~~~~~~~~~~~~~~~~~~~~~~~~~~~~~~~~~~~~~
~~~~~~~~~~~~~~~~~~~~~~~~~~~~~~~~~~~~~~~~~~~~~~~~~~~~~~~~~~~~
~~~~~~~~~~~~~~~~~~~~~~~~~~~~~~~~~~~~~~~~~~~~~~~~~~~~~~~~~~~~
~~~~~~~~~~~~~~~~~~~~~~~~~~~~~~~~~~~~~~~~~~~~~~~~~~~~~~~~~~~~
~~~~~~~~~~~~~~~~~~~~~~~~~~~~~~~~~~~~~~~~~~~~~~~~~~~~~~~~~~~~
~~~~~~~~~~~~~~~~~~~~~~~~~~~~~~~~~~~~~~~~~~~~~~~~~~~~~~~~~~~~
~~~~~~~~~~~~~~~~~~~~~~~~~~~~~~~~~~~~~~~~~~~~~~~~~~~~~~~~~~~~
~~~~~~~~~~~~~~~~~~~~~~~~~~~~~~~~~~~~~~~~~~~~~~~~~~~~~~~~~~~~
~~~~~~~~~~~~~~~~~~~~~~~~~~~~~~~~~~~~~~~~~~~~~~~~~~~~~~~~~~~~
~~~~~~~~~~~~~~~~~~~~~~~~~~~~~~~~~~~~~~~~~~~~~~~~~~~~~~~~~~~~
~~~~~~~~~~~~~~~~~~~~~~~~~~~~~~~~~~~~~~~~~~~~~~~~~~~~~~~~~~~~
~~~~~~~~~~~~~~~~~~~~~~~~~~~~~~~~~~~~~~~~~~~~~~~~~~~~~~~~~~~~
~~~~~~~~~~~~~~~~~~~~~~~~~~~~~~~~~~~~~~~~~~~~~~~~~~~~~~~~~~~~
~~~~~~~~~~~~~~~~~~~~~~~~~~~~~~~~~~~~~~~~~~~~~~~~~~~~~~~~~~~~
~~~~~~~~~~~~~~~~~~~~~~~~~~~~~~~~~~~~~~~~~~~~~~~~~~~~~~~~~~~~
~~~~~~~~~~~~~~~~~~~~~~~~~~~~~~~~~~~~~~~~~~~~~~~~~~~~~~~~~~~~
~~~~~~~~~~~~~~~~~~~~~~~~~~~~~~~~~~~~~~~~~~~~~~~~~~~~~~~~~~~~
~~~~~~~~~~~~~~~~~~~~~~~~~~~~~~~~~~~~~~
>MOLLUSCA_Musculista senhousia AB201231
~~~~~~~~~~~~~~~~~~~~~~~~~~~~~~~~~~~~~~~~~~~~~~~GATTAAGCCATG~
CATGT~CTAAGTACATACTTTT~~~~~~~~~~ACATG~~~GTGAAACCGCGAAT~GGCTC
ATT~AAATCAGTTATGGTTCCTTAGATC~~GTAC~~A~~~~~~~~~A~~~TCCTACTTGG
ATAACTGT~GGTAATTCTAGAGCTAATACATGAAAAAGGT~CTCCGACC~~TGAC~~GGA
A~~~~~AGAGAGCGTTTATTAC~AACAAGACCAGTCGGG~~~~~~~~~~~~~~~~~~~~~
~~~~~~GTC~~GCA~~~~~~~~~~~~~AGGCCCCG~TCATAT~~TGGTGAAACTGAATAA
CTTT~~GTGCAGATCGCA~~CGGCC~~~~~~~~~TCGCGCCGGCGACAAATCTTT~~~CA
AATGTCTGCCCTATCAA~CTGACGATGGTACGTGATATGCCTACCATGGTTGTAACGGGT
AAC~GGAGAATCAGGGTTCG~ATTCCGGAGAGGGAGCATGAGAAAC~GGCTACCACATCC
AAGGAAGGCAGCAGGCGCGCAAATTACCC~ACTCCTGGCACGGGGAGGTAGTGACGAAAA
ATAACAATACGGGACTCTTT~CGAGGCCCCG~~TAATTGGAATGAGCACAATTTAAATCC
TTTG~~~~~~~~~~~~~~~~~~~~~~~~~~~~~~~~~~~~~~~~~~~~~~~~~~~~A~~~
~~~~~~~~CGAGGATCTATTGGAGGGCAAGTCTGGTGCCAGCAGCC~~GCGGTAATTCCA
GCTCCAATAG~CGTATATTAAAGTTGTTGCAGTTAAAAA~~GCTCGTAGTTGGA~~~~~~
~TCTCGGGTCCCAGCCTTGCG~~~GTCCGAC~~~~~~~ACCGTCGGTTTACTGCTC~~G~
~GTTGGCCT~~~~~~~~~~~~~~~~~~~~~~~~~~~~~~~~AC~~~~~CTCCCGGTT~~~
~CG~~~~~~~~~~~~~~~~CCCTTGGTGCT~~~CTTGACT~~GAGTGTCTC~~~~~GGGT
GGCCGGAA~~~~~~~~~AGTTTAC~TTTGAAAAAATTAGAGTGTT~CAAAGCAGGCCT~~
~TG~TC~~~~~~~~~~~~~~~~~~~~~~~~~~~~~~G~~CCTGAATAATGGTGCATGGAA
TAATGGAATAG~GACCTCGGTTCTATTTT~~~~GCTGGTTTT~AAGATCTGGAGGTAATG
ATTAAGAGGGACTGACGGGGGCATTCGTATTACGGTGTT~AGAGGTGAAATTCTTGGATC
GCCGTAAG~AC~GAACTACTGCGAAAGCATTTGCCAAGAATG~TTTTCATTAGTCAA~GA
ACGAAAGTCAGAGG~TTCGAAGACGATC~AGATACCGTCGTAGTTCTGA~CCATAAACGA
TGCCAACTAGCGATCC~GC~~~~~~~~~~~C~~~~GGAGTTGCTTCAATG~~~~~~~~~~
~~~~~~~~~~~~~~~~~~~~~~~~~~~~~~~~~~~~~~~~~~~~~~~~~~~~~~~~~~~~
~~~~~~~~~~~~~~A~CTCGGCGGGCAGCCCTCCGGGAAACC~AA~~AGTTTTTGGGTT~
CCGGGGGGAGTATGGTTGCAAAGCT~GAAACTTAAAGGAATTGACGGAAGGGCACCACCA
GG~AGTGGAG~CCTGCGGCTTAATTT~GACTCAACACGGGAAAACTCACCCGGCCCGGAC
ACTGTAAGGATTGACAGATTGAG~AGCTCTTTCTTGATTCGGTGGGTGGTGGTGCATGGC
CGTTCTTAGTTGGTGGAGCGATTTG~TCTGGTTAA~TTCCGATAA~CGAACGAGACTCTA
G~CCTACTAAA~~~~~~~~~~~~~~~~~~~~~~T~~AGTTCGCCGATTCTTT~~~~~~~~
~~CGTGCGTC~~~~~~~~~~~~~~~~~~~~~~~~~~~~~~~~~~~~~~~~~G~~~~GTGC
AACTTCTTAGAGGGACAAAGTGGGCG~~TTTAGCCACACGAGATT~~GAGCAATAACAGG
TCTGTGATGCCCTTAGATGTTCGGGGCCGCACGC~GCGCTACACTGAAGGAATCAGCGTG
TCTC~~~~~~~~~~~~~~~~~~~~~~~~~~~~~~~~~~~~~~~~~~~~~~~~~~~~~~~~
~~~~~~~~~~~~~~~~~TACCCTTGCCTGG~~~~~~~~~~~~~~~~~~~~~~~~~~~~~~
~~~~~~~~~~~~~~~~~~~~~~~~~~AAAGGTCGGGTAACCCG~TTGAACCTCCTTCGTG
CTAGGGATTGGGGCTTGTAATTCTTCCCCATGAACGAGGAATTCCCAGTAAGCGCGAGTC
ATAAGCTCGCGTTGATTACGTCCCTGCCCTTTGTACACACCGCCCGTCGCTACTACCGAT
TGGTCGGTTTAGTGAGCGCCTCGGATTGGACCCGGAA~CGGTCGGCAACGACCGTACCGT
~~~~TGTGTGCCGAAAAGACGCGCAAACTTGACCGAC~TAGAGGTCGTAAAA~~~~~~~~
~~~~~~~~~~~~~~~~~~~~~~~~~~~~~~~~~~~~~~~~~~~~~~~~~~~~~~~~~~~~
~~~~~~~~~~~~~~~~~~~~~~~~~~~~~~~~~~~~~~
>Musculista_senhousia_This study_HG005362
---------------------------------------------------------CAT
GCATGTCTAAGTACATACTTT~~~~~~~~TACATG~~~~~GTGAAACCGCGAAT~GGCTC
ATT~AAATCAGTTATGGTTCCTTAGATC~~GTAC~~A~~~~~~~~~A~~~TCCTACTTGG
ATAACTGT~GGTAATTCTAGAGCTAATACATGAAAAAGGT~CTCCGACC~~TGAC~~GGA
A~~~~~AGAGAGCGTTTATTAC~AACAAGACCAGTCGGG~~~~~~~~~~~~~~~~~~~~~
~~~~~~GTC~~GCA~~~~~~~~~~~~~AGGCCCCG~TCATAT~~TGGTGAAACTGAATAA
CTTT~~GTGCAGATCGCA~~CGGCC~~~~~~~~~TCGCGCCGGCGACAAATCTTT~~~CA
AATGTCTGCCCTATCAA~CTGACGATGGTACGTGATATGCCTACCATGGTTGTAACGGGT
AAC~GGAGAATCAGGGTTCG~ATTCCGGAGAGGGAGCATGAGAAAC~GGCTACCACATCC
AAGGAAGGCAGCAGGCGCGCAAATTACCC~ACTCCTGGCACGGGGAGGTAGTGACGAAAA
ATAACAATACGGGACTCTTT~CGAGGCCCCG~~TAATTGGAATGAGCACAATTTAAATCC
TTTG~~~~~~~~~~~~~~~~~~~~~~~~~~~~~~~~~~~~~~~~~~~~~~~~~~~~A~~~
~~~~~~~~CGAGGATCTATTGGAGGGCAAGTCTGGTGCCAGCAGCC~~GCGGTA~TTCCC
CAGCTCCYA
>MOLLUSCA_Musculista senhousia AF124207
~~~~~~~~~~~~~~~~~~~~~~~~~~~~~TCATATGCTTGTCTCAAAGATTAAGCCATG~
CATGT~CTAAGTACATACTTTT~~~~~~~~~~ACATG~~~GTGAAACCGCGAAT~GGCTC
ATT~AAATCAGTTATGGTTCCTTAGATC~~GTACA~~~~~~~~~~~A~~~TCCTACTTGG
ATAACTGT~GGTAATTCTAGAGCTAATACATGAAAAAGGT~CTCCGACC~~TGAC~~GGA
A~~~~~AGAGAGCGTTTATTAC~AACAAGACCAGTCGGG~~~~~~~~~~~~~~~~~~~~~
~~~~~~GTC~~GCA~~~~~~~~~~~~~AGGCCCCG~TCATAT~~TGGTGAAACTGAATAA
CTTT~~GTGCAGATCGCA~~CGGCC~~~~~~~~~TCGCGCCGGCGACAAATCTTT~~~CA
AATGTCTGCCCTATCAA~CTGACGATGGTACGTGATATGCCTACCATGGTTGTAACGGGT
AAC~GGAGAATCAGGGTTCG~ATTCCGGAGAGGGAGCATGAGAAAC~GGCTACCACATCC
AAGGAAGGCAGCAGGCGCGCAAATTACCC~ACTCCTGGCACGGGGAGGTAGTGACGAAAA
ATAACAATACGGGACTCTTT~CGAGGCCC~G~~TAATTGGAATGAGCACAATTTAAATCC
TTTG~~~~~~~~~~~~~~~~~~~~~~~~~~~~~~~~~~~~~~~~~~~~~~~~~~~~A~~~
~~~~~~~~CGAGGATCTATTGGAGGGCAAGTCTGGTGCCAGCAGCC~~GCGGTAATTCCA
GCTCCAATAG~CGTATATTAAAGTTGTTGCAGTTAAAAA~~GCTCGTAGTTGGA~~~~~~
~TCTCGGGTCCCAGCCTTGCG~~~GTCCGAC~~~~~~~ACCGTCGGTTTACTGCTC~~G~
~GTTGGCCT~~~~~~~~~~~~~~~~~~~~~~~~~~~~~~~~AC~~~~~CTCCCGGTT~~~
~CG~~~~~~~~~~~~~~~~CCCTTGGTGCT~~~CTTGACT~~GAGTGTCTC~~~~~GGGT
GGCCGGAA~~~~~~~~~AGTTTAC~TTTGAAAAAATTAGAGTGTT~CAAAGCAGGCCT~~
~TG~TC~~~~~~~~~~~~~~~~~~~~~~~~~~~~~~G~~CCTGAATAATGGTGCATGGAA
TAATGGAATAG~GACCTCGGTTCTATTTT~~~~GCTGGTTTT~AAGATCTGGAGGTAATG
ATTAAGAGGGACTGACGGGGGCATTCGTATTACGGTGTT~AGAGGTGAAATTCTTGGATC
GCCGTAAG~AC~GAACTACTGCGAAAGCATTTGCCAAGAATG~TTTTCATTAGTCAA~GA
ACGAAAGTCAGAGG~TTCGAAGACGATC~AGATACCGTCGTAGTTCTGA~CCATAAACGA
TGCCAACTAGCGATCC~GC~~~~~~~~~~~C~~~~GGAGTTGCTTCAATG~~~~~~~~~~
~~~~~~~~~~~~~~~~~~~~~~~~~~~~~~~~~~~~~~~~~~~~~~~~~~~~~~~~~~~~
~~~~~~~~~~~~~~A~CTCGGCGGGCAGCCCTCCGGGAAACCCAA~~AGTTTTTGGGTT~
CCGGGGGAAGTATGGTTGCAAAGCTTGAAACTTAAAGGAATTGACGGAAGGGCACCACCA
GG~AGTGGAG~CCTGCGGCTTAATTTAGACTCAACACGGGAAAACTCACCCGGCCCGGAC
ACTGTAAGGATTGACAGATTGAG~AGCTCTTTCTTGATTCGGTGGGTGGTGGTGCATGGC
CGTTCTTAGTTGGTGGAGCGATTTG~TCTGGTTAA~TTCCGATAA~CGAACGAGACTCTA
G~CCTACTAAA~~~~~~~~~~~~~~~~~~~~~~T~~AGTTCGCCGATTCTTT~~~~~~~~
~~CGTGCGTC~~~~~~~~~~~~~~~~~~~~~~~~~~~~~~~~~~~~~~~~~G~~~~GTGC
AACTTCTTAGAGGGACAAG~~TGGCG~~TTTAGCCACACGAGATT~~GAGCAATAACAGG
TCTGTGATGCCCTTAGATGTTCGGGGCCGCACGC~GCGCTACACTGAAGGAATCAGCGTG
TCTC~~~~~~~~~~~~~~~~~~~~~~~~~~~~~~~~~~~~~~~~~~~~~~~~~~~~~~~~
~~~~~~~~~~~~~~~~~TACCCTTGCCTGG~~~~~~~~~~~~~~~~~~~~~~~~~~~~~~
~~~~~~~~~~~~~~~~~~~~~~~~~~AAAGGTCGGGTAACCCG~TTGAACCTCCTTCGTG
CTAGGGATTGGGGCTTGTAATTCTTCCCCATGAACGAGGAATTCCCAGTAAGCGCGAGTC
ATAAGCTCGCGTTGATTACGTCCCTGCCCTTTGTACACACCGCCCGTCGCTACTACCGAT
TGGTCGGTTTAGTGAGCGCCTCGGATTGGACCCGGAA~CGGTCGGCAACGACCGTACCGT
~~~~TGTGTGCCGAAAAGACGCGCAAACTTGACCGAC~TAGAGGTCGTAAAAGTCGTAAC
AAGGTTTCCGTA~~~~~~~~~~~~~~~~~~~~~~~~~~~~~~~~~~~~~~~~~~~~~~~~
~~~~~~~~~~~~~~~~~~~~~~~~~~~~~~~~~~~~~~
>MOLLUSCA_Musculium lacustre AM774538
~~~~~~~~~~~~~~~~~~~~~~~~~~~~~~~~~~~~~~~~~~~~~~~~~~~~~~~~~~~~
~~~~~~~~~~~~~~~~~~~~~~~~~~~~~~~~~CG~~~~~GCTAAACTGCGAAT~GGCTC
ATT~AAATCAGTTATGGTTCCTTAGATC~~GTAC~~A~~~~~~~~~A~~~TCCTACTTGG
ATAACTGT~GGCAATTCTAGAGCTAATACATGCAACACA~GCTCCGACC~~TCCG~~GGG
A~~~~~AGAGCGCTTTTGTTAG~CCCAAAACCAATGCGGG~~~~~~~~~~~~~~~~~~~~
~~~~~~TCCTCTCG~~~~~~~~~~~~~GGGGCTCGCTCAAA~T~TGGTGACTCTGAACAA
CTTT~~TTGCCGATCGCA~~TGGCC~~~~~~~~~TCGTGCCGGCGACGTATCTTT~~~CA
AGTGTCTGCCCTATCAA~CTTTCGATGGTACGTGCTATGCCTACCATGGTGATAACGGGT
AAC~GGGGAATCAGGGTTCG~ATTCCGGAGAGGGAGCATGAGATAC~GGCTACCACATCC
AAGGAAGGCAGCAGGCGCGCAAATTACCC~ACTCTCGACACGGGGAGGTAGTGACGAAAA
ATAACAATACGGGACTCTTT~CGAGGCCCCG~~TAATTGGAATGAGTACACTTTAAATCC
TTTA~~~~~~~~~~~~~~~~~~~~~~~~~~~~~~~~~~~~~~~~~~~~~~~~~~~~A~~~
~~~~~~~~CGAGGATCAATTGGAGGGCAAGTCTGGTGCCAGCAGCC~~GCGGTAATTCCA
GCTCCAATAG~CGTATATTAAAGTTGCTGCAGTTAAAAA~~GCTCGTAGTTGGA~~~~~~
~TCTCGGGTT~CAGGCTTGCG~~~GTCCGCC~~~~~TCGC~GGCGGTC~ACTGCT~~~CG
TCCTGACCT~~~~~~~~~~~~~~~~~~~~~~~~~~~~~~~~CC~~~~~TAGCCGGTAT~A
CCGT~~~~~~~~~~~~~~~CCCTTGATTCC~~~TTTGAAC~~GGGTGTCTC~~~~~GGGC
GGCCGGAA~~~~~~~~~CGTTTAC~TTTGAAGAAATTAGAGTGCT~TAAAGCAGGCC~~~
~TCGTC~~~~~~~~~~~~~~~~~~~~~~~~~~~~~~G~~CCTGTATAATGGTGCATGGAA
TAATGGAATAG~GACCTCGGTTCTATTTT~~~~GTTGGTTTT~CGGAGCTCGAGGTAATG
~~~~~~~~~~~~~~~~~~~~~~~~~~~~~~~~~~~~~~~~~~~~~~~~~~~~~~~~~~~~
~~~~~~~~~~~~~~~~~~~~~~~~~~~~~~~~~~~~~~~~~~~~~~~~~~~~~~~~~~~~
~~~~~~~~~~~~~~~~~~~~~~~~~~~~~~~~~~~~~~~~~~~~~~~~~~~~~~~~~~~~
~~~~~~~~~~~~~~~~~~~~~~~~~~~~~~~~~~~~~~~~~~~~~~~~~~~~~~~~~~~~
~~~~~~~~~~~~~~~~~~~~~~~~~~~~~~~~~~~~~~~~~~~~~~~~~~~~~~~~~~~~
~~~~~~~~~~~~~~~~~~~~~~~~~~~~~~~~~~~~~~~~~~~~~~~~~~~~~~~~~~~~
~~~~~~~~~~~~~~~~~~~~~~~~~~~~~~~~~~~~~~~~~~~~~~~~~~~~~~~~~~~~
~~~~~~~~~~~~~~~~~~~~~~~~~~~~~~~~~~~~~~~~~~~~~~~~~~~~~~~~~~~~
~~~~~~~~~~~~~~~~~~~~~~~~~~~~~~~~~~~~~~~~~~~~~~~~~~~~~~~~~~~~
~~~~~~~~~~~~~~~~~~~~~~~~~~~~~~~~~~~~~~~~~~~~~~~~~~~~~~~~~~~~
~~~~~~~~~~~~~~~~~~~~~~~~~~~~~~~~~~~~~~~~~~~~~~~~~~~~~~~~~~~~
~~~~~~~~~~~~~~~~~~~~~~~~~~~~~~~~~~~~~~~~~~~~~~~~~~~~~~~~~~~~
~~~~~~~~~~~~~~~~~~~~~~~~~~~~~~~~~~~~~~~~~~~~~~~~~~~~~~~~~~~~
~~~~~~~~~~~~~~~~~~~~~~~~~~~~~~~~~~~~~~~~~~~~~~~~~~~~~~~~~~~~
~~~~~~~~~~~~~~~~~~~~~~~~~~~~~~~~~~~~~~~~~~~~~~~~~~~~~~~~~~~~
~~~~~~~~~~~~~~~~~~~~~~~~~~~~~~~~~~~~~~~~~~~~~~~~~~~~~~~~~~~~
~~~~~~~~~~~~~~~~~~~~~~~~~~~~~~~~~~~~~~~~~~~~~~~~~~~~~~~~~~~~
~~~~~~~~~~~~~~~~~~~~~~~~~~~~~~~~~~~~~~~~~~~~~~~~~~~~~~~~~~~~
~~~~~~~~~~~~~~~~~~~~~~~~~~~~~~~~~~~~~~~~~~~~~~~~~~~~~~~~~~~~
~~~~~~~~~~~~~~~~~~~~~~~~~~~~~~~~~~~~~~~~~~~~~~~~~~~~~~~~~~~~
~~~~~~~~~~~~~~~~~~~~~~~~~~~~~~~~~~~~~~~~~~~~~~~~~~~~~~~~~~~~
~~~~~~~~~~~~~~~~~~~~~~~~~~~~~~~~~~~~~~~~~~~~~~~~~~~~~~~~~~~~
~~~~~~~~~~~~~~~~~~~~~~~~~~~~~~~~~~~~~~
>MOLLUSCA_Musculus discors AF124206
~~~~~~~~~~~~~~~~~~~~~~~CAGTAGTCATATGCTTGTCTCAAAGATTAAGCCATG~
CATGT~CTAAGTACATACTTTT~~~~~~~~~~ACATG~~~GTGAAACCGCGAAT~GGCTC
ATT~AAATCAGTTATGGTTCCTTAGATC~~GTAC~~G~~~~~~~~~A~~~TCCTACTTGG
ATAACTGT~GGTAATTCTAGAGCTAATACATGCAACGGAAGCTCCGACC~~TGAC~~GGA
A~~~~~AGAGCGCGTTTATTAG~ATCAAGACCAGTCGGG~~~~~~~~~~~~~~~~~~~~~
~~~~~~GTC~~GCA~~~~~~~~~~~~~AGGCCCCG~TCCTAT~~TGGTGATGCTGGATAA
CTTT~~GTGCAGATCGCA~~CGGCC~~~~~~~~~TCGCGCCGGCGACGTATCTTT~~~CA
AATGTCTGCCCTATCAA~CTGACGATGGTACGTGACATGCCTACCATGGTTGTAACGGGT
AAC~GGGGAATCAGGGTTCG~ATTCCGGAGAGGGAGCATGAGAAAC~GGCTACCACATCC
AAGGAAGGCAGCAGGCGCGCAAATTACCC~ACTCCTGGCACGGGGAGGTAGTGACGAAAA
ATAACAATACGGGACTCTTT~CGAGGCCCCG~~TAATTGGAATGAGCACACTTTAAACCC
TTTG~~~~~~~~~~~~~~~~~~~~~~~~~~~~~~~~~~~~~~~~~~~~~~~~~~~~A~~~
~~~~~~~~CGAGGATCTATTGGAGGGCAAGTCTGGTGCCAGCAGCC~~GCGGTAATTCCA
GCTCCAATAG~CGTATATTAAAGTTGTTGCAGTTAAAAA~~GCTCGTAGTTGGA~~~~~~
~TCTCGGGTCCCAGCTTTGCG~~~GTCTGAC~~~~~TTATTGTCGGTT~ACTGCTT~~G~
~GCTGGCCT~~~~~~~~~~~~~~~~~~~~~~~~~~~~~~~~AC~~~~~CTCCCGGTT~~~
~CG~~~~~~~~~~~~~~~~CCCTTGGTGCT~~~CTTGACT~~GAGTGTCTC~~~~~GGGT
GGCCGGAA~~~~~~~~~AGTTTAC~TTTGAAAAAATTAGAGTGTT~CAAAGCAGGCCG~~
~CG~TC~~~~~~~~~~~~~~~~~~~~~~~~~~~~~~G~~CCTGGATAATGGTGCATGGAA
TAATGGAATAG~GACCTCGGTTCTATTTT~~~~GCTGGTTTT~CGGAGCTGGAGGTAATG
ATTAAGAGGGACTGACGGGGGCATTCGTATTACGGTGTT~AGAGGTGAAATTCTTGGATC
GCCGTAAG~AC~GAACTACTGCGAAAGCATTTGCCAAGCATG~TTTTCTTTAGTCAA~GA
ACGAAAGTCAGAGG~TTCGAAGACGATC~AGATACCGTCGTAGTTCTGA~CCATAAACGA
TGCCAACTAGCGATTC~GT~~~~~~~~~~~C~~~~GGAGTTGCTTCAATG~~~~~~~~~~
~~~~~~~~~~~~~~~~~~~~~~~~~~~~~~~~~~~~~~~~~~~~~~~~~~~~~~~~~~~~
~~~~~~~~~~~~~~A~CTCGGCGGGCAGCCT~CCGGGAAACC~AA~~AGTTTTTGGGTT~
CCGGGGGA~GTATGGTTGCAAAGCT~GAAACTTAAAGGAATTGACGGAAGGGCACCACCA
GG~AGTGGAG~CCTGCGGCTTAATTT~GACTCAACACGGGAAAACTCACCCGGCCCGGAC
ACTGTAAGGATTGACAGATTGAG~AGCTCTTTCTTGATTCGGTGGGTGGTGGTGCATGGC
CGTTCTTAGTTGGTGGAGCGATTTG~TCTGGTTAA~TTCCGATAA~CGAACGAGACTCTA
G~CCTACTAAA~~~~~~~~~~~~~~~~~~~~~~T~~AGTTCGCCGATTCTTT~~~~~~~~
~~CGTGCGTC~~~~~~~~~~~~~~~~~~~~~~~~~~~~~~~~~~~~~~~~~G~~~~GTGC
AACTTCTTAGAGGGACAAG~~TGGCG~~TTTAGCCACACGAGATT~~GAGCAATAACAGG
TCTGTGATGCCCTTAGATGTTCGGGGCCGCACGC~GCGCTACACTGAAGGAATCAGCGTG
TCTT~~~~~~~~~~~~~~~~~~~~~~~~~~~~~~~~~~~~~~~~~~~~~~~~~~~~~~~~
~~~~~~~~~~~~~~~~~TGCCCTTGCCTGG~~~~~~~~~~~~~~~~~~~~~~~~~~~~~~
~~~~~~~~~~~~~~~~~~~~~~~~~~AAAGGTCGGGTAACCCG~TTGAACCTCCTTCGTG
CTAGGGATTGGGGCTTGCAATTCTTCCCCATGAACGAGGAATTCCCAGTAAGCGCGAGTC
ATAAGCTCGCGTTGATTACGTCCCTGCCCTTTGTACACACCGCCCGTCGCTACTACCGAT
TGGACGGTTTAGTGAGCGCCTCGGATTGGACCCGGAA~CGGTCGGCAACGACCGTACCGT
~~~~TGTGTGCCGAAAAGACGCGCAAACTTGACCGTC~TAGAGGTCGTAAAAGTCGTAAC
AAGGTTTCCGTA~~~~~~~~~~~~~~~~~~~~~~~~~~~~~~~~~~~~~~~~~~~~~~~~
~~~~~~~~~~~~~~~~~~~~~~~~~~~~~~~~~~~~~~
>MOLLUSCA_Musculus lateralis AF229625
~~~~~CNACCTGGTTGATCCTGCCAGTAGTCATATGCTTGTCTCAAAGATTAAGCCATG~
CATGT~CTAAGTACATACTTTT~~~~~~~~~~ACATA~~~GTGAAACCGCGAAT~GGCTC
ATT~AAATCAGTTATGGTTCCTTAGATC~~GTAC~~G~~~~~~~~~A~~~TCCTACTTGG
ATAACTGT~GGTAATTCTAGAGCTAATACATGATACGGAAGCTCCGACC~~TGAC~~GGA
A~~~~~AGAGCGCGTTTATTAG~ATCAAGACCAGTCGGG~~~~~~~~~~~~~~~~~~~~~
~~~~~~GCCT~GCG~~~~~~~~~~~~~CGGTCTCG~TCTTAT~~TGGTGATGCTGGATAA
CTTT~~GTGCAGATCGCA~~CGRCC~~~~~~~~~TTGTGTCGGCGACGTATCTTT~~~CA
AATGTCTGCCCTATCAA~CTGACGATGGTACGTGATATGCCTACCATGGTTGTAACGGGT
AAC~GGGGAATCAGGGTTCG~ATTCCGGAGAGGGAGCATGAGAAAC~GGCTACCACATCC
AAGGAAGGCAGCAGGCGCGCAAATTACCC~ACTCCTGGCACGGGGAGGTAGTGACGAAAA
ATAACAATACGGGACTCTTA~CGAGGCCCCG~~TAATTGGAATGAGCACACTTTAAACCC
TTTG~~~~~~~~~~~~~~~~~~~~~~~~~~~~~~~~~~~~~~~~~~~~~~~~~~~~A~~~
~~~~~~~~CGAGGATCTATTGGAGGGCAAGTCTGGTGCCAGCAGCC~~GCGGTAATTCCA
GCTCCAATAG~CGTATATTAAAGTTGTTGCAGTTAAAAA~~GCTCGTAGTTGGA~~~~~~
~TCTCGGGTCCCAGCTTTGCG~~~GTCTGAC~~~~~GCATTGTCAGTT~ACTGCTT~~G~
~GCTGGCCT~~~~~~~~~~~~~~~~~~~~~~~~~~~~~~~~AC~~~~~CTCCCGGTT~~~
~CG~~~~~~~~~~~~~~~~TCCTTGGTGCT~~~CTTGACT~~GAGTGTCTC~~~~~GGAT
GGCCGGAA~~~~~~~~~AGTTTAC~TTTGAAAAAATTAGAGTGTT~CAAAGCAGGCCG~~
~CG~TC~~~~~~~~~~~~~~~~~~~~~~~~~~~~~~G~~CCTGAATAATGGTGCATGGAA
TAATGGAATAG~GACCTCGGTTCTATTTT~~~~GCTGGTTTT~CGGAGCTAGAGGTAATG
ATTAAGAGGGACTGACGGGGGCATTCGTATTACGGTGTT~AGAGGTGAAATTCTTGGATC
GCCGTAAG~AC~GAACTACTGCGAAAGCATTTGCCAAGAATG~TTTTCTTTAGTCAA~GA
ACGAAAGTCAGAGG~TTCGAAGACGATC~AGATACCGTCGTAGTTCTGA~CCATAAACGA
TGCCAACTAGCGATTC~GT~~~~~~~~~~~C~~~~GGAGTTGCTTCAATG~~~~~~~~~~
~~~~~~~~~~~~~~~~~~~~~~~~~~~~~~~~~~~~~~~~~~~~~~~~~~~~~~~~~~~~
~~~~~~~~~~~~~~A~CTCGGCGGGCAGCCC~CCGGGAAACC~AA~~AGTTTTTGGGTT~
CCGGGGGRAGTATGGTTGCAAAACT~GAAACTTAAAGGAATTGACGGAAGGGCACCACCA
GG~AGTGGAG~CCTGCGGCTTAATTT~GACTCAACACGGGAAAACTCACCCGGCCCGGAC
ACTGTAAGGATTGACAGATTGAG~AGCTCTTTCTTGATTCGGTGGGTGGTGGTGCATGGC
CGTTCTTAGTTGGTGGAGCGATTTG~TCTGGTTAA~TTCCGATAA~CGAACGAGACTCTA
G~CCTACTAAA~~~~~~~~~~~~~~~~~~~~~~T~~AGTTCGCCGATTCTTT~~~~~~~~
~~CGTGCGTC~~~~~~~~~~~~~~~~~~~~~~~~~~~~~~~~~~~~~~~~~G~~~~GTGC
AACTTCTTAGAGGGACAAG~~TGGCG~~TTTAGCCACACGAGATT~~GAGCAATAACAGG
TCTGTGATGCCCTTAGATGTTCGGGGCCGCACGC~GCGCTACACTGAAGGAATCAGCGTG
TCTT~~~~~~~~~~~~~~~~~~~~~~~~~~~~~~~~~~~~~~~~~~~~~~~~~~~~~~~~
~~~~~~~~~~~~~~~~~TGCCCTTGCCTGG~~~~~~~~~~~~~~~~~~~~~~~~~~~~~~
~~~~~~~~~~~~~~~~~~~~~~~~~~AAAGGTTGGGTAACCCG~TTGAACCTCCTTCGTG
CTAGGGATTGGGGCTTGCAATTCTTCCCCATGAACGAGGAATTCCCAGTAAGCGCGAGTC
ATAAGCTCGCGTTGATTACGTCCCTGCCCTTTGTACACACCGCCCGTCGCTACTACCGAT
TGGACGGTTTAGTGAGCGCCTCGGATTGGACCCGGAA~CGGTCGGCAACGACCGTACCGT
~~~~TGTGTGCCGAAAAGACGCGCAAACTTGACCGTC~TAGAGGTCGTAAAAGTCGTAAC
AAGGTTTCCGTAGGTGAACCTGC~~~~~~~~~~~~~~~~~~~~~~~~~~~~~~~~~~~~~
~~~~~~~~~~~~~~~~~~~~~~~~~~~~~~~~~~~~~~
>MOLLUSCA_Musculus senhousei AF124207
~~~~~~~~~~~~~~~~~~~~~~~~~~~~~TCATATGCTTGTCTCAAAGATTAAGCCATG~
CATGT~CTAAGTACATACTTTT~~~~~~~~~~ACATG~~~GTGAAACCGCGAAT~GGCTC
ATT~AAATCAGTTATGGTTCCTTAGATC~~GTAC~~A~~~~~~~~~A~~~TCCTACTTGG
ATAACTGT~GGTAATTCTAGAGCTAATACATGAAAAAGGT~CTCCGACC~~TGAC~~GGA
A~~~~~AGAGAGCGTTTATTAC~AACAAGACCAGTCGGG~~~~~~~~~~~~~~~~~~~~~
~~~~~~GTC~~GCA~~~~~~~~~~~~~AGGCCCCG~TCATAT~~TGGTGAAACTGAATAA
CTTT~~GTGCAGATCGCA~~CGGCC~~~~~~~~~TCGCGCCGGCGACAAATCTTT~~~CA
AATGTCTGCCCTATCAA~CTGACGATGGTACGTGATATGCCTACCATGGTTGTAACGGGT
AAC~GGAGAATCAGGGTTCG~ATTCCGGAGAGGGAGCATGAGAAAC~GGCTACCACATCC
AAGGAAGGCAGCAGGCGCGCAAATTACCC~ACTCCTGGCACGGGGAGGTAGTGACGAAAA
ATAACAATACGGGACTCTTT~CGAGGCCC~G~~TAATTGGAATGAGCACAATTTAAATCC
TTTG~~~~~~~~~~~~~~~~~~~~~~~~~~~~~~~~~~~~~~~~~~~~~~~~~~~~A~~~
~~~~~~~~CGAGGATCTATTGGAGGGCAAGTCTGGTGCCAGCAGCC~~GCGGTAATTCCA
GCTCCAATAG~CGTATATTAAAGTTGTTGCAGTTAAAAA~~GCTCGTAGTTGGA~~~~~~
~TCTCGGGTCCCAGCCTTGCG~~~GTCCGAC~~~~~~~ACCGTCGGTTTACTGCTC~~G~
~GTTGGCCT~~~~~~~~~~~~~~~~~~~~~~~~~~~~~~~~AC~~~~~CTCCCGGTT~~~
~CG~~~~~~~~~~~~~~~~CCCTTGGTGCT~~~CTTGACT~~GAGTGTCTC~~~~~GGGT
GGCCGGAA~~~~~~~~~AGTTTAC~TTTGAAAAAATTAGAGTGTT~CAAAGCAGGCCT~~
~TG~TC~~~~~~~~~~~~~~~~~~~~~~~~~~~~~~G~~CCTGAATAATGGTGCATGGAA
TAATGGAATAG~GACCTCGGTTCTATTTT~~~~GCTGGTTTT~AAGATCTGGAGGTAATG
ATTAAGAGGGACTGACGGGGGCATTCGTATTACGGTGTT~AGAGGTGAAATTCTTGGATC
GCCGTAAG~AC~GAACTACTGCGAAAGCATTTGCCAAGAATG~TTTTCATTAGTCAA~GA
ACGAAAGTCAGAGG~TTCGAAGACGATC~AGATACCGTCGTAGTTCTGA~CCATAAACGA
TGCCAACTAGCGATCC~GC~~~~~~~~~~~C~~~~GGAGTTGCTTCAATG~~~~~~~~~~
~~~~~~~~~~~~~~~~~~~~~~~~~~~~~~~~~~~~~~~~~~~~~~~~~~~~~~~~~~~~
~~~~~~~~~~~~~~A~CTCGGCGGGCAGCCCTCCGGGAAACCCAA~~AGTTTTTGGGTT~
CCGGGGGAAGTATGGTTGCAAAGCTTGAAACTTAAAGGAATTGACGGAAGGGCACCACCA
GG~AGTGGAG~CCTGCGGCTTAATTTAGACTCAACACGGGAAAACTCACCCGGCCCGGAC
ACTGTAAGGATTGACAGATTGAG~AGCTCTTTCTTGATTCGGTGGGTGGTGGTGCATGGC
CGTTCTTAGTTGGTGGAGCGATTTG~TCTGGTTAA~TTCCGATAA~CGAACGAGACTCTA
G~CCTACTAAA~~~~~~~~~~~~~~~~~~~~~~T~~AGTTCGCCGATTCTTT~~~~~~~~
~~CGTGCGTC~~~~~~~~~~~~~~~~~~~~~~~~~~~~~~~~~~~~~~~~~G~~~~GTGC
AACTTCTTAGAGGGACAAG~~TGGCG~~TTTAGCCACACGAGATT~~GAGCAATAACAGG
TCTGTGATGCCCTTAGATGTTCGGGGCCGCACGC~GCGCTACACTGAAGGAATCAGCGTG
TCTC~~~~~~~~~~~~~~~~~~~~~~~~~~~~~~~~~~~~~~~~~~~~~~~~~~~~~~~~
~~~~~~~~~~~~~~~~~TACCCTTGCCTGG~~~~~~~~~~~~~~~~~~~~~~~~~~~~~~
~~~~~~~~~~~~~~~~~~~~~~~~~~AAAGGTCGGGTAACCCG~TTGAACCTCCTTCGTG
CTAGGGATTGGGGCTTGTAATTCTTCCCCATGAACGAGGAATTCCCAGTAAGCGCGAGTC
ATAAGCTCGCGTTGATTACGTCCCTGCCCTTTGTACACACCGCCCGTCGCTACTACCGAT
TGGTCGGTTTAGTGAGCGCCTCGGATTGGACCCGGAA~CGGTCGGCAACGACCGTACCGT
~~~~TGTGTGCCGAAAAGACGCGCAAACTTGACCGAC~TAGAGGTCGTAAAAGTCGTAAC
AAGGTTTCCGTA~~~~~~~~~~~~~~~~~~~~~~~~~~~~~~~~~~~~~~~~~~~~~~~~
~~~~~~~~~~~~~~~~~~~~~~~~~~~~~~~~~~~~~~
>MOLLUSCA_Mya arenaria AF117739 
~~~~~~~~~~~~~~~~~~~~~~~~~~~~~~~~~~~~~~~~~~~~~~~~~~~~~~~~~~~~
~~~~~~~~~~~~~~~~~~~~~~~~~~~~~~~~~CG~~~~~GCTAAACTGCGAAT~GGCTC
ATT~AAATCAGTTATGGTTCCTTAGATC~~GTAC~~A~~~~~~~~~A~~~TCCTACTTGG
ATAACTGT~GGCAATTCTAGAGCTAATACATGCAACACA~GCTCCGACC~TCGCG~~GG~
A~~~~~AGAGCGCTTTTGTTAG~CCCAAAACCAATGCGT~~~~~~~~~~~~~~~~~~~~~
~~~~~~CGCTCTCG~~~~~~~~~~~G~GCGGCGC~~TCCTTA~~TGGTGACTCTGGACAA
CTTT~~GTGCCGATCGCA~~CGGCCC~~~~~~~~TAGCGCCGGCGACGTATCTTT~~~CA
AGTGTCTGCCCTATCAA~CTTTCGATGGTACGTGCTATGCCTACCATGGTGATAACGGGT
AAC~GGGGAATCAGGGTTCG~ATTCCGGAGAGGGAGCATGAGATAC~GGCTACCACATCC
AAGGAAGGCAGCAGGCGCGCAAATTACCC~AATCCCGACACGGGGAGGTAGTGACGAAAA
ATAACAATACGGGACTCTTT~CGAGGCCCCG~~TAATTGGAATGAGTACACTTTAAATCC
TTTA~~~~~~~~~~~~~~~~~~~~~~~~~~~~~~~~~~~~~~~~~~~~~~~~~~~~A~~~
~~~~~~~~CGAGGATCCATTGGAGGGCAAGTCTGGTGCCAGCAGCC~~GCGGTAATTCCA
GCTCCAATAG~CGTATATTAAAGTTGCTGCAGTTAAAAA~~GCTCGTAGTTGGA~~~~~~
~TCTCGGGTG~CAGGCTTGCG~~~GTCCGCC~~~~~TCGC~GGCGGTC~ACTGCTT~~CG
CCCTGACCT~~~~~~~~~~~~~~~~~~~~~~~~~~~~~~~~CC~~~~~AGGCCGGTGTCA
CCGT~~~~~~~~~~~~~~~CCCTTGGTGCTT~~CTTGATT~~GAGTGTCTC~~~~~GGGC
GGCCGGTA~~~~~~~~~CGTTTAC~TTTGAAGAAATTAGAGTGCTTCAAAGCAGGCCC~~
~TTGTC~~~~~~~~~~~~~~~~~~~~~~~~~~~~~~G~~CCTGAATAATGGTGCATGGAA
TAATGGAATAG~GACCTCGGTTCTATTTT~~~~GTTGGCTCT~CGGAGCTCGAGGTAATG
~~~~~~~~~~~~~~~~~~~~~~~~~~~~~~~~~~~~~~~~~~~~~~~~~~~~~~~~~~~~
~~~~~~~~~~~~~~~~~~~~~~~~~~~~~~~~~~~~~~~~~~~~~~~~~~~~~~~~~~~~
~~~~~~~~~~~~~~~~~~~~~~~~~~~~~~~~~~~~~~~~~~~~~~~~~~~~~~~~~~~~
~~~~~~~~~~~~~~~~~~~~~~~~~~~~~~~~~~~~~~~~~~~~~~~~~~~~~~~~~~~~
~~~~~~~~~~~~~~~~~~~~~~~~~~~~~~~~~~~~~~~~~~~~~~~~~~~~~~~~~~~~
~~~~~~~~~~~~~~~~~~~~~~~~~~~~~~~~~~~~~~~~~~~~~~~~~~~~~~~~~~~~
~~~~~~~~~~~~~~~~~~~~~~~~~~~~~~~~~~~~~~~~~~~~~~~~~~~~~~~~~~~~
~~~~~~~~~~~~~~~~~~~~~~~~~~~~~~~~~~~~~~~~~~~~~~~~~~~~~~~~~~~~
~~~~~~~~~~~~~~~~~~~~~~~~~~~~~~~~~~~~~~~~~~~~~~~~~~~~~~~~~~~~
~~~~~~~~~~~~~~~~~~~~~~~~~~~~~~~~~~~~~~~~~~~~~~~~~~~~~~~~~~~~
~~~~~~~~~~~~~~~~~~~~~~~~~~~~~~~~~~~~~~~~~~~~~~~~~~~~~~~~~~~~
~~~~~~~~~~~~~~~~~~~~~~~~~~~~~~~~~~~~~~~~~~~~~~~~~~~~~~~~~~~~
~~~~~~~~~~~~~~~~~~~~~~~~~~~~~~~~~~~~~~~~~~~~~~~~~~~~~~~~~~~~
~~~~~~~~~~~~~~~~~~~~~~~~~~~~~~~~~~~~~~~~~~~~~~~~~~~~~~~~~~~~
~~~~~~~~~~~~~~~~~~~~~~~~~~~~~~~~~~~~~~~~~~~~~~~~~~~~~~~~~~~~
~~~~~~~~~~~~~~~~~~~~~~~~~~~~~~~~~~~~~~~~~~~~~~~~~~~~~~~~~~~~
~~~~~~~~~~~~~~~~~~~~~~~~~~~~~~~~~~~~~~~~~~~~~~~~~~~~~~~~~~~~
~~~~~~~~~~~~~~~~~~~~~~~~~~~~~~~~~~~~~~~~~~~~~~~~~~~~~~~~~~~~
~~~~~~~~~~~~~~~~~~~~~~~~~~~~~~~~~~~~~~~~~~~~~~~~~~~~~~~~~~~~
~~~~~~~~~~~~~~~~~~~~~~~~~~~~~~~~~~~~~~~~~~~~~~~~~~~~~~~~~~~~
~~~~~~~~~~~~~~~~~~~~~~~~~~~~~~~~~~~~~~~~~~~~~~~~~~~~~~~~~~~~
~~~~~~~~~~~~~~~~~~~~~~~~~~~~~~~~~~~~~~~~~~~~~~~~~~~~~~~~~~~~
~~~~~~~~~~~~~~~~~~~~~~~~~~~~~~~~~~~~~~
>MOLLUSCA_Mya arenaria AF120560 
~~~~~~~~~~~~~~~~~~~~~~~~~~~~~~~~~~~~~~~~~~~~~~~~~~~~~~~~~~~~
~~~~~~~~~~~~~~~~~~~~~~~~~~~~~~~~~CG~~~~~GCTAAACTGCGAAT~GGCTC
ATT~AAATCAGTTATGGTTCCTTAGATC~~GTAC~~A~~~~~~~~~A~~~TCCTACTTGG
ATAACTGT~GGCAATTCTAGAGCTAATACATGCAACACA~GCTCCGACC~TCGCG~~GG~
A~~~~~AGAGCGCTTTTGTTAG~CCCAAAACCAATGCGT~~~~~~~~~~~~~~~~~~~~~
~~~~~~CGCTCTCG~~~~~~~~~~~G~GCGGCGC~~TCCTTA~~TGGTGACTCTGGACAA
CTTT~~GTGCCGATCGCA~~CGGCCC~~~~~~~~TAGCGCCGGCGACGTATCTTT~~~CA
AGTGTCTGCCCTATCAA~CTTTCGATGGTACGTGCTATGCCTACCATGGTGATAACGGGT
AAC~GGGGAATCAGGGTTCG~ATTCCGGAGAGGGAGCATGAGATAC~GGCTACCACATCC
AAGGAAGGCAGCAGGCGCGCAAATTACCC~AATCCCGACACGGGGAGGTAGTGACGAAAA
ATAACAATACGGGACTCTTT~CGAGGCCCCG~~TAATTGGAATGAGTACACTTTAAATCC
TTTA~~~~~~~~~~~~~~~~~~~~~~~~~~~~~~~~~~~~~~~~~~~~~~~~~~~~A~~~
~~~~~~~~CGAGGATCCATTGGAGGGCAAGTCTGGTGCCAGCAGCC~~GCGGTAATTCCA
GCTCCAATAG~CGTATATTAAAGTTGCTGCAGTTAAAAA~~GCTCGTAGTTGGA~~~~~~
~TCTCGGGTG~CAGGCTTGCG~~~GTCCGCC~~~~~TCGC~GGCGGTC~ACTGCT~~~CG
CCCTGACCT~~~~~~~~~~~~~~~~~~~~~~~~~~~~~~~~CC~~~~~AGGCCGGTGTCA
CCGT~~~~~~~~~~~~~~~CCCTTGGTGCT~~~CTTGATT~~GAGTGTCTC~~~~~GGGC
GGCCGGTA~~~~~~~~~CGTTTAC~TTTGAAGAAATTAGAGTGCT~CAAAGCAGGCCC~~
~TTGTC~~~~~~~~~~~~~~~~~~~~~~~~~~~~~~G~~CCTGAATAATGGTGCATGGAA
TAATGGAATAG~GACCTCGGTTCTATTTT~~~~GTTGGCTCT~CGGAGCTCGAGGTAATG
~~~~~~~~~~~~~~~~~~~~~~~~~~~~~~~~~~~~~~~~~~~~~~~~~~~~~~~~~~~~
~~~~~~~~~~~~~~~~~~~~~~~~~~~~~~~~~~~~~~~~~~~~~~~~~~~~~~~~~~~~
~~~~~~~~~~~~~~~~~~~~~~~~~~~~~~~~~~~~~~~~~~~~~~~~~~~~~~~~~~~~
~~~~~~~~~~~~~~~~~~~~~~~~~~~~~~~~~~~~~~~~~~~~~~~~~~~~~~~~~~~~
~~~~~~~~~~~~~~~~~~~~~~~~~~~~~~~~~~~~~~~~~~~~~~~~~~~~~~~~~~~~
~~~~~~~~~~~~~~~~~~~~~~~~~~~~~~~~~~~~~~~~~~~~~~~~~~~~~~~~~~~~
~~~~~~~~~~~~~~~~~~~~~~~~~~~~~~~~~~~~~~~~~~~~~~~~~~~~~~~~~~~~
~~~~~~~~~~~~~~~~~~~~~~~~~~~~~~~~~~~~~~~~~~~~~~~~~~~~~~~~~~~~
~~~~~~~~~~~~~~~~~~~~~~~~~~~~~~~~~~~~~~~~~~~~~~~~~~~~~~~~~~~~
~~~~~~~~~~~~~~~~~~~~~~~~~~~~~~~~~~~~~~~~~~~~~~~~~~~~~~~~~~~~
~~~~~~~~~~~~~~~~~~~~~~~~~~~~~~~~~~~~~~~~~~~~~~~~~~~~~~~~~~~~
~~~~~~~~~~~~~~~~~~~~~~~~~~~~~~~~~~~~~~~~~~~~~~~~~~~~~~~~~~~~
~~~~~~~~~~~~~~~~~~~~~~~~~~~~~~~~~~~~~~~~~~~~~~~~~~~~~~~~~~~~
~~~~~~~~~~~~~~~~~~~~~~~~~~~~~~~~~~~~~~~~~~~~~~~~~~~~~~~~~~~~
~~~~~~~~~~~~~~~~~~~~~~~~~~~~~~~~~~~~~~~~~~~~~~~~~~~~~~~~~~~~
~~~~~~~~~~~~~~~~~~~~~~~~~~~~~~~~~~~~~~~~~~~~~~~~~~~~~~~~~~~~
~~~~~~~~~~~~~~~~~~~~~~~~~~~~~~~~~~~~~~~~~~~~~~~~~~~~~~~~~~~~
~~~~~~~~~~~~~~~~~~~~~~~~~~~~~~~~~~~~~~~~~~~~~~~~~~~~~~~~~~~~
~~~~~~~~~~~~~~~~~~~~~~~~~~~~~~~~~~~~~~~~~~~~~~~~~~~~~~~~~~~~
~~~~~~~~~~~~~~~~~~~~~~~~~~~~~~~~~~~~~~~~~~~~~~~~~~~~~~~~~~~~
~~~~~~~~~~~~~~~~~~~~~~~~~~~~~~~~~~~~~~~~~~~~~~~~~~~~~~~~~~~~
~~~~~~~~~~~~~~~~~~~~~~~~~~~~~~~~~~~~~~~~~~~~~~~~~~~~~~~~~~~~
~~~~~~~~~~~~~~~~~~~~~~~~~~~~~~~~~~~~~~
>MOLLUSCA_Mya truncata AY570556 
~~~~~~~~~~~~~~~~~~~~~~~~~~~~~~~~~~~~~~~~~~~~~~~~~~~~~~~~~~~~
~~~~~~~~~~~~~~~~~~~~~~~~~~~~~~~~~CG~~~~~GCTAAACTGCGAAT~GGCTC
ATT~AAATCAGTTATGGTTCCTTAGATC~~GTAC~~A~~~~~~~~~A~~~TCCTACTTGG
ATAACTGT~GGCAATTCTAGAGCTAATACATGCAACACA~GCTCCGACC~TCACG~~GG~
A~~~~~AGAGCGCTTTTGTTAG~CCCAAAACCAATGCGT~~~~~~~~~~~~~~~~~~~~~
~~~~~~CGCTCTCG~~~~~~~~~~~G~GCGGCGC~~TCCTTA~~TGGTGACTCTGGACAA
CTTT~~GTGCCGATCGCA~~CGGCCC~~~~~~~~TAGCGCCGGCGACGTATCTTT~~~CA
AGTGTCTGCCCTATCAA~CTTTCGATGGTACGTGCTATGCCTACCATGGTGATAACGGGT
AAC~GGGGAATCAGGGTTCG~ATTCCGGAGAGGGAGCATGAGATAC~GGCTACCACATCC
AAGGAAGGCAGCAGGCGCGCAAATTACCC~AATCCCGACACGGGGAGGTGGTGACGAAAA
ATAACAATACGGGACTCTTT~CGAGGCCCCG~~TAATTGGAATGAGTACACTTTAAATCC
TTTA~~~~~~~~~~~~~~~~~~~~~~~~~~~~~~~~~~~~~~~~~~~~~~~~~~~~A~~~
~~~~~~~~CGAGGATCCATTGGAGGGCAAGTCTGGTGCCAGCAGCC~~GCGGTAATTCCA
GCTCCAATAG~CGTATATTAAAGTTGCTGCAGTTAAAAA~~GCTCGTAGTTGGA~~~~~~
~TCTCGGGTG~CAGGCTTGCG~~~GTCCGCC~~~~~TCGC~GGCGGTC~ACTGCT~~~CG
CCCTGACCT~~~~~~~~~~~~~~~~~~~~~~~~~~~~~~~~CC~~~~~AGGCCGGTGTCA
CCGT~~~~~~~~~~~~~~~CCCTTGGTGCT~~~CTTGATT~~GAGTGTCTC~~~~~GGGC
GGCCGGTA~~~~~~~~~CGTTTAC~TTTGAAGAAATTAGAGTGCT~CAAAGCAGGCCC~~
~TTGCC~~~~~~~~~~~~~~~~~~~~~~~~~~~~~~G~~CCTGAATAATGGTGCATGGAA
TAATGGAATAG~GACCTCGGTTCTATTTT~~~~GTTGGCTCT~CGGAGCTCGAGGTAATG
~~~~~~~~~~~~~~~~~~~~~~~~~~~~~~~~~~~~~~~~~~~~~~~~~~~~~~~~~~~~
~~~~~~~~~~~~~~~~~~~~~~~~~~~~~~~~~~~~~~~~~~~~~~~~~~~~~~~~~~~~
~~~~~~~~~~~~~~~~~~~~~~~~~~~~~~~~~~~~~~~~~~~~~~~~~~~~~~~~~~~~
~~~~~~~~~~~~~~~~~~~~~~~~~~~~~~~~~~~~~~~~~~~~~~~~~~~~~~~~~~~~
~~~~~~~~~~~~~~~~~~~~~~~~~~~~~~~~~~~~~~~~~~~~~~~~~~~~~~~~~~~~
~~~~~~~~~~~~~~~~~~~~~~~~~~~~~~~~~~~~~~~~~~~~~~~~~~~~~~~~~~~~
~~~~~~~~~~~~~~~~~~~~~~~~~~~~~~~~~~~~~~~~~~~~~~~~~~~~~~~~~~~~
~~~~~~~~~~~~~~~~~~~~~~~~~~~~~~~~~~~~~~~~~~~~~~~~~~~~~~~~~~~~
~~~~~~~~~~~~~~~~~~~~~~~~~~~~~~~~~~~~~~~~~~~~~~~~~~~~~~~~~~~~
~~~~~~~~~~~~~~~~~~~~~~~~~~~~~~~~~~~~~~~~~~~~~~~~~~~~~~~~~~~~
~~~~~~~~~~~~~~~~~~~~~~~~~~~~~~~~~~~~~~~~~~~~~~~~~~~~~~~~~~~~
~~~~~~~~~~~~~~~~~~~~~~~~~~~~~~~~~~~~~~~~~~~~~~~~~~~~~~~~~~~~
~~~~~~~~~~~~~~~~~~~~~~~~~~~~~~~~~~~~~~~~~~~~~~~~~~~~~~~~~~~~
~~~~~~~~~~~~~~~~~~~~~~~~~~~~~~~~~~~~~~~~~~~~~~~~~~~~~~~~~~~~
~~~~~~~~~~~~~~~~~~~~~~~~~~~~~~~~~~~~~~~~~~~~~~~~~~~~~~~~~~~~
~~~~~~~~~~~~~~~~~~~~~~~~~~~~~~~~~~~~~~~~~~~~~~~~~~~~~~~~~~~~
~~~~~~~~~~~~~~~~~~~~~~~~~~~~~~~~~~~~~~~~~~~~~~~~~~~~~~~~~~~~
~~~~~~~~~~~~~~~~~~~~~~~~~~~~~~~~~~~~~~~~~~~~~~~~~~~~~~~~~~~~
~~~~~~~~~~~~~~~~~~~~~~~~~~~~~~~~~~~~~~~~~~~~~~~~~~~~~~~~~~~~
~~~~~~~~~~~~~~~~~~~~~~~~~~~~~~~~~~~~~~~~~~~~~~~~~~~~~~~~~~~~
~~~~~~~~~~~~~~~~~~~~~~~~~~~~~~~~~~~~~~~~~~~~~~~~~~~~~~~~~~~~
~~~~~~~~~~~~~~~~~~~~~~~~~~~~~~~~~~~~~~~~~~~~~~~~~~~~~~~~~~~~
~~~~~~~~~~~~~~~~~~~~~~~~~~~~~~~~~~~~~~
>MOLLUSCA_Mytilus californianus DQ640514
~~~~~~~~~~~~~~~~~~~~~~~~~~~~GTCATATGCTTGTCTCAAAGATTAAGCCATG~
CATGT~CTAAGTACATACTTTT~~~~~~~~~~ACATA~~~GTGAAACCGCGAAT~GGCTC
ATT~AAATCAGTTATGGTTCCTTAGATC~~GTAC~~A~~~~~~~~~A~~~TCCTACTTGG
ATAACTGT~GGTAATTCTAGAGCTAATACATGAAGCACG~GCTCTGACCT~CGCG~~G~A
A~~~~~AGAGCGCGTTTATTAG~ATCAAAACCAGTCGGG~~~~~~~~~~~~~~~~~~~~~
~~~~~~~TTC~GCA~~~~~~~~~~~~~AGGGCCCG~TCGGAT~~TGGTGAGACTGGATAA
CTTT~~GTGCTGATCGCA~~CGGCC~~~~~~~~~TCGCGCCGGCGACGTATCTTT~~~CA
AATGTCTGCCCTATCAA~CTTTCGATGGTACGTGATATGCCTACCATGGTTGTAACGGGT
AAC~GGGGAATCAGGGTTCG~ATTCCGGAGAGGGAGCATGAGAAAC~GGCTACCACATCC
AAGGAAGGCAGCAGGCGCGCAAATTACCC~ACTCCTGGCACGGGGAGGTAGTGACGAAAA
ATAACAATACGGGACTCTTT~CGAGGCCCCG~~TAATTGGAATGAGTACACTTTAAACCC
TTTA~~~~~~~~~~~~~~~~~~~~~~~~~~~~~~~~~~~~~~~~~~~~~~~~~~~~A~~~
~~~~~~~~CGAGGATCTATTGGAGGGCAAGTCTGGTGCCAGCAGCC~~GCGGTAATTCCA
GCTCCAATAG~CGTATATTAAAGTTGTTGCAGTTAAAAA~~GCTCGTAGTTGGA~~~~~~
~TCTCGGGTCC~AGGCTTGCG~~~GTCCGAC~~~~~GCCT~GTCGGTT~ACTGCTC~~G~
TCCTGACCT~~~~~~~~~~~~~~~~~~~~~~~~~~~~~~~~AC~~~~~CTCCCGGTTTTT
~CG~~~~~~~~~~~~~~~~CCCTTGGTGCT~~~CTTGACT~~GAGTGTCTC~~~~~GGGT
GGCCGGAA~~~~~~~~~CGTTTAC~TTTGAAAAAATTAGAGTGTT~CAAAGCAGGCAA~~
~TA~TC~~~~~~~~~~~~~~~~~~~~~~~~~~~~~~G~~CCTGAATAATGGTGCATGGAA
TAATGGAATAG~GACCTCGGTTCTATTTT~~~~GCTGGTTTT~CGGAGCTCGAGGTAATG
ATTAAGAGGGACTGACGGGGGCAT~~~~~~~~~~~~~~~~~~~~~~~~~~~~~~~~~~~~
~~~~~~~~~~~~~~~~~~~~~~~~~~~~~~~~~~~~~~~~~~~~~~~~~~~~~~~~~~~~
~~~~~~~~~~~~~~~~~~~~~~~~~~~~~~~~~~~~~~~~~~~~~~~~~~~~~~~~~~~~
~~~~~~~~~~~~~~~~~~~~~~~~~~~~~~~~~~~~~~~~~~~~~~~~~~~~~~~~~~~~
~~~~~~~~~~~~~~~~~~~~~~~~~~~~~~~~~~~~~~~~~~~~~~~~~~~~~~~~~~~~
~~~~~~~~~~~~~~~~~~~~~~~~~~~~~~~~~~~~~~~~~~~~~~~~~~~~~~~~~~~~
~~~~~~~~~~~~~~~~~~~~~~~~~~~~~~~~~~~~~~~~~~~~~~~~~~~~~~~~~~~~
~~~~~~~~~~~~~~~~~~~~~~~~~~~~~~~~~~~~~~~~~~~~~~~~~~~~~~~~~~~~
~~~~~~~~~~~~~~~~~~~~~~~~~~~~~~~~~~~~~~~~~~~~~~~~~~~~~~~~~~~~
~~~~~~~~~~~~~~~~~~~~~~~~~~~~~~~~~~~~~~~~~~~~~~~~~~~~~~~~~~~~
~~~~~~~~~~~~~~~~~~~~~~~~~~~~~~~~~~~~~~~~~~~~~~~~~~~~~~~~~~~~
~~~~~~~~~~~~~~~~~~~~~~~~~~~~~~~~~~~~~~~~~~~~~~~~~~~~~~~~~~~~
~~~~~~~~~~~~~~~~~~~~~~~~~~~~~~~~~~~~~~~~~~~~~~~~~~~~~~~~~~~~
~~~~~~~~~~~~~~~~~~~~~~~~~~~~~~~~~~~~~~~~~~~~~~~~~~~~~~~~~~~~
~~~~~~~~~~~~~~~~~~~~~~~~~~~~~~~~~~~~~~~~~~~~~~~~~~~~~~~~~~~~
~~~~~~~~~~~~~~~~~~~~~~~~~~~~~~~~~~~~~~~~~~~~~~~~~~~~~~~~~~~~
~~~~~~~~~~~~~~~~~~~~~~~~~~~~~~~~~~~~~~~~~~~~~~~~~~~~~~~~~~~~
~~~~~~~~~~~~~~~~~~~~~~~~~~~~~~~~~~~~~~~~~~~~~~~~~~~~~~~~~~~~
~~~~~~~~~~~~~~~~~~~~~~~~~~~~~~~~~~~~~~~~~~~~~~~~~~~~~~~~~~~~
~~~~~~~~~~~~~~~~~~~~~~~~~~~~~~~~~~~~~~~~~~~~~~~~~~~~~~~~~~~~
~~~~~~~~~~~~~~~~~~~~~~~~~~~~~~~~~~~~~~~~~~~~~~~~~~~~~~~~~~~~
~~~~~~~~~~~~~~~~~~~~~~~~~~~~~~~~~~~~~~~~~~~~~~~~~~~~~~~~~~~~
~~~~~~~~~~~~~~~~~~~~~~~~~~~~~~~~~~~~~~
>MOLLUSCA_Mytilus edulis DQ640512
~~~~~~~~~~~~~~~~~~~~~~~~~~~~GTCATATGCTTGTCTCAAAGATTAAGCCATG~
CATGT~CTAAGTACATACTTTT~~~~~~~~~~ACATA~~~GTGAAACCGCGAAT~GGCTC
ATT~AAATCAGTTATGGTTCCTTAGATC~~GTAC~~A~~~~~~~~~A~~~TCCTACTTGG
ATAACTGT~GGTAATTCTAGAGCTAATACATGAAGCACG~GCTCTGACCT~CGCG~~G~A
A~~~~~AGAGCGCGTTTATTAG~ATCAAAACCAGTCGGG~~~~~~~~~~~~~~~~~~~~~
~~~~~~~TCC~GCA~~~~~~~~~~~~~AGGGCCCG~TCGGAT~~TGGTGAGACTGGATAA
CTTT~~GTGCTGATCGCA~~CGGCC~~~~~~~~~TCGCGCCGGCGACGTATCTTT~~~CA
AATGTCTGCCCTATCAA~CTTTCGATGGTACGTGATATGCCTACCATGGTTGTAACGGGT
AAC~GGGGAATCAGGGTTCG~ATTCCGGAGAGGGAGCATGAGAAAC~GGCTACCACATCC
AAGGAAGGCAGCAGGCGCGCAAATTACCC~ACTCCTGGCACGGGGAGGTAGTGACGAAAA
ATAACAATACGGGACTCTTT~CGAGGCCCCG~~TAATTGGAATGAGTACACTTTAAACCC
TTTA~~~~~~~~~~~~~~~~~~~~~~~~~~~~~~~~~~~~~~~~~~~~~~~~~~~~A~~~
~~~~~~~~CGAGGATCTATTGGAGGGCAAGTCTGGTGCCAGCAGCC~~GCGGTAATTCCA
GCTCCAATAG~CGTATATTAAAGTTGTTGCAGTTAAAAA~~GCTCGTAGTTGGA~~~~~~
~TCTCGGGTCC~AGGCTGGCG~~~GTCCGAC~~~~~GCCT~GTCGGTT~ACTGCCT~~GC
TCCTGACCT~~~~~~~~~~~~~~~~~~~~~~~~~~~~~~~~AC~~~~~CTCCCGGTTTTT
TCG~~~~~~~~~~~~~~~~CCCTTGGTGCT~~~CTTGACT~~GAGTGTCTC~~~~~GGGT
GGCCGGAA~~~~~~~~~CGTTTAC~TTTGAAAAAATTAGAGTGTT~CAAAGCAGGCAA~~
~TA~TC~~~~~~~~~~~~~~~~~~~~~~~~~~~~~~G~~CCTGAATAATGGTGCATGGAA
TAATGGAATAG~GACCTCGGTTCTATTTT~~~~GCTGGTTTT~CGGAGCTCGAGGTAATG
ATTAAGAGGGACTGACGGGGGCAT~~~~~~~~~~~~~~~~~~~~~~~~~~~~~~~~~~~~
~~~~~~~~~~~~~~~~~~~~~~~~~~~~~~~~~~~~~~~~~~~~~~~~~~~~~~~~~~~~
~~~~~~~~~~~~~~~~~~~~~~~~~~~~~~~~~~~~~~~~~~~~~~~~~~~~~~~~~~~~
~~~~~~~~~~~~~~~~~~~~~~~~~~~~~~~~~~~~~~~~~~~~~~~~~~~~~~~~~~~~
~~~~~~~~~~~~~~~~~~~~~~~~~~~~~~~~~~~~~~~~~~~~~~~~~~~~~~~~~~~~
~~~~~~~~~~~~~~~~~~~~~~~~~~~~~~~~~~~~~~~~~~~~~~~~~~~~~~~~~~~~
~~~~~~~~~~~~~~~~~~~~~~~~~~~~~~~~~~~~~~~~~~~~~~~~~~~~~~~~~~~~
~~~~~~~~~~~~~~~~~~~~~~~~~~~~~~~~~~~~~~~~~~~~~~~~~~~~~~~~~~~~
~~~~~~~~~~~~~~~~~~~~~~~~~~~~~~~~~~~~~~~~~~~~~~~~~~~~~~~~~~~~
~~~~~~~~~~~~~~~~~~~~~~~~~~~~~~~~~~~~~~~~~~~~~~~~~~~~~~~~~~~~
~~~~~~~~~~~~~~~~~~~~~~~~~~~~~~~~~~~~~~~~~~~~~~~~~~~~~~~~~~~~
~~~~~~~~~~~~~~~~~~~~~~~~~~~~~~~~~~~~~~~~~~~~~~~~~~~~~~~~~~~~
~~~~~~~~~~~~~~~~~~~~~~~~~~~~~~~~~~~~~~~~~~~~~~~~~~~~~~~~~~~~
~~~~~~~~~~~~~~~~~~~~~~~~~~~~~~~~~~~~~~~~~~~~~~~~~~~~~~~~~~~~
~~~~~~~~~~~~~~~~~~~~~~~~~~~~~~~~~~~~~~~~~~~~~~~~~~~~~~~~~~~~
~~~~~~~~~~~~~~~~~~~~~~~~~~~~~~~~~~~~~~~~~~~~~~~~~~~~~~~~~~~~
~~~~~~~~~~~~~~~~~~~~~~~~~~~~~~~~~~~~~~~~~~~~~~~~~~~~~~~~~~~~
~~~~~~~~~~~~~~~~~~~~~~~~~~~~~~~~~~~~~~~~~~~~~~~~~~~~~~~~~~~~
~~~~~~~~~~~~~~~~~~~~~~~~~~~~~~~~~~~~~~~~~~~~~~~~~~~~~~~~~~~~
~~~~~~~~~~~~~~~~~~~~~~~~~~~~~~~~~~~~~~~~~~~~~~~~~~~~~~~~~~~~
~~~~~~~~~~~~~~~~~~~~~~~~~~~~~~~~~~~~~~~~~~~~~~~~~~~~~~~~~~~~
~~~~~~~~~~~~~~~~~~~~~~~~~~~~~~~~~~~~~~~~~~~~~~~~~~~~~~~~~~~~
~~~~~~~~~~~~~~~~~~~~~~~~~~~~~~~~~~~~~~
>MOLLUSCA_Mytilus galloprovincialis DQ640507
~~~~~~~~~~~~~~~~~~~~~~~~~~~~GTCATATGCTTGTCTCAAAGATTAAGCCATG~
CATGT~CTAAGTACATACTTTT~~~~~~~~~~ACATA~~~GTGAAACCGCGAAT~GGCTC
ATT~AAATCAGTTATGGTTCCTTAGATC~~GTAC~~A~~~~~~~~~A~~~TCCTACTTGG
ATAACTGT~GGTAATTCTAGAGCTAATACATGAAGCACG~GCTCTGACCT~CGCG~~G~A
A~~~~~AGAGCGCGTTTATTAG~ATCAAAACCAGTCGGG~~~~~~~~~~~~~~~~~~~~~
~~~~~~~TTC~GCA~~~~~~~~~~~~~AGGGCCCG~TCGGAT~~TGGTGAGACTGGATAA
CTTT~~GTGCTGATCGCA~~CGGCC~~~~~~~~~TCGCGCCGGCGACGTATCTTT~~~CA
AATGTCTGCCCTATCAA~CTTTCGATGGTACGTGATATGCCTACCATGGTTGTAACGGGT
AAC~GGGGAATCAGGGTTCG~ATTCCGGAGAGGGAGCATGAGAAAC~GGCTACCACATCC
AAGGAAGGCAGCAGGCGCGCAAATTACCC~ACTCCTGGCACGGGGAGGTAGTGACGAAAA
ATAACAATACGGGACTCTTT~CGAGGCCCCG~~TAATTGGAATGAGTACACTTTAAACCC
TTTA~~~~~~~~~~~~~~~~~~~~~~~~~~~~~~~~~~~~~~~~~~~~~~~~~~~~A~~~
~~~~~~~~CGAGGATCTATTGGAGGGCAAGTCTGGTGCCAGCAGCC~~GCGGTAATTCCA
GCTCCAATAG~CGTATATTAAAGTTGTTGCAGTTAAAAA~~GCTCGTAGTTGGA~~~~~~
~TCTCGGGTCC~AGGCTGGCG~~~GTCCGAC~~~~~GCCT~GTCGGTT~ACTGCCT~~GC
TCCTGACCT~~~~~~~~~~~~~~~~~~~~~~~~~~~~~~~~AC~~~~~CTCCCGGTTTTT
~CG~~~~~~~~~~~~~~~~CCCTTGGTGCT~~~CTTGACT~~GAGTGTCTC~~~~~GGGT
GGCCGGAA~~~~~~~~~CGTTTAC~TTTGAAAAAATTAGAGTGTT~CAAAGCAGGCAA~~
~TA~TC~~~~~~~~~~~~~~~~~~~~~~~~~~~~~~G~~CCTGAATAATGGTGCATGGAA
TAATGGAATAG~GACCTCGGTTCTATTTT~~~~GCTGGTTTT~CGGAGCTCGAGGTAATG
ATTAAGAGGGACTGACGGGGGCAT~~~~~~~~~~~~~~~~~~~~~~~~~~~~~~~~~~~~
~~~~~~~~~~~~~~~~~~~~~~~~~~~~~~~~~~~~~~~~~~~~~~~~~~~~~~~~~~~~
~~~~~~~~~~~~~~~~~~~~~~~~~~~~~~~~~~~~~~~~~~~~~~~~~~~~~~~~~~~~
~~~~~~~~~~~~~~~~~~~~~~~~~~~~~~~~~~~~~~~~~~~~~~~~~~~~~~~~~~~~
~~~~~~~~~~~~~~~~~~~~~~~~~~~~~~~~~~~~~~~~~~~~~~~~~~~~~~~~~~~~
~~~~~~~~~~~~~~~~~~~~~~~~~~~~~~~~~~~~~~~~~~~~~~~~~~~~~~~~~~~~
~~~~~~~~~~~~~~~~~~~~~~~~~~~~~~~~~~~~~~~~~~~~~~~~~~~~~~~~~~~~
~~~~~~~~~~~~~~~~~~~~~~~~~~~~~~~~~~~~~~~~~~~~~~~~~~~~~~~~~~~~
~~~~~~~~~~~~~~~~~~~~~~~~~~~~~~~~~~~~~~~~~~~~~~~~~~~~~~~~~~~~
~~~~~~~~~~~~~~~~~~~~~~~~~~~~~~~~~~~~~~~~~~~~~~~~~~~~~~~~~~~~
~~~~~~~~~~~~~~~~~~~~~~~~~~~~~~~~~~~~~~~~~~~~~~~~~~~~~~~~~~~~
~~~~~~~~~~~~~~~~~~~~~~~~~~~~~~~~~~~~~~~~~~~~~~~~~~~~~~~~~~~~
~~~~~~~~~~~~~~~~~~~~~~~~~~~~~~~~~~~~~~~~~~~~~~~~~~~~~~~~~~~~
~~~~~~~~~~~~~~~~~~~~~~~~~~~~~~~~~~~~~~~~~~~~~~~~~~~~~~~~~~~~
~~~~~~~~~~~~~~~~~~~~~~~~~~~~~~~~~~~~~~~~~~~~~~~~~~~~~~~~~~~~
~~~~~~~~~~~~~~~~~~~~~~~~~~~~~~~~~~~~~~~~~~~~~~~~~~~~~~~~~~~~
~~~~~~~~~~~~~~~~~~~~~~~~~~~~~~~~~~~~~~~~~~~~~~~~~~~~~~~~~~~~
~~~~~~~~~~~~~~~~~~~~~~~~~~~~~~~~~~~~~~~~~~~~~~~~~~~~~~~~~~~~
~~~~~~~~~~~~~~~~~~~~~~~~~~~~~~~~~~~~~~~~~~~~~~~~~~~~~~~~~~~~
~~~~~~~~~~~~~~~~~~~~~~~~~~~~~~~~~~~~~~~~~~~~~~~~~~~~~~~~~~~~
~~~~~~~~~~~~~~~~~~~~~~~~~~~~~~~~~~~~~~~~~~~~~~~~~~~~~~~~~~~~
~~~~~~~~~~~~~~~~~~~~~~~~~~~~~~~~~~~~~~~~~~~~~~~~~~~~~~~~~~~~
~~~~~~~~~~~~~~~~~~~~~~~~~~~~~~~~~~~~~~
>MOLLUSCA_Mytilus trossulus L33455
~~~~~CAACCTGGTTGATCCTGCCAGTAGTCATATGCTTGTCTCAAAGATTAAGCCATG~
CATGT~CTAAGTACATACTTTT~~~~~~~~~~ACATA~~~GTGAAACCGCGAAT~GGCTC
ATT~AAATCAGTTATGGTTCCTTAGATC~~GTAC~~A~~~~~~~~~A~~~TCCTACTTGG
ATAACTGT~GGTAATTCTAGAGCTAATACATGAAGCACG~GCTCTGACCT~CGCG~~G~A
A~~~~~AGAGCGCGTTTATTAG~ATCAAAACCAGTCGGG~~~~~~~~~~~~~~~~~~~~~
~~~~~~~TCC~GCA~~~~~~~~~~~~~AGGGCCCG~TCGGAT~~TGGTGAGACTGGATAA
CTTT~~GTGCTGATCGCA~~CGGCC~~~~~~~~~TCGCGCCGGCGACGTATCTTT~~~CA
AATGTCTGCCCTATCAA~CTTTCGATGGTACGTGATATGCCTACCATGGTTGTAACGGGT
AAC~GGGGAATCAGGGTTCG~ATTCCGGAGAGGGAGCATGAGAAAC~GGCTACCACATCC
AAGGAAGGCAGCAGGCGCGCAAATTACCC~ACTCCTGGCACGGGGAGGTAGTGACGAAAA
ATAACAATACGGGACTCTTT~CGAGGCCCCG~~TAATTGGAATGAGTACACTTTAAACCC
TTTA~~~~~~~~~~~~~~~~~~~~~~~~~~~~~~~~~~~~~~~~~~~~~~~~~~~~A~~~
~~~~~~~~CGAGGATCTATTGGAGGGCAAGTCTGGTGCCAGCAGCC~~GCGGTAATTCCA
GCTCCAATAG~CGTATATTAAAGTTGTTGCAGTTAAAAA~~GCTCGTAGTTGGA~~~~~~
~TCTCGGGTCC~AGGCTGGCG~~~GTCCGAC~~~~~GCCT~GTCGGTT~ACTGCCT~~GC
TCCTGACCT~~~~~~~~~~~~~~~~~~~~~~~~~~~~~~~~AC~~~~~CTCCCGGTTTTT
~CG~~~~~~~~~~~~~~~~CCCTTGGTGCT~~~CTTGACT~~GAGTGTCTC~~~~~GGGT
GGCCGGAA~~~~~~~~~CGTTTAC~TTTGAAAAAATTAGAGTGTT~CAAAGCAGGCAA~~
~TA~TC~~~~~~~~~~~~~~~~~~~~~~~~~~~~~~G~~CCTGAATAATGGTGCATGGAA
TAATGGAATAG~GACCTCGGTTCTATTTT~~~~GCTGGTTTT~CGGAGCTCGAGGTAATG
ATTAAGAGGGACTGACGGGGGCATTCGTATTACGGTGTT~AGAGGTGAAATTCTTGGATC
GCCGTAAG~AC~GAACTACTGCGAAAGCATTTGCCAAGCATG~TTTTCATTAGTCAA~GA
ACGAAAGTCAGAGG~TTCGAAGACGATC~AGATACCGTCGTAGTTCTGA~CCATAAACGA
TGCCAACTAGCGATCC~GC~~~~~~~~~~~C~~~~GGAGTTGCTTCAATG~~~~~~~~~~
~~~~~~~~~~~~~~~~~~~~~~~~~~~~~~~~~~~~~~~~~~~~~~~~~~~~~~~~~~~~
~~~~~~~~~~~~~~A~CTCGGCAGGCAGCCC~CCGGGAAACC~AA~~AGTTTTTGGGTT~
CCGGGGGAAGTATGGTTGCAAAGCT~GAAACTTAAAGGAATTGACGGAAGGGCACCACCA
GG~AGTGGAG~CCTGCGGCTTAATTT~GACTCAACACGGGAAAACTCACCCGGCCCGGAC
ACTGTAAGGATTGACAGATTGAG~AGCTCTTTCTTGATTCGGTGGGTGGTGGTGCATGGC
CGTTCTTAGTTGGTGGAGCGATTTG~TCTGGTTAA~TTCCGATAA~CGAACGAGACTCTA
G~CCTACTAAA~~~~~~~~~~~~~~~~~~~~~~T~~AGTTCGCCGATCCCCA~~~~~~~~
~~TTTGCGTC~~~~~~~~~~~~~~~~~~~~~~~~~~~~~~~~~~~~~~~~~G~~~~GCGC
AACTTCTTAGAGGGACAAG~~TGGCG~~TTTAGCCACACGAGATT~~GAGCAATAACAGG
TCTGTGATGCCCTTAGATGTTCGGGGCCGCACGC~GCGCTACACTGAAGGAATCAGCGTG
TCTT~~~~~~~~~~~~~~~~~~~~~~~~~~~~~~~~~~~~~~~~~~~~~~~~~~~~~~~~
~~~~~~~~~~~~~~~~~TGCCCTTGCCTGG~~~~~~~~~~~~~~~~~~~~~~~~~~~~~~
~~~~~~~~~~~~~~~~~~~~~~~~~~AAAGGTCGGGTAACCCG~TTGAACCTCCTTCGTG
CTAGGGATTGGGGCTTGTAATTCTTCCCCATGAACGAGGAATTCCCAGTAAGCGCGAGTC
ATAAGCTCGCGTTGATTACGTCCCTGCCCTTTGTACACGCCGCCCGTCGCTACTACCGAT
TGGGCGTTTTAGTGAGCGCCTCGGATTGGACCCGGAAATGGTTGGCAACAACCGTACCG~
~~~~~GTGTGCCGAAAAGACGCGCAAACTTGAACGCC~TAGAGGAAGTAAAAGTCGTAAC
AAGGTTTCCGTAGGTGAACCTGCAGAAGGATCAAGC~~~~~~~~~~~~~~~~~~~~~~~~
~~~~~~~~~~~~~~~~~~~~~~~~~~~~~~~~~~~~~~
>MOLLUSCA_Nausitora fusticula AY192697 
~~~~~~~~~~~~~~~~~~~~~~~~~~~~~~~~~~~~~~~~~~~~~~~~~~~~~~~~~~~~
~~~~~~~~~~~~~~~~~~~~~~~~~~~~~~~~~CG~~~~~GCTAAACTGCGAAT~GGCTC
ATT~AAATCAGTTATGGTTCCTTAGATC~~GTAC~~A~~~~~~~~~A~~~TCCTACTTGG
ATAACTGT~GGCAATTCTAGAGCTAATACATGCAACACA~GCTCCGACCCTTGCG~~GGG
A~~~~~AGAGCGCTTTTGTTAG~CCCAAAACCAACGCG~~~~~~~~~~~~~~~~~~~~~~
~~~~~~~GCGGTCGTTCA~~~~CGCGGCCGTCGG~~TCTGTG~~TGGTGACTCTGAACAA
CTTT~~G~~CCGATCGCA~~CGGCCT~~~~~~~~TTGCGCCGGCGACGAATCTTT~~~CA
AGTGTCTGCCCTATTAATCTTTCGATGGTACGTGCTATGCCTACCATGGTGATAACGGGT
AAC~GGGGAATCAGGGTTCG~ATTCCGGAGAGGGAGCATGAGATAC~GGCTACCACATCC
AAGGAAGGCAGCAGGCGCGCAAATTACCC~AATCCCGACACGGGGAGGTAGTGACGAAAA
ATAACAATACGGGACTCTTT~CGAGGCCCCG~~TAATTGGAATGAGTACACTTTAAATCC
TTTA~~~~~~~~~~~~~~~~~~~~~~~~~~~~~~~~~~~~~~~~~~~~~~~~~~~~A~~~
~~~~~~~~CGAGGATCCATTGGAGGGCAAGTCTGGTGCCAGCAGCC~~GCGGTAATTCCA
GCTCCAATAG~CGTATATTAAAGTTGCTGCAGTTAAAAA~~GCTCGTAGTTGGA~~~~~~
~TCTCGGGCG~CAGGCTTGCG~~~GTC~GCC~~~~~TCGC~GGCGGTC~ACTGCT~~~CG
TCCTGACCT~~~~~~~~~~~~~~~~~~~~~~~~~~~~~~~~C~C~~~~ACGCCGGTGTCA
CCGT~~~~~~~~~~~~~~~CCCTTGGTGCT~~~CTTGACT~~GAGTGTCTC~~~~~GGGC
GGCCGGTA~~~~~~~~~CGTTTAC~TTTGAAGAAATTAGAGTGCT~CAAAGCAGGCCC~~
~TAGCC~~~~~~~~~~~~~~~~~~~~~~~~~~~~~~G~~CCTGAATAATGGTGCATGGAA
TAATGGAATAG~GACCTCGGTTCTATTTT~~~~GTTGGCTCT~CGGAGCTCGAGGTAATG
~~~~~~~~~~~~~~~~~~~~~~~~~~~~~~~~~~~~~~~~~~~~~~~~~~~~~~~~~~~~
~~~~~~~~~~~~~~~~~~~~~~~~~~~~~~~~~~~~~~~~~~~~~~~~~~~~~~~~~~~~
~~~~~~~~~~~~~~~~~~~~~~~~~~~~~~~~~~~~~~~~~~~~~~~~~~~~~~~~~~~~
~~~~~~~~~~~~~~~~~~~~~~~~~~~~~~~~~~~~~~~~~~~~~~~~~~~~~~~~~~~~
~~~~~~~~~~~~~~~~~~~~~~~~~~~~~~~~~~~~~~~~~~~~~~~~~~~~~~~~~~~~
~~~~~~~~~~~~~~~~~~~~~~~~~~~~~~~~~~~~~~~~~~~~~~~~~~~~~~~~~~~~
~~~~~~~~~~~~~~~~~~~~~~~~~~~~~~~~~~~~~~~~~~~~~~~~~~~~~~~~~~~~
~~~~~~~~~~~~~~~~~~~~~~~~~~~~~~~~~~~~~~~~~~~~~~~~~~~~~~~~~~~~
~~~~~~~~~~~~~~~~~~~~~~~~~~~~~~~~~~~~~~~~~~~~~~~~~~~~~~~~~~~~
~~~~~~~~~~~~~~~~~~~~~~~~~~~~~~~~~~~~~~~~~~~~~~~~~~~~~~~~~~~~
~~~~~~~~~~~~~~~~~~~~~~~~~~~~~~~~~~~~~~~~~~~~~~~~~~~~~~~~~~~~
~~~~~~~~~~~~~~~~~~~~~~~~~~~~~~~~~~~~~~~~~~~~~~~~~~~~~~~~~~~~
~~~~~~~~~~~~~~~~~~~~~~~~~~~~~~~~~~~~~~~~~~~~~~~~~~~~~~~~~~~~
~~~~~~~~~~~~~~~~~~~~~~~~~~~~~~~~~~~~~~~~~~~~~~~~~~~~~~~~~~~~
~~~~~~~~~~~~~~~~~~~~~~~~~~~~~~~~~~~~~~~~~~~~~~~~~~~~~~~~~~~~
~~~~~~~~~~~~~~~~~~~~~~~~~~~~~~~~~~~~~~~~~~~~~~~~~~~~~~~~~~~~
~~~~~~~~~~~~~~~~~~~~~~~~~~~~~~~~~~~~~~~~~~~~~~~~~~~~~~~~~~~~
~~~~~~~~~~~~~~~~~~~~~~~~~~~~~~~~~~~~~~~~~~~~~~~~~~~~~~~~~~~~
~~~~~~~~~~~~~~~~~~~~~~~~~~~~~~~~~~~~~~~~~~~~~~~~~~~~~~~~~~~~
~~~~~~~~~~~~~~~~~~~~~~~~~~~~~~~~~~~~~~~~~~~~~~~~~~~~~~~~~~~~
~~~~~~~~~~~~~~~~~~~~~~~~~~~~~~~~~~~~~~~~~~~~~~~~~~~~~~~~~~~~
~~~~~~~~~~~~~~~~~~~~~~~~~~~~~~~~~~~~~~~~~~~~~~~~~~~~~~~~~~~~
~~~~~~~~~~~~~~~~~~~~~~~~~~~~~~~~~~~~~~
>MOLLUSCA_Notocorbula coxi AY192684 
~~~~~~~~~~~~~~~~~~~~~~~~~~~~~~~~~~~~~~~~~~~~~~~~~~~~~~~~~~~~
~~~~~~~~~~~~~~~~~~~~~~~~~~~~~~~~~CG~~~~~GCTAAACTGCGAAT~GGCTC
ATT~AAATCAGTTATGGTTCCTTAGATC~~GTAC~~A~~~~~~~~~A~~~TCCTACTTGG
ATAACTGT~GGCAATTCTAGAGCTAATACATGCAACACA~GCTCCGACCCTCGCG~~GGG
A~~~~~AGAGCGCTTTTGTTAG~CCCAAAACCAATGCGT~~~~~~~~~~~~~~~~~~~~~
~~~~~~CGCCTTCG~~~~~~~~~~~G~GAGGCGC~~TCACACA~TGGTGACTCTGGACAA
CTTT~~GTGCCGATCGCA~~CGGCCT~~~~~~~~TCGCGCCGGCGACGTATCTTT~~~CA
AGTGTCTGCCCTATCAA~CTTTCGATGGTACGTGCTATGCCTACCATGGTGATAACGGGT
AAC~GGGGAATCAGGGTTCG~ATTCCGGAGAGGGAGCATGAGATAC~GGCTACCACATCC
AAGGAAGGCAGCAGGCGCGCAAATTACCC~AATCCCGACACGGGGAGGTAGTGACGAAAA
ATAACAATACGGGACTCTTT~CGAGGCCCCG~~TAATTGGAATGAGTACACTTTAAATCC
TTTA~~~~~~~~~~~~~~~~~~~~~~~~~~~~~~~~~~~~~~~~~~~~~~~~~~~~A~~~
~~~~~~~~CGAGGATCCATTGGAGGGCAAGTCTGGTGCCAGCAGCC~~GCGGTAATTCCA
GCTCCAATAG~CGTATATTAAAGTTGCTGCAGTTAAAAA~~GCTCGTAGTTGGA~~~~~~
~TCTCGGGTG~CAGGCTTGCG~~~GTCCGCC~~~~~TCGC~GGCGGTC~ACTGCT~~~CG
CCCTGACCT~~~~~~~~~~~~~~~~~~~~~~~~~~~~~~~~CC~~~~~AGGCCGGTGTCA
CCGT~~~~~~~~~~~~~~~CCCTTGGTGCT~~~CTTGATT~~GAGTGTCTC~~~~~GGGC
GGCCGGTA~~~~~~~~~CGTTTAC~TTTGAAGAAATTAGAGTGCT~CAAAGCAGGCCC~~
~TTGCC~~~~~~~~~~~~~~~~~~~~~~~~~~~~~~G~~CCTGAATAATGGTGCATGGAA
TAATGGAATAG~GACCTCGGTTCTATTTT~~~~GTTGGCTCT~CGGAGCTCGAGGTAATG
~~~~~~~~~~~~~~~~~~~~~~~~~~~~~~~~~~~~~~~~~~~~~~~~~~~~~~~~~~~~
~~~~~~~~~~~~~~~~~~~~~~~~~~~~~~~~~~~~~~~~~~~~~~~~~~~~~~~~~~~~
~~~~~~~~~~~~~~~~~~~~~~~~~~~~~~~~~~~~~~~~~~~~~~~~~~~~~~~~~~~~
~~~~~~~~~~~~~~~~~~~~~~~~~~~~~~~~~~~~~~~~~~~~~~~~~~~~~~~~~~~~
~~~~~~~~~~~~~~~~~~~~~~~~~~~~~~~~~~~~~~~~~~~~~~~~~~~~~~~~~~~~
~~~~~~~~~~~~~~~~~~~~~~~~~~~~~~~~~~~~~~~~~~~~~~~~~~~~~~~~~~~~
~~~~~~~~~~~~~~~~~~~~~~~~~~~~~~~~~~~~~~~~~~~~~~~~~~~~~~~~~~~~
~~~~~~~~~~~~~~~~~~~~~~~~~~~~~~~~~~~~~~~~~~~~~~~~~~~~~~~~~~~~
~~~~~~~~~~~~~~~~~~~~~~~~~~~~~~~~~~~~~~~~~~~~~~~~~~~~~~~~~~~~
~~~~~~~~~~~~~~~~~~~~~~~~~~~~~~~~~~~~~~~~~~~~~~~~~~~~~~~~~~~~
~~~~~~~~~~~~~~~~~~~~~~~~~~~~~~~~~~~~~~~~~~~~~~~~~~~~~~~~~~~~
~~~~~~~~~~~~~~~~~~~~~~~~~~~~~~~~~~~~~~~~~~~~~~~~~~~~~~~~~~~~
~~~~~~~~~~~~~~~~~~~~~~~~~~~~~~~~~~~~~~~~~~~~~~~~~~~~~~~~~~~~
~~~~~~~~~~~~~~~~~~~~~~~~~~~~~~~~~~~~~~~~~~~~~~~~~~~~~~~~~~~~
~~~~~~~~~~~~~~~~~~~~~~~~~~~~~~~~~~~~~~~~~~~~~~~~~~~~~~~~~~~~
~~~~~~~~~~~~~~~~~~~~~~~~~~~~~~~~~~~~~~~~~~~~~~~~~~~~~~~~~~~~
~~~~~~~~~~~~~~~~~~~~~~~~~~~~~~~~~~~~~~~~~~~~~~~~~~~~~~~~~~~~
~~~~~~~~~~~~~~~~~~~~~~~~~~~~~~~~~~~~~~~~~~~~~~~~~~~~~~~~~~~~
~~~~~~~~~~~~~~~~~~~~~~~~~~~~~~~~~~~~~~~~~~~~~~~~~~~~~~~~~~~~
~~~~~~~~~~~~~~~~~~~~~~~~~~~~~~~~~~~~~~~~~~~~~~~~~~~~~~~~~~~~
~~~~~~~~~~~~~~~~~~~~~~~~~~~~~~~~~~~~~~~~~~~~~~~~~~~~~~~~~~~~
~~~~~~~~~~~~~~~~~~~~~~~~~~~~~~~~~~~~~~~~~~~~~~~~~~~~~~~~~~~~
~~~~~~~~~~~~~~~~~~~~~~~~~~~~~~~~~~~~~~
>MOLLUSCA_Perna canaliculus DQ640521
~~~~~~~~~~~~~~~~~~~~~~~~~~~~GTCATATGCTTGTCTCAAAGATTAAGCCATG~
CATGT~CTAAGTACATACTTTT~~~~~~~~~~ACATG~~~GTGAAACCGCGAAT~GGCTC
ATT~AAATCAGTTATGGTTCCTTAGATC~~GTAC~~A~~~~~~~~~A~~~TCCTACTTGG
ATAACTGT~GGTAATTCTAGAGCTAATACATGAAACTGACGCTCCGACCC~TCTG~~GGA
A~~~~~AGAGCGCGTTTATTAG~AACAAGACCAGTCGGG~~~~~~~~~~~~~~~~~~~~~
~~~~~~GTT~~~CT~~~~~~~~~~~~~~~GCCCCG~TACGAT~~TGGTGATACTGGATAA
CTTT~~GTGCAGATCGCA~~CGGCC~~~~~~~~~TCGCGCCGGCGACGTATCTTT~~~CA
AATGTCTGCCCTATCAA~CTGTCGATGGTACGTGATATGCCTACCATGGTTGTAACGGGT
AAC~GGGGAATCAGGGTTCG~ATTCCGGAGAGGGAGCATGAGAAAC~GGCTACCACATCC
AAGGAAGGCAGCAGGCGCGCAAATTACCC~ACTCCTGGCACGGGGAGGTAGTGACGAAAA
ATAACAATACGGGACTCTTT~CGAGGCCCCG~~TAATTGGAATGAGCACACTTTAAACCC
TTTG~~~~~~~~~~~~~~~~~~~~~~~~~~~~~~~~~~~~~~~~~~~~~~~~~~~~A~~~
~~~~~~~~CGAGGATCTATTGGAGGGCAAGTCTGGTGCCAGCAGCC~~GCGGTAATTCCA
GCTCCAATAG~CGTATATTAAAGTTGTTGCAGTTAAAAA~~GCTCGTAGTTGGA~~~~~~
~TCTCGGGTCCCAGGCTTGCG~~~GTCCGAC~~~~~GCAC~GTCGGTTTACTGCTC~~G~
TCCTGACCT~~~~~~~~~~~~~~~~~~~~~~~~~~~~~~~~AC~~~~~CTCCCGGTT~~~
~CG~~~~~~~~~~~~~~~~CCCTTGGTGCT~~~CTTGACT~~GAGTGTCTC~~~~~GGGT
GGCCGGAA~~~~~~~~~CGTTTAC~TTTGAAAAAATTAGAGTGTT~CAAAGCAGGCAA~~
~CA~TC~~~~~~~~~~~~~~~~~~~~~~~~~~~~~~G~~CCTGAATAATGGTGCATGGAA
TAATGGAATAG~GACCTCGGTTCTATTTT~~~~GCTGGTTTT~CGGAGCTGGAGGTAATG
ATTAAGAGGGACTGACGGGGGCAT~~~~~~~~~~~~~~~~~~~~~~~~~~~~~~~~~~~~
~~~~~~~~~~~~~~~~~~~~~~~~~~~~~~~~~~~~~~~~~~~~~~~~~~~~~~~~~~~~
~~~~~~~~~~~~~~~~~~~~~~~~~~~~~~~~~~~~~~~~~~~~~~~~~~~~~~~~~~~~
~~~~~~~~~~~~~~~~~~~~~~~~~~~~~~~~~~~~~~~~~~~~~~~~~~~~~~~~~~~~
~~~~~~~~~~~~~~~~~~~~~~~~~~~~~~~~~~~~~~~~~~~~~~~~~~~~~~~~~~~~
~~~~~~~~~~~~~~~~~~~~~~~~~~~~~~~~~~~~~~~~~~~~~~~~~~~~~~~~~~~~
~~~~~~~~~~~~~~~~~~~~~~~~~~~~~~~~~~~~~~~~~~~~~~~~~~~~~~~~~~~~
~~~~~~~~~~~~~~~~~~~~~~~~~~~~~~~~~~~~~~~~~~~~~~~~~~~~~~~~~~~~
~~~~~~~~~~~~~~~~~~~~~~~~~~~~~~~~~~~~~~~~~~~~~~~~~~~~~~~~~~~~
~~~~~~~~~~~~~~~~~~~~~~~~~~~~~~~~~~~~~~~~~~~~~~~~~~~~~~~~~~~~
~~~~~~~~~~~~~~~~~~~~~~~~~~~~~~~~~~~~~~~~~~~~~~~~~~~~~~~~~~~~
~~~~~~~~~~~~~~~~~~~~~~~~~~~~~~~~~~~~~~~~~~~~~~~~~~~~~~~~~~~~
~~~~~~~~~~~~~~~~~~~~~~~~~~~~~~~~~~~~~~~~~~~~~~~~~~~~~~~~~~~~
~~~~~~~~~~~~~~~~~~~~~~~~~~~~~~~~~~~~~~~~~~~~~~~~~~~~~~~~~~~~
~~~~~~~~~~~~~~~~~~~~~~~~~~~~~~~~~~~~~~~~~~~~~~~~~~~~~~~~~~~~
~~~~~~~~~~~~~~~~~~~~~~~~~~~~~~~~~~~~~~~~~~~~~~~~~~~~~~~~~~~~
~~~~~~~~~~~~~~~~~~~~~~~~~~~~~~~~~~~~~~~~~~~~~~~~~~~~~~~~~~~~
~~~~~~~~~~~~~~~~~~~~~~~~~~~~~~~~~~~~~~~~~~~~~~~~~~~~~~~~~~~~
~~~~~~~~~~~~~~~~~~~~~~~~~~~~~~~~~~~~~~~~~~~~~~~~~~~~~~~~~~~~
~~~~~~~~~~~~~~~~~~~~~~~~~~~~~~~~~~~~~~~~~~~~~~~~~~~~~~~~~~~~
~~~~~~~~~~~~~~~~~~~~~~~~~~~~~~~~~~~~~~~~~~~~~~~~~~~~~~~~~~~~
~~~~~~~~~~~~~~~~~~~~~~~~~~~~~~~~~~~~~~~~~~~~~~~~~~~~~~~~~~~~
~~~~~~~~~~~~~~~~~~~~~~~~~~~~~~~~~~~~~~
>MOLLUSCA_Perna canaliculus DQ640523
~~~~~~~~~~~~~~~~~~~~~~~~~~~~GTCATATGCTTGTCTCAAAGATTAAGCCATG~
CATGT~CTAAGTACATACTTTT~~~~~~~~~~ACATG~~~GTGAAACCGCGAAT~GGCTC
ATT~AAATCAGTTATGGTTCCTTAGATC~~GTAC~~A~~~~~~~~~A~~~TCCTACTTGG
ATAACTGT~GGTAATTCTAGAGCTAATACATGAAACTGACGCTCCGACCC~TCTG~~GGA
A~~~~~AGAGCGCGTTTATTAG~AACAAGACCAGTCGGG~~~~~~~~~~~~~~~~~~~~~
~~~~~~GTT~~~CT~~~~~~~~~~~~~~~GCCCCG~TACGAT~~TGGTGATACTGGATAA
CTTT~~GTGCAGATCGCA~~CGGCC~~~~~~~~~TCGCGCCGGCGACGTATCTTT~~~CA
AATGTCTGCCCTATCAA~CTGTCGATGGTACGTGATATGCCTACCATGGTTGTAACGGGT
AAC~GGGGAATCAGGGTTCG~ATTCCGGAGAGGGAGCATGAGAAAC~GGCTACCACATCC
AAGGAAGGCAGCAGGCGCGCAAATTACCC~ACTCCTGGCACGGGGAGGTAGTGACGAAAA
ATAACAATACGGGACTCTTT~CGAGGCCCCG~~TAATTGGAATGAGCACACTTTAAACCC
TTTG~~~~~~~~~~~~~~~~~~~~~~~~~~~~~~~~~~~~~~~~~~~~~~~~~~~~A~~~
~~~~~~~~CGAGGATCTATTGGAGGGCAAGTCTGGTGCCAGCAGCC~~GCGGTAATTCCA
GCTCCAATAG~CGTATATTAAAGTTGTTGCAGTTAAAAA~~GCTCGTAGTTGGA~~~~~~
~TCTCGGGTCCCAGGCTTGCG~~~GTCCGAC~~~~~GCAC~GTCGGTTTACTGCTC~~G~
TCCTGACCT~~~~~~~~~~~~~~~~~~~~~~~~~~~~~~~~AC~~~~~CTCCCGGTT~~~
~CG~~~~~~~~~~~~~~~~CCCTTGGTGCT~~~CTTGACT~~GAGTGTCTC~~~~~GGGT
GGCCGGAA~~~~~~~~~CGTTTAC~TTTGAAAAAATTAGAGTGTT~CAAAGCAGGCAA~~
~CA~TC~~~~~~~~~~~~~~~~~~~~~~~~~~~~~~G~~CCTGAATAATGGTGCATGGAA
TAATGGAATAG~GACCTCGGTTCTATTTT~~~~GCTGGTTTT~CGGAGCTGGAGGTAATG
ATTAAGAGGGACTGACGGGGGCAT~~~~~~~~~~~~~~~~~~~~~~~~~~~~~~~~~~~~
~~~~~~~~~~~~~~~~~~~~~~~~~~~~~~~~~~~~~~~~~~~~~~~~~~~~~~~~~~~~
~~~~~~~~~~~~~~~~~~~~~~~~~~~~~~~~~~~~~~~~~~~~~~~~~~~~~~~~~~~~
~~~~~~~~~~~~~~~~~~~~~~~~~~~~~~~~~~~~~~~~~~~~~~~~~~~~~~~~~~~~
~~~~~~~~~~~~~~~~~~~~~~~~~~~~~~~~~~~~~~~~~~~~~~~~~~~~~~~~~~~~
~~~~~~~~~~~~~~~~~~~~~~~~~~~~~~~~~~~~~~~~~~~~~~~~~~~~~~~~~~~~
~~~~~~~~~~~~~~~~~~~~~~~~~~~~~~~~~~~~~~~~~~~~~~~~~~~~~~~~~~~~
~~~~~~~~~~~~~~~~~~~~~~~~~~~~~~~~~~~~~~~~~~~~~~~~~~~~~~~~~~~~
~~~~~~~~~~~~~~~~~~~~~~~~~~~~~~~~~~~~~~~~~~~~~~~~~~~~~~~~~~~~
~~~~~~~~~~~~~~~~~~~~~~~~~~~~~~~~~~~~~~~~~~~~~~~~~~~~~~~~~~~~
~~~~~~~~~~~~~~~~~~~~~~~~~~~~~~~~~~~~~~~~~~~~~~~~~~~~~~~~~~~~
~~~~~~~~~~~~~~~~~~~~~~~~~~~~~~~~~~~~~~~~~~~~~~~~~~~~~~~~~~~~
~~~~~~~~~~~~~~~~~~~~~~~~~~~~~~~~~~~~~~~~~~~~~~~~~~~~~~~~~~~~
~~~~~~~~~~~~~~~~~~~~~~~~~~~~~~~~~~~~~~~~~~~~~~~~~~~~~~~~~~~~
~~~~~~~~~~~~~~~~~~~~~~~~~~~~~~~~~~~~~~~~~~~~~~~~~~~~~~~~~~~~
~~~~~~~~~~~~~~~~~~~~~~~~~~~~~~~~~~~~~~~~~~~~~~~~~~~~~~~~~~~~
~~~~~~~~~~~~~~~~~~~~~~~~~~~~~~~~~~~~~~~~~~~~~~~~~~~~~~~~~~~~
~~~~~~~~~~~~~~~~~~~~~~~~~~~~~~~~~~~~~~~~~~~~~~~~~~~~~~~~~~~~
~~~~~~~~~~~~~~~~~~~~~~~~~~~~~~~~~~~~~~~~~~~~~~~~~~~~~~~~~~~~
~~~~~~~~~~~~~~~~~~~~~~~~~~~~~~~~~~~~~~~~~~~~~~~~~~~~~~~~~~~~
~~~~~~~~~~~~~~~~~~~~~~~~~~~~~~~~~~~~~~~~~~~~~~~~~~~~~~~~~~~~
~~~~~~~~~~~~~~~~~~~~~~~~~~~~~~~~~~~~~~~~~~~~~~~~~~~~~~~~~~~~
~~~~~~~~~~~~~~~~~~~~~~~~~~~~~~~~~~~~~~
>Perna canaliculus_This study_HG005363
~~~~~~~~~~~~~~~~~~~~~~~~~~~~~~~~~~~~~~~~~~~~~~~~~~~~~~~CATG~
CATGT~CT~AGTACATACTTTT~~~~~~~~~~ACATG~~~GTGAAACCGCGAAT~GGCTC
ATT~AAATCAGTTATGGTTCCTTAGATC~~GTAC~~A~~~~~~~~~A~~~TCCTACTTGG
ATAACTGT~GGTAATTCTAGAGCTAATACATGAAACTGACGCTCCGACCC~TCTG~~GGA
A~~~~~AGAGCGCGTTTATTAG~AACAAGACCAGTCGGG~~~~~~~~~~~~~~~~~~~~~
~~~~~~GTT~~~CT~~~~~~~~~~~~~~~GCCCCG~TACGAT~~TGGTGATACTGGATAA
CTTT~~GTGCAGATCGCA~~CGGCC~~~~~~~~~TCGCGCCGGCGACGTATCTTT~~~CA
AATGTCTGCCCTATCAA~CTGTCGATGGTACGTGATATGCCTACCATGGTTGTAACGGGT
AAC~GGGGAATCAGGGTTCG~ATTCCGGAGAGGGAGCATGAGAAAC~GGCTACCACATCC
AAGGAAGGCAGCAGGCGCGCAAATTACCC~ACTCCTGGCACGGGGAGGTAGTGACGAAAA
ATAACAATACGGGACTCTTT~CGAGGCCCCG~~TAATTGGAATGAGCACACTTTAAACCC
TTTG~~~~~~~~~~~~~~~~~~~~~~~~~~~~~~~~~~~~~~~~~~~~~~~~~~~~A~~~
~~~~~~~~CGAGGATCTATTGGAGGGCAAGTCTGGTGCCAGCAGCC~~GCGGT-------
------------------------------------------------------------
---------------------------------------
>Perna perna_This study_HG005364_
~~~~~~~~~~~~~~~~~~~~~~~~~~~~~~~~~~~~~~~~~~~~~~~~~~~~~~~CATG~
CATGT~CT~AGTACATACCTTT~~~~~~~~~~ACATG~~~GTGAAACCGCGAAT~GGCTC
ATT~AAATCAGTTATGGTTCCTTAGATC~~GTAC~~A~~~~~~~~~A~~~TCCTACTTGG
ATAACTGT~GGTAATTCTAGAGCTAATACATGAAACTGACGCTCCGACCC~TCTG~~GGA
A~~~~~AGAGCGCGTTTATTAG~AACAAGACCAGTCGGG~~~~~~~~~~~~~~~~~~~~~
~~~~~~GTT~~~CT~~~~~~~~~~~~~~~GCCCCG~TACGAT~~TGGTGATACTGGATAA
CTTT~~GTGCAGATCGCA~~CGGCC~~~~~~~~~TCGCGCCGGCGACGTATCTTT~~~CA
AATGTCTGCCCTATCAA~CTGTCGATGGTACGTGATATGCCTACCATGGTTGTAACGGGT
AAC~GGGGAATCAGGGTTCG~ATTCCGGAGAGGGAGCATGAGAAAC~GGCTACCACATCC
AAGGAAGGCAGCAGGCGCGCAAATTACCC~ACTCCTGGCACGGGGAGGTAGTGACGAAAA
ATAACAATACGGGACTCTTT~CGAGGCCCCG~~TAATTGGAATGAGCACACTTTAAACCC
TTTG~~~~~~~~~~~~~~~~~~~~~~~~~~~~~~~~~~~~~~~~~~~~~~~~~~~~A~~~
~~~~~~~~CGAGGATCTATTGGAGGGCAAGTCTGGTGCCAGCAGCC~~GCGGT-------
------------------------------------------------------------
---------------------------------------
>MOLLUSCA_Perna perna DQ640520
~~~~~~~~~~~~~~~~~~~~~~~~~~~~GTCATATGCTTGTCTCAAAGATTAAGCCATG~
CATGT~CTAAGTACATACTTTT~~~~~~~~~~ACATG~~~GTGAAACCGCGAAT~GGCTC
ATT~AAATCAGTTATGGTTCCTTAGATC~~GTAC~~A~~~~~~~~~A~~~TCCTACTTGG
ATAACTGT~GGTAATTCTAGAGCTAATACATGAAACTGACGCTCCGACCC~TCTG~~GGA
A~~~~~AGAGCGCGTTTATTAG~AACAAGACCAGTCGGG~~~~~~~~~~~~~~~~~~~~~
~~~~~~GTT~~~CT~~~~~~~~~~~~~~~GCCCCG~TACGAT~~TGGTGATACTGGATAA
CTTT~~GTGCAGATCGCA~~CGGCC~~~~~~~~~TCGCGCCGGCGACGTATCTTT~~~CA
AATGTCTGCCCTATCAA~CTGTCGATGGTACGTGATATGCCTACCATGGTTGTAACGGGT
AAC~GGGGAATCAGGGTTCG~ATTCCGGAGAGGGAGCATGAGAAAC~GGCTACCACATCC
AAGGAAGGCAGCAGGCGCGCAAATTACCC~ACTCCTGGCACGGGGAGGTAGTGACGAAAA
ATAACAATACGGGACTCTTT~CGAGGCCCCG~~TAATTGGAATGAGCACACTTTAAACCC
TTTG~~~~~~~~~~~~~~~~~~~~~~~~~~~~~~~~~~~~~~~~~~~~~~~~~~~~A~~~
~~~~~~~~CGAGGATCTATTGGAGGGCAAGTCTGGTGCCAGCAGCC~~GCGGTAATTCCA
GCTCCAATAG~CGTATATTAAAGTTGTTGCAGTTAAAAA~~GCTCGTAGTTGGA~~~~~~
~TCTCGGGTCCCAGGCTTGCG~~~GTCCGAC~~~~~GCAC~GTCGGTTTACTGCTC~~G~
TCCTGACCT~~~~~~~~~~~~~~~~~~~~~~~~~~~~~~~~AC~~~~~CTCCCGGTT~~~
~CG~~~~~~~~~~~~~~~~CCCTTGGTGCT~~~CTTGACT~~GAGTGTCTC~~~~~GGGT
GGCCGGAA~~~~~~~~~CGTTTAC~TTTGAAAAAATTAGAGTGTT~CAAAGCAGGCAA~~
~CA~TC~~~~~~~~~~~~~~~~~~~~~~~~~~~~~~G~~CCTGAATAATGGTGCATGGAA
TAATGGAATAG~GACCTCGGTTCTATTTT~~~~GCTGGTTTT~CGGAGCTGGAGGTAATG
ATTAAGAGGGACTGACGGGGGCAT~~~~~~~~~~~~~~~~~~~~~~~~~~~~~~~~~~~~
~~~~~~~~~~~~~~~~~~~~~~~~~~~~~~~~~~~~~~~~~~~~~~~~~~~~~~~~~~~~
~~~~~~~~~~~~~~~~~~~~~~~~~~~~~~~~~~~~~~~~~~~~~~~~~~~~~~~~~~~~
~~~~~~~~~~~~~~~~~~~~~~~~~~~~~~~~~~~~~~~~~~~~~~~~~~~~~~~~~~~~
~~~~~~~~~~~~~~~~~~~~~~~~~~~~~~~~~~~~~~~~~~~~~~~~~~~~~~~~~~~~
~~~~~~~~~~~~~~~~~~~~~~~~~~~~~~~~~~~~~~~~~~~~~~~~~~~~~~~~~~~~
~~~~~~~~~~~~~~~~~~~~~~~~~~~~~~~~~~~~~~~~~~~~~~~~~~~~~~~~~~~~
~~~~~~~~~~~~~~~~~~~~~~~~~~~~~~~~~~~~~~~~~~~~~~~~~~~~~~~~~~~~
~~~~~~~~~~~~~~~~~~~~~~~~~~~~~~~~~~~~~~~~~~~~~~~~~~~~~~~~~~~~
~~~~~~~~~~~~~~~~~~~~~~~~~~~~~~~~~~~~~~~~~~~~~~~~~~~~~~~~~~~~
~~~~~~~~~~~~~~~~~~~~~~~~~~~~~~~~~~~~~~~~~~~~~~~~~~~~~~~~~~~~
~~~~~~~~~~~~~~~~~~~~~~~~~~~~~~~~~~~~~~~~~~~~~~~~~~~~~~~~~~~~
~~~~~~~~~~~~~~~~~~~~~~~~~~~~~~~~~~~~~~~~~~~~~~~~~~~~~~~~~~~~
~~~~~~~~~~~~~~~~~~~~~~~~~~~~~~~~~~~~~~~~~~~~~~~~~~~~~~~~~~~~
~~~~~~~~~~~~~~~~~~~~~~~~~~~~~~~~~~~~~~~~~~~~~~~~~~~~~~~~~~~~
~~~~~~~~~~~~~~~~~~~~~~~~~~~~~~~~~~~~~~~~~~~~~~~~~~~~~~~~~~~~
~~~~~~~~~~~~~~~~~~~~~~~~~~~~~~~~~~~~~~~~~~~~~~~~~~~~~~~~~~~~
~~~~~~~~~~~~~~~~~~~~~~~~~~~~~~~~~~~~~~~~~~~~~~~~~~~~~~~~~~~~
~~~~~~~~~~~~~~~~~~~~~~~~~~~~~~~~~~~~~~~~~~~~~~~~~~~~~~~~~~~~
~~~~~~~~~~~~~~~~~~~~~~~~~~~~~~~~~~~~~~~~~~~~~~~~~~~~~~~~~~~~
~~~~~~~~~~~~~~~~~~~~~~~~~~~~~~~~~~~~~~~~~~~~~~~~~~~~~~~~~~~~
~~~~~~~~~~~~~~~~~~~~~~~~~~~~~~~~~~~~~~~~~~~~~~~~~~~~~~~~~~~~
~~~~~~~~~~~~~~~~~~~~~~~~~~~~~~~~~~~~~~
>MOLLUSCA_Perna perna DQ640518
~~~~~~~~~~~~~~~~~~~~~~~~~~~~GTCATATGCTTGTCTCAAAGATTAAGCCATG~
CATGT~CTAAGTACATACTTTT~~~~~~~~~~ACATG~~~GTGAAACCGCGAAT~GGCTC
ATT~AAATCAGTTATGGTTCCTTAGATC~~GTAC~~A~~~~~~~~~A~~~TCCTACTTGG
ATAACTGT~GGTAATTCTAGAGCTAATACATGAAACTGACGCTCCGACCC~TCTG~~GGA
A~~~~~AGAGCGCGTTTATTAG~AACAAGACCAGTCGGG~~~~~~~~~~~~~~~~~~~~~
~~~~~~GTT~~~CT~~~~~~~~~~~~~~~GCCCCG~TACGAT~~TGGTGATACTGGATAA
CTTT~~GTGCAGATCGCA~~CGGCC~~~~~~~~~TCGCGCCGGCGACGTATCTTT~~~CA
AATGTCTGCCCTATCAA~CTGTCGATGGTACGTGATATGCCTACCATGGTTGTAACGGGT
AAC~GGGGAATCAGGGTTCG~ATTCCGGAGAGGGAGCATGAGAAAC~GGCTACCACATCC
AAGGAAGGCAGCAGGCGCGCAAATTACCC~ACTCCTGGCACGGGGAGGTAGTGACGAAAA
ATAACAATACGGGACTCTTT~CGAGGCCCCG~~TAATTGGAATGAGCACACTTTAAACCC
TTTG~~~~~~~~~~~~~~~~~~~~~~~~~~~~~~~~~~~~~~~~~~~~~~~~~~~~A~~~
~~~~~~~~CGAGGATCTATTGGAGGGCAAGTCTGGTGCCAGCAGCC~~GCGGTAATTCCA
GCTCCAATAG~CGTATATTAAAGTTGTTGCAGTTAAAAA~~GCTCGTAGTTGGA~~~~~~
~TCTCGGGTCCCAGGCTTGCG~~~GTCCGAC~~~~~GCAC~GTCGGTTTACTGCTC~~G~
TCCTGACCT~~~~~~~~~~~~~~~~~~~~~~~~~~~~~~~~AC~~~~~CTCCCGGTT~~~
~CG~~~~~~~~~~~~~~~~CCCTTGGTGCT~~~CTTGACT~~GAGTGTCTC~~~~~GGGT
GGCCGGAA~~~~~~~~~CGTTTAC~TTTGAAAAAATTAGAGTGTT~CAAAGCAGGCAA~~
~CA~TC~~~~~~~~~~~~~~~~~~~~~~~~~~~~~~G~~CCTGAATAATGGTGCATGGAA
TAATGGAATAG~GACCTCGGTTCTATTTT~~~~GCTGGTTTT~CGGAGCTGGAGGTAATG
ATTAAGAGGGACTGACGGGGGCAT~~~~~~~~~~~~~~~~~~~~~~~~~~~~~~~~~~~~
~~~~~~~~~~~~~~~~~~~~~~~~~~~~~~~~~~~~~~~~~~~~~~~~~~~~~~~~~~~~
~~~~~~~~~~~~~~~~~~~~~~~~~~~~~~~~~~~~~~~~~~~~~~~~~~~~~~~~~~~~
~~~~~~~~~~~~~~~~~~~~~~~~~~~~~~~~~~~~~~~~~~~~~~~~~~~~~~~~~~~~
~~~~~~~~~~~~~~~~~~~~~~~~~~~~~~~~~~~~~~~~~~~~~~~~~~~~~~~~~~~~
~~~~~~~~~~~~~~~~~~~~~~~~~~~~~~~~~~~~~~~~~~~~~~~~~~~~~~~~~~~~
~~~~~~~~~~~~~~~~~~~~~~~~~~~~~~~~~~~~~~~~~~~~~~~~~~~~~~~~~~~~
~~~~~~~~~~~~~~~~~~~~~~~~~~~~~~~~~~~~~~~~~~~~~~~~~~~~~~~~~~~~
~~~~~~~~~~~~~~~~~~~~~~~~~~~~~~~~~~~~~~~~~~~~~~~~~~~~~~~~~~~~
~~~~~~~~~~~~~~~~~~~~~~~~~~~~~~~~~~~~~~~~~~~~~~~~~~~~~~~~~~~~
~~~~~~~~~~~~~~~~~~~~~~~~~~~~~~~~~~~~~~~~~~~~~~~~~~~~~~~~~~~~
~~~~~~~~~~~~~~~~~~~~~~~~~~~~~~~~~~~~~~~~~~~~~~~~~~~~~~~~~~~~
~~~~~~~~~~~~~~~~~~~~~~~~~~~~~~~~~~~~~~~~~~~~~~~~~~~~~~~~~~~~
~~~~~~~~~~~~~~~~~~~~~~~~~~~~~~~~~~~~~~~~~~~~~~~~~~~~~~~~~~~~
~~~~~~~~~~~~~~~~~~~~~~~~~~~~~~~~~~~~~~~~~~~~~~~~~~~~~~~~~~~~
~~~~~~~~~~~~~~~~~~~~~~~~~~~~~~~~~~~~~~~~~~~~~~~~~~~~~~~~~~~~
~~~~~~~~~~~~~~~~~~~~~~~~~~~~~~~~~~~~~~~~~~~~~~~~~~~~~~~~~~~~
~~~~~~~~~~~~~~~~~~~~~~~~~~~~~~~~~~~~~~~~~~~~~~~~~~~~~~~~~~~~
~~~~~~~~~~~~~~~~~~~~~~~~~~~~~~~~~~~~~~~~~~~~~~~~~~~~~~~~~~~~
~~~~~~~~~~~~~~~~~~~~~~~~~~~~~~~~~~~~~~~~~~~~~~~~~~~~~~~~~~~~
~~~~~~~~~~~~~~~~~~~~~~~~~~~~~~~~~~~~~~~~~~~~~~~~~~~~~~~~~~~~
~~~~~~~~~~~~~~~~~~~~~~~~~~~~~~~~~~~~~~~~~~~~~~~~~~~~~~~~~~~~
~~~~~~~~~~~~~~~~~~~~~~~~~~~~~~~~~~~~~~
>MOLLUSCA_Perna viridis DQ640528
~~~~~~~~~~~~~~~~~~~~~~~~~~~~GTCATATGCTTGTCTCAAAGATTAAGCCATG~
CATGT~CTAAGTACATACTTTT~~~~~~~~~~ACATG~~~GTGAAACCGCGAAT~GGCTC
ATT~AAATCAGTTATGGTTCCTTAGATC~~GTAC~~A~~~~~~~~~A~~~TCCTACTTGG
ATAACTGT~GGTAATTCTAGAGCTAATACATGAAACTGACGCTCCGACCC~TCTG~~GGA
A~~~~~AGAGCGCGTTTATTAG~AACAAGACCAGTCGGG~~~~~~~~~~~~~~~~~~~~~
~~~~~~GTT~~~C~~~~~~~~~~~~~~~~GCCCCG~TACGAT~~TGGTGATACTGGATAA
CTTT~~GTGCAGATCGCA~~CGGCC~~~~~~~~~TCGCGCCGGCGACGTATCTTT~~~CA
AATGTCTGCCCTATCAA~CTGTCGATGGTACGTGATATGCCTACCATGGTTGTAACGGGT
AAC~GGGGAATCAGGGTTCG~ATTCCGGAGAGGGAGCATGAGAAAC~GGCTACCACATCC
AAGGAAGGCAGCAGGCGCGCAAATTACCC~ACTCCTGGCACGGGGAGGTAGTGACGAAAA
ATAACAATACGGGACTCTTT~CGAGGCCCCG~~TAATTGGAATGAGCACACTTTAAACCC
TTTG~~~~~~~~~~~~~~~~~~~~~~~~~~~~~~~~~~~~~~~~~~~~~~~~~~~~A~~~
~~~~~~~~CGAGGATCTATTGGAGGGCAAGTCTGGTGCCAGCAGCC~~GCGGTAATTCCA
GCTCCAATAG~CGTATATTAAAGTTGTTGCAGTTAAAAA~~GCTCGTAGTTGGA~~~~~~
~TCTCGGGTCCCAGGCTTGCG~~~GTCCGAC~~~~~GCAC~GTCGGTTTACTGCTT~~G~
TCCTGACCT~~~~~~~~~~~~~~~~~~~~~~~~~~~~~~~~AC~~~~~CTCCCGGTT~~~
~CG~~~~~~~~~~~~~~~~CCCTTGGTGCT~~~CTTGACT~~GAGTGTCTC~~~~~GGGT
GGCCGGAA~~~~~~~~~CGTTTAC~TTTGAAAAAATTAGAGTGTT~CAAAGCAGGCAA~~
~CA~TC~~~~~~~~~~~~~~~~~~~~~~~~~~~~~~G~~CCTGAATAATGGTGCATGGAA
TAATGGAATAG~GACCTCGGTTCTATTTT~~~~GCTGGTTTT~CGGAGCTGGAGGTAATG
ATTAAGAGGGACTGACGGGGGCAT~~~~~~~~~~~~~~~~~~~~~~~~~~~~~~~~~~~~
~~~~~~~~~~~~~~~~~~~~~~~~~~~~~~~~~~~~~~~~~~~~~~~~~~~~~~~~~~~~
~~~~~~~~~~~~~~~~~~~~~~~~~~~~~~~~~~~~~~~~~~~~~~~~~~~~~~~~~~~~
~~~~~~~~~~~~~~~~~~~~~~~~~~~~~~~~~~~~~~~~~~~~~~~~~~~~~~~~~~~~
~~~~~~~~~~~~~~~~~~~~~~~~~~~~~~~~~~~~~~~~~~~~~~~~~~~~~~~~~~~~
~~~~~~~~~~~~~~~~~~~~~~~~~~~~~~~~~~~~~~~~~~~~~~~~~~~~~~~~~~~~
~~~~~~~~~~~~~~~~~~~~~~~~~~~~~~~~~~~~~~~~~~~~~~~~~~~~~~~~~~~~
~~~~~~~~~~~~~~~~~~~~~~~~~~~~~~~~~~~~~~~~~~~~~~~~~~~~~~~~~~~~
~~~~~~~~~~~~~~~~~~~~~~~~~~~~~~~~~~~~~~~~~~~~~~~~~~~~~~~~~~~~
~~~~~~~~~~~~~~~~~~~~~~~~~~~~~~~~~~~~~~~~~~~~~~~~~~~~~~~~~~~~
~~~~~~~~~~~~~~~~~~~~~~~~~~~~~~~~~~~~~~~~~~~~~~~~~~~~~~~~~~~~
~~~~~~~~~~~~~~~~~~~~~~~~~~~~~~~~~~~~~~~~~~~~~~~~~~~~~~~~~~~~
~~~~~~~~~~~~~~~~~~~~~~~~~~~~~~~~~~~~~~~~~~~~~~~~~~~~~~~~~~~~
~~~~~~~~~~~~~~~~~~~~~~~~~~~~~~~~~~~~~~~~~~~~~~~~~~~~~~~~~~~~
~~~~~~~~~~~~~~~~~~~~~~~~~~~~~~~~~~~~~~~~~~~~~~~~~~~~~~~~~~~~
~~~~~~~~~~~~~~~~~~~~~~~~~~~~~~~~~~~~~~~~~~~~~~~~~~~~~~~~~~~~
~~~~~~~~~~~~~~~~~~~~~~~~~~~~~~~~~~~~~~~~~~~~~~~~~~~~~~~~~~~~
~~~~~~~~~~~~~~~~~~~~~~~~~~~~~~~~~~~~~~~~~~~~~~~~~~~~~~~~~~~~
~~~~~~~~~~~~~~~~~~~~~~~~~~~~~~~~~~~~~~~~~~~~~~~~~~~~~~~~~~~~
~~~~~~~~~~~~~~~~~~~~~~~~~~~~~~~~~~~~~~~~~~~~~~~~~~~~~~~~~~~~
~~~~~~~~~~~~~~~~~~~~~~~~~~~~~~~~~~~~~~~~~~~~~~~~~~~~~~~~~~~~
~~~~~~~~~~~~~~~~~~~~~~~~~~~~~~~~~~~~~~~~~~~~~~~~~~~~~~~~~~~~
~~~~~~~~~~~~~~~~~~~~~~~~~~~~~~~~~~~~~~
>MOLLUSCA_Perumytilus purpuratus DQ640534
~~~~~~~~~~~~~~~~~~~~~~~~~~~~GTCATATGCTTGTCTCAAAGATTAAGCCATG~
CATGT~CTAAGTACATACTTTT~~~~~~~~~~ACATA~~~GTGAAACCGCGAAT~GGCTC
ATT~AAATCAGTTATGGTTCCTTAGATC~~GTAC~~A~~~~~~~~~A~~~TCCTACTTGG
ATAACTGT~GGTAATTCTAGAGCTAATACATGCAAGAAA~GCTCCGACC~~TCAG~~GGA
A~~~~~AGAGCGCGTTTATTAG~ATCAAAACCAGTCGGG~~~~~~~~~~~~~~~~~~~~~
~~~~~~~TC~~GCA~~~~~~~~~~~~~A~GGCCCG~TCGGAT~~TGGTGATACTGGATAA
CTTT~~GTGCCGATCGCA~~CGGCC~~~~~~~~~TCGCGCCGGCGACGTATCTTT~~~CA
AATGTCTGCCCTATCAA~CTTTCGATGGTACGTGATATGCCTACCATGGTTGTAACGGGT
AAC~GGGGAATCAGGGTTCG~ATTCCGGAGAGGGAGCATGAGAAAC~GGCTACCACATCC
AAGGAAGGCAGCAGGCGCGCAAATTACCC~ACTCCTGGCACGGGGAGGTAGTGACGAAAA
ATAACAATACGGGACTCTTT~CGAGGCCCCG~~TAATTGGAATGAGTACACTTTAAACCC
TTTA~~~~~~~~~~~~~~~~~~~~~~~~~~~~~~~~~~~~~~~~~~~~~~~~~~~~A~~~
~~~~~~~~CGAGGATCTATTGGAGGGCAAGTCTGGTGCCAGCAGCC~~GCGGTAATTCCA
GCTCCAATAG~CGTATATTAAAGTTGTTGCAGTTAAAAA~~GCTCGTAGTTGGA~~~~~~
~TCTCGGGTC~CAGGCTGGTG~~~GTCCGCC~~~~~GCAT~GGCGGTT~ACTGCTT~~G~
TCCTGACCT~~~~~~~~~~~~~~~~~~~~~~~~~~~~~~~~AC~~~~~CTCCCGGTT~~~
~TG~~~~~~~~~~~~~~~~CCCTTGGTGCT~~~CTTGACT~~GAGTGTCTC~~~~~GGGT
GGCCGGAA~~~~~~~~~CGTTTAC~TTTGAAAAAATTAGAGTGTT~CAAAGCAGGCAA~~
~T~~TC~~~~~~~~~~~~~~~~~~~~~~~~~~~~~~G~~CCTGAATAATGGTGCATGGAA
TAATGGAATAG~GACCTCGGTTCTATTTT~~~~GCTGGTTTT~CGGAGCTTGAGGTAATG
ATTAAGAGGGACTGACGGGGGCAT~~~~~~~~~~~~~~~~~~~~~~~~~~~~~~~~~~~~
~~~~~~~~~~~~~~~~~~~~~~~~~~~~~~~~~~~~~~~~~~~~~~~~~~~~~~~~~~~~
~~~~~~~~~~~~~~~~~~~~~~~~~~~~~~~~~~~~~~~~~~~~~~~~~~~~~~~~~~~~
~~~~~~~~~~~~~~~~~~~~~~~~~~~~~~~~~~~~~~~~~~~~~~~~~~~~~~~~~~~~
~~~~~~~~~~~~~~~~~~~~~~~~~~~~~~~~~~~~~~~~~~~~~~~~~~~~~~~~~~~~
~~~~~~~~~~~~~~~~~~~~~~~~~~~~~~~~~~~~~~~~~~~~~~~~~~~~~~~~~~~~
~~~~~~~~~~~~~~~~~~~~~~~~~~~~~~~~~~~~~~~~~~~~~~~~~~~~~~~~~~~~
~~~~~~~~~~~~~~~~~~~~~~~~~~~~~~~~~~~~~~~~~~~~~~~~~~~~~~~~~~~~
~~~~~~~~~~~~~~~~~~~~~~~~~~~~~~~~~~~~~~~~~~~~~~~~~~~~~~~~~~~~
~~~~~~~~~~~~~~~~~~~~~~~~~~~~~~~~~~~~~~~~~~~~~~~~~~~~~~~~~~~~
~~~~~~~~~~~~~~~~~~~~~~~~~~~~~~~~~~~~~~~~~~~~~~~~~~~~~~~~~~~~
~~~~~~~~~~~~~~~~~~~~~~~~~~~~~~~~~~~~~~~~~~~~~~~~~~~~~~~~~~~~
~~~~~~~~~~~~~~~~~~~~~~~~~~~~~~~~~~~~~~~~~~~~~~~~~~~~~~~~~~~~
~~~~~~~~~~~~~~~~~~~~~~~~~~~~~~~~~~~~~~~~~~~~~~~~~~~~~~~~~~~~
~~~~~~~~~~~~~~~~~~~~~~~~~~~~~~~~~~~~~~~~~~~~~~~~~~~~~~~~~~~~
~~~~~~~~~~~~~~~~~~~~~~~~~~~~~~~~~~~~~~~~~~~~~~~~~~~~~~~~~~~~
~~~~~~~~~~~~~~~~~~~~~~~~~~~~~~~~~~~~~~~~~~~~~~~~~~~~~~~~~~~~
~~~~~~~~~~~~~~~~~~~~~~~~~~~~~~~~~~~~~~~~~~~~~~~~~~~~~~~~~~~~
~~~~~~~~~~~~~~~~~~~~~~~~~~~~~~~~~~~~~~~~~~~~~~~~~~~~~~~~~~~~
~~~~~~~~~~~~~~~~~~~~~~~~~~~~~~~~~~~~~~~~~~~~~~~~~~~~~~~~~~~~
~~~~~~~~~~~~~~~~~~~~~~~~~~~~~~~~~~~~~~~~~~~~~~~~~~~~~~~~~~~~
~~~~~~~~~~~~~~~~~~~~~~~~~~~~~~~~~~~~~~~~~~~~~~~~~~~~~~~~~~~~
~~~~~~~~~~~~~~~~~~~~~~~~~~~~~~~~~~~~~~
>MOLLUSCA_Pholas dactylus AY070122 
~~~~~~~~~~~~~~~~~~~~~~~~~~~~~~~~~~~~~~~~~~~~~~~~~~~~~~~~~~~~
~~~~~~~~~~~~~~~~~~~~~~~~~~~~~~~~~CG~~~~~GCGAAACTGCGAAT~GGCTC
ATT~AAATCAGTTATGGTTCCTTAGATC~~GTAC~~A~~~~~~~~~A~~~TCCTACTTGG
ATAACTGT~GGCAATTCTAGAGCTAATACATGCAACACG~GCTCCGACCCGCGAG~~GGG
A~~~~~AGAGCGCTTTTGTTAG~CCCAAAACCAACGCGT~~~~~~~~~~~~~~~~~~~~~
~~~~~~GGTGGTCGCTCA~~~~CGCGGCCGCCCGC~TCTGCGC~TGGTGACTCTGAACAA
CTTT~~GTGCCGATCGCA~~CGGCCT~~~~~~~~CCGCGCCGGCGACGCATCTTT~~~CA
AGTGTCTGCCCTATCAA~CTTTCGATGGTACGTGCTATGCCTACCATGGTGATAACGGGT
AAC~GGGGAATCAGGGTTCG~ATTCCGGAGAGGGAGCATGAGATAC~GGCTACCACATCC
AAGGAAGGCAGCAGGCGCGCAAATTACCC~AATCCCGACACGGGGAGGTAGTGACGAAAA
ATAACAATACGGGACTCTTT~CGAGGCCCCG~~TAATTGGAATGAGTACACTTTAAATCC
TTTA~~~~~~~~~~~~~~~~~~~~~~~~~~~~~~~~~~~~~~~~~~~~~~~~~~~~A~~~
~~~~~~~~CGAGGATCCATTGGAGGGCAAGTCTGGTGCCAGCAGCC~~GCGGTAATTCCA
GCTCCAATAG~CGTATATTAAAGTTGCTGCAGTTAAAAA~~GCTCGTAGTTGGA~~~~~~
~TCTCGGGTG~CAGGCTTGCG~~~GTCCGCC~~~~~TCGC~GGCGGTC~ACTGCT~~~CG
TCCTGACCT~~~~~~~~~~~~~~~~~~~~~~~~~~~~~~~~CGT~~~~CCGCCGGTGTCA
CCGT~~~~~~~~~~~~~~~CCCTTGGTGCT~~~CTTGACC~~GAGTGTCTC~~~~~GGGC
GGCCGGTA~~~~~~~~~CGTTTAC~TTTGAAGAAATTAGAGTGCT~CAAAGCAGGCCA~~
~CAGCC~~~~~~~~~~~~~~~~~~~~~~~~~~~~~~G~~CCTGAATAATGGTGCATGGAA
TAATGGAATAG~GACCTCGGTTCTATTTT~~~~GTTGGCTCT~CGGAGCTCGAGGTAATG
~~~~~~~~~~~~~~~~~~~~~~~~~~~~~~~~~~~~~~~~~~~~~~~~~~~~~~~~~~~~
~~~~~~~~~~~~~~~~~~~~~~~~~~~~~~~~~~~~~~~~~~~~~~~~~~~~~~~~~~~~
~~~~~~~~~~~~~~~~~~~~~~~~~~~~~~~~~~~~~~~~~~~~~~~~~~~~~~~~~~~~
~~~~~~~~~~~~~~~~~~~~~~~~~~~~~~~~~~~~~~~~~~~~~~~~~~~~~~~~~~~~
~~~~~~~~~~~~~~~~~~~~~~~~~~~~~~~~~~~~~~~~~~~~~~~~~~~~~~~~~~~~
~~~~~~~~~~~~~~~~~~~~~~~~~~~~~~~~~~~~~~~~~~~~~~~~~~~~~~~~~~~~
~~~~~~~~~~~~~~~~~~~~~~~~~~~~~~~~~~~~~~~~~~~~~~~~~~~~~~~~~~~~
~~~~~~~~~~~~~~~~~~~~~~~~~~~~~~~~~~~~~~~~~~~~~~~~~~~~~~~~~~~~
~~~~~~~~~~~~~~~~~~~~~~~~~~~~~~~~~~~~~~~~~~~~~~~~~~~~~~~~~~~~
~~~~~~~~~~~~~~~~~~~~~~~~~~~~~~~~~~~~~~~~~~~~~~~~~~~~~~~~~~~~
~~~~~~~~~~~~~~~~~~~~~~~~~~~~~~~~~~~~~~~~~~~~~~~~~~~~~~~~~~~~
~~~~~~~~~~~~~~~~~~~~~~~~~~~~~~~~~~~~~~~~~~~~~~~~~~~~~~~~~~~~
~~~~~~~~~~~~~~~~~~~~~~~~~~~~~~~~~~~~~~~~~~~~~~~~~~~~~~~~~~~~
~~~~~~~~~~~~~~~~~~~~~~~~~~~~~~~~~~~~~~~~~~~~~~~~~~~~~~~~~~~~
~~~~~~~~~~~~~~~~~~~~~~~~~~~~~~~~~~~~~~~~~~~~~~~~~~~~~~~~~~~~
~~~~~~~~~~~~~~~~~~~~~~~~~~~~~~~~~~~~~~~~~~~~~~~~~~~~~~~~~~~~
~~~~~~~~~~~~~~~~~~~~~~~~~~~~~~~~~~~~~~~~~~~~~~~~~~~~~~~~~~~~
~~~~~~~~~~~~~~~~~~~~~~~~~~~~~~~~~~~~~~~~~~~~~~~~~~~~~~~~~~~~
~~~~~~~~~~~~~~~~~~~~~~~~~~~~~~~~~~~~~~~~~~~~~~~~~~~~~~~~~~~~
~~~~~~~~~~~~~~~~~~~~~~~~~~~~~~~~~~~~~~~~~~~~~~~~~~~~~~~~~~~~
~~~~~~~~~~~~~~~~~~~~~~~~~~~~~~~~~~~~~~~~~~~~~~~~~~~~~~~~~~~~
~~~~~~~~~~~~~~~~~~~~~~~~~~~~~~~~~~~~~~~~~~~~~~~~~~~~~~~~~~~~
~~~~~~~~~~~~~~~~~~~~~~~~~~~~~~~~~~~~~~
>MOLLUSCA_Pisidium obtusale AM774539 
~~~~~~~~~~~~~~~~~~~~~~~~~~~~~~~~~~~~~~~~~~~~~~~~~~~~~~~~~~~~
~~~~~~~~~~~~~~~~~~~~~~~~~~~~~~~~~CG~~~~~GCTAAACTGCGAAT~GGCTC
ATT~AAATCAGTTATGGTTCCTTAGATC~~GTAC~~A~~~~~~~~~A~~~TCCTACTTGG
ATAACTGT~GGCAATTCTAGAGCTAATACATGCAACACA~GCTCCGACC~~TTCG~~GGG
A~~~~~AGAGCGCTTTTGTTAG~CCCAAAACCAATGCGGG~~~~~~~~~~~~~~~~~~~~
~~~~~~TCCTCTCG~~~~~~~~~~~~~GGGGCTCGCTCAAAAT~TGGTGACTCTGAACAA
CTTT~~TTGCCGATCGCA~~TGGCC~~~~~~~~~TCGTGCCGGCGACGTATCTTT~~~CA
AGTGTCTGCCCTATCAA~CTTTCGATGGTACGTGCTATGCCTACCATGGTGATAACGGGT
AAC~GGGGAATCAGGGTTCG~ATTCCGGAGAGGGAGCATGAGATAC~GGCTACCACATCC
AAGGAAGGCAGCAGGCGCGCAAATTACCC~ACTCTCGACACGGGGAGGTAGTGACGAAAA
ATAACAATACGGGACTCTTT~CGAGGCCCCG~~TAATTGGAATGAGTACACTTTAAATCC
TTTA~~~~~~~~~~~~~~~~~~~~~~~~~~~~~~~~~~~~~~~~~~~~~~~~~~~~A~~~
~~~~~~~~CGAGGATCAATTGGAGGGCAAGTCTGGTGCCAGCAGCC~~GCGGTAATTCCA
GCTCCAATAG~CGTATATTAAAGTTGCTGCAGTTAAAAA~~GCTCGTAGTTGGA~~~~~~
~TCTCGGGTG~CAGGCTTGCG~~~GTCCGCC~~~~~TCGC~GGCGGTC~ACTGCT~~~CG
TCCTGACCT~~~~~~~~~~~~~~~~~~~~~~~~~~~~~~~~CC~~~~~TAGCCGGTGT~A
CCGT~~~~~~~~~~~~~~~CCCTTGGTGCT~~~CTTGACT~~GAGTGTCTC~~~~~GGGC
GGCCGGAA~~~~~~~~~CGTTTAC~TTTGAAGAAATTAGAGTGCT~TAAAGCAGGCC~~~
~ACGTC~~~~~~~~~~~~~~~~~~~~~~~~~~~~~~G~~CCTGTATAATGGTGCATGGAA
TAATGGAATAG~GACCTCGGTTCTATTTT~~~~GTTGGTTTT~CGGAGCTCGAGGTAATG
~~~~~~~~~~~~~~~~~~~~~~~~~~~~~~~~~~~~~~~~~~~~~~~~~~~~~~~~~~~~
~~~~~~~~~~~~~~~~~~~~~~~~~~~~~~~~~~~~~~~~~~~~~~~~~~~~~~~~~~~~
~~~~~~~~~~~~~~~~~~~~~~~~~~~~~~~~~~~~~~~~~~~~~~~~~~~~~~~~~~~~
~~~~~~~~~~~~~~~~~~~~~~~~~~~~~~~~~~~~~~~~~~~~~~~~~~~~~~~~~~~~
~~~~~~~~~~~~~~~~~~~~~~~~~~~~~~~~~~~~~~~~~~~~~~~~~~~~~~~~~~~~
~~~~~~~~~~~~~~~~~~~~~~~~~~~~~~~~~~~~~~~~~~~~~~~~~~~~~~~~~~~~
~~~~~~~~~~~~~~~~~~~~~~~~~~~~~~~~~~~~~~~~~~~~~~~~~~~~~~~~~~~~
~~~~~~~~~~~~~~~~~~~~~~~~~~~~~~~~~~~~~~~~~~~~~~~~~~~~~~~~~~~~
~~~~~~~~~~~~~~~~~~~~~~~~~~~~~~~~~~~~~~~~~~~~~~~~~~~~~~~~~~~~
~~~~~~~~~~~~~~~~~~~~~~~~~~~~~~~~~~~~~~~~~~~~~~~~~~~~~~~~~~~~
~~~~~~~~~~~~~~~~~~~~~~~~~~~~~~~~~~~~~~~~~~~~~~~~~~~~~~~~~~~~
~~~~~~~~~~~~~~~~~~~~~~~~~~~~~~~~~~~~~~~~~~~~~~~~~~~~~~~~~~~~
~~~~~~~~~~~~~~~~~~~~~~~~~~~~~~~~~~~~~~~~~~~~~~~~~~~~~~~~~~~~
~~~~~~~~~~~~~~~~~~~~~~~~~~~~~~~~~~~~~~~~~~~~~~~~~~~~~~~~~~~~
~~~~~~~~~~~~~~~~~~~~~~~~~~~~~~~~~~~~~~~~~~~~~~~~~~~~~~~~~~~~
~~~~~~~~~~~~~~~~~~~~~~~~~~~~~~~~~~~~~~~~~~~~~~~~~~~~~~~~~~~~
~~~~~~~~~~~~~~~~~~~~~~~~~~~~~~~~~~~~~~~~~~~~~~~~~~~~~~~~~~~~
~~~~~~~~~~~~~~~~~~~~~~~~~~~~~~~~~~~~~~~~~~~~~~~~~~~~~~~~~~~~
~~~~~~~~~~~~~~~~~~~~~~~~~~~~~~~~~~~~~~~~~~~~~~~~~~~~~~~~~~~~
~~~~~~~~~~~~~~~~~~~~~~~~~~~~~~~~~~~~~~~~~~~~~~~~~~~~~~~~~~~~
~~~~~~~~~~~~~~~~~~~~~~~~~~~~~~~~~~~~~~~~~~~~~~~~~~~~~~~~~~~~
~~~~~~~~~~~~~~~~~~~~~~~~~~~~~~~~~~~~~~~~~~~~~~~~~~~~~~~~~~~~
~~~~~~~~~~~~~~~~~~~~~~~~~~~~~~~~~~~~~~
>MOLLUSCA_Septifer bilocularis AJ389645
~~~~~~~~~~~~~TTGATCCTGCCAGTAGTCATATGCTTGTCTCAAAGATTAAGCN~TG~
CATGT~CTAAGTACAAACTTTT~~~~~~~~~~ACATA~~~GTGAAACCGCGAAT~GGCTC
ATT~AAATCAGTTATGGTTCCTTAGATC~~GTAC~~A~~~~~~~~~A~~~TCCTACTTGG
ATAACTGT~GGTAATTCTAGAGCTAATACATGAAACCACAGCTCCGACCG~CGAG~~G~A
A~~~~~GGAGCGCGTTTATTAG~ATCAAAACCAGTCGGG~~~~~~~~~~~~~~~~~~~~~
~~~~~~~TC~~GCA~~~~~~~~~~~~~A~GGCCCG~TCAGAT~~TGGTGAGGCTGGATAA
CTTT~~GTGCTGATCGCA~~CGGCC~~~~~~~~~TCGCGCCGGCGACGTATCTTT~~~CA
AATGTCTGCCCTATCAA~CTTTCGATGGTACGTGATATGCCTACCATGGTTGTAACGGGT
AAC~GGGGAATCAGGGTTCG~ATTCCGGAGAGGGAGCATGAGAAAC~GGCTACCACATCC
AAGGAAGGCAGCAGGCGCGCAAATTACCC~ACTCCTGGCACGGGGAGGTAGTGACGAAAA
ATAACAATACGGGACTCTTT~CGAGGCCCCG~~TAATTGGAATGAGTACACTTTAAACCC
TTTA~~~~~~~~~~~~~~~~~~~~~~~~~~~~~~~~~~~~~~~~~~~~~~~~~~~~A~~~
~~~~~~~~CGAGGATCTATTGGAGGGCAAGTCTGGTGCCAGCAGCC~~GCGGTAATTCCA
GCTCCAATAG~CGTATATTAAAGTTGTTGCAGTTAAAAA~~GCTCGTAGTTGGA~~~~~~
~TCTCGGGTCC~AGGCTTGCG~~~GTCCGAC~~~~~GCAC~GTCGGTT~ACTGCTC~~G~
TCCTGACCT~~~~~~~~~~~~~~~~~~~~~~~~~~~~~~~~AC~~~~~CTCCCGGTT~~~
~TG~~~~~~~~~~~~~~~~CCCTTGGTGCT~~~CTTGACT~~GAGTGTCTC~~~~~GGGT
GGCCGGAA~~~~~~~~~CGTTTAC~TTTGAAAAAATTAGAGTGTT~CAAAGCAGGCAA~~
~T~~TC~~~~~~~~~~~~~~~~~~~~~~~~~~~~~~G~~CCTGAATAATGGTGCATGGAA
TAATGGAATAG~GACCTCGGTTCTATTTT~~~~GCTGGTTTT~CGGAGCTTGAGGTAATG
ATTAAGAGGGACTGACGGGGGCATTCGTATTACGGTGTT~AGAGGTGAAATTCTTGGATC
GCCGTAAG~AC~GAACTACTGCGAAAGCATTTGCCAAGAATG~TTTTCATTACNNAA~GA
ACGAAAGTCAGAGG~TTCGAAGACGATC~AGATACCGTCGTAGTTCTGA~CCATAAACGA
TGCCAACTAGCGATCC~GC~~~~~~~~~~~C~~~~GGAGTTGCTTCAATG~~~~~~~~~~
~~~~~~~~~~~~~~~~~~~~~~~~~~~~~~~~~~~~~~~~~~~~~~~~~~~~~~~~~~~~
~~~~~~~~~~~~~~A~CTCGGCAGGCAGCCC~CCGGGAAACC~AA~~AGTTTTTGGGTT~
CCGGGGGAAGTATGGTTGCAAAGCT~GAAACTTAAAGGAATTGACGGAAGGGCACCACCA
GG~AGTGGAG~SCTGCGGCTTAATTT~GACTCAACACGGGAAAACTCACCCGGCCCGGAC
ACTGTAAGGATTGACAGATTGAG~AGCTCTTTCTTGATTCGGTGGGTGGTGGTGCATGGC
CGTTCTTAGTTGGTGGAGCGATTTG~TCTGGTTAA~TTCCGATAA~CGAACGAGACTCTA
G~CCTACTAAA~~~~~~~~~~~~~~~~~~~~~~T~~AGTTCACCGATCCT~~~~~~~~~~
~~TGTGCGTC~~~~~~~~~~~~~~~~~~~~~~~~~~~~~~~~~~~~~~~~~G~~~~GTGC
AACTTCTTAGAGGGACAAG~~TGGCG~~TTTAGCCACACGAGATT~~NAGCAATAACAGG
TCTGTGATGCCCTTAGATGTTCGGGGCCGCACGC~GCGCTACACTGAAGGAATCAACGTG
TCTC~~~~~~~~~~~~~~~~~~~~~~~~~~~~~~~~~~~~~~~~~~~~~~~~~~~~~~~~
~~~~~~~~~~~~~~~~~TGCCCTTGCCTGG~~~~~~~~~~~~~~~~~~~~~~~~~~~~~~
~~~~~~~~~~~~~~~~~~~~~~~~~~AAAGGTTGGGTAACCCG~TTGAACCTCCTTCGTG
CTAGGGATTGGGGCTTGTAATTCTTCCCCATGAACGAGGAATTCCCAGTAAGCGCGAGTC
ATAAGCTCGCGTTGATTACGTCCCTGCCCTTTGTACACACCGCCCGTCGCTACTACCGAT
TGGACGTTTTAGTGAGCGCCTCGGATTGGACCCGGAA~CGGTCGGCAACGATTGTACCG~
~~~~~GTGTGCCGAAAAGACGCGCAAACTTGAACGTC~TAGAGGANGTAAAAGTCGTAAC
AAGGTTTCCGTAGGTGAACC~~~~~~~~~~~~~~~~~~~~~~~~~~~~~~~~~~~~~~~~
~~~~~~~~~~~~~~~~~~~~~~~~~~~~~~~~~~~~~~
>MOLLUSCA_Sphaerium corneum AM774537  
~~~~~~~~~~~~~~~~~~~~~~~~~~~~~~~~~~~~~~~~~~~~~~~~~~~~~~~~~~~~
~~~~~~~~~~~~~~~~~~~~~~~~~~~~~~~~~CG~~~~~GCTAAACTGCGAAT~GGCTC
ATT~AAATCAGTTATGGTTCCTTAGATC~~GTAC~~A~~~~~~~~~A~~~TCCTACTTGG
ATAACTGT~GGCAATTCTAGAGCTAATACATGCAACACA~GCTCCGACC~~TTCG~~GGG
A~~~~~AGAGCGCTTTTGTTAG~CCCAAAACCAATGCGGG~~~~~~~~~~~~~~~~~~~~
~~~~~~TCCTCTCG~~~~~~~~~~~~~GGGGCCCGCTCAAAAT~TGGTGACTCTGAACAA
CTTT~~TTGCCGATCGCA~~TGGCC~~~~~~~~~TCGTGCCGGCGACGTATCTTT~~~CA
AGTGTCTGCCCTATCAA~CTTTCGATGGTACGTGCTATGCCTACCATGGTGATAACGGGT
AAC~GGGGAATCAGGGTTCG~ATTCCGGAGAGGGAGCATGAGATAC~GGCTACCACATCC
AAGGAAGGCAGCAGGCGCGCAAATTACCC~ACTCTCGACACGGGGAGGTAGTGACGAAAA
ATAACAATACGGGACTCTTT~CGAGGCCCCG~~TAATTGGAATGAGTACACTTTAAATCC
TTTA~~~~~~~~~~~~~~~~~~~~~~~~~~~~~~~~~~~~~~~~~~~~~~~~~~~~A~~~
~~~~~~~~CGAGGATCAATTGGAGGGCAAGTCTGGTGCCAGCAGCC~~GCGGTAATTCCA
GCTCCAATAG~CGTATATTAAAGTTGCTGCAGTTAAAAA~~GCTCGTAGTTGGA~~~~~~
~TCTCGGGTG~CAGGCTTGCG~~~GTCCGCC~~~~~TCGC~GGCGGTC~ACTGCT~~~CG
TCCTGACCT~~~~~~~~~~~~~~~~~~~~~~~~~~~~~~~~CC~~~~~TAGCCGGTGT~A
CCGT~~~~~~~~~~~~~~~CCCTTGATTCC~~~TTTGAAC~~GGGTGTCTC~~~~~GGGC
GGCCGGAA~~~~~~~~~CGTTTAC~TTTGAAGAAATTAGAGTGCT~TAAAGCAGGCC~~~
~TCGTC~~~~~~~~~~~~~~~~~~~~~~~~~~~~~~G~~CCTGTATAATGGTGCATGGAA
TAATGGAATAG~GACCTCGGTTCTATTTT~~~~GTTGGTTTT~CGGAGCTCGAGGTAATG
~~~~~~~~~~~~~~~~~~~~~~~~~~~~~~~~~~~~~~~~~~~~~~~~~~~~~~~~~~~~
~~~~~~~~~~~~~~~~~~~~~~~~~~~~~~~~~~~~~~~~~~~~~~~~~~~~~~~~~~~~
~~~~~~~~~~~~~~~~~~~~~~~~~~~~~~~~~~~~~~~~~~~~~~~~~~~~~~~~~~~~
~~~~~~~~~~~~~~~~~~~~~~~~~~~~~~~~~~~~~~~~~~~~~~~~~~~~~~~~~~~~
~~~~~~~~~~~~~~~~~~~~~~~~~~~~~~~~~~~~~~~~~~~~~~~~~~~~~~~~~~~~
~~~~~~~~~~~~~~~~~~~~~~~~~~~~~~~~~~~~~~~~~~~~~~~~~~~~~~~~~~~~
~~~~~~~~~~~~~~~~~~~~~~~~~~~~~~~~~~~~~~~~~~~~~~~~~~~~~~~~~~~~
~~~~~~~~~~~~~~~~~~~~~~~~~~~~~~~~~~~~~~~~~~~~~~~~~~~~~~~~~~~~
~~~~~~~~~~~~~~~~~~~~~~~~~~~~~~~~~~~~~~~~~~~~~~~~~~~~~~~~~~~~
~~~~~~~~~~~~~~~~~~~~~~~~~~~~~~~~~~~~~~~~~~~~~~~~~~~~~~~~~~~~
~~~~~~~~~~~~~~~~~~~~~~~~~~~~~~~~~~~~~~~~~~~~~~~~~~~~~~~~~~~~
~~~~~~~~~~~~~~~~~~~~~~~~~~~~~~~~~~~~~~~~~~~~~~~~~~~~~~~~~~~~
~~~~~~~~~~~~~~~~~~~~~~~~~~~~~~~~~~~~~~~~~~~~~~~~~~~~~~~~~~~~
~~~~~~~~~~~~~~~~~~~~~~~~~~~~~~~~~~~~~~~~~~~~~~~~~~~~~~~~~~~~
~~~~~~~~~~~~~~~~~~~~~~~~~~~~~~~~~~~~~~~~~~~~~~~~~~~~~~~~~~~~
~~~~~~~~~~~~~~~~~~~~~~~~~~~~~~~~~~~~~~~~~~~~~~~~~~~~~~~~~~~~
~~~~~~~~~~~~~~~~~~~~~~~~~~~~~~~~~~~~~~~~~~~~~~~~~~~~~~~~~~~~
~~~~~~~~~~~~~~~~~~~~~~~~~~~~~~~~~~~~~~~~~~~~~~~~~~~~~~~~~~~~
~~~~~~~~~~~~~~~~~~~~~~~~~~~~~~~~~~~~~~~~~~~~~~~~~~~~~~~~~~~~
~~~~~~~~~~~~~~~~~~~~~~~~~~~~~~~~~~~~~~~~~~~~~~~~~~~~~~~~~~~~
~~~~~~~~~~~~~~~~~~~~~~~~~~~~~~~~~~~~~~~~~~~~~~~~~~~~~~~~~~~~
~~~~~~~~~~~~~~~~~~~~~~~~~~~~~~~~~~~~~~~~~~~~~~~~~~~~~~~~~~~~
~~~~~~~~~~~~~~~~~~~~~~~~~~~~~~~~~~~~~~
>MOLLUSCA_Sphaerium striatinum AF120558 
~~~~~~~~~~~~~~~~~~~~~~~~~~~~~~~~~~~~~~~~~~~~~~~~~~~~~~~~~~~~
~~~~~~~~~~~~~~~~~~~~~~~~~~~~~~~~~CG~~~~~GCTAAACTGCGAAT~GGCTC
ATT~AAATCAGTTATGGTTCCTTAGATC~~GTAC~~A~~~~~~~~~A~~~TCCTACTTGG
ATAACTGT~GGCAATTCTAGAGCTAATACATGCAACACA~GCTCCGACC~~TCCG~~GGG
A~~~~~AGAGCGCTTTTGTTAG~CCCAAAACCAATGCGGG~~~~~~~~~~~~~~~~~~~~
~~~~~~TCCTCTCG~~~~~~~~~~~~~GGGGCCCGCTCAAAAT~TGGTGACTCTGAACAA
CTTT~~TTGCCGATCGCA~~TGGCC~~~~~~~~~TCGTGCCGGCGACGTATCTTT~~~CA
AGTGTCTGCCCTATCAA~CTTTCGATGGTACGTGCTATGCCTACCATGGTGATAACGGGT
AAC~GGGGAATCAGGGTTCG~ATTCCGGAGAGGGAGCATGAGATAC~GGCTACCACATCC
AAGGAAGGCAGCAGGCGCGCAAATTACCC~ACTCTCGACACGGGGAGGTAGTGACGAAAA
ATAACAATACGGGACTCTTT~CGAGGCCCCG~~TAATTGGAATGAGTACACTTTAAATCC
TTTA~~~~~~~~~~~~~~~~~~~~~~~~~~~~~~~~~~~~~~~~~~~~~~~~~~~~A~~~
~~~~~~~~CGAGGATCAATTGGAGGGCAAGTCTGGTGCCAGCAGCC~~GCGGTAATTCCA
GCTCCAATAG~CGTATATTAAAGTTGCTGCAGTTAAAAA~~GCTCGTAGTTGGA~~~~~~
~TCTCGGGTT~CAGGCTTGCG~~~GTCCGCC~~~~~TCGC~GGCGGTC~ACTGCT~~~CG
CCCTGACCT~~~~~~~~~~~~~~~~~~~~~~~~~~~~~~~~CC~~~~~TAGCCGGTGT~A
CCGT~~~~~~~~~~~~~~~CCCTTGATTCC~~~TTTGAAC~~GGGTGTCTC~~~~~GGGC
GGCCGGAA~~~~~~~~~CGTTTAC~TTTGAAGAAATTAGAGTGCT~TAAAGCAGGCC~~~
~TCATC~~~~~~~~~~~~~~~~~~~~~~~~~~~~~~G~~CCTGTATAATGGTGCATGGAA
TAATGGAATAG~GACCTCGGTTCTATTTT~~~~GTTGGTTTT~CGGAGCTCGAGGTAATG
~~~~~~~~~~~~~~~~~~~~~~~~~~~~~~~~~~~~~~~~~~~~~~~~~~~~~~~~~~~~
~~~~~~~~~~~~~~~~~~~~~~~~~~~~~~~~~~~~~~~~~~~~~~~~~~~~~~~~~~~~
~~~~~~~~~~~~~~~~~~~~~~~~~~~~~~~~~~~~~~~~~~~~~~~~~~~~~~~~~~~~
~~~~~~~~~~~~~~~~~~~~~~~~~~~~~~~~~~~~~~~~~~~~~~~~~~~~~~~~~~~~
~~~~~~~~~~~~~~~~~~~~~~~~~~~~~~~~~~~~~~~~~~~~~~~~~~~~~~~~~~~~
~~~~~~~~~~~~~~~~~~~~~~~~~~~~~~~~~~~~~~~~~~~~~~~~~~~~~~~~~~~~
~~~~~~~~~~~~~~~~~~~~~~~~~~~~~~~~~~~~~~~~~~~~~~~~~~~~~~~~~~~~
~~~~~~~~~~~~~~~~~~~~~~~~~~~~~~~~~~~~~~~~~~~~~~~~~~~~~~~~~~~~
~~~~~~~~~~~~~~~~~~~~~~~~~~~~~~~~~~~~~~~~~~~~~~~~~~~~~~~~~~~~
~~~~~~~~~~~~~~~~~~~~~~~~~~~~~~~~~~~~~~~~~~~~~~~~~~~~~~~~~~~~
~~~~~~~~~~~~~~~~~~~~~~~~~~~~~~~~~~~~~~~~~~~~~~~~~~~~~~~~~~~~
~~~~~~~~~~~~~~~~~~~~~~~~~~~~~~~~~~~~~~~~~~~~~~~~~~~~~~~~~~~~
~~~~~~~~~~~~~~~~~~~~~~~~~~~~~~~~~~~~~~~~~~~~~~~~~~~~~~~~~~~~
~~~~~~~~~~~~~~~~~~~~~~~~~~~~~~~~~~~~~~~~~~~~~~~~~~~~~~~~~~~~
~~~~~~~~~~~~~~~~~~~~~~~~~~~~~~~~~~~~~~~~~~~~~~~~~~~~~~~~~~~~
~~~~~~~~~~~~~~~~~~~~~~~~~~~~~~~~~~~~~~~~~~~~~~~~~~~~~~~~~~~~
~~~~~~~~~~~~~~~~~~~~~~~~~~~~~~~~~~~~~~~~~~~~~~~~~~~~~~~~~~~~
~~~~~~~~~~~~~~~~~~~~~~~~~~~~~~~~~~~~~~~~~~~~~~~~~~~~~~~~~~~~
~~~~~~~~~~~~~~~~~~~~~~~~~~~~~~~~~~~~~~~~~~~~~~~~~~~~~~~~~~~~
~~~~~~~~~~~~~~~~~~~~~~~~~~~~~~~~~~~~~~~~~~~~~~~~~~~~~~~~~~~~
~~~~~~~~~~~~~~~~~~~~~~~~~~~~~~~~~~~~~~~~~~~~~~~~~~~~~~~~~~~~
~~~~~~~~~~~~~~~~~~~~~~~~~~~~~~~~~~~~~~~~~~~~~~~~~~~~~~~~~~~~
~~~~~~~~~~~~~~~~~~~~~~~~~~~~~~~~~~~~~~
>MOLLUSCA_Sphenia perversa AM774544 
~~~~~~~~~~~~~~~~~~~~~~~~~~~~~~~~~~~~~~~~~~~~~~~~~~~~~~~~~~~~
~~~~~~~~~~~~~~~~~~~~~~~~~~~~~~~~~CG~~~~~GCTAAACTGCGAAT~GGCTC
ATT~AAATCAGTTATGGTTCCTTAGATC~~GTAC~~A~~~~~~~~~A~~~TCCTACTTGG
ATAACTGT~GGCAATTCTAGAGCTAATACATGCAACACG~GCTCCGACCCGCGAG~~GGG
A~~~~~AGAGCGCTTTTGTTAG~CCCAAAACCAACGCGCG~~~~~~~~~~~~~~~~~~~~
~~~CGTCGCGTCCTC~~~~~~~~GGGCGCGGCGCCGCCACACGGTGGTGACTCTGGACAA
CTTT~~GTGCCGATCGCA~~CGGCCC~~~~~~~~TGGCGCCGGCGACGAATCTTT~~~CA
AGTGTCTGCCCTATCAA~CTTTCGATGGTACGTGCTATGCCTACCATGGTGATAACGGGT
AAC~GGGGAATCAGGGTTCG~ATTCCGGAGAGGGAGCATGAGATAC~GGCTACCACATCC
AAGGAAGGCAGCAGGCGCGCAAATTACCC~AATCCCGACACGGGGAGGTAGTGACGAAAA
ATAACAATACGGGACTCTTT~CGAGGCCCCG~~TAATTGGAATGAGTACACTTTAAATCC
TTTA~~~~~~~~~~~~~~~~~~~~~~~~~~~~~~~~~~~~~~~~~~~~~~~~~~~~A~~~
~~~~~~~~CGAGGATCCATTGGAGGGCAAGTCTGGTGCCAGCAGCC~~GCGGTAATTCCA
GCTCCAATAG~CGTATATTAAAGTTGCTGCAGTTAAAAA~~GCTCGTAGTTGGA~~~~~~
~TCTCGGGCG~CAGGCTTGCG~~~GTCCGCC~~~~~TCGC~GGCGGTC~ACTGCT~~~CG
CCCTGGCCT~~~~~~~~~~~~~~~~~~~~~~~~~~~~~~~~CC~~~~~TGGCCGGTGTCT
CCGT~~~~~~~~~~~~~~~CCCTTGGTGCT~~~CTTGACT~~GAGTGTCTC~~~~~GGGC
GGCCGGTA~~~~~~~~~CGTTTAC~TTTGAAGAAATTAGAGTGCT~CAAAGCAGGCCC~~
~TTGCC~~~~~~~~~~~~~~~~~~~~~~~~~~~~~~G~~CCTGAATAATGGTGCATGGAA
TAATGGAATAG~GACCTCGGTTCTATTTT~~~~GTTGGCTCT~CGGAGCTCGAGGTAATG
~~~~~~~~~~~~~~~~~~~~~~~~~~~~~~~~~~~~~~~~~~~~~~~~~~~~~~~~~~~~
~~~~~~~~~~~~~~~~~~~~~~~~~~~~~~~~~~~~~~~~~~~~~~~~~~~~~~~~~~~~
~~~~~~~~~~~~~~~~~~~~~~~~~~~~~~~~~~~~~~~~~~~~~~~~~~~~~~~~~~~~
~~~~~~~~~~~~~~~~~~~~~~~~~~~~~~~~~~~~~~~~~~~~~~~~~~~~~~~~~~~~
~~~~~~~~~~~~~~~~~~~~~~~~~~~~~~~~~~~~~~~~~~~~~~~~~~~~~~~~~~~~
~~~~~~~~~~~~~~~~~~~~~~~~~~~~~~~~~~~~~~~~~~~~~~~~~~~~~~~~~~~~
~~~~~~~~~~~~~~~~~~~~~~~~~~~~~~~~~~~~~~~~~~~~~~~~~~~~~~~~~~~~
~~~~~~~~~~~~~~~~~~~~~~~~~~~~~~~~~~~~~~~~~~~~~~~~~~~~~~~~~~~~
~~~~~~~~~~~~~~~~~~~~~~~~~~~~~~~~~~~~~~~~~~~~~~~~~~~~~~~~~~~~
~~~~~~~~~~~~~~~~~~~~~~~~~~~~~~~~~~~~~~~~~~~~~~~~~~~~~~~~~~~~
~~~~~~~~~~~~~~~~~~~~~~~~~~~~~~~~~~~~~~~~~~~~~~~~~~~~~~~~~~~~
~~~~~~~~~~~~~~~~~~~~~~~~~~~~~~~~~~~~~~~~~~~~~~~~~~~~~~~~~~~~
~~~~~~~~~~~~~~~~~~~~~~~~~~~~~~~~~~~~~~~~~~~~~~~~~~~~~~~~~~~~
~~~~~~~~~~~~~~~~~~~~~~~~~~~~~~~~~~~~~~~~~~~~~~~~~~~~~~~~~~~~
~~~~~~~~~~~~~~~~~~~~~~~~~~~~~~~~~~~~~~~~~~~~~~~~~~~~~~~~~~~~
~~~~~~~~~~~~~~~~~~~~~~~~~~~~~~~~~~~~~~~~~~~~~~~~~~~~~~~~~~~~
~~~~~~~~~~~~~~~~~~~~~~~~~~~~~~~~~~~~~~~~~~~~~~~~~~~~~~~~~~~~
~~~~~~~~~~~~~~~~~~~~~~~~~~~~~~~~~~~~~~~~~~~~~~~~~~~~~~~~~~~~
~~~~~~~~~~~~~~~~~~~~~~~~~~~~~~~~~~~~~~~~~~~~~~~~~~~~~~~~~~~~
~~~~~~~~~~~~~~~~~~~~~~~~~~~~~~~~~~~~~~~~~~~~~~~~~~~~~~~~~~~~
~~~~~~~~~~~~~~~~~~~~~~~~~~~~~~~~~~~~~~~~~~~~~~~~~~~~~~~~~~~~
~~~~~~~~~~~~~~~~~~~~~~~~~~~~~~~~~~~~~~~~~~~~~~~~~~~~~~~~~~~~
~~~~~~~~~~~~~~~~~~~~~~~~~~~~~~~~~~~~~~
>MOLLUSCA_Varicorbula dissimilis AF120561 
~~~~~~~~~~~~~~~~~~~~~~~~~~~~~~~~~~~~~~~~~~~~~~~~~~~~~~~~~~~~
~~~~~~~~~~~~~~~~~~~~~~~~~~~~~~~~~CG~~~~~GCTAAACTGCGAAT~GGCTC
ATT~AAATCAGTTATGGTTCCTTAGATC~~GTAC~~A~~~~~~~~~A~~~TCCTACTTGG
ATAACTGT~GGCAATTCTAGAGCTAATACATGCAACACA~GCTCCGACCCTCGCG~~GGG
A~~~~~AGAGCGCTTTTGTTAG~CCCAAAACCAGCGCGCG~~~~~~~~~~~~~~~~~~~~
~~~~~~CGTGCCCGTCAA~~~~~AAG~GCCGCGCGCTCCTCGG~TGGTGACTCTGGACAA
CTTT~~GTGCCGATCGCA~~CGGCCC~~~~~~~~TGGCGCCGGCGACGTATCTTT~~~CA
AGTGTCTGCCCTATCAA~CTTTCGATGGTACGTGCTATGCCTACCATGGTGATAACGGGT
AAC~GGGGAATCAGGGTTCG~ATTCCGGAGAGGGAGCATGAGATAC~GGCTACCACATCC
AAGGAAGGCAGCAGGCGCGCAAATTACCC~AATCCCGACACGGGGAGGTAGTGACGAAAA
ATAACAATACGGGACTCTTT~CGAGGCCCCG~~TAATTGGAATGAGTACACTTTAAATCC
TTTA~~~~~~~~~~~~~~~~~~~~~~~~~~~~~~~~~~~~~~~~~~~~~~~~~~~~A~~~
~~~~~~~~CGAGGATCCATTGGAGGGCAAGTCTGGTGCCAGCAGCC~~GCGGTAATTCCA
GCTCCAATAG~CGTATATTAAAGTTGCTGCAGTTAAAAA~~GCTCGTAGTTGGA~~~~~~
~TCTCGGGTG~CAGGCTTGCG~~~GTCCGCC~~~~~TCGC~GGCGGTC~ACTGCT~~~CG
CCCTGACCT~~~~~~~~~~~~~~~~~~~~~~~~~~~~~~~~CC~~~~~AGGCCGGTGTCA
CCGT~~~~~~~~~~~~~~~CCCTTGGTGCT~~~CTTCGTT~~GAGTGTCTC~~~~~GGGC
GGCCGGTA~~~~~~~~~CGTTTAC~TTTGAAGAAATTAGAGTGCT~CAAAGCAGGCCC~~
~TAGCC~~~~~~~~~~~~~~~~~~~~~~~~~~~~~~G~~CCTGAATAATGGTGCATGGAA
TAATGGAATAG~GACCTCGGTTCTATTTT~~~~GCTGGCTCT~CGGAGCTCGAGGTAATG
~~~~~~~~~~~~~~~~~~~~~~~~~~~~~~~~~~~~~~~~~~~~~~~~~~~~~~~~~~~~
~~~~~~~~~~~~~~~~~~~~~~~~~~~~~~~~~~~~~~~~~~~~~~~~~~~~~~~~~~~~
~~~~~~~~~~~~~~~~~~~~~~~~~~~~~~~~~~~~~~~~~~~~~~~~~~~~~~~~~~~~
~~~~~~~~~~~~~~~~~~~~~~~~~~~~~~~~~~~~~~~~~~~~~~~~~~~~~~~~~~~~
~~~~~~~~~~~~~~~~~~~~~~~~~~~~~~~~~~~~~~~~~~~~~~~~~~~~~~~~~~~~
~~~~~~~~~~~~~~~~~~~~~~~~~~~~~~~~~~~~~~~~~~~~~~~~~~~~~~~~~~~~
~~~~~~~~~~~~~~~~~~~~~~~~~~~~~~~~~~~~~~~~~~~~~~~~~~~~~~~~~~~~
~~~~~~~~~~~~~~~~~~~~~~~~~~~~~~~~~~~~~~~~~~~~~~~~~~~~~~~~~~~~
~~~~~~~~~~~~~~~~~~~~~~~~~~~~~~~~~~~~~~~~~~~~~~~~~~~~~~~~~~~~
~~~~~~~~~~~~~~~~~~~~~~~~~~~~~~~~~~~~~~~~~~~~~~~~~~~~~~~~~~~~
~~~~~~~~~~~~~~~~~~~~~~~~~~~~~~~~~~~~~~~~~~~~~~~~~~~~~~~~~~~~
~~~~~~~~~~~~~~~~~~~~~~~~~~~~~~~~~~~~~~~~~~~~~~~~~~~~~~~~~~~~
~~~~~~~~~~~~~~~~~~~~~~~~~~~~~~~~~~~~~~~~~~~~~~~~~~~~~~~~~~~~
~~~~~~~~~~~~~~~~~~~~~~~~~~~~~~~~~~~~~~~~~~~~~~~~~~~~~~~~~~~~
~~~~~~~~~~~~~~~~~~~~~~~~~~~~~~~~~~~~~~~~~~~~~~~~~~~~~~~~~~~~
~~~~~~~~~~~~~~~~~~~~~~~~~~~~~~~~~~~~~~~~~~~~~~~~~~~~~~~~~~~~
~~~~~~~~~~~~~~~~~~~~~~~~~~~~~~~~~~~~~~~~~~~~~~~~~~~~~~~~~~~~
~~~~~~~~~~~~~~~~~~~~~~~~~~~~~~~~~~~~~~~~~~~~~~~~~~~~~~~~~~~~
~~~~~~~~~~~~~~~~~~~~~~~~~~~~~~~~~~~~~~~~~~~~~~~~~~~~~~~~~~~~
~~~~~~~~~~~~~~~~~~~~~~~~~~~~~~~~~~~~~~~~~~~~~~~~~~~~~~~~~~~~
~~~~~~~~~~~~~~~~~~~~~~~~~~~~~~~~~~~~~~~~~~~~~~~~~~~~~~~~~~~~
~~~~~~~~~~~~~~~~~~~~~~~~~~~~~~~~~~~~~~~~~~~~~~~~~~~~~~~~~~~~
~~~~~~~~~~~~~~~~~~~~~~~~~~~~~~~~~~~~~~
>ANNELIDA_Sabella spalanzanii_DQ318594 
~~~~~~~~~~~~~~~~~~~~~~~~~~~AGTCATATGCTTGTCTCAAAGATTAAGCCATG~
CATGT~CTAAGTACATACCTTA~~~~~~~~~~ACACG~~~GTGAAACTGCGAAT~GGCTC
ATT~AAATCATATGTTATTTCTTAGATC~~GTACAA~~~~~~~~~~~~~~TCCTACTTGG
ATAACTGT~GGTAATTCTAGAGCTAATACATGCATCAAA~GCTCCGACC~~TCCG~~GGG
A~~~~~AGAGCGCTTTTATTAG~ACCAAAACCAATCGTC~~~~~~~~~~~~~~~~~~~~~
~~~~~~~~CTCTCG~~~~~~~~~~~~~~~GGGGCGTCCCGT~~~TGGTGACTCTGAATAA
CTTT~~AAGCTGATCGCA~~TGGCC~~~~~~~~~TCGTGCCGGCGACGTATCTTT~~~CA
AGTGTATGCCCTATCAA~TTGTCGAAGGTAAGTGACTTGCTTACCTTGATGATAACGGGA
AGC~GGGGAATCAGGGTTCG~ATTCCGGAGAGGGAGCATGAGAAAC~GGCTACCACATCC
AAGGAAGGCAGCAGGCGCGCAAATTACCC~ACTCCTGACACGGGGAGGTAGTGACGAAAA
ATAACAATACGGGACTCTTT~CGAGGCCCCG~~TAATTGGAATGAGTACACTTTAAATCC
TTTA~~~~~~~~~~~~~~~~~~~~~~~~~~~~~~~~~~~~~~~~~~~~~~~~~~~~A~~~
~~~~~~~~CGAGGATCTATTGGAGGGCAAGTCTGGTGCCAGCAGCC~~GCGGTAATTCCA
GCTCCAATAG~CGTATATTAAAGTTGTTGCAGTTAAAAA~~GCTCGTAGTTGGA~~~~~~
~TCTCGGGTC~CGGACTGGCG~~~GTCCTAT~~~~~TCAC~~GTAGGT~ACTGCT~~~TG
TTCCGACCT~~~~~~~~~~~~~~~~~~~~~~~~~~~~~~~~CC~~~~~CCGCCGGTTTT~
~~~~~~~~~~~~~~~~~~~CCCTTGGTGCT~~~CTTCACT~~GAGTGCCTT~~~~~GGGT
GGCCGGAA~~~~~~~~~CGTTTAC~TTTGAAAAAATTAGAGTGTT~CAAGGCAGGCG~~~
~TCTCG~~~~~~~~~~~~~~~~~~~~~~~~~~~~~~~~~CCTGAATATTGTTGCATGGAA
TAATGGAATAG~GACCTCGGTTCTATTTT~~~~GTTGGTTTT~CGGGACTGGAGGTAATG
ATTAAGAGGGACAGACGGGGGCATTAGTATTACGGTGTT~AGAGGTGAAATTCTTGGATC
GCCGTAAGGAC~TAACTACTGCGAAAGCATTTGCCAAGAATGGTTTTCATTAATCAA~GA
ACGAAAGTCAGAGG~TTCGAAGACGATC~AGATACCGTCCTAGTTCTGA~CCATAAACGA
TGCCAGCTAGGGAATTGGCG~~~~~~~~~~~~~~~GGAGTTGTTTT~GTGA~~~~~~~~~
~~~~~~~~~~~~~~~~~~~~~~~~~~~~~~~~~~~~~~~~~~~~~~~~~~~~~~~~~~~~
~~~~~~~~~~~~~~~~CTCCGCCAGCACCTT~~CCGGGAAACCAA~~AGCTTTTGGGTT~
CCGGGGGAAGTATGGTTGCAAAGCTGAAACTTAAAGG~AATTGACGGAAGGGCACCACCA
GG~AGTGGAG~CCTGCGGTTT~AATTTGACTCAACACGGGAAAACTCACCCGGCCCGGAC
ACTGTTAGGATTGACAGATTGAG~AGCTCTTTCTTGATTCGGTGGGTGGTGGTGCATGGC
CGTTCTTAGTTGGTGGAGCGATTTG~TCTGGTTAA~TTCCGATAA~CGAACGAGACTCTA
GCTCTATTAAAT~~~~~~~~~~~~~~~~~~~~~~~~AGTTCACGGTTCTC~~~~~~~~~~
~GGTTAGACCG~~~~~~~~~~~~~~~~~~~~~~~~~~~~~~~~~~~~~~~~~~~~~TGTT
AACTTCTTAGAGGGACAAGTGGCG~~~~TTTAGCCACACGAGATT~~GAGCAATAACAGG
TCTGTGATGCCCTTAGATGTTCGGGGCCGCACGCTGCGCTACACTGAAGGAATCAACGTG
TATC~~~~~~~~~~~~~~~~~~~~~~~~~~~~~~~~~~~~~~~~~~~~~~~~~~~~~~~~
~~~~~~~~~~~~~~~~~TGTTCTGGCCCGG~~~~~~~~~~~~~~~~~~~~~~~~~~~~~~
~~~~~~~~~~~~~~~~~~~~~~~~~~AAGGGTTGGGTAACCCGCTTGAACCTCCTTCGTG
CTAGGGATTGGGGCTTGTAATTATTCCCCATGAACGAGGAATTCCCAGTAAGCGCGAGTC
ATAAGCTCGCGTTGATTACGTCCCTGCCCTTTGTACACACCGCCCGTCGCTACTACCGAG
TGGATGATTTAGTGAGGCCCTCGGACTGGTCC~~~~~~~GGACGGGGGGGTCGCCCCCTC
CGTTTAGGCGCCGGGAAGACGGCCAAACTTGATTACC~CCACCAAAAGAACAAACACCC~
~~~~~~~~~~~~~~~~~~~~~~~~~~~~~~~~~~~~~~~~~~~~~~~~~~~~~~~~~~~~
~~~~~~~~~~~~~~~~~~~~~~~~~~~~~~~~~~~~~~
>ANNELIDA_Sabella spalanzanii_AY436350
~~~~~~~~~~CTGGTGATCCTGCCAGTAGTCATATGCTTGTCTCAAAGATTAAGCCATG~
CATGT~CTAAGTACATACCTTA~~~~~~~~~~ACACG~~~GTGAAACTGCGAAT~GGCTC
ATT~AAATCATATGTTATTTCTTAGATC~~GTACAA~~~~~~~~~~~~~~TCCTACTTGG
ATAACTGT~GGTAATTCTAGAGCTAATACATGCATCAAA~GCTCCGACC~~TCCG~~GGG
A~~~~~AGAGCGCTTTTATTAG~ACCAAAACCAATCGTC~~~~~~~~~~~~~~~~~~~~~
~~~~~~~~CTCTCG~~~~~~~~~~~~~~~GGGGCGTCCCGT~~~TGGTGACTCTGAATAA
CTTT~~AAGCTGATCGCA~~TGGCC~~~~~~~~~TCGTGCCGGCGACGTATCTTT~~~CA
AGTGTATGCCCTATCAA~TTGTCGAAGGTAAGTGACTTGCTTACCTTGATGATAACGGGA
AGC~GGGGAATCAGGGTTCG~ATTCCGGAGAGGGAGCATGAGAAAC~GGCTACCACATCC
AAGGAAGGCAGCAGGCGCGCAAATTACCC~ACTCCTGACACGGGGAGGTAGTGACGAAAA
ATAACAATACGGGACTCTTT~CGAGGCCCCG~~TAATTGGAATGAGTACACTTTAAATCC
TTTA~~~~~~~~~~~~~~~~~~~~~~~~~~~~~~~~~~~~~~~~~~~~~~~~~~~~A~~~
~~~~~~~~CGAGGATCTATTGGAGGGCAAGTCTGGTGCCAGCAGCC~~GCGGTAATTCCA
GCTCCAATAG~CGTATATTAAAGTTGTTGCAGTTAAAAA~~GCTCGTAGTTGGA~~~~~~
~TCTCGGGTC~CGGACTGGCG~~~GTCCTAT~~~~~TCAC~~GTAGGT~ACTGCT~~~TG
TTCCGACCT~~~~~~~~~~~~~~~~~~~~~~~~~~~~~~~~CC~~~~~CCGCCGGTTTT~
~~~~~~~~~~~~~~~~~~~CCCTTGGTGCT~~~CTTCACT~~GAGTGCCTT~~~~~GGGT
GGCCGGAA~~~~~~~~~CGTTTAC~TTTGAAAAAATTAGAGTGTT~CAAGGCAGGCG~~~
~TCTCG~~~~~~~~~~~~~~~~~~~~~~~~~~~~~~~~~CCTGAATATTGTTGCATGGAA
TAATGGAATAG~GACCTCGGTTCTATTTT~~~~GTTGGTTTT~CGGGACTGGAGGTAATG
ATTAAGAGGGACAGACGGGGGCATTAGTATTACGGTGTT~AGAGGTGAAATTCTTGGATC
GCCGTAAGGAC~TAACTACTGCGAAAGCATTTGCCAAGAATGGTTTTCATTAATCAA~GA
ACGAAAGTCAGAGG~TTCGAAGACGATC~AGATACCGTCCTAGTTCTGA~CCATAAACGA
TGCCAGCTAGGGAATTGGCG~~~~~~~~~~~~~~~GGAGTTGTTTT~GTGA~~~~~~~~~
~~~~~~~~~~~~~~~~~~~~~~~~~~~~~~~~~~~~~~~~~~~~~~~~~~~~~~~~~~~~
~~~~~~~~~~~~~~~~CTCCGCCAGCACCTT~~CCGGGAAACCAA~~AGCTTTTGGGTT~
CCGGGGGAAGTATGGTTGCAAAGCTGAAACTTAAAGG~AATTGACGGAAGGGCACCACCA
GG~AGTGGAG~CCTGCGGTTT~AATTTGACTCAACACGGGAAAACTCACCCGGCCCGGAC
ACTGTTAGGATTGACAGATTGAG~AGCTCTTTCTTGATTCGGTGGGTGGTGGTGCATGGC
CGTTCTTAGTTGGTGGAGCGATTTG~TCTGGTTAA~TTCCGATAA~CGAACGAGACTCTA
GCTCTATTAAAT~~~~~~~~~~~~~~~~~~~~~~~~AGTTCACGGTTCTC~~~~~~~~~~
~GGTTAGACCG~~~~~~~~~~~~~~~~~~~~~~~~~~~~~~~~~~~~~~~~~~~~~TGTT
AACTTCTTAGAGGGACAAGTGGCG~~~~TTTAGCCACACGAGATT~~GAGCAATAACAGG
TCTGTGATGCCCTTAGATGTTCGGGGCCGCACGCTGCGCTACACTGAAGGAATCAACGTG
TATC~~~~~~~~~~~~~~~~~~~~~~~~~~~~~~~~~~~~~~~~~~~~~~~~~~~~~~~~
~~~~~~~~~~~~~~~~~TGTTCTGGCCCGG~~~~~~~~~~~~~~~~~~~~~~~~~~~~~~
~~~~~~~~~~~~~~~~~~~~~~~~~~AAGGGTTGGGTAACCCGCTTGAACCTCCTTCGTG
CTAGGGATTGGGGCTTGTAATTATTCCCCATGAACGAGGAATTCCCAGTAAGCGCGAGTC
ATAAGCTCGCGTTGATTACGTCCCTGCCCTTTGTACACACCGCCCGTCGCTACTACCGAG
TGGATGATTTAGTGAGGCCCTCGGACTGGTCC~~~~~~~GGACGGGGGGGTCGCCCCCTC
CGTTTAGGCGCCGGGAAGACGGCCAAACTTGATTATC~TAGAGGAAGTAAAAGTCGTAAC
AAGGTTTCCGTAGGTGAACCTGCGGAAGGATCATTA~~~~~~~~~~~~~~~~~~~~~~~~
~~~~~~~~~~~~~~~~~~~~~~~~~~~~~~~~~~~~~~
>Sabella spalanzanii_This study_HG005365
~~~~~~~~~~~~~~~~~~~~~~~~~~~~~~~~~~~~~~~~~~~~~~~~~~~~~~~CATG~
CATGT~CT~AGTACATACCTTA~~~~~~~~~~ACACG~~~GTGAAACTGCGAAT~GGCTC
ATT~AAATCATATGTTATTTCTTAGATC~~GTACAA~~~~~~~~~~~~~~TCCTACTTGG
ATAACTGT~GGTAATTCTAGAGCTAATACATGCATCAAA~GCTCCGACC~~TCCG~~GGG
A~~~~~AGAGCGCTTTTATTAG~ACCAAAACCAATCGTC~~~~~~~~~~~~~~~~~~~~~
~~~~~~~~CTCTCG~~~~~~~~~~~~~~~GGGGCGTCCCGT~~~TGGTGACTCTGAATAA
CTTT~~AAGCTGATCGCA~~TGGCC~~~~~~~~~TCGTGCCGGCGACGTATCTTT~~~CA
AGTGTATGCCCTATCAA~TTGTCGAAGGTAAGTGACTTGCTTACCTTGATGATAACGGGT
AGC~GGGGAATCAGGGTTCG~ATTCCGGAGAGGGAGCATGAGAAAC~GGCTACCACATCC
AAGGAAGGCAGCAGGCGCGCAAATTACCC~ACTCCTGACACGGGGAGGTAGTGACGAAAA
ATAACAATACGGGACTCTTT~CGAGGCCCCG~~TAATTGGAATGAGTACACTTTAAATCC
TTTA~~~~~~~~~~~~~~~~~~~~~~~~~~~~~~~~~~~~~~~~~~~~~~~~~~~~A~~~
~~~~~~~~CGAGGATCTATTGGAGGGCAAGTCTGGTGCCAGCAGCC~~GCGGT-------
------------------------------------------------------------
----------------------------------------
>ANNELIDA_Sabella crassicornis_AY527059
~~~~~~~~~~~~~~~~~~~~~~~~~~~~~~~~~~~~~~~~TCTCAAAGATTAAGCCATG~
CATGT~CTAAGTACATACCTCA~~~~~~~~~~ACACG~~~GTGAAACTGCGAAT~GGCTC
ATT~AAATCATATGTTATTTCTTAGATC~~GTACAA~~~~~~~~~~~~~~TCCTACTTGG
ATAACTGT~GGTAATTCTAGAGCTAATACATGCATTCAA~GCTCCGACC~~TTCG~~GGG
A~~~~~AGAGCGCTTTTATTAG~ACCAAAACCAATCGTC~~~~~~~~~~~~~~~~~~~~~
~~~~~~~~CTCTCG~~~~~~~~~~~~~~~GGGGCGTCCTGT~~~TGGTGACTCTGAATAA
CTTT~~ACGCTGATCGCA~~TGGCC~~~~~~~~~CTGCGCCGGCGACGTATCTTT~~~CA
AGTGTATGCCCTATCAA~TTGTCGAAGGTAAGTGACCTGCTTACCTTGATAATAACGGGT
AAC~GGGGAATCAGGGTTCG~ATTCCGGAGAGGGAGCATGAGAAAC~GGCTACCACATCC
AAGGAAGGCAGCAGGCGCGCAAATTACCC~ACTCCTGACACGGGGAGGTAGTGACGAAAA
ATAACAATACGGGACTCTTT~CGAGGCCCCG~~TAATTGGAATGAGTACACTTTAAATCC
TTTA~~~~~~~~~~~~~~~~~~~~~~~~~~~~~~~~~~~~~~~~~~~~~~~~~~~~A~~~
~~~~~~~~CGAGGATCTATTGGAGGGCAAGTCTGGTGCCAGCAGCC~~GCGGTAATTCCA
GCTCCAATAG~CGTATATTAAAGTTGTTGCAGTTAAAAA~~GCTCGTAGTTGGA~~~~~~
~TCTCGGGTC~CGGACTGGCG~~~GTCCTAT~~~~~TCGC~~GTAGGT~ACTGCT~~~TG
TTCCGACCT~~~~~~~~~~~~~~~~~~~~~~~~~~~~~~~~CC~~~~~CCGCCGGTTTT~
~~~~~~~~~~~~~~~~~~~CTCTTGGTGCT~~~CTTCGCT~~GAGTGCCTT~~~~~GAGT
GGCCGGAA~~~~~~~~~CGTTTAC~TTTGAAAAAATTAGAGTGTT~CAAGGCAGGCG~~~
~TCTCG~~~~~~~~~~~~~~~~~~~~~~~~~~~~~~~~~CCTGAATATCGTTGCATGGAA
TAATGGAATAG~GACCTCGGTTCTATTTT~~~~GTTGGTTTT~CGGGACTGGAGGTAATG
ATTAAGAGGGACAGACGGGGGCATTAGTATTACGGTGTT~AGAGGTGAAATTCATGGATC
GCCGTAAG~AC~TAACTACTGCGAAAGCATTTGCCAAGAATG~TTTTCATTAATCAA~GA
ACGAAAGTCAGAGG~TTCGAAGACGATC~AGATACCGTCGTAGTTCTGA~CCATAAACGA
TGCCAGCTAGGGA~TTGGCG~~~~~~~~~~~~~~~GGAGTTGTTTTTGTGA~~~~~~~~~
~~~~~~~~~~~~~~~~~~~~~~~~~~~~~~~~~~~~~~~~~~~~~~~~~~~~~~~~~~~~
~~~~~~~~~~~~~~~~CTCCGCCAGCACCTT~~CCGGGAAACCAA~~AGCTTTTGGGTT~
CCGGGGGAAGTATGGTTGCAAAGCTGAAACTTAAAGG~AATTGACGGAAGGGCACCACCA
GG~AGTGGAG~CCTGCGGCTT~AATTTGACTCAACACGGGAAAACTCACCCGGCCCGGAC
ACTGTTAGGATTGACAGATTGAG~AGCTCTTTCTTGATTCGGTGGGTGGTGGTGCATGGC
CGTTCTTAGTTGGTGGAGCGATTTG~TCTGGTTAA~TTCCGATAA~CGAACGAGACTCTA
G~CCTATTAAAT~~~~~~~~~~~~~~~~~~~~~~~~AGTTCACGGTTCTC~~~~~~~~~~
~GGTTCGACCG~~~~~~~~~~~~~~~~~~~~~~~~~~~~~~~~~~~~~~~~~~~~~TGTT
AACTTCTTAGAGGGACAAGTGGCG~~~~TTTAGCCACACGAGATT~~GAGCAATAACAGG
TCTGTGATGCCCTTAGATGTTCGGGGCCGCACGC~GCGCTACACTGAAGGAATCAGCGTG
TACC~~~~~~~~~~~~~~~~~~~~~~~~~~~~~~~~~~~~~~~~~~~~~~~~~~~~~~~~
~~~~~~~~~~~~~~~~~TGTTCTGGCCCGG~~~~~~~~~~~~~~~~~~~~~~~~~~~~~~
~~~~~~~~~~~~~~~~~~~~~~~~~~AAGGGTTGGGTAACCCG~TTGAACCTCCTTCGTG
CTAGGGATTGGGGCTTGTAATTATTCCCCATGAACGAGGAATTCCCAGTAAGCGCGAGTC
ATAAGCTCGCGTTGATTACGTCCCTGCCCTTTGTACACACCGCCCGTCGCTACTACCGAT
TGGATGATTTAGTGAGGCCCTCGGACTGGTCC~~~~~~~GGACGGGGGGGTCACCCCCTC
CGTTTAGGCGCCGGGAAGACGGCCAAACTTGATTATC~TAGAGGAAGTAAAAGTCGTAAC
A~~~~~~~~~~~~~~~~~~~~~~~~~~~~~~~~~~~~~~~~~~~~~~~~~~~~~~~~~~~
~~~~~~~~~~~~~~~~~~~~~~~~~~~~~~~~~~~~~~
>ANNELIDA_Sabella pavonina_U67144.1
~~~~~~~~~~~~~~~~~~~~~~~~~~~~~~~~~~~~~~~~~~~~~~~~~~~~~~~~~~~~
~~~~~~~TAAGTACATACCTTA~~~~~~~~~~ACACG~~~GTGAAACTGCGAAT~GGCTC
ATT~AAATCATATGTTATTTCTTAGATC~~GTACAA~~~~~~~~~~~~~~TCCTACTTGG
ATAACTGT~GGTAATTCTAGAGCTAATACATGCATCAAA~GCTCCGACC~~TCCG~~GGG
A~~~~~AGAGCGCTTTTATTAG~ACCAAAACCAATCGTC~~~~~~~~~~~~~~~~~~~~~
~~~~~~~~CTCTCG~~~~~~~~~~~~~~~GGGGCGTCCCGT~~~TGGTGACTCTGAATAA
CTTT~~AAGCTGATCGCA~~TGGCC~~~~~~~~~TCGTGCCGGCGACGTATCTTT~~~CA
AGTGTATGCCCTATCAA~TTGTCGAAGGTAAGTGACTTGCTTACCTTGATGATAACGGGT
AGC~GGGGAATCAGGGTTCG~ATTCCGGAGAGGGAGCATGAGAAAC~GGCTACCACATCC
AAGGAAGGCAGCAGGCGCGCAAATTACCC~ACTCCTGACACGGGGAGGTAGTGACGAAAA
ATAACAATACGGGACTCTTT~CGAGGCCCCG~~TAATTGGAATGAGTACACTTTAAATCC
TTTA~~~~~~~~~~~~~~~~~~~~~~~~~~~~~~~~~~~~~~~~~~~~~~~~~~~~A~~~
~~~~~~~~CGAGGATCTATTGGAGGGCAAGTCTGGTGCCAGCAGCC~~GCGGTAATTCCA
GCTCCAATAG~CGTATATTAAAGTTGTTGCAGTTAAAAA~~GCTCGTAGTTGGA~~~~~~
~TCTCGGGTC~CGGACTGGCG~~~GTCCTAT~~~~~TCAC~~GTAGGT~ACTGCT~~~TG
TTCCGACCT~~~~~~~~~~~~~~~~~~~~~~~~~~~~~~~~CC~~~~~CCGCCGGTTTT~
~~~~~~~~~~~~~~~~~~~CCCTTGGTGCT~~~CTTCACT~~GAGTGCCTT~~~~~GGGT
GGCCGGAA~~~~~~~~~CGTTTAC~TTTGAAAAAATTAGAGTGTT~CAAGGCAGGCG~~~
~TCTCG~~~~~~~~~~~~~~~~~~~~~~~~~~~~~~~~~CCTGAATATTGTTGCATGGAA
TAATGGAATAG~GACCTCGGTTCTATTTT~~~~GTTGGTTTT~CGGGACTGGAGGTAATG
ATTAAGAGGGACAGACGGGGGCATTAGTATTACGGTGTT~AGAGGTGAAATTCTTGGATC
GCCGTAAG~AC~TAACTACTGCGAAAGCATTTGCCAAGAATG~TTTTCATTATTCAA~GA
ACGAAAGTCAGAGG~TTCGAAGACGATC~AGATACCGTCGTAGTTCTGA~CCATAAACGA
TGCCAGCTAGGGA~TTGGCG~~~~~~~~~~~~~~~GGAGTTGTTTTTGTGA~~~~~~~~~
~~~~~~~~~~~~~~~~~~~~~~~~~~~~~~~~~~~~~~~~~~~~~~~~~~~~~~~~~~~~
~~~~~~~~~~~~~~~~CTCCGCCAGCACCTT~~CCGGGAAACCAA~~AGCTTTTGGGTT~
CCGGGGGAAGTATGGTTGCAAAGCTGAAACTTAAAGG~AATTGACGGAAGGGCACCACCA
GG~AGTGGAG~CCTGCGGCTT~AATTTGACTCAACACGGGAAAACTCACCCGGCCCGGAC
ACTGTTAGGATTGACAGATTGAG~AGCTCTTTCTTGATTCGGTGGGTGGTGGTGCATGGC
CGTTCTTAGTTGGTGGAGCGATTTG~TCTGGTTAA~TTCCGATAA~CGAACGAGACTCTA
G~TCTATTAAAT~~~~~~~~~~~~~~~~~~~~~~~~AGTTCACGGTTCTC~~~~~~~~~~
~GGTTAGACCG~~~~~~~~~~~~~~~~~~~~~~~~~~~~~~~~~~~~~~~~~~~~~TGTT
AACTTCTTAGAGGGACAAGTGGCG~~~~TTTAGCCAACCGAGATT~~GAGCAATAACAGG
TCTGTGATGCCCTTAGATGTTCGGGGCCGCACGC~GCGCTACACTGAAGGAATCAACGTG
TATC~~~~~~~~~~~~~~~~~~~~~~~~~~~~~~~~~~~~~~~~~~~~~~~~~~~~~~~~
~~~~~~~~~~~~~~~~~TGTTCTGGCCCGG~~~~~~~~~~~~~~~~~~~~~~~~~~~~~~
~~~~~~~~~~~~~~~~~~~~~~~~~~AAGG~TTGGGTAACCCGCTTGAACCTCCTTCGTG
CTAGGGATTGGGGCTTGTAATTATTCCCCATGAACGAGGAATTCCCAGTAAGCGCGAGTC
ATAAGCTCGCGTTGATTACGTCCCTGCCCTTTGTACACACCGCCCGTCGCTACTACCGAT
TGGATGATTTAGTGAGGCCCTCGGACTGGTCC~~~~~~~GGACGGGGGGGTCGCCCC~TC
CGTTTAGGCGCCGGGAAGACGGCCAAACTTGATTATC~TAGAGGAAGTAAAAGTCGTAAC
AAGGTTT~~~~~~~~~~~~~~~~~~~~~~~~~~~~~~~~~~~~~~~~~~~~~~~~~~~~~
~~~~~~~~~~~~~~~~~~~~~~~~~~~~~~~~~~~~~~
>ANNELIDA_Mimobdella japonica_AB663650
~~~~~~~~~~~~~~~~~~~~~~~~~~~AGTCATATGCTTGTCTCAAAGATTAAGCCATG~
CATGT~GTAAGCACAAACCTTG~~~~~~~~~~ACACG~~~GTGAAGCTGCGTAT~GGCTC
ATT~AGGCCACCCATGATTTCTTAGATC~~GTACTAT~~~~~~~~~~~~~CCCTACTCGG
ATAACTGT~GGTAATTCTAGAGCTAATACGTGCAG~ACAAGCTCGGACCCGCGAG~~GGA
A~~~~~CGAGCGCGTTTATTAG~ATCAAAACCAATCGGGCG~CTCGGCT~~~~CGCTCGG
CCGTCCCCCGGGG~~CGGTCGGGCG~~~~GCCTGTCCGTACCCATGGTGACTCTGGATAA
CTTC~~GAGCTGATCGCA~~CGGCC~~~~~~~~~CCGCGCCGGCGACGGATCTTT~~~CA
AGTGTGTGCCCTATCAA~CTTTCGATGGTACGCGACATGCCTACCATGGTCGTAACGGGT
AAC~GGGGAATCAGGGTTCG~ATTCCGGAGAGGGAGCATGAGAAAC~GGCTACCACATCC
AAGGAAGGCAGCAGGCGCGCAAATTACCC~AATCCTAATTCAGGGAGGTAGTGACGAAAA
ATAACAATACGGGACTCTTA~CGAGGCCCCG~~TGATTGGAATGAGTACACTTTAAATCC
TTTA~~~~~~~~~~~~~~~~~~~~~~~~~~~~~~~~~~~~~~~~~~~~~~~~~~~~A~~~
~~~~~~~~CGAGGATCAATTGGAGGGCAAGTCTGGTGCCAGCAGCC~~GCGGTAATTCCA
GCTCCAATAG~CGTATATTAAAGTTGTTGCAGTTAAAAA~~GCTCGTAGTTGGA~~~~~~
~TCTCGGGCT~CGGACCGGCG~~~GTTCGCC~~~~~~TAACGGCGCT~~ACTGCAG~~GA
CTCCGGCCTC~~~~~~~~~~~~~~~~~~~~~~~~~~~~~~~~~~~~~TATTTCGGTTGG~
~~~~~~~~~~~~~~~~~~~CGCCCAGTTCC~~~CTTAACC~~GGGTGCTGG~~~~~GCGC
GGCCGAGA~~~~~~~~~CGTTTAC~TTTGAAAAAATTAGAGTGCT~CAAAGCAGGCCGG~
~TTGTC~~~~~~~~~~~~~~~~~~~~~~~~~~~~~~G~~CCTGAATAACAGCGCATGGAA
TAATAGAATAG~GATCTCGGTTCTATTTT~~~~GTTGGTTTA~CGGAACTCGAGGTAATG
ATTAAGAGGGACAGACGGGGGCATTCGTATTACGGTGTT~AGAGGTGAAATTCTTGGATC
GCCGTAAG~AC~GAACTACTGCGAAAGCATTTGCCAAGAATG~TTTTCATTAATCAA~GA
ACGAAAGTCAGAGG~ATCGAAGACGATC~AGATACCGTCGTAGTTCTGA~CCATAAACGA
TGTCGACTGGCGATCCGCG~~~~~~~~~~~~~~~~GGAGTTGTCCTTCTAT~~~~~~~~~
~~~~~~~~~~~~~~~~~~~~~~~~~~~~~~~~~~~~~~~~~~~~~~~~~~~~~~~~~~~~
~~~~~~~~~~~~~~GACCCCGCGGGCAGCCT~~TCGGGAAACCAA~~AGTTTTTGGATT~
CCGGGGGAAGTATGGTTGCAAAGCCGAAACTTAAAGG~AATTGACGGAAGGGCACCACCA
GG~AGTGGAG~CCTGCGGCTT~AATTTGACTCAACACGGGAAAACTCACCCGGCCAGGAC
ACCGCGAGGATTGACAGATTGAG~AGCTCTTTCTTGATTCGGTGGGTGGTGGTGCATGGC
CGTTCTTAGTTGGTGGAGCGATTTG~TCTGGTTAA~TTCCGATAA~CGAACGAGACTCTA
G~CCTGCTAAAT~~~~~~~~~~~~~~~~~~~~~~~~AGTCCGCCGGTTGTACTCCACATC
TGAAGCTGCCGG~~~~~~~~~~~~~~~~~~~~~~~~~~~~~~~~~~~~~~~~~~~~CGCC
GACTTCTTAGAGGGACAAGTGGCG~~~~CTTAGCCACGCGAGATT~~GAGCAATAACAGG
TCTGTGATGCCCTTAGATGTTCGGGGCCGCACGC~GCGCTACACTGAAGGAATCAGCGTG
CCTAC~~~~~~~~~~~~~~~~~~~~~~~~~~~~~~~~~~~~~~~~~~~~~~~~~~~~~~~
~~~~~~~~~~~~~~~~~TTTCCTGCTCCGA~~~~~~~~~~~~~~~~~~~~~~~~~~~~~~
~~~~~~~~~~~~~~~~~~~~~~~~~~AAGGAGTGGGCAACCCG~TTGAACCTCCTTCGTG
CTAGGGATCGGGGTTTGTAACTATCCCCCGTGAACGAGGAATTCCCAGTAAGCGCGAGTC
ATAAGCTCGCGTTGATTACGTCCCTGCCCTTTGTACACACCGCCCGTCGCTACTACCGAT
TGGATGTTTTAGTGAGGTCTTCGGATCGCGCCCTCTGCCCGGGTCTC~CGCCCGGGCTCC
~~~~GGTCGCGCGAAAAGAAAATCGAACTTGATCATC~TAGAGGAAGTAAAAGTCGTAAC
AAGGTTTCCGT~~~~~~~~~~~~~~~~~~~~~~~~~~~~~~~~~~~~~~~~~~~~~~~~~
~~~~~~~~~~~~~~~~~~~~~~~~~~~~~~~~~~~~~~
>ANNELIDA_Orobdella octonaria_AB663667
~~~~~~~~~~~~~~~~~~~~~~~~~~~AGTCATATGCTTGTCTCAAAGATTAAGCCATG~
CATGT~CTAAGCACGAACCTTA~~~~~~~~~~ACACG~~~GTGAAGCTGCGAAT~GGCTC
ATT~AGGCCACCCATGATTTCTTAGATC~~GTACTAT~~~~~~~~~~~~~CCCTACTTGG
ATAACTGT~GGTAATTCTAGAGCTAATACATGCAG~ACAAGCTCGGACCCGCGAG~~GGA
A~~~~~CGAGCGCGTTTATTAG~ATCAAAACCAATCGGTCG~CTCGGCG~~TCCGGCCGG
CCC~~TCGCGGGTACCGGTCTGGCG~~TCGT~~GTCCGCTACGATGGTGACTCTGGATAA
CTTC~~GAGCTGATCGCA~~CGGCC~~~~~~~~~CCGAGCCGGCGACGGATCTTT~~~CA
AGTGTGTGCCCTATCAA~CTTTCGATGGTACGCGATTTGCCTACCATGGTCGTAACGGGT
AAC~GGGGAATCAGGGTTCG~ATTCCGGAGAGGGAGCATGAGAAAC~GGCTACCACATCC
AAGGAAGGCAGCAGGCGCGCAAATTACCC~ACTCCTAACTCAGGGAGGTAGTGACGAAAA
ATAACAATACGGGACTCTTA~CGAGGCCCCG~~TGATTGGAATGAGTACACTTTAAATCC
TTTA~~~~~~~~~~~~~~~~~~~~~~~~~~~~~~~~~~~~~~~~~~~~~~~~~~~~A~~~
~~~~~~~~CGAGGATCAATTGGAGGGCAAGTCTGGTGCCAGCAGCC~~GCGGTAATTCCA
GCTCCAATAG~CGTATATTAAAGTTGTTGCAGTTAAAAA~~GCTCGTAGTTGGA~~~~~~
~TCTCGGGTT~CGGACCGGCG~~~GTTCGCC~~~~~~TAACGGCGCT~~ACTGCCG~~GG
CTCCGACCTC~~~~~~~~~~~~~~~~~~~~~~~~~~~~~~~~~~~~~ACTTTCGGTTGG~
~~~~~~~~~~~~~~~~~~~CGCCTGGTTCC~~~CTTAACC~~GGGTGCTAG~~~~~GCGC
GGCCGAGA~~~~~~~~~CGTTTAC~TTTGAAAAAATTAGAGTGCT~CAAAGCAGGCCGG~
~CAGTC~~~~~~~~~~~~~~~~~~~~~~~~~~~~~~G~~CCTGAATAATAGCGCATGGAA
TAATGGAATAG~GACCTCGGTTCTATTTT~~~~GTTGGTTTA~CGGAGCTCGAGGTAATG
ATTAAGAGGGACAGACGGGGGCATTCGTATTACGGTGTT~AGAGGTGAAATTCTTGGATC
GCCGTAAG~AC~GAACTACTGCGAAAGCATTTGCCAAGAATG~TTTTCATTAATCAA~GA
ACGAAAGTCAGAGG~TTCGAAGACGATC~AGATACCGTCGTAGTTCTGA~CCATAAACGA
TGTCGACTGGCGATCCGCG~~~~~~~~~~~~~~~~GGAGTTGTCCTTCTAT~~~~~~~~~
~~~~~~~~~~~~~~~~~~~~~~~~~~~~~~~~~~~~~~~~~~~~~~~~~~~~~~~~~~~~
~~~~~~~~~~~~~~GACCCCGCGGGCAGCCT~~CCGGGAAACCAA~~AGTTTTTGGATT~
CCGGGGGAAGTATGGTTGCAAAGCCGAAACTTAAAGG~AATTGACGGAAGGGCACCACCA
GG~AGTGGAG~CCTGCGGCTT~AATTTGACTCAACACGGGAAAACTCACCCGGCCAGGAC
ACCGCGAGGATTGACAGATTGAG~AGCTCTTTCTTGATTCGGTGGGTGGTGGTGCATGGC
CGTTCTTAGTTGGTGGAGTGATTTG~TCTGGTTAA~TTCCGATAA~CGAACGAGACTCTA
G~CCTGCTAAAT~~~~~~~~~~~~~~~~~~~~~~~~AGTCAGTCGGTTGTACTCCATATC
TGAAGCTGCCGA~~~~~~~~~~~~~~~~~~~~~~~~~~~~~~~~~~~~~~~~~~~~CGCC
GACTTCTTAGAGGGACAAGTGGCG~~~~CTTAGCCACGCGAGATT~~GAGCAATAACAGG
TCTGTGATGCCCTTAGATGTTCGGGGCCGCACGC~GCGCTACACTGAAGGAATCAGCGTG
CCTCT~~~~~~~~~~~~~~~~~~~~~~~~~~~~~~~~~~~~~~~~~~~~~~~~~~~~~~~
~~~~~~~~~~~~~~~~~TTTCCTGCTCCGC~~~~~~~~~~~~~~~~~~~~~~~~~~~~~~
~~~~~~~~~~~~~~~~~~~~~~~~~~GAGGAGCGGGCAACCCG~TTGAACCTCCTTCGTG
CTAGGGATCGGGGCTTGTAATTTTTCCCCGTGAACGAGGAATTCCCAGTAAGCGCGAGTC
ATAAGCTCGCGTTGATTACGTCCCTGCCCTTTGTACACACCGCCCGTCGCTACTACCGAT
TGGATGTTTTAGTGAGGTCTTCGGATCGCGCCCGCCGCCGTGGTTTTGCGCCTCGGCTCC
~~~~GGTTGCGCGAAAAGAAGCTCGAACTTGATCATC~TAGAGGAAGTAAAAGTCGTAAC
AAGGTTTCCGT~~~~~~~~~~~~~~~~~~~~~~~~~~~~~~~~~~~~~~~~~~~~~~~~~
~~~~~~~~~~~~~~~~~~~~~~~~~~~~~~~~~~~~~~
>ANNELIDA_Orobdella tsushimensis_AB663653
~~~~~~~~~~~~~~~~~~~~~~~~~~~AGTCATATGCTTGTCTCAAAGATTAAGCCATG~
CATGT~CTAAGCACGAACCTTA~~~~~~~~~~ACACG~~~GTGAAGCTGCGAAT~GGCTC
ATT~AGGCCACCCATGATTTCTTAGATC~~GTACTAT~~~~~~~~~~~~~CCCTACTTGG
ATAACTGT~GGTAATTCTAGAGCTAATACATGCAG~ACAAGCTCGGACCCGCGAG~~GGA
A~~~~~CGAGCGCGTTTATTAG~ATCAAAACCAATCGGCCG~CCCGGCG~~TCGGTCGGG
CCC~~TCGCGGGTACCCGGTCGGCG~~TCGT~~GTCCGAAACGTTGGTGACTCTGGATAA
CTTC~~GAGCTGATCGCA~~CGGCC~~~~~~~~~CCGAGCCGGCGACGGATCTTT~~~CA
AGTGTGTGCCCTATCAA~CTTTCGATGGTACGCGATTTGCCTACCATGGTCGTAACGGGT
AAC~GGGGAATCAGGGTTCG~ATTCCGGAGAGGGAGCATGAGAAAC~GGCTACCACATCC
AAGGAAGGCAGCAGGCGCGCAAATTACCC~ACTCCTAACTCAGGGAGGTAGTGACGAAAA
ATAACAATACGGGACTCTTA~CGAGGCCCCG~~TGATTGGAATGAGTACACTTTAAATCC
TTTA~~~~~~~~~~~~~~~~~~~~~~~~~~~~~~~~~~~~~~~~~~~~~~~~~~~~A~~~
~~~~~~~~CGAGGATCAATTGGAGGGCAAGTCTGGTGCCAGCAGCC~~GCGGTAATTCCA
GCTCCAATAG~CGTATATTAAAGTTGTTGCAGTTAAAAA~~GCTCGTAGTTGGA~~~~~~
~TCTCGGGTT~CGGACCGGCG~~~GTTCGCC~~~~~~TAACGGCGCT~~ACTGCCG~~GG
CTCCGACCTC~~~~~~~~~~~~~~~~~~~~~~~~~~~~~~~~~~~~~ACTTTCGGTTGG~
~~~~~~~~~~~~~~~~~~~CGCCTGGTTCC~~~CTTGACC~~GGGTGCTAG~~~~~GCGC
GGCCGAGA~~~~~~~~~CGTTTAC~TTTGAAAAAATTAGAGTGCT~CAAAGCAGGCCGG~
~CAGTC~~~~~~~~~~~~~~~~~~~~~~~~~~~~~~G~~CCTGAATAATAGCGCATGGAA
TAATGGAATAG~GACCTCGGTTCTATTTT~~~~GTTGGTTTA~CGGAGCTCGAGGTAATG
ATTAAGAGGGACAGACGGGGGCATTCGTATTACGGTGTT~AGAGGTGAAATTCTTGGATC
GCCGTAAG~AC~GAACTACTGCGAAAGCATTTGCCAAGAATG~TTTTCATTAATCAA~GA
ACGAAAGTCAGAGG~TTCGAAGACGATC~AGATACCGTCGTAGTTCTGA~CCATAAACGA
TGTCGACTGGCGATCCGCG~~~~~~~~~~~~~~~~GGAGTTGTCCTTCTAT~~~~~~~~~
~~~~~~~~~~~~~~~~~~~~~~~~~~~~~~~~~~~~~~~~~~~~~~~~~~~~~~~~~~~~
~~~~~~~~~~~~~~GACCCCGCGGGCAGCCT~~CCGGGAAACCAA~~AGTTTTTGGATT~
CCGGGGGAAGTATGGTTGCAAAGCCGAAACTTAAAGG~AATTGACGGAAGGGCACCACCA
GG~AGTGGAG~CCTGCGGCTT~AATTTGACTCAACACGGGAAAACTCACCCGGCCAGGAC
ACCGCGAGGATTGACAGATTGAG~AGCTCTTTCTTGATTCGGTGGGTGGTGGTGCATGGC
CGTTCTTAGTTGGTGGAGTGATTTG~TCTGGTTAA~TTCCGATAA~CGAACGAGACTCTA
G~CCTGCTAAAT~~~~~~~~~~~~~~~~~~~~~~~~AGTCAGTCGGTTGTACTCCATATC
TGAAGCTGCCGA~~~~~~~~~~~~~~~~~~~~~~~~~~~~~~~~~~~~~~~~~~~~CGCC
GACTTCTTAGAGGGACAAGTGGCG~~~~CTTAGCCACGCGAGATT~~GAGCAATAACAGG
TCTGTGATGCCCTTAGATGTTCGGGGCCGCACGC~GCGCTACACTGAAGGAATCAGCGTG
CCTCT~~~~~~~~~~~~~~~~~~~~~~~~~~~~~~~~~~~~~~~~~~~~~~~~~~~~~~~
~~~~~~~~~~~~~~~~~TTTCCTGCTCCGC~~~~~~~~~~~~~~~~~~~~~~~~~~~~~~
~~~~~~~~~~~~~~~~~~~~~~~~~~GAGGAGCGGGCAACCCG~TTGAACCTCCTTCGTG
CTAGGGATCGGGGCTTGTAATTTTTCCCCGTGAACGAGGAATTCCCAGTAAGCGCGAGTC
ATAAGCTCGCGTTGATTACGTCCCTGCCCTTTGTACACACCGCCCGTCGCTACTACCGAT
TGGATGTTTTAGTGAGGTCTTCGGATCGCGCCCGCCGCCGCGGTTTC~CGCCGCGGCTCC
~~~~GGTTGCGCGAAAAGAAGCTCGAACTTGATCATC~TAGAGGAAGTAAAAGTCGTAAC
AAGGTTTCCGT~~~~~~~~~~~~~~~~~~~~~~~~~~~~~~~~~~~~~~~~~~~~~~~~~
~~~~~~~~~~~~~~~~~~~~~~~~~~~~~~~~~~~~~~
>ANNELIDA_Gastrostomobdella monticola_AB663649
~~~~~~~~~~~~~~~~~~~~~~~~~~~AGTCATATGCTTGTCTCAAAGATTAAGCCATG~
CATGT~GTTAGCACAAACCTTC~~~~~~~~~~ACACG~~~GTAAAGCTGCGAAT~GGCTC
ATT~AGGCCACCCATGATTTCTTAGATC~~GTACTAT~~~~~~~~~~~~~CCCTACTTGG
ATAACTGT~GGTAATTCTAGAGCTAATACATGCAG~ACAAGCTCGGACCCGCGAG~~GGA
A~~~~~CGAGCGCGTTTATTAG~ATCAAAACCAATCGGGCAATCCGGCGC~TCGGGTAGG
GCCGGCCTAAGAAACCGGCTCCCCGGGTCGTCGGCCCGTAACGTTGGTGACTCTGGATAA
CTTC~~GAGCTGATCGCA~~CGGCC~~~~~~~~~CCGAGCCGGCGACGGATCTTT~~~CA
AGTGTGTGCCCTATCAA~CTTTCGATGGTACGCGACATGCCTACCATGGTCGTAACGGGT
AAC~GGGGAATCAGGGTTCG~ATTCCGGAGAGGGAGCATGAGAAAC~GGCTACCACATCC
AAGGAAGGCAGCAGGCGCGCAAATTACCC~ACTCCTAACTCAGGGAGGTAGTGACGAAAA
ATAACAATACGGGACTCTTA~CGAGGCCCCG~~TGATTGGAATGAGTACACTTTAAATCC
TTTA~~~~~~~~~~~~~~~~~~~~~~~~~~~~~~~~~~~~~~~~~~~~~~~~~~~~A~~~
~~~~~~~~CGAGGATCAATTGGAGGGCAAGTCTGGTGCCAGCAGCC~~GCGGTAATTCCA
GCTCCAATAG~CGTATATTAAAGTTGTTGCAGTTAAAAA~~GCTCGTAGTTGGA~~~~~~
~TCTCGGGTT~CGGACCGGCG~~~GTTCGCC~~~~~~TAACGGCGCT~~ACTGCCG~~GG
CTCCGACCTC~~~~~~~~~~~~~~~~~~~~~~~~~~~~~~~~~~~~~ACTTTCGGTTGG~
~~~~~~~~~~~~~~~~~~~CGCCTGGTTCC~~~CTTAATC~~GGGTGCTAG~~~~~GCGC
GGCCGAGA~~~~~~~~~CGTTTAC~TTTGAAAAAATTAGAGTGCT~CAAAGCAGGCCGG~
~CAGTT~~~~~~~~~~~~~~~~~~~~~~~~~~~~~~G~~CCTGAATAATAGCGCATGGAA
TAATGGAATAG~GACCTCGGTTCTATTTT~~~~GTTGGTTTA~CGGAGCTCGAGGTAATG
ATTAAGAGGGACAGACGGGGGCATTCGTATTACGGTGTT~AGAGGTGAAATTCTTGGATC
GCCGTAAG~AC~GAACTACTGCGAAAGCATTTGCCAAGAATG~TTTTCATTAATCAA~GA
ACGAAAGTCAGAGG~TTCGAAGACGATC~AGATACCGTCGTAGTTCTGA~CCATAAACGA
TGTCGACTGGCGATCCGCG~~~~~~~~~~~~~~~~GGAGTTGTCCTTCTAT~~~~~~~~~
~~~~~~~~~~~~~~~~~~~~~~~~~~~~~~~~~~~~~~~~~~~~~~~~~~~~~~~~~~~~
~~~~~~~~~~~~~~GACCCCGCGGGCAGCCT~~CCGGGAAACCAA~~AGTTTTTGGATT~
CCGGGGGAAGTATGGTTGCAAAGCCGAAACTTAAAGG~AATTGACGGAAGGGCACCACCA
GG~AGTGGAG~CCTGCGGCTT~AATTTGACTCAACACGGGAAAACTCACCCGGCCAGGAC
ACCGCGAGGATTGACAGATTGAG~AGCTCTTTCTTGATTCGGTGGGTGGTGGTGCATGGC
CGTTCTTAGTTGGTGGAGCGATTTG~TCTGGTTAA~TTCCGATAA~CGAACGAGACTCTA
G~CCTGCTAAAT~~~~~~~~~~~~~~~~~~~~~~~~AGTCCGTCGGTTGTACTCCACATC
TGAAGCTGCCGA~~~~~~~~~~~~~~~~~~~~~~~~~~~~~~~~~~~~~~~~~~~~CGCC
GACTTCTTAGAGGGACAAGTGGCG~~~~CTTAGCCACACGAGATT~~GAGCAATAACAGG
TCTGTGATGCCCTTAGATGTTCGGGGCCGCACGC~GCGCTACAATGAAGGAATCAGCGTG
CCTCT~~~~~~~~~~~~~~~~~~~~~~~~~~~~~~~~~~~~~~~~~~~~~~~~~~~~~~~
~~~~~~~~~~~~~~~~~GTTCCTGCTCCGC~~~~~~~~~~~~~~~~~~~~~~~~~~~~~~
~~~~~~~~~~~~~~~~~~~~~~~~~~GAGGAGCGGGCAACCCG~TTGAACCTCCTTCGTG
CTAGGGATCGGGGCTTGTAATTTTTCCCCGTGAACGAGGAATTCCCAGTAAGCGCGAGTC
ATAAGCTCGCGTTGATTACGTCCCTGCCCTTTGTACACACCGCCCGTCGCTACTACCGAT
TGGATGTTTTAGTGAGGTCTTCGGATCGCGCCCTCTGCCGGGGTTTC~GGCCTCGGCTCC
~~~~GGTCGTGCGAAAAGAAGACCGAACTTGATCATC~TAGAGGAAGTAAAAGTCGTAAC
AAGGTTTCCGT~~~~~~~~~~~~~~~~~~~~~~~~~~~~~~~~~~~~~~~~~~~~~~~~~
~~~~~~~~~~~~~~~~~~~~~~~~~~~~~~~~~~~~~~
>ANNELIDA_Terebella lapidaria_JN936476
~~~~~~~~~CTGGTTGATCCTGCCAGTAGTCATATGCTTGTCTCAAAGATTAAGCCATG~
CATGT~CTAAGTACAAGCTTTTA~~~~~~~~~~CACA~~~GTGAAACCGCGAAT~GGCTC
ATT~AGATCAGTTAATATTTATTAGATC~~GTACAAT~~~~~~~~~~~~~~CCTACTTGG
ATAACTGT~GGTAATTCTAGAGCTAATACATGCAAACCA~ACTCCGACCTTCG~~~~GGG
A~~~~~AGAGTGCTTTTATTAG~ATCAAAACCAATCGG~~~~~~~~~~~~~~~~~~~~~~
~~~~~~GGGCTTGCCTC~~~~~~~~~~~~~~~~CGTCCACTT~~TGGTGAATCTGAATAA
CTTT~~GTGCTGATCGCA~~TGGCC~~~~~~~~~TCGAGCCGGCGACGTATCTTT~~~CA
AGTGTCTGCCCTATCAA~CTTTCGAAGGTATGTGATATGCKTACCTTGGTTGTAACGGGT
AAC~GGGGGATCAGGGTTCG~ATTCCGGAGAGGGAGCATGAGAAAC~GGCTACCACATCT
AAGGAAGGCAGCAGGCGCGCAAATTACCC~ACTCCTGGCACGGGGAGGTAGTGACAAGAA
ATAACAATACGGGACTCTAT~CGAGGCCCCG~~TAATTGGAATGAGTACACTTTAAATCC
TTTA~~~~~~~~~~~~~~~~~~~~~~~~~~~~~~~~~~~~~~~~~~~~~~~~~~~~A~~~
~~~~~~~~CGAGGATCCATTGGAGGGCAAGTCTGGTGCCAGCAGCC~~GCGGTAATTCCA
GCTCCAATAG~CGTATATTAAAGTTGTTGCAGTTAAAAA~~GCTCGTAGTTGGA~~~~~~
~TCTCGGGTC~CAGGCCTGCG~~~GTTCTGCT~~~~~CGT~~GCAGAT~ACTGCT~~~CG
TCCTGACCT~~~~~~~~~~~~~~~~~~~~~~~~~~~~~~~~AC~~~~~CTGCCGGTTTT~
~~~~~~~~~~~~~~~~~~~CCCTTGGTGCC~~~CTTGACT~~GGGTGTCTCG~~~~GG~T
GGCCGGAA~~~~~~~~~CGTTTAC~TTTGAAAAAATTAGAGTGTT~CAAAGCAGGC~A~~
~GCTC~~~~~~~~~~~~~~~~~~~~~~~~~~~~~~~G~~CCTGAATAATGGTGCATGGAA
TAATGGAAAAG~GACCTCGGTTCTATTTT~~~~GTTGGTTTTTCGGAACTTGAGGTAATG
ATTAAGAGGGACAGACGGGGGCATTCGTATTACGGTGTT~AGAGGTGAAATTCTTGGATC
GCCGTAAG~AC~GAACTACTGCGAAAGCATTTGCCAAGAATG~TTTTCATTAATCAA~GA
ACGAAAGTCAGRGG~TTCGAAGACGATC~AGATACCGTCGTAGTTCTGA~CCATAAACGA
TGCCAACTAGCGATCCGCCG~~~~~~~~~~~~~~~G~CGTTG~TTTCCTT~~~~~~~~~~
~~~~~~~~~~~~~~~~~~~~~~~~~~~~~~~~~~~~~~~~~~~~~~~~~~~~~~~~~~~~
~~~~~~~~~~~~~~GACTCGGCGGGAAGCTT~~CCGGGAAACCAA~~AGTCTTTGGGTT~
CCGGGGGAAGTATGGTTGCAAAGCTGAAACTTAAAGG~AATTGACGGAAGGGCACCACCA
GG~AGTGGAG~CCTGCGGCTT~AATTTGACTCAACACGGGAAAACTCACCCGGCCCGGAC
ACCGTAAGGATTGACAGATTGAG~AGCTCTTTCTTGATTCGGTGGGTGGTGGTGCATGGC
CGTTCTTAGTTGGTGGAGCGATTTG~TCTGGTTAA~TTCCGATAA~CGAACGAGACTCTA
G~CCTATTAAATA~~~~~~~~~~~~~~~~~~~~~~~GTTCGCC~GAT~~TC~~~~~~~~~
~~TGTTTGTCGG~~~~~~~~~~~~~~~~~~~~~~~~~~~~~~~~~~~~~~~~~~~~TGCC
AACTTCTTAGAGGGACAAGTGGCG~~~~TTTAGCCACGCGAGATT~~GAGCAATAACAGG
TCTGTGATGCCCTTAGATGTTCGGGGCCGCAC~GCGCGCTACACTGAAGGAATCAACGTG
TGTC~~~~~~~~~~~~~~~~~~~~~~~~~~~~~~~~~~~~~~~~~~~~~~~~~~~~~~~~
~~~~~~~~~~~~~~~~~TTCCCTGGCCCGG~~~~~~~~~~~~~~~~~~~~~~~~~~~~~~
~~~~~~~~~~~~~~~~~~~~~~~~~~AAGGGTCGGGTAACCCG~TTGAACCTCCTTCGTG
CTAGGGATTGGGGCTTGTAATTCTTCCCCATGAACGAGGAATTCCCAGTAAGCGCGAGTC
ATAAGCTCGCGTTGATTACGTCCCTGCCCTTTGTACACACCGCCCGTCGCTACTACCGAT
TGGATGGTTTAGTGAGATCCTCGGATTGGTCCTGGCCTGGTGGGCAACCGCC~GTGCCA~
~~~~~GCGTGCCGAGAAGACGATCGAACTTGATCATC~TAGAGGAAGTAAAAGTCGTAA~
CAAGGTTTCCGTAGGTGAACCTGCGGAAGGATCATTA~~~~~~~~~~~~~~~~~~~~~~~
~~~~~~~~~~~~~~~~~~~~~~~~~~~~~~~~~~~~~~
>ANNELIDA_Lysilla sp._JN936474
~~~~~~~~~~~~GGTGATCCTGCCAGTAGTCATATGCTTGTCTCAAAGATTAAGCCATG~
CATGT~CTAAGTACAAGCTTTTA~~~~~~~~~~CACA~~~GTGAAACCGCGAAT~GGCTC
ATT~AGATCAGTCAATATTTATTAGATC~~GTACAAT~~~~~~~~~~~~~~CCTACTTGG
ATAACTGT~GGTAATTCTAGAGCTAATACATGCAAACGA~ACTCCGACCTTCG~~~~GGG
A~~~~~AGAGTGCTTTTATTAG~ATCAAAACCAATCGG~~~~~~~~~~~~~~~~~~~~~~
~~~~~~GGGCTTCGGTCTC~~~~~~~~~~~~~~CGTCACTTT~~TGGTGAATCTGAATAA
CTTT~~GTGCCGATCGCA~~TGGCC~~~~~~~~~TCGCGCCGGCGACGTATCTTT~~~CA
AGTGTCTGCCCTATCAA~CTTTCGAAGGTATGTGATATGCTTACCTTGGTCGTAACGGGT
AAC~GGAGAATCAGGGTTCG~ATTCCGGAGAGGGAGCATGAGAAAC~GGCTACCACATCT
AAGGAAGGCAGCAGGCGCGCAAATTACCC~ACTCCTGGAACGGGGAGGTAGTGACAAGAA
ATAACAATACGGGACTCTAT~CGAGGCCCCG~~TAATTGGAATGAGTACACTTTAAATCC
TTTA~~~~~~~~~~~~~~~~~~~~~~~~~~~~~~~~~~~~~~~~~~~~~~~~~~~~A~~~
~~~~~~~~CGAGTACCAATTGGAGGGCAAGTCTGGTGCCAGCAGCC~~GCGGTAATTCCA
GCTCCAATAG~CGTATATTAAAGTTGTTGCAGTTAAAAA~~GCTCGTAGTTGGA~~~~~~
~TCTCGGGTC~CAGGCTTGCG~~~GTTCTGCT~~~~~CGT~~GCAGAT~ACTGCT~~~CG
TCCTGACCT~~~~~~~~~~~~~~~~~~~~~~~~~~~~~~~~AC~~~~~CTGCCGGTGTT~
~~~~~~~~~~~~~~~~~~~CCCCTGGTGCC~~~CTTAACT~~GGGTGTCTCG~~~~GG~T
GGCCGGAA~~~~~~~~~CGTTTAC~TTTGAAAAAATTAGAGTGTT~CAAAGCAGGC~G~~
~CTAC~~~~~~~~~~~~~~~~~~~~~~~~~~~~~~~G~~CCTGAATAATGGTGCATGGAA
TAATAGAAAAG~GACCTCGGTTCTATTTT~~~~GTTGGTTTT~CGGAACTTGAGGTAATG
ATTAAGAGGGACAGACGGGGGCATTCGTATTACGGTGTT~AGAGGTGAAATTCTTGGATC
GCCGTAAG~AC~GAACTACTGCGAAAGCATTTGCCAAGAATG~TTTTCATTAATCAA~GA
ACGAAAGTCAGAGG~TTCGAAGACGATC~AGATACCGTCGTAGTTCTGA~CCATAAACGA
TGCCAACTAGCGATCCGCCG~~~~~~~~~~~~~~~G~CGTTG~TTTCCTT~~~~~~~~~~
~~~~~~~~~~~~~~~~~~~~~~~~~~~~~~~~~~~~~~~~~~~~~~~~~~~~~~~~~~~~
~~~~~~~~~~~~~~GACTCGGCGGGCAGCTT~~CCGGGAAACCAA~~AGTTTTTGGGTT~
CCGGGGGAAGTATGGTTGCAAAGCTGAAACTTAAAGG~AATTGACGGAAGGGCACCACCA
GG~AGTGGAG~CCTGCGGCTT~AATTTGACTCAACACGGGAAAACTCACCCGGCCCGGAC
ACCGTAAGGATTGACAGATTGAG~AGCTCTTTCTTGATTCGGTGGGTGGTGGTGCATGGC
CGTTCTTAGTTGGTGGAGCGATTTG~TCTGGTTAA~TTCCGATAA~CGAACGAGACTCTA
G~CCTATTAAATA~~~~~~~~~~~~~~~~~~~~~~~GTTCGCC~GAT~~TC~~~~~~~~~
~~AGTTCGTCGG~~~~~~~~~~~~~~~~~~~~~~~~~~~~~~~~~~~~~~~~~~~~CGCC
AACTTCTTAGAGGGACAAGTGGCG~~~~TTTAGCCACACGAGATT~~GAGCAATAACAGG
TCTGTGATGCCCTTAGATGTTCGGGGCCGCAC~GCGCGCTACACTGAAGGAATCAACGTG
TGTC~~~~~~~~~~~~~~~~~~~~~~~~~~~~~~~~~~~~~~~~~~~~~~~~~~~~~~~~
~~~~~~~~~~~~~~~~~TTCCCTGGTCTGG~~~~~~~~~~~~~~~~~~~~~~~~~~~~~~
~~~~~~~~~~~~~~~~~~~~~~~~~~AAAGATCGGGTAACCCG~TTGAACCTCCTTCGTG
CTAGGGATTGGGGCTTGTAATTCTTCCCCATGAACGAGGAATTCCCAGTAAGCGCGAGTC
ATAAGCTCGTGTTGATTACGTCCCTGCCCTTTGTACACACCGCCCGTCGCTACTACCGAT
TGGATGGTTTAGTGAGATCCTCGGATTGGTCCTGGCACGGCGGGCAACCGCC~GGGCCA~
~~~~~CGGCGCCGAGAAGACGATCGAACTTGATCATC~TAGAGGAAGTAAAAGTCGTAA~
CAAGGTTTCCGTAGGTGAACCTGCAGAAGGATCAA~GCTTGGATCC~~~~~~~~~~~~~~
~~~~~~~~~~~~~~~~~~~~~~~~~~~~~~~~~~~~~~
>ANNELIDA_Thelepinae sp._JN936472
~~~~~~~~~~~~GGTGATCCTGCCAGTAGTCATATGCTGGTCTCAAAGATTAAGCCATG~
CATGT~CTAAGTACAAGCTTTTA~~~~~~~~~~CACA~~~GTGAAACCGCGAAT~GGCTC
ATT~AGATCAGTTAATATTTCTTAGATC~~GTACAAT~~~~~~~~~~~~~~CCTACTTGG
ATAACTGT~GGTAATTCTAGAGCTAATACATGCAAACAA~ACGCCGACCGTCCCAACGGG
A~~~~~AGCGTGCTTTTATTAG~ACCAAAACCAATCGGTGCGTG~~~~~~~~~~~~~~~~
~~~~~~GGGCGGCAACGTCC~~~~~~~~CCGCCCGACCTGGC~~TGGTGACTCTGGATAA
CCTC~~GAGCAGATCGCA~~CGGCCC~~~~~~~~TCGAGCCGGCGACGTATCTTT~~~CA
AGTGTCTGCCCTATCAA~CTATCGTTTGTAAGTGATATGCTTACAAAGGTGATAACGGGT
GAC~GGGGAATCAGGGTTCG~ATTCCGGAGAGGGAGCATGAGAAAC~GGCTACCACATCT
AAGGAAGGCAGCAGGCGCGCAAATTACCC~ACTCCTGGCACGGGGAGGTAGTGACAAGAA
ATAACAATACGGGACTCTAT~CGAGGCCCCG~~TAATTGGAATGAGTACACTTTAAATCC
TTTA~~~~~~~~~~~~~~~~~~~~~~~~~~~~~~~~~~~~~~~~~~~~~~~~~~~~A~~~
~~~~~~~~CGAGGATCCATTGGAGGGCAAGTCTGGTGCCAGCAGCC~~GCGGTAATTCCA
GCTCCAATAG~CGTATATTAAAGTTGTTGCAGTTAAAAA~~GCTCGTAGTTGGA~~~~~~
~TCTCGGGTG~CGGGCTTGCG~~~GTTCTGCT~~~~~CGT~~GCAGAC~ACTGCT~~~CG
TCCCGACCT~~~~~~~~~~~~~~~~~~~~~~~~~~~~~~~~AC~~~~~CAGCCGGATAT~
~~~~~~~~~~~~~~~~~~~CCCTTGGTGCC~~~CTTGATT~~GGGTGTCTCG~~~~GGCT
GAACGGAA~~~~~~~~~CGTTTAC~TTTGAAAAAATTAGAGTGTT~CAAAGCAGGC~A~~
~GTGC~~~~~~~~~~~~~~~~~~~~~~~~~~~~~~~G~~CCTGAATAACGATGCATGGAA
TAATGGAAAAG~GATCTCGGATCTATTTT~~~~GTTGGTTTT~CGGACCACGAGATAATG
ATTGAGAGGGACGGCCGGGGGCATTCGTATTACGGTGTT~AGAGGTGAAATTCTTGGATC
GCCGTAAG~AC~GAACTACAGCGAAAGCATTTGCCAAGAATG~TTTTCATTAATCAA~GA
ACGAAAGTCAGAGG~TTCGAAGACGATC~AGATACCGTCGTAGTTCTGA~CCATAAACGA
TGCCAACTAGGGATTCGCCA~~~~~~~~~~~~~~~A~CGTTG~TTATGTT~~~~~~~~~~
~~~~~~~~~~~~~~~~~~~~~~~~~~~~~~~~~~~~~~~~~~~~~~~~~~~~~~~~~~~~
~~~~~~~~~~~~~~GACTCGGCGGGCATCTT~~TCGGGAAACCAA~~AGTTTTTGGGTT~
CCGGGGGAAGTATGGTTGCAAAGCTGAAACTTAAAGG~AATTGACGGAAGGGCACCACCA
GG~AGTGGAG~CCTGCGGCTT~AATTTGACTCAACACGGGAAAACTCACCCGGCCCGGAC
ACTGTAAGGATTGACAGATTGAG~AGCTCTTTCTTGATTCGGTGGGTGGTGGTGCATGGC
CGTTCTTAGTTGGTGGAGCGATTTG~TCTGGTTAA~TTCCGATAA~CGAACGAGACTCTG
G~CCTATTAAATA~~~~~~~~~~~~~~~~~~~~~~~GTTCGCC~GAT~~TC~~~~~~~~~
~~CGCTTGTCGG~~~~~~~~~~~~~~~~~~~~~~~~~~~~~~~~~~~~~~~~~~~~TGCC
AACTTCTTAGAGGGACAAGTGGCG~~~~TTTAGCCACACGAGATT~~GAGCAATAACAGG
TCTGTGATGCCCTTAGATGTCCGGGGCCGCAC~GCGCGCTACACTGAAGGAATCAACGTG
TGTC~~~~~~~~~~~~~~~~~~~~~~~~~~~~~~~~~~~~~~~~~~~~~~~~~~~~~~~~
~~~~~~~~~~~~~~~~~CTCCCTGGCCCGG~~~~~~~~~~~~~~~~~~~~~~~~~~~~~~
~~~~~~~~~~~~~~~~~~~~~~~~~~AAGGGCGGGGTAACCCG~TTGAACCTCCTTCGTG
CTAGGGATTGGGGATTGGAACTGTTCCCCATGAACGAGGAATTCCCAGTAAGCGCGAGTC
ATAAGCTCGCGTTGATTACGTCCCTGCCCTTTGTACACACCGCCCGTCGCTACTACCGAT
TGGATGGTTTAGTGAGATCTTCGGATTGGTCCTGGCGTGGCTGGCAACAGTC~GTGCCA~
~~~~~CGGTGCCGAGAAGATGATCGAACTTGATCGTCATAGAGGAAGTAAAAGTCGTAAC
~~~~~~~~~~~~~~~~~~~~~~~~~~~~~~~~~~~~~~~~~~~~~~~~~~~~~~~~~~~~
~~~~~~~~~~~~~~~~~~~~~~~~~~~~~~~~~~~~~~
>ANNELIDA_Lanice conchilega_JN936470
~~~~~~~~~~~~~~~~~~~~~~~~~~~~~~~~~~~~~~~~~~~~~~~~~~~~~~~~~~~~
~~~~~~~~~~~~~~~~~~~~~~~~~~~~~~~~~~~~~~~~~~~~~~~~~~~~~~~~~~~~
~~~~~~~~~~~~~~~~~~~~~~~~~~~~~~~~~~~~~~~~~~~~~~~~~~~~~~~~~~~~
~~~~~~~~~~~~~~~~~~~~~~~~~~~~~~~GCAACAAA~GCSCCGACCGCTCGT~CGGG
A~~~~~GGGGCGCTTTTATTAG~ATCAAAACCAGACGGGG~~~~~~~~~~~~~~~~~~~~
~~~~~~~~~GTTCG~~~~~~~~~~~~~~~~CCTCTGGTCGGCTTTGGTGACTCTGAGTAA
CTTA~~TTGCGGATCGCA~~TGGCCT~~~~~~~~~CGCGCCGGCGACGTATCTTTG~~~A
AGTGTCTGCCCTATCAA~CTATCGTATGTGAGCGCCTTGCCCACATAGGTTATAACGGGT
AAC~GGGGAATCAGGGTTCG~ATTCCGGAGAGGGAGCATGAGAAAC~GGCTACCACATCT
AAGGAAGGCAGCAGGCGCGCAAATTACCC~ACTCCTGGCACGGGGAGGTAGTGACAAGAA
ATAACAATACGGGACTCTAT~CGAGGCCCCG~~TAATTGGAATGAGCACAGTTTAAATCC
TTTA~~~~~~~~~~~~~~~~~~~~~~~~~~~~~~~~~~~~~~~~~~~~~~~~~~~~~~~~
~~~~~~~ACGAGGATCTATTGGAGGGCAAGTCTGGTGCCAGCAGCC~~GCGGTAATTCCA
GCTCCAATAG~CGTATATTAATGTTGCTGCAGTTAAAAA~~GCTCGTAGTTGGA~~~~~~
~TCTCGGGTC~CAGGCCTGCG~~~GTTCCGC~~~~~~~CCGTGCGGAT~ACTGCT~~~CG
TCCTGACCT~~~~~~~~~~~~~~~~~~~~~~~~~~~~~~~~~~~~~ACCAGCCGGCCGA~
~~~~~~~~~~~~~~~~~~~CCCTTGGTGCC~~~CTTAACT~~GGGTGTCTCG~~~~GGCG
GGCCGGAA~~~~~~~~~CGTTTAC~TTTGAAAAAATTAGAGTGTT~CAAAGCAGGCGGCT
CG~~~~~~~~~~~~~~~~~~~~~~~~~~~~~~~~~~~~~CCTGARTAATGGTGCATGGAA
TAATAGAAGAG~GACCTTGGTTCTATTTT~~~~GTTGGTTTC~CGGAACTGGAGGTAATG
ATTGAGAGGGACTGCCGGGGGCATTCGTATTACGGTGTT~AGAGGTGAAATTCTTGGATC
GCCSTAAG~AC~GAACGASAGCGAAAGCATTTGCCAAGAATG~TTTTCATTAATCAA~GA
ACGAAAGTCAGAGG~TTCGAAGACGATC~AGATACCGTCGTAGTTCTGA~CCATAAACGA
TGCCAACTATCGATCCGTC~~~~~~~~~~~~~~~~GGCGTTGACATCAAGA~~~~~~~~~
~~~~~~~~~~~~~~~~~~~~~~~~~~~~~~~~~~~~~~~~~~~~~~~~~~~~~~~~~~~~
~~~~~~~~~~~~~~~~CCCTGCGGGCAGCTT~~CCGGGAAACCAA~~AGTTTTTGGGTT~
CCGGGGGAAGTATGGTTGCAAAGCTGAAACTTAAAGG~AATTGACGGAAGGGCACCACCA
GG~AGTGGAG~CCTGCGGCTT~AATTTGACTCAACACGGGAAAACTCACCCGGCCCGGAC
ACCGTAAGGATTGACAGATTGAG~AGCTCTTTCTCGATTCGGTGGGTGGTGGTGCATGGC
CGTTCTTAGTTGGTGGAGCGATTTG~TCTGGTTAA~TTCCGATAA~CGAACGAGACTCTA
G~CCTGCTAAAT~~~~~~~~~~~~~~~~~~~~~~~~AGTTCGTTCATATCT~~~~~~~~~
~GTTGTGAAC~~~~~~~~~~~~~~~~~~~~~~~~~~~~~~~~~~~~~~~~~~~~~~~GTT
AACTTCTTAGAGGGACAAGTGGCG~~~~TTTAGCCACGCGAGATT~~GAGCAATAACAGG
TCTGTGATGCCCTTAGATGTTCGGGGCCGCACGC~GCGCTACACTGAAGGAATCAACGTG
TGTC~~~~~~~~~~~~~~~~~~~~~~~~~~~~~~~~~~~~~~~~~~~~~~~~~~~~~~~~
~~~~~~~~~~~~~~~~~GCTCCTGACCCGA~~~~~~~~~~~~~~~~~~~~~~~~~~~~~~
~~~~~~~~~~~~~~~~~~~~~~~~~~GAGGGTCGGGCAACCAG~TTGAACCTCCTTCGTG
CTAGGGATTGGGGCTTGTAATTCTTCCCCATGAACGAGGAATTCCCAGTAAGCGCGAGTC
ATAAGCTCGCGTTGATTACGTCCCTGCCCTTTGTACACACYGCCCGTCGCTACTACCGAT
TGGATGGTTTAGTGAGATCCTCGGATTGGTCCTGG~CGTGGCGGGCAACCGCCGTGCCA~
~~~~~GTGTGCCGAGAAGACGATCGAACTTGATCATC~TAGAGGAAGTAAAAGTCGTAAC
AAGGTTTCCGTAGGTGAACCTTCGGAAGGATCAATAAAGGGCGAA~~~~~~~~~~~~~~~
~~~~~~~~~~~~~~~~~~~~~~~~~~~~~~~~~~~~~~
>ANNELIDA_Anobothrus gracilis_JN936468
~~~~~~~~~~~~~GTGATCCTGCCAGTAGTCATATGCTTGTCTCAAAGATTAAGCCATG~
CATGT~GTAAGTACAAGCTTTTA~~~~~~~~~AAACG~~~GTGAAACCGCGAAT~GGCTC
ATT~AGATCAGTTAATATTTATTAGATC~~GTACAAA~~~~~~~~~~~~~~GTTACTTGG
ATAACTGT~GGTAATTCTAGAGCTAATACATGCGAGCAA~GCTCCGACCTTCG~~~~GGG
A~~~~~AGAGCGCTTTTATTAG~ATCAAAACCAATGCGG~~~~~~~~~~~~~~~~~~~~~
~~~~~~CGTTCGCGT~~~~~~~~~~~~~~~CGTCTATTGC~~~~TGGTGACTCTGGATAA
CTTT~~GGGCTGATCGCA~~CGGCCT~~~~~~~~CGA~GCCGGCGACGTATCTTT~~~CA
AATGTCTGCCCTATCAA~GTTTCGAAGGTAGGTGATATGCCTACCTTGCTTGTAACGGGT
AAC~GGGGAATCAGGGTTCG~ATTCCGGAGAGGGAGCATGAGAAAC~GGCTACCACATCT
AAGGAAGGCAGCAGGCGCGCAAATTACCC~ACTCCTGGCACGGGGAGGTAGTGACAAGAA
ATAACAATACGAGACTCTAT~CGAGGCCTCG~~TAATTGGAATGAGTACACTTTAAATCC
TTTA~~~~~~~~~~~~~~~~~~~~~~~~~~~~~~~~~~~~~~~~~~~~~~~~~~~~A~~~
~~~~~~~~CGAGGATCTATTGGAGGGCAAGTCTGGTGCCAGCAGCC~~GCGGTAATTCCA
GCTCCAATAG~CGTATATTAAAGTTGTTGCAGTTAAAAA~~GCTCGTAGTTGGA~~~~~~
~TCTCGGGTG~CAGGCTGGCG~~~GTTCTACT~~~~~CTC~~GTAGAC~ACTGCT~~~CG
TCCTGACCTC~~~~~~~~~~~~~~~~~~~~~~~~~~~~~~~AC~~~~~TGGTCGGTCTC~
~~~~~~~~~~~~~~~~~~~CTCTTGGTGCC~~~CTTAACT~~GGGTGTCTCG~~~~AG~T
GGCCGGAA~~~~~~~~~CGTTTAC~TTTGAAAAAATTAGAGTGTT~CAAAGCAGGC~A~~
~GTTC~~~~~~~~~~~~~~~~~~~~~~~~~~~~~~~G~~CCTGAATAATGTTGCATGGAA
TAATGGAATAG~GACCTCGGTTCTATTTT~~~~GTTGGTTTT~CGGAAGTCGAGGTAATG
ATTAAGAGGGACAGACGGGGGCATTCGTATTACGGTGTT~AGAGGTGAAATTCTTGGATC
GCCGTAAG~AC~GAACTACTGCGAAAGCATTTGCCAAGAATG~TTTTCATTAATCAA~GA
ACGAAAGTCAGAGG~TTCGAAGACGATC~AGATACCGTCGTAGTTCTGA~CCATAAACGA
TGCCAACTAGCGATCCGCCG~~~~~~~~~~~~~~~G~CGTTG~TCTCAAT~~~~~~~~~~
~~~~~~~~~~~~~~~~~~~~~~~~~~~~~~~~~~~~~~~~~~~~~~~~~~~~~~~~~~~~
~~~~~~~~~~~~~~GACTCGGCGGGCAGCTT~~CCGGGAAACCAA~~AGTCTATGGGTT~
CCGGGGGAAGTATGGTTGCAAAGCTGAAACTTAAAGG~AATTGACGGAAGGGCACCACCA
GG~AGTGGAG~CCTGCGGCTT~AATTTGACTCAACACGGGAAAACTCACCCGGCCCGGAC
ACCGTAAGGATTGACAGATTGAG~AGCTCTTTCTTGATTCGGTGGGTGGTGGTGCATGGC
CGTTCTTAGTTGGTGGAGCGATTTG~TCTGGTTAA~TTCCGATAA~CGAACGAGACTCTA
G~CCTATTAAATA~~~~~~~~~~~~~~~~~~~~~~~GTTCGAC~GATCGTC~~~~~~~~~
~~TATTGGTCGT~~~~~~~~~~~~~~~~~~~~~~~~~~~~~~~~~~~~~~~~~~~~CGTC
AACTTCTTAGAGGGACAAGTGGCG~~~~TTTAGCCACGCGAGATT~~GAGCAATAACAGG
TCTGTGATGCCCTTAGATGTTCGGGGCCGCAC~GCGCGCTACACTGAAGGAATCAACGTG
TGTC~~~~~~~~~~~~~~~~~~~~~~~~~~~~~~~~~~~~~~~~~~~~~~~~~~~~~~~~
~~~~~~~~~~~~~~~~~TTCCCTGGCCCGG~~~~~~~~~~~~~~~~~~~~~~~~~~~~~~
~~~~~~~~~~~~~~~~~~~~~~~~~~AAGGGTCGGGTAACCCG~TTGAACCTCCTTCGTG
CTAGGGATTGGGGCTTGTAATTGTTCCCCATGAACGAGGAATTCCCAGTAAGCGCGAGTC
ATAAGCTCGCGTTGATTACGTCCCTGCCCTTTGTACACACCGCCCGTCGCTACTACCGAT
TGGATGGTTTAGTGAGACTCACGGATCGGACCCGAGGGTGTGGGCAACCATG~GCTTCG~
~~~~~GTGAGCTGAGAAGTCAGTCGAACTGTATCATC~TAGAGGAAGTAAAAGTCGTAA~
CAAGGTTTCCGTAGGTGAACCTGCAGAAGGATCAAGCTTGGATCCA~~~~~~~~~~~~~~
~~~~~~~~~~~~~~~~~~~~~~~~~~~~~~~~~~~~~~
>ANNELIDA_Amphisamytha bioculata_JN936466
~~~~~~~~~~~~GGTGATCCTGCCAGTAGTCATATGCTTGTCTCAAAGATTAAGCCATG~
CATGTCGTAAGTACAAGCTTTTA~~~~~~~~~AAACG~~~GTGAAACCGCGAAT~GGCTC
ATT~AGATCAGTTAATATTTATTAGATC~~GTACAAA~~~~~~~~~~~~~~GTTACTTGG
ATAACTGT~GGTAATTCTAGAGCTAATACATGCGAGCAA~GCTCCGACCTTCG~~~~GGG
A~~~~~AGAGCGCTTTTATTAG~ATCAAAACCAATGCGG~~~~~~~~~~~~~~~~~~~~~
~~~~~~CGCTTGCGT~~~~~~~~~~~~~~~CGTCTATTGC~~~~TGGTGACTCTGGATAA
CTTT~~GGGCTGATCGCA~~CGGCCT~~~~~~~~CGA~GCCGGCGACGTATCTTT~~~CA
AATGTCTGCCCTATCAA~GTCTCGATGGTAGTTGATATGACTACCATGCTCGTAACGGGT
AAC~GGGGAATCAGGGTTCG~ATTCCGGAGAGGGAGCATGAGAAAC~GGCTACCACATCT
AAGGAAGGCAGCAGGCGCGCAAATTACCC~ACTCCTGGCACGGGGAGGTAGTGACAAGAA
ATAACAATACGAGACTCTAT~CGAGGCCTCG~~TAATTGGAATGAGTACACTTTAAATCC
TTTA~~~~~~~~~~~~~~~~~~~~~~~~~~~~~~~~~~~~~~~~~~~~~~~~~~~~A~~~
~~~~~~~~CGAGGATCTATTGGAGGGCAAGTCTGGTGCCAGCAGCC~~GCGGTAATTCCA
GCTCCAATAG~CGTATATTAAAGTTGTTGCAGTTAAAAA~~GCTCGTAGTTGGA~~~~~~
~TCTCGGGTG~CAGGCTAGCG~~~GTTCCACT~~~~~CTC~~GTGGAC~ACTGCT~~~CG
TCCTGACCTC~~~~~~~~~~~~~~~~~~~~~~~~~~~~~~~AC~~~~~TGGTCGGTCTC~
~~~~~~~~~~~~~~~~~~~CTCTTGGTGCC~~~CTTGACT~~GGGTGTCTCG~~~~AG~T
GGCCGGAA~~~~~~~~~CGTTTAC~TTTGAAAAAATTAGAGTGTT~CAAAGCAGGC~A~~
~GTTC~~~~~~~~~~~~~~~~~~~~~~~~~~~~~~~G~~CCTGAATAATGTTGCATGGAA
TAATGGAATAG~GACCTCGGTTCTATTTT~~~~GTTGGTTTT~CGGAAGTCGAGGTAATG
ATTAAGAGGGACAGACGGGGGCATTCGTATTACGGTGTT~AGAGGTGAAATTCTTGGATC
GCCGTAAG~AC~GAACTACTGCGAAAGCATTTGCCAAGAATG~TTTTCATTAATCAA~GA
ACGAAAGTCAGAGG~TTCGAAGACGATC~AGATACCGTCGTAGTTCTGA~CCATAAACGA
TGCCAACTAGCGATCCGCCG~~~~~~~~~~~~~~~G~CGTTG~TCTCAAT~~~~~~~~~~
~~~~~~~~~~~~~~~~~~~~~~~~~~~~~~~~~~~~~~~~~~~~~~~~~~~~~~~~~~~~
~~~~~~~~~~~~~~GACTCGGCGGGCAGCTT~~CCGGGAAACCAA~~AGTCTTTGGGTT~
CCGGGGGAAGTATGGTTGCAAAGCTGAAACTTAAAGG~AATTGACGGAAGGGCACCACCA
GG~AGTGGAG~CCTGCGGCTT~AATTTGACTCAACACGGGAAAACTCACCCGGCCCGGAC
ACCGTGAGGATTGACAGATTGAG~AGCTCTTTCTTGATTCGGTGGGTGGTGGTGCATGGC
CGTTCTTAGTTGGTGGAGCGATTTG~TCTGGTTAA~TTCCGATAA~CGAACGAGACTCTA
G~CCTATTAAATA~~~~~~~~~~~~~~~~~~~~~~~GTTCGAC~GATCTTC~~~~~~~~~
~~TCTTGGTCGT~~~~~~~~~~~~~~~~~~~~~~~~~~~~~~~~~~~~~~~~~~~~CGTC
AACTTCTTAGAGGGACAAGTGGCG~~~~TTTAGCCACGCGAGATT~~GAGCAATAACAGG
TCTGTGATGCCCTTAGATGTTCGGGGCCGCAC~GCGCGCTACACTGAAGGAATCAACGTG
TGTC~~~~~~~~~~~~~~~~~~~~~~~~~~~~~~~~~~~~~~~~~~~~~~~~~~~~~~~~
~~~~~~~~~~~~~~~~~TTCCCTGGTCCGG~~~~~~~~~~~~~~~~~~~~~~~~~~~~~~
~~~~~~~~~~~~~~~~~~~~~~~~~~AAGGATCGGGTAACCCG~TTGAACCTCCTTCGTG
CTAGGGATTGGGGCTTGTAATTCTTCCCCATGAACGAGGAATTCCCAGTAAGCGCGAGTC
ATAAGCTCGCGTTGATTACGTCCCTGCCCTTTGTACACACCGCCCGTCGCTACTACCGAT
TGGATGGTTTAGTGAGACTCACGGATCGGACCCGAGGCAGCGGGCAACCGCG~GCTTCG~
~~~~~GTGAGCTGAGAAGTCAGTCGAACTGTATCATC~TAGAGGAAGTAAAAGTCGTAA~
AC~~~~~~~~~~~~~~~~~~~~~~~~~~~~~~~~~~~~~~~~~~~~~~~~~~~~~~~~~~
~~~~~~~~~~~~~~~~~~~~~~~~~~~~~~~~~~~~~~
>ANNELIDA_Paralysippe annectens_JN936464
~~~~~~~~~CTGGTTGATCCTGCCAGTAGTCATATGCTTGTCTCAAAGATTAAGCCATG~
CATGT~GTAAGTACTTACCTTTA~~~~~~~~~GAACG~~~GTGAAACCGCGAAT~GGCTC
ATT~AGATCAGTTAATATTTATTAGATC~~GTACAAA~~~~~~~~~~~~~~GTTACTTGG
WTAACTGT~GGTAATTCTAGAGCTAATACATGCTAGCAA~GCTCCGACCTTCGT~~~GGG
A~~~~~AGAGCGCTTTTATTAG~ATCAAAACCAATGGGGG~~~~~~~~~~~~~~~~~~~~
~~~~~~CAGCAATGT~~~~~~~~~~~~~~~CCTCAAACMTA~~~YGGTGACTCTGGATAA
CTTT~~GGGCTGATCGCA~~CGGCCT~~~~~~~~CGA~GCCGGCGACGTATCTTT~~~CA
AATGTCTGCCCTATCAA~GTCTCGATGGTAGCTGATATGACTACCATGCTCGTAACGGGT
AAC~GGGGAATCAGGGTTCG~ATTCCGGAGAGGGAGCATGAGAAAC~GGCTACCACATCT
AAGGAAGGCAGCAGGCGCGCAAATTACCC~ACTCCTGGCACGGGGAGGTAGTGACAAGAA
ATAACAATACGAGACTCTAT~CGAGGCCTCG~~TAATTGGAATGAGTACAGTTTAAATCC
TTTA~~~~~~~~~~~~~~~~~~~~~~~~~~~~~~~~~~~~~~~~~~~~~~~~~~~~A~~~
~~~~~~~~CGAGGATCCATTGGAGGGCAAGTCTGGTGCCAGCAGCC~~GCGGTAATTCCA
GCTCCAATAG~CGTATATTAAAGTTGTTGCAGTTAAAAA~~GCTCGTAGTTGGA~~~~~~
~TCTCGGGTG~CAGGCTGGCG~~~GTTCTACT~~~~~CTC~~GTAGGT~ACTGCC~~~TG
TCCTGACCTC~~~~~~~~~~~~~~~~~~~~~~~~~~~~~~~AC~~~~~TGGTCGGTCTC~
~~~~~~~~~~~~~~~~~~~CTCTTGGTGCC~~~CTTGACT~~GGGTGTCTCG~~~~AG~T
GGCCGGAA~~~~~~~~~CGTTTAC~TTTGAAAAAATTAGAGTGTT~CAAAGCAGGC~A~~
~TTTC~~~~~~~~~~~~~~~~~~~~~~~~~~~~~~~G~~CCTGAATAATGTTGCATGGAA
TAATGGAATAG~GACCTCGGTTCTATTTT~~~~GTTGGTTTT~CGGAAGTCGAGGTAATG
ATTAAGAGGGACAGACGGGGGCATTCGTATTACGGTGTT~AGAGGTGAAATTCTTGGATC
GCCGTAAG~AC~GAACTACTGCGAAAGCATTTGCCAAGAATG~TTTTCATTAATCAA~GA
ACGAAAGTCAGAGG~TTCGAAGACGATC~AGATACCGTCGTAGTTCTGA~CCATAAACGA
TGCCAACTAGCGATCCGCCG~~~~~~~~~~~~~~~G~CGTTG~TCTCAAT~~~~~~~~~~
~~~~~~~~~~~~~~~~~~~~~~~~~~~~~~~~~~~~~~~~~~~~~~~~~~~~~~~~~~~~
~~~~~~~~~~~~~~GACTCGGCGGGCAGCTT~~CCGGGAAACCAA~~AGTCTATGGGTT~
CCGGGGGAAGTATGGTTGCAAAGCTGAAACTTAAAGG~AATTGACGGAAGGGCACCACCA
GG~AGTGGAG~CCTGCGGCTT~AATTTGACTCAACACGGGAAAACTCACCCGGCCCGGAC
ACCGTAAGGATTGACAGATTGAG~AGCTCTTTCTTGATTCGGTGGGTGGTGGTGCATGGC
CGTTCTTAGTTGGTGGAGCGATTTG~TCTGGTTAA~TTCCGATAA~CGAACGAGACTCTA
G~CCTATTAAATA~~~~~~~~~~~~~~~~~~~~~~~GTTCGGC~GATCGTC~~~~~~~~~
~~TATTGGTCGT~~~~~~~~~~~~~~~~~~~~~~~~~~~~~~~~~~~~~~~~~~~~CGTC
AACTTCTTAGAGGGACAAGTGGCG~~~~TTTAGCCACGCGAGATT~~GAGCAATAACAGG
TCTGTGATGCCCTTAGATGTTCGGGGCCGCAC~GCGCGCTACACTGAAGGAATCAGCGTG
TGTC~~~~~~~~~~~~~~~~~~~~~~~~~~~~~~~~~~~~~~~~~~~~~~~~~~~~~~~~
~~~~~~~~~~~~~~~~~TCCCCTGGCCCGG~~~~~~~~~~~~~~~~~~~~~~~~~~~~~~
~~~~~~~~~~~~~~~~~~~~~~~~~~AAGGGTCGGGTAACCCG~TTGAACCTCCTTCGTG
CTAGGGATTGGGGCTTGTAATTCTTCCCCATGAACGAGGAATTCCCAGTAAGCGCGAGTC
ATAAGCTCGCGTTGATTACGTCCCTGCCCTTTGTACACACCGCCCGTCGCTACTACCGAT
TGGATGGTCTAGTGAGACTCACGGATCGGACCCTAGGCCGTGGGCAACCGTG~GCCTCG~
~~~~~GTGAGCTGAGAAGTCAGTCGAACTGTATCATC~TAGAGGAAGTAAAAGTCGTAA~
CAAGGTTTCCGTAGGTGAACCTGC~GAAGGATCATTA~~~~~~~~~~~~~~~~~~~~~~~
~~~~~~~~~~~~~~~~~~~~~~~~~~~~~~~~~~~~~~
>ANNELIDA_Terebellides californica_JN936462
~~~~~TTTCTGGGTTGATCCTGCCAGTAGTCATATGCTTGTCTCAAAGATTAAGCCATG~
CATGT~CTAAGTACAAGCCGCAAA~~~~~~~~ACTTG~~~GTGAAACCGCGAAT~GGCTC
ATT~AAATCAGTTGATATTTATTAGATC~~GTACTCA~~~~~~~~~~~~~~GTTACTTGG
ATAACTGT~GGTAATTCTAGAGCTAATACATGACGCCAT~GCTCCGACCCGCGAG~~GGG
A~~~~~AGAGTGCTTTTATTAG~ATTAAGACCAACAGGGGATAG~~~~~~~~~~~~~~~~
~~~~~~CCGTCAAAAG~CT~~~~~~~~~~TCCTCTAGCCCGT~~TGGTGAATCTGGATAA
CTTT~~GGGCTGATCGCA~~CGGCCT~~~~~~~~CGC~GCCGGCGACGTATCTTT~~~CA
AATGTCTGCCCTATCAA~CTTTCGATGGTACGCGATATGCCTACCATGGTGATAACGGGT
AGC~GGGGAATCAGGGTTCG~ATTCCGGAGAGGGAGCATGAGAAAC~GGCTACCACATCT
AAGGAAGGCAGCAGGCGCGCAAATTACCC~ACTCCTGGAACGGGGAGGTAGTGACAAGAA
ATAACAATACGGGACTCTAT~CGAGGCCCCG~~TAATTGGAATGAGTACACTTTAAATCC
TTTA~~~~~~~~~~~~~~~~~~~~~~~~~~~~~~~~~~~~~~~~~~~~~~~~~~~~A~~~
~~~~~~~~CGAGGATCCATTGGAGGGCAAGTCTGGTGCCAGCAGCC~~GCGGTAATTCCA
GCTCCAATAG~CGTATATTAAAGTTGTTGCAGTTAAAAA~~GCTCGTAGTTGGA~~~~~~
~TCTCGGGTTTCAGGCCCGCG~~~GTTCCGCTT~~~~CGT~~GCGGAT~ACTGCT~~~CG
TCCTGACCCA~~~~~~~~~~~~~~~~~~~~~~~~~~~~~~~GC~~~~~TGGCCGGTGTT~
~~~~~~~~~~~~~~~~~~~CCCCTGGTGCC~~~CTTAGCT~~GGGTGTCTCG~~~~GG~T
GCCCGGAA~~~~~~~~~CGTTTAC~TTTGAAAAAATTAGAGTGTT~CAAAGCAGGCTT~~
~TCTCAA~~~~~~~~~~~~~~~~~~~~~~~~~~~~~G~~CTTGAATAATGGTGCATGGAA
TAATAGAATAA~GACCTCGGGTCTATTTT~~~~GTTGGTTTT~CGGAAACCGAGGTAATG
ATTAAGAGGGACGGACGGGGGCATTCGTATTACGGTGTT~AGAGGTGAAATTCTTGGATC
GCCGTAAG~AC~GAACTACTGCGAAAGCATTTGCCAAGGATG~TTTTCATTAGTCAA~GA
ACGAAAGTCAGAGG~TTCGAAGACGATC~AGATACCGTCGTAGTTCTGA~CCATAAACGA
TGCCGACTAGAGATCCGCCG~~~~~~~~~~~~~~~G~TGTTG~TTTCCTT~~~~~~~~~~
~~~~~~~~~~~~~~~~~~~~~~~~~~~~~~~~~~~~~~~~~~~~~~~~~~~~~~~~~~~~
~~~~~~~~~~~~~~GACTCGGCGGGCATCTT~~CCGGGAAACCTATAAGTCTATGGGTT~
CCGGGGGAAGTATGGTTGCAAAGCTGAAACTTAAAGG~AATTGACGGAAGGGCACCACCA
GG~AGTGGAG~CCTGCGGCTT~AATTTGACTCAACACGGGAAAACTCATCTGGCCCGAAC
ACCGTAAGGATTGACAGATTGAG~AGCTCTTTCTTGATTCGGTGGGTGGTGGTGCATGGC
CGTTCTTAGTTGGTGGAGCGATTTG~TCTGGTTAA~TTCCGATAA~CGAACGAGACTCTA
G~CCTATTAAATA~~~~~~~~~~~~~~~~~~~~~~~GTTCGCC~GGT~~CT~~~~~~~~~
~~CATACGTCGG~~~~~~~~~~~~~~~~~~~~~~~~~~~~~~~~~~~~~~~~~~~~CGCC
AACTTCTTAGAGGGACAAGTGGCT~~~~TTTAGCCACGCGAGATT~~GAGCAATAACAGG
TCTGTGATGCCCTTAGATGTCCGGAGCCGCAC~GCGCGCTACACTGAAGGGATCAGCGTG
TGTC~~~~~~~~~~~~~~~~~~~~~~~~~~~~~~~~~~~~~~~~~~~~~~~~~~~~~~~~
~~~~~~~~~~~~~~~~~TTCCCTGGCCCGG~~~~~~~~~~~~~~~~~~~~~~~~~~~~~~
~~~~~~~~~~~~~~~~~~~~~~~~~~AAGGGTCGGGTAACCCG~TTGAACCTCCTTCGTG
CTAGGGATTGGGGCTTGTAATTTTTCCCCATGAACGAGGAATTCCCAGTAAGCGCGAGTC
ATAAGCTCGCGTTGATTACGTCCCTGCCCTTTGTACACACCGCCCGTCGCTACTACCGAT
TGGATGGTTTAGTGAAACCCTCGGATCGGTCCCGTCGC~GCAGGCAACTGTTTGCGACG~
~~~~~AGGCGCTGAGAAGACGGTTGAACTGTATCATC~TAGAGGAAGTAAAAGTCGTAA~
CAAGGTTTCCGTAGGTGAACCTGCAGAAGGATCAAGCTAGGATAC~~~~~~~~~~~~~~~
~~~~~~~~~~~~~~~~~~~~~~~~~~~~~~~~~~~~~~
>ANNELIDA_Paralvinella pandorae_JN936460
~~~~~~~~~~~~~~~~~~~~~~~~~~~~~~~~~~~~~~~~TCTCAAAGATTAAGCCATG~
CATGT~CTAAGTACAGGCTCTTGT~~~~~~~~GGACG~~~GCGAAACCGCGAAT~GGCTC
ATT~AGATCAGTTAATATTTATTAGATC~~GTACGTC~~~~~~~~~~~~~~GTTACTTGG
ATAACTGT~GGTAATTCTAGAGCTAATACATGCGAGCAA~ACTCCGACCCTCGCG~~GGG
A~~~~~AGAGTGCTTTTATTAG~GTCAAAACCAACGCGGGACTG~~~~~~~~~~~~~~~~
~~~~~~CGGCGACGTGGCT~~~~~~~~~~CCGTCGAAAGC~~~~TGGTGACTCTGGATAA
CTTT~~CTGTTGATCGCA~~CGGCCC~~~~~~~~TGGCGCCGGCGACGTATCTTT~~~CA
AATGTCTGCCCTATCAA~GTTTCGAAGGTAGGTGATATGCTTACCTTGCTTATAACGGGT
AAC~GGGGAATCAGGGTTCG~ATTCCGGAGAGGGAGCATGAGAAAC~GGCTACCACTTCT
AAGGAAGGCAGCAGGCGCGCAAATTACCC~ACTCCTGGCACGGGGAGGTAGTGACAAGAA
ATAACAATACGGGACTCTAT~CGAGGCCCCG~~TAATTGGAATGAGTACACTTTAAATCC
TTTA~~~~~~~~~~~~~~~~~~~~~~~~~~~~~~~~~~~~~~~~~~~~~~~~~~~~A~~~
~~~~~~~~CGAGGATCCATTGGAGGGCAAGTCTGGTGCCAGCAGCC~~GCGGTAATTCCA
GCTCCAATAG~CGTATATTAAAGTTGTTGCAGTTAAAAA~~GCTCGTAGTTGGA~~~~~~
~TCTCTGGTT~CGGGCGCGTG~~~GTTCTGCC~~~~~CGT~~GCAGAC~ACTGCG~~~CG
TCCCGACCTC~~~~~~~~~~~~~~~~~~~~~~~~~~~~~~~~T~~~~~AGCTCGATCTA~
~~~~~~~~~~~~~~~~~~~CTCCTGGTGCC~~~CTTAGCT~~GGGTGTCTCG~~~~GG~T
GGTCGGAA~~~~~~~~~TGTTTAC~TTTGAAAAAATTAGTGTGTT~CAAGGCAGGCCG~~
~GCAC~~~~~~~~~~~~~~~~~~~~~~~~~~~~~~~G~~CCTGAATAACGTTGCATGGAA
TAATGGAATAG~GATCTCGGTTCTATTTT~~~~GTTGGTTTT~CGGAAGTCGAGGTAATG
ATTAAGAGGGACGGACGGGGGCATTCGTATTGCGGTGTT~AGAGGTGAAATTCTTGGATC
GCCGCAAG~AC~GAACTACTGCGAAAGCATTTGCCAAGAATG~TTTTCATTAATCAA~GA
ACGAAAGTCAGAGG~TTCGAAGACGATC~AGATACCGTCGTAGTTCTGA~CCATAAACGA
TGCCAACTAGCGATCCGCAG~~~~~~~~~~~~~~~G~CGTTG~ATTCGAT~~~~~~~~~~
~~~~~~~~~~~~~~~~~~~~~~~~~~~~~~~~~~~~~~~~~~~~~~~~~~~~~~~~~~~~
~~~~~~~~~~~~~~GACCCTGCGGGCAGCTT~~CCGGGAAACCAA~~AGTCTTTGGGTT~
CCGGGGGAAGTATGGTTGCAAAGCTCGAACTTAAAGG~AATTGACGGAAGGGCACCACCA
GG~AGTGGAG~CCTGCGGCTT~AATTTGACTCAACACGGGAAAACTCACCCGGCCCGGAC
ACCGCGAGGATTGACAGATTGAG~AGCTCTTTCTTGATTCGGTGGGTGGTGGTGCATGGC
CGTTCTTAGTTGGTGGAGCGATTTG~TCTGGTTAA~TTCCGATAA~CGAACGAGACTCTG
G~CCTATTAAATA~~~~~~~~~~~~~~~~~~~~~~~GTTCGTC~GAT~GCT~~~~~~~~~
~~CGTTGGTCGG~~~~~~~~~~~~~~~~~~~~~~~~~~~~~~~~~~~~~~~~~~~~CG~C
AACTTCTTAGAGGGACAAGTGGCG~~~~TTTAGCCACGCGAGATT~~GAGCAATAACAGG
TCTGTGATGCCCTTAGATGTTCGGGGCCGCAC~GCGCGCTACACTGAAGGACTCAGCGTG
TGTC~~~~~~~~~~~~~~~~~~~~~~~~~~~~~~~~~~~~~~~~~~~~~~~~~~~~~~~~
~~~~~~~~~~~~~~~~~TCCCTTG~CCCGG~~~~~~~~~~~~~~~~~~~~~~~~~~~~~~
~~~~~~~~~~~~~~~~~~~~~~~~~~AAGGGCTGGGTAACCCG~TTGAACTCCCTTCGTG
CCAGGGATTGGGGATTGTAATTCTTCCCCATGAACGAGGAATTCCCAGTAAGCGCGAGTC
ATAAGCTCGCGTTGATTACGTCCCTGCCCTTTGTACACACCGCCCGTCGCTACTACCGAT
TGGATCGTTCAGTGAAAAGTTCGGATTGGTCCCACGGGGGTGGGCAACCGTC~GCTGTG~
~~~~~GCGAACCGAGAAGAACGTTGAACTGTACGATC~TAGAGGAAGTAAAAGTCGTAA~
CAAGGTTTCCGTAGGTGAACCTGCGGGAGGATCAA~~~~~~~~~~~~~~~~~~~~~~~~~
~~~~~~~~~~~~~~~~~~~~~~~~~~~~~~~~~~~~~~
>ANNELIDA_Polycirrus cf._JN936475
~~~~~~TTTCTGGTTGATCCTGCCAGTAGTCATATGCTTGTCTCAAAGATTAAGCCATG~
CATGT~CTAAGTACAAGCTTTTA~~~~~~~~~~CACA~~~GTGAAACCGCGAAT~GGCTC
ATT~AGATCAGTTAATATTTATTAGATC~~GTACAAT~~~~~~~~~~~~~~CCTACTTGG
ATAACTGT~GGTAATTCTAGAGCTAATACATGTGAACGA~ACTCCGACCTTAG~~~~GGG
A~~~~~AGAGTGCTTTTATTAG~ATCAAAACCAATCGG~~~~~~~~~~~~~~~~~~~~~~
~~~~~~GGGTCCGCTCTGCG~~~~~~~~GCTCTCGTCACTCT~~TGGTGAATCTGAATAA
CTTT~~GTGCTGATCGCA~~TGGCC~~~~~~~~~TCGAGCCGGCGACGTATCTTT~~~CA
AGTGTCTGCCCTATCAA~CTTTCGATGGTAAGTGATTTGCTTACCATGGTTGTAACGGGT
AAC~GGGGAATCAGGGTTCG~ATTCCGGAGAGGGAGCATGAGAAAC~GGCTACCACATCT
AAGGAAGGCAGCAGGCGCGCAAATTACCC~ACTCCTGGCACGGGGAGGTAGTGACAAGAA
ATAACAATACGGGACTCTAT~CGAGGCCCCG~~TAATTGGAATGAGTACACTTTAAATCC
TTTA~~~~~~~~~~~~~~~~~~~~~~~~~~~~~~~~~~~~~~~~~~~~~~~~~~~~A~~~
~~~~~~~~CGAGGATCCATTGGAGGGCAAGTCTGGTGCCAGCAGCC~~GCGGTAATTCCA
GCTCCAATAG~CGTATATTAAAGTTGTTGCAGTTAAAAA~~GCTCGTAGTTGGA~~~~~~
~TCTCGGGTC~CAGGCTTGCG~~~GTTCTGCT~~~~~CGT~~GCAGAC~ACTGCT~~~CG
TCCTGACCT~~~~~~~~~~~~~~~~~~~~~~~~~~~~~~~~AC~~~~~CTGCCGGTGTT~
~~~~~~~~~~~~~~~~~~~CCCCTGGTGCC~~~CTTAACT~~GGGTGTCTCG~~~~GG~T
GGCCGGAA~~~~~~~~~CGTTTAC~TTTGAAAAAATTAGAGTGTT~CAAAGCAGGC~A~~
~GTCT~~~~~~~~~~~~~~~~~~~~~~~~~~~~~~~G~~CCTGAATAATGGTGCATGGAA
TAATAGAAAAG~GACCTCGGTTCTATTTT~~~~GTTGGTTTT~CGGAACTTGAGGTAATG
ATTAAGAGGGACAGACGGGGGCATTCGTATTACGGTGTT~AGAGGTGAAATTCTTGGATC
GCCGTAAG~AC~GAACTACTGCGAAAGCATTTGCCAAGAATG~TTTTCATTAATCAA~GA
ACGAAAGTCAGAGG~TTCGAAGACGATC~AGATACCGTCGTAGTTCTGA~CCATAAACGA
TGCCAACTAGCGATCCGCCG~~~~~~~~~~~~~~~GGCGTTGGTTTCCTT~~~~~~~~~~
~~~~~~~~~~~~~~~~~~~~~~~~~~~~~~~~~~~~~~~~~~~~~~~~~~~~~~~~~~~~
~~~~~~~~~~~~~~GACTCGGCGGGCAGCTT~~CCGGGAAACCAA~~AGTCTTTGGGTT~
CCGGGGGAAGTATGGTTGCAAAGCTGAAACTTAAAGG~AATTGACGGAAGGGCACCACCA
GG~AGTGGAG~CCTGCGGCTT~AATTTGACTCAACACGGGAAAACTCACCCGGCCCGGAC
[truncated: 35,211 more chars]
