# Supplementary material for: Evaluating Detection Limits of Next-Generation Sequencing for the Surveillance and Monitoring of International Marine Pests
Source: PLoS One. 2013 Sep 4;8(9):e73935. doi: 10.1371/journal.pone.0073935 (PMC3762713; doi:10.1371/journal.pone.0073935)
Supplement: DNA S3 — Pyrosequencing reads for treatments 1–6 (fasta format). (ZIP) [file pone.0073935.s007.zip]

Archive with 6 entries (6 files):
- Treatment_T6.fasta
- Treatment_T1.fasta
- Treatment_T2.fasta
- Treatment_T3.fasta
- Treatment_T4.fasta
- Treatment_T5.fasta
