# Supplementary material for: Evaluating Detection Limits of Next-Generation Sequencing for the Surveillance and Monitoring of International Marine Pests
Source: PLoS One. 2013 Sep 4;8(9):e73935. doi: 10.1371/journal.pone.0073935 (PMC3762713; doi:10.1371/journal.pone.0073935)
Supplement: DNA S3 — Pyrosequencing reads for treatments 1–6 (fasta format). (ZIP) [file pone.0073935.s007.zip › Treatment_T6.fasta]

>HOIR5KG01ASH2E__(reversed) rank=0000044 x=207.0 y=2020.0 length=440
CAAAGATTAAGCCATGCAAGTCTAAGTACGAGCTCTCGTACAGCGAAACTGCGAATGGCT
CATTAAATCAGTTATGGTTCATTTGATCGTATGGTTTACTTGGATAACTGTGGTAATTCT
AGAGCTAATACATGCAAACAGCGCCGACTTCGCGGGAGGCGTGCTTTTATCAGACCAAAA
ACCGACCGCGGCTCCGGCCGCGTTCGACTGGTGACTCTGGATAACCTGGCGGATCGCACG
GTCTAGCACCGGCGACGGATCATTCAAGTGTCTGCCCTATCAACTTTCGTCGGTACGGTA
TTCGCCTACCGAGGTTCTTACGGGTAACGGGGAATCAGGGTTCGATTCCGGAGAGGGAGC
CTGAGAAACGGCTACCACATCC
>HOIR5KG01AATOC__(reversed) rank=0000197 x=6.0 y=554.5 length=449
CAAAGATTAAGCCATGCATGTCTAAGTACACGCCTTAACACGGCTAAACTGCGAATGGCT
CATTAAATCAGTTATGGTTCCTTAGATCGTACAATCCTACTTGGATAACTGTGGCAATTC
TAGAGCTAATACATGCAACACAGCTCCGACCTCGCGGGAAGAGCGCTTTTGTTAGCCCAA
AACCAATGCGTCGACTTCGGTAGGCGCTCACACATGGTGACTCTGGACAACTTTGTGCCG
ATCGCACGGCCTTCGCGCCGGCGACGTATCTTTCAAGTGTCTGCCCTATCAACTTTCGAT
GGTACGTGCTATGCCTACCATGGTGATAACGGGTAACGGGGAATCAGGGTTCGATTCCGG
AGAGGGAGCATGAGATACGGCTACCACATCC
>HOIR5KG01AGCGY__(reversed) rank=0000216 x=69.5 y=144.0 length=449
CAAAGATTAAGCCATGCATGTCTAAGTACACGCCTTAACACGGCTAAACTGCGAATGGCT
CATTAAATCAGTTATGGTTCCTTAGATCGTACAATCCTACTTGGATAACTGTGGCAATTC
TAGAGCTAATACATGCAACACAGCTCCGACCTCGCGGGAAGAGCGCTTTTGTTAGCCCAA
AACCAATGCGTCGACTTCGGTAGGCGCTCACACATGGTGACTCTGGACAACTTTGTGCCG
ATCGCACGGCCTTCGCGCCGGCGACGTATCTTTCAAGTGTCTGCCCTATCAACTTTCGAT
GGTACGTGCTATGCCTACCATGGTGATAACGGGTAACGGGGAATCAGGGTTCGATTCCGG
AGAGGGAGCATGAGATACGGCTACCACATCC
>HOIR5KG01AFH7L__(reversed) rank=0000257 x=59.0 y=1887.0 length=443
CAAAGATTAAGCCATGCATGTCTAAGTACATACCTTAACACGGTGAAACTGCGAATGGCT
CATTAAATCATATGTTATTTCTTAGATCGTACAATCCTACTTGGATAACTGTGGTAATTC
TAGAGCTAATACATGCATCAAAGCTCCGACCTCCGGGGAAGAGCGCTTTTATTAGACCAA
AACCAATCGTCCTCTCGGGGGCGTCCCGTTGGTGACTCTGAATAACTTTAAGCTGATCGC
ATGGCCTCGTGCCGGCGACGTATCTTTCAAGTGTATGCCCTATCAATTGTCGAAGGTAAG
TGACTTGCTTACCTTGATGATAACGGGTAGCGGGGAATCAGGGTTCGATTCCGGAGAGGG
AGCATGAGAAACGGCTACCACATCC
>HOIR5KG01AYQFL__(reversed) rank=0000289 x=278.0 y=1983.0 length=449
CAAAGATTAAGCCATGCATGTCTAAGTACACGCCTTAACACGGCTAAACTGCGAATGGCT
CATTAAATCAGTTATGGTCCCTTAGATCGTACAATCCTACTTGGATAACTGTGGCAATTC
TAGAGCTAATACATGCAACACAGCTCCGACCTCGCGGGAAGAGCGCTTTTGTTAGCCCAA
AACCAATGCGTCGACTTCGGTAGGCGCTCACACATGGTGACTCTGGACAACTTTGTGCCG
ATCGCACGGCCTTCGCGCCGGCGACGTATCTTTCAAGTGTCTGCCCTATCAACTTTCGAT
GGTACGTGCTATGCCTACCATGGTGATAACGGGTAACGGGGAATCAGGGTTCGATTCCGG
AGAGGGAGCATGAGATACGGCTACCACATCC
>HOIR5KG01ALG4Y__(reversed) rank=0000320 x=127.0 y=1904.5 length=444
CAAAGATTAAGCCATGCATGTCTAAGTACATACTTTTACATGGTGAAACCGCGAATGGCT
CATTAAATCAGTTATGGTTCCTTAGATCGTACAATCCTACTTGGATAACTGTGGTAATTC
TAGAGCTAATACATGAAACTGACGCTCCGACCCTCTGGGAAAGAGCGCGTTTATTAGAAC
AAGACCAGTCGGGGTTCTGCCCCGTACGATTGGTGATACTGGATAACTTTGTGCAGATCG
CACGGCCTCGCGCCGGCGACGTATCTTTCAAATGTCTGCCCTATCAACTGTCGATGGTAC
GTGATATGCCTACCATGGTTGTAACGGGTAACGGGGAATCAGGGTTCGATTCCGGAGAGG
GAGCATGAGAAACGGCTACCACATCC
>HOIR5KG01AS0WO__(reversed) rank=0000326 x=213.0 y=1862.5 length=443
CAAAGATTAAGCCATGCAAGTCTAAGTACGAGCTCTCGTACAGTGAAACTGCGAATGGCT
CATTAAATCAGTTATGGTTCATTTGATCGTACAGTTTACTTGGATAACTGTGGTAATTCT
AGAGCTAATACATGCGAGAAGCGCCGACCTCGCGGGAGGCGTGCATTTATCAGACCAAAA
ACCGGACCGCGTCTTCGGGCGCGTTCGCCTTGGTGACTCTGGATAACTTTGCGGATCGCA
CGGTCTAGCACCGGCGACGGATCATTCAAGTGTCTGCCCTATCAACTTTCGTCGGTACGG
TATTTGCCTACCGAGGTTCTTACGGGTGACGGGGAAGTCAGGGTTCGATTCCGGAGAGGG
AGCCTGAGAAACGGCTACCACATCC
>HOIR5KG01AAG9N__(reversed) rank=0000343 x=2.0 y=857.0 length=440
CAAAGATTAAGCCATGCAAGTCTAAGTACGAGCTCTCGTACAGCGAAACTGCGAATGGCT
CATTAAATCAGTTATGGTTCATTTGATCGTATGGTTTACTTGGATAACTGTGGTAATTCT
AGAGCTAATACATGCAAACAGCGCCGACTTCGCGGGAGGCGTGCTTTTATCAGACCAAAA
ACCGACCGCGGCTCCGGCCGCGTTCGACTGGTGACTCTGGATAACCTGGCGGATCGCACG
GTCTAGCACCGGCGACGGATCATTCAAGTGTCTGCCCTATCAACTTTCGTCGGTACGGTA
TTCGCCTACCGAGGTTCTTACGGGTAACGGGGAATCAGGGTTCGATTCCGGAGAGGGAGC
CTGAGAAACGGCTACCACATCC
>HOIR5KG01APR28__(reversed) rank=0000380 x=176.0 y=2018.0 length=449
CAAAGATTAAGCCATGCATGTCTAAGTACACGCCTTAACACGGCTAAACTGCGAATGGCT
CATTAAATCAGTTATGGTTCCTTAGATCGTACAATCCTACTTGGATAACTGTGGCAATTC
TAGAGCTAATACATGCAACACAGCTCCGACCTCGCGGGAAGAGCGCTTTTGTTAGCCCAA
AACCAATGCGTCGACTTCGGTAGGCGCTCACACATGGTGACTCTGGACAACTTTGTGCCG
ATCGCACGGCCTTCGCGCCGGCGACGTATCTTTCAAGTGTCTGCCCTATCAACTTTCGAT
GGTACGTGCTATGCCTACCATGGTGATAACGGGTAACGGGGAATCAGGGTTCGATTCCGG
AGAGGGAGCATGAGATACGGCTACCACATCC
>HOIR5KG01AJMTT__(reversed) rank=0000392 x=106.0 y=1983.0 length=440
CAAAGATTAAGCCATGCAAGTCTAAGTACGAGCTCTCGTACAGCGAAACTGCGAATGGCT
CATTAAATCAGTTATGGTTCATTTGATCGTATGGTTTACTTGGATAACTGTGGTAATTCT
AGAGCTAATACATGCAAACAGCGCCGACTTCGCGGGAGGCGTGCTTTTATCAGACCAAAA
ACCGACCGCGGCTCCGGCCGCGTTCGACTGGTGACTCTGGATAACCTGGCGGATCGCACG
GTCTAGCACCGGCGACGGATCATTCAAGTGTCTGCCCTATCAACTTTCGTCGGTACGGTA
TTCGCCTACCGAGGTTCTTACGGGTAACGGGGAATCAGGGTTCGATTCCGGAGAGGGAGC
CTGAGAAACGGCTACCACATCC
>HOIR5KG01AFWQ4__(reversed) rank=0000402 x=64.0 y=254.0 length=441
CAAAGATTAAGCCATGCAAGTCTAAGTACGAGCTCTCGTACAGTGAAACTGCGAATGGCT
CATTAAATCAGTTATGGTTCATTTGATCGTACAGTTTACTTGGATAACTGTGGTAATTCT
AGAGCTAATACATGCGAGAAGCGCCGACCTCGCGGGAGGCGTGCATTTATCAGACCAAAA
ACCGGCCGCGTCTTCGGGCGCGTTCGCCTTGGTGACTCTGGATAACTTTGCGGATCGCAC
GGTCTAGCACCGGCGACGGATCATTCAAGTGTCTGCCCTATCAACTTTCGTCGGTACGGT
ATTTGCCTACCGAGGTTCTTACGGGTGACGGGGAATCAGGGTTCGATTCCGGAGAGGGAG
CCTGAGAAACGGCTACCACATCC
>HOIR5KG01AMHRK__(reversed) rank=0000416 x=139.0 y=222.0 length=449
CAAAGATTAAGCCATGCATGTCTAAGTACACGCCTTAACACGGCTAAACTGCGAATGGCT
CATTAAATCAGTTATGGTTCCTTAGATCGTACAATCCTACTTGGATAACTGTGGCAATTC
TAGAGCTAATACATGCAACACAGCTCCGACCTCGCGGGAAGAGCGCTTTTGTTAGCCCAA
AACCAATGCGTCGACTTCGGTAGGCGCTCACACATGGTGACTCTGGACAACTTTGTGCCG
ATCGCACGGCCTTCGCGCCGGCGACGTATCTTTCAAGTGTCTGCCCTATCAACTTTCGAT
GGTACGTGCTATGCCTACCATGGTGATAACGGGTAACGGGGAATCAGGGTTCGATTCCGG
AGAGGGAGCATGAGATACGGCTACCACATCC
>HOIR5KG01BKUR0__(reversed) rank=0000428 x=530.0 y=1854.5 length=444
CAAAGATTAAGCCATGCATGTCTAAGTACATACTTTTACATGGTGAAACCGCGAATGGCT
CATTAAATCAGTTATGGTTCCTTAGATCGTACAATCCTACTTGGATAACTGTGGTAATTC
TAGAGCTAATACATGAAACTGACGCTCCGACCCTCTGGGAAAGAGCGCGTTTATTAGAAC
AAGACCAGTCGGGGTTCTGCCCCGTACGATTGGTGATACTGGATAACTTTGTGCAGATCG
CACGGCCTCGCGCCGGCGACGTATCTTTCAAATGTCTGCCCTATCAACTGTCGATGGTAC
GTGATATGCCTACCATGGTTGTAACGGGTAACGGGGAATCAGGGTTCGATTCCGGAGAGG
GAGCATGAGAAACGGCTACCACATCC
>HOIR5KG01AI0H4__(reversed) rank=0000435 x=99.0 y=1722.0 length=444
CAAAGATTAAGCCATGCATGTCTAAGTACATACTTTTACATGGTGAAACCGCGAATGGCT
CATTAAATCAGTTATGGTTCCTTAGATCGTACAATCCTACTTGGATAACTGTGGTAATTC
TAGAGCTAATACATGAAACTGACGCTCCGACCCTCTGGGAAAGAGCGCGTTTATTAGAAC
AAGACCAGTCGGGGTTCTGCCCCGTACGATTGGTGATACTGGATAACTTTGTGCAGATCG
CACGGCCTCGCGCCGGCGACGTATCTTTCAAATGTCTGCCCTATCAACTGTCGATGGTAC
GTGATATGCCTACCATGGTTGTAACGGGTAACGGGGAATCAGGGTTCGATTCCGGAGAGG
GAGCATGAGAAACGGCTACCACATCC
>HOIR5KG01BA3QB__(reversed) rank=0000437 x=419.0 y=1553.5 length=441
CAAAGATTAAGCCATGCAAGTCTAAGTACGAGCTCTCGTACAGTGAAACTGCGAATGGCT
CATTAAATCAGTTATGGTTCATTTGATCGTACAGTTTACTTGGATAACTGTGGTAATTCT
AGAGCTAATACATGCGAGAAGCGCCGACCTCGCGGGAGGCGTGCATTTATCAGACCAAAA
ACCGGCCGCGTCTTCGGGCGCGTTCGCCTTGGTGACTCTGGATAACTTTGCGGATCGCAC
GGTCTAGCACCGGCGACGGATCATTCAAGTGTCTGCCCTATCAACTTTCGTCGGTACGGT
ATTTGCCTACCGAGGTTCTTACGGGTGACGGGGAATCAGGGTTCGATTCCGGAGAGGGAG
CCTGAGAAACGGCTACCACATCC
>HOIR5KG01AMXP0__(reversed) rank=0000443 x=144.0 y=422.0 length=443
CAAAGATTAAGCCATGCATGTCTAAGTACATACCTTAACACGGTGAAACTGCGAATGGCT
CATTAAATCATATGTTATTTCTTAGATCGTACAATCCTACTTGGATAACTGTGGTAATTC
TAGAGCTAATACATGCATCAAAGCTCCGACCTCCGGGGAAGAGCGCTTTTATTAGACCAA
AACCAATCGTCCTCTCGGGGGCGTCCCGTTGGTGACTCTGAATAACTTTAAGCTGATCGC
ATGGCCTCGTGCCGGCGACGTATCTTTCAAGTGTATGCCCTATCAATTGTCGAAGGTAAG
TGACTTGCTTACCTTGATGATAACGGGTAGCGGGGAATCAGGGTTCGATTCCGGAGAGGG
AGCATGAGAAACGGCTACCACATCC
>HOIR5KG01A4CGF__(reversed) rank=0000460 x=342.0 y=1661.0 length=449
CAAAGATTAAGCCATGCATGTCTAAGTACACGCCTTAACACGGCTAAACTGCGAATGGCT
CATTAAATCAGTTATGGTTCCTTAGATCGTACAATCCTACTTGGATAACTGTGGCAATTC
TAGAGCTAATACATGCAACACAGCTCCGACCTCGCGGGAAGAGCGCTTTTGTTAGCCCAA
AACCAATGCGTCGACTTCGGTAGGCGCTCACACATGGTGACTCTGGACAACTTTGTGCCG
ATCGCACGGCCTTCGCGCCGGCGACGTATCTTTCAAGTGTCTGCCCTATCAACTTTCGAT
GGTACGTGCTATGCCTACCATGGTGATAACGGGTAACGGGGAATCAGGGTTCGATTCCGG
AGAGGGAGCATGAGATACGGCTACCACATCC
>HOIR5KG01AVHF7__(reversed) rank=0000471 x=241.0 y=1925.5 length=443
CAAAGATTAAGCCATGCATGTCTAAGTACATACCTTAACACGGTGAAACTGCGAATGGCT
CATTAAATCATATGTTATTTCTTAGATCGTACAATCCTACTTGGATAACTGTGGTAATTC
TAGAGCTAATACATGCATCAAAGCTCCGACCTCCGGGGAAGAGCGCTTTTATTAGACCAA
AACCAATCGTCCTCTCGGGGGCGTCCCGTTGGTGACTCTGAATGACTTTAAGCTGATCGC
ATGGCCTCGTGCCGGCGACGTATCTTTCAAGTGTATGCCCTATCAATTGTCGAAGGTAAG
TGACTTGCTTACCTTGATGATAACGGGTAGCGGGGAATCAGGGTTCGATTCCGGAGAGGG
AGCATGAGAAACGGCTACCACATCC
>HOIR5KG01AFBOS__(reversed) rank=0000501 x=57.0 y=1626.0 length=444
CAAAGATTAAGCCATGCATGTCTAAGTACATACTTTTACATGGTGAAACCGCGAATGGCT
CATTAAATCAGTTATGGTTCCTTAGATCGTACAATCCTACTTGGATAACTGTGGTAATTC
TAGAGCTAATACATGAAACTGACGCTCCGACCCTCTGGGAAAGAGCGCGTTTATTAGAAC
AAGACCAGTCGGGGTTCTGCCCCGTACGATTGGTGATACTGGATAACTTTGTGCAGATCG
CACGGCCTCGCGCCGGCGACGTATCTTTCAAATGTCTGCCCTATCAACTGTCGATGGTAC
GTGATATGCCTACCATGGTTGTAACGGGTAACGGGGAATCAGGGTTCGATTCCGGAGAGG
GAGCATGAGAAACGGCTACCACATCC
>HOIR5KG01AHW9H__(reversed) rank=0000524 x=87.5 y=19.0 length=449
CAAAGATTAAGCCATGCATGTCTAAGTACACGCCTTAACACGGCTAAACTGCGAATGGCT
CATTAAATCAGTTATGGTTCCTTAGATCGTACAATCCTACTTGGATAACTGTGGCAATTC
TAGAGCTAATACATGCAACACAGCTCCGACCTCGCGGGAAGAGCGCTTTTGTTAGCCCAA
AACCAATGCGTCGACTTCGGTAGGCGCTCACACATGGTGACTCTGGACAACTTTGTGCCG
ATCGCACGGCCTTCGCGCCGGCGACGTATCTTTCAAGTGTCTGCCCTATCAACTTTCGAT
GGTACGTGCTATGCCTACCATGGTGATAACGGGTAACGGGGAATCAGGGTTCGATTCCGG
AGAGGGAGCATGAGATACGGCTACCACATCC
>HOIR5KG01ADT2H__(reversed) rank=0000547 x=40.0 y=1767.0 length=449
CAAAGATTAAGCCATGCATGTCTAAGTACACGCCTTAACACGGCTAAACTGCGAATGGCT
CATTAAATCAGTTATGGTTCCTTAGATCGTACAATCCTACTTGGATAACTGTGGCAATTC
TAGAGCTAATACATGCAACACAGCTCCGACCTCGCGGGAAGAGCGCTTTTGTTAGCCCAA
AACCAATGCGTCGACTTCGGTAGGCGCTCACACATGGTGACTCTGGACAACTTTGTGCCG
ATCGCACGGCCTTCGCGCCGGCGACGTATCTTTCAAGTGTCTGCCCTATCAACTTTCGAT
GGTACGTGCTATGCCTACCATGGTGATAACGGGTAACGGGGAATCAGGGTTCGATTCCGG
AGAGGGAGCATGAGATACGGCTACCACATCC
>HOIR5KG01AP05S__(reversed) rank=0000573 x=179.0 y=1486.0 length=441
CAAAGATTAAGCCATGCAAGTCTAAGTACGAGCTCTCGTACAGTGAAACTGCGAATGGCT
CATTAAATCAGTTATGGTTCATTTGATCGTACAGTTTACTTGGATAACTGTGGTAATTCT
AGAGCTAATACATGCGAGAAGCGCCGACCTCGCGGGAGGCGTGCATTTATCAGACCAAAA
ACCGGCCGCGTCTTCGGGCGCGTTCGCCTTGGTGACTCTGGATAACTTTGCGGATCGCAC
GGTCTAGCACCGGCGACGGATCATTCAAGTGTCTGCCCTATCAACTTTCGTCGGTACGGT
ATTTGCCTACCGAGGTTCTTACGGGTGACGGGGAATCAGGGTTCGATTCCGGAGAGGGAG
CCTGAGAAACGGCTACCACATCC
>HOIR5KG01AC07R__(reversed) rank=0000612 x=31.0 y=1237.0 length=440
CAAAGATTAAGCCATGCAAATCTAAGTACGAGCTCTCGTACAGCGAAACTGCGAATGGCT
CATTAAATCAGTTATGGTTCATTTGATCGTATGGTTTACTTGGATAACTGTGGTAATTCT
AGAGCTAATACATGCAAACAGCGCCGACTTCGCGGGAGGCGTGCTTTTATCAGACCAAAA
ACCGACCGCGGCTCCGGCCGTGTTCGACTGGTGACTCTGGATAACCTGGCGGATCGCACG
GTCTAGCACCGGCGACGGATCATTCAAGTGTCTGCCCTATCAACTTTCGTCGGTACGGTA
TTCGCCTACCGAGGTTCTTACGGGTAACGGGGAATCAGGGTTCGATTCCGGAGAGGGAGC
CTGAGAAACGGCTACCACATCC
>HOIR5KG01A1LJX__(reversed) rank=0000619 x=311.0 y=459.0 length=443
CAAAGATTAAGCCATGCATGTCTAAGTACATACCTTAACACGGTGAAACTGCGAATGGCT
CATTAAATCATATGTTATTTCTTAGATCGTACAATCCTACTTGGATAACTGTGGTAATTC
TAGAGCTAATACATGCATCAAAGCTCCGACCTCCGGGGAAGAGCGCTTTTATTAGACCAA
AACCAATCGTCCTCTCGGGGGCGTCCCGTTGGTGACTCTGAATAACTTTAAGCTGATCGC
ATGGCCTCGTGCCGGCGACGTATCTTTCAAGTGTATGCCCTATCAATTGTCGAAGGTAAG
TGACTTGCTTACCTTGATGATAACGGGTAGCGGGGAATCAGGGTTCGATTCCGGAGAGGG
AGCATGAGAAACGGCTACCACATCC
>HOIR5KG01ANXBL__(reversed) rank=0000627 x=155.0 y=1503.0 length=449
CAAAGATTAAGCCATGCATGTCTAAGTACACGCCTTAACACGGCTAAACTGCGAATGGCT
CATTAAATCAGTTATGGTTCCTTAGATCGTACAATCCTACTTGGATAACTGTGGCAATTC
TAGAGCTAATACATGCAACACAGCTCCGACCTCGCGGGAAGAGCGCTTTTGTTAGCCCAA
AACCAATGCGTCGACTTCGGTAGGCGCTCACACATGGTGACTCTGGACAACTTTGTGCCG
ATCGCACGGCCTTCGCGCCGGCGACGTATCTTTCAAGTGTCTGCCCTATCAACTTTCGAT
GGTACGTGCTATGCCTACCATGGTGATAACGGGTAACGGGGAATCAGGGTTCGATTCCGG
AGAGGGAGCATGAGATACGGCTACCACATCC
>HOIR5KG01BUQHT__(reversed) rank=0000647 x=643.0 y=15.0 length=449
CAAAGATTAAGCCATGCATGTCTAAGTACACGCCTTAACACGGCTAAACTGCGAATGGCT
CATTAAATCAGTTATGGTTCCTTAGATCGTACAATCCTACTTGGATAACTGTGGCAATTC
TAGAGCTAATACATGCAACACAGCTCCGACCTCGCGGGAAGAGCGCTTTTGTTAGCCCAA
AACCAATGCGTCGACTTCGGTAGGCGCTCACACATGGTGACTCTGGACAACTTTGTGCCG
ATCGCACGGCCTTCGCGCCGGCGACGTATCTTTCAAGTGTCTGCCCTATCAACTTTCGAT
GGTACGTGCTATGCCTACCATGGTGATAACGGGTAACGGGGAATCAGGGTTCGATTCCGG
AGAGGGAGCATGAGATACGGCTACCACATCC
>HOIR5KG01AOVHH__(reversed) rank=0000654 x=166.5 y=723.0 length=440
CAAAGATTAAGCCATGCAAGTCTAAGTACGAGCTCTCGTACAGCGAAACTGCGAATGGCT
CATTAAATCAGTTATGGTTCATTTGATCGTATGGTTTACTTGGATAACTGTGGTAATTCT
AGAGCTAATACATGCAAACAGCGCCGACTTCGCGGGAGGCGTGCTTTTATCAGACCAAAA
ACCGACCGCGGCTCCGGCCGCGTTCGACTGGTGACTCTGGATAACCTGGCGGATCGCACG
GTCTAGCACCGGCGACGGATCATTCAAGTGTCTGCCCTATCAACTTTCGTCGGTACGGTA
TTCGCCTACCGAGGTTCTTACGGGTAACGGGGAATCAGGGTTCGATTCCGGAGAGGGAGC
CTGAGAAACGGCTACCACATCC
>HOIR5KG01A410M__(reversed) rank=0000705 x=350.5 y=2020.0 length=443
CAAAGATTAAGCCATGCATGTCTAAGTACATACCTTAACACGGTGAAACTGCGAATGGCT
CATTAAATCATATGTTATTTCTTAGATCGTACAATCCTACTTGGATAACTGTGGTAATTC
TAGAGCTAATACATGCATCAAAGCTCCGACCTCCGGGGAAGAGCGCTTTTATTAGACCAA
AACCAATCGTCCTCTCGGGGGCGTCCCGTTGGTGACTCTGAATAACTTTAAGCTGATCGC
ATGGCCTCGTGCCGGCGACGTATCTTTCAAGTGTATGCCCTATCAATTGTCGAAGGTAAG
TGACTTGCTTACCTTGATGATAACGGGTAGCGGGGAATCAGGGTTCGATTCCGGAGAGGG
AGCATGAGAAACGGCTACCACATCC
>HOIR5KG01BBS6O__(reversed) rank=0000718 x=427.0 y=1774.5 length=448
CAAAGATTAAGCCATGCATGTCTAAGTACACGCCTTAACACGGCTAAACTGCGAATGGCT
CATTAAATCAGTTATGGTTCCTTAGATCGTACAATCCTACTTGGATAACTGTGGCAATTC
TAGAGCTAATACATGCAACACAGCTCCGACCTCACGGGAAGAGCGCTTTTGTTAGCCCAA
AACCAACGCGTCGCCTTCGGGCGGCGCTCACTGTGGTGACTCTGGACAACTTTGTGCCGA
TCGCACGGCCCTAGCGCCGGCGACGTATCTTTCAAGTGTCTGCCCTATCAACTTTCGATG
GTACGTGCTATGCCTACCATGGTGATAACGGGTAACGGGGAATCAGGGTTCGATTCCGGA
GAGGGAGCATGAGATACGGCTACCACATCC
>HOIR5KG01AQTU5__(reversed) rank=0000726 x=188.0 y=1823.0 length=449
CAAAGATTAAGCCATGCATGTCTAAGTACACGCCTTAACACGGCTAAACTGCGAATGGCT
CATTAAATCAGTTATGGTTCCTTAGATCGTACAATCCTACTTGGATAACTGTGGCAATTC
TAGAGCTAATACATGCAACACAGCTCCGACCTCGCGGGAAGAGCGCTTTTGTTAGCCCAA
AACCAATGCGTCGACTTCGGTAGGCGCTCACACATGGTGACTCTGGACAACTTTGTGCCG
ATCGCACGGCCTTCGCGCCGGCGACGTATCTTTCAAGTGTCTGCCCTATCAACTTTCGAT
GGTACGTGCTATGCCTACCATGGTGATAACGGGTAACGGGGAATCAGGGTTCGATTCCGG
AGAGGGAGCATGAGATACGGCTACCACATCC
>HOIR5KG01AY58K__(reversed) rank=0000728 x=283.0 y=1986.5 length=450
CAAAGATTAAGCCATGCATGTCTAAGTACAAGCCCATATAAGGTGAAACCGCGAATGGCT
CATTAAATCAGCTATGATTCATTGGATCTGTACCCACACTTACTTGGATAACTGTGGTAA
TTCTAGAGCTAATACATGCACCACGTCTCTGACCGCAAGGGAAGAGCGCTTTTATTAGTT
CAAAACCGGTCGGGCCTCGGTCCGTCACCCCAACGTGTTGAATCTGAATAACTTGTCGCT
GAGCGCACGGTCTCTGCACCGGCGCCGCCTCTTTCAAGTGTCTGCCTTATCAGCTTTCGA
TTGTAGGCTATGCGCCTACAATGGCTATAACGGGTAACGGGGAATCAGGGTTCGATTCCG
GAGAGGGAGCCTGAGAAACGGCTACCACATCT
>HOIR5KG01AXXKM__(reversed) rank=0000744 x=269.0 y=1444.0 length=449
CAAAGATTAAGCCATGCATGTCTAAGTACACGCCTTAACACGGCTAAACTGCGAATGGCT
CATTAAATCAGTTATGGTTCCTTAGATCGTACAATCCTACTTGGATAACTGTGGCAATTC
TAGAGCTAATACATGCAACACAGCTCCGACCTCGCGGGAAGAGCGCTTTTGTTAGCCCAA
AACCAATGCGTCGACTTCGGTAGGCGCTCACACATGGTGACTCTGGACAACTTTGTGCCG
ATCGCACGGCCTTCGCGCCGGCGACGTATCTTTCAAGTGTCTGCCCTATCAACTTTCGAT
GGTACGTGCTATGCCTACCATGGTGATAACGGGTAACGGGGAATCAGGGTTCGATTCCGG
AGAGGGAGCATGAGATACGGCTACCACATCC
>HOIR5KG01AN6SV__(reversed) rank=0000753 x=158.5 y=1501.0 length=449
CAAAGATTAAGCCATGCATGTCTAAGTACAAGCCCATATAAGGTGAAACCGCGAATGGCT
CATTAAATCAGCTATGATTCATTGGATCTGTACCCACACTTACTTGGATAACTGTGGTAA
TTCTAGAGCTAATACATGCACCACGTCTCTGACCGCAAGGGAAGAGCGCTTTATTAGTTC
AAAACCGGTCGGGCCTCGGTCCGTCACCCCAACGTGTTGAATCTGAATAACTTGTCGCTG
AGCGCACGGTCTCTGCACCGGCGCCGCCTCTTTCAAGTGTCTGCCTTATCAGCTTTCGAT
TGTAGGCTATGCGCCTACAATGGCTATAACGGGTAACGGGGAATCAGGGTTCGATTCCGG
AGAGGGAGCCTGAGAAACGGCTACCACATCT
>HOIR5KG01AO18T__(reversed) rank=0000755 x=168.0 y=1291.0 length=448
CAAAGATTAAGCCATGCATGTCTAAGTACATACCTTAACACGGTGAAACTGCGAATGGCT
CATTAAATCATATGTTATTTCTTAGATCGTACAATCCTACTTGGATAACTGTGGTAATTC
TAGAGCTAATACATGCATACAAAGCTCCGACCGTACCGGGGAAGAGCGTCTTTTATTAGA
ACCAAAACCAATCGTCCTCTCGGGGGCGTCCCGTTGGTGACTCTGAATAACTTTAAGCTG
ATCGCATGGCCTCGTGCCGGCGACGTATCTTTCAAGTGTATGCCCTATCAATTGTCGAAG
GTAAGTGACTTGCTTACCTTGATGATAACGGGTAGCGGGGAATCAGGGTTCGATTCCGGA
GAGGGAGCATGAGAAACGGCTACCACATCC
>HOIR5KG01ASEDH__(reversed) rank=0000764 x=206.0 y=1331.0 length=441
CAAAGATTAAGCCATGCAAGTCTAAGTACGAGCTCTCGTACAGTGAAACTGCGAATGGCT
CATTAAATCAGTTATGGTTCATTTGATCGTACAGTTTACTTGGATAACTGTGGTAATTCT
AGAGCTAATACATGCGAGAAGCGCCGACCTCGCGGGAGGCGTGCATTTATCAGAACAAAA
ACCGGCCGCGTCTTCGGGCGCGTTCGCCTTGGTGACTCTGGATAACTTTGCGGATCGCAC
GGTCTAGCACCGGCGACGGATCATTCAAGTGTCTGCCCTATCAACTTTCGTCGGTACGGT
ATTTGCCTACCGAGGTTCTTACGGGTGACGGGGAATCAGGGTTCGATTCCGGAGAGGGAG
CCTGAGAAACGGCTACCACATCC
>HOIR5KG01ACKSR__(reversed) rank=0000773 x=26.0 y=441.0 length=443
CAAAGATTAAGCCATGCATGTCTAAGTACATACCTTAACACGGTGAAACTGCGAATGGCT
CATTAAATCATATGTTATTTCTTAGATCGTACAATCCTACTTGGATAACTGTGGTAATTC
TAGAGCTAATACATGCATCAAAGCTCCGACCTCCGGGGAAGAGCGCTTTTATTAGACCAA
AACCAATCGTCCTCTCGGGGGCGTCCCGTTGGTGACTCTGAATAACTTTAAGCTGATCGC
ATGGCCTCGTGCCGGCGACGTATCTTTCAAGTGTATGCCCTATCAATTGTCGAAGGTAAG
TGACTTGCTTACCTTGATGATAACGGGTAGCGGGGAATCAGGGTTCGATTCCGGAGAGGG
AGCATGAGAAACGGCTACCACATCC
>HOIR5KG01ALCU8__(reversed) rank=0000796 x=126.0 y=466.0 length=444
CAAAGATTAAGCCATGCATGTCTAAGTACATACTTTTACATGGTGAAACCGCGAATGGCT
CATTAAATCAGTTATGGTTCCTTAGATCGTACAATCCTACTTGGATAACTGTGGTAATTC
TAGAGCTAATACATGAAACTGACGCTCCGACCCTCTGGGAAAGAGCGCGTTTATTAGAAC
AAGACCAGTCGGGGTTCTGCCCCGTACGATTGGTGATACTGGATAACTTTGTGCAGATCG
CACGGCCTCGCGCCGGCGACGTATCTTTCAAATGTCTGCCCTATCAACTGTCGATGGTAC
GTGATATGCCTACCATGGTTGTAACGGGTAACGGGGAATCAGGGTTCGATTCCGGAGAGG
GAGCATGAGAAACGGCTACCACATCC
>HOIR5KG01AMHL5__(reversed) rank=0000863 x=139.0 y=27.0 length=447
CAAAGATTAAGCCATGCATGTCTAAGTACACGCCTTAACACGGCTAAACTGCGAATGGCT
CATTAAATCAGTTATGGTTCCTTAGATCGTACAATCCTACTTGGATAACTGTGGCAATTC
TAGAGCTAATACATGCAACACAGCTCCGACCTCGCGGGAAGAGCGCTTTTGTTAGCCCAA
AACCAATGCGTCGACTTCGGTAGGCGCTCACACATGGTGACTCTGGACAACTTTGTGCCG
ATCGCACGGCCTTCGCGCCGGCGACGTATCTTTCAAGTGTCTGCCCTATCAACTTTCGAT
GGTACGTGCTATGCCTACCATGGTGATAACGGGTAACGGGGAATCAGGGTTCGATTCCGG
AGAGGGAGCATGAGATACGGCTACCACATCC
>HOIR5KG01AGTBL__(reversed) rank=0000866 x=74.0 y=1503.0 length=444
CAAAGATTAAGCCATGCATGTCTAAGTACATACTTTTACATGGTGAAACCGCGAATGGCT
CATTAAATCAGTTATGGTTCCTTAGATCGTACAATCCTACTTGGATAACTGTGGTAATTC
TAGAGCTAATACATGAAACTGACGCTCCGACCCTCTGGGAAAGAGCGCGTTTATTAGAAC
AAGACCAGTCGGGGTTCTGCCCCGTACGATTGGTGATACTGGATAACTTTGTGCAGATCG
CACGGCCTCGCGCCGGCGACGTATCTTTCAAATGTCTGCCCTATCAACTGTCGATGGTAC
GTGATATGCCTACCATGGTTGTAACGGGTAACGGGGAATCAGGGTTCGATTCCGGAGAGG
GAGCATGAGAAACGGCTACCACATCC
>HOIR5KG01AOYY5__(reversed) rank=0000906 x=167.0 y=1151.0 length=445
CAAAGATTAAGCCATGCATGTCTAAGTACACACTTTTACATGGTGAAACCGCGAATGGCT
CATTAAATCAGTTATGGTTCCTTAGATCGTACAATCCTACTTGGATAACTGTGGTAATTC
TAGAGCTAATACATGAAAAAGGTCTCCGACCTGACGGAAAGAGAGCGTTTATTACAACAA
GACCAGTCGGGGTCGCAAGGCCCCGTCATATTGGTGAAACTGAATAACTTTGTGCAGATC
GCACGGCCTCGCGCCGGCGACAAATCTTTCAAATGTCTGCCCTATCAACTGACGATGGTA
CGTGATATGCCTACCATGGTTGTAACGGGTAACGGAGAATCAGGGTTCGATTCCGGAGAG
GGAGCATGAGAAACGGCTACCACATCC
>HOIR5KG01ANT9C__(reversed) rank=0000920 x=154.0 y=1630.0 length=450
CAAAGATTAAGCCATGCATGTCTAAGTACAAGCCCATATAAGGTGAAACCGCGAATGGCT
CATTAAATCAGCTATGATTCATTGGATCTGTACCCACACTTACTTGGATAACTGTGGTAA
TTCTAGAGCTAATACATGCACCACGTCTCTGACCGCAAGGGAAGAGCGCTTTTATTAGTT
CAAAACCGGTCGGGCCTCGGTCCGTCACCCCAACGTGTTGAATCTGAATAACTTGTCGCT
GAGCGCACGGTCTCTGCACCGGCGCCGCCTCTTTCAAGTGTCTGCCTTATCAGCTTTCGA
TTGTAGGCTATGCGCCTACAATGGCTATAACGGGTAACGGGGAATCAGGGTTCGATTCCG
GAGAGGGAGCCTGAGAAACGGCTACCACATCT
>HOIR5KG01AYZVU__(reversed) rank=0000925 x=281.0 y=1944.5 length=444
CAAAGATTAAGCCATGCATGTCTAAGTACATACTTTTACATGGTGAAACCGCGAATGGCT
CATTAAATCAGTTATGGTTCCTTAGATCGTACAATCCTACTTGGATAACTGTGGTAATTC
TAGAGCTAATACATGAAACTGACGCTCCGACCCTCTGGGAAAGAGCGCGTTTATTAGAAC
AAGACCAGTCGGGGTTCTGCCCCGTACGATTGGTGATACTGGATAACTTTGTGCAGATCG
CACGGCCTCGCGCCGGCGACGTATCTTTCAAATGTCTGCCCTATCAACTGTCGATGGTAC
GTGATATGCCTACCATGGTTGTAACGGGTAACGGGGAATCAGGGTTCGATTCCGGAGAGG
GAGCATGAGAAACGGCTACCACATCC
>HOIR5KG01AIQAA__(reversed) rank=0001013 x=96.0 y=768.0 length=449
CAAAGATTAAGCCATGCATGTCTAAGTACACGCCTTAACACGGCTAAACTGCGAATGGCT
CATTAAATCAGTTATGGTTCCTTAGATCGTACAATCCTACTTGGATAACTGTGGCAATTC
TAGAGCTAATACATGCAACACAGCTCCGACCTCGCGGGAAGAGCGCTTTTGTTAGCCCAA
AACCAATGCGTCGACTTCGGTAGGCGCTCACACATGGTGACTCTGGACAACTTTGTGCCG
ATCGCACGGCCTTCGCGCCGGCGACGTATCTTTCAAGTGTCTGCCCTATCAACTTTCGAT
GGTACGTGCTATGCCTACCATGGTGATAACGGGTAACGGGGAATCAGGGTTCGATTCCGG
AGAGGGAGCATGAGATACGGCTACCACATCC
>HOIR5KG01AGYN0__(reversed) rank=0001039 x=76.5 y=238.5 length=443
CAAAGATTAAGCCATGCATGTCTAAGTACATACCTTAACACGGTGAAACTGCGAATGGCT
CATTAAATCATATGTTATTTCTTAGATCGTACAATCCTACTTGGATAACTGTGGTAATTC
TAGAGCTAATACATGCATCAAAGCTCCGACCTCCGGGGAAGAGCGCTTTTATTAGACCAA
AACCAATCGTCCTCTCGGGGGCGTCCCGTTGGTGACTCTGAATAACTTTAAGCTGATCGC
ATGGCCTCGTGCCGGCGACGTATCTTTCAAGTGTATGCCCTATCAATTGTCGAAGGTAAG
TGACTTGCTTACCTTGATGATAACGGGTAGCGGGGAATCAGGGTTCGATTCCGGAGAGGG
AGCATGAGAAACGGCTACCACATCC
>HOIR5KG01AH66L__(reversed) rank=0001046 x=90.0 y=587.0 length=441
CAAAGATTAAGCCATGCATGTCCAAGTACAAGCTTTCAAAAGCGAAACTGCGGATGGCTC
ATTAAATCAGTTATGGTTCCTTGGAGCGCATCCCCTTACATGGATAACTGTGGTAATTCT
AGAGCTAATACATGCAATCAAGCGCCGACCTTACGGGAGGCGTGCTCTTATTAGGAACAA
GACCAACCCGGGTCCGCCCGGCTCCGTTGGTGAACTCTGGATAACCTGGCCGATCGCACG
GTCTCTGCACCGGCGACGGATCCTTCGAATGTCTGCCCTATCAACTTTCGATGGTACGTT
ATGCGCCTACCATGGTCGTAACGGGTAACGGAGAATCAGGGTTCGATTCCGGAGAGGGAG
CTTGAGAAACGGCTACCACATCC
>HOIR5KG01AN0VK__(reversed) rank=0001087 x=156.0 y=2014.0 length=450
CAAAGATTAAGCCATGCATGTCTAAGTACAAGCCCATATAAGGTGAAACCGCGAATGGCT
CATTAAATCAGCTATGATTCATTGGATCTGTACCCACACTTACTTGGATAACTGTGGTAA
TTCTAGAGCTAATACATGCACCACGTCTCTGACCGCAAGGGAAGAGCGCTTTTATTAGTT
CAAAACCGGTCGGGCCTCGGTCCGTCACCCCAACGTGTTGAATCTGAATAACTTGTCGCT
GAGCGCACGGTCTCTGCACCGGCGCCGCCTCTTTCAAGTGTCTGCCTTATCAGCTTTCGA
TTGTAGGCTATGCGCCTACAATGGCTATAACGGGTAACGGGGAATCAGGGTTCGATTCCG
GAGAGGGAGCCTGAGAAACGGCTACCACATCT
>HOIR5KG01AC4WR__(reversed) rank=0001088 x=32.0 y=1929.0 length=443
CAAAGATTAAGCCATGCATGTCTAAGTACATACCTTAACACGGTGAAACTGCGAATGGCT
CATTAAATCATATGTTATTTCTTAGATCGTACAATCCTACTTGGATAACTGTGGTAATTC
TAGAGCTAATACATGCATCAAAGCTCCGACCTCCGGGGAAGAGCGCTTTTATTAGACCAA
AACCAATCGTCCTCTCGGGGGCGTCCCGTTGGTGACTCTGAATAACTTTAAGCTGATCGC
ATGGCCTCGTGCCGGCGACGTATCTTTCAAGTGTATGCCCTATCAATTGTCGAAGGTAAG
TGACTTGCTTACCTTGATGATAACGGGTAGCGGGGAATCAGGGTTCGATTCCGGAGAGGG
AGCATGAGAAACGGCTACCACATCC
>HOIR5KG01B09QN__(reversed) rank=0001107 x=717.0 y=1789.0 length=443
CAAAGATTAAGCCATGCATGTCTAAGTACATACCTTAACACGGTGAAACTGCGAATGGCT
CATTAAATCATATGTTATTTCTTAGATCGTACAATCCTACTTGGATAACTGTGGTAATTC
TAGAGCTAATACATGCATCAAAGCTCCGACCTCCGGGGAAGAGCGCTTTTATTAGACCAA
AACCAATCGTCCTCTCGGGGGCGTCCCGTTGGTGACTCTGAATAACTTTAAGCTGATCGC
ATGGCCTCGTGCCGGCGACGTATCTTTCAAGTGTATGCCCTATCAATTGTCGAAGGTAAG
TGACTTGCTTACCTTGATGATAACGGGTAGCGGGGAATCAGGGTTCGATTCCGGAGAGGG
AGCATGAGAAACGGCTACCACATCC
>HOIR5KG01ANA7F__(reversed) rank=0001128 x=148.5 y=1513.0 length=449
CAAAGATTAAGCCATGCATGTCTAAGTACACGCCTTAACACGGCTAAACTGCGAATGGCT
CATTAAATCAGTTATGGTTCCTTAGATCGTACAATCCTACTTGGATAACTGTGGCAATTC
TAGAGCTAATACATGCAACACAGCTCCGACCTCGCGGGAAGAGCGCTTTTGTTAGCCCAA
AACCAATGCGTCGACTTCGGTAGGCGCTCACACATGGTGACTCTGGACAACTTTGTGCCG
ATCGCACGGCCTTCGCGCCGGCGACGTATCTTTCAAGTGTCTGCCCTATCAACTTTCGAT
GGTACGTGCTATGCCTACCATGGTGATAACGGGTAACGGGGAATCAGGGTTCGATTCCGG
AGAGGGAGCATGAGATACGGCTACCACATCC
>HOIR5KG01AMRBP__(reversed) rank=0001143 x=142.0 y=323.5 length=449
CAAAGATTAAGCCATGCATGTCTAAGTACACGCCTTAACACGGCTAAACTGCGAATGGCT
CATTAAATCAGTTATGGTTCCTTAGATCGTACAATCCTACTTGGATAACTGTGGCAATTC
TAGAGCTAATACATGCAACACAGCTCCGACCTCGCGGGAAGAGCGCTTTTGTTAGCCCAA
AACCAATGCGTCGACTTCGGTAGGCGCTCACACATGGTGACTCTGGACAACTTTGTGCCG
ATCGCACGGCCTTCGCGCCGGCGACGTATCTTTCAAGTGTCTGCCCTATCAACTTTCGAT
GGTACGTGCTATGCCTACCATGGTGATAACGGGTAACGGGGAATCAGGGTTCGATTCCGG
AGAGGGAGCATGAGATACGGCTACCACATCC
>HOIR5KG01AIQ7R__(reversed) rank=0001248 x=96.5 y=1973.0 length=444
CAAAGATTAAGCCATGCATGTCTAAGTACATACTTTTACATGGTGAAACCGCGAATGGCT
CATTAAATCAGTTATGGTTCCTTAGATCGTACAATCCTACTTGGATAACTGTGGTAATTC
TAGAGCTAATACATGAAACTGACGCTCCGACCCTCTGGGAAAGAGCGCGTTTATTAGAAC
AAGACCAGTCGGGGTTCTGCCCCGTACGATTGGTGATACTGGATAACTTTGTGCAGATCG
CACGGCCTCGCGCCGGCGACGTATCTTTCAAATGTCTGCCCTATCAACTGTCGATGGTAC
GTGATATGCCTACCATGGTTGTAACGGGTAACGGGGAATCAGGGTTCGATTCCGGAGAGG
GAGCATGAGAAACGGCTACCACATCC
>HOIR5KG01A7RRA__(reversed) rank=0001266 x=381.0 y=1716.0 length=440
CAAAGATTAAGCCATGCAAGTCTAAGTACGAGCTCTCGTACAGCGAAACTGCGAATGGCT
CATTAAATCAGTTATGGTTCATTTGATCGTATGGTTTACTTGGATAACTGTGGTAATTCT
AGAGCTAATACATGCAAACAGCGCCGACTTCGCGGGAGGCGTGCTTTTATCAGACCAAAA
ACCGACCGCGGCTCCGGCCGCGTTCGACTGGTGACTCTGGATAACCTGGCGGATCGCACG
GTCTAGCACCGGCGACGGATCATTCAAGTGTCTGCCCTATCAACTTTCGTCGGTACGGTA
TTCGCCTACCGAGGTTCTTACGGGTAACGGGGAATCAGGGTTCGATTCCGGAGAGGGAGC
CTGAGAAACGGCTACCACATCC
>HOIR5KG01AFJ1C__(reversed) rank=0001314 x=60.5 y=158.0 length=449
CAAAGATTAAGCCATGCATGTCTAAGTACACGCCTTAACACGGCTAAACTGCGAATGGCT
CATTAAATCAGTTATGGTTCCTTAGATCGTACAATCCTACTTGGATAACTGTGGCAATTC
TAGAGCTAATACATGCAACACAGCTCCGACCTCGCGGGAAGAGCGCTTTTGTTAGCCCAA
AACCAATGCGTCGACTTCGGTAGGCGCTCACACATGGTGACTCTGGACAACTTTGTGCCG
ATCGCACGGCCTTCGCGCCGGCGACGTATCTTTCAAGTGTCTGCCCTATCAACTTTCGAT
GGTACGTGCTATGCCTACCATGGTGATAACGGGTAACGGGGAATCAGGGTTCGATTCCGG
AGAGGGAGCATGAGATACGGCTACCACATCC
>HOIR5KG01AMLWA__(reversed) rank=0001316 x=140.0 y=1480.0 length=444
CAAAGATTAAGCCATGCATGTCTAAGTACATACTTTTACATGGTGAAACCGCGAATGGCT
CATTAAATCAGTTATGGTTCCTTAGATCGTACAATCCTACTTGGATAACTGTGGTAATTC
TAGAGCTAATACATGAAACTGACGCTCCGACCCTCTGGGAAAGAGCGCGTTTATTAGAAC
AAGACCAGTCGGGGTTCTGCCCCGTACGATTGGTGATACTGGATAACTTTGTGCAGATCG
CACGGCCTCGCGCCGGCGACGTATCTTTCAAATGTCTGCCCTATCAACTGTCGATGGTAC
GTGATATGCCTACCATGGTTGTAACGGGTAACGGGGAATCAGGGTTCGATTCCGGAGAGG
GAGCATGAGAAACGGCTACCACATCC
>HOIR5KG01BINUJ__(reversed) rank=0001323 x=505.0 y=1961.0 length=449
CAAAGATTAAGCCATGCATGTCTAAGTACACGCCTTAACACGGCTAAACTGCGAATGGCT
CATTAAATCAGTTATGGTTCCTTAGATCGTACAATCCTACTTGGATAACTGTGGCAATTC
TAGAGCTAATACATGCAACACAGCTCCGACCTCGCGGGAAGAGCGCTTTTGTTAGCCCAA
AACCAATGCGTCGACTTCGGTAGGCGCTCACACATGGTGACTCTGGACAACTTTGTGCCG
ATCGCACGGCCTTCGCGCCGGCGACGTATCTTTCAAGTGTCTGCCCTATCAACTTTCGAT
GGTACGTGCTATGCCTACCATGGTGATAACGGGTAACGGGGAATCAGGGTTCGATTCCGG
AGAGGGAGCATGAGATACGGCTACCACATCC
>HOIR5KG01BAWD9__(reversed) rank=0001325 x=417.0 y=239.5 length=444
CAAAGATTAAGCCATGCATGTCTAAGTACATACTTTTACATGGTGAAACCGCGAATGGCT
CATTAAATCAGTTATGGTTCCTTAGATCGTACAATCCTACTTGGATAACTGTGGTAATTC
TAGAGCTAATACATGAAACTGACGCTCCGACCCTCTGGGAAAGAGCGCGTTTATTAGAAC
AAGACCAGTCGGGGTTCTGCCCCGTACGATTGGTGATACTGGATAACTTTGTGCAGATCG
CACGGCCTCGCGCCGGCGACGTATCTTTCAAATGTCTGCCCTATCAACTGTCGATGGTAC
GTGATATGCCTACCATGGTTGTAACGGGTAACGGGGAATCAGGGTTCGATTCCGGAGAGG
GAGCATGAGAAACGGCTACCACATCC
>HOIR5KG01AEBZT__(reversed) rank=0001328 x=46.0 y=423.5 length=444
CAAAGATTAAGCCATGCATGTCTAAGTACATACTTTTACATGGTGAAACCGCGAATGGCT
CATTAAATCAGTTATGGTTCCTTAGATCGTACAATCCTACTTGGATAACTGTGGTAATTC
TAGAGCTAATACATGAAACTGACGCTCCGACCCTCTGGGAAAGAGCGCGTTTATTAGAAC
AAGACCAGTCGGGGTTCTGCCCCGTACGATTGGTGATACTGGATAACTTTGTGCAGATCG
CACGGCCTCGCGCCGGCGACGTATCTTTCAAATGCCTGCCCTATCAACTGTCGATGGTAC
GTGATATGCCTACCATGGTTGTAACGGGTAACGGGGAATCAGGGTTCGATTCCGGAGAGG
GAGCATGAGAAACGGCTACCACATCC
>HOIR5KG01AA602__(reversed) rank=0001391 x=10.0 y=1476.0 length=444
CAAAGATTAAGCCATGCATGTCTAAGTACATACTTTTACATGGTGAAACCGCGAATGGCT
CATTAAATCAGTTATGGTTCCTTAGATCGTACAATCCTACTTGGATAACTGTGGTAATTC
TAGAGCTAATACATGAAACTGACGCTCCGACCCTCTGGGAAAGAGCGCGTTTATTAGAAC
AAGACCAGTCGGGGTTCTGCCCCGTACGATTGGTGATACTGGATAACTTTGTGCAGATCG
CACGGCCTCGCGCCGGCGACGTATCTTTCAAATGTCTGCCCTATCAACTGTCGATGGTAC
GTGATATGCCTACCATGGTTGTAACGGGTAACGGGGAATCAGGGTTCGATTCCGGAGAGG
GAGCATGAGAAACGGCTACCACATCC
>HOIR5KG01ACD6Z__(reversed) rank=0001447 x=24.0 y=73.5 length=449
CAAAGATTAAGCCATGCATGTCTAAGTACACGCCTTAACACGGCTAAACTGCGAATGGCT
CATTAAATCAGTTATGGTTCCTTAGATCGTACAATCCTACTTGGATAACTGTGGCAATTC
TAGAGCTAATACATGCAACACAGCTCCGACCTCGCGGGAAGAGCGCTTTTGTTAGCCCAA
AACCAATGCGTCGACTTCGGTAGGCGCTCACACATGGTGACTCTGGACAACTTTGTGCCG
ATCGCACGGCCTTCGCGCCGGCGACGTATCTTTCAAGTGTCTGCCCTATCAACTTTCGAT
GGTACGTGCTATGCCTACCATGGTGATAACGGGTAACGGGGAATCAGGGTTCGATTCCGG
AGAGGGAGCATGAGATACGGCTACCACATCC
>HOIR5KG01AZ4NL__(reversed) rank=0001466 x=294.5 y=1535.0 length=444
CAAAGATTAAGCCATGCATGTCTAAGTACATACTTTTACATGGTGAAACCGCGAATGGCT
CATTAAATCAGTTATGGTTCCTTAGATCGTACAATCCTACTTGGATAACTGTGGTAATTC
TAGAGCTAATACATGAAACTGACGCTCCGACCCTCTGGGAAAGAGCGCGTTTATTAGAAC
AAGACCAGTCGGGGTTCTGCCCCGTACGATTGGTGATACTGGATAACTTTGTGCAGATCG
CACGGCCTCGCGCCGGCGACGTATCTTTCAAATGTCTGCCCTATCAACTGTCGATGGTAC
GTGATATGCCTACCATGGTTGTAACGGGTAACGGGGAATCAGGGTTCGATTCCGGAGAGG
GAGCATGAGAAACGGCTACCACATCC
>HOIR5KG01AURNF__(reversed) rank=0001493 x=233.0 y=1257.5 length=441
CAAAGATTAAGCCATGCAAGTCTAAGTACGAGCTCTCGTACAGTGAAACTGCGAATGGCT
CATTAAATCAGTTATGGTTCATTTGATCGTACAGTTTACTTGGATAACTGTGGTAATTCT
AGAGCTAATACATGCGAGAAGCGCCGACCTCGCGGGAGGCGTGCATTTATCAGACCAAAA
ACCGGCCGCGTCTTCGGGCGCGTTCGCCTTGGTGACTCTGGATAACTTTGCGGATCGCAC
GGTCTAGCACCGGCGACGGATCATTCAAGTGTCTGCCCTATCAACTTTCGTCGGTACGGT
ATTTGCCTACCGAGGTTCTTACGGGTGACGGGGAATCAGGGTTCGATTCCGGAGAGGGAG
CCTGAGAAACGGCTACCACATCC
>HOIR5KG01AXN77__(reversed) rank=0001512 x=266.0 y=1621.0 length=449
CAAAGATTAAGCCATGCATGTCTAAGTACACGCCTTAACACGGCTAAACTGCGAATGGCT
CATTAAATCAGTTATGGTTCCTTAGATCGTACAATCCTACTTGGATAACTGTGGCAATTC
TAGAGCTAATACATGCAACACAGCTCCGACCTCGCGGGAAGAGCGCTTTTGTTAGCCCAA
AACCAATGCGTCGACTTCGGTAGGCGCTCACACATGGTGACTCTGGACAACTTTGTGCCG
ATCGCACGGCCTTCGCGCCGGCGACGTATCTTTCAAGTGTCTGCCCTATCAACTTTCGAT
GGTACGTGCTATGCCTACCATGGTGATAACGGGTAACGGGGAATCAGGGTTCGATTCCGG
AGAGGGAGCATGAGATACGGCTACCACATCC
>HOIR5KG01AODEQ__(reversed) rank=0001519 x=160.0 y=1872.0 length=443
CAAAGATTAAGCCATGCATGTCTAAGTACATACCTTAACACGGTGAAACTGCGAATGGCT
CATTAAATCATATGTTATTTCTTAGATCGTACAATCCTACTTGGATAACTGTGGTAATTC
TAGAGCTAATACATGCATCAAAGCTCCGACCTCCGGGGAAGAGCGCTTTTATTAGACCAA
AACCAATCGTCCTCTCGGGGGCGTCCCGTTGGTGACTCTGAATAACTTTAAGCTGATCGC
ATGGCCTCGTGCCGGCGACGTATCTTTCAAGTGTATGCCCTATCAATTGTCGAAGGTAAG
TGACTTGCTTACCTTGATGATAACGGGTAGCGGGGAATCAGGGTTCGATTCCGGAGAGGG
AGCATGAGAAACGGCTACCACATCC
>HOIR5KG01AR422__(reversed) rank=0001521 x=203.0 y=1580.5 length=444
CAAAGATTAAGCCATGCATGTCTAAGTACATACTTTTACATGGTGAAACCGCGAATGGCT
CATTAAATCAGTTATGGTTCCTTAGATCGTACAATCCTACTTGGATAACTGTGGTAATTC
TAGAGCTAATACATGAAACTGACGCTCCGACCCTCTGGGAAAGAGCGCGTTTATTAGAAC
AAGACCAGTCGGGGTTCTGCCCCGTACGATTGGTGATACTGGATAACTTTGTGCAGATCG
CACGGCCTCGCGCCGGCGACGTATCTTTCAAATGTCTGCCCTATCAACTGTCGATGGTAC
GTGATATGCCTACCATGGTTGTAACGGGTAACGGGGAATCAGGGTTCGATTCCGGAGAGG
GAGCATGAGAAACGGCTACCACATCC
>HOIR5KG01AU7RX__(reversed) rank=0001529 x=238.0 y=1675.0 length=440
CAAAGATTAAGCCATGCAAGTCTAAGTACGAGCTCTCGTACAGTGAAACTGCGAATGGCT
CATTAAATCAGTTATGGTTCATTTGATCGTATGGTTTACTTGGATAACTGTGGTAATTCT
AGAGCTAATACATGCAAACAGCGCCGACTTCGCGGGAGGCGTGCTTTTATCAGACCAAAA
ACCGACCGCGGCTCCGGCCGCGTTCGACTGGTGACTCTGGATAACCTGGCGGATCGCACG
GTCTAGCACCGGCGACGGATCATTCAAGTGTCTGCCCTATCAACTTTCGTCGGTACGGTA
TTCGCCTACCGAGGTTCTTACGGGTAACGGGGAATCAGGGTTCGATTCCGGAGAGGGAGC
CTGAGAAACGGCTACCACATCC
>HOIR5KG01A2OIK rank=0001538 x=323.0 y=1802.5 length=448
CAAAGATTAAGCCATGCATGTCTAAGTACACGCCTTAACACGGCTAAACTGCGAATGGCT
CATTAAATCAGTTATGGTTCCTTAGATCGTACAATCCTACTTGGATAACTGTGGCAATTC
TAGAGCTAATACATGCAACACAGCTCCGACCTCACGGGAAGAGCGCTTTTGTTAGCCCAA
AACCAACGCGTCGCCTTCGGGCGGCGCTCACTGTGGTGACTCTGGACAACTTTGTGCCGA
TCGCACGGCCCTAGCGCCGGCGACGTATCTTTCAAGTGTCTGCCCTATCAACTTTCGATG
GTACGTGCTATGCCTACCATGGTGATAACGGGTAACGGGGAATCAGGGTTCGATTCCGGA
GAGGGAGCATGAGATACGGCTACCACATCC
>HOIR5KG01BLSFS__(reversed) rank=0001551 x=541.0 y=422.5 length=449
CAAAGATTAAGCCATGCATGTCTAAGTACACGCCTTAACACGGCTAAACTGCGAATGGCT
CATTAAATCAGTTATGGTTCCTTAGATCGTACAATCCTACTTGGATAACTGTGGCAATTC
TAGAGCTAATACATGCAACACAGCTCCGACCTCGCGGGAAGAGCGCTTTTGTTAGCCCAA
AACCAATGCGTCGACTTCGGTAGGCGCTCACACATGGTGACTCTGGACAACTTTGTGCCG
ATCGCACGGCCTTCGCGCCGGCGACGTATCTTTCAAGTGTCTGCCCTATCAACTTTCGAT
GGTACGTGCTATGCCTACCATGGTGATAACGGGTAACGGGGAATCAGGGTTCGATTCCGG
AGAGGGAGCATGAGATACGGCTACCACATCC
>HOIR5KG01B0G6P__(reversed) rank=0001556 x=708.5 y=1647.0 length=440
CAAAGATTAAGCCATGCAAGTCTAAGTACGAGCTCTCGTACAGCGAAACTGCGAATGGCT
CATTAAATCAGTTATGGTTCATTTGATCGTATGGTTTACTTGGATAACTGTGGTAATTCT
AGAGCTAATACATGCAAACAGCGCCGACTTCGCGGGAGGCGTGCTTTTATCAGACCAAAA
ACCGACCGCGGCTCCGGCCGCGTTCGACTGGTGACTCTGGATAACCTGGCGGATCGCACG
GTCTAGCACCGGCGACGGATCATTCAAGTGTCTGCCCTATCAACTTTCGTCGGTACGGTA
TTCGCCTACCGAGGTTCTTACGGGTAACGGGGAATCAGGGTTCGATTCCGGAGAGGGAGC
CTGAGAAACGGCTACCACATCC
>HOIR5KG01AAKTY__(reversed) rank=0001584 x=3.0 y=1380.0 length=443
CAAAGATTAAGCCATGCATGTCTAAGTACATACCTTAACACGGTGAAACTGCGAATGGCT
CATTAAATCATATGTTATTTCTTAGATCGTACAATCCTACTTGGATAACTGTGGTAATTC
TAGAGCTAATACATGCATCAAAGCTCCGACCTCCGGGGAAGAGCGCTTTTATTAGACCAA
AACCAATCGTCCTCTCGGGGGCGTCCCGTTGGTGACTCTGAATAACTTTAAGCTGATCGC
ATGGCCTCGTGCCGGCGACGTATCTTTCAAGTGTATGCCCTATCAATTGTCGAAGGTAAG
TGACTTGCTTACCTTGATGATAACGGGTAGCGGGGAATCAGGGTTCGATTCCGGAGAGGG
AGCATGAGAAACGGCTACCACATCC
>HOIR5KG01A0MVZ__(reversed) rank=0001597 x=300.0 y=589.0 length=444
CAAAGATTAAGCCATGCATGTCTAAGTACATACTTTTACATGGTGAAACCGCGAATGGCT
CATTAAATCAGTTATGGTTCCTTAGATCGTACAATCCTACTTGGATAACTGTGGTAATTC
TAGAGCTAATACATGAAACTGACGCTCCGACCCTCTGGGAAAGAGCGCGTTTATTAGAAC
AAGACCAGTCGGGGTTCTGCCCCGTACGATTGGTGATACTGGATAACTTTGTGCAGATCG
CACGGCCTCGCGCCGGCGACGTATCTTTCAAATGTCTGCCCTATCAACTGTCGATGGTAC
GTGATATGCCTACCATGGTTGTAACGGGTAACGGGGAATCAGGGTTCGATTCCGGAGAGG
GAGCATGAGAAACGGCTACCACATCC
>HOIR5KG01AXG8U__(reversed) rank=0001606 x=264.0 y=764.0 length=448
CAAAGATTAAGCCATGCATGTCTAAGTACACGCCTTAACACGGCTAAACTGCGAATGGCT
CATTAAATCAGTTATGGTTCCTTAGATCGTACAATCCTACTTGGATAACTGTGGCAATTC
TAGAGCTAATACATGCAACACAGCTCCGACCTCACGGGAAGAGCGCTTTTGTTAGCCCAA
AACCAACGCGTCGCCTTCGGGCGGCGCTCACTGTGGTGACTCTGGACAACTTTGTGCCGA
TCGCACGGCCCTAGCGCCGGCGACGTATCTTTCAAGTGTCTGCCCTATCAACTTTCGATG
GTACGTGCTATGCCTACCATGGTGATAACGGGTAACGGGGAATCAGGGTTCGATTCCGGA
GAGGGAGCATGAGATACGGCTACCACATCC
>HOIR5KG01B1JBC__(reversed) rank=0001609 x=720.0 y=1910.0 length=449
CAAAGATTAAGCCATGCATGTCTAAGTACACGCCTTAACACGGCTAAACTGCGAATGGCT
CATTAAATCAGTTATGGTTCCTTAGATCGTACAATCCTACTTGGATAACTGTGGCAATTC
TAGAGCTAATACATGCAACACAGCTCCGACCTCGCGGGAAGAGCGCTTTTGTTAGCCCAA
AACCAATGCGTCGACTTCGGTAGGCGCTCACACATGGTGACTCTGGACAACTTTGTGCCG
ATCGCACGGCCTTCGCGCCGGCGACGTATCTTTCAAGTGTCTGCCCTATCAACTTTCGAT
GGTACGTGCTATGCCTACCATGGTGATAACGGGTAACGGGGAATCAGGGTTCGATTCCGG
AGAGGGAGCATGAGATACGGCTACCACATCC
>HOIR5KG01AHUPU__(reversed) rank=0001664 x=86.0 y=816.0 length=448
CAAAGATTAAGCCATGCATGTCTAAGTACACGCCTTAACACGGCTAAACTGCGAATGGCT
CATTAAATCAGTTATGGTTCCTTAGATCGTACAATCCTACTTGGATAACTGTGGCAATTC
TAGAGCTAATACATGCAACACAGCTCCGACCTCACGGGAAGAGCGCTTTTGTTAGCCCAA
AACCAACGCGTCGCCTTCGGGCGGCGCTCACTGTGGTGACTCTGGACAACTTTGTGCCGA
TCGCACGGCCCTAGCGCCGGCGACGTATCTTTCAAGTGTCTGCCCTATCAACTTTCGATG
GTACGTGCTATGCCTACCATGGTGATAACGGGTAACGGGGAATCAGGGTTCGATTCCGGA
GAGGGAGCATGAGATACGGCTACCACATCC
>HOIR5KG01AUYA1__(reversed) rank=0001676 x=235.5 y=1691.0 length=444
CAAAGATTAAGCCATGCATGTCTAAGTACATACTTTTACATGGTGAAACCGCGAATGGCT
CATTAAATCAGTTATGGTTCCTTAGATCGTACAATCCTACTTGGATAACTGTGGTAATTC
TAGAGCTAATACATGAAACTGACGCTCCGACCCTCTGGGAAAGAGCGCGTTTATTAGAAC
AAGACCAGTCGGGGTTCTGCCCCGTACGATTGGTGATACTGGATAACTTTGTGCAGATCG
CACGGCCTCGCGCCGGCGACGTATCTTTCAAATGTCTGCCCTATCAACTGTCGATGGTAC
GTGATATGCCTACCATGGTTGTAACGGGTAACGGGGAATCAGGGTTCGATTCCGGAGAGG
GAGCATGAGAAACGGCTACCACATCC
>HOIR5KG01AS0LD__(reversed) rank=0001679 x=213.0 y=1455.0 length=449
CAAAGATTAAGCCATGCATGTCTAAGTACACGCCTTAACACGGCTAAACTGCGAATGGCT
CATTAAATCAGTTATGGTTCCTTAGATCGTACAATCCTACTTGGATAACTGTGGCAATTC
TAGAGCTAATACATGCAACACAGCTCCGACCTCGCGGGAAGAGCGCTTTTGTTAGCCCAA
AACCAATGCGTCGACTTCGGTAGGCGCTCACACATGGTGACTCTGGACAACTTTGTGCCG
ATCGCACGGCCTTCGCGCCGGCGACGTATCTTTCAAGTGTCTGCCCTATCAACTTTCGAT
GGTACGTGCTATGCCTACCATGGTGATAACGGGTAACGGGGAATCAGGGTTCGATTCCGG
AGAGGGAGCATGAGATACGGCTACCACATCC
>HOIR5KG01BA0Q4__(reversed) rank=0001719 x=418.0 y=1790.0 length=441
CAAAGATTAAGCCATGCAAGTCTAAGTACGAGCTCTCGTACAGTGAAACTGCGAATGGCT
CATTAAATCAGTTATGGTTCATTTGATCGTACAGTTTACTTGGATAACTGTGGTAATTCT
AGAGCTAATACATGCGAGAAGCGCCGACCTCGCGGGAGGCGTGCATTTATCAGACCAAAA
ACCGGCCGCGTCTTCGGGCGCGTTCGCCTTGGTGACTCTGGATAACTTTGCGGATCGCAC
GGTCTAGCACCGGCGACGGATCATTCAAGTGTCTGCCCTATCAACTTTCGTCGGTACGGT
ATTTGCCTACCGAGGTTCTTACGGGTGACGGGGAATCAGGGTTCGATTCCGGAGAGGGAG
CCTGAGAAACGGCTACCACATCC
>HOIR5KG01AH1NN__(reversed) rank=0001739 x=88.0 y=1617.0 length=444
CAAAGATTAAGCCATGCATGTCTAAGTACATACTTTTACATGGTGAAACCGCGAATGGCT
CATTAAATCAGTTATGGTTCCTTAGATCGTACAATCCTACTTGGATAACTGTGGTAATTC
TAGAGCTAATACATGAAACTGACGCTCCGACCCTCTGGGAAAGAGCGCGTTTATTAGAAC
AAGACCAGTCGGGGTTCTGCCCCGTACGATTGGTGATACTGGATAACTTTGTGCAGATCG
CACGGCCTCGCGCCGGCGACGTATCTTTCAAATGTCTGCCCTATCAACTGTCGATGGTAC
GTGATATGCCTACCATGGTTGTAACGGGTAACGGGGAATCAGGGTTCGATTCCGGAGAGG
GAGCATGAGAAACGGCTACCACATCC
>HOIR5KG01ABTCT__(reversed) rank=0001745 x=17.0 y=1739.5 length=440
CAAAGATTAAGCCATGCAAGTCTAAGTACGAGCTCTCGTACAGCGAAACTGCGAATGGCT
CATTAAATCAGTTATGGTTCATTTGATCGTATGGTTTACTTGGATAACTGTGGTAATTCT
AGAGCTAATACATGCAAACAGCGCCGACTTCGCGGGAGGCGTGCTTTTATCAGACCAAAA
ACCGACCGCGGCTCCGGCCGCGTTCGACTGGTGACTCTGGATAACCTGGCGGATCGCACG
GTCTAGCACCGGCGACGGATCATTCAAGTGTCTGCCCTATCAACTTTCGTCGGTACGGTA
TTCGCCTACCGAGGTTCTTACGGGTAACGGGGAATCAGGGTTCGATTCCGGAGAGGGAGC
CTGAGAAACGGCTACCACATCC
>HOIR5KG01AEH4Z__(reversed) rank=0001754 x=48.0 y=193.0 length=449
CAAAGATTAAGCCATGCATGTCTAAGTACACGCCTTAACACGGCTAAACTGCGAATGGCT
CATTAAATCAGTTATGGTTCCTTAGATCGTACAATCCTACTTGGATAACTGTGGCAATTC
TAGAGCTAATACATGCAACACAGCTCCGACCTCGCGGGAAGAGCGCTTTTGTTAGCCCAA
AACCAATGCGTCGACTTCGGTAGGCGCTCACACATGGTGACTCTGGACAACTTTGTGCCG
ATCGCACGGCCTTCGCGCCGGCGACGTATCTTTCAAGTGTCTGCCCTATCAACTTTCGAT
GGTACGTGCTATGCCTACCATGGTGATAACGGGTAACGGGGAATCAGGGTTCGATTCCGG
AGAGGGAGCATGAGATACGGCTACCACATCC
>HOIR5KG01AMVRU__(reversed) rank=0001764 x=143.0 y=1992.0 length=449
CAAAGATTAAGCCATGCATGTCTAAGTACACGCCTTAACACGGCTAAACTGCGAATGGCT
CATTAAATCAGTTATGGTTCCTTAGATCGTACAATCCTACTTGGATAACTGTGGCAATTC
TAGAGCTAATACATGCAACACAGCTCCGACCTCGCGGGAAGAGCGCTTTTGTTAGCCCAA
AACCAATGCGTCGACTTCGGTAGGCGCTCACACATGGTGACTCTGGACAACTTTGTGCCG
ATCGCACGGCCTTCGCGCCGGCGACGTATCTTTCAAGTGTCTGCCCTATCAACTTTCGAT
GGTACGTGCTATGCCTACCATGGTGATAACGGGTAACGGGGAATCAGGGTTCGATTCCGG
AGAGGGAGCATGAGATACGGCTACCACATCC
>HOIR5KG01BWRAX__(reversed) rank=0001775 x=666.0 y=167.0 length=449
CAAAGATTAAGCCATGCATGTCTAAGTACACGCCTTAACACGGCTAAACTGCGAATGGCT
CATTAAATCAGTTATGGTTCCTTAGATCGTACAATCCTACTTGGATAACTGTGGCAATTC
TAGAGCTAATACATGCAACACAGCTCCGACCTCGCGGGAAGAGCGCTTTTGTTAGCCCAA
AACCAATGCGTCGACTTCGGTAGGCGCTCACACATGGTGACTCTGGACAACTTTGTGCCG
ATCGCACGGCCTTCGCGCCGGCGACGTATCTTTCAAGTGTCTGCCCTATCAACTTTCGAT
GGTACGTGCTATGCCTACCATGGTGATAACGGGTAACGGGGAATCAGGGTTCGATTCCGG
AGAGGGAGCATGAGATACGGCTACCACATCC
>HOIR5KG01AERRL__(reversed) rank=0001807 x=51.0 y=383.0 length=444
CAAAGATTAAGCCATGCATGTCTAAGTACATACTTTTACATGGTGAAACCGCGAATGGCT
CATTAAATCAGTTATGGTTCCTTAGATCGTACAATCCTACTTGGATAACTGTGGTAATTC
TAGAGCTAATACATGAAACTGACGCTCCGACCCTCTGGGAAAGAGCGCGTTTATTAGAAC
AAGACCAGTCGGGGTTCTGCCCCGTACGATTGGTGATACTGGATAACTTTGTGCAGATCG
CACGGCCTCGCGCCGGCGACGTATCTTTCAAATGTCTGCCCTATCAACTGTCGATGGTAC
GTGATATGCCTACCATGGTTGTAACGGGTAACGGGGAATCAGGGTTCGATTCCGGAGAGG
GAGCATGAGAAACGGCTACCACATCC
>HOIR5KG01BLJ2O__(reversed) rank=0001815 x=538.0 y=1870.0 length=449
CAAAGATTAAGCCATGCATGTCTAAGTACACGCCTTAACACGGCTAAACTGCGAATGGCT
CATTAAATCAGTTATGGTTCCTTAGATCGTACAATCCTACTTGGATAACTGTGGCAATTC
TAGAGCTAATACATGCAACACAGCTCCGACCTCGCGGGAAGAGCGCTTTTGTTAGCCCAA
AACCAATGCGTCGACTTCGGTAGGCGCTCACACATGGTGACTCTGGACAACTTTGTGCCG
ATCGCACGGCCTTCGCGCCGGCGACGTATCTTTCAAGTGTCTGCCCTATCAACTTTCGAT
GGTACGTGCTATGCCTACCATGGTGATAACGGGTAACGGGGAATCAGGGTTCGATTCCGG
AGAGGGAGCATGAGATACGGCTACCACATCC
>HOIR5KG01BVTU2__(reversed) rank=0001824 x=655.5 y=1884.5 length=443
CAAAGATTAAGCCATGCATGTCTAAGTACATACCTTAACACGGTGAAACTGCGAATGGCT
CATTAAATCATATGTTATTTCTTAGATCGTACAATCCTACTTGGATAACTGTGGTAATTC
TAGAGCTAATACATGCATCAAAGCTCCGACCTCCGGGGAAGAGCGCTTTTATTAGACCAA
AACCAATCGTCCTCTCGGGGGCGTCCCGTTGGTGACTCTGAATAACTTTAAGCTGATCGC
ATGGCCTCGTGCCGGCGACGTATCTTTCAAGTGTATGCCCTATCAATTGTCGAAGGTAAG
TGACTTGCTTACCTTGATGATAACGGGTAGCGGGGAATCAGGGTTCGATTCCGGAGAGGG
AGCATGAGAAACGGCTACCACATCC
>HOIR5KG01A05I6__(reversed) rank=0001837 x=306.0 y=176.5 length=448
CAAAGATTAAGCCATGCATGTCTAAGTACACGCCTTAACACGGCTAAACTGCGAATGGCT
CATTAAATCAGTTATGGTTCCTTAGATCGTACAATCCTACTTGGATAACTGTGGCAATTC
TAGAGCTAATACATGCAACACAGCTCCGACCTCGCGGGAAGAGCGCTTTTGTTAGCCCAA
AACCAATGCGTCGACTTCGGTAGGCGCTCACACATGGTGACTCTGGACAACTTTGTGCCG
ATCGCACGGCCTTCGCGCCGGCGACGTATCTTTCAAGTGCTGCCCTATCAACTTTCGATG
GTACGTGCTATGCCTACCATGGTGATAACGGGTAACGGGGAATCAGGGTTCGATTCCGGA
GAGGGAGCATGAGATACGGCTACCACATCC
>HOIR5KG01AOF0N rank=0001860 x=161.5 y=1157.0 length=444
CAAAGATTAAGCCATGCATGTCTAAGTACATACTTTTACATGGTGAAACCGCGAATGGCT
CATTAAATCAGTTATGGTTCCTTAGATCGTACAATCCTACTTGGATAACTGTGGTAATTC
TAGAGCTAATACATGAAACTGACGCTCCGACCCTCTGGGAAAGAGCGCGTTTATTAGAAC
AAGACCAGTCGGGGTTCTGCCCCGTACGATTGGTGATACTGGATAACTTTGTGCAGATCG
CACGGCCTCGCGCCGGCGACGTATCTTTCAAATGTCTGCCCTATCAACTGTCGATGGTAC
GTGATATGCCTACCATGGTTGTAACGGGTAACGGGGAATCAGGGTTCGATTCCGGAGAGG
GAGCATGAGAAACGGCTACCACATCC
>HOIR5KG01AOSXW__(reversed) rank=0001869 x=165.0 y=1522.5 length=444
CAAAGATTAAGCCATGCATGTCTAAGTACATACTTTTACATGGTGAAACCGCGAATGGCT
CATTAAATCAGTTATGGTTCCTTAGATCGTACAATCCTACTTGGATAACTGTGGTAATTC
TAGAGCTAATACATGAAACTGACGCTCCGACCCTCTGGGAAAGAGCGCGTTTATTAGAAC
AAGACCAGTCGGGGTTCTGCCCCGTACGATTGGTGATACTGGATAACTTTGTGCAGATCG
CACGGCCTCGCGCCGGCGACGTATCTTTCAAATGTCTGCCCTATCAACTGTCGATGGTAC
GTGATATGCCTACCATGGTTGTAACGGGTAACGGGGAATCAGGGTTCGATTCCGGAGAGG
GAGCATGAGAAACGGCTACCACATCC
>HOIR5KG01A77ET__(reversed) rank=0001897 x=386.5 y=1523.0 length=444
CAAAGATTAAGCCATGCATGTCTAAGTACATACTTTTACATGGTGAAACCGCGAATGGCT
CATTAAATCAGTTATGGTTCCTTAGATCGTACAATCCTACTTGGATAACTGTGGTAATTC
TAGAGCTAATACATGAAACTGACGCTCCGACCCTCTGGGAAAGAGCGCGTTTATTAGAAC
AAGACCAGTCGGGGTTCTGCCCCGTACGATTGGTGATACTGGATAACTTTGTGCAGATCG
CACGGCCTCGCGCCGGCGACGTATCTTTCAAATGTCTGCCCTATCAACTGTCGATGGTAC
GTGATATGCCTACCATGGTTGTAACGGGTAACGGGGAATCAGGGTTCGATTCCGGAGAGG
GAGCATGAGAAACGGCTACCACATCC
>HOIR5KG01B0ATC__(reversed) rank=0001898 x=706.0 y=1582.0 length=449
CAAAGATTAAGCCATGCATGTCTAAGTACACGCCTTAACACGGCTAAACTGCGAATGGCT
CATTAAATCAGTTATGGTTCCTTAGATCGTACAATCCTACTTGGATAACTGTGGCAATTC
TAGAGCTAATACATGCAACACAGCTCCGACCTCGCGGGAAGAGCGCTTTTGTTAGCCCAA
AACCAATGCGTCGACTTCGGTAGGCGCTCACACATGGTGACTCTGGACAACTTTGTGCCG
ATCGCACGGCCTTCGCGCCGGCGACGTATCTTTCAAGTGTCTGCCCTATCAACTTTCGAT
GGTACGTGCTATGCCTACCATGGTGATAACGGGTAACGGGGAATCAGGGTTCGATTCCGG
AGAGGGAGCATGAGATACGGCTACCACATCC
>HOIR5KG01A5292__(reversed) rank=0001940 x=362.0 y=1160.0 length=440
CAAAGATTAAGCCATGCAAGTCTAAGTACGAGCTCTCGTACAGCGAAACTGCGAATGGCT
CATTAAATCAGTTATGGTTCATTTGATCGTATGGTTTACTTGGATAACTGTGGTAATTCT
AGAGCTAATACATGCAAACAGCGCCGACTTCGCGGGAGGCGTGCTTTTATCAGACCAAAA
ACCGACCGCGGCTCCGGCCGCGTTCGACTGGTGACTCTGGATAACCTGGCGGATCGCACG
GTCTAGCACCGGCGACGGATCATTCAAGTGTCTGCCCTATCAACTTTCGTCGGTACGGTA
TTCGCCTACCGAGGTTCTTACGGGTAACGGGGAATCAGGGTTCGATTCCGGAGAGGGAGC
CTGAGAAACGGCTACCACATCC
>HOIR5KG01AUK9Y__(reversed) rank=0001951 x=231.0 y=1188.5 length=441
CAAAGATTAAGCCATGCAAGTCTAAGTACGAGCTCTCGTACAGTGAAACTGCGAATGGCT
CATTAAATCAGTTATGGTTCATTTGATCGTACAGTTTACTTGGATAACTGTGGTAATTCT
AGAGCTAATACATGCGAGAAGCGCCGACCTCGCGGGAGGCGTGCATTTATCAGACCAAAA
ACCGGCCGCGTCTTCGGGCGCGTTCGCCTTGGTGACTCTGGATAACTTTGCGGATCGCAC
GGTCTAGCACCGGCGACGGATCATTCAAGTGTCTGCCCTATCAACTTTCGTCGGTACGGT
ATTTGCCTACCGAGGTTCTTACGGGTGACGGGGAATCAGGGTTCGATTCCGGAGAGGGAG
CCTGAGAAACGGCTACCACATCC
>HOIR5KG01AAK3C__(reversed) rank=0002000 x=3.0 y=1718.0 length=444
CAAAGATTAAGCCATGCATGTCTAAGTACATACTTTTACATGGTGAAACCGCGAATGGCT
CATTAAATCAGTTATGGTTCCTTAGATCGTACAATCCTACTTGGATAACTGTGGTAATTC
TAGAGCTAATACATGAAACTGACGCTCCGACCCTCTGGGAAAGAGCGCGTTTATTAGAAC
AAGACCAGTCGGGGTTCTGCCCCGTACGATTGGTGATACTGGATAACTTTGTGCAGATCG
CACGGCCTCGCGCCGGCGACGTATCTTTCAAATGTCTGCCCTATCAACTGTCGATGGTAC
GTGATATGCCTACCATGGTTGTAACGGGTAACGGGGAATCAGGGTTCGATTCCGGAGAGG
GAGCATGAGAAACGGCTACCACATCC
>HOIR5KG01AN98I__(reversed) rank=0002001 x=159.0 y=1856.0 length=443
CAAAGATTAAGCCATGCATGTCTAAGTACATACCTTAACACGGTGAAACTGCGAATGGCT
CATTAAATCATATGTTATTTCTTAGATCGTACAATCCTACTTGGATAACTGTGGTAATTC
TAGAGCTAATACATGCATCAAAGCTCCGACCTCCGGGGAAGAGCGCTTTTATTAGACCAA
AACCAATCGTCCTCTCGGGGGCGTCCCGTTGGTGACTCTGAATAACTTTAAGCTGATCGC
ATGGCCTCGTGCCGGCGACGTATCTTTCAAGTGTATGCCCTATCAATTGTCGAAGGTAAG
TGACTTGCTTACCTTGATGATAACGGGTAGCGGGGAATCAGGGTTCGATTCCGGAGAGGG
AGCATGAGAAACGGCTACCACATCC
>HOIR5KG01AKDUD__(reversed) rank=0002032 x=115.5 y=131.0 length=441
CAAAGATTAAGCCATGCAAGTCTAAGTACGAGCTCTCGTACAGTGAAACTGCGAATGGCT
CATTAAATCAGTTATGGTTCATTTGATCGTACAGTTTACTTGGATAACTGTGGTAATTCT
AGAGCTAATACATGCGAGAAGCGCCGACCTCGCGGGAGGCGTGCATTTATCAGACCAAAA
ACCGGCCGCGTCTTCGGGCGCGTTCGCCTTGGTGACTCTGGATAACTTTGCGGATCGCAC
GGTCTAGCACCGGCGACGGATCATTCAAGTGTCTGCCCTATCAACTTTCGTCGGTACGGT
ATTTGCCTACCGAGGTTCTTACGGGTGACGGGGAATCAGGGTTCGATTCCGGAGAGGGAG
CCTGAGAAACGGCTACCACATCC
>HOIR5KG01AZR07__(reversed) rank=0002083 x=290.0 y=1561.0 length=440
CAAAGATTAAGCCATGCAAGTCTAAGTACGAGCTCTCGTACAGCGAAACTGCGAATGGCT
CATTAAATCAGTTATGGTTCATTTGATCGTATGGTTTACTTGGATAACTGTGGTAATTCT
AGAGCTAATACATGCAAACAGCGCCGACTTCGCGGGAGGCGTGCTTTTATCAGACCAAAA
ACCGACCGCGGCTCCGGCCGCGTTCGACTGGTGACTCTGGATAACCTGGCGGATCGCACG
GTCTAGCACCGGCGACGGATCATTCAAGTGTCTGCCCTATCAACTTTCGTCGGTACGGTA
TTCGCCTACCGAGGTTCTTACGGGTAACGGGGAATCAGGGTTCGATTCCGGAGAGGGAGC
CTGAGAAACGGCTACCACATCC
>HOIR5KG01AJE6U__(reversed) rank=0002138 x=104.0 y=276.5 length=444
CAAAGATTAAGCCATGCATGTCTAAGTACATACTTTTACATGGTGAAACCGCGAATGGCT
CATTAAATCAGTTATGGTTCCTTAGATCGTACAATCCTACTTGGATAACTGTGGTAATTC
TAGAGCTAATACATGAAACTGACGCTCCGACCCTCTGGGAAAGAGCGCGTTTATTAGAAC
AAGACCAGTCGGGGTTCTGCCCCGTACGATTGGTGATACTGGATAACTTTGTGCAGATCG
CACGGCCTCGCGCCGGCGACGTATCTTTCAAATGTCTGCCCTATCAACTGTCGATGGTAC
GTGATATGCCTACCATGGTTGTAACGGGTAACGGGGAATCAGGGTTCGATTCCGGAGAGG
GAGCATGAGAAACGGCTACCACATCC
>HOIR5KG01ARF3R__(reversed) rank=0002155 x=195.0 y=1973.0 length=441
CAAAGATTAAGCCATGCATGTCTAAGTACATACCTTAACACGGTGAAACTGCGAATGGCT
CATTAAATCATATGTTATTTCTTAGATCGTACAATCCTACTTGGATAACTGTGGTAATTC
TAGAGCTAATACATGCATCAAAGCTCCGACCTCCGGGGAAGAGCGCTTTTATTAGACCAA
AACCAATCGTCCTCTCGGGGGCGTCCCGTTGGTGACTCTGAATAACTTTAAGCTGATCGC
ATGGCCTCGTGCCGGCGACGTATCTTTCAAGTGTATGCCCTATCAATTGTCGAAGGTAAG
TGACTTGCTTACCTTGATGATAACGGGTAGCGGGGAATCAGGGTTCGATTCCGGAGAGGG
AGCATGAGAAACGGCTACCACATCC
>HOIR5KG01A4SJC rank=0002187 x=347.0 y=2022.5 length=441
CAAAGATTAAGCCATGCATGTCCAAGTACAAGCTTTCAAAAGCGAAACTGCGGATGGCTC
ATTAAATCAGTTATGGTTCCTTGGAGCGCATCCCCTTACATGGATAACTGTGGTAATTCT
AGAGCTAATACATGCAATCAAGCGCCGACCTTACGGGAGGCGTGCTCTTATTAGGAACAA
GACCAACCCGGGTCCGCCCGGCTCCGTTGGTGAACTCTGGATAACCTGGCCGATCGCACG
GTCTCTGCACCGGCGACGGATCCTTCGAATGTCTGCCCTATCAACTTTCGATGGTACGTT
ATGCGCCTACCATGGTCGTAACGGGTAACGGAGAATCAGGGTTCGATTCCGGAGAGGGAG
CTTGAGAAACGGCTACCACATCC
>HOIR5KG01APHF9__(reversed) rank=0002191 x=173.0 y=519.0 length=443
CAAAGATTAAGCCATGCATGTCTAAGTACATACCTTAACACGGTGAAACTGCGAATGGCT
CATTAAATCATATGTTATTTCTTAGATCGTACAATCCTACTTGGATAACTGTGGTAATTC
TAGAGCTAATACATGCATCAAAGCTCCGACCTCCGGGGAAGAGCGCTTTTATTAGACCAA
AACCAATCGTCCTCTCGGGGGCGTCCCGTTGGTGACTCTGAATAACTTTAAGCTGATCGC
ATGGCCTCGTGCCGGCGACGTATCTTTCAAGTGTATGCCCTATCAATTGTCGAAGGTAAG
TGACTTGCTTACCTTGATGATAACGGGTAGCGGGGAATCAGGGTTCGATTCCGGAGAGGG
AGCATGAGAAACGGCTACCACATCC
>HOIR5KG01ADNOZ__(reversed) rank=0002223 x=38.0 y=1697.5 length=443
CAAAGATTAAGCCATGCATGTCTAAGTACATACCTTAACACGGTGAAACTGCGAATGGCT
CATTAAATCATATGTTATTTCTTAGATCGTACAATCCTACTTGGATAACTGTGGTAATTC
TAGAGCTAATACATGCATCAAAGCTCCGACCTCCGGGGAAGAGCGCTTTTATTAGACCAA
AACCAATCGTCCTCTCGGGGGCGTCCCGTTGGTGACTCTGAATAACTTTAAGCTGATCGC
ATGGCCTCGTGCCGGCGACGTATCTTTCAAGTGTATGCCCTATCAATTGTCGAAGGTAAG
TGACTTGCTTACCTTGATGATAACGGGTAGCGGGGAATCAGGGTTCGATTCCGGAGAGGG
AGCATGAGAAACGGCTACCACATCC
>HOIR5KG01BKNGK__(reversed) rank=0002250 x=528.0 y=562.0 length=444
CAAAGATTAAGCCATGCATGTCTAAGTACATACTTTTACATGGTGAAACCGCGAATGGCT
CATTAAATCAGTTATGGTTCCTTAGATCGTACAATCCTACTTGGATAACTGTGGTAATTC
TAGAGCTAATACATGAAACTGACGCTCCGACCCTCTGGGAAAGAGCGCGTTTATTAGAAC
AAGACCAGTCGGGGTTCTGCCCCGTACGATTGGTGATACTGGATAACTTTGTGCAGATCG
CACGGCCTCGCGCCGGCGACGTATCTTTCAAATGTCTGCCCTATCAACTGTCGATGGTAC
GTGATATGCCTACCATGGTTGTAACGGGTAACGGGGAATCAGGGTTCGATTCCGGAGAGG
GAGCATGAGAAACGGCTACCACATCC
>HOIR5KG01ADEB2__(reversed) rank=0002263 x=35.0 y=1856.0 length=444
CAAAGATTAAGCCATGCATGTCTAAGTACATACTTTTACATGGTGAAACCGCGAATGGCT
CATTAAATCAGTTATGGTTCCTTAGATCGTACAATCCTACTTGGATAACTGTGGTAATTC
TAGAGCTAATACATGAAACTGACGCTCCGACCCTCTGGGAAAGAGCGCGTTTATTAGAAC
AAGACCAGTCGGGGTTCTGCCCCGTACGATTGGTGATACTGGATAACTTTGTGCAGATCG
CACGGCCTCGCGCCGGCGACGTATCTTTCAAATGTCTGCCCTATCAACTGTCGATGGTAC
GTGATATGCCTACCATGGTTGTAACGGGTAACGGGGAATCAGGGTTCGATTCCGGAGAGG
GAGCATGAGAAACGGCTACCACATCC
>HOIR5KG01ADG8V__(reversed) rank=0002267 x=36.0 y=1533.0 length=443
CAAAGATTAAGCCATGCATGTCTAAGTACATACCTTAACACGGTGAAACTGCGAATGGCT
CATTAAATCATATGTTATTTCTTAGATCGTACAATCCTACTTGGATAACTGTGGTAATTC
TAGAGCTAATACATGCATCAAAGCTCCGACCTCCGGGGAAGAGCGCTTTTATTAGACCAA
AACCAATCGTCCTCTCGGGGGCGTCCCGTTGGTGACTCTGAATAACTTTAAGCTGATCGC
ATGGCCTCGTGCCGGCGACGTATCTTTCAAGTGTATGCCCTATCAATTGTCGAAGGTAAG
TGACTTGCTTACCTTGATGATAACGGGTAGCGGGGAATCAGGGTTCGATTCCGGAGAGGG
AGCATGAGAAACGGCTACCACATCC
>HOIR5KG01AOGLB__(reversed) rank=0002274 x=161.0 y=1901.0 length=450
CAAAGATTAAGCCATGCATGTCTAAGTACAAGCCCATATAAGGTGAAACCGCGAATGGCT
CATTAAATCAGCTATGATTCATTGGATCTGTACCCACACTTACTTGGATAACTGTGGTAA
TTCTAGAGCTAATACATGCACCACGTCTCTGACCGCAAGGGAAGAGCGCTTTTATTAGTT
CAAAACCGGTCGGGCCTCGGTCCGTCACCCCAACGTGTTGAATCTGAATAACTTGTCGCT
GAGCGCACGGTCTCTGCACCGGCGCCGCCTCTTTCAAGTGTCTGCCTTATCAGCTTTCGA
TTGTAGGCTATGCGCCTACAATGGCTATAACGGGTAACGGGGAATCAGGGTTCGATTCCG
GAGAGGGAGCCTGAGAAACGGCTACCACATCT
>HOIR5KG01AAQYZ__(reversed) rank=0002297 x=5.0 y=1145.5 length=443
CAAAGATTAAGCCATGCATGTCTAAGTACATACCTTAACACGGTGAAACTGCGAATGGCT
CATTAAATCATATGTTATTTCTTAGATCGTACAATCCTACTTGGATAACTGTGGTAATTC
TAGAGCTAATACATGCATCAAAGCTCCGACCTCCGGGGAAGAGCGCTTTTATTAGACCAA
AACCAATCGTCCTCTCGGGGGCGTCCCGTTGGTGACTCTGAATAACTTTAAGCTGATCGC
ATGGCCTCGTGCCGGCGACGTATCTTTCAAGTGTATGCCCTATCAATTGTCGAAGGTAAG
TGACTTGCTTACCTTGATGATAACGGGTAGCGGGGAATCAGGGTTCGATTCCGGAGAGGG
AGCATGAGAAACGGCTACCACATCC
>HOIR5KG01BC0O0__(reversed) rank=0002299 x=441.0 y=818.0 length=450
CAAAGATTAAGCCATGCATGTCTAAGTACAAGCCCATATAAGGTGAAACCGCGAATGGCT
CATTAAATCAGCTATGATTCATTGGATCTGTACCCACACTTACTTGGATAACTGTGGTAA
TTCTAGAGCTAATACATGCACCACGTCTCTGACCGCAAGGGAAGAGCGCTTTTATTAGTT
CAAAACCGGTCGGGCCTCGGTCCGTCACCCCAACGTGTTGAATCTGAATAACTTGTCGCT
GAGCGCACGGTCTCTGCACCGGCGCCGCCTCTTTCAAGTGTCTGCCTTATCAGCTTTCGA
TTGTAGGCTATGCGCCTACAATGGCTATAACGGGTAACGGGGAATCAGGGTTCGATTCCG
GAGAGGGAGCCTGAGAAACGGCTACCACATCT
>HOIR5KG01AFDYM__(reversed) rank=0002311 x=58.0 y=476.5 length=444
CAAAGATTAAGCCATGCATGTCTAAGTACATACTTTTACATGGTGAAACCGCGAATGGCT
CATTAAATCAGTTATGGTTCCTTAGATCGTACAATCCTACTTGGATAACTGTGGTAATTC
TAGAGCTAATACATGAAACTGACGCTCCGACCCTCTGGGAAAGAGCGCGTTTATTAGAAC
AAGACCAGTCGGGGTTCTGCCCCGTACGATTGGTGATACTGGATAACTTTGTGCAGATCG
CACGGCCTCGCGCCGGCGACGTATCTTTCAAATGTCTGCCCTATCAACTGTCGATGGTAC
GTGATATGCCTACCATGGTTGTAACGGGTAACGGGGAATCAGGGTTCGATTCCGGAGAGG
GAGCATGAGAAACGGCTACCACATCC
>HOIR5KG01BBS60__(reversed) rank=0002356 x=427.0 y=1786.5 length=444
CAAAGATTAAGCCATGCATGTCTAAGTACATACTTTTACATGGTGAAACCGCGAATGGCT
CATTAAATCAGTTATGGTTCCTTAGATCGTACAATCCTACTTGGATAACTGTGGTAATTC
TAGAGCTAATACATGAAACTGACGCTCCGACCCTCTGGGAAAGAGCGCGTTTATTAGAAC
AAGACCAGTCGGGGTTCTGCCCCGTACGATTGGTGATACTGGATAACTTTGTGCAGATCG
CACGGCCTCGCGCCGGCGACGTATCTTTCAAATGTCTGCCCTATCAACTGTCGATGGTAC
GTGATATGCCTACCATGGTTGTAACGGGTAACGGGGAATCAGGGTTCGATTCCGGAGAGG
GAGCATGAGAAACGGCTACCACATCC
>HOIR5KG01BEI16__(reversed) rank=0002359 x=458.0 y=1644.0 length=445
CAAAGATTAAGCCATGCATGTCTAAGTACATACTTTTACATGGTGAAACCGCGAATGGCT
CATTAAATCAGTTATGGTTCCTTAGATCGTACAATCCTACTTGGATAACTGTGGTAATTC
TAGAGCTAATACATGAAAAAGGTCTCCGACCTGACGGAAAGAGAGCGTTTATTACAACAA
GACCAGTCGGGGTCGCAAGGCCCCGTCATATTGGTGAAACTGAATAACTTTGTGCAGATC
GCACGGCCTCGCGCCGGCGACAAATCTTTCAAATGTCTGCCCTATCAACTGACGATGGTA
CGTGATATGCCTACCATGGTTGTAACGGGTAACGGAGAATCAGGGTTCGATTCCGGAGAG
GGAGCATGAGAAACGGCTACCACATCC
>HOIR5KG01BWEQH__(reversed) rank=0002364 x=662.5 y=263.0 length=439
CAAAGATTAAGCCATGCAAGTCTAAGTACGAGCTCTCGTACAGCGAAACTGCGAATGGCT
CATTAAATCAGTTATGGCTCATTTGATCGTATGGTTTACTTGGATAACTGTGGTAATTCT
AGAGCTAATACATGCAAACAGCGCCGACTTCGCGGGAGGCGTGCTTTTATCAGACCAAAA
CCGACCGCGGCTCCGGCCGCGTTCGACTGGTGACTCTGGATAACCTGGCGGATCGCACGG
TCTAGCACCGGCGACGGATCATTCAAGTGTCTGCCCTATCAACTTTCGTCGGTACGGTAT
TCGCCTACCGAGGTTCTTACGGGTAACGGGGAATCAGGGTTCGATTCCGGAGAGGGAGCC
TGAGAAACGGCTACCACATCC
>HOIR5KG01AW1IR__(reversed) rank=0002377 x=259.0 y=865.0 length=440
CAAAGATTAAGCCATGCAAGTCTAAGTACGAGCTCTCGTACAGCGAAACTGCGAATGGCT
CATTAAATCAGTTATGGTTCATTTGATCGTATGGTTTACTTGGATAACTGTGGTAATTCT
AGAGCTAATACATGCAAACAGCGCCGACTTCGCGGGAGGCGTGCTTTTATCAGACCAAAA
ACCGACCGCGGCTCCGGCCGCGTTCGACTGGTGACTCTGGATAACCTGGCGGATCGCACG
GTCTAGCACCGGCGACGGATCATTCAAGTGTCTGCCCTATCAACTTTCGTCGGTACGGTA
TTCGCCTACCGAGGTTCTTACGGGTAACGGGGAATCAGGGTTCGATTCCGGAGAGGGAGC
CTGAGAAACGGCTACCACATCC
>HOIR5KG01A109K__(reversed) rank=0002406 x=316.5 y=342.0 length=444
CAAAGATTAAGCCATGCATGTCTAAGTACATACTTTTACATGGTGAAACCGCGAATGGCT
CATTAAATCAGTTATGGTTCCTTAGATCGTACAATCCTACTTGGATAACTGTGGTAATTC
TAGAGCTAATACATGAAACTGACGCTCCGACCCTCTGGGAAAGAGCGCGTTTATTAGAAC
AAGACCAGTCGGGGTTCTGCCCCGTACGATTGGTGATACTGGATAACTTTGTGCAGATCG
CACGGCCTCGCGCCGGCGACGTATCTTTCAAATGTCTGCCCTATCAACTGTCGATGGTAC
GTGATATGCCTACCATGGTTGTAACGGGTAACGGGGAATCAGGGTTCGATTCCGGAGAGG
GAGCATGAGAAACGGCTACCACATCC
>HOIR5KG01AJ765__(reversed) rank=0002407 x=113.5 y=1007.5 length=440
CAAAGATTAAGCCATGCAAGTCTAAGTACGAGCTCTCGTACAGCGAAACTGCGAATGGCT
CATTAAATCAGTTATGGTTCATTTGATCGTATGGTTTACTTGGATAACTGTGGTAATTCT
AGAGCTAATACATGCAAACAGCGCCGACTTCGCGGGAGGCGTGCTTTTATCAGACCAAAA
ACCGACCGCGGCTCCGGCCGCGTTCGACTGGTGACTCTGGATAACCTGGCGGATCGCACG
GTCTAGCACCGGCGACGGATCATTCAAGTGTCTGCCCTATCAACTTTCGTCGGTACGGTA
TTCGCCTACCGAGGTTCTTACGGGTAACGGGGAATCAGGGTTCGATTCCGGAGAGGGAGC
CTGAGAAACGGCTACCACATCC
>HOIR5KG01AJF2W__(reversed) rank=0002435 x=104.0 y=1430.0 length=449
CAAAGATTAAGCCATGCATGTCTAAGTACACGCCTTAACACGGCTAAACTGCGAATGGCT
CATTAAATCAGTTATGGTTCCTTAGATCGTACAATCCTACTTGGATAACTGTGGCAATTC
TAGAGCTAATACATGCAACACAGCTCCGACCTCGCGGGAAGAGCGCTTTTGTTAGCCCAA
AACCAATGCGTCGACTTCGGTAGGCGCTCACACATGGTGACTCTGGACAACTTTGTGCCG
ATCGCACGGCCTTCGCGCCGGCGACGTATCTTTCAAGTGTCTGCCCTATCAACTTTCGAT
GGTACGTGCTATGCCTACCATGGTGATAACGGGTAACGGGGAATCAGGGTTCGATTCCGG
AGAGGGAGCATGAGATACGGCTACCACATCC
>HOIR5KG01A3O2K__(reversed) rank=0002441 x=335.0 y=26.0 length=443
CAAAGATTAAGCCATGCATGTCTAAGTACATACCTTAACACGGTGAAACTGCGAATGGCT
CATTAAATCATATGTTATTTCTTAGATCGTACAATCCTACTTGGATAACTGTGGTAATTC
TAGAGCTAATACATGCATCAAAGCTCCGACCTCCGGGGAAGAGCGCTTTTATTAGACCAA
AACCAATCGTCCTCTCGGGGGCGTCCCGTTGGTGACTCTGAATAACTTTAAGCTGATCGC
ATGGCCTCGTGCCGGCGACGTATCTTTCAAGTGTATGCCCTATCAATTGTCGAAGGTAAG
TGACTTGCTTACCTTGATGATAACGGGTAGCGGGGAATCAGGGTTCGATTCCGGAGAGGG
AGCATGAGAAACGGCTACCACATCC
>HOIR5KG01AIQP4__(reversed) rank=0002463 x=96.5 y=1338.0 length=450
CAAAGATTAAGCCATGCATGTCTAAGTACAAGCCCATATAAGGTGAAACCGCGAATGGCT
CATTAAATCAGCTATGATTCATTGGATCTGTACCCACACTTACTTGGATAACTGTGGTAA
TTCTAGAGCTAATACATGCACCACGTCTCTGACCGCAAGGGAAGAGCGCTTTTATTAGTT
CAAAACCGGTCGGGCCTCGGTCCGTCACCCCAACGTGTTGAATCTGAATAACTTGTCGCT
GAGCGCACGGTCTCTGCACCGGCGCCGCCTCTTTCAAGTGTCTGCCTTATCAGCTTTCGA
TTGTAGGCTATGCGCCTACAATGGCTATAACGGGTAACGGGGAATCAGGGTTCGATTCCG
GAGAGGGAGCCTGAGAAACGGCTACCACATCT
>HOIR5KG01BIDEP__(reversed) rank=0002477 x=502.0 y=719.0 length=444
CAAAGATTAAGCCATGCATGTCTAAGTACATACTTTTACATGGTGAAACCGCGAATGGCT
CATTAAATCAGTTATGGTTCCTTAGATCGTACAATCCTACTTGGATAACTGTGGTAATTC
TAGAGCTAATACATGAAACTGACGCTCCGACCCTCTGGGAAAGAGCGCGTTTATTAGAAC
AAGACCAGTCGGGGTTCTGCCCCGTACGATTGGTGATACTGGATAACTTTGTGCAGATCG
CACGGCCTCGCGCCGGCGACGTATCTTTCAAATGTCTGCCCTATCAACTGTCGATGGTAC
GTGATATGCCTACCATGGTTGTAACGGGTAACGGGGAATCAGGGTTCGATTCCGGAGAGG
GAGCATGAGAAACGGCTACCACATCC
>HOIR5KG01AFT8S__(reversed) rank=0002518 x=63.0 y=1098.0 length=444
CAAAGATTAAGCCATGCATGTCTAAGTACATACTTTTACATGGTGAAACCGCGAATGGCT
CATTAAATCAGTTATGGTTCCTTAGATCGTACAATCCTACTTGGATAACTGTGGTAATTC
TAGAGCTAATACATGAAACTGACGCTCCGACCCTCTGGGAAAGAGCGCGTTTATTAGAAC
AAGACCAGTCGGGGTTCTGCCCCGTACGATTGGTGATACTGGATAACTTTGTGCAGATCG
CACGGCCTCGCGCCGGCGACGTATCTTTCAAATGTCTGCCCTATCAACTGTCGATGGTAC
GTGATATGCCTACCATGGTTGTAACGGGTAACGGGGAATCAGGGTTCGATTCCGGAGAGG
GAGCATGAGAAACGGCTACCACATCC
>HOIR5KG01BB2RO__(reversed) rank=0002528 x=430.0 y=1906.5 length=444
CAAAGATTAAGCCATGCATGTCTAAGTACATACTTTTACATGGTGAAACCGCGAATGGCT
CATTAAATCAGTTATGGTTCCTTAGATCGTACAATCCTACTTGGATAACTGTGGTAATTC
TAGAGCTAATACATGAAACTGACGCTCCGACCCTCTGGGAAAGAGCGCGTTTATTAGAAC
AAGACCAGTCGGGGTTCTGCCCCGTACGATTGGTGATACTGGATAACTTTGTGCAGATCG
CACGGCCTCGCGCCGGCGACGTATCTTTCAAATGTCTGCCCTATCAACTGTCGATGGTAC
GTGATATGCCTACCATGGTTGTAACGGGTAACGGGGAATCAGGGTTCGATTCCGGAGAGG
GAGCATGAGAAACGGCTACCACATCC
>HOIR5KG01BM7VM__(reversed) rank=0002534 x=557.0 y=1552.0 length=444
CAAAGATTAAGCCATGCATGTCTAAGTACATACTTTTACATGGTGAAACCGCGAATGGCT
CATTAAATCAGTTATGGTTCCTTAGATCGTACAATCCTACTTGGATAACTGTGGTAATTC
TAGAGCTAATACATGAAACTGACGCTCCGACCCTCTGGGAAAGAGCGCGTTTATTAGAAC
AAGACCAGTCGGGGTTCTGCCCCGTACGATTGGTGATACTGGATAACTTTGTGCAGATCG
CACGGCCTCGCGCCGGCGACGTATCTTTCAAATGTCTGCCCTATCAACTGTCGATGGTAC
GTGATATGCCTACCATGGTTGTAACGGGTAACGGGGAATCAGGGTTCGATTCCGGAGAGG
GAGCATGAGAAACGGCTACCACATCC
>HOIR5KG01AYR9T__(reversed) rank=0002547 x=279.5 y=271.0 length=441
CAAAGATTAAGCCATGCAAGTCTAAGTACGAGCTCTCGTACAGTGAAACTGCGAATGGCT
CATTAAATCAGTTATGGTTCATTTGATCGTACAGTTTACTTGGATAACTGTGGTAATTCT
AGAGCTAATACATGCGAGAAGCGCCGACCTCGCGGGAGGCGTGCATTTATCAGACCAAAA
ACCGGCCGCGTCTTCGGGCGCGTTCGCCTTGGTGACTCTGGATAACTTTGCGGATCGCAC
GGTCTAGCACCGGCGACGGATCATTCAAGTGTCTGCCCTATCAACTTTCGTCGGTACGGT
ATTTGCCTACCGAGGTTCTTACGGGTGACGGGGAATCAGGGTTCGATTCCGGAGAGGGAG
CCTGAGAAACGGCTACCACATCC
>HOIR5KG01AWXR1__(reversed) rank=0002551 x=258.5 y=111.0 length=442
CAAAGATTAAGCCATGCATGTCTAAGTACATACCTTAACACGGTGAAACTGCGAATGGCT
CATTAAATCATATGTTATTTCTTAGATCGTACAATCCTACTTGGATAACTGTGGTAATTC
TAGAGCTAATACATGCATCAAAGCTCCGACCTCCGGGGAAGAGCGCTTTTATTAGACCAA
AACCAATCGTCCTCTCGGGGGCGTCCCGTTGGTGACTCTGAATAACTTTAAGCTGATCGC
ATGGCCTCGTGCCGGCGACGTATCTTTCAAGTGTATGCCCTATCAATTGTCGAAGGTAAG
TGACTTGCTTACCTTGATGATAACGGGTAGCGGGGAATCAGGGTTCGATTCCGGAGAGGG
AGCATGAGAAACGGCTACCACATCC
>HOIR5KG01B2302__(reversed) rank=0002563 x=738.0 y=1684.0 length=437
CAAAGATTAAGCCATGCATGTCAAGTACAAGCTTTCAAAAGCGAAACTGCGGATGGCTCA
TTAAATCAGTTATGGTTCCTTGGAGCGCATCCCCTTACATGGATAACTGTGGTAATTCTA
GAGCTAATACATGCAATCAAGCGCCGACCTTACGGGAGGCGTGCTCTTATTAGGAACAAG
ACCAACCCGGGTCCGCCCGGCTCCGTTGGTGAACTCTGGATAACCTGGCCGATCGCACGG
TCTCTGCACCGGCGACGGATCCTTCGAATGTCTGCCCTATCAACTTTCGATGGTACGTTA
TGCGCCTACCATGGTCGTAACGGGTAACGGAGAATCAGGGTTCGATTCCGGAGAGGGAGC
TTGAGAAACGGCTACCACATCC
>HOIR5KG01ATWL7__(reversed) rank=0002569 x=223.5 y=1997.5 length=443
CAAAGATTAAGCCATGCATGTCTAAGTACATACCTTAACACGGTGAAACTGCGAATGGCT
CATTAAATCATATGTTATTTCTTAGATCGTACAATCCTACTTGGATAACTGTGGTAATTC
TAGAGCTAATACATGCATCAAAGCTCCGACCTCCGGGGAAGAGCGCTTTTATTAGACCAA
AACCAATCGTCCTCTCGGGGGCGTCCCGTTGGTGACTCTGAATAACTTTAAGCTGATCGC
ATGGCCTCGTGCCGGCGACGTATCTTTCAAGTGTATGCCCTATCAATTGTCGAAGGTAAG
TGACTTGCTTACCTTGATGATAACGGGTAGCGGGGAATCAGGGTTCGATTCCGGAGAGGA
AGCATGAGAAACGGCTACCACATCC
>HOIR5KG01BN6M8__(reversed) rank=0002581 x=568.0 y=1554.0 length=445
CAAAGATTAAGCCATGCATGTCTAAGTACATACCTTAACACGGTGAAACTGCGAATGGCT
CATTAAATCATATGTTATTTCTTAGATCGTACAATCCTACTTGGATAACTGTGGTAATTC
TAGAGCTAATACATGCATCAAAGCTCCGACCTCCGGGGAAGAGCGCTTTTATTAGACCAA
AACCAATCGGTCCTCTCCGGGGGCGTCCCGTTGGTGACTCTGAATAACTTTAAGCTGATC
GCATGGCCTCGTGCCGGCGACGTATCTTTCAAGTGTATGCCCTATCAATTGTCGAAGGTA
AGTGACTTGCTTACCTTGATGATAACGGGTAGCGGGGAATCAGGGTTCGATTCCGGAGAG
GGAGCATGAGAAACGGCTACCACATCC
>HOIR5KG01AU384__(reversed) rank=0002633 x=237.0 y=1206.0 length=445
CAAAGATTAAGCCATGCATGTCTAAGTACATACTTTTACATGGTGAAACCGCGAATGGCT
CATTAAATCAGTTATGGTTCCTTAGATCGTACAATCCTACTTGGATAACTGTGGTAATTC
TAGAGCTAATACATGAAAAAGGTCTCCGACCTGACGGAAAGAGAGCGTTTATTACAACAA
GACCAGTCGGGGTCGCAAGGCCCCGTCATATTGGTGAAACTGAATAACTTTGTGCAGATC
GCACGGCCTCGCGCCGGCGACAAATCTTTCAAATGTCTGCCCTATCAACTGACGATGGTA
CGTGATATGCCTACCATGGTTGTAACGGGTAACGGAGAATCAGGGTTCGATTCCGGAGAG
GGAGCATGAGAAACGGCTACCACATCC
>HOIR5KG01BFGJ7__(reversed) rank=0002647 x=469.0 y=5.0 length=444
CAAAGATTAAGCCATGCATGTCTAAGTACATACTTTTACATGGTGAAACCGCGAATGGCT
CATTAAATCAGTTATGGTTCCTTAGATCGTACAATCCTACTTGGATAACTGTGGTAATTC
TAGAGCTAATACATGAAACTGACGCTCCGACCCTCTGGGAAAGAGCGCGTTTATTAGAAC
AAGACCAGTCGGGGTTCTGCCCCGTACGATTGGTGATACTGGATAACTTTGTGCAGATCG
CACGGCCTCGCGCCGGCGACGTATCTTTCAAATGTCTGCCCTATCAACTGTCGATGGTAC
GTGATATGCCTACCATGGTTGTAACGGGTAACGGGGAATCAGGGTTCGATTCCGGAGAGG
GAGCATGAGAAACGGCTACCACATCC
>HOIR5KG01AVZAS__(reversed) rank=0002706 x=247.0 y=482.0 length=449
CAAAGATTAAGCCATGCATGTCTAAGTACACGCCTTAACACGGCTAAACTGCGAATGGCT
CATTAAATCAGTTATGGTTCCTTAGATCGTACAATCCTACTTGGATAACTGTGGCAATTC
TAGAGCTAATACATGCAACACAGCTCCGACCTCGCGGGAAGAGCGCTTTTGTTAGCCCAA
AACCAATGCGTCGACTTCGGTAGGCGCTCACACATGGTGACTCTGGACAACTTTGTGCCG
ATCGCACGGCCTTCGCGCCGGCGACGTATCTTTCAAGTGTCTGCCCTATCAACTTTCGAT
GGTACGTGCTATGCCTACCATGGTGATAACGGGTAACGGGGAATCAGGGTTCGATTCCGG
AGAGGGAGCATGAGATACGGCTACCACATCC
>HOIR5KG01AIDE5__(reversed) rank=0002721 x=92.0 y=479.0 length=443
CAAAGATTAAGCCATGCATGTCTAGGTACATACCTTAACACGGTGAAACTGCGAATGGCT
CATTAAATCATATGTTATTTCTTAGATCGTACAATCCTACTTGGATAACTGTGGTAATTC
TAGAGCTAATACATGCATCAAAGCTCCGACCTCCGGGGAAGAGCGCTTTTATTAGACCAA
AACCAATCGTCCTCTCGGGGGCGTCCCGTTGGTGACTCTGAATAACTTTAAGCTGATCGC
ATGGCCTCGTGCCGGCGACGTATCTTTCAAGTGTATGCCCTATCAATTGTCGAAGGTAAG
TGACTTGCTTACCTTGATGATAACGGGTAGCGGGGAATCAGGGTTCGATTCCGGAGAGGG
AGCATGAGAAACGGCTACCACATCC
>HOIR5KG01ATJPK__(reversed) rank=0002728 x=219.5 y=1654.5 length=444
CAAAGATTAAGCCATGCATGTCTAAGTACATACTTTTACATGGTGAAACCGCGAATGGCT
CATTAAATCAGTTATGGTTCCTTAGATCGTACAATCCTACTTGGATAACTGTGGTAATTC
TAGAGCTAATACATGAAACTGACGCTCCGACCCTCTGGGAAAGAGCGCGTTTATTAGAAC
AAGACCAGTCGGGGTTCTGCCCCGTACGATTGGTGATACTGGATAACTTTGTGCAGATCG
CACGGCCTCGCGCCGGCGACGTATCTTTCAAATGTCTGCCCTATCAACTGTCGATGGTAC
GTGATATGCCTACCATGGTTGTAACGGGTAACGGGGAATCAGGGTTCGATTCCGGAGAGG
GAGCATGAGAAACGGCTACCACATCC
>HOIR5KG01AG23K__(reversed) rank=0002731 x=77.0 y=1886.5 length=449
CAAAGATTAAGCCATGCATGTCTAAGTACACGCCTTAACACGGCTAAACTGCGAATGGCT
CATTAAATCAGTTATGGTTCCTTAGATCGTACAATCCTACTTGGATAACTGTGGCAATTC
TAGAGCTAATACATGCAACACAGCTCCGACCTCGCGGGAAGAGCGCTTTTGTTAGCCCAA
AACCAATGCGTCGACTTCGGTAGGCGCTCACACATGGTGACTCTGGACAACTTTGTGCCG
ATCGCACGGCCTTCGCGCCGGCGACGTATCTTTCAAGTGTCTGCCCTATCAACTTTCGAT
GGTACGTGCTATGCCTACCATGGTGATAACGGGTAACGGGGAATCAGGGTTCGATTCCGG
AGAGGGAGCATGAGATACGGCTACCACATCC
>HOIR5KG01AJIDD__(reversed) rank=0002734 x=105.0 y=303.5 length=451
CAAAGATTAAGCCATGCATGTCTAAGTACAAGCCCATATAAGGTGAAACCGCGAATGGCT
CATTAAATCAGCTATGATTCATTGGATCTGTACCCACACTTACTTGGATAACTGTGGTAA
TTCTAGAGCTAATACATGCACCACGTCTCTGACCGCAAGGGAAGAGCGTCTTTTATTAGT
TCAAAACCGGTCGGGCCTCGGTCCGTCACCCCAACGTGTTGAATCTGAATAACTTGTCGC
TGAGCGCACGGTCTCTGCACCGGCGCCGCCTCTTTCAAGTGTCTGCCTTATCAGCTTTCG
ATTGTAGGCTATGCGCCTACAATGGCTATAACGGGTAACGGGGAATCAGGGTTCGATTCC
GGAGAGGGAGCCTGAGAAACGGCTACCACATCT
>HOIR5KG01AIHMG__(reversed) rank=0002781 x=93.5 y=1830.0 length=441
CAAAGATTAAGCCATGCAAGTCTAAGTACGAGCTCTCGTACAGTGAAACTGCGAATGGCT
CATTAAATCAGTTATGGTTCATTTGATCGTACAGTTTACTTGGATAACTGTGGTAATTCT
AGAGCTAATACATGCGAGAAGCGCCGACCTCGCGGGAGGCGTGCATTTATCAGACCAAAA
ACCGGCCGCGTCTTCGGGCGCGTTCGCCTTGGTGACTCTGGATAACTTTGCGGATCGCAC
GGTCTAGCACCGGCGACGGATCATTCAAGTGTCTGCCCTATCAACTTTCGTCGGTACGGT
ATTTGCCTACCGAGGTTCTTACGGGTGACGGGGAATCAGGGTTCGATTCCGGAGAGGGAG
CCTGAGAAACGGCTACCACATCC
>HOIR5KG01ARBSY__(reversed) rank=0002809 x=194.0 y=496.0 length=444
CAAAGATTAAGCCATGCATGTCTAAGTACATACTTTTACATGGTGAAACCGCGAATGGCT
CATTAAATCAGTTATGGTTCCTTAGATCGTACAATCCTACTTGGATAACTGTGGTAATTC
TAGAGCTAATACATGAAACTGACGCTCCGACCCTCTGGGAAAGAGCGCGTTTATTAGAAC
AAGACCAGTCGGGGTTCTGCCCCGTACGATTGGTGATACTGGATAACTTTGTGCAGATCG
CACGGCCTCGCGCCGGCGACGTATCTTTCAAATGTCTGCCCTATCAACTGTCGATGGTAC
GTGATATGCCTACCATGGTTGTAACGGGTAACGGGGAATCAGGGTTCGATTCCGGAGAGG
GAGCATGAGAAACGGCTACCACATCC
>HOIR5KG01AJ2K9__(reversed) rank=0002834 x=111.0 y=1931.0 length=444
CAAAGATTAAGCCATGCATGTCTAAGTACATACTTTTACATGGTGAAACCGCGAATGGCT
CATTAAATCAGTTATGGTTCCTTAGATCGTACAATCCTACTTGGATAACTGTGGTAATTC
TAGAGCTAATACATGAAACTGACGCTCCGACCCTCTGGGAAAGAGCGCGTTTATTAGAAC
AAGACCAGTCGGGGTTCTGCCCCGTACGATTGGTGATACTGGATAACTTTGTGCAGATCG
CACGGCCTCGCGCCGGCGACGTATCTTTCAAATGTCTGCCCTATCAACTGTCGATGGTAC
GTGATATGCCTACCATGGTTGTAACGGGTAACGGGGAATCAGGGTTCGATTCCGGAGAGG
GAGCATGAGAAACGGCTACCACATCC
>HOIR5KG01AGYJR__(reversed) rank=0002838 x=76.0 y=85.5 length=441
CAAAGATTAAGCCATGCAAGTCTAAGTACGAGCTCTCGTACAGCGAAACTGCGAATGGCT
CATTAAATCAGTTATGGTTCATTTGATCGTATGGTTTACTTGGATAACTGTGGTAATTCT
AGAGCTAATACATGCAAACAGCGCCGACTTCGCGGGAGGCGTGCTTTTATCAGACCAAAA
ACCGACCGCGGCTCCGGCCGCGTTCGACTGGTGACTCTGGATAACCTGGCGGAATCGCAC
GGTCTAGCACCGGCGACGGATCATTCAAGTGTCTGCCCTATCAACTTTCGTCGGTACGGT
ATTCGCCTACCGAGGTTCTTACGGGTAACGGGGAATCAGGGTTCGATTCCGGAGAGGGAG
CCTGAGAAACGGCTACCACATCC
>HOIR5KG01ARIT7__(reversed) rank=0002904 x=196.0 y=1421.0 length=441
CAAAGATTAAGCCATGCATGTCCAAGTACAAGCTTTCAAAAGCGAAACTGCGGATGGCTC
ATTAAATCAGTTATGGTTCCTTGGAGCGCATCCCCTTACATGGATAACTGTGGTAATTCT
AGAGCTAATACATGCAATCAAGCGCCGACCTTACGGGAGGCGTGCTCTTATTAGGAACAA
GACCAACCCGGGTCCGCCCGGCTCCGTTGGTGAACTCTGGATAACCTGGCCGATCGCACG
GTCTCTGCACCGGCGACGGATCCTTCGAATGTCTGCCCTATCAACTTTCGATGGTACGTT
ATGCGCCTACCATGGTCGTAACGGGTAACGGAGAATCAGGGTTCGATTCCGGAGAGGGAG
CTTGAGAAACGGCTACCACATCC
>HOIR5KG01BSWBA__(reversed) rank=0002919 x=622.0 y=260.5 length=444
CAAAGATTAAGCCATGCATGTCTAAGTACATACTTTTACATGGTGAAACCGCGAATGGCT
CATTAAATCAGTTATGGTTCCTTAGATCGTACAATCCTACTTGGATAACTGTGGTAATTC
TAGAGCTAATACATGAAACTGACGCTCCGACCCTCTGGGAAAGAGCGCGTTTATTAGAAC
AAGACCAGTCGGGGTTCTGCCCCGTACGATTGGTGATACTGGATAACTTTGTGCAGATCG
CACGGCCTCGCGCCGGCGACGTATCTTTCAAATGTCTGCCCTATCAACTGTCGATGGTAC
GTGATATGCCTACCATGGTTGTAACGGGTAACGGGGAATCAGGGTTCGATTCCGGAAAGG
GAGCATGAGAAACGGCTACCACATCC
>HOIR5KG01AEOEJ__(reversed) rank=0002933 x=50.0 y=121.0 length=449
CAAAGATTAAGCCATGCATGTCTAAGTACACGCCTTAACACGGCTAAACTGCGAATGGCT
CATTAAATCAGTTATGGTTCCTTAGATCGTACAATCCTACTTGGATAACTGTGGCAATTC
TAGAGCTAATACATGCAACACAGCTCCGACCTCGCGGGAAGAGCGCTTTTGTTAGCCCAA
AACCAATGCGTCGACTTCGGTAGGCGCTCACACATGGTGACTCTGGACAACTTTGTGCCG
ATCGCACGGCCTTCGCGCCGGCGACGTATCTTTCAAGTGTCTGCCCTATCAACTTTCGAT
GGTACGTGCTATGCCTACCATGGTGATAACGGGTAACGGGGAATCAGGGTTCGATTCCGG
AGAGGGAGCATGAGATACGGCTACCACATCC
>HOIR5KG01AELS0__(reversed) rank=0002969 x=49.5 y=850.5 length=440
CAAAGATTAAGCCATGCAAGTCTAAGTACGAGCTCTCGTACAGCGAAACTGCGAATGGCT
CATTAAATCAGTTATGGTTCATTTGATCGTATGGTTTACTTGGATAACTGTGGTAATTCT
AGAGCTAATACATGCAAACAGCGCCGACTTCGCGGGAGGCGTGCTTTTATCAGACCAAAA
ACCGACCGCGGCTCCGGCCGCGTTCGACTGGTGACTCTGGATAACCTGGCGGATCGCACG
GTCTAGCACCGGCGACGGATCATTCAAGTGTCTGCCCTATCAACTTTCGTCGGTACGGTA
TTCGCCTACCGAGGTTCTTACGGGTAACGGGGAATCAGGGTTCGATTCCGGAGAGGGAGC
CTGAGAAACGGCTACCACATCC
>HOIR5KG01ASRG0__(reversed) rank=0002982 x=210.5 y=1922.0 length=443
CAAAGATTAAGCCATGCATGTCTAAGTACATACCTTAACACGGTGAAACTGCGAATGGCT
CATTAAATCATATGTTATTTCTTAGATCGTACAATCCTACTTGGATAACTGTGGTAATTC
TAGAGCTAATACATGCATCAAAGCTCCGACCTCCGGGGAAGAGCGCTTTTATTAGACCAA
AACCAATCGTCCTCTCGGGGGCGTCCCGTTGGTGACTCTGAATAACTTTAAGCTGATCGC
ATGGCCTCGTGCCGGCGACGTATCTTTCAAGTGTATGCCCTATCAATTGTCGAAGGTAAG
TGACTTGCTTACCTTGATGATAACGGGTAGCGGGGAATCAGGGTTCGATTCCGGAGAGGG
AGCATGAGAAACGGCTACCACATCC
>HOIR5KG01AERLH__(reversed) rank=0002991 x=51.0 y=163.5 length=450
CAAAGATTAAGCCATGCATGTCTAAGTACAAGCCCATATAAGGTGAAACCGCGAATGGCT
CATTAAATCAGCTATGATTCATTGGATCTGTACCCACACTTACTTGGATAACTGTGGTAA
TTCTAGAGCTAATACATGCACCGCGTCTCTGACCGCAAGGGAAGAGCGCTTTTATTAGTT
CAAAACCGGTCGGGCCTCGGTCCGTCACCCCAACGTGTTGAATCTGAATAACTTGTCGCT
GAGCGCACGGTCTCTGCACCGGCGCCGCCTCTTTCAAGTGTCTGCCTTATCAGCTTTCGA
TTGTAGGCTATGCGCCTACAATGGCTATAACGGGTAACGGGGAATCAGGGTTCGATTCCG
GAGAGGGAGCCTGAGAAACGGCTACCACATCT
>HOIR5KG01AH74Q__(reversed) rank=0003007 x=90.5 y=1816.0 length=449
CAAAGATTAAGCCATGCATGTCTAAGTACACGCCTTAACACGGCTAAACTGCGAATGGCT
CATTAAATCAGTTATGGTTCCTTAGATCGTACAATCCTACTTGGATAACTGTGGCAATTC
TAGAGCTAATACATGCAACACAGCTCCGACCTCGCGGGAAGAGCGCTTTTGTTAGCCCAA
AACCAATGCGTCGACTTCGGTAGGCGCTCACACATGGTGACTCTGGACAACTTTGTGCCG
ATCGCACGGCCTTCGCGCCGGCGACGTATCTTTCAAGTGTCTGCCCTATCAACTTTCGAT
GGTACGTGCTATGCCTACCATGGTGATAACGGGTAACGGGGAATCAGGGTTCGATTCCGG
AGAGGGAGCATGAGATACGGCTACCACATCC
>HOIR5KG01AJ5R7__(reversed) rank=0003010 x=112.5 y=1973.0 length=444
CAAAGATTAAGCCATGCATGTCTAAGTACATACTTTTACATGGTGAAACCGCGAATGGCT
CATTAAATCAGTTATGGTTCCTTAGATCGTACAATCCTACTTGGATAACTGTGGTAATTC
TAGAGCTAATACATGAAACTGACGCTCCGACCCTCTGGGAAAGAGCGCGTTTATTAGAAC
AAGACCAGTCGGGGTTCTGCCCCGTACGATTGGTGATACTGGATAACTTTGTGCAGATCG
CACGGCCTCGCGCCGGCGACGTATCTTTCAAATGTCTGCCCTATCAACTGTCGATGGTAC
GTGATATGCCTACCATGGTTGTAACGGGTAACGGGGAATCAGGGTTCGATTCCGGAGAGG
GAGCATGAGAAACGGCTACCACATCC
>HOIR5KG01BZ4QA__(reversed) rank=0003015 x=704.0 y=1888.0 length=450
CAAAGATTAAGCCATGCATGTCTAAGTACAAGCCCATATAAGGTGAAACCGCGAATGGCT
CATTAAATCAGCTATGATTCATTGGATCTGTACCCACACTTACTTGGATAACTGTGGTAA
TTCTAGAGCTAATACATGCACCACGTCTCTGACCGCAAGGGAAGAGCGCTTTTATTAGTT
CAAAACCGGTCGGGCCTCGGTCCGTCACCCCAACGTGTTGAATCTGAATAACTTGTCGCT
GAGCGCACGGTCTCTGCACCGGCGCCGCCTCTTTCAAGTGTCTGCCTTATCAGCTTTCGA
TTGTAGGCTATGCGCCTACAATGGCTATAACGGGTAACGGGGAATCAGGGTTCGATTCCG
GAGAGGGAGCCTGAGAAACGGCTACCACATCT
>HOIR5KG01ALWET__(reversed) rank=0003035 x=132.0 y=1219.0 length=440
CAAAGATTAAGCCATGCAAGTCTAAGTACGAGCTCTCGTACAGCGAAACTGCGAATGGCT
CATTAAATCAGTTATGGTTCATTTGATCGTATGGTTTACTTGGATAACTGTGGTAATTCT
AGAGCTAATACATGCAAACAGCGCCGACTTCGCGGGAGGCGTGCTTTTATCAGACCAAAA
ACCGACCGCGGCTCCGGCCGCGTTCGACTGGTGACTCTGGATAACCTGGCGGATCGCACG
GTCTAGCACCGGCGACGGATCATTCAAGTGTCTGCCCTATCAACTTTCGTCGGTACGGTA
TTCGCCTACCGAGGTTCTTACGGGTAACGGGGAATCAGGGTTCGATTCCGGAGAGGGAGC
CTGAGAAACGGCTACCACATCC
>HOIR5KG01B0KHR__(reversed) rank=0003048 x=709.0 y=1837.5 length=449
CAAAGATTAAGCCATGCATGTCTAAGTACACGCCTTAACACGGCTAAACTGCGAATGGCT
CATTAAATCAGTTATGGTTCCTTAGATCGTACAATCCTACTTGGATAACTGTGGCAATTC
TAGAGCTAATACATGCAACACAGCTCCGACCTCGCGGGAAGAGCGCTTTTGTTAGCCCAA
AACCAATGCGTCGACTTCGGTAGGCGCTCACACATGGTGACTCTGGACAACTTTGTGCCG
ATCGCACGGCCTTCGCGCCGGCGACGTATCTTTCAAGTGTCTGCCCTATCAACTTTCGAT
GGTACGTGCTATGCCTACCATGGTGATAACGGGTAACGGGGAATCAGGGTTCGATTCCGG
AGAGGGAGCATGAGATACGGCTACCACATCC
>HOIR5KG01BMIOA__(reversed) rank=0003059 x=549.0 y=1656.0 length=449
CAAAGATTAAGCCATGCATGTCTAAGTACACGCCTTAACACGGCTAAACTGCGAATGGCT
CATTAAATCAGTTATGGTTCCTTAGATCGTACAATCCTACTTGGATAACTGTGGCAATTC
TAGAGCTAATACATGCAACACAGCTCCGACCTCGCGGGAAGAGCGCTTTTGTTAGCCCAA
AACCAATGCGTCGACTTCGGTAGGCGCTCACACATGGTGACTCTGGACAACTTTGTGCCG
ATCGCACGGCCTTCGCGCCGGCGACGTATCTTTCAAGTGTCTGCCCTATCAACTTTCGAT
GGTACGTGCTATGCCTACCATGGTGATAACGGGTAACGGGGAATCAGGGTTCGATTCCGG
AGAGGGAGCATGAGATACGGCTACCACATCC
>HOIR5KG01AEX90__(reversed) rank=0003076 x=53.5 y=630.0 length=449
CAAAGATTAAGCCATGCATGTCTAAGTACACGCCTTAACACGGCTAAACTGCGAATGGCT
CATTAAATCAGTTATGGTTCCTTAGATCGTACAATCCTACTTGGATAACTGTGGCAATTC
TAGAGCTAATACATGCAACACAGCTCCGACCTCGCGGGAAGAGCGCTTTTGTTAGCCCAA
AACCAATGCGTCGACTTCGGTAGGCGCTCACACATGGTGACTCTGGACAACTTTGTGCCG
ATCGCACGGCCTTCGCGCCGGCGACGTATCTTTCAAGTGTCTGCCCTATCAACTTTCGAT
GGTACGTGCTATGCCTACCATGGTGATAACGGGTAACGGGGAATCAGGGTTCGATTCCGG
AGAGGGAGCATGAGATACGGCTACCACATCC
>HOIR5KG01A7LL1__(reversed) rank=0003094 x=379.0 y=1943.5 length=449
CAAAGATTAAGCCATGCATGTCTAAGTACACGCCTTAACACGGCTAAACTGCGAATGGCT
CATTAAATCAGTTATGGTTCCTTAGATCGTACAATCCTACTTGGATAACTGTGGCAATTC
TAGAGCTAATACATGCAACACAGCTCCGACCTCGCGGGAAGAGCGCTTTTGTTAGCCCAA
AACCAATGCGTCGACTTCGGTAGGCGCTCACACATGGTGACTCTGGACAACTTTGTGCCG
ATCGCACGGCCTTCGCGCCGGCGACGTATCTTTCAAGTGTCTGCCCTATCAACTTTCGAT
GGTACGTGCTATGCCTACCATGGTGATAACGGGTAACGGGGAATCAGGGTTCGATTCCGG
AGAGGGAGCATGAGATACGGCTACCACATCC
>HOIR5KG01BK991__(reversed) rank=0003098 x=535.0 y=1463.0 length=449
CAAAGATTAAGCCATGCATGTCTAAGTACACGCCTTAACACGGCTAAACTGCGAATGGCT
CATTAAATCAGTTATGGTTCCTTAGATCGTACAATCCTACTTGGATAACTGTGGCAATTC
TAGAGCTAATACATGCAACACAGCTCCGACCTCGCGGGAAGAGCGCTTTTGTTAGCCCAA
AACCAATGCGTCGACTTCGGTAGGCGCTCACACATGGTGACTCTGGACAACTTTGTGCCG
ATCGCACGGCCTTCGCGCCGGCGACGTATCTTTCAAGTGTCTGCCCTATCAACTTTCGAT
GGTACGTGCTATGCCTACCATGGTGATAACGGGTAACGGGGAATCAGGGTTCGATTCCGG
AGAGGGAGCATGAGATACGGCTACCACATCC
>HOIR5KG01BBF5D__(reversed) rank=0003119 x=423.0 y=1263.0 length=449
CAAAGATTAAGCCATGCATGTCTAAGTACACGCCTTAACACGGCTAAACTGCGAATGGCT
CATTAAATCAGTTATGGTTCCTTAGATCGTACAATCCTACTTGGATAACTGTGGCAATTC
TAGAGCTAATACATGCAACACAGCTCCGACCTCGCGGGAAGAGCGCTTTTGTTAGCCCAA
AACCAATGCGTCGACTTCGGTAGGCGCTCACACATGGTGACTCTGGACAACTTTGTGCCG
ATCGCACGGCCTTCGCGCCGGCGACGTATCTTTCAAGTGTCTGCCCTATCAACTTTCGAT
GGTACGTGCTATGCCTACCATGGTGATAACGGGTAACGGGGAATCAGGGTTCGATTCCGG
AGAGGGAGCATGAGATACGGCTACCACATCC
>HOIR5KG01AYTKE__(reversed) rank=0003140 x=279.0 y=1948.0 length=449
CAAAGATTAAGCCATGCATGTCTAAGTACACGCCTTAACACGGCTAAACTGCGAATGGCT
CATTAAATCAGTTATGGTTCCTTAGATCGTACAATCCTACTTGGATAACTGTGGCAATTC
TAGAGCTAATACATGCAACACAGCTCCGACCTCGCGGGAAGAGCGCTTTTGTTAGCCCAA
AACCAATGCGTCGACTTCGGTAGGCGCTCACACATGGTGACTCTGGACAACTTTGTGCCG
ATCGCACGGCCTTCGCGCCGGCGACGTATCTTTCAAGTGTCTGCCCTATCAACTTTCGAT
GGTACGTGCTATGCCTACCATGGTGATAACGGGTAACGGGGAATCAGGGTTCGATTCCGG
AGAGGGAGCATGAGATACGGCTACCACATCC
>HOIR5KG01AVW9C__(reversed) rank=0003168 x=246.0 y=1934.0 length=443
CAAAGATTAAGCCATGCATGTCTAAGTACATACCTTAACACGGTGAAACTGCGAATGGCT
CATTAAATCATATGTTATTTCTTAGATCGTACAATCCTACTTGGATAACTGTGGTAATTC
TAGAGCTAATACATGCATCAAAGCTCCGACCTCCGGGGAAGAGCGCTTTTATTAGACCAA
AACCAATCGTCCTCTCGGGGGCGTCCCGTTGGTGACTCTGAATAACTTTAAGCTGATCGC
ATGGCCTCGTGCCGGCGACGTATCTTTCAAGTGTATGCCCTATCAATTGTCGAAGGTAAG
TGACTTGCTTACCTTGATGATAACGGGTAGCGGGGAATCAGGGTTCGATTCCGGAGAGGG
AGCATGAGAAACGGCTACCACATCC
>HOIR5KG01BEJB8__(reversed) rank=0003212 x=458.0 y=2006.0 length=444
CAAAGATTAAGCCATGCATGTCTAAGTACATACTTTTACATGGTGAAACCGCGAATGGCT
CATTAAATCAGTTATGGTTCCTTAGATCGTACAATCCTACTTGGATAACTGTGGTAATTC
TAGAGCTAATACATGAAACTGACGCTCCGACCCTCTGGGAAAGAGCGCGTTTATTAGAAC
AAGACCAGTCGGGGTTCTGCCCCGTACGATTGGTGATACTGGATAACTTTGTGCAGATCG
CACGGCCTCGCGCCGGCGACGTATCTTTCAAATGTCTGCCCTATCAACTGTCGATGGTAC
GTGATATGCCTACCATGGTTGTAACGGGTAACGGGGAATCAGGGTTCGATTCCGGAGAGG
GAGCATGAGAAACGGCTACCACATCC
>HOIR5KG01ALZOY__(reversed) rank=0003224 x=133.0 y=1376.5 length=441
CAAAGATTAAGCCATGCATGTCCAAGTACAAGCTTTCAAAAGCGAAACTGCGGATGGCTC
ATTAAATCAGTTATGGTTCCTTGGAGCGCATCCCCTTACATGGATAACTGTGGTAATTCT
AGAGCTAATACATGCAATCAAGCGCCGACCTTACGGGAGGCGTGCTCTTATTAGGAACAA
GACCAACCCGGGTCCGCCCGGCTCCGTTGGTGAACTCTGGATAACCTGGCCGATCGCACG
GTCTCTGCACCGGCGACGGATCCTTCGAATGTCTGCCCTATCAACTTTCGATGGTACGTT
ATGCGCCTACCATGGTCGTAACGGGTAACGGAGAATCAGGGTTCGATTCCGGAGAGGGAG
CTTGAGAAACGGCTACCACATCC
>HOIR5KG01ASRB5__(reversed) rank=0003234 x=210.0 y=1747.5 length=443
CAAAGATTAAGCCATGCATGTCTAAGTACATACCTTAACACGGTGAAACTGCGAATGGCT
CATTAAATCATATGTTATTTCTTAGATCGTACAATCCTACTTGGATAACTGTGGTAATTC
TAGAGCTAATACATGCATCAAAGCTCCGACCTCCGGGGAAGAGCGCTTTTATTAGACCAA
AACCAATCGTCCTCTCGGGGGCGTCCCGTTGGTGACTCTGAATAACTTTAAGCTGATCGC
ATGGCCTCGTGCCGGCGACGTATCTTTCAAGTGTATGCCCTATCAATTGTCGAAGGTAAG
TGACTTGCTTACCTTGATGATAACGGGTAGCGGGGAATCAGGGTTCGATTCCGGAGAGGG
AGCATGAGAAACGGCTACCACATCC
>HOIR5KG01AB76R rank=0003237 x=22.0 y=481.0 length=444
CAAAGATTAAGCCATGCATGTCTAAGTACATACTTTTACATGGTGAAACCGCGAATGGCT
CATTAAATCAGTTATGGTTCCTTAGATCGTACAATCCTACTTGGATAACTGTGGTAATTC
TAGAGCTAATACATGAAACTGACGCTCCGACCCTCTGGGAAAGAGCGCGTTTATTAGAAC
AAGACCAGTCGGGGTTCTGCCCCGTACGATTGGTGATACTGGATAACTTTGTGCAGATCG
CACGGCCTCGCGCCGGCGACGTATCTTTCAAATGTCTGCCCTATCAACTGTCGATGGTAC
GTGATATGCCTACCATGGTTGTAACGGGTAACGGGGAATCAGGGTTCGATTCCGGAGAGG
GAGCATGAGAAACGGCTACCACATCC
>HOIR5KG01ATFN0__(reversed) rank=0003247 x=218.0 y=510.0 length=448
CAAAGATTAAGCCATGCATGTCTAAGTACACGCCTTAACACGGCTAAACTGCGAATGGCT
CATTAAATCAGTTATGGTTCCTTAGATCGTACAATCCTACTTGGATAACTGTGGCAATTC
TAGAGCTAATACATGCAACACAGCTCCGACCTCACGGGAAGAGCGCTTTTGTTAGCCCAA
AACCAACGCGTCGCCTTCGGGCGGCGCTCACTGTGGTGACTCTGGACAACTTTGTGCCGA
TCGCACGGCCCTAGCGCCGGCGACGTATCTTTCAAGTGTCTGCCCTATCAACTTTCGATG
GTACGTGCTATGCCTACCATGGTGATAACGGGTAACGGGGAATCAGGGTTCGATTCCGGA
GAGGGAGCATGAGATACGGCTACCACATCC
>HOIR5KG01BDV4O__(reversed) rank=0003252 x=451.5 y=598.5 length=449
CAAAGATTAAGCCATGCATGTCTAAGTACACGCCTTAACACGGCTAAACTGCGAATGGCT
CATTAAATCAGTTATGGTTCCTTAGATCGTACAATCCTACTTGGATAACTGTGGCAATTC
TAGAGCTAATACATGCAACACAGCTCCGACCTCGCGGGAAGAGCGCTTTTGTTAGCCCAA
AACCAATGCGTCGACTTCGGTAGGCGCTCACACATGGTGACTCTGGACAACTTTGTGCCG
ATCGCACGGCCTTCGCGCCGGCGACGTATCTTTCAAGTGTCTGCCCTATCAACTTTCGAT
GGTACGTGCTATGCCTACCATGGTGATAACGGGTAACGGGGAATCAGGGTTTGATTCCGG
AGAGGGAGCATGAGATACGGCTACCACATCC
>HOIR5KG01BKOBP__(reversed) rank=0003258 x=528.0 y=1683.0 length=449
CAAAGATTAAGCCATGCATGTCTAAGTTACACGCCTTAACACGGCTAAACTGCGAATGGC
TCATTAAATCAGTTATGGTTCCTTAGATCGTACAATCCTACTTGGATAACTGTGGCAATT
CTAGAGCTAATACATGCAACACAGCTCCGACCTCACGGGAAGAGCGCTTTTGTTAGCCCA
AAACCAACGCGTCGCCTTCGGGCGGCGCTCACTGTGGTGACTCTGGACAACTTTGTGCCG
ATCGCACGGCCCTAGCGCCGGCGACGTATCTTTCAAGTGTCTGCCCTATCAACTTTCGAT
GGTACGTGCTATGCCTACCATGGTGATAACGGGTAACGGGGAATCAGGGTTCGATTCCGG
AGAGGGAGCATGAGATACGGCTACCACATCC
>HOIR5KG01AANE6__(reversed) rank=0003270 x=4.0 y=640.0 length=444
CAAAGATTAAGCCATGCATGTCTAAGTACATACTTTTACATGGTGAAACCGCGAATGGCT
CATTAAATCAGTTATGGTTCCTTAGATCGTACAATCCTACTTGGATAACTGTGGTAATTC
TAGAGCTAATACATGAAACTGACGCTCCGACCCTCTGGGAAAGAGCGCGTTTATTAGAAC
AAGACCAGTCGGGGTTCTGCCCCGTACGATTGGTGATACTGGATAACTTTGTGCAGATCG
CACGGCCTCGCGCCGGCGACGTATCTTTCAAATGTCTGCCCTATCAACTGTCGATGGTAC
GTGATATGCCTACCATGGTTGTAACGGGTAACGGGGAATCAGGGTTCGATTCCGGAGAGG
GAGCATGAGAAACGGCTACCACATCC
>HOIR5KG01BUW6H__(reversed) rank=0003284 x=645.5 y=487.5 length=440
CAAAGATTAAGCCATGCAAGTCTAAGTACGAGCTCTCGTACAGCGAAACTGCGAATGGCT
CATTAAATCAGTTATGGTTCATTTGATCGTATGGTTTACTTGGATAACTGTGGTAATTCT
AGAGCTAATACATGCAAACAGCGCCGACTTCGCGGGAGGCGTGCTTTTATCAGACCAAAA
ACCGACCGCGGCTCCGGCCGCGTTCGACTGGTGACTCTGGATAACCTGGCGGATCGCACG
GTCTAGCACCGGCGACGGATCATTCAAGTGTCTGCCCTATCAACTTTCGTCGGTACGGTA
TTCGCCTACCGAGGTTCTTACGGGTAACGGGGAATCAGGGTTCGATTCCGGAGAGGGAGC
CTGAGAAACGGCTACCACATCC
>HOIR5KG01ANAG4__(reversed) rank=0003315 x=148.0 y=566.0 length=441
CAAAGATTAAGCCATGCAAGTCTAAGTACGAGCTCTCGTACAGTGAAACTGCGAATGGCT
CATTAAATCAGTTATGGTTCATTTGATCGTACAGTTTACTTGGATAACTGTGGTAATTCT
AGAGCTAATACATGCGAGAAGCGCCGACCTCGCGGGAGGCGTGCATTTATCAGACCAAAA
ACCGGCCGCGTCTTCGGGCGCGTTCGCCTTGGTGACTCTGGATAACTTTGCGGATCGCAC
GGTCTAGCACCGGCGACGGATCATTCAAGTGTCTGCCCTATCAACTTTCGTCGGTACGGT
ATTTGCCTACCGAGGTTCTTACGGGTGACGGGGAATCAGGGTTCGATTCCGGAGAGGGAG
CCTGAGAAACGGCTACCACATCC
>HOIR5KG01AOYQC__(reversed) rank=0003323 x=167.5 y=834.0 length=444
CAAAGATTAAGCCATGCATGTCTAAGTACATACTTTTACATGGTGAAACCGCGAATGGCT
CATTAAATCAGTTATGGTTCCTTAGATCGTACAATCCTACTTGGATAACTGTGGTAATTC
TAGAGCTAATACATGAAACTGACGCTCCGACCCTCTGGGAAAGAGCGCGTTTATTAGAAC
AAGACCAGTCGGGGTTCTGCCCCGTACGATTGGTGATACTGGATAACTTTGTGCAGATCG
CACGGCCTCGCGCCGGCGACGTATCTTTCAAATGTCTGCCCTATCAACTGTCGATGGTAC
GTGATATGCCTACCATGGTTGTAACGGGTAACGGGGAATCAGGGTTCGATTCCGGAGAGG
GAGCATGAGAAACGGCTACCACATCC
>HOIR5KG01ANTWK__(reversed) rank=0003332 x=154.0 y=1170.0 length=449
CAAAGATTAAGCCATGCATGTCTAAGTACACGCCTTAACACGGCTAAACTGCGAATGGCT
CATTAAATCAGTTATGGTTCCTTAGATCGTACAATCCTACTTGGATAACTGTGGCAATTC
TAGAGCTAATACATGCAACACAGCTCCGACCTCGCGGGAAGAGCGCTTTTGTTAGCCCAA
AACCAATGCGTCGACTTCGGTAGGCGCTCACACATGGTGACTCTGGACAACTTTGTGCCG
ATCGCACGGCCTTCGCGCCGGCGACGTATCTTTCAAGTGTCTGCCCTATCAACTTTCGAT
GGTACGTGCTATGCCTACCATGGTGATAACGGGTAACGGGGAATCAGGGTTCGATTCCGG
AGAGGGAGCATGAGATACGGCTACCACATCC
>HOIR5KG01AEROI__(reversed) rank=0003333 x=51.0 y=272.0 length=449
CAAAGATTAAGCCATGCATGTCTAAGTACACGCCTTAACACGGCTAAACTGCGAATGGCT
CATTAAATCAGTTATGGTTCCTTAGATCGTACAATCCTACTTGGATAACTGTGGCAATTC
TAGAGCTAATACATGCAACACAGCTCCGACCTCGCGGGAAGAGCGCTTTTGTTAGCCCAA
AACCAATGCGTCGACTTCGGTAGGCGCTCACACATGGTGACTCTGGACAACTTTGTGCCG
ATCGCACGGCCTTCGCGCCGGCGACGTATCTTTCAAGTGTCTGCCCTATCAACTTTCGAT
GGTACGTGCTATGTCTACCATGGTGATAACGGGTAACGGGGAATCAGGGTTCGATTCCGG
AGAGGGAGCATGAGATACGGCTACCACATCC
>HOIR5KG01A6MW4__(reversed) rank=0003377 x=368.5 y=2038.0 length=445
CAAAGATTAAGCCATGCATGTCTAAGTACATACGTTTTACATGGTGAAACCGCGAATGGC
TCATTAAATCAGTTATGGTTCCTTAGATCGTACAATCCTACTTGGATAACTGTGGTAATT
CTAGAGCTAATACATGAAACTGACGCTCCGACCCTCTGGGAAAGAGCGCGTTTATTAGAA
CAAGACCAGTCGGGGTTCTGCCCCGTACGATTGGTGATACTGGATAACTTTGTGCAGATC
GCACGGCCTCGCGCCGGCGACGTATCTTTCAAATGTCTGCCCTATCAACTGTCGATGGTA
CGTGATATGCCTACCATGGTTGTAACGGGTAACGGGGAATCAGGGTTCGATTCCGGAGAG
GGAGCATGAGAAACGGCTACCACATCC
>HOIR5KG01AO8QH__(reversed) rank=0003382 x=170.0 y=1511.5 length=444
CAAAGATTAAGCCATGCATGTCTAAGTACATACTTTTACATGGTGAAACCGCGAATGGCT
CATTAAATCAGTTATGGTTCCTTAGATCGTACAATCCTACTTGGATAACTGTGGTAATTC
TAGAGCTAATACATGAAACTGACGCTCCGACCCTCTGGGAAAGAGCGCGTTTATTAGAAC
AAGACCAGTCGGGGTTCTGCCCCGTACGATTGGTGATACTGGATAACTTTGTGCAGATCG
CACGGCCTCGCGCCGGCGACGTATCTTTCAAATGTCTGCCCTATCAACTGTCGATGGTAC
GTGATATGCCTACCATGGTTGTAACGGGTAACGGGGAATCAGGGTTCGATTCCGGAGAGG
GAGCATGAGAAACGGCTACCACATCC
>HOIR5KG01BZE4X__(reversed) rank=0003387 x=696.0 y=1487.0 length=441
CAAAGATTAAGCCATGCAAGTCTAAGTACGAGCTCTCGTACAGTGAAACTGCGAATGGCT
CATTAAATCAGTTATGGTTCATTTGATCGTACAGTTTACTTGGATAACTGTGGTAATTCT
AGAGCTAATACATGCGAGAAGCGCCGACCTCGCGGGAGGCGTGCATTTATCAGACCAAAA
ACCGGCCGCGTCTTCGGGCGCGTTCGCCTTGGTGACTCTGGATAACTTTGCGGATCGCAC
GGTCTAGCACCGGCGACGGATCATTCAAGTGTCTGCCCTATCAACTTTCGTCGGTACGGT
ATTTGCCTACCGAGGTTCTTACGGGTGACGGGGAATCAGGGTTCGATTCCGGAGAGGGAG
CCTGAGAAACGGCTAACACATCC
>HOIR5KG01APELZ__(reversed) rank=0003397 x=172.5 y=933.0 length=440
CAAAGATTAAGCCATGCAAGTCTAAGTACGAGCTCTCGTACAGCGAAACTGCGAATGGCT
CATTAAATCAGTTATGGTTCATTTGATCGTATGGTTTACTTGGATAACTGTGGTAATTCT
AGAGCTAATACATGCAAACAGCGCCGACTTCGCGGGAGGCGTGCTTTTATCAGACCAAAA
ACCGACCGCGGCTCCGGCCGCGTTCGACTGGTGACTCTGGATAACCTGGCGGATCGCACG
GTCTAGCACCGGCGACGGATCATTCAAGTGTCTGCCCTATCAACTTTCGTCGGTACGGTA
TTCGCCTACCGAGGTTCTTACGGGTAACGGGGAATCAGGGTTCGATTCCGGAGAGGGAGC
CTGAGAAACGGCTACCACATCC
>HOIR5KG01A0ZFH__(reversed) rank=0003407 x=304.0 y=459.0 length=441
CAAAGATTAAGCCATGCAAGTCTAAGTACGAGCTCTCGTACAGTGAAACTGCGAATGGCT
CATTAAATCAGTTATGGTTCATTTGATCGTACAGTTTACTTGGATAACTGTGGTAATTCT
AGAGCTAATACATGCGAGAAGCGCCGACCTCGCGGGAGGCGTGCATTTATCAGACCAAAA
ACCGGCCGCGTCTTCGGGCGCGTTCGCCTTGGTGACTCTGGATAACTTTGCGGATCGCAC
GGTCTAGCACCGGCGACGGATCATTCAAGTGTCTGCCCTATCAACTTTCGTCGGTACGGT
ATTTGCCTACCGAGGTTCTTACGGGTGACGGGGAATCAGGGTTCGATTCCGGAGAGGGAG
CCTGAGAAACGGCTACCACATCC
>HOIR5KG01A0DAW__(reversed) rank=0003418 x=297.0 y=454.5 length=443
CAAAGATTAAGCCATGCATGTCTAAGTACATACTTTTACATGGTGAAACCGCGAATGGCT
CATTAAATCAGTTATGGTTCCTTAGATCGTACAATCCTACTTGGATAACTGTGGTAATTC
TAGAGCTAATACATGAAACTGACGCTCCGACCCTCTGGGAAAGAGCGCGTTTATTAGAAC
AAGACCAGTCGGGGTTCTGCCCCGTACGATTGGTGATACTGGATAACTTTGTGCAGATCG
CACGGCCTCGCGCCGGCGACGTATCTTTCAAATGTCTGCTCTATCAACTGTCGATGGTAC
GTGATATGCCTACCATGGTTGTAACGGGTAACGGGGAATCAGGGTTCGATTCCGGAGAGG
GAGCATGAGAAACGGCTACCACATCC
>HOIR5KG01AXEKI__(reversed) rank=0003419 x=263.0 y=1392.0 length=444
CAAAGATTAAGCCATGCATGTCTAAGTACATACTTTTACATGGTGAAACCGCGAATGGCT
CATTAAATCAGTTATGGTTCCTTAGATCGTACAATCCTACTTGGATAACTGTGGTAATTC
TAGAGCTAATACATGAAACTGACGCTCCGACCCTCTGGGAAAGAGCGCGTTTATTAGAAC
AAGACCAGTCGGGGTTCTGCCCCGTACGATTGGTGATACTGGATAACTTTGTGCAGATCG
CACGGCCTCGCGCCGGCGACGTATCTTTCAAATGTCTGCCCTATCAACTGTCGATGGTAC
GTGATATGCCTACCATGGTTGTAACGGGTAACGGGGAATCAGGGTTCGATTCCGGAGAGG
GAGCATGAGAAACGGCTACCACATCC
>HOIR5KG01A0EF8 rank=0003429 x=297.0 y=1942.0 length=441
CAAAGATTAAGCCATGCAAGTCTAAGTACGAGCTCTCGTACAGTGAAACTGCGAATGGCT
CATTAAATCAGTTATGGTTCATTTGATCGTACAGTTTACTTGGATAACTGTGGTAATTCT
AGAGCTAATACATGCGAGAAGCGCCGACCTCGCGGGAGGCGTGCATTTATCAGACCAAAA
ACCGGCCGCGTCTTCGGGCGCGTTCGCCTTGGTGACTCTGGATAACTTTGCGGATCGCAC
GGTCTAGCACCGGCGACGGATCATTCAAGTGTCTGCCCTATCAACTTTCGTCGGTACGGT
ATTTGCCTACCGAGGTTCTTACGGGTGACGGGGAATCAGGGTTCGATTCCGGAGAGGGAG
CCTGAGAAACGGCTACCACATCC
>HOIR5KG01AGJ4F__(reversed) rank=0003453 x=71.5 y=1869.0 length=444
CAAAGATTAAGCCATGCATGTCTAAGTACATACTTTTACATGGTGAAACCGCGAATGGCT
CATTAAATCAGTTATGGTTCCTTAGATCGTACAATCCTACTTGGATAACTGTGGTAATTC
TAGAGCTAATACATGAAACTGACGCTCCGACCCTCTGGGAAAGAGCGCGTTTATTAGAAC
AAGACCAGTCGGGGTTCTGCCCCGTACGATTGGTGATACTGGATAACTTTGTGCAGATCG
CACGGCCTCGCGCCGGCGACGTATCTTTCAAATGTCTGCCCTATCAACTGTCGATGGTAC
GTGATATGCCTACCATGGTTGTAACGGGTAACGGGGAATCAGGGTTCGATTCCGGAGAGG
GAGCATGAGAAACGGCTACCACATCC
>HOIR5KG01AL9JX__(reversed) rank=0003467 x=136.0 y=1867.5 length=444
CAAAGATTAAGCCATGCATGTCTAAGTACATACTTTTACATGGTGAAACCGCGAATGGCT
CATTAAATCAGTTATGGTTCCTTAGATCGTACAATCCTACTTGGATAACTGTGGTAATTC
TAGAGCTAATACATGAAACTGACGCTCCGACCCTCTGGGAAAGAGCGCGTTTATTAGAAC
AAGACCAGTCGGGGTTCTGCCCCGTACGATTGGTGATACTGGATAACTTTGTGCAGATCG
CACGGCCTCGCGCCGGCGACGTATCTTTCAAATGTCTGCCCTATCAACTGTCGATGGTAC
GTGATATGCCTACCATGGTTGTAACGGGTAACGGGGAATCAGGGTTCGATTCCGGAGAGG
GAGCATGAGAAACGGCTACCACATCC
>HOIR5KG01AMEUP__(reversed) rank=0003475 x=138.0 y=543.0 length=440
CAAAGATTAAGCCATGCAAGTCTAAGTACGAGCTCTCGTACAGCGAAACTGCGAATGGCT
CATTAAATCAGTTATGGTTCATTTGATCGTATGGTTTACTTGGATAACTGTGGTAATTCT
AGAGCTAATACATGCAAACAGCGCCGACTTCGCGGGAGGCGTGCTTTTATCAGACCAAAA
ACCGACCGCGGCTCCGGCCGCGTTCGACTGGTGACTCTGGATAACCTGGCGGATCGCACG
GTCTAGCACCGGCGACGGATCATTCAAGTGTCTGCCCTATCAACTTTCGTCGGTACGGTA
TTCGCCTACCGAGGTTCTTACGGGTAACGGGGAATCAGGGTTCGATTCCGGAGAGGGAGC
CTGAGAAACGGCTACCACATCC
>HOIR5KG01B0W7B__(reversed) rank=0003555 x=713.0 y=1925.0 length=441
CAAAGATTAAGCCATGCATGTCCAAGTACAAGCTTTCAAAAGCGAAACTGCGGATGGCTC
ATTAAATCAGTTATGGTTCCTTGGAGCGCATCCCCTTACATGGATAACTGTGGTAATTCT
AGAGCTAATACATGCAATCAAGCGCCGACCTTACGGGAGGCGTGCTCTTATTAGGAACAA
GACCAACCCGGGTCCGCCCGGCTCCGTTGGTGAACTCTGGATAACCTGGCCGATCGCACG
GTCTCTGCACCGGCGACGGATCCTTCGAATGTCTGCCCTATCAACTTTCGATGGTACGTT
ATGCGCCTACCATGGTCGTAACGGGTAACGGAGAATCAGGGTTCGATTCCGGAGAGGGAG
CTTGAGAAACGGCTACCACATCC
>HOIR5KG01ADG3A__(reversed) rank=0003571 x=36.0 y=1332.5 length=444
CAAAGATTAAGCCATGCATGTCTAAGTACATACTTTTACATGGTGAAACCGCGAATGGCT
CATTAAATCAGTTATGGTTCCTTAGATCGTACAATCCTACTTGGATAACTGTGGTAATTC
TAGAGCTAATACATGAAACTGACGCTCCGACCCTCTGGGAAAGAGCGCGTTTATTAGAAC
AAGACCAGTCGGGGTTCTGCCCCGTACGATTGGTGATACTGGATAACTTTGTGCAGATCG
CACGGCCTCGCGCCGGCGACGTATCTTTCAAATGTCTGCCCTATCAACTGTCGATGGTAC
GTGATATGCCTACCATGGTTGTAACGGGTAACGGGGAATCAGGGTTCGATTCCGGAGAGG
GAGCATGAGAAACGGCTACCACATCC
>HOIR5KG01A2W9V__(reversed) rank=0003599 x=326.5 y=865.0 length=449
CAAAGATTAAGCCATGCATGTCTAAGTACACGCCTTAACACGGCTAAACTGCGAATGGCT
CATTAAATCAGTTATGGTTCCTTAGATCGTACAATCCTACTTGGATAACTGTGGCAATTC
TAGAGCTAATACATGCAACACAGCTCCGACCTCGCGGGAAGAGCGCTTTTGTTAGCCCAA
AACCAATGCGTCGACTTCGGTAGGCGCTCACACATGGTGACTCTGGACAACTTTGTGCCG
ATCGCACGGCCTTCGCGCCGGCGACGTATCTTTCAAGTGTCTGCCCTATCAACTTTCGAT
GGTACGTGCTATGCCTACCATGGTGATAACGGGTAACGGGGAATCAGGGTTCGATTCCGG
AGAGGGAGCATGAGATACGGCTACCACATCC
>HOIR5KG01BTU2S__(reversed) rank=0003608 x=633.0 y=258.0 length=441
CAAAGATTAAGCCATGCAAGTCTAAGTACGAGCTCTCGTACAGTGAAACTGCGAATGGCT
CATTAAATCAGTTATGGTTCATTTGATCGTACAGTTTACTTGGATAACTGTGGTAATTCT
AGAGCTAATACATGCGAGAAGCGCCGACCTCGCGGGAGGCGTGCATTTATCAGACCAAAA
ACCGGCCGCGTCTTCGGGCGCGTTCGCCTTGGTGACTCTGGATAACTTTGCGGATCGCAC
GGTCTAGCACCGGCGACGGATCATTCAAGTGTCTGCCCTATCAACTTTCGTCGGTACGGT
ATTTGCCTACCGAGGTTCTTACGGGTGACGGGGAATCAGGGTTCGATTCCGGAGAGGGAG
CCTGAGAAACGGCTACCACATCC
>HOIR5KG01A2EL4__(reversed) rank=0003619 x=320.0 y=1258.0 length=445
CAAAGATTAAGCCATGCATGTCTAAGTACATACTTTTACATGGTGAAACCGCGAATGGCT
CATTAAATCAGTTATGGTTCCTTAGATCGTACAATCCTACTTGGATAACTGTGGTAATTC
TAGAGCTAATACATGAAAAAGGTCTCCGACCTGACGGAAAGAGAGCGTTTATTACAACAA
GACCAGTCGGGGTCGCAAGGCCCCGTCATATTGGTGAAACTGAATAACTTTGTGCAGATC
GCACGGCCTCGCGCCGGCGACAAATCTTTCAAATGTCTGCCCTATCAACTGACGATGGTA
CGTGATATGCCTACCATGGTTGTAACGGGTAACGGAGAATCAGGGTTCGATTCCGGAGAG
GGAGCATGAGAAACGGCTACCACATCC
>HOIR5KG01BXBNA__(reversed) rank=0003658 x=672.0 y=1956.5 length=443
CAAAGATTAAGCCATGCATGTCTAAGTACATACCTTAACACGGTGAAACTGCGAATGGCT
CATTAAATCATATGTTATTTCTTAGATCGTACAATCCTACTTGGATAACTGTGGTAATTC
TAGAGCTAATACATGCATCAAAGCTCCGACCTCCGGGGAAGAGCGCTTTTATTAGACCAA
AACCAATCGTCCTCTCGGGGGCGTCCCGTTGGTGACTCTGAATAACTTTAAGCTGATCGC
ATGGCCTCGTGCCGGCGACGTATCTTTCAAGTGTATGCCCTATCAATTGTCGAAGGTAAG
TGACTTGCTTACCTTGATGATAACGGGTAGCGGGGAATCAGGGTTCGATTCCGGAGAGGG
AGCATGAGAAACGGCTACCACATCC
>HOIR5KG01AYM8J__(reversed) rank=0003687 x=277.0 y=1937.0 length=444
CAAAGATTAAGCCATGCATGTCTAAGTACATACTTTTACATGGTGAAACCGCGAATGGCT
CATTAAATCAGTTATGGTTCCTTAGATCGTACAATCCTACTTGGATAACTGTGGTAATTC
TAGAGCTAATACATGAAACTGACGCTCCGACCCTCTGGGAAAGAGCGCGTTTATTAGAAC
AAGACCAGTCGGGGTTCTGCCCCGTACGATTGGTGATACTGGATAACTTTGTGCAGATCG
CACGGCCTCGCGCCGGCGACGTATCTTTCAAATGTCTGCCCTATCAACTGTCGATGGTAC
GTGATATGCCTACCATGGTTGTAACGGGTAACGGGGAATCAGGGTTCGATTCCGGAGAGG
GAGCATGAGAAACGGCTACCACATCC
>HOIR5KG01BLZQ1__(reversed) rank=0003692 x=543.5 y=1707.5 length=444
CAAAGATTAAGCCATGCATGTCTAAGTACATACTTTTACATGGTGAAACCGCGAATGGCT
CATTAAATCAGTTATGGTTCCTTAGATCGTACAATCCTACTTGGATAACTGTGGTAATTC
TAGAGCTAATACATGAAACTGACGCTCCGACCCTCTGGGAAAGAGCGCGTTTATTAGAAC
AAGACCAGTCGGGGTTCTGCCCCGTACGATTGGTGATACTGGATAACTTTGTGCAGATCG
CACGGCCTCGCGCCGGCGACGTATCTTTCAAATGTCTGCCCTATCAACTGTCGATGGTAC
GTGATATGCCTACCATGGTTGTAACGGGTAACGGGGAATCAGGGTTCGATTCCGGAGAGG
GAGCATGAGAAACGGCTACCACATCC
>HOIR5KG01AZBDH__(reversed) rank=0003732 x=285.0 y=451.0 length=444
CAAAGATTAAGCCATGCATGTCTAAGTACATACTTTTACATGGTGAAACCGCGAATGGCT
CATTAAATCAGTTATGGTTCCTTAGATCGTACAATCCTACTTGGATAACTGTGGTAATTC
TAGAGCTAATACATGAAACTGACGCTCCGACCCTCTGGGAAAGAGCGCGTTTATTAGAAC
AAGACCAGTCGGGGTTCTGCCCCGTACGATTGGTGATACTGGATAACTTTGTGCAGATCG
CACGGCCTCGCGCCGGCGACGTATCTTTCAAATGTCTGCCCTATCAACTGTCGATGGTAC
GTGATATGCCTACCATGGTTGTAACGGGTAACGGGGAATCAGGGTTCGATTCCGGAGAGG
GAGCATGAGAAACGGCTACCACATCC
>HOIR5KG01BZENZ__(reversed) rank=0003735 x=696.0 y=877.0 length=449
CAAAGATTAAGCCATGCATGTCTAAGTACACGCCTTAACACGGCTAAACTGCGAATGGCT
CATTAAATCAGTTATGGTTCCTTAGATCGTACAATCCTACTTGGATAACTGTGGCAATTC
TAGAGCTAATACATGCAACACAGCTCCGACCTCGCGGGAAGAGCGCTTTTGTTAGCCCAA
AACCAATGCGTCGACTTCGGTAGGCGCTCACACATGGTGACTCTGGACAACTTTGTGCCG
ATCGCACGGCCTTCGCGCCGGCGACGTATCTTTCAAGTGTCTGCCCTATCAACTTTCGAT
GGTACGTGCTATGCCTACCATGGTGATAACGGGTAACGGGGAATCAGGGTTCGATTCCGG
AGAGGGAGCATGAGATACGGCTACCACATCC
>HOIR5KG01BUYBX__(reversed) rank=0003755 x=645.0 y=1979.0 length=449
CAAAGATTAAGCCATGCATGTCTAAGTACACGCCTTAACACGGCTAAACTGCGAATGGCT
CATTAAATCAGTTATGGTTCCTTAGATCGTACAATCCTACTTGGATAACTGTGGCAATTC
TAGAGCTAATACATGCAACACAGCTCCGACCTCGCGGGAAGAGCGCTTTTGTTAGCCCAA
AACCAATGCGTCGACTTCGGTAGGCGCTCACACATGGTGACTCTGGACAACTTTGTGCCG
ATCGCACGGCCTTCGCGCCGGCGACGTATCTTTCAAGTGTCTGCCCTATCAACTTTCGAT
GGTACGTGCTATGCCTACCATGGTGATAACGGGTAACGGGGAATCAGGGTTCGATTCCGG
AAAGGGAGCATGAGATACGGCTACCACATCC
>HOIR5KG01AJ8HW__(reversed) rank=0003774 x=113.0 y=1394.5 length=444
CAAAGATTAAGCCATGCATGTCTAAGTACATACTTTTACATGGTGAAACCGCGAATGGCT
CATTAAATCAGTTATGGTTCCTTAGATCGTACAATCCTACTTGGATAACTGTGGTAATTC
TAGAGCTAATACATGAAACTGACGCTCCGACCCTCTGGGAAAGAGCGCGTTTATTAGAAC
AAGACCAGTCGGGGTTCTGCCCCGTACGATTGGTGATACTGGATAACTTTGTGCAGATCG
CACGGCCTCGCGCCGGCGACGTATCTTTCAAATGTCTGCCCTATCAACTGTCGATGGTAC
GTGATATGCCTACCATGGTTGTAACGGGTAACGGGGAATCAGGGTTCGATTCCGGAGAGG
GAGCATGAGAAACGGCTACCACATCC
>HOIR5KG01AHEPL__(reversed) rank=0003777 x=81.0 y=551.5 length=443
CAAAGATTAAGCCATGCATGTCTAAGTACATACCTTAACACGGTGAAACTGCGAATGGCT
CATTAAATCATATGTTATTTCTTAGATCGTACAATCCTACTTGGATAACTGTGGTAATTC
TAGAGCTAATACATGCATCAAAGCTCCGACCTCCGGGGAAGAGCGCTTTTATTAGACCAA
AACCAATCGTCCTCTCGGGGGCGTCCCGTTGGTGACTCTGAATAACTTTAAGCTGATCGC
ATGGCCTCGTGCCGGCGACGTATCTTTCAAGTGTATGCCCTATCAATTGTCGAAGGTAAG
TGACTTGCTTACCTTGATGATAACGGGTAGCGGGGAATCAGGGTTCGATTCCGGAGAGGG
AGCATGAGAAACGGCTACCACATCC
>HOIR5KG01AOLLH__(reversed) rank=0003779 x=163.0 y=195.0 length=443
CAAAGATTAAGCCATGCATGTCTAAGTACATACCTTAACACGGTGAAACTGCGAATGGCT
CATTAAATCATATGTTATTTCTTAGATCGTACAATCCTACTTGGATAACTGTGGTAATTC
TAGAGCTAATACATGCATCAAAGCTCCGACCTCCGGGGAAGAGCGCTTTTATTAGACCAA
AACCAATCGTCCTCTCGGGGGCGTCCCGTTGGTGACTCTGAATAACTTTAAGCTGATCGC
ATGGCCTCGTGCCGGCGACGTATCTTTCAAGTGTATGCCCTATCAATTGTCGAAGGTAAG
TGACTTGCTTACCTTGATGATAACGGGTAGCGGGGAATCAGGGTTCGATTCCGGAGAGGG
AGCATGAGAAACGGCTACCACATCC
>HOIR5KG01AXBQ7__(reversed) rank=0003792 x=262.0 y=1841.0 length=444
CAAAGATTAAGCCATGCATGTCTAAGTACATACTTTTACATGGTGAAACCGCGAATGGCT
CATTAAATCAGTTATGGTTCCTTAGATCGTACAATCCTACTTGGATAACTGTGGTAATTC
TAGAGCTAATACATGAAACTGACGCTCCGACCCTCTGGGAAAGAGCGCGTTTATTAGAAC
AAGACCAGTCGGGGTTCTGCCCCGTACGATTGGTGATACTGGATAACTTTGTGCAGATCG
CACGGCCTCGCGCCGGCGACGTATCTTTCAAATGTCTGCCCTATCAACTGTCGATGGTAC
GTGATATGCCTACCATGGTTGTAACGGGTAACGGGGAATCAGGGTTCGATTCCGGAGAGG
GAGCATGAGAAACGGCTACCACATCC
>HOIR5KG01BER35__(reversed) rank=0003812 x=461.0 y=1091.0 length=441
CAAAGATTAAGCCATGCAAGTCTAAGTACGAGCTCTCGTACAGTGAAACTGCGAATGGCT
CATTAAATCAGTTATGGTTCATTTGATCGTACAGTTTACTTGGATAACTGTGGTAATTCT
AGAGCTAATACATGCGAGAAGCGCCGACCTCGCGGGAGGCGTGCATTTATCAGACCAAAA
ACCGGCCGCGTCTTCGGGCGCGTTCGCCTTGGTGACTCTGGATAACTTTGCGGATCGCAC
GGTCTAGCACCGGCGACGGATCATTCAAGTGTCTGCCCTATCAACTTTCGTCGGTACGGT
ATTTGCCTACCGAGGTTCTTACGGGTGACGGGGAATCAGGGTTCGATTCCGGAGAGGGAG
CCTGAGAAACGGCTACCACATCC
>HOIR5KG01AAQL4__(reversed) rank=0003833 x=5.0 y=682.5 length=440
CAAAGATTAAGCCATGCAAGTCTAAGTACGAGCTCTCGTACAGCGAAACTGCGAATGGCT
CATTAAATCAGTTATGGTTCATTTGATCGTATGGTTTACTTGGATAACTGTGGTAATTCT
AGAGCTAATACATGCAAACAGCGCCGACTTCGCGGGAGGCGTGCTTTTATCAGACCAAAA
ACCGACCGCGGCTCCGGCCGCGTTCGACTGGTGACTCTGGATAACCTGGCGGATCGCACG
GTCTAGCACCGGCGACGGATCATTCAAGTGTCTGCCCTATCAACTTTCGTCGGTACGGTA
TTCGCCTACCGAGGTTCTTACGGGTAACGGGGAATCAGGGTTCGATTCCGGAGAGGGAGC
CTGAGAAACGGCTACCACATCC
>HOIR5KG01ADF5I__(reversed) rank=0003842 x=36.0 y=116.0 length=450
CAAAGATTAAGCCATGCATGTCTAAGTACAAGCCCATATAAGGTGAAACCGCGAATGGCT
CATTAAATCAGCTATGATTCATTGGATCTGTACCCACACTTACTTGGATAACTGTGGTAA
TTCTAGAGCTAATACATGCACCACGTCTCTGACCGCAAGGGAAGAGCGCTTTTATTAGTT
CAAAACCGGTCGGGCCTCGGTCCGTCACCCCAACGTGTTGAATCTGAATAACTTGTCGCT
GAGCGCACGGTCTCTGCACCGGCGCCGCCTCTTTCAAGTGTCTGCCTTATCAGCTTTCGA
TTGTAGGCTATGCGCCTACAATGGCTATAACGGGTAACGGGGAATCAGGGTTCGATTCCG
GAGAGGGAGCCTGAGAAACGGCTACCACATCT
>HOIR5KG01AFEDB__(reversed) rank=0003894 x=58.5 y=1005.0 length=449
CAAAGATTAAGCCATGCATGTCTAAGTACACGCCTTAACACGGCTAAACTGCGAATGGCT
CATTAAATCAGTTATGGTTCCTTAGATCGTACAATCCTACTTGGATAACTGTGGCAATTC
TAGAGCTAATACATGCAACACAGCTCCGACCTCGCGGGAAGAGCGCTTTTGTTAGCCCAA
AACCAATGCGTCGACTTCGGTAGGCGCTCACACATGGTGACTCTGGACAACTTTGTGCCG
ATCGCACGGCCTTCGCGCCGGCGACGTATCTTTCAAGTGTCTGCCCTATCAACTTTCGAT
GGTACGTGCTATGCCTACCATGGTGATAACGGGTAACGGGGAATCAGGGTTCGATTCCGG
AGAGGGAGCATGAGATACGGCTACCACATCC
>HOIR5KG01ADWYB__(reversed) rank=0003905 x=41.5 y=1409.0 length=445
CAAAGATTAAGCCATGCATGTCTAAGTACATACTTTTACATGGTGAAACCGCGAATGGCT
CATTAAATCAGTTATGGTTCCTTAGATCGTACAATCCTACTTGGATAACTGTGGTAATTC
TAGAGCTAATACATGAAAAAGGTCTCCGACCTGACGGAAAGAGAGCGTTTATTACAACAA
GACCAGTCGGGGTCGCAAGGCCCCGTCATATTGGTGAAACTGAATAACTTTGTGCAGATC
GCACGGCCTCGCGCCGGCGACAAATCTTTCAAATGTCTGCCCTATCAACTGACGATGGTA
CGTGATATGCCTACCATGGTTGTAACGGGTAACGGAGAATCAGGGTTCGATTCCGGAGAG
GGAGCATGAGAAACGGCTACCACATCC
>HOIR5KG01BUEQT__(reversed) rank=0003914 x=639.5 y=1171.0 length=444
CAAAGATTAAGCCATGCATGTCTAAGTACATACTTTTACATGGTGAAACCGCGAATGGCT
CATTAAATCAGTTATGGTTCCTTAGATCGTACAATCCTACTTGGATAACTGTGGTAATTC
TAGAGCTAATACATGAAACTGACGCTCCGACCCTCTGGGAAAGAGCGCGTTTATTAGAAC
AAGACCAGTCGGGGTTCTGCCCCGTACGATTGGTGATACTGGATAACTTTGTGCAGATCG
CACGGCCTCGCGCCGGCGACGTATCTTTCAAATGTCTGCCCTATCAACTGTCGATGGTAC
GTGATATGCCTACCATGGTTGTAACGGGTAACGGGGAATCAGGGTTCGATTCCGGAGAGG
GAGCATGAGAAACGGCTACCACATCC
>HOIR5KG01BLVI9__(reversed) rank=0003946 x=542.0 y=339.0 length=443
CAAAGATTAAGCCATGCATGTCTAAGTACATACCTTAACACGGTGAAACTGCGAATGGCT
CATTAAATCATATGTTATTTCTTAGATCGTACAATCCTACTTGGATAACTGTGGTAATTC
TAGAGCTAATACATGCATCAAAGCTCCGACCTCCGGGGAAGAGCGCTTTTATTAGACCAA
AACCAATCGTCCTCTCGGGGGCGTCCCGTTGGTGACTCTGAATAACTTTAAGCTGATCGC
ATGGCCTCGTGCCGGCGACGTATCTTTCAAGTGTATGCCCTATCAATTGTCGAAGGTAAG
TGACTTGCTTACCTTGATGATAACGGGTAGCGGGGAATCAGGGTTCGATTCCGGAGAGGG
AGCATGAGAAACGGCTACCACATCC
>HOIR5KG01BMUA6__(reversed) rank=0003947 x=553.0 y=352.5 length=444
CAAAGATTAAGCCATGCATGTCTAAGTACATACTTTTACATGGTGAAACCGCGAATGGCT
CATTAAATCAGTTATGGTTCCTTAGATCGTACAATCCTACTTGGATAACTGTGGTAATTC
TAGAGCTAATACATGAAACTGACGCTCCGACCCTCTGGGAAAGAGCGCGTTTATTAGAAC
AAGACCAGTCGGGGTTCTGCCCCGTACGATTGGTGATACTGGATAACTTTGTGCAGATCG
CACGGCCTCGCGCCGGCGACGTATCTTTCAAATGTCTGCCCTATCAACTGTCGATGGTAC
GTGATATGCCTACCATGGTTGTAACGGGTAACGGGGAATCAGGGTTCGATTCCGGAGAGG
GAGCATGAGAAACGGCTACCACATCC
>HOIR5KG01BPUU4__(reversed) rank=0003948 x=587.5 y=1774.0 length=443
CAAAGATTAAGCCATGCATGTCTAAGTACATACCTTAACACGGTGAAACTGCGAATGGCT
CATTAAATCATATGTTATTTCTTAGATCGTACAATCCTACTTGGATAACTGTGGTAATTC
TAGAGCTAATACATGCATCAAAGCTCCGACCTCCGGGGAAGAGCGCTTTTATTAGACCAA
AACCAATCGTCCTCTCGGGGGCGTCCCGTTGGTGACTCTGAATAACTTTAAGCTGATCGC
ATGGCCTCGTGCCGGCGACGTATCTTTCAAGTGTATGCCCTATCAATTGTCGAAGGTAAG
TGACTTGCTTACCTTGATGATAACGGGTAGCGGGGAATCAGGGTTCGATTCCGGAGAGGG
AGCATGAGAAACGGCTACCACATCC
>HOIR5KG01AD58P__(reversed) rank=0003965 x=44.5 y=1159.0 length=446
CAAAGATTAAGCCATGCATGTCTAAGTACATACTTTTACATGGTGAAACCGCGAATGGCT
CATTAAATCAGTTATGGTTCCTTAGATCGTACAATCCTACTTGGATAACTGTGGTAATTC
TAGAGCTAATACATAGAAAAAGGTCTCCGACCTGACGGAAAGAGAGCGTTTATTACAACA
AGACCAGTCGGGGTCGCAAGGCCCCGTCATATTGGTGAAACTGAATAACTTTGTGCAGAT
CGCACGGCCTCGCGCCGGCGACAAATCTTTCAAATGTCTGCCCTATCAACTGACGATGGT
ACGTGATATGCCTACCATGGTTGTAACGGGTAACGGAGAATCAGGGTTCGATTCCGGAGA
GGGAGCATGAGAAACGGCTACCACATCC
>HOIR5KG01A0T4D__(reversed) rank=0003975 x=302.5 y=1771.0 length=449
CAAAGATTAAGCCATGCATGTCTAAGTACACGCCTTAACACGGCTAAACTGCGAATGGCT
CATTAAATCAGTTATGGTTCCTTAGATCGTACAATCCTACTTGGATAACTGTGGCAATTC
TAGAGCTAATACATGCAACACAGCTCCGACCTCGCGGGAAGAGCGCTTTTGTTAGCCCAA
AACCAATGCGTCGACTTCGGTAGGCGCTCACACATGGTGACTCTGGACAACTTTGTGCCG
ATCGCACGGCCTTCGCGCCGGCGACGTATCTTTCAAGTGTCTGCCCTATCAACTTTCGAT
GGTACGTGCTATGCCTACCATGGTGATAACGGGTAACGGGGAATCAGGGTTCGATTCCGG
AGAGGGAGCATGAGATACGGCTACCACATCC
>HOIR5KG01B3DBR__(reversed) rank=0003977 x=741.0 y=1445.5 length=444
CAAAGATTAAGCCATGCATGTCTAAGTACATACTTTTACATGGTGAAACCGCGAATGGCT
CATTAAATCAGTTATGGTTCCTTAGATCGTACAATCCTACTTGGATAACTGTGGTAATTC
TAGAGCTAATACATGAAACTGACGCTCCGACCCTCTGGGAAAGAGCGCGTTTATTAGAAC
AAGACCAGTCGGGGTTCTGCCCCGTACGATTGGTGATACTGGATAACTTTGTGCAGATCG
CACGGCCTCGCGCCGGCGACGTATCTTTCAAATGTCTGCCCTATCAACTGTCGATGGTAC
GTGATATGCCTACCATGGTTGTAACGGGTAACGGGGAATCAGGGTTCGATTCCGGAGAGG
GAGCATGAGAAACGGCTACCACATCC
>HOIR5KG01BVY64__(reversed) rank=0004000 x=657.0 y=606.0 length=449
CAAAGATTAAGCCATGCATGTCTAAGTACACGCCTTAACACGGCTAAACTGCGAATGGCT
CATTAAATCAGTTATGGTTCCTTAGATCGTACAATCCTACTTGGATAACTGTGGCAATTC
TAGAGCTAATACATGCAACACAGCTCCGACCTCGCGGGAAGAGCGCTTTTGTTAGCCCAA
AACCAATGCGTCGACTTCGGTAGGCGCTCACACATGGTGACTCTGGACAACTTTGTGCCG
ATCGCACGGCCTTCGCGCCGGCGACGTATCTTTCAAGTGTCTGCCCTATCAACTTTCGAT
GGTACGTGCTATGCCTACCATGGTGATAACGGGTAACGGGGAATCAGGGTTCGATTCCGG
AGAGGGAGCATGAGATACGGCTACCACATCC
>HOIR5KG01BYLWG__(reversed) rank=0004004 x=687.0 y=462.0 length=450
CAAAGATTAAGCCATGCATGTCTAAGTACAAGCCCATATAAGGTGAAACCGCGAATGGCT
CATTAAATCAGCTATGATTCATTGGATCTGTACCCACACTTACTTGGATAACTGTGGTAA
TTCTAGAGCTAATACATGCACCACGTCTCTGACCGCAAGGGAAGAGCGCTTTTATTAGTT
CAAAACCGGTCGGGCCTCGGTCCGTCACCCCAACGTGTTGAATCTGAATAACTTGTCGCT
GAGCGCACGGTCTCTGCACCGGCGCCGCCTCTTTCAAGTGTCTGCCTTATCAGCTTTCGA
TTGTAGGCTATGCGCCTACAATGGCTATAACGGGTAACGGGGAATCAGGGTTCGATTCCG
GAGAGGGAGCCTGAGAAACGGCTACCACATCT
>HOIR5KG01ASH2S__(reversed) rank=0004024 x=207.0 y=2034.5 length=441
CAAAGATTAAGCCATGCAAGTCTAAGTACGAGCTCTCGTACAGTGAAACTGCGAATGGCT
CATTAAATCAGTTATGGTTCATTTGATCGTACAGTTTACTTGGATAACTGTGGTAATTCT
AGAGCTAATACATGCGAGAAGCGCCGACCTCGCGGGAGGCGTGCATTTATCAGACCAAAA
ACCGGCCGCGTCTTCGGGCGCGTTCGCCTTGGTGACTCTGGATAACTTTGCGGATCGCAC
GGTCTAGCACCGGCGACGGATCATTCAAGTGTCTGCCCTATCAACTTTCGTCGGTACGGT
ATTTGCCTACCGAGGTTCTTACGGGTGACGGGGAATCAGGGTTCGATTCCGGAGAGGGAG
CCTGAGAAACGGCTACCACATCC
>HOIR5KG01AUD77__(reversed) rank=0004040 x=229.0 y=245.0 length=449
CAAAGATTAAGCCATGCATGTCTAAGTACACGCCTTAACACGGCTAAACTGCGAATGGCT
CATTAAATCAGTTATGGTTCCTTAGATCGTACAATCCTACTTGGATAACTGTGGCAATTC
TAGAGCTAATACATGCAACACAGCTCCGACCTCGCGGGAAGAGCGCTTTTGTTAGCCCAA
AACCAATGCGTCGACTTCGGTAGGCGCTCACACATGGTGACTCTGGACAACTTTGTGCCG
ATCGCACGGCCTTCGCGCCGGCGACGTATCTTTCAAGTGTCTGCCCTATCAACTTTCGAT
GGTACGTGCTATGCCTACCATGGTGATAACGGGTAACGGGGAATCAGGGTTCGATTCCGG
AGAGGGAGCATGAGATACGGCTACCACATCC
>HOIR5KG01BL8TN__(reversed) rank=0004054 x=546.5 y=1177.0 length=443
CAAAGATTAAGCCATGCATGTCTAAGTACATACCTTAACACGGTGAAACTGCGAATGGCT
CATTAAATCATATGTTATTTCTTAGATCGTACAATCCTACTTGGATAACTGTGGTAATTC
TAGAGCTAATACATGCATCAAAGCTCCGACCTCCGGGGAAGAGCGCTTTTATTAGACCAA
AACCAATCGTCCTCTCGGGGGCGTCCCGTTGGTGACTCTGAATAACTTTAAGCTGATCGC
ATGGCCTCGTGCCGGCGACGTATCTTTCAAGTGTATGCCCTATCAATTGTCGAAGGTAAG
TGACTTGCTTACCTTGATGATAACGGGTAGCGGGGAATCAGGGTTCGATTCCGGAGAGGG
AGCATGAGAAACGGCTACCACATCC
>HOIR5KG01AXXHL__(reversed) rank=0004058 x=269.5 y=1335.0 length=450
CAAAGATTAAGCCAATGCATGTCTAAGTACACGCCTTAACACGGCTAAACTGCGAATGGC
TCATTAAATCAGTTATGGTTCCTTAGATCGTACAATCCTACTTGGATAACTGTGGCAATT
CTAGAGCTAATACATGCAACACAGCTCCGACCTCGCGGGAAGAGCGCTTTTGTTAGCCCA
AAACCAATGCGTCGACTTCGGTAGGCGCTCACACATGGTGACTCTGGACAACTTTGTGCC
GATCGCACGGCCTTCGCGCCGGCGACGTATCTTTCAAGTGTCTGCCCTATCAACTTTCGA
TGGTACGTGCTATGCCTACCATGGTGATAACGGGTAACGGGGAATCAGGGTTCGATTCCG
GAGAGGGAGCATGAGATACGGCTACCACATCC
>HOIR5KG01AE4NE__(reversed) rank=0004094 x=55.0 y=696.5 length=444
CAAAGATTAAGCCATGCATGTCTAAGTACATACTTTTACATGGTGAAACCGCGAATGGCT
CATTAAATCAGTTATGGTTCCTTAGATCGTACAATCCTACTTGGATAACTGTGGTAATTC
TAGAGCTAATACATGAAACTGACGCTCCGACCCTCTGGGAAAGAGCGCGTTTATTAGAAC
AAGACCAGTCGGGGTTCTGCCCCGTACGATTGGTGATACTGGATAACTTTGTGCAGATCG
CACGGCCTCGCGCCGGCGACGTATCTTTCAAATGTCTGCCCTATCAACTGTCGATGGTAC
GTGATATGCCTACCATGGTTGTAACGGGTAACGGGGAATCAGGGTTCGATTCCGGAGAGG
GAGCATGAGAAACGGCTACCACATCC
>HOIR5KG01BAGQ1__(reversed) rank=0004132 x=412.0 y=443.0 length=444
CAAAGATTAAGCCATGCATGTCTAAGTACATACTTTTACATGGTGAAACCGCGAATGGCT
CATTAAATCAGTTATGGTTCCTTAGATCGTACAATCCTACTTGGATAACTGTGGTAATTC
TAGAGCTAATACATGAAACTGACGCTCCGACCCTCTGGGAAAGAGCGCGTTTATTAGAAC
AAGACCAGTCGGGGTTCTGCCCCGTACGATTGGTGATACTGGATAACTTTGTGCAGATCG
CACGGCCTCGCGCCGGCGACGTATCTTTCAAATGTCTGCCCTATCAACTGTCGATGGTAC
GTGATATGCCTACCATGGTTGTAACGGGTAACGGGGAATCAGGGTTCGATTCCGGAGAGG
GAGCATGAGAAACGGCTACCACATCC
>HOIR5KG01BTX8X__(reversed) rank=0004148 x=634.0 y=271.0 length=443
CAAAGATTAAGCCATGCATGTCTAAGTACATACCTTAACACGGTGAAACTGCGAATGGCT
CATTAAATCATATGTTATTTCTTAGATCGTACAATCCTACTTGGATAACTGTGGTAATTC
TAGAGCTAATACATGCATCAAAGCTCCGACCTCCGGGGAAGAGCGCTTTTATTAGACCAA
AACCAATCGTCCTCTCGGGGGCGTCCCGTTGGTGACTCTGAATAACTTTAAGCTGATCGC
ATGGCCTCGTGCCGGCGACGTATCTTTCAAGTGTATGCCCTATCAATTGTCGAAGGTAAG
TGACTTGCTTACCTTGATGATAACGGGTAGCGGGGAATCAGGGTTCGATTCCGGAGAGGG
AGCATGAGAAACGGCTACCACATCC
>HOIR5KG01A7RKK__(reversed) rank=0004156 x=381.0 y=1474.0 length=440
CAAAGATTAAGCCATGCAAGTCTAAGTACGAGCTCTCGTACAGCGAAACTGCGAATGGCT
CATTAAATCAGTTATGGTTCATTTGATCGTATGGTTTACTTGGATAACTGTGGTAATTCT
AGAGCTAATACATGCAAACAGCGCCGACTTCGCGGGAGGCGTGCTTTTATCAGACCAAAA
ACCGACCGCGGCTCCGGCCGCGTTCGACTGGTGACTCTGGATAACCTGGCGGATCGCACG
GTCTAGCACCGGCGACGGATCATTCAAGTGTCTGCCCTATCAACTTTCGTCGGTACGGTA
TTCGCCTACCGAGGTTCTTACGGGTAACGGGGAATCAGGGTTCGATTCCGGAGAGGGAGC
CTGAGAAACGGCTACCACATCC
>HOIR5KG01BOJIC__(reversed) rank=0004157 x=572.5 y=1842.5 length=449
CAAAGATTAAGCCATGCATGTCTAAGTACACGCCTTAACACGGCTAAACTGCGAATGGCT
CATTAAATCAGTTATGGTTCCTTAGATCGTACAATCCTACTTGGATAACTGTGGCAATTC
TAGAGCTAATACATGCAACACAGCTCCGACCTCGCGGGAAGAGCGCTTTTGTTAGCCCAA
AACCAATGCGTCGACTTCGGTAGGCGCTCACACATGGTGACTCTGGACAACTTTGTGCCG
ATCGCACGGCCTTCGCGCCGGCGACGTATCTTTCAAGTGCCTGCCCTATCAACTTTCGAT
GGTACGTGCTATGCCTACCATGGTGATAACGGGTAACGGGGAATCAGGGTTCGATTCCGG
AGAGGGAGCATGAGATACGGCTACCACATCC
>HOIR5KG01ARHQW__(reversed) rank=0004162 x=196.5 y=6.0 length=444
CAAAGATTAAGCCATGCATGTCTAAGTACATACTTTTACATGGTGAAACCGCGAATGGCT
CATTAAATCAGTTATGGTTCCTTAGATCGTACAATCCTACTTGGATAACTGTGGTAATTC
TAGAGCTAATACATGAAACTGACGCTCCGACCCTCTGGGAAAGAGCGCGTTTATTAGAAC
AAGACCAGTCGGGGTTCTGCCCCGTACGATTGGTGATACTGGATAACTTTGTGCAGATCG
CACGGCCTCGCGCCGGCGACGTATCTTTCAAATGTCTGCCCTATCAACTGTCGATGGTAC
GTGATATGCCTACCATGGTTGTAACGGGTAACGGGGAATCAGGGTTCGATTCCGGAGAGG
GAGCATGAGAAACGGCTACCACATCC
>HOIR5KG01BYSU0__(reversed) rank=0004188 x=689.5 y=1290.0 length=449
CAAAGATTAAGCCATGCATGTCTAAGTACACGCCTTAACACGGCTAAACTGCGAATGGCT
CATTAAATCAGTTATGGTTCCTTAGATCGTACAATCCTACTTGGATAACTGTGGCAATTC
TAGAGCTAATACATGCAACACAGCTCCGACCTCGCGGGAAGAGCGCTTTTGTTAGCCCAA
AACCAATGCGTCGACTTCGGTAGGCGCTCACACATGGTGACTCTGGACAACTTTGTGCCG
ATCGCACGGCCTTCGCGCCGGCGACGTATCTTTCAAGTGTCTGCCCTATCAACTTTCGAT
GGTACGTGCTATGCCTACCATGGTGATAACGGGTAACGGGGAATCAGGGTTCGATTCCGG
AGAGGGAGCATGAGATACGGCTACCACATCC
>HOIR5KG01ABFX4__(reversed) rank=0004243 x=13.0 y=746.0 length=441
CAAAGATTAAGCCATGCATGTCTAAGTACATACCTTAACACGGTGAAACTGCGAATGGCT
CATTAAATCATATGTTATTTCTTAGATCGTACAATCCTACTTGGATAACTGTGGTAATTC
TAGAGCTAATACATGCATCAAAGCTCCGACCTCCGGGGAAGAGCGCTTTTATTAGACCAA
AACCAATCGTCCTCTCGGGGGCGTCCCGTTGGTGACTCTGAATAACTTTAAGCTGATCGC
ATGGCCTCGTGCCGGCGACGTATCTTTCAAGTGTATGCCCTATCAATTGTCGAAGGTAAG
TGACTTGCTTACCTTGATGATAACGGGTAGCGGGGAATCAGGGTTCGATTCCGGAGAGGG
AGCATGAGAAACGGCTACCACATCC
>HOIR5KG01BD8K0__(reversed) rank=0004253 x=455.0 y=354.0 length=444
CAAAGATTAAGCCATGCATGTCTAAGTACATACTTTTACATGGTGAAACCGCGAATGGCT
CATTAAATCAGTTATGGTTCCTTAGATCGTACAATCCTACTTGGATAACTGTGGTAATTC
TAGAGCTAATACATGAAACTGACGCTCCGACCCTCTGGGAAAGAGCGCGTTTATTAGAAC
AAGACCAGTCGGGGTTCTGCCCCGTACGATTGGTGATACTGGATAACTTTGTGCAGATCG
CACGGCCTCGCGCCGGCGACGTATCTTTCAAATGTCTGCCCTATCAACTGTCGATGGTAC
GTGATATGCCTACCATGGTTGTAACGGGTAACGGGGAATCAGGGTTCGATTCCGGAGAGG
GAGCATGAGAAACGGCTACCACATCC
>HOIR5KG01BWHRU__(reversed) rank=0004337 x=663.0 y=104.0 length=449
CAAAGATTAAGCCATGCATGTCTAAGTACACGCCTTAACACGGCTAAACTGCGAATGGCT
CATTAAATCAGTTATGGTTCCTTAGATCGTACAATCCTACTTGGATAACTGTGGCAATTC
TAGAGCTAATACATGCAACACAGCTCCGACCTCGCGGGAAGAGCGCTTTTGTTAGCCCAA
AACCAATGCGTCGACTTCGGTAGGCGCTCACACATGGTGACTCTGGACAACTTTGTGCCG
ATCGCACGGCCTTCGCGCCGGCGACGTATCTTTCAAGTGTCTGCCCTATCAACTTTCGAT
GGTACGTGCTATGCCTACCATGGTGATAACGGGTAACGGGGAATCAGGGTTCGATTCCGG
AGAGGGAGCATGAGATACGGCTACCACATCC
>HOIR5KG01ATGP0__(reversed) rank=0004360 x=218.0 y=1878.0 length=450
CAAAGATTAAGCCATGCATGTCTAAGTACAAGCCCATATAAGGTGAAACCGCGAATGGCT
CATTAAATCAGCTATGATTCATTGGATCTGTACCCACACTTACTTGGATAACTGTGGTAA
TTCTAGAGCTAATACATGCACCACGTCTCTGACCGCAAGGGAAGAGCGCTTTTATTAGTT
CAAAACCGGTCGGGCCTCGGTCCGTCACCCCAACGTGTTGAATCTGAATAACTTGTCGCT
GAGCGCACGGTCTCTGCACCGGCGCCGCCTCTTTCAAGTGTCTGCCTTATCAGCTTTCGA
TTGTAGGCTATGCGCCTACAATGGCTATAACGGGTAATGGGGAATCAGGGTTCGATTCCG
GAGAGGGAGCCTGAGAAACGGCTACCACATCT
>HOIR5KG01AP3GT__(reversed) rank=0004416 x=180.5 y=379.0 length=449
CAAAGATTAAGCCATGCATGTCTAAGTACACGCCTTAACACGGCTAAACTGCGAATGGCT
CATTAAATCAGTTATGGTTCCTTAGATCGTACAATCCTACTTGGATAACTGTGGCAATTC
TAGAGCTAATACATGCAACACAGCTCCGACCTCGCGGGAAGAGCGCTTTTGTTAGCCCAA
AACCAATGCGTCGACTTCGGTAGGCGCTCACACATGGTGACTCTGGACAACTTTGTGCCG
ATCGCACGGCCTTCGCGCCGGCGACGTATCTTTCAAGTGTCTGCCCTATCAACTTTCGAT
GGTACGTGCTATGCCTACCATGGTGATAACGGGTAACGGGGAATCAGGGTTCGATTCCGG
AGAGGGAGCATGAGATACGGCTACCACATCC
>HOIR5KG01AJB5O__(reversed) rank=0004454 x=103.0 y=442.0 length=444
CAAAGATTAAGCCATGCATGTCTAAGTACATACTTTTACATGGTGAAACCGCGAATGGCT
CATTAAATCAGTTATGGTTCCTTAGATCGTACAATCCTACTTGGATAACTGTGGTAATTC
TAGAGCTAATACATGAAACTGACGCTCCGACCCTCTGGGAAAGAGCGCGTTTATTAGAAC
AAGACCAGTCGGGGTTCTGCCCCGTACGATTGGTGATACTGGATAACTTTGTGCAGATCG
CACGGCCTCGCGCCGGCGACGTATCTTTCAAATGTCTGCCCTATCAACTGTCGATGGTAC
GTGATATGCCTACCATGGTTGTAACGGGTAACGGGGAATCAGGGTTCGATTCCGGAGAGG
GAGCATGAGAAACGGCTACCACATCC
>HOIR5KG01ALG6C__(reversed) rank=0004455 x=127.0 y=1954.0 length=444
CAAAGATTAAGCCATGCATGTCTAAGTACATACTTTTACATGGTGAAACCGCGAATGGCT
CATTAAATCAGTTATGGTTCCTTAGATCGTACAATCCTACTTGGATAACTGTGGTAATTC
TAGAGCTAATACATGAAACTGACGCTCCGACCCTCTGGGAAAGAGCGCGTTTATTAGAAC
AAGACCAGTCGGGGTTCTGCCCCGTACGATTGGTGATACTGGATAACTTTGTGCAGATCG
CACGGCCTCGCGCCGGCGACGTATCTTTCAAATGTCTGCCCTATCAACTGTCGATGGTAC
GTGATATGCCTACCATGGTTGTAACGGGTAACGGGGAATCAGGGTTCGATTCCGGAGAGG
GAGCATGAGAAACGGCTACCACATCC
>HOIR5KG01BAT2Z__(reversed) rank=0004461 x=416.0 y=1337.5 length=448
CAAAGATTAAGCCATGCATGTCTAAGTACACGCCTTAACACGGCTAAACTGCGAATGGCT
CATTAAATCAGTTATGGTTCCTTAGATCGTACAATCCTACTTGGATAACTGTGGCAATTC
TAGAGCTAATACATGCAACACAGCTCCGACCTCGCGGGAAGAGCGCTTTTGTTAGCCCAA
AACCAATGCGTCGACTTCGGTAGGCGCTCACACATGGTGACTCTGGACAACTTTGTGCCG
ATCGCACGGCCTTCGCGCCGGCGACGTATCTTTCAAGTGTCTGCCCTATCAACTTTCGAT
GGTACGTGCTATGCCTACCATGGTGATAACGGGTAACGGGGAATCAGGGTTCGATTCCGG
AGAGGGAGCATGAGATACGGCTACCACATCC
>HOIR5KG01ABS3X__(reversed) rank=0004470 x=17.5 y=1419.0 length=449
CAAAGATTAAGCCATGCATGTCTAAGTACACGCCTTAACACGGCTAAACTGCGAATGGCT
CATTAAATCAGTTATGGTTCCTTAGATCGTACAATCCTACTTGGATAACTGTGGCAATTC
TAGAGCTAATACATGCAACACAGCTCCGACCTCGCGGGAAGAGCGCTTTTGTTAGCCCAA
AACCAATGCGTCGACTTCGGTAGGCGCTCACACATGGTGACTCTGGACAACTTTGTGCCG
ATCGCACGGCCTTCGCGCCGGCGACGTATCTTTCAAGTGTCTGCCCTATCAACTTTCGAT
GGTACGTGCTATGCCTACCATGGTGATAACGGGTAACGGGGAATCAGGGTTCGATTCCGG
AGAGGGAGCATGAGATACGGCTACCACATCC
>HOIR5KG01AE1SR__(reversed) rank=0004547 x=54.5 y=1097.0 length=443
CAAAGATTAAGCCATGCATGTCTAAGTACATACCTTAACACGGTGAAACTGCGAATGGCT
CATTAAATCATATGTTATTTCTTAGATCGTACAATCCTACTTGGATAACTGTGGTAATTC
TAGAGCTAATACATGCATCAAAGCTCCGACCTCCGGGGAAGAGCGCTTTTATTAGACCAA
AACCAATCGTCCTCTCGGGGGCGTCCCGTTGGTGACTCTGAATAACTTTAAGCTGATCGC
ATGGCCTCGTGCCGGCGACGTATCTTTCAAGTGTATGCCCTATCAATTGTCGAAGGTAAG
TGACTTGCTTACCTTGATGATAACGGGTAGCGGGGAATCAGGGTTCGATTCCGGAGAGGG
AGCATGAGAAACGGCTACCACATCC
>HOIR5KG01A6S1E__(reversed) rank=0004571 x=370.0 y=1776.0 length=440
CAAAGATTAAGCCATGCAAGTCTAAGTACGAGCTCTCGTACAGTGAAACTGCGAATGGCT
CATTAAATCAGTTATGGTTCATTTGATCGTACAGTTTACTTGGATAACTGTGGTAATTCT
AGAGCTAATACATGCGAGAAGCGCCGACCTCGCGGGAGGCGTGCATTTATCAGACCAAAA
ACCGGCCGCGTCTTCGGGCGCGTTCGCCTTGGTGACTCTGGATAACTTTGCGGATCGCAC
GGTCTAGCACCGGCGACGGATCATTCAAGTGTCTGCCCTATCAACTTTCGTCGGTACGGT
ATTTGCCTACCGAGGTTCTTACGGGTGACGGGGAATCAGGGTTCGATTCCGGAGAGGGAG
CCTGAGAAACGGCTACCACATCC
>HOIR5KG01ATO55__(reversed) rank=0004581 x=221.0 y=539.0 length=440
CAAAGATTAAGCCATGCAAGTCTAAGTACGAGCTCTCGTACAGCGAAACTGCGAATGGCT
CATTAAATCAGTTATGGTTCATTTGATCGTATGGTTTACTTGGATAACTGTGGTAATTCT
AGAGCTAATACATGCAAACAGCGCCGACTTCGCGGGAGGCGTGCTTTTATCAGACCAAAA
ACCGACCGCGGCTCCGGCCGCGTTCGACTGGTGACTCTGGATAACCTGGCGGATCGCACG
GTCTAGCACCGGCGACGGATCATTCAAGTGTCTGCCCTATCAACTTTCGTCGGTACGGTA
TTCGCCTACCGAGGTTCTTACGGGTAACGGGGAATCAGGGTTCGATTCCGGAGAGGGAGC
CTGAGAAACGGCTACCACATCC
>HOIR5KG01AQKIN__(reversed) rank=0004608 x=185.0 y=1997.5 length=449
CAAAGATTAAGCCATGCATGTCTAAGTACACGCCTTAACACGGCTAAACTGCGAATGGCT
CATTAAATCAGTTATGGTTCCTTAGATCGTACAATCCTACTTGGATAACTGTGGCAATTC
TAGAGCTAATACATGCAACACAGCTCCGACCTCGCGGGAAGAGCGCTTTTGTTAGCCCAA
AACCAATGCGTCGACTTCGGTAGGCGCTCACACATGGTGACTCTGGACAACTTTGTGCCG
ATCGCACGGCCTTCGCGCCGGCGACGTATCTTTCAAGTGTCTGCCCTATCAACTTTCGAT
GGTACGTGCTATGCCTACCATGGTGATAACGGGTAACGGGGAATCAGGGTTCGATTCCGG
AGAGGGAGCATGAGATACGGCTACCACATCC
>HOIR5KG01BR4FI__(reversed) rank=0004614 x=613.0 y=988.0 length=449
CAAAGATTAAGCCATGCATGTCTAAGTACACGCCTTAACACGGCTAAACTGCGAATGGCT
CATTAAATCAGTTATGGTTCCTTAGATCGTACAATCCTACTTGGATAACTGTGGCAATTC
TAGAGCTAATACATGCAACACAGCTCCGACCTCGCGGGAAGAGCGCTTTTGTTAGCCCAA
AACCAATGCGTCGACTTCGGTAGGCGCTCACACATGGTGACTCTGGACAACTTTGTGCCG
ATCGCACGGCCTTCGCGCCGGCGACGTATCTTTCAAGTGTCTGCCCTATCAACTTTCGAT
GGTACGTGCTATGCCTACCATGGTGATAACGGGTAACGGGGAATCAGGGTTCGATTCCGG
AGAGGGAGCATGAGATACGGCTACCACATCC
>HOIR5KG01ADGLP__(reversed) rank=0004615 x=36.0 y=699.5 length=443
CAAAGATTAAGCCATGCATGTCTAAGTACATACCTTAACACGGTGAAACTGCGAATGGCT
CATTAAATCATATGTTATTTCTTAGATCGTACAATCCTACTTGGATAACTGTGGTAATTC
TAGAGCTAATACATGCATCAAAGCTCCGACCTCCGGGGAAGAGCGCTTTTATTAGACCAA
AACCAATCGTCCTCTCGGGGGCGTCCCGTTGGTGACTCTGAATAACTTTAAGCTGATCGC
ATGGCCTCGTGCCGGCGACGTATCTTTCAAGTGTATGCCCTATCAATTGTCGAAGGTAAG
TGACTTGCTTACCTTGATGATAACGGGTAGCGGGGAATCAGGGTTCGATTCCGGAGAGGG
AGCATGAGAAACGGCTACCACATCC
>HOIR5KG01AY225__(reversed) rank=0004657 x=282.5 y=1999.0 length=440
CAAAGATTAAGCCATGCAAGTCTAAGTACGAGCTCTCGTACAGCGAAACTGCGAATGGCT
CATTAAATCAGTTATGGTTCATTTGATCGTATGGTTTACTTGGATAACTGTGGTAATTCT
AGAGCTAATACATGCAAACAGCGCCGACTTCGCGGGAGGCGTGCTTTTATCAGACCAAAA
ACCGACCGCGGCTCCGGCCGCGTTCGACTGGTGACTCTGGATAACCTGGCGGATCGCACG
GTCTAGCACCGGCGACGGATCATTCAAGTGTCTGCCCTATCAACTTTCGTCGGTACGGTA
TTCGCCTACCGAGGTTCTTACGGGTAACGGGGAATCAGGGTTCGATTCCGGAGAGGGAGC
CTGAGAAACGGCTACCACATCC
>HOIR5KG01AYFLP__(reversed) rank=0004705 x=275.0 y=235.5 length=445
CAAAGATTAAGCCATGCATGTCTAAGTACATACTTTTACATGGTGAAACCGCGAATGGCT
CATTAAATCAGTTATGGTTCCTTAGATCGTACAATCCTACTTGGATAACTGTGGTAATTC
TAGAGCTAATACATGAAAAAGGTCTCCGACCTGACGGAAAGAGAGCGTTTATTACAACAA
GACCAGTCGGGGTCGCAAGGCCCCGTCATATTGGTGAAACTGAATAACTTTGTGCAGATC
GCACGGCCTCGCGCCGGCGACAAATCTTTCAAATGTCTGCCCTATCAACTGACGATGGTA
CGTGATATGCCTACCATGGTTGTAACGGGTAACGGAGAATCAGGGTTCGATTCCGGAGAG
GGAGCATGAGAAACGGCTACCACATCC
>HOIR5KG01AOCYZ__(reversed) rank=0004730 x=160.5 y=1305.0 length=445
CAAAGATTAAGCCATGCATGTCTAAGTACATACTTTTACATGGTGAAACCGCGAATGGCT
CATTAAATCAGTTATGGTTCCTTAGATCGTACAATCCTACTTGGATAACTGTGGTAATTC
TAGAGCTAATACATGAAAAAGGTCTCCGACCTGACGGAAAGAGAGCGTTTATTACAACAA
GACCAGTCGGGGTCGCAAGGCCCCGTCATATTGGTGAAACTGAATAACTTTGTGCAGATC
GCACGGCCTCGCGCCGGCGACAAATCTTTCAAATGTCTGCCCTATCAACTGACGATGGTA
CGTGATATGCCTACCATGGTTGTAACGGGTAACGGAGAATCAGGGTTCGATTCCGGAGAG
GGAGCATGAGAAACGGCTACCACATCC
>HOIR5KG01A590J__(reversed) rank=0004733 x=364.0 y=1697.0 length=441
CAAAGATTAAGCCATGCAAGTCTAAGTACGAGCTCTCGTACAGTGAAACTGCGAATGGCT
CATTAAATCAGTTATGGTTCATTTGATCGTACAGTTTACTTGGATAACTGTGGTAATTCT
AGAGCTAATACATGCGAGAAGCGCCGACCTCGCGGGAGGCGTGCATTTATCAGACCAAAA
ACCGGCCGCGTCTTCGGGCGCGTTCGCCTTGGTGACTCTGGATAACTTTGCGGATCGCAC
GGTCTAGCACCGGCGACGGATCATTCAAGTGTCTGCCCTATCAACTTTCGTCGGTACGGT
ATTTGCCTACCGAGGTTCTTACGGGTGACGGGGAATCAGGGTTCGATTCCGGAGAGGGAG
CCTGAGAAACGGCTACCACATCC
>HOIR5KG01APBB3__(reversed) rank=0004757 x=171.0 y=785.0 length=443
CAAAGATTAAGCCATGCATGTCTAAGTACATACCTTAACACGGTGAAACTGCGAATGGCT
CATTAAATCATATGTTATTTCTTAGATCGTACAATCCTACTTGGATAACTGTGGTAATTC
TAGAGCTAATACATGCATCAAAGCTCCGACCTCCGGGGAAGAGCGCTTTTATTAGACCAA
AACCAATCGTCCTCTCGGGGGCGTCCCGTTGGTGACTCTGAATAACTTTAAGCTGATCGC
ATGGCCTCGTGCCGGCGACGTATCTTTCAAGTGTATGCCCTATCAATTGTCGAAGGTAAG
TGACTTGCTTACCTTGATGATAACGGGTAGCGGGGAATCAGGGTTCGATTCCGGAGAGGG
AGCATGAGAAACGGCTACCACATCC
>HOIR5KG01BDDZD__(reversed) rank=0004761 x=445.5 y=1655.0 length=449
CAAAGATTAAGCCATGCATGTCTAAGTACACGCCTTAACACGGCTAAACTGCGAATGGCT
CATTAAATCAGTTATGGTTCCTTAGATCGTACAATCCTACTTGGATAACTGTGGCAATTC
TAGAGCTAATACATGCAACACAGCTCCGACCTCGCGGGAAGAGCGCTTTTGTTAGCCCAA
AACCAATGCGTCGACTTCGGTAGGCGCTCACACATGGTGACTCTGGACAACTTTGTGCCG
ATCGCACGGCCTTCGCGCCGGCGACGTATCTTTCAAGTGTCTGCCCTATCAACTTTCGAT
GGTACGTGCTATGCCTACCATGGTGATAACGGGTAACGGGGAATCAGGGTTCGATTCCGG
AGAGGGAGCATGAGATACGGCTACCACATCC
>HOIR5KG01AKEJY__(reversed) rank=0004774 x=115.5 y=1052.0 length=441
CAAAGATTAAGCCATGCAAGTCTAAGTACGAGCTCTCGTACAGTGAAACTGCGAATGGCT
CATTAAATCAGTTATGGTTCATTTGATCGTACAGTTTACTTGGATAACTGTGGTAATTCT
AGAGCTAATACATGCGAGAAGCGCCGACCTCGCGGGAGGCGTGCATTTATCAGACCAAAA
ACCGGCCGCGTCTTCGGGCGCGTTCGCCTTGGTGACTCTGGATAACTTTGCGGATCGCAC
GGTCTAGCACCGGCGACGGATCATTCAAGTGTCTGCCCTATCAACTTTCGTCGGTACGGT
ATTTGCCTACCGAGGTTCTTACGGGTGACGGGGAATCAGGGTTCGATTCCGGAGAGGGAG
CCTGAGAAACGGCTACCACATCC
>HOIR5KG01ALWZN__(reversed) rank=0004780 x=132.5 y=1969.0 length=449
CAAAGATTAAGCCATGCATGTCTAAGTACACGCCTTAACACGGCTAAACTGCGAATGGCT
CATTAAATCAGTTATGGTTCCTTAGATCGTACAATCCTACTTGGATAACTGTGGCAATTC
TAGAGCTAATACATGCAACACAGCTCCGACCTCGCGGGAAGAGCGCTTTTGTTAGCCCAA
AACCAATGCGTCGACTTCGGTAGGCGCTCACACATGGTGACTCTGGACAACTTTGTGCCG
ATCGCACGGCCTTCGCGCCGGCGACGTATCTTTCAAGTGTCTGCCCTATCAACTTTCGAT
GGTACGTGCTATGCCTACCATGGTGATAACGGGTAACGGGGAATCAGGGTTCGATTCCGG
AGAGGGAGCATGAGATACGGCTACCACATCC
>HOIR5KG01AGM0C__(reversed) rank=0004785 x=72.0 y=1514.0 length=444
CAAAGATTAAGCCATGCATGTCTAAGTACATACTTTTACATGGTGAAACCGCGAATGGCT
CATTAAATCAGTTATGGTTCCTTAGATCGTACAATCCTACTTGGATAACTGTGGTAATTC
TAGAGCTAATACATGAAACTGACGCTCCGACCCTCTGGGAAAGAGCGCGTTTATTAGAAC
AAGACCAGTCGGGGTTCTGCCCCGTACGATTGGTGATACTGGATAACTTTGTGCAGATCG
CACGGCCTCGCGCCGGCGACGTATCTTTCAAATGTCTGCCCTATCAACTGTCGATGGTAC
GTGATATGCCTACCATGGTTGTAACGGGTAACGGGGAATCAGGGTTCGATTCCGGAGAGG
GAGCATGAGAAACGGCTACCACATCC
>HOIR5KG01A8MX8__(reversed) rank=0004787 x=391.0 y=1182.5 length=441
CAAAGATTAAGCCATGCAAGTCTAAGTACGAGCTCTCGTACAGTGAAACTGCGAATGGCT
CATTAAATCAGTTATGGTTCATTTGATCGTACAGTTTACTTGGATAACTGTGGTAATTCT
AGAGCTAATACATGCGAGAAGCGCCGACCTCGCGGGAGGCGTGCATTTATCAGACCAAAA
ACCGGCCGCGTCTTCGGGCGCGTTCGCCTTGGTGACTCTGGATAACTTTGCGGATCGCAC
GGTCTAGCACCGGCGACGGATCATTCAAGTGTCTGCCCTATCAACTTTCGTCGGTACGGT
ATTTGCCTACCGAGGTTCTTACGGGTGACGGGGAATCAGGGTTCGATTCCGGAGAGGGAG
CCTGAGAAACGGCTACCACATCC
>HOIR5KG01AO15D__(reversed) rank=0004792 x=168.0 y=1167.0 length=444
CAAAGATTAAGCCATGCATGTCTAAGTACATACTTTTACATGGTGAAACCGCGAATGGCT
CATTAAATCAGTTATGGTTCCTTAGATCGTACAATCCTACTTGGATAACTGTGGTAATTC
TAGAGCTAATACATGAAACTGACGCTCCGACCCTCTGGGAAAGAGCGCGTTTATTAGAAC
AAGACCAGTCGGGGTTCTGCCCCGTACGATTGGTGATACTGGATAACTTTGTGCAGATCG
CACGGCCTCGCGCCGGCGACGTATCTTTCAAATGTCTGCCCTATCAACTGTCGATGGTAC
GTGATATGCCTACCATGGTTGTAACGGGTAACGGGGAATCAGGGTTCGATTCCGGAGAGG
GAGCATGAGAAACGGCTACCACATCC
>HOIR5KG01ACXGE rank=0004798 x=30.0 y=460.5 length=444
CAAAGATTAAGCCATGCATGTCTAAGTACATACTTTTACATGGTGAAACCGCGAATGGCT
CATTAAATCAGTTATGGTTCCTTAGATCGTACAATCCTACTTGGATAACTGTGGTAATTC
TAGAGCTAATACATGAAACTGACGCTCCGACCCTCTGGGAAAGAGCGCGTTTATTAGAAC
AAGACCAGTCGGGGTTCTGCCCCGTACGATTGGTGATACTGGATAACTTTGTGCAGATCG
CACGGCCTCGCGCCGGCGACGTATCTTTCAAATGTCTGCCCTATCAACTGTCGATGGTAC
GTGATATGCCTACCATGGTTGTAACGGGTAACGGGGAATCAGGGTTCGATTCCGGAGAGG
GAGCATGAGAAACGGCTACCACATCC
>HOIR5KG01BVJ9L__(reversed) rank=0004838 x=652.0 y=1735.0 length=440
CAAAGATTAAGCCATGCAAGTCTAAGTACGAGCTCTCGTACAGCGAAACTGCGAATGGCT
CATTAAATCAGTTATGGTTCATTTGATCGTATGGTTTACTTGGATAACTGTGGTAATTCT
AGAGCTAATACATGCAAACAGCGCCGACTTCGCGGGAGGCGTGCTTTTATCAGACCAAAA
ACCGACCGCGGCTCCGGCCGCGTTCCACTGGTGACTCTGGATAACCTGGCGGATCGCACG
GTCTAGCACCGGCGACGGATCATTCAAGTGTCTGCCCTATCAACTTTCGTCGGTACGGTA
TTCGCCTACCGAGGTTCTTACGGGTAACGGGGAATCAGGGTTCGATTCCGGAGAGGGAGC
CTGAGAAACGGCTACCACATCC
>HOIR5KG01APRRW__(reversed) rank=0004882 x=176.0 y=1610.0 length=444
CAAAGATTAAGCCATGCATGTCTAAGTACATACTTTTACATGGTGAAACCGCGAATGGCT
CATTAAATCAGTTATGGTTCCTTAGATCGTACAATCCTACTTGGATAACTGTGGTAATTC
TAGAGCTAATACATGAAACTGACGCTCCGACCCTCTGGGAAAGAGCGCGTTTATTAGAAC
AAGACCAGTCGGGGTTCTGCCCCGTACGATTGGTGATACTGGATAACTTTGTGCAGATCG
CACGGCCTCGCGCCGGCGACGTATCTTTCAAATGTCTGCCCTATCAACTGTCGATGGTAC
GTGATATGCCTACCATGGTTGTAACGGGTAACGGGGAATCAGGGTTCGATTCCGGAGAGG
GAGCATGAGAAACGGCTACCACATCC
>HOIR5KG01AO4ZD__(reversed) rank=0004886 x=169.0 y=743.0 length=449
CAAAGATTAAGCCATGCATGTCTAAGTACACGCCTTAACACGGCTAAACTGCGAATGGCT
CATTAAATCAGTTATGGTTCCTTAGATCGTACAATCCTACTTGGATAACTGTGGCAATTC
TAGAGCTAATACATGCAACACAGCTCCGACCTCGCGGGAAGAGCGCTTTTGTTAGCCCAA
AACCAATGCGTCGACTTCGGTAGGCGCTCACACATGGTGACTCTGGACAACTTTGTGCCG
ATCGCACGGCCTTCGCGCCGGCGACGTATCTTTCAAGTGTCTGCCCTATCAACTTTCGAT
GGTACGTGCTATGCCTACCATGGTGATAACGGGTAACGGGGAATCAGGGTTCGATTCCGG
AGAGGGAGCATGAGATACGGCTACCACATCC
>HOIR5KG01A8MJK__(reversed) rank=0004903 x=391.0 y=654.5 length=449
CAAAGATTAAGCCATGCATGTCTAAGTACACGCCTTAACACGGCTAAACTGCGAATGGCT
CATTAAATCAGTTATGGTTCCTTAGATCGTACAATCCTACTTGGATAACTGTGGCAATTC
TAGAGCTAATACATGCAACACAGCTCCGACCTCGCGGGAAGAGCGCTTTTGTTAGCCCAA
AACCAATGCGTCGACTTCGGTAGGCGCTCACACATGGTGACTCTGGACAACTTTGTGCCG
ATCGCACGGCCTTCGCGCCGGCGACGTATCTTTCAAGTGTCTGCCCTATCAACTTTCGAT
GGTACGTGCTATGCCTACCATGGTGATAACGGGTAACGGGGAATCAGGGTTCGATTCCGG
AGAGGGAGCATGAGATACGGCTACCACATCC
>HOIR5KG01BJVSV__(reversed) rank=0004913 x=519.0 y=1581.5 length=449
CAAAGATTAAGCCATGCATGTCTAAGTACACGCCTTAACACGGCTAAACTGCGAATGGCT
CATTAAATCAGTTATGGTTCCTTAGATCGTACAATCCTACTTGGATAACTGTGGCAATTC
TAGAGCTAATACATGCAACACAGCTCCGACCTCGCGGGAAGAGCGCTTTTGTTAGCCCAA
AACCAATGCGTCGACTTCGGTAGGCGCTCACACATGGTGACTCTGGACAACTTTGTGCCG
ATCGCACGGCCTTCGCGCCGGCGACGTATCTTTCAAGTGTCTGCCCTATCAACTTTCGAT
GGTACGTGCTATGCCTACCATGGTGATAACGGGTAACGGGGAATCAGGGTTCGATTCCGG
AGAGGGAGCATGAGATACGGCTACCACATCC
>HOIR5KG01BLADJ__(reversed) rank=0004917 x=535.0 y=1589.5 length=449
CAAAGATTAAGCCATGCATGTCTAAGTACACGCCTTAACACGGCTAAACTGCGAATGGCT
CATTAAATCAGTTATGGTTCCTTAGATCGTACAATCCTACTTGGATAACTGTGGCAATTC
TAGAGCTAATACATGCAACACAGCTCCGACCTCGCGGGAAGAGCGCTTTTGTTAGCCCAA
AACCAATGCGTCGACTTCGGTAGGCGCTCACACATGGTGACTCTGGACAACTTTGTGCCG
ATCGCACGGCCTTCGCGCCGGCGACGTATCTTTCAAGTGTCTGCCCTATCAACTTTCGAT
GGTACGTGCTATGCCTACCATGGTGATAACGGGTAACGGGGAATCAGGGTTCGATTCCGG
AGAGGGAGCATGAGATACGGCTACCACATCC
>HOIR5KG01AS9QX__(reversed) rank=0004956 x=216.0 y=1031.0 length=450
CAAAGATTAAGCCATGCATGTCTAAGTACAAGCCCATATAAGGTGAAACCGCGAATGGCT
CATTAAATCAGCTATGATTCATTGGATCTGTACCCACACTTACTTGGATAACTGTGGTAA
TTCTAGAGCTAATACATGCACCACGTCTCTGACCGCAAGGGAAGAGCGCTTTTATTAGTT
CAAAACCGGTCGGGCCTCGGTCCGTCACCCCAACGTGTTGAATCTGAATAACTTGTCGCT
GAGCGCACGGTCTCTGCACCGGCGCCGCCTCTTTCAAGTGTCTGCCTTATCAGCTTTCGA
TTGTAGGCTATGCGCCTACAATGGCTATAACGGGTAACGGGGAATCAGGGTTCGATTCCG
GAGAGGGAGCCTGAGAAACGGCTACCACATCT
>HOIR5KG01ALSTK__(reversed) rank=0004964 x=131.5 y=662.0 length=440
CAAAGATTAAGCCATGCAAGTCTAAGTACGAGCTCTCGTACAGCGAAACTGCGAATGGCT
CATTAAATCAGTTATGGTTCATTTGATCGTATGGTTTACTTGGATAACTGTGGTAATTCT
AGAGCTAATACATGCAAACAGCGCCGACTTCGCGGGAGGCGTGCTTTTATCAGACCAAAA
ACCGACCGCGGCTCCGGCCGCGTTCGACTGGTGACTCTGGATAACCTGGCGGATCGCACG
GTCTAGCACCGGCGACGGATCATTCAAGTGTCTGCCCTATCAACTTTCGTCGGTACGGTA
TTCGCCTACCGAGGTTCTTACGGGTAACGGGGAATCAGGGTTCGATTCCGGAGAGGGAGC
CTGAGAAACGGCTACCACATCC
>HOIR5KG01BJRV6__(reversed) rank=0004968 x=518.5 y=612.0 length=449
CAAAGATTAAGCCATGCATGTCTAAGTACACGCCTTAACACGGCTAAATTGCGAATGGCT
CATTAAATCAGTTATGGTTCCTTAGATCGTACAATCCTACTTGGATAACTGTGGCAATTC
TAGAGCTAATACATGCAACACAGCTCCGACCTCGCGGGAAGAGCGCTTTTGTTAGCCCAA
AACCAATGCGTCGACTTCGGTAGGCGCTCACACATGGTGACTCTGGACAACTTTGTGCCG
ATCGCACGGCCTTCGCGCCGGCGACGTATCTTTCAAGTGTCTGCCCTATCAACTTTCGAT
GGTACGTGCTATGCCTACCATGGTGATAACGGGTAACGGGGAATCAGGGTTCGATTCCGG
AGAGGGAGCATGAGATACGGCTACCACATCC
>HOIR5KG01BXTGF__(reversed) rank=0004974 x=678.0 y=461.0 length=443
CAAAGATTAAGCCATGCATGTCTAAGTACATACCTTAACACGGTGAAACTGCGAATGGCT
CATTAAATCATATGTTATTTCTTAGATCGTACAATCCTACTTGGATAACTGTGGTAATTC
TAGAGCTAATACATGCATCAAAGCTCCGACCTCCGGGGAAGAGCGCTTTTATTAGACCAA
AACCAATCGTCCTCTCGGGGGCGTCCCGTTGGTGACTCTGAATAACTTTAAGCTGATCGC
ATGGCCTCGTGCCGGCGACGTATCTTTCAAGTGTATGCCCTATCAATTGTCGAAGGTAAG
TGACTTGCTTACCTTGATGATAACGGGTAGCGGGGAATCAGGGTTCGATTCCGGAGAGGG
AGCATGAGAAACGGCTACCACATCC
>HOIR5KG01APRCI__(reversed) rank=0005000 x=176.0 y=1056.0 length=449
CAAAGATTAAGCCATGCATGTCTAAGTACACGCCTTAACACGGCTAAACTGCGAATGGCT
CATTAAATCAGTTATGGTTCCTTAGATCGTACAATCCTACTTGGATAACTGTGGCAATTC
TAGAGCTAATACATGCAACACAGCTCCGACCTCGCGGGAAGAGCGCTTTTGTTAGCCCAA
AACCAATGCGTCGACTTCGGTAGGCGCTCACACATGGTGACTCTGGACAACTTTGTGCCG
ATCGCACGGCCTTCGCGCCGGCGACGTATCTTTCAAGTGTCTGCCCTATCAACTTTCGAT
GGTACGTGCTATGCCTACCATGGTGATAACGGGTAACGGGGAATCAGGGTTCGATTCCGG
AGAGGGAGCATGAGATACGGCTACCACATCC
>HOIR5KG01AHHUB__(reversed) rank=0005014 x=82.0 y=513.0 length=444
CAAAGATTAAGCCATGCATGTCTAAGTACATACTTTTACATGGTGAAACCGCGAATGGCT
CATTAAATCAGTTATGGTTCCTTAGATCGTACAATCCTACTTGGATAACTGTGGTAATTC
TAGAGCTAATACATGAAACTGACGCTCCGACCCTCTGGGAAAGAGCGCGTTTATTAGAAC
AAGACCAGTCGGGGTTCTGCCCCGTACGATTGGTGATACTGGATAACTTTGTGCAGATCG
CACGGCCTCGCGCCGGCGACGTATCTTTCAAATGTCTGCCCTATCAACTGTCGATGGTAC
GTGATATGCCTACCATGGTTGTAACGGGTAACGGGGAATCAGGGTTCGATTCCGGAGAGG
GAGCATGAGAAACGGCTACCACATCC
>HOIR5KG01BB1WC__(reversed) rank=0005016 x=430.0 y=778.0 length=444
CAAAGATTAAGCCATGCATGTCTAAGTACATACTTTTACATGGTGAAACCGCGAATGGCT
CATTAAATCAGTTATGGTTCCTTAGATCGTACAATCCTACTTGGATAACTGTGGTAATTC
TAGAGCTAATACATGAAACTGACGCTCCGACCCTCTGGGAAAGAGCGCGTTTATTAGAAC
AAGACCAGTCGGGGTTCTGCCCCGTACGATTGGTGATACTGGATAACTTTGTGCAGATCG
CACGGCCTCGCGCCGGCGACGTATCTTTCAAATGTCTGCCCTATCAACTGTCGATGGTAC
GTGATATGCCTACCATGGTTGTAACGGGTAACGGGGAATCAGGGTTCGATTCCGGAGAGG
GAGCATGAGAAACGGCTACCACATCC
>HOIR5KG01AJU7K__(reversed) rank=0005028 x=109.0 y=558.5 length=440
CAAAGATTAAGCCATGCAAGTCTAAGTACGAGCTCTCGTACAGCGAAACTGCGAATGGCT
CATTAAATCAGTTATGGTTCATTTGATCGTATGGTTTACTTGGATAACTGTGGTAATTCT
AGAGCTAATACATGCAAACAGCGCCGACTTCGCGGGAGGCGTGCTTTTATCAGACCAAAA
ACCGACCGCGGCTCCGGCCGCGTTCGACTGGTGACTCTGGATAACCTGGCGGATCGCACG
GTCTAGCACCGGCGACGGATCATTCAAGTGTCTGCCCTATCAACTTTCGTCGGTACGGTA
TTCGCCTACCGAGGTTCTTACGGGTAACGGGGAATCAGGGTTCGATTCCGGAGAGGGAGC
CTGAGAAACGGCTACCACATCC
>HOIR5KG01A6S7Z__(reversed) rank=0005037 x=370.0 y=2013.0 length=440
CAAAGATTAAGCCATGCAAGTCTAAGTACGAGCTCTCGTACAGCGAAACTGCGAATGGCT
CATTAAATCAGTTATGGTTCATTTGATCGTATGGTTTACTTGGATAACTGTGGTAATTCT
AGAGCTAATACATGCAAACAGCGCCGACTTCGCGGGAGGCGTGCTTTTATCAGACCAAAA
ACCGACCGCGGCTCCGGCCGCGTTCGACTGGTGACTCTGGATAACCTGGCGGATCGCACG
GTCTAGCACCGGCGACGGATCATTCAAGTGTCTGCCCTATCAACTTTCGTCGGTACGGTA
TTCGCCTACCGAGGTTCTTACGGGTAACGGGGAATCAGGGTTCGATTCCGGAGAGGGAGC
CTGAGAAACGGCTACCACATCC
>HOIR5KG01AUOCU__(reversed) rank=0005045 x=232.0 y=1084.5 length=442
CAAAGATTAAGCCATGCATGTCTAAGTACATACTTTTACATGGTGAAACCGCGAATGGCT
CATTAAATCAGTTATGGTTCCTTAGATCGTACAATCCTACTTGGATAACTGTGGTAATTC
TAGAGCTAATACATGAAACTGACGCTCCGACCCTCTGGGAAAGAGCGCGTTTATTAGAAC
AAGACCAGTCGGGGTTCTGCCCCGTACGATTGGTGATACTGGATAACTTTGTGCAGATCG
CACCGCCTCGCGCGCGACGTATCTTTCAAATGTCTGCCCTATCAACTGTCGATGGTACGT
GATATGCCTACCATGGTTGTAACGGGTAACGGGGAATCAGGGTTCGATTCCGGAGAGGGA
GCATGAGAAACGGCTACCACATCC
>HOIR5KG01BXRA5__(reversed) rank=0005056 x=677.0 y=1775.0 length=443
CAAAGATTAAGCCATGCATGTCTAAGTACATACCTTAACACGGTGAAACTGCGAATGGCT
CATTAAATCATATGTTATTTCTTAGATCGTACAATCCTACTTGGATAACTGTGGTAATTC
TAGAGCTAATACATGCATCAAAGCTCCGACCTCCGGGGAAGAGCGCTTTTATTAGACCAA
AACCAATCGTCCTCTCGGGGGCGTCCCGTTGGTGACTCTGAATAACTTTAAGCTGATCGC
ATGGCCTCGTGCCGGCGACGTATCTTTCAAGTGTATGCCCTATCAATTGTCGAAGGTAAG
TGACTTGCTTACCTTGATGATAACGGGTAGCGGGGAATCAGGGTTCGATTCCGGAGAGGG
AGCATGAGAAACGGCTACCACATCC
>HOIR5KG01AT4TW__(reversed) rank=0005070 x=226.5 y=354.0 length=449
CAAAGATTAAGCCATGCATGTCTAAGTACACGCCTTAACACGGCTAAACTGCGAATGGCT
CATTAAATCAGTTATGGTTCCTTAGATCGTACAATCCTACTTGGATAACTGTGGCAATTC
TAGAGCTAATACATGCAACACAGCTCCGACCTCGCGGGAAGAGCGCTTTTGTTAGCCCAA
AACCAATGCGTCGACTTCGGTAGGCGCTCACACATGGTGACTCTGGACAACTTTGTGCCG
ATCGCACGGCCTTCGCGCCGGCGACGTATCTTTCAAGTGTCTGCCCTATCAACTTTCGAT
GGTACGTGCTATGCCTACCATGGTGATAACGGGTAACGGGGAATCAGGGTTCGATTCCGG
AGAGGGAGCATGAGATACGGCTACCACATCC
>HOIR5KG01AEOEE__(reversed) rank=0005091 x=50.0 y=116.0 length=441
CAAAGATTAAGCCATGCAAGTCTAAGTACGAGCTCTCGTACAGTGAAACTGCGAATGGCT
CATTAAATCAGTTATGGTTCATTTGATCGTACAGTTTACTTGGATAACTGTGGTAATTCT
AGAGCTAATACATGCGAGAAGCGCCGACCTCGCGGGAGGCGTGCATTTATCAGACCAAAA
ACCGGCCGCGTCTTCGGGCGCGTTCGCCTTGGTGACTCTGGATAACTTTGCGGATCGCAC
GGTCTAGCACCGGCGACGGATCATTCAAGTGTCTGCCCTATCAACTTTCGTCGGTACGGT
ATTTGCCTACCGAGGTTCTTACGGGTGACGGGGAATCAGGGTTCGATTCCGGAGAGGGAG
CCTGAGAAACGGCTACCACATCC
>HOIR5KG01BDQWH__(reversed) rank=0005108 x=449.5 y=2015.0 length=444
CAAAGATTAAGCCATGCATGTCTAAGTACATACTTTTACATGGTGAAACCGCGAATGGCT
CATTAAATCAGTTATGGTTCCTTAGATCGTACAATCCTACTTGGATAACTGTGGTAATTC
TAGAGCTAATACATGAAACTGACGCTCCGACCCTCTGGGAAAGAGCGCGTTTATTAGAAC
AAGACCAGTCGGGGTTCTGCCCCGTACGATTGGTGATACTGGATAACTTTGTGCAGATCG
CACGGCCTCGCGCCGGTGACGTATCTTTCAAATGTCTGCCCTATCAACTGTCGATGGTAC
GTGATATGCCTACCATGGTTGTAACGGGTAACGGGGAATCAGGGTTCGATTCCGGAGAGG
GAGCATGAGAAACGGCTACCACATCC
>HOIR5KG01ANGQC__(reversed) rank=0005114 x=150.5 y=482.0 length=450
CAAAGATTAAGCCATGCATGTCTAAGTACAAGCCCATATAAGGTGAAACCGCGAATGGCT
CATTAAATCAGCTATGATTCATTGGATCTGTACCCACACTTACTTGGATAACTGTGGTAA
TTCTAGAGCTAATACATGCACCACGTCTCTGACCGCAAGGGAAGAGCGCTTTTATTAGTT
CAAAACCGGTCGGGCCTCGGTCCGTCACCCCAACGTGTTGAATCTGAATAACTTGTCGCT
GAGCGCACGGTCTCTGCACCGGCGCCGCCTCTTTCAAGTGTCTGCCTTATCAGCTTTCGA
TTGTAGGCTATGCGCCTACAATGGCTATAACGGGTAACGGGGAATCAGGGTTCGATTCCG
GAGAGGGAGCCTGAGAAACGGCTACCACATCT
>HOIR5KG01ADF8A__(reversed) rank=0005154 x=36.0 y=216.5 length=441
CAAAGATTAAGCCATGCAAGTCTAAGTACGAGCTCTCGTACAGTGAAACTGCGAATGGCT
CATTAAATCAGTTATGGTTCATTTGATCGTACAGTTTACTTGGATAACTGTGGTAATTCT
AGAGCTAATACATGCGAGAAGCGCCGACCTCGCGGGAGGCGTGCATTTATCAGACCAAAA
ACCGGCCGCGTCTTCGGGCGCGTTCGCCTTGGTGACTCTGGATAACTTTGCGGATCGCAC
GGTCTAGCACCGGCGACGGATCATTCAAGTGTCTGCCCTATCAACTTTCGTCGGTACGGT
ATTTGCCTACCGAGGTTCTTACGGGTGACGGGGAATCAGGGTTCGATTCCGGAGAGGGAG
CCTGAGAAACGGCTACCACATCC
>HOIR5KG01APKW6__(reversed) rank=0005171 x=174.5 y=920.0 length=443
CAAAGATTAAGCCATGCATGTCTAAGTACATACCTTAACACGGTGAAACTGCGAATGGCT
CATTAAATCATATGTTATTTCTTAGATCGTACAATCCTACTTGGATAACTGTGGTAATTC
TAGAGCTAATACATGCATCAAAGCTCCGACCTCCGGGGAAGAGCGCTTTTATTAGACCAA
AACCAATCGTCCTCTCGGGGGCGTCCCGTTGGTGACTCTGAATAACTTTAAGCTGATCGC
ATGGCCTCGTGCCGGCGACGTATCTTTCAAGTGTATGCCCTATCAATTGTCGAAGGTAAG
TGACTTGCTTACCTTGATGATAACGGGTAGCGGGGAATCAGGGTTCGATTCCGGAGAGGG
AGCATGAGAAACGGCTACCACATCC
>HOIR5KG01BAHNM__(reversed) rank=0005205 x=412.5 y=1616.0 length=449
CAAAGATTAAGCCATGCATGTCTAAGTACACGCCTTAACACGGCTAAACTGCGAATGGCT
CATTAAATCAGTTATGGTTCCTTAGATCGTACAATCCTACTTGGATAACTGTGGCAATTC
TAGAGCTAATACATGCAACACAGCTCCGACCTCGCGGGAAGAGCGCTTTTGTTAGCCCAA
AACCAATGCGTCGACTTCGGTAGGCGCTCACACATGGTGACTCTGGACAACTTTGTGCCG
ATCGCACGGCCTTCGCGCCGGCGACGTATCTTTCAAGTGTCTGCCCTATCAACTTTCGAT
GGTACGTGCTATGCCTACCATGGTGATAACGGGTAACGGGGAATCAGGGTTCGATTCCGG
AGAGGGAGCATGAGATACGGCTACCACATCC
>HOIR5KG01ABI30__(reversed) rank=0005215 x=14.5 y=750.0 length=449
CAAAGATTAAGCCATGCATGTCTAAGTACACGCCTTAACACGGCTAAACTGCGAATGGCT
CATTAAATCAGTTATGGTTCCTTAGATCGTACAATCCTACTTGGATAACTGTGGCAATTC
TAGAGCTAATACATGCAACACAGCTCCGACCTCGCGGGAAGAGCGCTTTTGTTAGCCCAA
AACCAATGCGTCGACTTCGGTAGGCGCTCACACATGGTGACTCTGGACAACTTTGTGCCG
ATCGCACGGCCTTCGCGCCGGCGACGTATCTTTCAAGTGTCTGCCCTATCAACTTTCGAT
GGTACGTGCTATGCCTACCATGGTGATAACGGGTAACGGGGAATCAGGGTTCGATTCCGG
AGAGGGAGCATGAGATACGGCTACCACATCC
>HOIR5KG01BWCHG__(reversed) rank=0005244 x=661.0 y=1442.5 length=448
CAAAGATTAAGCCATGCATGTCTAAGTACACGCCTTAACACGGCTAAACTGCGAATGGCT
CATTAAATCAGTTATGGTTCCTTAGATCGTACAATCCTACTTGGATAACTGTGGCAATTC
TAGAGCTAATACATGCAACACAGCTCCGACCTCACGGGAAGAGCGCTTTTGTTAGCCCAA
AACCAACGCGTCGCCTTCGGGCGGCGCTCACTGTGGTGACTCTGGACAACTTTGTGCCGA
TCGCACGGCCCTAGCGCCGGCGACGTATCTTTCAAGTGTCTGCCCTATCAACTTTCGATG
GTACGTGCTATGCCTACCATGGTGATAACGGGTAACGGGGAATCAGGGTTCGATTCCGGA
GAGGGAGCATGAGATACGGCTACCACATCC
>HOIR5KG01A6X8N__(reversed) rank=0005256 x=372.0 y=325.0 length=449
CAAAGATTAAGCCATGCATGTCTAAGTACACGCCTTAACACGGCTAAACTGCGAATGGCT
CATTAAATCAGTTATGGTTCCTTAGATCGTACAATCCTACTTGGATAACTGTGGCAATTC
TAGAGCTAATACATGCAACACAGCTCCGACCTCGCGGGAAGAGCGCTTTTGTTAGCCCAA
AACCAATGCGTCGACTTCGGTAGGCGCTCACACATGGTGACTCTGGACAACTTTGTGCCG
ATCGCACGGCCTTCGCGCCGGCGACGTATCTTTCAAGTGTCTGCCCTATCAACTTTCGAT
GGTACGTGCTATGCCTACCATGGTGATAACGGGTAACGGGGAATCAGGGTTCGATTCCGG
AGAGGGAGCATGAGATACGGCTACCACATCC
>HOIR5KG01BFOAF__(reversed) rank=0005266 x=471.0 y=1829.5 length=444
CAAAGATTAAGCCATGCATGTCTAAGTACATACTTTTACATGGTGAAACCGCGAATGGCT
CATTAAATCAGTTATGGTTCCTTAGATCGTACAATCCTACTTGGATAACTGTGGTAATTC
TAGAGCTAATACATGAAACTGACGCTCCGACCCTCTGGGAAAGAGCGCGTTTATTAGAAC
AAGACCAGTCGGGGTTCTGCCCCGTACGATTGGTGATACTGGATAACTTTGTGCAGATCG
CACGGCCTCGCGCCGGCGACGTATCTTTCAAATGTCTGCCCTATCAACTGTCGATGGTAC
GTGATATGCCTACCATGGTTGTAACGGGTAACGGGGAATCAGGGTTCGATTCCGGAGAGG
GAGCATGAGAAACGGCTACCACATCC
>HOIR5KG01ARB4H__(reversed) rank=0005298 x=194.0 y=911.0 length=443
CAAAGATTAAGCCATGCATGTCTAAGTACATACCTTAACACGGTGAAACTGCGAATGGCT
CATTAAATCATATGTTATTTCTTAGATCGTACAATCCTACTTGGATAACTGTGGTAATTC
TAGAGCTAATACATGCATCAAAGCTCCGACCTCCGGGGAAGAGCGCTTTTATTAGACCAA
AACCAATCGTCCTCTCGGGGGCGTCCCGTTGGTGACTCTGAATAACTTTAAGCTGATCGC
ATGGCCTCGTGCCGGCGACGTATCTTTCAAGTGTATGCCCTATCAATTGTCGAAGGTAAG
TGACTTGCTTACCTTGATGATAACGGGTAGCGGGGAATCAGGGTTCGATTCCGGAGAGGG
AGCATGAGAAACGGCTACCACATCC
>HOIR5KG01A0WB3__(reversed) rank=0005318 x=303.0 y=545.0 length=443
CAAAGATTAAGCCATGCATGTCTAAGTACATACCTTAACACGGTGAAACTGCGAATGGCT
CATTAAATCATATGTTATTTCTTAGATCGTACAATCCTACTTGGATAACTGTGGTAATTC
TAGAGCTAATACATGCATCAAAGCTCCGACCTCCGGGGAAGAGCGCTTTTATTAGACCAA
AACCAATCGTCCTCTCGGGGGCGTCCCGTTGGTGACTCTGAATAACTTTAAGCTGATCGC
ATGGCCTCGTGCCGGCGACGTATCTTTCAAGTGTATGCCCTATCAATTGTCGAAGGTAAG
TGACTTGCTTACCTTGATGATAACGGGTAGCGGGGAATCAGGGTTCGATTCCGGAGAGGG
AGCATGAGAAACGGCTACCACATCC
>HOIR5KG01BPUB8__(reversed) rank=0005324 x=587.5 y=1094.0 length=439
CAAAGATTAAGCCATGCAAGTCTAAGTACGAGCTCTCGTACAGCGAAACTGCGAATGGCT
CATTAAATCAGTTATGGTTCATTTGATCGTATGGTTTACTTGGATAACTGTGGTAATTCT
AGAGCTAATACATGCAAACAGCGCCGACTTCGCGGGAGGCGTGCTTTTATCAGACCAAAA
ACCGACCGCGGCTCCGGCCGCGTTCGACTGGTGACTCTGGATAACCTGGCGGATCGCACG
GTCTAGCACCGGCGACGGATCATTCAAGTGTCTGCCCTATCAACTTTCGTCGGTACGGTA
TTCGCCTACCGAGGTTCTTACGGGTAACGGGGAATCAGGGTTCGATTCCGGAGAGGGAGC
CTGAGAAACGGCTACCACATCC
>HOIR5KG01AH405__(reversed) rank=0005333 x=89.0 y=1895.0 length=444
CAAAGATTAAGCCATGCATGTCTAAGTACATACTTTTACATGGTGAAACCGCGAATGGCT
CATTAAATCAGTTATGGTTCCTTAGATCGTACAATCCTACTTGGATAACTGTGGTAATTC
TAGAGCTAATACATGAAACTGACGCTCCGACCCTCTGGGAAAGAGCGCGTTTATTAGAAC
AAGACCAGTCGGGGTTCTGCCCCGTACGATTGGTGATACTGGATAACTTTGTGCAGATCG
CACGGCCTCGCGCCGGCGACGTATCTTTCAAATGTCTGCCCTATCAACTGTCGATGGTAC
GTGATATGCCTACCATGGTTGTAACGGGTAACGGGGAATCAGGGTTCGATTCCGGAGAGG
GAGCATGAGAAACGGCTACCACATCC
>HOIR5KG01ALDMV__(reversed) rank=0005338 x=126.0 y=1461.0 length=445
CAAAGATTAAGCCATGCATGTCTAAGTACATACTTTTACATGGTGAAACCGCGAATGGCT
CATTAAATCAGTTATGGTTCCTTAGATCGTACAATCCTACTTGGATAACTGTGGTAATTC
TAGAGCTAATACATGAAAAAGGTCTCCGACCTGACGGAAAGAGAGCGTTTATTACAACAA
GACCAGTCGGGGTCGCAAGGCCCCGTCATATTGGTGAAACTGAATAACTTTGTGCAGATC
GCACGGCCTCGCGCCGGCGACAAATCTTTCAAATGTCTGCCCTATCAACTGACGATGGTA
CGTGATATGCCTACCATGGTTGTAACGGGTAACGGAGAATCAGGGTTCGATTCCGGAGAG
GGAGCATGAGAAACGGCTACCACATCC
>HOIR5KG01ABGKA__(reversed) rank=0005361 x=13.0 y=1544.0 length=443
CAAAGATTAAGCCATGCATGTCTAAGTACATACCTTAACACGGTGAAACTGCGAATGGCT
CATTAAATCATATGTTATTTCTTAGATCGTACAATCCTACTTGGATAACTGTGGTAATTC
TAGAGCTAATACATGCATCAAAGCTCCGACCTCCGGGGAAGAGCGCTTTTATTAGACCAA
AACCAATCGTCCTCTCGGGGGCGTCCCGTTGGTGACTCTGAATAACTTTAAGCTGATCGC
ATGGCCTCGTGCCGGCGACGTATCTTTCAAGTGTATGCCCTATCAATTGTCGAAGGTAAG
TGACTTGCTTACCTTGATGATAACGGGTAGCGGGGAATCAGGGTTCGATTCCGGAGAGGG
AGCATGAGAAACGGCTACCACATCC
>HOIR5KG01BVFYQ__(reversed) rank=0005380 x=651.0 y=256.5 length=440
CAAAGATTAAGCCATGCAAGTCTAAGTACGAGCTCTCGTACAGCGAAACTGCGAATGGCT
CATTAAATCAGTTATGGTTCATTTGATCGTATGGTTTACTTGGATAACTGTGGTAATTCT
AGAGCTAATACATGCAAACAGCGCCGACTTCGCGGGAGGCGTGCTTTTATCAGACCAAAA
ACCGACCGCGGCTCCGGCCGCGTTCGACTGGTGACTCTGGATAACCTGGCGGATCGCACG
GTCTAGCACCGGCGACGGATCATTCAAGTGTCTGCCCTATCAACTTTCGTCGGTACGGTA
TTCGCCTACCGAGGTTCTTACGGGTAACGGGGAATCAGGGTTCGATTCCGGAGAGGGAGC
CTGAGAAACGGCTACCACATCC
>HOIR5KG01AF342__(reversed) rank=0005416 x=66.5 y=1636.0 length=449
CAAAGATTAAGCCATGCATGTCTAAGTACACGCCTTAACACGGCTAAACTGCGAATGGCT
CATTAAATCAGTTATGGTTCCTTAGATCGTACAATCCTACTTGGATAACTGTGGCAATTC
TAGAGCTAATACATGCAACACAGCTCCGACCTCGCGGGAAGAGCGCTTTTGTTAGCCCAA
AACCAATGCGTCGACTTCGGTAGGCGCTCACACATGGTGACTCTGGACAACTTTGTGCCG
ATCGCACGGCCTTCGCGCCGGCGACGTATCTTTCAAGTGTCTGCCCTATCAACTTTCGAT
GGTACGTGCTATGCCTACCATGGTGATAACGGGTAACGGGGAATCAGGGTTCGATTCCGG
AGAGGGAGCATGAGATACGGCTACCACATCC
>HOIR5KG01ATSGM__(reversed) rank=0005421 x=222.5 y=708.0 length=449
CAAAGATTAAGCCATGCATGTCTAAGTACACGCCTTAACACGGCTAAACTGCGAATGGCT
CATTAAATCAGTTATGGTTCCTTAGATCGTACAATCCTACTTGGATAACTGTGGCAATTC
TAGAGCTAATACATGCAACACAGCTCCGACCTCGCGGGAAGAGCGCTTTTGTTAGCCCAA
AACCAATGCGTCGACTTCGGTAGGCGCTCACACATGGTGACTCTGGACAACTTTGTGCCG
ATCGCACGGCCTTCGCGCCGGCGACGTATCTTTCAAGTGTCTGCCCTATCAACTTTCGAT
GGTACGTGCTATGCCTACCATGGTGATAACGGGTAACGGGGAATCAGGGTTCGATTCCGG
AGAGGGAGCATGAGATACGGCTACCACATCC
>HOIR5KG01ATZRL__(reversed) rank=0005429 x=224.5 y=1983.5 length=449
CAAAGATTAAGCCATGCATGTCTAAGTACACGCCTTAACACGGCTAAACTGCGAATGGCT
CATTAAATCAGTTATGGTTCCTTAGATCGTACAATCCTACTTGGATAACTGTGGCAATTC
TAGAGCTAATACATGCAACACAGCTCCGACCTCGCGGGAAGAGCGCTTTTGTTAGCCCAA
AACCAATGCGTCGACTTCGGTAGGCGCTCACACATGGTGACTCTGGACAACTTTGTGCCG
ATCGCACGGCCTTCGCGCCGGCGACGTATCTTTCAAGTGTCTGCCCTATCAACTTTCGAT
GGTACGTGCTATGCCTACCATGGTGATAACGGGTAACGGGGAATCAGGGTTCGATTCCGG
AGAGGGAGCATGAGATACGGCTACCACATCC
>HOIR5KG01BKRCV__(reversed) rank=0005438 x=529.0 y=1517.0 length=443
CAAAGATTAAGCCATGCATGTCTAAGTACATACCTTAACACGGTGAAACTGCGAATGGCT
CATTAAATCATATGTTATTTCTTAGATCGTACAATCCTACTTGGATAACTGTGGTAATTC
TAGAGCTAATACATGCATCAAAGCTCCGACCTCCGGGGAAGAGCGCTTTTATTAGACCAA
AACCAATCGTCCTCTCGGGGGCGTCCCGTTGGTGACTCTGAATAACTTTAAGCTGATCGC
ATGGCCTCGTGCCGGCGACGTATCTTTCAAGTGTATGCCCTATCAATTGTCGAAGGTAAG
TGACTTGCTTACCTTGATGATAACGGGTAGCGGGGAATCAGGGTTCGATTCCGGAGAGGG
AGCATGAGAAACGGCTACCACATCC
>HOIR5KG01ASQSJ__(reversed) rank=0005451 x=210.0 y=1041.0 length=441
CAAAGATTAAGCCATGCAAGTCTAAGTACGAGCTCTCGTACAGTGAAACTGCGAATGGCT
CATTAAATCAGTTATGGTTCATTTGATCGTACAGTTTACTTGGATAACTGTGGTAATTCT
AGAGCTAATACATGCGAGAAGCGCCGACCTCGCGGGAGGCGTGCATTTATCAGACCAAAA
ACCGGCCGCGTCTTCGGGCGCGTTCGCCTTGGTGACTCTGGATAACTTTGCGGATCGCAC
GGTCTAGCACCGGCGACGGATCATTCAAGTGTCTGCCCTATCAACTTTCGTCGGTACGGT
ATTTGCCTACCGAGGTTCTTACGGGTGACGGGGAATCAGGGTTCGATTCCGGAGAGGGAG
CCTGAGAAACGGCTACCACATCC
>HOIR5KG01AEMLM__(reversed) rank=0005453 x=49.0 y=1880.5 length=441
CAAAGATTAAGCCATGCAAGTCTAAGTACGAGCTCTCGTACAGTGAAACTGCGAATGGCT
CATTAAATCAGTTATGGTTCATTTGATCGTACAGTTTACTTGGATAACTGTGGTAATTCT
AGAGCTAATACATGCGAGAAGCGCCGACCTCGCGGGAGGCGTGCATTTATCAGACCAAAA
ACCGGCCGCGTCTTCGGGCGCGTTCGCCTTGGTGACTCTGGATAACTTTGCGGATCGCAC
GGTCTAGCACCGGCGACGGATCATTCAAGTGTCTGCCCTATCAACTTTCGTCGGTACGGT
ATTTGCCTACCGAGGTTCTTACGGGTGACGGGGAATCAGGGTTCGATTCCGGAGAGGGAG
CCTGAGAAACGGCTACCACATCC
>HOIR5KG01AU7VG__(reversed) rank=0005482 x=238.0 y=1802.0 length=449
CAAAGATTAAGCCATGCATGTCTAAGTACACGCCTTAACACGGCTAAACTGCGAATGGCT
CATTAAATCAGTTATGGTTCCTTAGATCGTACAATCCTACTTGGATAACTGTGGCAATTC
TAGAGCTAATACATGCAACACAGCTCCGACCTCGCGGGAAGAGCGCTTTTGTTAGCCCAA
AACCAATGCGTCGACTTCGGTAGGCGCTCACACATGGTGACTCTGGACAACTTTGTGCCG
ATCGCACGGCCTTCGCGCCGGCGACGTATCTTTCAAGTGTCTGCCCTATCAACTTTCGAT
GGTACGTGCTATGCCTACCATGGTGATAACGGGTAACGGGGAATCAGGGTTCGATTCCGG
AGAGGGAGCATGAGATACGGCTACCACATCC
>HOIR5KG01A62MH__(reversed) rank=0005484 x=373.0 y=1911.5 length=443
CAAAGATTAAGCCATGCATGTCTAAGTACATACCTTAACACGGTGAAACTGCGAATGGCT
CATTAAATCATATGTTATTTCTTAGATCGTACAATCCTACTTGGATAACTGTGGTAATTC
TAGAGCTAATACATGCATCAAAGCTCCGACCTCCGGGGAAGAGCGCTTTTATTAGACCAA
AACCAATCGTCCTCTCGGGGGCGTCCCGTTGGTGACTCTGAATAACTTTAAGCTGATCGC
ATGGCCTCGTGCCGGCGACGTATCTTTCAAGTGTATGCCCTATCAATTGTCGAAGGTAAG
TGACTTGCTTACCTTGATGATAACGGGTAGCGGGGAATCAGGGTTCGATTCCGGAGAGGG
AGCATGAGAAACGGCTACCACATCC
>HOIR5KG01AYY6H__(reversed) rank=0005499 x=281.0 y=1031.5 length=440
CAAAGATTAAGCCATGCAAGTCTAAGTACGAGCTCTCGTACAGCGAAACTGCGAATGGCT
CATTAAATCAGTTATGGTTCATTTGATCGTATGGTTTACTTGGATAACTGTGGTAATTCT
AGAGCTAATACATGCAAACAGCGCCGACTTCGCGGGAGGCGTGCTTTTATCAGACCAAAA
ACCGACCGCGGCTCCGGCCGCGTTCGACTGGTGACTCTGGATAACCTGGCGGATCGCACG
GTCTAGCACCGGCGACGGATCATTCAAGTGTCTGCCCTATCAACTTTCGTCGGTACGGTA
TTCGCCTACCGAGGTTCTTACGGGTAACGGGGAATCAGGGTTCGATTCCGGAGAGGGAGC
CTGAGAAACGGCTACCACATCC
>HOIR5KG01A028K__(reversed) rank=0005525 x=305.0 y=1298.0 length=449
CAAAGATTAAGCCATGCATGTCTAAGTACACGCCTTAACACGGCTAAACTGCGAATGGCT
CATTAAATCAGTTATGGTTCCTTAGATCGTACAATCCTGCTTGGATAACTGTGGCAATTC
TAGAGCTAATACATGCAACACAGCTCCGACCTCGCGGGAAGAGCGCTTTTGTTAGCCCAA
AACCAATGCGTCGACTTCGGTAGGCGCTCACACATGGCGACTCTGGACAACTTTGTGCCG
ATCGCACGGCCTTCGCGCCGGCGACGTATCTTTCAAGTGTCTGCCCTATCAACTTTCGAT
GGTACGTGCTATGCCTACCATGGTGATAACGGGTAACGGGGAATCAGGGTTCGATTCCGG
AGAGGGAGCATGAGATACGGCTACCACATCC
>HOIR5KG01AJDCY__(reversed) rank=0005596 x=103.0 y=2000.0 length=443
CAAAGATTAAGCCATGCATGTCTAAGTACATACCTTAACACGGTGAAACTGCGAATGGCT
CATTAAATCATATGTTATTTCTTAGATCGTACAATCCTACTTGGATAACTGTGGTAATTC
TAGAGCTAATACATGCATCAAAGCTCCGACCTCCGGGGAAGAGCGCTTTTATTAGACCAA
AACCAATCGTCCTCTCGGGGGCGTCCCGTTGGTGACTCTGAATAACTTTAAGCTGATCGC
ATGGCCTCGTGCCGGCGACGTATCTTTCAAGTGTATGCCCTATCAATTGTCGAAGGTAAG
TGACTTGCTTACCTTGATGATAACGGGTAGCGGGGAATCAGGGTTCGATTCCGGAGAGGG
AGCATGAGAAACGGCTACCACATCC
>HOIR5KG01AEIPN__(reversed) rank=0005609 x=48.0 y=937.5 length=449
CAAAGATTAAGCCATGCATGTCTAAGTACACGCCTTAACACGGCTAAACTGCGAATGGCT
CATTAAATCAGTTATGGTTCCTTAGATCGTACAATCCTACTTGGATAACTGTGGCAATTC
TAGAGCTAATACATGCAACACAGCTCCGACCTCGCGGGAAGAGCGCTTTTGTTAGCCCAA
AACCAATGCGTCGACTTCGGTAGGCGCTCACACATGGTGACTCTGGACAACTTTGTGCCG
ATCGCACGGCCTTCGCGCCGGCGACGTATCTTTCAAGTGTCTGCCCTATCAACTTTCGAT
GGTACGTGCTATGCCTACCATGGTGATAACGGGTAACGGGGAATCAGGGTTCGATTCCGG
AGAGGGAGCATGAGATACGGCTACCACATCC
>HOIR5KG01BQ2CD__(reversed) rank=0005615 x=601.5 y=779.0 length=444
CAAAGATTAAGCCATGCATGTCTAAGTACATACCTTAACACGGTGAAAACTGCGAATGGC
TCATTAAATCATATGTTATTTCTTAGATCGTACAATCCTACTTGGATAACTGTGGTAATT
CTAGAGCTAATACATGCATCAAAGCTCCGACCTCCGGGGAAGAGCGCTTTTATTAGACCA
AAACCAATCGTCCTCTCGGGGGCGTCCCGTTGGTGACTCTGAATAACTTTAAGCTGATCG
CATGGCCTCGTGCCGGCGACGTATCTTTCAAGTGTATGCCCTATCAATTGTCGAAGGTAA
GTGACTTGCTTACCTTGATGATAACGGGTAGCGGGGAATCAGGGTTCGATTCCGGAGAGG
GAGCATGAGAAACGGCTACCACATCC
>HOIR5KG01ASTSS__(reversed) rank=0005681 x=211.0 y=842.5 length=450
CAAAGATTAAGCCATGCATGTCTAAGTACAAGCCCATATAAGGTGAAACCGCGAATGGCT
CATTAAATCAGCTATGATTCATTGGATCTGTACCCACACTTACTTGGATAACTGTGGTAA
TTCTAGAGCTAATACATGCACCACGTCTCTGACCGCAAGGGAAGAGCGCTTTTATTAGTT
CAAAACCGGTCGGGCCTCGGTCCGTCACCCCAACGTGTTGAATCTGAATAACTTGTCGCT
GAGCGCACGGTCTCTGCACCGGCGCCGCCTCTTTCAAGTGTCTGCCTTATCAGCTTTCGA
TTGTAGGCTATGCGCCTACAATGGCTATAACGGGTAACGGGGAATCAGGGTTCGATTCCG
GAGAGGGAGCCTGAGAAACGGCTACCACATCT
>HOIR5KG01B2KVY__(reversed) rank=0005709 x=732.0 y=1452.0 length=444
CAAAGATTAAGCCATGCATGTCTAAGTACATACTTTTACATGGTGAAACCGCGAATGGCT
CATTAAATCAGTTATGGTTCCTTAGATCGTACAATCCTACTTGGATAACTGTGGTAATTC
TAGAGCTAATACATGAAACTGACGCTCCGACCCTCTGGGAAAGAGCGCGTTTATTAGAAC
AAGACCAGTCGGGGTTCTGCCCCGTACGATTGGTGATACTGGATAACTTTGTGCAGATCG
CACGGCCTCGCGCCGGCGACGTATCTTTCAAATGTCTGCCCTATCAACTGTCGATGGTAC
GTGATATGCCTACCATGGTTGTAACGGGTAACGGGGAATCAGGGTTCGATTCCGGAGAGG
GAGCATGAGAAACGGCTACCACATCC
>HOIR5KG01AL525__(reversed) rank=0005722 x=135.5 y=1471.5 length=443
CAAAGATTAAGCCATGCATGTCTAAGTACATACCTTAACACGGTGAAACTGCGAATGGCT
CATTAAATCATATGTTATTTCTTAGATCGTACAATCCTACTTGGATAACTGTGGTAATTC
TAGAGCTAATACATGCATCAAAGCTCCGACCTCCGGGGAAGAGCGCTTTTATTAGACCAA
AACCAATCGTCCTCTCGGGGGCGTCCCGTTGGTGACTCTGAATAACTTTAAGCTGATCGC
ATGGCCTCGTGCCGGCGACGTATCTTTCAAGTGTATGCCCTATCAATTGTCGAAGGTAAG
TGACTTGCTTACCTTGATGATAACGGGTAGCGGGGAATCAGGGTTCGATTCCGGAGAGGG
AGCATGAGAAACGGCTACCACATCC
>HOIR5KG01AC4G1__(reversed) rank=0005751 x=32.5 y=1363.0 length=444
CAAAGATTAAGCCATGCATGTCTAAGTACATACTTTTACATGGTGAAACCGCGAATGGCT
CATTAAATCAGTTATGGTTCCTTAGATCGTACAATCCTACTTGGATAACTGTGGTAATTC
TAGAGCTAATACATGAAACTGACGCTCCGACCCTCTGGGAAAGAGCGCGTTTATTAGAAC
AAGACCAGTCGGGGTTCTGCCCCGTACGATTGGTGATACTGGATAACTTTGTGCAGATCG
CACGGCCTCGCGCCGGCGACGTATCTTTCAAATGTCTGCCCTATCAACTGTCGATGGTAC
GTGATATGCCTACCATGGTTGTAACGGGTAACGGGGAATCAGGGTTCGATTCCGGAGAGG
GAGCATGAGAAACGGCTACCACATCC
>HOIR5KG01AYYNY__(reversed) rank=0005798 x=281.0 y=364.0 length=444
CAAAGATTAAGCCATGCATGTCTAAGTACATACTTTTACATGGTGAAACCGCGAATGGCT
CATTAAATCAGTTATGGTTCCTTAGATCGTACAATCCTACTTGGATAACTGTGGTAATTC
TAGAGCTAATACATGAAACTGACGCTCCGACCCTCTGGGAAAGAGCGCGTTTATTAGAAC
AAGACCAGTCGGGGTTCTGCCCCGTACGATTGGTGATACTGGATAACTTTGTGCAGATCG
CACGGCCTCGCGCCGGCGACGTATCTTTCAAATGTCTGCCCTATCAACTGTCGATGGTAC
GTGATATGCCTACCATGGTTGTAACGGGTAACGGGGAATCAGGGTTCGATTCCGGAGAGG
GAGCATGAGAAACGGCTACCACATCC
>HOIR5KG01BHCA7__(reversed) rank=0005815 x=490.5 y=1793.5 length=444
CAAAGATTAAGCCATGCATGTCTAAGTACATACTTTTACATGGTGAAACCGCGAATGGCT
CATTAAATCAGTTATGGTTCCTTAGATCGTACAATCCTACTTGGATAACTGTGGTAATTC
TAGAGCTAATACATGAAACTGACGCTCCGACCCTCTGGGAAAGAGCGCGTTTATTAGAAC
AAGACCAGTCGGGGTTCTGCCCCGTACGATTGGTGATACTGGATAACTTTGTGCAGATCG
CACGGCCTCGCGCCGGCGACGTATCTTTCAAATGTCTGCCCTATCAACTGTCGATGGTAC
GTGATATGCCTACCATGGTTGTAACGGGTAACGGGGAATCAGGGTTCGATTCCGGAGAGG
GAGCATGAGAAACGGCCACCACATCC
>HOIR5KG01AHK20__(reversed) rank=0005822 x=83.0 y=618.5 length=444
CAAAGATTAAGCCATGCATGTCTAAGTACATACTTTTACATGGTGAAACCGCGAATGGCT
CATTAAATCAGTTATGGTTCCTTAGATCGTACAATCCTACTTGGATAACTGTGGTAATTC
TAGAGCTAATACATGAAACTGACGCTCCGACCCTCTGGGAAAGAGCGCGTTTATTAGAAC
AAGACCAGTCGGGGTTCTGCCCCGTACGATTGGTGATACTGGATAACTTTGTGCAGATCG
CACGGCCTCGCGCCGGCGACGTATCTTTCAAATGTCTGCCCTATCAACTGTCGATGGTAC
GTGATATGCCTACCATGGTTGTAACGGGTAACGGGGAATCAGGGTTCGATTCCGGAGAGG
GAGCATGAGAAACGGCTACCACATCC
>HOIR5KG01AROQC__(reversed) rank=0005825 x=198.0 y=866.0 length=440
CAAAGATTAAGCCATGCAAGTCTAAGTACGAGCTCTCGTACAGCGAAACTGCGAATGGCT
CATTAAATCAGTTATGGTTCATTTGATCGTATGGTTTACTTGGATAACTGTGGTAATTCT
AGAGCTAATACATGCAAACAGCGCCGACTTCGCGGGAGGCGTGCTTTTATCAGACCAAAA
ACCGACCGCGGCTCCGGCCGCGTTCGACTGGTGACTCTGGATAACCTGGCGGATCGCACG
GTCTAGCACCGGCGACGGATCATTCAAGTGTCTGCCCTATCAACTTTCGTCGGTACGGTA
TTCGCCTACCGAGGTTCTTACGGGTAACGGGGAATCAGGGTTCGATTCCGGAGAGGGAGC
CTGAGAAACGGCTACCACATCC
>HOIR5KG01AV8K2__(reversed) rank=0005843 x=250.0 y=228.0 length=444
CAAAGATTAAGCCATGCATGTCTAAGTACATACTTTTACATGGTGAAACCGCGAATGGCT
CATTAAATCAGTTATGGTTCCTTAGATCGTACAATCCTACTTGGATAACTGTGGTAATTC
TAGAGCTAATACATGAAACTGACGCTCCGACCCTCTGGGAAAGAGCGCGTTTATTAGAAC
AAGACCAGTCGGGGTTCTGCCCCGTACGATTGGTGATACTGGATAACTTTGTGCAGATCG
CACGGCCTCGCGCCGGCGACGTATCTTTCAAATGTCTGCCCTATCAACTGTCGATGGTAC
GTGATATGCCTACCATGGTTGTAACGGGTAACGGGGAATCAGGGTTCGATTCCGGAGAGG
GAGCATGAGAAACGGCTACCACATCC
>HOIR5KG01BPIE4__(reversed) rank=0005865 x=583.0 y=2030.5 length=444
CAAAGATTAAGCCATGCATGTCTAAGTACATACTTTTACATGGTGAAACCGCGAATGGCT
CATTAAATCAGTTATGGTTCCTTAGATCGTACAATCCTACTTGGATAACTGTGGTAATTC
TAGAGCTAATACATGAAACTGACGCTCCGACCCTCTGGGAAAGAGCGCGTTTATTAGAAC
AAGACCAGTCGGGGTTCTGCCCCGTACGATTGGTGATACTGGATAACTTTGTGCAGATCG
CACGGCCTCGCGCCGGCGACGTATCTTTCAAATGTCTGCCCTATCAACTGTCGATGGTAC
GTGATATGCCTACCATGGTTGTAACGGGTAACGGGGAATCAGGGTTCGATTCCGGAGAGG
GAGCATGAGAAACGGCTACCACATCC
>HOIR5KG01AD0EJ__(reversed) rank=0005870 x=42.0 y=1785.0 length=443
CAAAGATTAAGCCATGCATGTCTAAGTACATACCTTAACACGGTGAAACTGCGAATGGCT
CATTAAATCATATGTTATTTCTTAGATCGTACAATCCTACTTGGATAACTGTGGTAATTC
TAGAGCTAATACATGCATCAAAGCTCCGACCTCCGGGGAAGAGCGCTTTTATTAGACCAA
AACCAATCGTCCTCTCGGGGGCGTCCCGTTGGTGACTCTGAATAACTTTAAGCTGATCGC
ATGGCCTCGTGCCGGCGACGTATCTTTCAAGTGTATGCCCTATCAATTGTCGAAGGTAAG
TGACTTGCTTACCTTGATGATAACGGGTAGCGGGGAATCAGGGTTCGATTCCGGAGAGGG
AGCATGAGAAACGGCTACCACATCC
>HOIR5KG01A91R7__(reversed) rank=0005901 x=407.0 y=1525.0 length=444
CAAAGATTAAGCCATGCATGTCTAAGTACATACTTTTACATGGTGAAACCGCGAATGGCT
CATTAAATCAGTTATGGTTCCTTAGATCGTACAATCCTACTTGGATAACTGTGGTAATTC
TAGAGCTAATACATGAAACTGACGCTCCGACCCTCTGGGAAAGAGCGCGTTTATTAGAAC
AAGACCAGTCGGGGTTCTGCCCCGTACGATTGGTGATACTGGATAACTTTGTGCAGATCG
CACGGCCTCGCGCCGGCGACGTATCTTTCAAATGTCTGCCCTATCAACTGTCGATGGTAC
GTGATATGCCTACCATGGTTGTAACGGGTAACGGGGAATCAGGGTTCGATTCCGGAGAGG
GAGCATGAGAAACGGCTACCACATCC
>HOIR5KG01AAW0A__(reversed) rank=0005905 x=7.5 y=776.5 length=449
CAAAGATTAAGCCATGCATGTCTAAGTACACGCCTTAACACGGCTAAACTGCGAATGGCT
CATTAAATCAGTTATGGTTCCTTAGATCGTACAATCCTACTTGGATAACTGTGGCAATTC
TAGAGCTAATACATGCAACACAGCTCCGACCTCGCGGGAAGAGCGCTTTTGTTAGCCCAA
AACCAATGCGTCGACTTCGGTAGGCGCTCACACATGGTGACTCTGGACAACTTTGTGCCG
ATCGCACGGCCTTCGCGCCGGCGACGTATCTTTCAAGTGTCTGCCCTATCAACTTTCGAT
GGTACGTGCTATGCCTACCATGGTGATAACGGGTAACGGGGAATCAGGGTTCGATTCCGG
AGAGGGAGCATGAGATACGGCTACCACATCC
>HOIR5KG01ASOCP__(reversed) rank=0005914 x=209.0 y=1975.0 length=445
CAAAGATTAAGCCATGCATGTCTAAGTACATACGTTTTACATGGTGAAACCGCGAATGGC
TCATTAAATCAGTTATGGTTCCTTAGATCGTACAATCCTACTTGGATAACTGTGGTAATT
CTAGAGCTAATACATGAAACTGACGCTCCGACCCTCTGGGAAAGAGCGCGTTTATTAGAA
CAAGACCAGTCGGGGTTCTGCCCCGTACGATTGGTGATACTGGATAACTTTGTGCAGATC
GCACGGCCTCGCGCCGGCGACGTATCTTTCAAATGTCTGCCCTATCAACTGTCGATGGTA
CGTGATATGCCTACCATGGTTGTAACGGGTAACGGGGAATCAGGGTTCGATTCCGGAGAG
GGAGCATGAGAAACGGCTACCACATCC
>HOIR5KG01BM7Z2__(reversed) rank=0005932 x=557.5 y=1712.0 length=444
CAAAGATTAAGCCATGCATGTCTAAGTACATACTTTTACATGGTGAAACCGCGAATGGCT
CATTAAATCAGTTATGGTTCCTTAGATCGTACAATCCTACTTGGATAACTGTGGTAATTC
TAGAGCTAATACATGAAACTGACGCTCCGACCCTCTGGGAAAGAGCGCGTTTATTAGAAC
AAGACCAGTCGGGGTTCTGCCCCGTACGATTGGTGATACTGGATAACTTTGTGCAGATCG
CACGGCCTCGCGCCGGCGACGTATCTTTCAAATGTCTGCCCTATCAACTGTCGATGGTAC
GTGATATGCCTACCATGGTTGTAACGGGTAACGGGGAATCAGGGTTCGATTCCGGAGAGG
GAGCATGAGAAACGGCTACCACATCC
>HOIR5KG01ATCRQ__(reversed) rank=0005942 x=217.5 y=852.5 length=441
CAAAGATTAAGCCATGCAAGTCTAAGTACGAGCTCTCGTACAGCGAAACTGCGAATGGCT
CATTAAATCAGTTATGGTTCATTTGATCGTATGGTTTACTTGGATAACTGTGGTAATTCT
AGAGCTAATACATGCAAACAGCGCCGACTTCGCGGGAGGCGTGCTTTTATCAGACCAAAA
ACCGACCGCGGCTCCGGCCGCGTTCGAACTGGTGACTCTGGATAACCTGGCGGATCGCAC
GGTCTAGCACCGGCGACGGATCATTCAAGTGTCTGCCCTATCAACTTTCGTCGGTACGGT
ATTCGCCTACCGAGGTTCTTACGGGTAACGGGGAATCAGGGTTCGATTCCGGAGAGGGAG
CCTGAGAAACGGCTACCACATCC
>HOIR5KG01A8MS2__(reversed) rank=0005946 x=391.0 y=996.0 length=444
CAAAGATTAAGCCATGCATGTCTAAGTACATACTTTTACATGGTGAAACCGCGAATGGCT
CATTAAATCAGTTATGGTTCCTTAGATCGTACAATCCTACTTGGATAACTGTGGTAATTC
TAGAGCTAATACATGAAACTGACGCTCCGACCCTCTGGGAAAGAGCGCGTTTATTAGAAC
AAGACCAGTCGGGGTTCTGCCCCGTACGATTGGTGATACTGGATAACTTTGTGCAGATCG
CACGGCCTCGCGCCGGCGACGTATCTTTCAAATGTCTGCCCTATCAACTGTCGATGGTAC
GTGATATGCCTACCATGGTTGTAACGGGTAACGGGGAATCAGGGTTCGATTCCGGAGAGG
GAGCATGAGAAACGGCTACCACATCC
>HOIR5KG01BJV3K__(reversed) rank=0005971 x=519.0 y=1966.0 length=443
CAAAGATTAAGCCATGCATGTCTAAGTACATACCTTAACACGGTGAAACTGCGAATGGCT
CATTAAATCATATGTTATTTCTTAGATCGTACAATCCTACTTGGATAACTGTGGTAATTC
TAGAGCTAATACATGCATCAAAGCTCCGACCTCCGGGGAAGAGCGCTTTTATTAGACCAA
AACCAATCGTCCTCTCGGGGGCGTCCCGTTGGTGACTCTGAATAACTTTAAGCTGATCGC
ATGGCCTCGTGCCGGCGACGTATCTTTCAAGTGTATGCCCTATCAATTGTCGAAGGTAAG
TGACTTGCTTACCTTGATGATAACGGGTAGCGGGGAATCAGGGTTCGATTCCGGAGAGGG
AGCATGAGAAACGGCTACCACATCC
>HOIR5KG01AM6YI__(reversed) rank=0005974 x=147.0 y=104.0 length=441
CAAAGATTAAGCCATGCAAGTCTAAGTACGAGCTCTCGTACAGTGAAACTGCGAATGGCT
CATTAAATCAGTTATGGTTCATTTGATCGTACAGTTTACTTGGATAACTGTGGTAATTCT
AGAGCTAATACATGCGAGAAGCGCCGACCTCGCGGGAGGCGTGCATTTATCAGACCAAAA
ACCGGCCGCGTCTTCGGGCGCGTTCGCCTTGGTGACTCTGGATAACTTTGCGGATCGCAC
GGTCTAGCACCGGCGACGGATCATTCAAGTGTCTGCCCTATCAACTTTCGTCGGTACGGT
ATTTGCCTACCGAGGTTCTTACGGGTGACGGGGAATCAGGGTTCGATTCCGGAGAGGGAG
CCTGAGAAACGGCTACCACATCC
>HOIR5KG01AVHH3__(reversed) rank=0005984 x=241.5 y=1993.0 length=440
CAAAGATTAAGCCATGCAAGTCTAAGTACGAGCTCTCGTACAGCGAAACTGCGAATGGCT
CATTAAATCAGTTATGGTTCATTTGATCGTATGGTTTACTTGGATAACTGTGGTAATTCT
AGAGCTAATACATGCAAACAGCGCCGACTTCGCGGGAGGCGTGCTTTTATCAGACCAAAA
ACCGACCGCGGCTCCGGCCGCGTTCGACTGGTGACTCTGGATAACCTGGCGGATCGCACG
GTCTAGCACCGGCGACGGATCATTCAAGTGTCTGCCCTATCAACTTTCGTCGGTACGGTA
TTCGCCTACCGAGGTTCTTACGGGTAACGGGGAATCAGGGTTCGATTCCGGAGAGGGAGC
CTGAGAAACGGCTACCACATCC
>HOIR5KG01A9RDL__(reversed) rank=0005988 x=404.0 y=327.5 length=444
CAAAGATTAAGCCATGCATGTCTAAGTACATACTTTTACATGGTGAAACCGCGAATGGCT
CATTAAATCAGTTATGGTTCCTTAGATCGTACAATCCTACTTGGATAACTGTGGTAATTC
TAGAGCTAATACATGAAACTGACGCTCCGACCCTCTGGGAAAGAGCGCGTTTATTAGAAC
AAGACCAGTCGGGGTTCTGCCCCGTACGATTGGTGATACTGGATAACTTTGTGCAGATCG
CACGGCCTCGCGCCGGCGACGTATCTTTCAAATGTCTGCCCTATCAACTGTCGATGGTAC
GTGATATGCCTACCATGGTTGTAACGGGTAACGGGGAATCAGGGTTCGATTCCGGAGAGG
GAGCATGAGAAACGGCTACCACATCC
>HOIR5KG01BYS4G__(reversed) rank=0005996 x=689.5 y=1630.0 length=449
CAAAGATTAAGCCATGCATGTCTAAGTACACGCCTTAACACGGCTAAACTGCGAATGGCT
CATTAAATCAGTTATGGTTCCTTAGATCGTACAATCCTACTTGGATAACTGTGGCAATTC
TAGAGCTAATACATGCAACACAGCTCCGACCTCGCGGGAAGAGCGCTTTTGTTAGCCCAA
AACCAATGCGTCGACTTCGGTAGGCGCTCACACATGGTGACTCTGGACAACTTTGTGCCG
ATCGCACGGCCTTCGCGCCGGCGACGTATCTTTCAAGTGTCTGCCCTATCAACTTTCGAT
GGTACGTGCTATGCCTACCATGGTGATAACGGGTAACGGGGAATCAGGGTTCGATTCCGG
AGAGGGAGCATGAGATACGGCTACCACATCC
>HOIR5KG01AU956__(reversed) rank=0006055 x=239.0 y=684.0 length=440
CAAAGATTAAGCCATGCAAGTCTAAGTACGAGCTCTCGTACAGCGAAACTGCGAATGGCT
CATTAAATCAGTTATGGTTCATTTGATCGTATGGTTTACTTGGATAACTGTGGTAATTCT
AGAGCTAATACATGCAAACAGCGCCGACTTCGCGGGAGGCGTGCTTTTATCAGACCAAAA
ACCGACCGCGGCTCCGGCCGCGTTCGACTGGTGACTCTGGATAACCTGGCGGATCGCACG
GTCTAGCACCGGCGACGGATCATTCAAGTGTCTGCCCTATCAACTTTCGTCGGTACGGTA
TTCGCCTACCGAGGTTCTTACGGGTAACGGGGAATCAGGGTTCGATTCCGGAGAGGGAGC
CTGAGAAACGGCTACCACATCC
>HOIR5KG01BDGEG__(reversed) rank=0006112 x=446.0 y=694.0 length=444
CAAAGATTAAGCCATGCATGTCTAAGTACATACTTTTACATGGTGAAACCGCGAATGGCT
CATTAAATCAGTTATGGTTCCTTAGATCGTACAATCCTACTTGGATAACTGTGGTAATTC
TAGAGCTAATACATGAAACTGACGCTCCGACCCTCTGGGAAAGAGCGCGTTTATTAGAAC
AAGACCAGTCGGGGTTCTGCCCCGTACGATTGGTGATACTGGATAACTTTGTGCAGATCG
CACGGCCTCGCGCCGGCGACGTATCTTTCAAATGTCTGCCCTATCAACTGTCGATGGTAC
GTGATATGCCTACCATGGTTGTAACGGGTAACGGGGAATCAGGGTTCGATTCCGGAGAGG
GAGCATGAGAAACGGCTACCACATCC
>HOIR5KG01ADMJ9__(reversed) rank=0006139 x=38.5 y=231.0 length=444
CAAAGATTAAGCCATGCATGTCTAAGTACATACTTTTACATGGTGAAACCGCGAATGGCT
CATTAAATCAGTTATGGTTCCTTAGATCGTACAATCCTACTTGGATAACTGTGGTAATTC
TAGAGCTAATACATGAAACTGACGCTCCGACCCTCTGGGAAAGAGCGCGTTTATTAGAAC
AAGACCAGTCGGGGTTCTGCCCCGTACGATTGGTGATACTGGATAACTTTGTGCAGATCG
CACGGCCTCGCGCCGGCGACGTATCTTTCAAATGTCTGCCCTATCAACTGTCGATGGTAC
GTGATATGCCTACCATGGTTGTAACGGGTAACGGGGAATCAGGGTTCGATTCCGGAGAGG
GAGCATGAGAAACGGCTACCACATCC
>HOIR5KG01B0ML2__(reversed) rank=0006160 x=710.5 y=488.0 length=443
CAAAGATTAAGCCATGCATGTCTAAGTACATACCTTAACACGGTGAAACTGCGAATGGCT
CATTAAATCATATGTTATTTCTTAGATCGTACAATCCTACTTGGATAACTGTGGTAATTC
TAGAGCTAATACATGCATCAAAGCTCCGACCTCCGGGGAAGAGCGCTTTTATTAGACCAA
AACCAATCGTCCTCTCGGGGGCGTCCCGTTGGTGACTCTGAATAACTTTAAGCTGATCGC
ATGGCCTCGTGCCGGCGACGTATCTTTCAAGTGTATGCCCTATCAATTGTCGAAGGTAAG
TGACTTGCTTACCTTGATGATAACGGGTAGCGGGGAATCAGGGTTCGATTCCGGAGAGGG
AGCATGAGAAACGGCTACCACATCC
>HOIR5KG01AQ88M__(reversed) rank=0006164 x=193.0 y=1268.0 length=444
CAAAGATTAAGCCATGCATGTCTAAGTACATACTTTTACATGGTGAAACCGCGAATGGCT
CATTAAATCAGTTATGGTTCCTTAGATCGTACAATCCTACTTGGATAACTGTGGTAATTC
TAGAGCTAATACATGAAACTGACGCTCCGACCCTCTGGGAAAGAGCGCGTTTATTAGAAC
AAGACCAGTCGGGGTTCTGCCCCGTACGATTGGTGATACTGGATAACTTTGTGCAGATCG
CACGGCCTCGCGCCGGCGACGTATCTTTCAAATGTCTGCCCTATCAACTGTCGATGGTAC
GTGATATGCCTACCATGGTTGTAACGGGTAACGGGGAATCAGGGTTCGATTCCGGAGAGG
GAGCATGAGAAACGGCTACCACATCC
>HOIR5KG01A2AO1__(reversed) rank=0006167 x=319.0 y=275.0 length=449
CAAAGATTAAGCCATGCATGTCTAAGTACACGCCTTAACACGGCTAAACTGCGAATGGCT
CATTAAATCAGTTATGGTTCCTTAGATCGTACAATCCTACTTGGATAACTGTGGCAATTC
TAGAGCTAATACATGCAACACAGCTCCGACCTCGCGGGAAGAGCGCTTTTGTTAGCCCAA
AACCAATGCGTCGACTTCGGTAGGCGCTCACACATGGTGACTCTGGACAACTTTGTGCCG
ATCGCACGGCCTTCGCGCCGGCGACGTATCTTTCAAGTGTCTGCCCTATCAACTTTCGAT
GGTACGTGCTATGCCTACCATGGTGATAACGGGTAACGGGGAATCAGGGTTCGATTCCGG
AGAGGGAGCATGAGATACGGCTACCACATCC
>HOIR5KG01BUOPQ__(reversed) rank=0006177 x=642.0 y=1804.0 length=441
CAAAGATTAAGCCATGCAAGTCTAAGTACGAGCTCTCGTACAGTGAAACTGCGAATGGCT
CATTAAATCAGTTATGGTTCATTTGATCGTACAGTTTACTTGGATAACTGTGGTAATTCT
AGAGCTAATACATGCGAGAAGCGCCGACCTCGCGGGAGGCGTGCATTTATCAGACCAAAA
ACCGGCCGCGTCTTCGGGCGCGTTCGCCTTGGTGACTCTGGATAACTTTGCGGATCGCAC
GGTCTAGCACCGGCGACGGATCATTCAAGTGTCTGCCCTATCAACTTTCGTCGGTACGGT
ATTTGCCTACCGAGGTTCTTACGGGTGACGGGGAATCAGGGTTCGATTCCGGAGAGGGAG
CCTGAGAAACGGCTAACACATCC
>HOIR5KG01BRKPG__(reversed) rank=0006185 x=607.0 y=2.0 length=444
CAAAGATTAAGCCATGCATGTCTAAGTACATACTTTTACATGGTGAAACCGCGAATGGCT
CATTAAATCAGTTATGGTTCCTTAGATCGTACAATCCTACTTGGATAACTGTGGTAATTC
TAGAGCTAATACATGAAACTGACGCTCCGACCCTCTGGGAAAGAGCGCGTTTATTAGAAC
AAGACCAGTCGGGGTTCTGCCCCGTACGATTGGTGATACTGGATAACTTTGTGCAGATCG
CACGGCCTCGCGCCGGCGACGTATCTTTCAAATGTCTGCCCTATCAACTGTCGATGGTAC
GTGATATGCCTACCATGGTTGTAACGGGTAACGGGGAATCAGGGTTCGATTCCGGAGAGG
GAGCATGAGAAACGGCTACCACATCC
>HOIR5KG01ANBH5__(reversed) rank=0006206 x=148.0 y=1899.0 length=444
CAAAGATTAAGCCATGCATGTCTAAGTACATACTTTTACATGGTGAAACCGCGAATGGCT
CATTAAATCAGTTATGGTTCCTTAGATCGTACAATCCTACTTGGATAACTGTGGTAATTC
TAGAGCTAATACATGAAACTGACGCTCCGACCCTCTGGGAAAGAGCGCGTTTATTAGAAC
AAGACCAGTCGGGGTTCTGCCCCGTACGATTGGTGATACTGGATAACTTTGTGCAGATCG
CACGGCCTCGCGCCGGCGACGTATCTTTCAAATGTCTGCCCTATCAACTGTCGATGGTAC
GTGATATGCCTACCATGGTTGTAACGGGTAACGGGGAATCAGGGTTCGATTCCGGAGAGG
GAGCATGAGAAACGGCTACCACATCC
>HOIR5KG01AI3AY rank=0006209 x=100.5 y=1256.0 length=443
CAAAGATTAAGCCATGCATGTCTAAGTACATACCTTAACACGGTGAAACTGCGAATGGCT
CATTAAATCATATGTTATTTCTTAGATCGTACAATCCTACTTGGATAACTGTGGTAATTC
TAGAGCTAATACATGCATCAAAGCTCCGACCTCCGGGGAAGAGCGCTTTTATTAGACCAA
AACCAATCGTCCTCTCGGGGGCGTCCCGTTGGTGACTCTGAATAACTTTAAGCTGATCGC
ATGGCCTCGTGCCGGCGACGTATCTTTCAAGTGTATGCCCTATCAATTGTCGAAGGTAAG
TGACTTGCTTACCTTGATGATAACGGGTAGCGGGGAATCAGGGTTCGATTCCGGAGAGGG
AGCATGAGAAACGGCTACCACATCC
>HOIR5KG01ACVD7 rank=0006211 x=29.5 y=1885.0 length=449
CAAAGATTAAGCCATGCATGTCTAAGTACACGCCTTAACACGGCTAAACTGCGAATGGCT
CATTAAATCAGTTATGGTTCCTTAGATCGTACAATCCTACTTGGATAACTGTGGCAATTC
TAGAGCTAATACATGCAACACAGCTCCGACCTCGCGGGAAGAGCGCTTTTGTTAGCCCAA
AACCAATGCGTCGACTTCGGTAGGCGCTCACACATGGTGACTCTGGACAACTTTGTGCCG
ATCGCACGGCCTTCGCGCCGGCGACGTATCTTTCAAGTGTCTGCCCTATCAACTTTCGAT
GGTACGTGCTATGCCTACCATGGTGATAACGGGTAACGGGGAATCAGGGTTCGATTCCGG
AGAGGGAGCATGAGATACGGCTACCACATCC
>HOIR5KG01AOLGV__(reversed) rank=0006221 x=163.0 y=29.5 length=444
CAAAGATTAAGCCATGCATGTCTAAGTACATACTTTTACATGGTGAAACCGCGAATGGCT
CATTAAATCAGTTATGGTTCCTTAGATCGTACAATCCTACTTGGATAACTGTGGTAATTC
TAGAGCTAATACATGAAACTGACGCTCCGACCCTCTGGGAAAGAGCGCGTTTATTAGAAC
AAGACCAGTCGGGGTTCTGCCCCGTACGATTGGTGATACTGGATAACTTTGTGCAGATCG
CACGGCCTCGCGCCGGCGACGTATCTTTCAAATGTCTGCCCTATCAACTGTCGATGGTAC
GTGATATGCCTACCATGGTTGTAACGGGTAACGGGGAATCAGGGTTCGATTCCGGAGAGG
GAGCATGAGAAACGGCTACCACATCC
>HOIR5KG01BCYGP__(reversed) rank=0006227 x=440.5 y=2023.5 length=440
CAAAGATTAAGCCATGCAAGTCTAAGTACGAGCTCTCGTACAGCGAAACTGCGAATGGCT
CATTAAATCAGTTATGGTTCATTTGATCGTATGGTTTACTTGGATAACTGTGGTAATTCT
AGAGCTAATACATGCAAACAGCGCCGACTTCGCGGGACGCGTGCTTTTATCAGACCAAAA
ACCGACCGCGGCTCCGGCCGCGTTCGACTGGTGACTCTGGATAACCTGGCGGATCGCACG
GTCTAGCACCGGCGACGGATCATTCAAGTGTCTGCCCTATCAACTTTCGTCGGTACGGTA
TTCGCCTACCGAGGTTCTTACGGGTAACGGGGAATCAGGGTTCGATTCCGGAGAGGGAGC
CTGAGAAACGGCTACCACATCC
>HOIR5KG01AIZRH rank=0006291 x=99.5 y=763.0 length=444
CAAAGATTAAGCCATGCATGTCTAAGTACATACTTTTACATGGTGAAACCGCGAATGGCT
CATTAAATCAGTTATGGTTCCTTAGATCGTACAATCCTACTTGGATAACTGTGGTAATTC
TAGAGCTAATACATGAAACTGACGCTCCGACCCTCTGGGAAAGAGCGCGTTTATTAGAAC
AAGACCAGTCGGGGTTCTGCCCCGTACGATTGGTGATACTGGATAACTTTGTGCAGATCG
CACGGCCTCGCGCCGGCGACGTATCTTTCAAATGTCTGCCCTATCAACTGTCGATGGTAC
GTGATATGCCTACCATGGTTGTAACGGGTAACGGGGAATCAGGGTTCGATTCCGGAGAGG
GAGCATGAGAAACGGCTACCACATCC
>HOIR5KG01AC1KY__(reversed) rank=0006295 x=31.0 y=1712.5 length=440
CAAAGATTAAGCCATGCAAGTCTAAGTACGAGCTCTCGTACAGCGAAACTGCGAATGGCT
CATTAAATCAGTTATGGTTCATTTGATCGTATGGTTTACTTGGATAACTGTGGTAATTCT
AGAGCTAATACATGCAAACAGCGCCGACTTCGCGGGAGGCGTGCTTTTATCAGACCAAAA
ACCGACCGCGGCTCCGGCCGCGTTCGACTGGTGACTCTGGATAACCTGGCGGATCGCACG
GTCTAGCACCGGCGACGGATCATCCAAGTGTCTGCCCTATCAACTTTCGTCGGTACGGTA
TTCGCCTACCGAGGTTCTTACGGGTAACGGGGAATCAGGGTTCGATTCCGGAGAGGGAGC
CTGAGAAACGGCTACCACATCC
>HOIR5KG01AAHA5__(reversed) rank=0006311 x=2.0 y=911.0 length=440
CAAAGATTAAGCCATGCAAGTCTAAGTACGAGCTCTCGTACAGCGAAACTGCGAATGGCT
CATTAAATCAGTTATGGTTCATTTGATCGTATGGTTTACTTGGATAACTGTGGTAATTCT
AGAGCTAATACATGCAAACAGCGCCGACTTCGCGGGAGGCGTGCTTTTATCAGACCAAAA
ACCGACCGCGGCTCCGGCCGCGTTCGACTGGTGACTCTGGATAACCTGGCGGATCGCACG
GTCTAGCACCGGCGACGGATCATTCAAGTGTCTGCCCTATCAACTTTCGTCGGTACGGTA
TTCGCCTACCGAGGTTCTTACGGGTAACGGGGAATCAGGGTTCGATTCCGGAGAGGGAGC
CTGAGAAACGGCTACCACATCC
>HOIR5KG01AANDO__(reversed) rank=0006334 x=4.5 y=586.0 length=443
CAAAGATTAAGCCATGCATGTCTAAGTACATACCTTAACACGGTGAAACTGCGAATGGCT
CATTAAATCATATGTTATTTCTTAGATCGTACAATCCTACTTGGATAACTGTGGTAATTC
TAGAGCTAATACATGCATCAAAGCTCCGACCTCCGGGGAAGAGCGCTTTTATTAGACCAA
AACCAATCGTCCTCTCGGGGGCGTCCCGTTGGTGACTCTGAATAACTTTAAGCTGATCGC
ATGGCCTCGTGCCGGCGACGTATCTTTCAAGTGTATGCCCTATCAATTGTCGAAGGTAAG
TGACTTGCTTACCTTGATGATAACGGGTAGCGGGGAATCAGGGTTCGATTCCGGAGAGGG
AGCATGAGAAACGGCTACCACATCC
>HOIR5KG01AAEBW rank=0006359 x=1.5 y=1146.0 length=446
CAAAGATTAAGCCATGCATGTCTAAGTACATACTTTTACATGGTGAAACCGCGAATGGCT
CATTAAATCAGTTATGGTTCCTTAGATCGTACAATCCTACTTGGATAACTGTGGTAATTC
TAGAGCTAATACATGAAACTGACGCTCCGACCCTCTGGGAAAGAGCGCGTTTATTAGAAC
AAGACCAGTCGGGGTTCTGCCCCGTACGATTGGTGATACTGGATAACTTTGTGCAGATCG
CACGGCCTCGCGCCGGCGACGTATCTTTCAAATGTCTGCCCTATCAACTGTCGATGGTAC
GTGATATGCCTACCATGGTTGTAACGGGTAACGGGGAATCAGGGTTCGATTCCGGAGAGG
GGAGCATGAGAAAACGGCTACCACATCC
>HOIR5KG01AXXWX__(reversed) rank=0006374 x=269.0 y=1887.5 length=444
CAAAGATTAAGCCATGCATGTCTAAGTACATACTTTTACATGGTGAAACCGCGAATGGCT
CATTAAATCAGTTATGGTTCCTTAGATCGTACAATCCTACTTGGATAACTGTGGTAATTC
TAGAGCTAATACATGAAACTGACGCTCCGACCCTCTGGGAAAGAGCGCGTTTATTAGAAC
AAGACCAGTCGGGGTTCTGCCCCGTACGATTGGTGATACTGGATAACTTTGTGCAGATCG
CACGGCCTCGCGCCGGCGACGTATCTTTCAAATGTCTGCCCTATCAACTGTCGATGGTAC
GTGATATGCCTACCACGGTTGTAACGGGTAACGGGGAATCAGGGTTCGATTCCGGAGAGG
GAGCATGAGAAACGGCTACCACATCC
>HOIR5KG01AU6OX__(reversed) rank=0006375 x=238.0 y=271.5 length=449
CAAAGATTAAGCCATGCATGTCTAAGTACACGCCTTAACACGGCTAAACTGCGAATGGCT
CATTAAATCAGTTATGGTTCCTTAGATCGTACAATCCTACTTGGATAACTGTGGCAATTC
TAGAGCTAATACATGCAACACAGCTCCGACCTCGCGGGAAGAGCGCTTTTGTTAGCCCAA
AACCAATGCGTCGACTTCGGTAGGCGCTCACACATGGTGACTCTGGACAACTTTGTGCCG
ATCGCACGGCCTTCGCGCCGGCGACGTATCTTTCAAGTGTCTGCCCTATCAACTTTCGAT
GGTACGTGCTATGCCTACCATGGTGATAACGGGTAACGGGGAATCAGGGTTCGATTCCGG
AGAGGGAGCATGAGATACGGCTACCACATCC
>HOIR5KG01AQDJV__(reversed) rank=0006396 x=183.5 y=1161.0 length=444
CAAAGATTAAGCCATGCATGTCTAAGTACATACTTTTACATGGTGAAACCGCGAATGGCT
CATTAAATCAGTTATGGTTCCTTAGATCGTACAATCCTACTTGGATAACTGTGGTAATTC
TAGAGCTAATACATGAAACTGACGCTCCGACCCTCTGGGAAAGAGCGCGTTTATTAGAAC
AAGACCAGTCGGGGTTCTGCCCCGTACGATTGGTGATACTGGATAACTTTGTGCAGATCG
CACGGCCTCGCGCCGGCGACGTATCTTTCAAATGTCTGCCCTATCAACTGTCGATGGTAC
GTGATATGCCTACCATGGTTGTAACGGGTAACGGGGAATCAGGGTTCGATTCCGGAGAGG
GAGCATGAGAAACGGCTACCACATCC
>HOIR5KG01BISOG__(reversed) rank=0006410 x=507.5 y=30.0 length=441
CAAAGATTAAGCCATGCAAGTCTAAGTACGAGCTCTCGTACAGTGAAACTGCGAATGGCT
CATTAAATCAGTTATGGTTCATTTGATCGTACAGTTTACTTGGATAACTGTGGTAATTCT
AGAGCTAATACATGCGAGAAGCGCCGACCTCGCGGGAGGCGTGCATTTATCAGACCAAAA
ACCGGCCGCGTCTTCGGGCGCGTTCGCCTTGGTGACTCTGGATAACTTTGCGGATCGCAC
GGTCTAGCACCGGCGACGGATCATTCAAGTGTCTGCCCTATCAACTTTCGTCGGTACGGT
ATTTGCCTACCGAGGTTCTTACGGGTGACGGGGAATCAGGGTTCGATTCCGGAGAGGGAG
CCTGAGAAACGGCTACCACATCC
>HOIR5KG01BUAZC__(reversed) rank=0006419 x=638.0 y=390.0 length=443
CAAAGATTAAGCCATGCATGTCTAAGTACATACCTTAACACGGTGAAACTGCGAATGGCT
CATTAAATCATATGTTATTTCTTAGATCGTACAATCCTACTTGGATAACTGTGGTAATTC
TAGAGCTAATACATGCATCAAAGCTCCGACCTCCGGGGAAGAGCGCTTTTATTAGACCAA
AACCAATCGTCCTCTCGGGGGCGTCCCGTTGGTGACTCTGAATAACTTTAAGCTGATCGC
ATGGCCTCGTGCCGGCGACGTATCTTTCAAGTGTATGCCCTATCAATTGTCGAAGGTAAG
TGACTTGCTTACCTTGATGATAACGGGTAGCGGGGAATCAGGGTTCGATTCCGGAGAGGG
AGCATGAGAAACGGCTACCACATCC
>HOIR5KG01AGPTT__(reversed) rank=0006426 x=73.5 y=1071.5 length=450
CAAAGATTAAGCCATGCATGTCTAAGTACACGCCTTAACACGGCTAAACTGCGAATGGCT
CATTAAATCAGTTATGGTTCCTTAGATCGTACAATCCTACTTGGATAACTGTGGCAATTC
TAGAGCTAATACATGCAACACAGCTCCGACCTCGCGGGAAGAGCGCTTTTGTTAGCCCAA
AACCAATGCGTCGACTTCGGTAGGCGCTCACACATGGTGACTCTGGACAACTTTGTGCCG
ATCGCACGGCCTTCGCGCCGGCGACGTATCTTTCAAGTGTCTGCCCTATCAACTTTCGAT
GGTACGTGCTATGCCTACCATGGTGATAACGGGTAACGGGGAATCAGGGTTCGATTCCGG
AGAGGGAGCATGAGATACGGCTACCACATCC
>HOIR5KG01AK676__(reversed) rank=0006427 x=124.0 y=1348.0 length=443
CAAAGATTAAGCCATGCATGTCTAAGTACATACCTTAACACGGTGAAACTGCGAATGGCT
CATTAAATCATATGTTATTTCTTAGATCGTACAATCCTACTTGGATAACTGTGGTAATTC
TAGAGCTAATACATGCATCAAAGCTCCGACCTCCGGGGAAGAGCGCTTTTATTAGACCAA
AACCAATCGTCCTCTCGGGGGCGTCCCGTTGGTGACTCTGAATAACTTTAAGCTGATCGC
ATGGCCTCGTGCCGGCGACGTATCTTTCAAGTGTATGCCCTATCAATTGTCGAAGGTAAG
TGACTTGCTTACCTTGATGATAACGGGTAGCGGGGAATCAGGGTTCGATTCCGGAGAGGG
AGCATGAGAAACGGCTACCACATCC
>HOIR5KG01AI547__(reversed) rank=0006437 x=101.5 y=841.5 length=444
CAAAGATTAAGCCATGCATGTCTAAGTACATACTTTTACATGGTGAAACCGCGAATGGCT
CATTAAATCAGTTATGGTTCCTTAGATCGTACAATCCTACTTGGATAACTGTGGTAATTC
TAGAGCTAATACATGAAACTGACGCTCCGACCCTCTGGGAAAGAGCGCGTTTATTAGAAC
AAGACCAGTCGGGGTTCTGCCCCGTACGATTGGTGATACTGGATAACTTTGTGCAGATCG
CACGGCCTCGCGCCGGCGACGTATCTTTCAAATGTCTGCCCTATCAACTGTCGATGGTAC
GTGATATGCCTACCATGGTTGTAACGGGTAACGGGGAATCAGGGTTCGATTCCGGAGAGG
GAGCATGAGAAACGGCTACCACATCC
>HOIR5KG01ACK1P__(reversed) rank=0006446 x=26.5 y=763.0 length=440
CAAAGATTAAGCCATGCAAGTCTAAGTACGAGCTCTCGTACAGCGAAACTGCGAATGGCT
CATTAAATCAGTTATGGTTCATTTGATCGTATGGTTTACTTGGATAACTGTGGTAATTCT
AGAGCTAATACATGCAAACAGCGCCGACTTCGCGGGAGGCGTGCTTTTATCAGACCAAAA
ACCGACCGCGGCTCCGGCCGCGTTCGACTGGTGACTCTGGATAACCTGGCGGATCGCACG
GTCTAGCACCGGCGACGGATCATTCAAGTGTCTGCCCTATCAACTTTTGTCGGTACGGTA
TTCGCCTACCGAGGTTCTTACGGGTAACGGGGAATCAGGGTTCGATTCCGGAGAGGGAGC
CTGAGAAACGGCTACCACATCC
>HOIR5KG01AG2KH__(reversed) rank=0006452 x=77.5 y=1199.0 length=450
CAAAGATTAAGCCATGCATGTCTAAGTACAAGCCCATATAAGGTGAAACCGCGAATGGCT
CATTAAATCAGCTATGATTCATTGGATCTGTACCCACACTTACTTGGATAACTGTGGTAA
TTCTAGAGCTAATACATGCACCACGTCTCTGACCGCAAGGGAAGAGCGCTTTTATTAGTT
CAAAACCGGTCGGGCCTCGGTCCGTCACCCCAACGTGTTGAATCTGAATAACTTGTCGCT
GAGCGCACGGTCTCTGCACCGGCGCCGCCTCTTTCAAGTGTCTGCCTTATCAGCTTTCGA
TTGTAGGCTATGCGCCTACAATGGCTATAACGGGTAACGGGGAATCAGGGTTCGATTCCG
GAGAGGGAGCCTGAGAAACGGCTACCACATCT
>HOIR5KG01AW7Q4__(reversed) rank=0006459 x=261.0 y=750.0 length=444
CAAAGATTAAGCCATGCATGTCTAAGTACATACTTTTACATGGTGAAACCGCGAATGGCT
CATTAAATCAGTTATGGTTCCTTAGATCGTACAATCCTACTTGGATAACTGTGGTAATTC
TAGAGCTAATACATGAAACTGACGCTCCGACCCTCTGGGAAAGAGCGCGTTTATTAGAAC
AAGACCAGTCGGGGTTCTGCCCCGTACGATTGGTGATACTGGATAACTTTGTGCAGATCG
CACGGCCTCGCGCCGGCGACGTATCTTTCAAATGTCTGCCCTATCAACTGTCGATGGTAC
GTGATATGCCTACCATGGTTGTAACGGGTAACGGGGAATCAGGGTTCGATTCCGGAGAGG
GAGCATGAGAAACGGCTACCACATCC
>HOIR5KG01ALCLE__(reversed) rank=0006486 x=126.5 y=112.0 length=442
CAAAGATTAAGCCATGCATGTCTAAGTACATACCTTAACACGGTGAAACTGCGAATGGCT
CATTAAATCACATGTTATTTCTTAGATCGTACAATCCTACTTGGATAACTGTGGTAATTC
TAGAGCTAATACATGCATCAAAGCTCCGACCTCCGGGGAAGAGCGCTTTTATTAGACCAA
AACCAATCGTCCTCTCGGGGGCGTCCCGTTGGTGACTCTGAATAACTTTAAGCTGATCGC
ATGGCCTCGTGCCGGCGACGTATCTTTCAAGTGTATGCCCTATCAATTGTCGAAGGTAAG
TGACTTGCTTACCTTGATGATAACGGGTAGCGGGGAATCAGGGTTCGATTCCGGAGAGGG
AGCATGAGAAACGGCTACCACATCC
>HOIR5KG01A0TYD__(reversed) rank=0006489 x=302.5 y=1555.5 length=444
CAAAGATTAAGCCATGCATGTCTAAGTACATACTTTTACATGGTGAAACCGCGAATGGCT
CATTAAATCAGTTATGGTTCCTTAGATCGTACAATCCTACTTGGATAACTGTGGTAATTC
TAGAGCTAATACATGAAACTGACGCTCCGACCCTCTGGGAAAGAGCGCGTTTATTAGAAC
AAGACCAGTCGGGGTTCTGCCCCGTACGATTGGTGATACTGGATAACTTTGTGCAGATCG
CACGGCCTCGCGCCGGCGACGTATCTTTCAAATGTCTGCCCTATCAACTGTCGATGGTAC
GTGATATGCCTACCATGGTTGTAACGGGTAACGGGGAATCAGGGTTCGATTCCGGAGAGG
GAGCATGAGAAACGGCTACCACATCC
>HOIR5KG01AOE96__(reversed) rank=0006535 x=161.0 y=204.0 length=450
CAAAGATTAAGCCATGCATGTCTAAGTACAAGCCCATATAAGGTGAAACCGCGAATGGCT
CATTAAATCAGCTATGATTCATTGGATCTGTACCCACACTTACTTGGATAACTGTGGTAA
TTCTAGAGCTAATACATGCACCACGTCTCTGACCGCAAGGGAAGAGCGCTTTTATTAGTT
CAAAACCGGTCGGGCCTCGGTCCGTCACCCCAACGTGTTGAATCTGAATAACTTGTCGCT
GAGCGCACGGTCTCTGCACCGGCGCCGCCTCTTTCAAGTGTCTGCCTTATCAGCTTTCGA
TTGTAGGCTATGCGCCTACAATGGCTATAACGGGTAACGGGGAATCAGGGTTCGATTCCG
GAGAGGGAGCCTGAGAAACGGCTACCACATCT
>HOIR5KG01ADDE3__(reversed) rank=0006549 x=35.0 y=669.5 length=443
CAAAGATTAAGCCATGCATGTCTAAGTACATACCTTAACACGGTGAAACTGCGAATGGCT
CATTAAATCATATGTTATTTCTTAGATCGTACAATCCTACTTGGATAACTGTGGTAATTC
TAGAGCTAATACATGCATCAAAGCTCCGACCTCCGGGGAAGAGCGCTTTTATTAGACCAA
AACCAATCGTCCTCTCGGGGGCGTCCCGTTGGTGACTCTGAATAACTTTAAGCTGATCGC
ATGGCCTCGTGCCGGCGACGTATCTTTCAAGTGTATGCCCTATCAATTGTCGAAGGTAAG
TGACTTGCTTACCTTGATGATAACGGGTAGCGGGGAATCAGGGTTCGATTCCGGAGAGGG
AGCATGAGAAACGGCTACCACATCC
>HOIR5KG01AYSVW__(reversed) rank=0006561 x=279.0 y=1066.0 length=443
CAAAGATTAAGCCATGCATGTCTAAGTACATACCTTAACACGGTGAAACTGCGAATGGCT
CATTAAATCATATGTTATTTCTTAGATCGTACAATCCTACTTGGATAACTGTGGTAATTC
TAGAGCTAATACATGCATCAAAGCTCCGACCTCCGGGGAAGAGCGCTTTTATTAGACCAA
AACCAATCGTCCTCTCGGGGGCGTCCCGTTGGTGACTCTGAATAACTTTAAGCTGATCGC
ATGGCCTCGTGCCGGCGACGTATCTTTCAAGTGTATGCCCTATCAATTGTCGAAGGTAAG
TGACTTGCTTACCTTGATGATAACGGGTAGCGGGGAATCAGGGTTCGATTCCGGAGAGGG
AGCATGAGAAACGGCTACCACATCC
>HOIR5KG01AUB5A__(reversed) rank=0006571 x=228.0 y=1644.0 length=449
CAAAGATTAAGCCATGCATGTCTAAGTACACGCCTTAACACGGCTAAACTGCGAATGGCT
CATTAAATCAGTTATGGTTCCTTAGATCGTACAATCCTACTTGGATAACTGTGGCAATTC
TAGAGCTAATACATGCAACACAGCTCCGACCTCGCGGGAAGAGCGCTTTTGTTAGCCCAA
AACCAATGCGTCGACTTCGGTAGGCGCTCACACATGGTGACTCTGGACAACTTTGTGCCG
ATCGCACGGCCTTCGCGCCGGCGACGTATCTTTCAAGTGTCTGCCCTATCAACTTTCGAT
GGTACGTGCTATGCCTACCATGGTGATAACGGGTAACGGGGAATCAGGGTTCGATTCCGG
AGAGGGAGCATGAGATACGGCCACCACATCC
>HOIR5KG01AZB3E__(reversed) rank=0006582 x=285.0 y=1384.5 length=449
CAAAGATTAAGCCATGCATGTCTAAGTACACGCCTTAACACGGCTAAACTGCGAATGGCT
CATTAAATCAGTTATGGTTCCTTAGATCGTACAATCCTACTTGGATAACTGTGGCAATTC
TAGAGCTAATACATGCAACACAGCTCCGACCTCGCGGGAAGAGCGCTTTTGTTAGCCCAA
AACCAATGCGTCGACTTCGGTAGGCGCTCACACATGGTGACTCTGGACAACTTTGTGCCG
ATCGCACGGCCTTCGCGCCGGCGACGTATCTTTCAAGTGTCTGCCCTATCAACTTTCGAT
GGTACGTGCTATGCCTACCATGGTGATAACGGGTAACGGGGAATCAGGGTTCGATTCCGG
AGAGGGAGCATGAGATACGGCTACCACATCC
>HOIR5KG01AJ751__(reversed) rank=0006609 x=113.5 y=967.5 length=449
CAAAGATTAAGCCATGCATGTCTAAGTACACGCCTTAACACGGCTAAACTGCGAATGGCT
CATTAAATCAGTTATGGTTCCTTAGATCGTACAACCCTACTTGGATAACTGTGGCAATTC
TAGAGCTAATACATGCAACACAGCTCCGACCTCGCGGGAAGAGCGCTTTTGTTAGCCCAA
AACCAATGCGTCGACTTCGGTAGGCGCTCACACATGGTGACTCTGGACAACTTTGTGCCG
ATCGCACGGCCTTCGCGCCGGCGACGTATCTTTCAAGTGTCTGCCCTATCAACTTTCGAT
GGTACGTGCTATGCCTACCATGGTGATAACGGGTAACGGGGAATCAGGGTTCGATTCCGG
AGAGGGAGCATGAGATACGGCTACCACATCC
>HOIR5KG01AE7A2__(reversed) rank=0006620 x=56.0 y=44.0 length=449
CAAAGATTAAGCCATGCATGTCTAAGTACACGCCTTAACACGGCTAAACTGCGAATGGCT
CATTAAATCAGTTATGGTTCCTTAGATCGTACAATCCTACTTGGATAACTGTGGCAATTC
TAGAGCTAATACATGCAACACAGCTCCGACCTCGCGGGAAGAGCGCTTTTGTTAGCCCAA
AACCAATGCGTCGACTTCGGTAGGCGCTCACACATGGTGACTCTGGACAACTTTGTGCCG
ATCGCACGGCCTTCGCGCCGGCGACGTATCTTTCAAGTGTCTGCCCTATCAACTTTCGAT
GGTACGTGCTATGCCTACCATGGTGATAACGGGTAACGGGGAATCAGGGTTCGATTCCGG
AGAGGGAGCATGAGATACGGCTACCACATCC
>HOIR5KG01BULHL__(reversed) rank=0006622 x=641.0 y=1719.0 length=450
CAAAGATTAAGCCATGCATGTCTAAGTACACGCCTTAACACGGCTAAACTGCGAATGGCT
CATTAAATCAGTTATGGTTCCTTAGATCGTACAATCCTACTTGGATAACTGTGGCAATTC
TAGAGCTAATACATGCAACACAGCTCCGACCTCGCGGGAAGAGCGCTTTTGTTAGCCCAA
AACCAATGCGTCGACTTCGGTAGGCGCTCACACATGGTGACTCTGGACAACTTTGTGCCG
ATCGCACGGCCTTCGCGCCGGCGACGTATCTTTCAAGTGTCTGCCCTATCAACTTTCGAT
GGTACGTGCTATGCCTACCATGGTGATAACGGGTAACGGGGAATCAGGGTTCGATTCCGG
AGAGGGAGCATGAGATACGGCTACCACATCC
>HOIR5KG01BKRRG rank=0006639 x=529.0 y=2042.5 length=442
CAAAGATTAAGCCATGCATGTCTAAGTACATACCTTAACACGGTGAAACTGCGAATGGCT
CATTAAATCATATGTTATTTCTTAGATCGTACAATCCTACTTGGATAACTGTGGTAATTC
TAGAGCTAATACATGCATCAAAGCTCCGACCTCCGGGGAAGAGCGCTTTTATTAGACCAA
AACCAATCGTCCTCTCGGGGGCGTCCCGTTGGTGACTCTGAATAACTTTAAGCTGATCGC
ATGGCCTCGTGCCGGCGACGTATCTTTCAAGTGTATGCCCTATCAATTGTCGAAGGTAAG
TGACTTGCTTACCTTGATGATAACGGGTAGCGGGGAATCAGGGTTCGATTCCGGAGAGGG
AGCATGAGAAACGGCTACCACATCC
>HOIR5KG01BOMQ0__(reversed) rank=0006645 x=573.5 y=1946.0 length=443
CAAAGATTAAGCCATGCATGTCTAAGTACATACCTTAACACGGTGAAACTGCGAATGACT
CATTAAATCATATGTTATTTCTTAGATCGTACAATCCTACTTGGATAACTGTGGTAATTC
TAGAGCTAATACATGCATCAAAGCTCCGACCTCCGGGGAAGAGCGCTTTTATTAGACCAA
AACCAATCGTCCTCTCGGGGGCGTCCCGTTGGTGACTCTGAATAACTTTAAGCTGATCGC
ATGGCCTCGTGCCGGCGACGTATCTTTCAAGTGTATGCCCTATCAATTGTCGAAGGTAAG
TGACTTGCTTACCTTGATGATAACGGGTAGCGGGGAATCAGGGTTCGATTCCGGAGAGGG
AGCATGAGAAACGGCTACCACATCC
>HOIR5KG01AWMD4__(reversed) rank=0006647 x=254.0 y=1738.0 length=449
CAAAGATTAAGCCATGCATGTCTAAGTACACGCCTTAACACGGCTAAACTGCGAATGGCT
CATTAAATCAGTTATGGTTCCTTAGATCGTACAATCCTACTTGGATAACTGTGGCAATTC
TAGAGCTAATACATGCAACACAGCTCCGACCTCGCGGGAAGAGCGCTTTTGTTAGCCCAA
AACCAATGCGTCGACTTCGGTAGGCGCTCACACATGGTGACTCTGGACAACTTTGTGCCG
ATCGCACGGCCTTCGCGCCGGCGACGTATCTTTCAAGTGTCTGCCCTATCAACTTTCGAT
GGTACGTGCTATGCCTACCATGGTGATAACGGGTAACGGGGAATCAGGGTTCGATTCCGG
AGAGGGAGCATGAGATACGGCTACCACATCC
>HOIR5KG01A3QLS__(reversed) rank=0006677 x=335.0 y=2014.5 length=449
CAAAGATTAAGCCATGCATGTCTAAGTACACGCCTTAACACGGCTAAACTGCGAATGGCT
CATTAAATCAGTTATGGTTCCTTAGATCGTACAATCCTACTTGGATAACTGTGGCAATTC
TAGAGCTAATACATGCAACACAGCTCCGACCTCGCGGGAAGAGCGCTTTTGTTAGCCCAA
AACCAATGCGTCGACTTCGGTAGGCGCTCACACATGGTGACTCTGGACAACTTTGTGCCG
ATCGCACGGCCTTCGCGCCGGCGACGTATCTTTCAAGTGTCTGCCCTATCAACTTTCGAT
GGTACGTGCTATGCCTACCATGGTGATAACGGGTAACGGGGAATCAGGGTTCGATTCCGG
AGAGGGAGCATGAGATACGGCTACCACATCC
>HOIR5KG01AAUCZ__(reversed) rank=0006684 x=6.5 y=1441.0 length=444
CAAAGATTAAGCCATGCATGTCTAAGTACATACTTTTACATGGTGAAACCGCGAATGGCT
CATTAAATCAGTTATGGTTCCTTAGATCGTACAATCCTACTTGGATAACTGTGGTAATTC
TAGAGCTAATACATGAAACTGACGCTCCGACCCTCTGGGAAAGAGCGCGTTTATTAGAAC
AGGACCAGTCGGGGTTCTGCCCCGTACGATTGGTGATACTGGATAACTTTGTGCAGATCG
CACGGCCTCGCGCCGGCGACGTATCTTTCAAATGTCTGCCCTATCAACTGTCGATGGTAC
GTGATATGCCTACCATGGTTGTAACGGGTAACGGGGAATCAGGGTTCGATTCCGGAGAGG
GAGCATGAGAAACGGCTACCACATCC
>HOIR5KG01BU32M__(reversed) rank=0006697 x=647.0 y=1228.5 length=440
CAAAGATTAAGCCATGCAAGTCTAAGTACGAGCTCTCGTACAGCGAAACTGCGAATGGCT
CATTAAATCAGTTATGGTTCATTTGATCGTATGGTTTACTTGGATAACTGTGGTAATTCT
AGAGCTAATACATGCAAACAGCGCCGACTTCGCGGGAGGCGTGCTTTTATCAGACCAAAA
ACCGACCGCGGCTCCGGCCGCGTTCGACTGGTGACTCTGGATAACCTGGCGGATCGCACG
GTCTAGCACCGGCGACGGATCATTCAAGTGTCTGCCCTATCAACTTTCGTCGGTACGGTA
TTCGCCTACCGAGGTTCTTACGGGTAACGGGGAATCAGGGTTCGATTCCGGAGAGGGAGC
CTGAGAAACGGCTACCACATCC
>HOIR5KG01A2NZ5__(reversed) rank=0006702 x=323.5 y=1139.0 length=440
CAAAGATTAAGCCATGCAAGTCTAAGTACGAGCTCTCGTACAGCGAAACTGCGAATGGCT
CATTAAATCAGTTATGGTTCATTTGATCGTATGGTTTACTTGGATAACTGTGGTAATTCT
AGAGCTAATACATGCAAACAGCGCCGACTTCGCGGGAGGCGTGCTTTTATCAGACCAAAA
ACCGACCGCGGCTCCGGCCGCGTTCGACTGGTGACTCTGGATAACCTGGCGGATCGCACG
GTCTAGCACCGGCGACGGATCATTCAAGTGTCTGCCCTATCAACTTTCGTCGGTACGGTA
TTCGCCTACCGAGGTTCTTACGGGTAACGGGGAATCAGGGTTCGATTCCGGAGAGGGAGC
CTGAGAAACGGCTACCACATCC
>HOIR5KG01BCXIY__(reversed) rank=0006725 x=440.0 y=808.0 length=444
CAAAGATTAAGCCATGCATGTCTAAGTACATACTTTTACATGGTGAAACCGCGAATGGCT
CATTAAATCAGTTATGGTTCCTTAGATCGTACAATCCTACTTGGATAACTGTGGTAATTC
TAGAGCTAATACATGAAACTGACGCTCCGACCCTCTGGGAAAGAGCGCGTTTATTAGAAC
AAGACCAGTCGGGGTTCTGCCCCGTACGATTGGTGATACTGGATAACTTTGTGCAGATCG
CACGGCCTCGCGCCGGCGACGTATCTTTCAAATGTCTGCCCTATCAACTGTCGATGGTAC
GTGATATGCCTACCATGGTTGTAACGGGTAACGGGGAATCAGGGTTCGATTCCGGAGAGG
GAGCATGAGAAACGGCTACCACATCC
>HOIR5KG01BQL67__(reversed) rank=0006764 x=596.0 y=337.0 length=443
CAAAGATTAAGCCATGCATGTCTAAGTACATACCTTAACACGGTGAAACTGCGAATGGCT
CATTAAATCATATGTTATTTCTTAGATCGTACAATCCTACTTGGATAACTGTGGTAATTC
TAGAGCTAATACATGCATCAAAGCTCCGACCTCCGGGGAAGAGCGCTTTTATTAGACCAA
AACCAATCGTCCTCTCGGGGGCGTCCCGTTGGTGACTCTGAATAACTTTAAGCTGATCGC
ATGGCCTCGTGCCGGCGACGTATCTTTCAAGTGTATGCCCTATCAATTGTCGAAGGTAAG
TGACTTGCTTACCTTGATGATAACGGGTAGCGGGGAATCAGGGTTCGATTCCGGAGAGGG
AGCATGAGAAACGGCTACCACATCC
>HOIR5KG01BBF8S__(reversed) rank=0006776 x=423.5 y=1386.0 length=449
CAAAGATTAAGCCATGCATGTCTAAGTACACGCCTTAACACGGCTAAACTGCGAATGGCT
CATTAAATCAGTTATGGTTCCTTAGATCGTACAATCCTACTTGGATAACTGTGGCAATTC
TAGAGCTAATACATGCAACACAGCTCCGACCTCGCGGGAAGAGCGCTTTTGTTAGCCCAA
AACCAATGCGTCGACTTCGGTAGGCGCTCACACATGGTGACTCTGGACAACTTTGTGCCG
ATCGCACGGCCTTCGCGCCGGCGACGTATCTTTCAAGTGTCTGCCCTATCAACTTTCGAT
GGTACGTGCTATGCCTACCATGGTGATAACGGGTAACGGGGAATCAGGGTTCGATTCCGG
AGAGGGAGCATGAGATACGGCTACCACATCC
>HOIR5KG01AFTY4__(reversed) rank=0006788 x=63.0 y=750.0 length=444
CAAAGATTAAGCCATGCATGTCTAAGTACATACTTTTACATGGTGAAACCGCGAATGGCT
CATTAAATCAGTTATGGTTCCTTAGATCGTACAATCCTACTTGGATAACTGTGGTAATTC
TAGAGCTAATACATGAAACTGACGCTCCGACCCTCTGGGAAAGAGCGCGTTTATTAGAAC
AAGACCAGTCGGGGTTCTGCCCCGTACGATTGGTGATACTGGATAACTTTGTGCAGATCG
CACGGCCTCGCGCCGGCGACGTATCTTTCAAATGTCTGCCCTATCAACTGTCGATGGTAC
GTGATATGCCTACCATGGTTGTAACGGGTAACGGGGAATCAGGGTTCGATTCCGGAGAGG
GAGCATGAGAAACGGCTACCACATCC
>HOIR5KG01BB72O__(reversed) rank=0006848 x=432.5 y=590.0 length=443
CAAAGATTAAGCCATGCATGTCTAAGTACATACCTTAACACGGTGAAACTGCGAATGGCT
CATTAAATCATATGTTATTTCTTAGATCGTACAATCCTACTTGGATAACTGTGGTAATTC
TAGAGCTAATACATGCATCAAAGCTCCGACCTCCGGGGAAGAGCGCTTTTATTAGACCAA
AACCAATCGTCCTCTCGGGGGCGTCCCGTTGGTGACTCTGAATAACTTTAAGCTGATCGC
ATGGCCTCGTGCCGGCGACGTATCTTTCAAGTGTATGCCCTATCAATTGTCGAAGGTAAG
TGACTTGCTTACCTTGATGATAACGGGTAGCGGGGAATCAGGGTTCGATTCCGGAGAGGG
AGCATGAGAAACGGCTACCACATCC
>HOIR5KG01A1C8H__(reversed) rank=0006898 x=308.0 y=1967.0 length=443
CAAAGATTAAGCCATGCATGTCTAAGTACATACCTTAACACGGTGAAACTGCGAATGGCT
CATTAAATCATATGTTATTTCTTAGATCGTACAATCCTACTTGGATAACTGTGGTAATTC
TAGAGCTAATACATGCATCAAAGCTCCGACCTCCGGGGAAGAGCGCTTTTATTAGACCAA
AACCAATCGTCCTCTCGGGGGCGTCCCGTTGGTGACTCTGAATAACTTTAAGCTGATCGC
ATGGCCTCGTGCCGGCGACGTATCTTTCAAGTGTATGCCCTATCAATTGTCGAAGGTAAG
TGACTTGCTTACCTTGATGATAACGGGTAGCGGGGAATCAGGGTTCGATTCCGGAGAGGG
AGCATGAGAAACGGCTACCACATCC
>HOIR5KG01AHFND__(reversed) rank=0006918 x=81.0 y=1767.0 length=443
CAAAGATTAAGCCATGCATGTCTAAGTACATACCTTAACACGGTGAAACTGCGAATGGCT
CATTAAATCATATGTTATTTCTTAGATCGTACAATCCTACTTGGATAACTGTGGTAATTC
TAGAGCTAATACATGCATCAAAGCTCCGACCTCCGGGGAAGAGCGCTTTTATTAGACCAA
AACCAATCGTCCTCTCGGGGGCGTCCCGTTGGTGACTCTGAATAACTTTAAGCTGATCGC
ATGGCCTCGTGCCGGCGACGTATCTTTCAAGTGTATGCCCTATCAATTGTCGAAGGTAAG
TGACTTGCTTACCTTGATGATAACGGGTAGCGGGGAATCAGGGTTCGATTCCGGAGAGGG
AGCATGAGAAACGGCTACCACATCC
>HOIR5KG01BURLL__(reversed) rank=0007001 x=643.0 y=1447.5 length=443
CAAAGATTAAGCCATGCATGTCTAAGTACATACCTTAACACGGTGAAACTGCGAATGGCT
CATTAAATCATATGTTATTTCTTAGATCGTACAATCCTACTTGGATAACTGTGGTAATTC
TAGAGCTAATACATGCATCAAAGCTCCGACCTCCGGGGAAGAGCGCTTTTATTAGACCAA
AACCAATCGTCCTCTCGGGGGCGTCCCGTTGGTGACTCTGAATAACTTTAAGCTGATCGC
ATGGCCTCGTGCCGGCGACGTATCTTTCAAGTGTATGCCCTATCAATTGTCGAAGGTAAG
TGACTTGCTTACCTTGATGATAACGGGTAGCGGGGAATCAGGGTTCGATTCCGGAGAGGG
AGCATGAGAAACGGCTACCACATCC
>HOIR5KG01BKBQC__(reversed) rank=0007097 x=524.0 y=1746.5 length=443
CAAAGATTAAGCCATGCATGTCTAAGTACATACCTTAACACGGTGAAACTGCGAATGGCT
CATTAAATCATATGTTATTTCTTAGATCGTACAATCCTACTTGGATAACTGTGGTAATTC
TAGAGCTAATACATGCATCAAAGCTCCGACCTCCGGGGAAGAGCGCTTTTATTAGACCAA
AACCAATCGTCCTCTCGGGGGCGTCCCGTTGGTGACTCTGAATAACTTTAAGCTGATCGC
ATGGCCTCGTGCCGGCGACGTATCTTTCAAGTGTATGCCCTATCAATTGTCGAAGGTAAG
TGACTTGCTTACCTTGATGATAACGGGTAGCGGGGAATCAGGGTTCGATTCCGGAGAGGG
AGCATGAGAAACGGCTACCACATCC
>HOIR5KG01BR0Q7__(reversed) rank=0007401 x=612.0 y=321.0 length=443
CAAAGATTAAGCCATGCATGTCTAAGTACATACCTTAACACGGTGAAACTGCGAATGGCT
CATTAAATCATATGTTATTTCTTAGATCGTACAATCCTACTTGGATAACTGTGGTAATTC
TAGAGCTAATACATGCATCAAAGCTCCGACCTCCGGGGAAGAGCGCTTTTATTAGACCAA
AACCAATCGTCCTCTCGGGGGCGTCCCGTTGGTGACTCTGAATAACTTTAAGCTGATCGC
ATGGCCTCGTGCCGGCGACGTATCTTTCAAGTGTATGCCCTATCAATTGTCGAAGGTAAG
TGACTTGCTTACCTTGATGATAACGGGTAGCGGGGAATCAGGGTTCGATTCCGGAGAGGG
AGCATGAGAAACGGCTACCACATCC
>HOIR5KG01A4HSY__(reversed) rank=0007456 x=344.0 y=400.0 length=443
CAAAGATTAAGCCATGCATGTCTAAGTACATACCTTAACACGGTGAAACTGCGAATGGCT
CATTAAATCATATGTTATTTCTTAGATCGTACAATCCTACTTGGATAACTGTGGTAATTC
TAGAGCTAATACATGCATCAAAGCTCCGACCTCCGGGGAAGAGCGCTTTTATTAGACCAA
AACCAATCGTCCTCTCGGGGGCGTCCCGTTGGTGACTCTGAATAACTTTAAGCTGATCGC
ATGGCCTCGTGCCGGCGACGTATCTTTCAAGTGTATGCCCTATCAATTGTCGAAGGTAAG
TGACTTGCTTACCTTGATGATAACGGGTAGCGGGGAATCAGGGTTCGATTCCGGAGAGGG
AGCATGAGAAACGGCTACCACATCC
>HOIR5KG01ANP5U__(reversed) rank=0007602 x=153.0 y=416.0 length=443
CAAAGATTAAGCCATGCATGTCTAAGTACATACCTTAACACGGTGAAACTGCGAATGGCT
CATTAAATCATATGTTATTTCTTAGATCGTACAATCCTACTTGGATAACTGTGGTAATTC
TAGAGCTAATACATGCATCAAAGCTCCGACCTCCGGGGAAGAGCGCTTTTATTAGACCAA
AACCAATCGTCCTCTCGGGGGCGTCCCGTTGGTGACTCTGAATAACTTTAAGCTGATCGC
ATGGCCTCGTGCCGGCGACGTATCTTTCAAGTGTATGCCCTATCAATTGTCGAAGGTAAG
TGACTTGCTTACCTTGATGATAACGGGTAGCGGGGAATCAGGGTTCGATTCCGGAGAGGG
AGCATGAGAAACGGCTACCACATCC
>HOIR5KG01AUIND__(reversed) rank=0007696 x=230.0 y=1879.0 length=443
CAAAGATTAAGCCATGCATGTCTAAGTACATACCTTAACACGGTGAAACTGCGAATGGCT
CATTAAATCATATGTTATTTCTTAGATCGTACAATCCTACTTGGATAACTGTGGTAATTC
TAGAGCTAATACATGCATCAAAGCTCCGACCTCCGGGGAAGAGCGCTTTTATTAGACCAA
AACCAATCGTCCTCTCGGGGGCGTCCCGTTGGTGACTCTGAATAACTTTAAGCTGATCGC
ATGGCCTCGTGCCGGCGACGTATCTTTCAAGTGTATGCCCTATCAATTGTCGAAGGTAAG
TGACTTGCTTACCTTGATGATAACGGGTAGCGGGGAATCAGGGTTCGATTCCGGAGAGGG
AGCATGAGAAACGGCTACCACATCC
>HOIR5KG01BJMIE__(reversed) rank=0007742 x=516.5 y=1828.0 length=443
CAAAGATTAAGCCATGCATGTCTAAGTACATACCTTAACACGGTGAAACTGCGAATGGCT
CATTAAATCATATGTTATTTCTTAGATCGTACAATCCTACTTGGATAACTGTGGTAATTC
TAGAGCTAATACATGCATCAAAGCTCCGACCTCCGGGGAAGAGCGCTTTTATTAGACCAA
AACCAATCGTCCTCTCGGGGGCGTCCCGTTGGTGACTCTGAATAACTTTAAGCTGATCGC
ATGGCCTCGTGCCGGCGACGTATCTTTCAAGTGTATGCCCTATCAATTGTCGAAGGTAAG
TGACTTGCTTACCTTGATGATAACGGGTAGCGGGGAATCAGGGTTCGATTCCGGAGAGGG
AGCATGAGAAACGGCTACCACATCC
>HOIR5KG01AXK65__(reversed) rank=0007756 x=265.0 y=1791.0 length=443
CAAAGATTAAGCCATGCATGTCTAAGTACATACCTTAACACGGTGAAACTGCGAATGGCT
CATTAAATCATATGTTATTTCTTAGATCGTACAATCCTACTTGGATAACTGTGGTAATTC
TAGAGCTAATACATGCATCAAAGCTCCGACCTCCGGGGAAGAGCGCTTTTATTAGACCAA
AACCAATCGTCCTCTCGGGGGCGTCCCGTTGGTGACTCTGAATAACTTTAAGCTGATCGC
ATGGCCTCGTGCCGGCGACGTATCTTTCAAGTGTATGCCCTATCAATTGTCGAAGGTAAG
TGACTTGCTTACCTTGATGATAACGGGTAGCGGGGAATCAGGGTTCGATTCCGGAGAGGG
AGCATGAGAAACGGCTACCACATCC
>HOIR5KG01ABO6N__(reversed) rank=0007927 x=16.0 y=429.5 length=443
CAAAGATTAAGCCATGCATGTCTAAGTACATACCTTAACACGGTGAAACTGCGAATGGCT
CATTAAATCATATGTTATTTCTTAGATCGTACAATCCTACTTGGATAACTGTGGTAATTC
TAGAGCTAATACATGCATCAAAGCTCCGACCTCCGGGGAAGAGCGCTTTTATTAGACCAA
AACCAATCGTCCTCTCGGGGGCGTCCCGTTGGTGACTCTGAATAACTTTAAGCTGATCGC
ATGGCCTCGTGCCGGCGACGTATCTTTCAAGTGTATGCCCTATCAATTGTCGAAGGTAAG
TGACTTGCTTACCTTGATGATAACGGGTAGCGGGGAATCAGGGTTCGATTCCGGAGAGGG
AGCATGAGAAACGGCTACCACATCC
>HOIR5KG01BJSTZ__(reversed) rank=0008034 x=518.0 y=1829.5 length=443
CAAAGATTAAGCCATGCATGTCTAAGTACATACCTTAACACGGTGAAACTGCGAATGGCT
CATTAAATCATATGTTATTTCTTAGATCGTACAATCCTACTTGGATAACTGTGGTAATTC
TAGAGCTAATACATGCATCAAAGCTCCGACCTCCGGGGAAGAGCGCTTTTATTAGACCAA
AACCAATCGTCCTCTCGGGGGCGTCCCGTTGGTGACTCTGAATAACTTTAAGCTGATCGC
ATGGCCTCGTGCCGGCGACGTATCTTTCAAGTGTATGCCCTATCAATTGTCGAAGGTAAG
TGACTTGCTTACCTTGATGATAACGGGTAGCGGGGAATCAGGGTTCGATTCCGGAGAGGG
AGCATGAGAAACGGCTACCACATCC
>HOIR5KG01ASHRF__(reversed) rank=0008247 x=207.0 y=1625.0 length=443
CAAAGATTAAGCCATGCATGTCTAAGTACATACCTTAACACGGTGAAACTGCGAATGGCT
CATTAAATCATATGTTATTTCTTAGATCGTACAATCCTACTTGGATAACTGTGGTAATTC
TAGAGCTAATACATGCATCAAAGCTCCGACCTCCGGGGAAGAGCGCTTTTATTAGACCAA
AACCAATCGTCCTCTCGGGGGCGTCCCGTTGGTGACTCTGAATAACTTTAAGCTGATCGC
ATGGCCTCGTGCCGGCGACGTATCTTTCAAGTGTATGCCCTATCAATTGTCGAAGGTAAG
TGACTTGCTTACCTTGATGATAACGGGTAGCGGGGAATCAGGGTTCGATTCCGGAGAGGG
AGCATGAGAAACGGCTACCACATCC
>HOIR5KG01A76ZV__(reversed) rank=0008517 x=386.0 y=985.0 length=443
CAAAGATTAAGCCATGCATGTCTAAGTACATACCTTAACACGGTGAAACTGCGAATGGCT
CATTAAATCATATGTTATTTCTTAGATCGTACAATCCTACTTGGATAACTGTGGTAATTC
TAGAGCTAATACATGCATCAAAGCTCCGACCTCCGGGGAAGAGCGCTTTTATTAGACCAA
AACCAATCGTCCTCTCGGGGGCGTCCCGTTGGTGACTCTGAATAACTTTAAGCTGATCGC
ATGGCCTCGTGCCGGCGACGTATCTTTCAAGTGTATGCCCTATCAATTGTCGAAGGTAAG
TGACTTGCTTACCTTGATGATAACGGGTAGCGGGGAATCAGGGTTCGATTCCGGAGAGGG
AGCATGAGAAACGGCTACCACATCC
>HOIR5KG01AIJQO__(reversed) rank=0008634 x=94.0 y=478.0 length=443
CAAAGATTAAGCCATGCATGTCTAAGTACATACCTTAACACGGTGAAACTGCGAATGGCT
CATTAAATCATATGTTATTTCTTAGATCGTACAATCCTACTTGGATAACTGTGGTAATTC
TAGAGCTAATACATGCATCAAAGCTCCGACCTCCGGGGAAGAGCGCTTTTATTAGACCAA
AACCAATCGTCCTCTCGGGGGCGTCCCGTTGGTGACTCTGAATAACTTTAAGCTGATCGC
ATGGCCTCGTGCCGGCGACGTATCTTTCAAGTGTATGCCCTATCAATTGTCGAAGGTAAG
TGACTTGCTTACCTTGATGATAACGGGTAGCGGGGAATCAGGGTTCGATTCCGGAGAGGG
AGCATGAGAAACGGCTACCACATCC
>HOIR5KG01BA609__(reversed) rank=0008858 x=420.5 y=1739.0 length=443
CAAAGATTAAGCCATGCATGTCTAAGTACATACCTTAACACGGTGAAACTGCGAATGGCT
CATTAAATCATATGTTATTTCTTAGATCGTACAATCCTACTTGGATAACTGTGGTAATTC
TAGAGCTAATACATGCATCAAAGCTCCGACCTCCGGGGAAGAGCGCTTTTATTAGACCAA
AACCAATCGTCCTCTCGGGGGCGTCCCGTTGGTGACTCTGAATAACTTTAAGCTGATCGC
ATGGCCTCGTGCCGGCGACGTATCTTTCAAGTGTATGCCCTATCAATTGTCGAAGGTAAG
TGACTTGCTTACCTTGATGATAACGGGTAGCGGGGAATCAGGGTTCGATTCCGGAGAGGG
AGCATGAGAAACGGCTACCACATCC
>HOIR5KG01A0J89__(reversed) rank=0008895 x=299.5 y=1275.5 length=443
CAAAGATTAAGCCATGCATGTCTAAGTACATACCTTAACACGGTGAAACTGCGAATGGCT
CATTAAATCATATGTTATTTCTTAGATCGTACAATCCTACTTGGATAACTGTGGTAATTC
TAGAGCTAATACATGCATCAAAGCTCCGACCTCCGGGGAAGAGCGCTTTTATTAGACCAA
AACCAATCGTCCTCTCGGGGGCGTCCCGTTGGTGACTCTGAATAACTTTAAGCTGATCGC
ATGGCCTCGTGCCGGCGACGTATCTTTCAAGTGTATGCCCTATCAATTGTCGAAGGTAAG
TGACTTGCTTACCTTGATGATAACGGGTAGCGGGGAATCAGGGTTCGATTCCGGAGAGGG
AGCATGAGAAACGGCTACCACATCC
>HOIR5KG01BCILM__(reversed) rank=0009215 x=435.0 y=1944.5 length=443
CAAAGATTAAGCCATGCATGTCTAAGTACATACCTTAACACGGTGAAACTGCGAATGGCT
CATTAAATCATATGTTATTTCTTAGATCGTACAATCCTACTTGGATAACTGTGGTAATTC
TAGAGCTAATACATGCATCAAAGCTCCGACCTCCGGGGAAGAGCGCTTTTATTAGACCAA
AACCAATCGTCCTCTCGGGGGCGTCCCGTTGGTGACTCTGAATAACTTTAAGCTGATCGC
ATGGCCTCGTGCCGGCGACGTATCTTTCAAGTGTATGCCCTATCAATTGTCGAAGGTAAG
TGACTTGCTTACCTTGATGATAACGGGTAGCGGGGAATCAGGGTTCGATTCCGGAGAGGG
AGCATGAGAAACGGCTACCACATCC
>HOIR5KG01A8S6U__(reversed) rank=0009293 x=393.5 y=1076.0 length=443
CAAAGATTAAGCCATGCATGTCTAAGTACATACCTTAACACGGTGAAACTGCGAATGGCT
CATTAAATCATATGTTATTTCTTAGATCGTACAATCCTACTTGGATAACTGTGGTAATTC
TAGAGCTAATACATGCATCAAAGCTCCGACCTCCGGGGAAGAGCGCTTTTATTAGACCAA
AACCAATCGTCCTCTCGGGGGCGTCCCGTTGGTGACTCTGAATAACTTTAAGCTGATCGC
ATGGCCTCGTGCCGGCGACGTATCTTTCAAGTGTATGCCCTATCAATTGTCGAAGGTAAG
TGACTTGCTTACCTTGATGATAACGGGTAGCGGGGAATCAGGGTTCGATTCCGGAGAGGG
AGCATGAGAAACGGCTACCACATCC
>HOIR5KG01A18E6__(reversed) rank=0009577 x=318.0 y=1424.0 length=443
CAAAGATTAAGCCATGCATGTCTAAGTACATACCTTAACACGGTGAAACTGCGAATGGCT
CATTAAATCATATGTTATTTCTTAGATCGTACAATCCTACTTGGATAACTGTGGTAATTC
TAGAGCTAATACATGCATCAAAGCTCCGACCTCCGGGGAAGAGCGCTTTTATTAGACCAA
AACCAATCGTCCTCTCGGGGGCGTCCCGTTGGTGACTCTGAATAACTTTAAGCTGATCGC
ATGGCCTCGTGCCGGCGACGTATCTTTCAAGTGTATGCCCTATCAATTGTCGAAGGTAAG
TGACTTGCTTACCTTGATGATAACGGGTAGCGGGGAATCAGGGTTCGATTCCGGAGAGGG
AGCATGAGAAACGGCTACCACATCC
>HOIR5KG01BEOJR__(reversed) rank=0009672 x=460.0 y=565.0 length=443
CAAAGATTAAGCCATGCATGTCTAAGTACATACCTTAACACGGTGAAACTGCGAATGGCT
CATTAAATCATATGTTATTTCTTAGATCGTACAATCCTACTTGGATAACTGTGGTAATTC
TAGAGCTAATACATGCATCAAAGCTCCGACCTCCGGGGAAGAGCGCTTTTATTAGACCAA
AACCAATCGTCCTCTCGGGGGCGTCCCGTTGGTGACTCTGAATAACTTTAAGCTGATCGC
ATGGCCTCGTGCCGGCGACGTATCTTTCAAGTGTATGCCCTATCAATTGTCGAAGGTAAG
TGACTTGCTTACCTTGATGATAACGGGTAGCGGGGAATCAGGGTTCGATTCCGGAGAGGG
AGCATGAGAAACGGCTACCACATCC
>HOIR5KG01A6SK9__(reversed) rank=0009806 x=370.0 y=1195.0 length=443
CAAAGATTAAGCCATGCATGTCTAAGTACATACCTTAACACGGTGAAACTGCGAATGGCT
CATTAAATCATATGTTATTTCTTAGATCGTACAATCCTACTTGGATAACTGTGGTAATTC
TAGAGCTAATACATGCATCAAAGCTCCGACCTCCGGGGAAGAGCGCTTTTATTAGACCAA
AACCAATCGTCCTCTCGGGGGCGTCCCGTTGGTGACTCTGAATAACTTTAAGCTGATCGC
ATGGCCTCGTGCCGGCGACGTATCTTTCAAGTGTATGCCCTATCAATTGTCGAAGGTAAG
TGACTTGCTTACCTTGATGATAACGGGTAGCGGGGAATCAGGGTTCGATTCCGGAGAGGG
AGCATGAGAAACGGCTACCACATCC
>HOIR5KG01AGGZ6__(reversed) rank=0009808 x=70.0 y=1924.0 length=443
CAAAGATTAAGCCATGCATGTCTAAGTACATACCTTAACACGGTGAAACTGCGAATGGCT
CATTAAATCATATGTTATTTCTTAGATCGTACAATCCTACTTGGATAACTGTGGTAATTC
TAGAGCTAATACATGCATCAAAGCTCCGACCTCCGGGGAAGAGCGCTTTTATTAGACCAA
AACCAATCGTCCTCTCGGGGGCGTCCCGTTGGTGACTCTGAATAACTTTAAGCTGATCGC
ATGGCCTCGTGCCGGCGACGTATCTTTCAAGTGTATGCCCTATCAATTGTCGAAGGTAAG
TGACTTGCTTACCTTGATGATAACGGGTAGCGGGGAATCAGGGTTCGATTCCGGAGAGGG
AGCATGAGAAACGGCTACCACATCC
>HOIR5KG01BGSG6__(reversed) rank=0009860 x=484.5 y=664.5 length=443
CAAAGATTAAGCCATGCATGTCTAAGTACATACCTTAACACGGTGAAACTGCGAATGGCT
CATTAAATCATATGTTATTTCTTAGATCGTACAATCCTACTTGGATAACTGTGGTAATTC
TAGAGCTAATACATGCATCAAAGCTCCGACCTCCGGGGAAGAGCGCTTTTATTAGACCAA
AACCAATCGTCCTCTCGGGGGCGTCCCGTTGGTGACTCTGAATAACTTTAAGCTGATCGC
ATGGCCTCGTGCCGGCGACGTATCTTTCAAGTGTATGCCCTATCAATTGTCGAAGGTAAG
TGACTTGCTTACCTTGATGATAACGGGTAGCGGGGAATCAGGGTTCGATTCCGGAGAGGG
AGCATGAGAAACGGCTACCACATCC
>HOIR5KG01AOFLR__(reversed) rank=0009948 x=161.5 y=621.0 length=443
CAAAGATTAAGCCATGCATGTCTAAGTACATACCTTAACACGGTGAAACTGCGAATGGCT
CATTAAATCATATGTTATTTCTTAGATCGTACAATCCTACTTGGATAACTGTGGTAATTC
TAGAGCTAATACATGCATCAAAGCTCCGACCTCCGGGGAAGAGCGCTTTTATTAGACCAA
AACCAATCGTCCTCTCGGGGGCGTCCCGTTGGTGACTCTGAATAACTTTAAGCTGATCGC
ATGGCCTCGTGCCGGCGACGTATCTTTCAAGTGTATGCCCTATCAATTGTCGAAGGTAAG
TGACTTGCTTACCTTGATGATAACGGGTAGCGGGGAATCAGGGTTCGATTCCGGAGAGGG
AGCATGAGAAACGGCTACCACATCC
>HOIR5KG01ACH3A__(reversed) rank=0010257 x=25.0 y=1028.0 length=443
CAAAGATTAAGCCATGCATGTCTAAGTACATACCTTAACACGGTGAAACTGCGAATGGCT
CATTAAATCATATGTTATTTCTTAGATCGTACAATCCTACTTGGATAACTGTGGTAATTC
TAGAGCTAATACATGCATCAAAGCTCCGACCTCCGGGGAAGAGCGCTTTTATTAGACCAA
AACCAATCGTCCTCTCGGGGGCGTCCCGTTGGTGACTCTGAATAACTTTAAGCTGATCGC
ATGGCCTCGTGCCGGCGACGTATCTTTCAAGTGTATGCCCTATCAATTGTCGAAGGTAAG
TGACTTGCTTACCTTGATGATAACGGGTAGCGGGGAATCAGGGTTCGATTCCGGAGAGGG
AGCATGAGAAACGGCTACCACATCC
>HOIR5KG01BZ0CF__(reversed) rank=0010359 x=703.5 y=301.0 length=443
CAAAGATTAAGCCATGCATGTCTAAGTACATACCTTAACACGGTGAAACTGCGAATGGCT
CATTAAATCATATGTTATTTCTTAGATCGTACAATCCTACTTGGATAACTGTGGTAATTC
TAGAGCTAATACATGCATCAAAGCTCCGACCTCCGGGGAAGAGCGCTTTTATTAGACCAA
AACCAATCGTCCTCTCGGGGGCGTCCCGTTGGTGACTCTGAATAACTTTAAGCTGATCGC
ATGGCCTCGTGCCGGCGACGTATCTTTCAAGTGTATGCCCTATCAATTGTCGAAGGTAAG
TGACTTGCTTACCTTGATGATAACGGGTAGCGGGGAATCAGGGTTCGATTCCGGAGAGGG
AGCATGAGAAACGGCTACCACATCC
>HOIR5KG01AXDPL__(reversed) rank=0010377 x=263.0 y=279.0 length=443
CAAAGATTAAGCCATGCATGTCTAAGTACATACCTTAACACGGTGAAACTGCGAATGGCT
CATTAAATCATATGTTATTTCTTAGATCGTACAATCCTACTTGGATAACTGTGGTAATTC
TAGAGCTAATACATGCATCAAAGCTCCGACCTCCGGGGAAGAGCGCTTTTATTAGACCAA
AACCAATCGTCCTCTCGGGGGCGTCCCGTTGGTGACTCTGAATAACTTTAAGCTGATCGC
ATGGCCTCGTGCCGGCGACGTATCTTTCAAGTGTATGCCCTATCAATTGTCGAAGGTAAG
TGACTTGCTTACCTTGATGATAACGGGTAGCGGGGAATCAGGGTTCGATTCCGGAGAGGG
AGCATGAGAAACGGCTACCACATCC
>HOIR5KG01AB50Y__(reversed) rank=0010380 x=21.0 y=1776.0 length=443
CAAAGATTAAGCCATGCATGTCTAAGTACATACCTTAACACGGTGAAACTGCGAATGGCT
CATTAAATCATATGTTATTTCTTAGATCGTACAATCCTACTTGGATAACTGTGGTAATTC
TAGAGCTAATACATGCATCAAAGCTCCGACCTCCGGGGAAGAGCGCTTTTATTAGACCAA
AACCAATCGTCCTCTCGGGGGCGTCCCGTTGGTGACTCTGAATAACTTTAAGCTGATCGC
ATGGCCTCGTGCCGGCGACGTATCTTTCAAGTGTATGCCCTATCAATTGTCGAAGGTAAG
TGACTTGCTTACCTTGATGATAACGGGTAGCGGGGAATCAGGGTTCGATTCCGGAGAGGG
AGCATGAGAAACGGCTACCACATCC
>HOIR5KG01AZSCM__(reversed) rank=0010474 x=290.0 y=1972.0 length=443
CAAAGATTAAGCCATGCATGTCTAAGTACATACCTTAACACGGTGAAACTGCGAATGGCT
CATTAAATCATATGTTATTTCTTAGATCGTACAATCCTACTTGGATAACTGTGGTAATTC
TAGAGCTAATACATGCATCAAAGCTCCGACCTCCGGGGAAGAGCGCTTTTATTAGACCAA
AACCAATCGTCCTCTCGGGGGCGTCCCGTTGGTGACTCTGAATAACTTTAAGCTGATCGC
ATGGCCTCGTGCCGGCGACGTATCTTTCAAGTGTATGCCCTATCAATTGTCGAAGGTAAG
TGACTTGCTTACCTTGATGATAACGGGTAGCGGGGAATCAGGGTTCGATTCCGGAGAGGG
AGCATGAGAAACGGCTACCACATCC
>HOIR5KG01AWIIC__(reversed) rank=0010569 x=253.5 y=802.0 length=443
CAAAGATTAAGCCATGCATGTCTAAGTACATACCTTAACACGGTGAAACTGCGAATGGCT
CATTAAATCATATGTTATTTCTTAGATCGTACAATCCTACTTGGATAACTGTGGTAATTC
TAGAGCTAATACATGCATCAAAGCTCCGACCTCCGGGGAAGAGCGCTTTTATTAGACCAA
AACCAATCGTCCTCTCGGGGGCGTCCCGTTGGTGACTCTGAATAACTTTAAGCTGATCGC
ATGGCCTCGTGCCGGCGACGTATCTTTCAAGTGTATGCCCTATCAATTGTCGAAGGTAAG
TGACTTGCTTACCTTGATGATAACGGGTAGCGGGGAATCAGGGTTCGATTCCGGAGAGGG
AGCATGAGAAACGGCTACCACATCC
>HOIR5KG01BF0RK__(reversed) rank=0010733 x=475.0 y=1614.0 length=443
CAAAGATTAAGCCATGCATGTCTAAGTACATACCTTAACACGGTGAAACTGCGAATGGCT
CATTAAATCATATGTTATTTCTTAGATCGTACAATCCTACTTGGATAACTGTGGTAATTC
TAGAGCTAATACATGCATCAAAGCTCCGACCTCCGGGGAAGAGCGCTTTTATTAGACCAA
AACCAATCGTCCTCTCGGGGGCGTCCCGTTGGTGACTCTGAATAACTTTAAGCTGATCGC
ATGGCCTCGTGCCGGCGACGTATCTTTCAAGTGTATGCCCTATCAATTGTCGAAGGTAAG
TGACTTGCTTACCTTGATGATAACGGGTAGCGGGGAATCAGGGTTCGATTCCGGAGAGGG
AGCATGAGAAACGGCTACCACATCC
>HOIR5KG01BFTFA__(reversed) rank=0010749 x=473.0 y=292.0 length=443
CAAAGATTAAGCCATGCATGTCTAAGTACATACCTTAACACGGTGAAACTGCGAATGGCT
CATTAAATCATATGTTATTTCTTAGATCGTACAATCCTACTTGGATAACTGTGGTAATTC
TAGAGCTAATACATGCATCAAAGCTCCGACCTCCGGGGAAGAGCGCTTTTATTAGACCAA
AACCAATCGTCCTCTCGGGGGCGTCCCGTTGGTGACTCTGAATAACTTTAAGCTGATCGC
ATGGCCTCGTGCCGGCGACGTATCTTTCAAGTGTATGCCCTATCAATTGTCGAAGGTAAG
TGACTTGCTTACCTTGATGATAACGGGTAGCGGGGAATCAGGGTTCGATTCCGGAGAGGG
AGCATGAGAAACGGCTACCACATCC
>HOIR5KG01BP56F__(reversed) rank=0010754 x=591.0 y=53.0 length=443
CAAAGATTAAGCCATGCATGTCTAAGTACATACCTTAACACGGTGAAACTGCGAATGGCT
CATTAAATCATATGTTATTTCTTAGATCGTACAATCCTACTTGGATAACTGTGGTAATTC
TAGAGCTAATACATGCATCAAAGCTCCGACCTCCGGGGAAGAGCGCTTTTATTAGACCAA
AACCAATCGTCCTCTCGGGGGCGTCCCGTTGGTGACTCTGAATAACTTTAAGCTGATCGC
ATGGCCTCGTGCCGGCGACGTATCTTTCAAGTGTATGCCCTATCAATTGTCGAAGGTAAG
TGACTTGCTTACCTTGATGATAACGGGTAGCGGGGAATCAGGGTTCGATTCCGGAGAGGG
AGCATGAGAAACGGCTACCACATCC
>HOIR5KG01A3ZT8__(reversed) rank=0011088 x=338.0 y=1694.0 length=443
CAAAGATTAAGCCATGCATGTCTAAGTACATACCTTAACACGGTGAAACTGCGAATGGCT
CATTAAATCATATGTTATTTCTTAGATCGTACAATCCTACTTGGATAACTGTGGTAATTC
TAGAGCTAATACATGCATCAAAGCTCCGACCTCCGGGGAAGAGCGCTTTTATTAGACCAA
AACCAATCGTCCTCTCGGGGGCGTCCCGTTGGTGACTCTGAATAACTTTAAGCTGATCGC
ATGGCCTCGTGCCGGCGACGTATCTTTCAAGTGTATGCCCTATCAATTGTCGAAGGTAAG
TGACTTGCTTACCTTGATGATAACGGGTAGCGGGGAATCAGGGTTCGATTCCGGAGAGGG
AGCATGAGAAACGGCTACCACATCC
>HOIR5KG01AKBJR__(reversed) rank=0011092 x=114.0 y=1253.5 length=443
CAAAGATTAAGCCATGCATGTCTAAGTACATACCTTAACACGGTGAAACTGCGAATGGCT
CATTAAATCATATGTTATTTCTTAGATCGTACAATCCTACTTGGATAACTGTGGTAATTC
TAGAGCTAATACATGCATCAAAGCTCCGACCTCCGGGGAAGAGCGCTTTTATTAGACCAA
AACCAATCGTCCTCTCGGGGGCGTCCCGTTGGTGACTCTGAATAACTTTAAGCTGATCGC
ATGGCCTCGTGCCGGCGACGTATCTTTCAAGTGTATGCCCTATCAATTGTCGAAGGTAAG
TGACTTGCTTACCTTGATGATAACGGGTAGCGGGGAATCAGGGTTCGATTCCGGAGAGGG
AGCATGAGAAACGGCTACCACATCC
>HOIR5KG01BVDL0__(reversed) rank=0011170 x=650.5 y=1302.0 length=443
CAAAGATTAAGCCATGCATGTCTAAGTACATACCTTAACACGGTGAAACTGCGAATGGCT
CATTAAATCATATGTTATTTCTTAGATCGTACAATCCTACTTGGATAACTGTGGTAATTC
TAGAGCTAATACATGCATCAAAGCTCCGACCTCCGGGGAAGAGCGCTTTTATTAGACCAA
AACCAATCGTCCTCTCGGGGGCGTCCCGTTGGTGACTCTGAATAACTTTAAGCTGATCGC
ATGGCCTCGTGCCGGCGACGTATCTTTCAAGTGTATGCCCTATCAATTGTCGAAGGTAAG
TGACTTGCTTACCTTGATGATAACGGGTAGCGGGGAATCAGGGTTCGATTCCGGAGAGGG
AGCATGAGAAACGGCTACCACATCC
>HOIR5KG01AYMTL__(reversed) rank=0011224 x=277.0 y=1399.0 length=443
CAAAGATTAAGCCATGCATGTCTAAGTACATACCTTAACACGGTGAAACTGCGAATGGCT
CATTAAATCATATGTTATTTCTTAGATCGTACAATCCTACTTGGATAACTGTGGTAATTC
TAGAGCTAATACATGCATCAAAGCTCCGACCTCCGGGGAAGAGCGCTTTTATTAGACCAA
AACCAATCGTCCTCTCGGGGGCGTCCCGTTGGTGACTCTGAATAACTTTAAGCTGATCGC
ATGGCCTCGTGCCGGCGACGTATCTTTCAAGTGTATGCCCTATCAATTGTCGAAGGTAAG
TGACTTGCTTACCTTGATGATAACGGGTAGCGGGGAATCAGGGTTCGATTCCGGAGAGGG
AGCATGAGAAACGGCTACCACATCC
>HOIR5KG01AI23D__(reversed) rank=0011384 x=100.0 y=983.0 length=443
CAAAGATTAAGCCATGCATGTCTAAGTACATACCTTAACACGGTGAAACTGCGAATGGCT
CATTAAATCATATGTTATTTCTTAGATCGTACAATCCTACTTGGATAACTGTGGTAATTC
TAGAGCTAATACATGCATCAAAGCTCCGACCTCCGGGGAAGAGCGCTTTTATTAGACCAA
AACCAATCGTCCTCTCGGGGGCGTCCCGTTGGTGACTCTGAATAACTTTAAGCTGATCGC
ATGGCCTCGTGCCGGCGACGTATCTTTCAAGTGTATGCCCTATCAATTGTCGAAGGTAAG
TGACTTGCTTACCTTGATGATAACGGGTAGCGGGGAATCAGGGTTCGATTCCGGAGAGGG
AGCATGAGAAACGGCTACCACATCC
>HOIR5KG01AAGSX__(reversed) rank=0011954 x=2.0 y=255.0 length=443
CAAAGATTAAGCCATGCATGTCTAAGTACATACCTTAACACGGTGAAACTGCGAATGGCT
CATTAAATCATATGTTATTTCTTAGATCGTACAATCCTACTTGGATAACTGTGGTAATTC
TAGAGCTAATACATGCATCAAAGCTCCGACCTCCGGGGAAGAGCGCTTTTATTAGACCAA
AACCAATCGTCCTCTCGGGGGCGTCCCGTTGGTGACTCTGAATAACTTTAAGCTGATCGC
ATGGCCTCGTGCCGGCGACGTATCTTTCAAGTGTATGCCCTATCAATTGTCGAAGGTAAG
TGACTTGCTTACCTTGATGATAACGGGTAGCGGGGAATCAGGGTTCGATTCCGGAGAGGG
AGCATGAGAAACGGCTACCACATCC
>HOIR5KG01A4IGN__(reversed) rank=0011989 x=344.0 y=1253.5 length=443
CAAAGATTAAGCCATGCATGTCTAAGTACATACCTTAACACGGTGAAACTGCGAATGGCT
CATTAAATCATATGTTATTTCTTAGATCGTACAATCCTACTTGGATAACTGTGGTAATTC
TAGAGCTAATACATGCATCAAAGCTCCGACCTCCGGGGAAGAGCGCTTTTATTAGACCAA
AACCAATCGTCCTCTCGGGGGCGTCCCGTTGGTGACTCTGAATAACTTTAAGCTGATCGC
ATGGCCTCGTGCCGGCGACGTATCTTTCAAGTGTATGCCCTATCAATTGTCGAAGGTAAG
TGACTTGCTTACCTTGATGATAACGGGTAGCGGGGAATCAGGGTTCGATTCCGGAGAGGG
AGCATGAGAAACGGCTACCACATCC
>HOIR5KG01AUD9X__(reversed) rank=0012167 x=229.0 y=307.0 length=443
CAAAGATTAAGCCATGCATGTCTAAGTACATACCTTAACACGGTGAAACTGCGAATGGCT
CATTAAATCATATGTTATTTCTTAGATCGTACAATCCTACTTGGATAACTGTGGTAATTC
TAGAGCTAATACATGCATCAAAGCTCCGACCTCCGGGGAAGAGCGCTTTTATTAGACCAA
AACCAATCGTCCTCTCGGGGGCGTCCCGTTGGTGACTCTGAATAACTTTAAGCTGATCGC
ATGGCCTCGTGCCGGCGACGTATCTTTCAAGTGTATGCCCTATCAATTGTCGAAGGTAAG
TGACTTGCTTACCTTGATGATAACGGGTAGCGGGGAATCAGGGTTCGATTCCGGAGAGGG
AGCATGAGAAACGGCTACCACATCC
>HOIR5KG01BFOFS__(reversed) rank=0012197 x=471.0 y=2022.0 length=443
CAAAGATTAAGCCATGCATGTCTAAGTACATACCTTAACACGGTGAAACTGCGAATGGCT
CATTAAATCATATGTTATTTCTTAGATCGTACAATCCTACTTGGATAACTGTGGTAATTC
TAGAGCTAATACATGCATCAAAGCTCCGACCTCCGGGGAAGAGCGCTTTTATTAGACCAA
AACCAATCGTCCTCTCGGGGGCGTCCCGTTGGTGACTCTGAATAACTTTAAGCTGATCGC
ATGGCCTCGTGCCGGCGACGTATCTTTCAAGTGTATGCCCTATCAATTGTCGAAGGTAAG
TGACTTGCTTACCTTGATGATAACGGGTAGCGGGGAATCAGGGTTCGATTCCGGAGAGGG
AGCATGAGAAACGGCTACCACATCC
>HOIR5KG01A5V4R__(reversed) rank=0012308 x=360.0 y=89.0 length=443
CAAAGATTAAGCCATGCATGTCTAAGTACATACCTTAACACGGTGAAACTGCGAATGGCT
CATTAAATCATATGTTATTTCTTAGATCGTACAATCCTACTTGGATAACTGTGGTAATTC
TAGAGCTAATACATGCATCAAAGCTCCGACCTCCGGGGAAGAGCGCTTTTATTAGACCAA
AACCAATCGTCCTCTCGGGGGCGTCCCGTTGGTGACTCTGAATAACTTTAAGCTGATCGC
ATGGCCTCGTGCCGGCGACGTATCTTTCAAGTGTATGCCCTATCAATTGTCGAAGGTAAG
TGACTTGCTTACCTTGATGATAACGGGTAGCGGGGAATCAGGGTTCGATTCCGGAGAGGG
AGCATGAGAAACGGCTACCACATCC
>HOIR5KG01APUIQ__(reversed) rank=0012643 x=177.5 y=1072.0 length=443
CAAAGATTAAGCCATGCATGTCTAAGTACATACCTTAACACGGTGAAACTGCGAATGGCT
CATTAAATCATATGTTATTTCTTAGATCGTACAATCCTACTTGGATAACTGTGGTAATTC
TAGAGCTAATACATGCATCAAAGCTCCGACCTCCGGGGAAGAGCGCTTTTATTAGACCAA
AACCAATCGTCCTCTCGGGGGCGTCCCGTTGGTGACTCTGAATAACTTTAAGCTGATCGC
ATGGCCTCGTGCCGGCGACGTATCTTTCAAGTGTATGCCCTATCAATTGTCGAAGGTAAG
TGACTTGCTTACCTTGATGATAACGGGTAGCGGGGAATCAGGGTTCGATTCCGGAGAGGG
AGCATGAGAAACGGCTACCACATCC
>HOIR5KG01APOOE__(reversed) rank=0012932 x=175.0 y=1692.0 length=443
CAAAGATTAAGCCATGCATGTCTAAGTACATACCTTAACACGGTGAAACTGCGAATGGCT
CATTAAATCATATGTTATTTCTTAGATCGTACAATCCTACTTGGATAACTGTGGTAATTC
TAGAGCTAATACATGCATCAAAGCTCCGACCTCCGGGGAAGAGCGCTTTTATTAGACCAA
AACCAATCGTCCTCTCGGGGGCGTCCCGTTGGTGACTCTGAATAACTTTAAGCTGATCGC
ATGGCCTCGTGCCGGCGACGTATCTTTCAAGTGTATGCCCTATCAATTGTCGAAGGTAAG
TGACTTGCTTACCTTGATGATAACGGGTAGCGGGGAATCAGGGTTCGATTCCGGAGAGGG
AGCATGAGAAACGGCTACCACATCC
>HOIR5KG01BDDIC__(reversed) rank=0012933 x=445.0 y=1042.0 length=443
CAAAGATTAAGCCATGCATGTCTAAGTACATACCTTAACACGGTGAAACTGCGAATGGCT
CATTAAATCATATGTTATTTCTTAGATCGTACAATCCTACTTGGATAACTGTGGTAATTC
TAGAGCTAATACATGCATCAAAGCTCCGACCTCCGGGGAAGAGCGCTTTTATTAGACCAA
AACCAATCGTCCTCTCGGGGGCGTCCCGTTGGTGACTCTGAATAACTTTAAGCTGATCGC
ATGGCCTCGTGCCGGCGACGTATCTTTCAAGTGTATGCCCTATCAATTGTCGAAGGTAAG
TGACTTGCTTACCTTGATGATAACGGGTAGCGGGGAATCAGGGTTCGATTCCGGAGAGGG
AGCATGAGAAACGGCTACCACATCC
>HOIR5KG01BULHU__(reversed) rank=0012986 x=641.0 y=1728.5 length=443
CAAAGATTAAGCCATGCATGTCTAAGTACATACCTTAACACGGTGAAACTGCGAATGGCT
CATTAAATCATATGTTATTTCTTAGATCGTACAATCCTACTTGGATAACTGTGGTAATTC
TAGAGCTAATACATGCATCAAAGCTCCGACCTCCGGGGAAGAGCGCTTTTATTAGACCAA
AACCAATCGTCCTCTCGGGGGCGTCCCGTTGGTGACTCTGAATAACTTTAAGCTGATCGC
ATGGCCTCGTGCCGGCGACGTATCTTTCAAGTGTATGCCCTATCAATTGTCGAAGGTAAG
TGACTTGCTTACCTTGATGATAACGGGTAGCGGGGAATCAGGGTTCGATTCCGGAGAGGG
AGCATGAGAAACGGCTACCACATCC
>HOIR5KG01AROXF__(reversed) rank=0013709 x=198.0 y=1121.0 length=443
CAAAGATTAAGCCATGCATGTCTAAGTACATACCTTAACACGGTGAAACTGCGAATGGCT
CATTAAATCATATGTTATTTCTTAGATCGTACAATCCTACTTGGATAACTGTGGTAATTC
TAGAGCTAATACATGCATCAAAGCTCCGACCTCCGGGGAAGAGCGCTTTTATTAGACCAA
AACCAATCGTCCTCTCGGGGGCGTCCCGTTGGTGACTCTGAATAACTTTAAGCTGATCGC
ATGGCCTCGTGCCGGCGACGTATCTTTCAAGTGTATGCCCTATCAATTGTCGAAGGTAAG
TGACTTGCTTACCTTGATGATAACGGGTAGCGGGGAATCAGGGTTCGATTCCGGAGAGGG
AGCATGAGAAACGGCTACCACATCC
>HOIR5KG01AU6TL__(reversed) rank=0013767 x=238.5 y=439.0 length=443
CAAAGATTAAGCCATGCATGTCTAAGTACATACCTTAACACGGTGAAACTGCGAATGGCT
CATTAAATCATATGTTATTTCTTAGATCGTACAATCCTACTTGGATAACTGTGGTAATTC
TAGAGCTAATACATGCATCAAAGCTCCGACCTCCGGGGAAGAGCGCTTTTATTAGACCAA
AACCAATCGTCCTCTCGGGGGCGTCCCGTTGGTGACTCTGAATAACTTTAAGCTGATCGC
ATGGCCTCGTGCCGGCGACGTATCTTTCAAGTGTATGCCCTATCAATTGTCGAAGGTAAG
TGACTTGCTTACCTTGATGATAACGGGTAGCGGGGAATCAGGGTTCGATTCCGGAGAGGG
AGCATGAGAAACGGCTACCACATCC
>HOIR5KG01A389Q__(reversed) rank=0014245 x=341.0 y=1628.0 length=443
CAAAGATTAAGCCATGCATGTCTAAGTACATACCTTAACACGGTGAAACTGCGAATGGCT
CATTAAATCATATGTTATTTCTTAGATCGTACAATCCTACTTGGATAACTGTGGTAATTC
TAGAGCTAATACATGCATCAAAGCTCCGACCTCCGGGGAAGAGCGCTTTTATTAGACCAA
AACCAATCGTCCTCTCGGGGGCGTCCCGTTGGTGACTCTGAATAACTTTAAGCTGATCGC
ATGGCCTCGTGCCGGCGACGTATCTTTCAAGTGTATGCCCTATCAATTGTCGAAGGTAAG
TGACTTGCTTACCTTGATGATAACGGGTAGCGGGGAATCAGGGTTCGATTCCGGAGAGGG
AGCATGAGAAACGGCTACCACATCC
>HOIR5KG01AIJS3__(reversed) rank=0014263 x=94.5 y=565.5 length=443
CAAAGATTAAGCCATGCATGTCTAAGTACATACCTTAACACGGTGAAACTGCGAATGGCT
CATTAAATCATATGTTATTTCTTAGATCGTACAATCCTACTTGGATAACTGTGGTAATTC
TAGAGCTAATACATGCATCAAAGCTCCGACCTCCGGGGAAGAGCGCTTTTATTAGACCAA
AACCAATCGTCCTCTCGGGGGCGTCCCGTTGGTGACTCTGAATAACTTTAAGCTGATCGC
ATGGCCTCGTGCCGGCGACGTATCTTTCAAGTGTATGCCCTATCAATTGTCGAAGGTAAG
TGACTTGCTTACCTTGATGATAACGGGTAGCGGGGAATCAGGGTTCGATTCCGGAGAGGG
AGCATGAGAAACGGCTACCACATCC
>HOIR5KG01AS97D__(reversed) rank=0014295 x=216.5 y=1623.5 length=443
CAAAGATTAAGCCATGCATGTCTAAGTACATACCTTAACACGGTGAAACTGCGAATGGCT
CATTAAATCATATGTTATTTCTTAGATCGTACAATCCTACTTGGATAACTGTGGTAATTC
TAGAGCTAATACATGCATCAAAGCTCCGACCTCCGGGGAAGAGCGCTTTTATTAGACCAA
AACCAATCGTCCTCTCGGGGGCGTCCCGTTGGTGACTCTGAATAACTTTAAGCTGATCGC
ATGGCCTCGTGCCGGCGACGTATCTTTCAAGTGTATGCCCTATCAATTGTCGAAGGTAAG
TGACTTGCTTACCTTGATGATAACGGGTAGCGGGGAATCAGGGTTCGATTCCGGAGAGGG
AGCATGAGAAACGGCTACCACATCC
>HOIR5KG01A02AD__(reversed) rank=0014311 x=305.5 y=67.0 length=443
CAAAGATTAAGCCATGCATGTCTAAGTACATACCTTAACACGGTGAAACTGCGAATGGCT
CATTAAATCATATGTTATTTCTTAGATCGTACAATCCTACTTGGATAACTGTGGTAATTC
TAGAGCTAATACATGCATCAAAGCTCCGACCTCCGGGGAAGAGCGCTTTTATTAGACCAA
AACCAATCGTCCTCTCGGGGGCGTCCCGTTGGTGACTCTGAATAACTTTAAGCTGATCGC
ATGGCCTCGTGCCGGCGACGTATCTTTCAAGTGTATGCCCTATCAATTGTCGAAGGTAAG
TGACTTGCTTACCTTGATGATAACGGGTAGCGGGGAATCAGGGTTCGATTCCGGAGAGGG
AGCATGAGAAACGGCTACCACATCC
>HOIR5KG01AMFSI__(reversed) rank=0014348 x=138.5 y=1760.0 length=443
CAAAGATTAAGCCATGCATGTCTAAGTACATACCTTAACACGGTGAAACTGCGAATGGCT
CATTAAATCATATGTTATTTCTTAGATCGTACAATCCTACTTGGATAACTGTGGTAATTC
TAGAGCTAATACATGCATCAAAGCTCCGACCTCCGGGGAAGAGCGCTTTTATTAGACCAA
AACCAATCGTCCTCTCGGGGGCGTCCCGTTGGTGACTCTGAATAACTTTAAGCTGATCGC
ATGGCCTCGTGCCGGCGACGTATCTTTCAAGTGTATGCCCTATCAATTGTCGAAGGTAAG
TGACTTGCTTACCTTGATGATAACGGGTAGCGGGGAATCAGGGTTCGATTCCGGAGAGGG
AGCATGAGAAACGGCTACCACATCC
>HOIR5KG01AP7KR__(reversed) rank=0014372 x=181.0 y=1609.0 length=443
CAAAGATTAAGCCATGCATGTCTAAGTACATACCTTAACACGGTGAAACTGCGAATGGCT
CATTAAATCATATGTTATTTCTTAGATCGTACAATCCTACTTGGATAACTGTGGTAATTC
TAGAGCTAATACATGCATCAAAGCTCCGACCTCCGGGGAAGAGCGCTTTTATTAGACCAA
AACCAATCGTCCTCTCGGGGGCGTCCCGTTGGTGACTCTGAATAACTTTAAGCTGATCGC
ATGGCCTCGTGCCGGCGACGTATCTTTCAAGTGTATGCCCTATCAATTGTCGAAGGTAAG
TGACTTGCTTACCTTGATGATAACGGGTAGCGGGGAATCAGGGTTCGATTCCGGAGAGGG
AGCATGAGAAACGGCTACCACATCC
>HOIR5KG01A5ZCL__(reversed) rank=0014408 x=361.0 y=163.5 length=443
CAAAGATTAAGCCATGCATGTCTAAGTACATACCTTAACACGGTGAAACTGCGAATGGCT
CATTAAATCATATGTTATTTCTTAGATCGTACAATCCTACTTGGATAACTGTGGTAATTC
TAGAGCTAATACATGCATCAAAGCTCCGACCTCCGGGGAAGAGCGCTTTTATTAGACCAA
AACCAATCGTCCTCTCGGGGGCGTCCCGTTGGTGACTCTGAATAACTTTAAGCTGATCGC
ATGGCCTCGTGCCGGCGACGTATCTTTCAAGTGTATGCCCTATCAATTGTCGAAGGTAAG
TGACTTGCTTACCTTGATGATAACGGGTAGCGGGGAATCAGGGTTCGATTCCGGAGAGGG
AGCATGAGAAACGGCTACCACATCC
>HOIR5KG01BYJKU__(reversed) rank=0014463 x=686.0 y=1548.0 length=443
CAAAGATTAAGCCATGCATGTCTAAGTACATACCTTAACACGGTGAAACTGCGAATGGCT
CATTAAATCATATGTTATTTCTTAGATCGTACAATCCTACTTGGATAACTGTGGTAATTC
TAGAGCTAATACATGCATCAAAGCTCCGACCTCCGGGGAAGAGCGCTTTTATTAGACCAA
AACCAATCGTCCTCTCGGGGGCGTCCCGTTGGTGACTCTGAATAACTTTAAGCTGATCGC
ATGGCCTCGTGCCGGCGACGTATCTTTCAAGTGTATGCCCTATCAATTGTCGAAGGTAAG
TGACTTGCTTACCTTGATGATAACGGGTAGCGGGGAATCAGGGTTCGATTCCGGAGAGGG
AGCATGAGAAACGGCTACCACATCC
>HOIR5KG01AWLR8__(reversed) rank=0014785 x=254.0 y=950.0 length=443
CAAAGATTAAGCCATGCATGTCTAAGTACATACCTTAACACGGTGAAACTGCGAATGGCT
CATTAAATCATATGTTATTTCTTAGATCGTACAATCCTACTTGGATAACTGTGGTAATTC
TAGAGCTAATACATGCATCAAAGCTCCGACCTCCGGGGAAGAGCGCTTTTATTAGACCAA
AACCAATCGTCCTCTCGGGGGCGTCCCGTTGGTGACTCTGAATAACTTTAAGCTGATCGC
ATGGCCTCGTGCCGGCGACGTATCTTTCAAGTGTATGCCCTATCAATTGTCGAAGGTAAG
TGACTTGCTTACCTTGATGATAACGGGTAGCGGGGAATCAGGGTTCGATTCCGGAGAGGG
AGCATGAGAAACGGCTACCACATCC
>HOIR5KG01AQND4__(reversed) rank=0014796 x=186.0 y=1626.5 length=443
CAAAGATTAAGCCATGCATGTCTAAGTACATACCTTAACACGGTGAAACTGCGAATGGCT
CATTAAATCATATGTTATTTCTTAGATCGTACAATCCTACTTGGATAACTGTGGTAATTC
TAGAGCTAATACATGCATCAAAGCTCCGACCTCCGGGGAAGAGCGCTTTTATTAGACCAA
AACCAATCGTCCTCTCGGGGGCGTCCCGTTGGTGACTCTGAATAACTTTAAGCTGATCGC
ATGGCCTCGTGCCGGCGACGTATCTTTCAAGTGTATGCCCTATCAATTGTCGAAGGTAAG
TGACTTGCTTACCTTGATGATAACGGGTAGCGGGGAATCAGGGTTCGATTCCGGAGAGGG
AGCATGAGAAACGGCTACCACATCC
>HOIR5KG01A0Z9R__(reversed) rank=0015031 x=304.5 y=1549.5 length=443
CAAAGATTAAGCCATGCATGTCTAAGTACATACCTTAACACGGTGAAACTGCGAATGGCT
CATTAAATCATATGTTATTTCTTAGATCGTACAATCCTACTTGGATAACTGTGGTAATTC
TAGAGCTAATACATGCATCAAAGCTCCGACCTCCGGGGAAGAGCGCTTTTATTAGACCAA
AACCAATCGTCCTCTCGGGGGCGTCCCGTTGGTGACTCTGAATAACTTTAAGCTGATCGC
ATGGCCTCGTGCCGGCGACGTATCTTTCAAGTGTATGCCCTATCAATTGTCGAAGGTAAG
TGACTTGCTTACCTTGATGATAACGGGTAGCGGGGAATCAGGGTTCGATTCCGGAGAGGG
AGCATGAGAAACGGCTACCACATCC
>HOIR5KG01ALAU0__(reversed) rank=0015127 x=125.0 y=1962.0 length=443
CAAAGATTAAGCCATGCATGTCTAAGTACATACCTTAACACGGTGAAACTGCGAATGGCT
CATTAAATCATATGTTATTTCTTAGATCGTACAATCCTACTTGGATAACTGTGGTAATTC
TAGAGCTAATACATGCATCAAAGCTCCGACCTCCGGGGAAGAGCGCTTTTATTAGACCAA
AACCAATCGTCCTCTCGGGGGCGTCCCGTTGGTGACTCTGAATAACTTTAAGCTGATCGC
ATGGCCTCGTGCCGGCGACGTATCTTTCAAGTGTATGCCCTATCAATTGTCGAAGGTAAG
TGACTTGCTTACCTTGATGATAACGGGTAGCGGGGAATCAGGGTTCGATTCCGGAGAGGG
AGCATGAGAAACGGCTACCACATCC
>HOIR5KG01ASZL3__(reversed) rank=0015307 x=213.5 y=185.5 length=443
CAAAGATTAAGCCATGCATGTCTAAGTACATACCTTAACACGGTGAAACTGCGAATGGCT
CATTAAATCATATGTTATTTCTTAGATCGTACAATCCTACTTGGATAACTGTGGTAATTC
TAGAGCTAATACATGCATCAAAGCTCCGACCTCCGGGGAAGAGCGCTTTTATTAGACCAA
AACCAATCGTCCTCTCGGGGGCGTCCCGTTGGTGACTCTGAATAACTTTAAGCTGATCGC
ATGGCCTCGTGCCGGCGACGTATCTTTCAAGTGTATGCCCTATCAATTGTCGAAGGTAAG
TGACTTGCTTACCTTGATGATAACGGGTAGCGGGGAATCAGGGTTCGATTCCGGAGAGGG
AGCATGAGAAACGGCTACCACATCC
>HOIR5KG01BZA82__(reversed) rank=0015430 x=695.5 y=548.5 length=443
CAAAGATTAAGCCATGCATGTCTAAGTACATACCTTAACACGGTGAAACTGCGAATGGCT
CATTAAATCATATGTTATTTCTTAGATCGTACAATCCTACTTGGATAACTGTGGTAATTC
TAGAGCTAATACATGCATCAAAGCTCCGACCTCCGGGGAAGAGCGCTTTTATTAGACCAA
AACCAATCGTCCTCTCGGGGGCGTCCCGTTGGTGACTCTGAATAACTTTAAGCTGATCGC
ATGGCCTCGTGCCGGCGACGTATCTTTCAAGTGTATGCCCTATCAATTGTCGAAGGTAAG
TGACTTGCTTACCTTGATGATAACGGGTAGCGGGGAATCAGGGTTCGATTCCGGAGAGGG
AGCATGAGAAACGGCTACCACATCC
>HOIR5KG01AWF1V__(reversed) rank=0015512 x=252.0 y=1713.0 length=443
CAAAGATTAAGCCATGCATGTCTAAGTACATACCTTAACACGGTGAAACTGCGAATGGCT
CATTAAATCATATGTTATTTCTTAGATCGTACAATCCTACTTGGATAACTGTGGTAATTC
TAGAGCTAATACATGCATCAAAGCTCCGACCTCCGGGGAAGAGCGCTTTTATTAGACCAA
AACCAATCGTCCTCTCGGGGGCGTCCCGTTGGTGACTCTGAATAACTTTAAGCTGATCGC
ATGGCCTCGTGCCGGCGACGTATCTTTCAAGTGTATGCCCTATCAATTGTCGAAGGTAAG
TGACTTGCTTACCTTGATGATAACGGGTAGCGGGGAATCAGGGTTCGATTCCGGAGAGGG
AGCATGAGAAACGGCTACCACATCC
>HOIR5KG01AWBXI__(reversed) rank=0015535 x=251.0 y=468.0 length=443
CAAAGATTAAGCCATGCATGTCTAAGTACATACCTTAACACGGTGAAACTGCGAATGGCT
CATTAAATCATATGTTATTTCTTAGATCGTACAATCCTACTTGGATAACTGTGGTAATTC
TAGAGCTAATACATGCATCAAAGCTCCGACCTCCGGGGAAGAGCGCTTTTATTAGACCAA
AACCAATCGTCCTCTCGGGGGCGTCCCGTTGGTGACTCTGAATAACTTTAAGCTGATCGC
ATGGCCTCGTGCCGGCGACGTATCTTTCAAGTGTATGCCCTATCAATTGTCGAAGGTAAG
TGACTTGCTTACCTTGATGATAACGGGTAGCGGGGAATCAGGGTTCGATTCCGGAGAGGG
AGCATGAGAAACGGCTACCACATCC
>HOIR5KG01BA3D3__(reversed) rank=0015737 x=419.0 y=1113.0 length=443
CAAAGATTAAGCCATGCATGTCTAAGTACATACCTTAACACGGTGAAACTGCGAATGGCT
CATTAAATCATATGTTATTTCTTAGATCGTACAATCCTACTTGGATAACTGTGGTAATTC
TAGAGCTAATACATGCATCAAAGCTCCGACCTCCGGGGAAGAGCGCTTTTATTAGACCAA
AACCAATCGTCCTCTCGGGGGCGTCCCGTTGGTGACTCTGAATAACTTTAAGCTGATCGC
ATGGCCTCGTGCCGGCGACGTATCTTTCAAGTGTATGCCCTATCAATTGTCGAAGGTAAG
TGACTTGCTTACCTTGATGATAACGGGTAGCGGGGAATCAGGGTTCGATTCCGGAGAGGG
AGCATGAGAAACGGCTACCACATCC
>HOIR5KG01BH1BD__(reversed) rank=0015868 x=498.0 y=1431.5 length=443
CAAAGATTAAGCCATGCATGTCTAAGTACATACCTTAACACGGTGAAACTGCGAATGGCT
CATTAAATCATATGTTATTTCTTAGATCGTACAATCCTACTTGGATAACTGTGGTAATTC
TAGAGCTAATACATGCATCAAAGCTCCGACCTCCGGGGAAGAGCGCTTTTATTAGACCAA
AACCAATCGTCCTCTCGGGGGCGTCCCGTTGGTGACTCTGAATAACTTTAAGCTGATCGC
ATGGCCTCGTGCCGGCGACGTATCTTTCAAGTGTATGCCCTATCAATTGTCGAAGGTAAG
TGACTTGCTTACCTTGATGATAACGGGTAGCGGGGAATCAGGGTTCGATTCCGGAGAGGG
AGCATGAGAAACGGCTACCACATCC
>HOIR5KG01AAM2L__(reversed) rank=0015896 x=4.0 y=187.0 length=443
CAAAGATTAAGCCATGCATGTCTAAGTACATACCTTAACACGGTGAAACTGCGAATGGCT
CATTAAATCATATGTTATTTCTTAGATCGTACAATCCTACTTGGATAACTGTGGTAATTC
TAGAGCTAATACATGCATCAAAGCTCCGACCTCCGGGGAAGAGCGCTTTTATTAGACCAA
AACCAATCGTCCTCTCGGGGGCGTCCCGTTGGTGACTCTGAATAACTTTAAGCTGATCGC
ATGGCCTCGTGCCGGCGACGTATCTTTCAAGTGTATGCCCTATCAATTGTCGAAGGTAAG
TGACTTGCTTACCTTGATGATAACGGGTAGCGGGGAATCAGGGTTCGATTCCGGAGAGGG
AGCATGAGAAACGGCTACCACATCC
>HOIR5KG01BG84M__(reversed) rank=0015935 x=489.5 y=1764.0 length=443
CAAAGATTAAGCCATGCATGTCTAAGTACATACCTTAACACGGTGAAACTGCGAATGGCT
CATTAAATCATATGTTATTTCTTAGATCGTACAATCCTACTTGGATAACTGTGGTAATTC
TAGAGCTAATACATGCATCAAAGCTCCGACCTCCGGGGAAGAGCGCTTTTATTAGACCAA
AACCAATCGTCCTCTCGGGGGCGTCCCGTTGGTGACTCTGAATAACTTTAAGCTGATCGC
ATGGCCTCGTGCCGGCGACGTATCTTTCAAGTGTATGCCCTATCAATTGTCGAAGGTAAG
TGACTTGCTTACCTTGATGATAACGGGTAGCGGGGAATCAGGGTTCGATTCCGGAGAGGG
AGCATGAGAAACGGCTACCACATCC
>HOIR5KG01AVV97__(reversed) rank=0015994 x=246.0 y=669.0 length=443
CAAAGATTAAGCCATGCATGTCTAAGTACATACCTTAACACGGTGAAACTGCGAATGGCT
CATTAAATCATATGTTATTTCTTAGATCGTACAATCCTACTTGGATAACTGTGGTAATTC
TAGAGCTAATACATGCATCAAAGCTCCGACCTCCGGGGAAGAGCGCTTTTATTAGACCAA
AACCAATCGTCCTCTCGGGGGCGTCCCGTTGGTGACTCTGAATAACTTTAAGCTGATCGC
ATGGCCTCGTGCCGGCGACGTATCTTTCAAGTGTATGCCCTATCAATTGTCGAAGGTAAG
TGACTTGCTTACCTTGATGATAACGGGTAGCGGGGAATCAGGGTTCGATTCCGGAGAGGG
AGCATGAGAAACGGCTACCACATCC
>HOIR5KG01BQI0R__(reversed) rank=0016065 x=595.0 y=313.0 length=443
CAAAGATTAAGCCATGCATGTCTAAGTACATACCTTAACACGGTGAAACTGCGAATGGCT
CATTAAATCATATGTTATTTCTTAGATCGTACAATCCTACTTGGATAACTGTGGTAATTC
TAGAGCTAATACATGCATCAAAGCTCCGACCTCCGGGGAAGAGCGCTTTTATTAGACCAA
AACCAATCGTCCTCTCGGGGGCGTCCCGTTGGTGACTCTGAATAACTTTAAGCTGATCGC
ATGGCCTCGTGCCGGCGACGTATCTTTCAAGTGTATGCCCTATCAATTGTCGAAGGTAAG
TGACTTGCTTACCTTGATGATAACGGGTAGCGGGGAATCAGGGTTCGATTCCGGAGAGGG
AGCATGAGAAACGGCTACCACATCC
>HOIR5KG01A09OS__(reversed) rank=0016106 x=307.0 y=1466.0 length=443
CAAAGATTAAGCCATGCATGTCTAAGTACATACCTTAACACGGTGAAACTGCGAATGGCT
CATTAAATCATATGTTATTTCTTAGATCGTACAATCCTACTTGGATAACTGTGGTAATTC
TAGAGCTAATACATGCATCAAAGCTCCGACCTCCGGGGAAGAGCGCTTTTATTAGACCAA
AACCAATCGTCCTCTCGGGGGCGTCCCGTTGGTGACTCTGAATAACTTTAAGCTGATCGC
ATGGCCTCGTGCCGGCGACGTATCTTTCAAGTGTATGCCCTATCAATTGTCGAAGGTAAG
TGACTTGCTTACCTTGATGATAACGGGTAGCGGGGAATCAGGGTTCGATTCCGGAGAGGG
AGCATGAGAAACGGCTACCACATCC
>HOIR5KG01AG5JW__(reversed) rank=0016123 x=78.0 y=970.0 length=443
CAAAGATTAAGCCATGCATGTCTAAGTACATACCTTAACACGGTGAAACTGCGAATGGCT
CATTAAATCATATGTTATTTCTTAGATCGTACAATCCTACTTGGATAACTGTGGTAATTC
TAGAGCTAATACATGCATCAAAGCTCCGACCTCCGGGGAAGAGCGCTTTTATTAGACCAA
AACCAATCGTCCTCTCGGGGGCGTCCCGTTGGTGACTCTGAATAACTTTAAGCTGATCGC
ATGGCCTCGTGCCGGCGACGTATCTTTCAAGTGTATGCCCTATCAATTGTCGAAGGTAAG
TGACTTGCTTACCTTGATGATAACGGGTAGCGGGGAATCAGGGTTCGATTCCGGAGAGGG
AGCATGAGAAACGGCTACCACATCC
>HOIR5KG01BMEXF__(reversed) rank=0016198 x=548.0 y=897.5 length=443
CAAAGATTAAGCCATGCATGTCTAAGTACATACCTTAACACGGTGAAACTGCGAATGGCT
CATTAAATCATATGTTATTTCTTAGATCGTACAATCCTACTTGGATAACTGTGGTAATTC
TAGAGCTAATACATGCATCAAAGCTCCGACCTCCGGGGAAGAGCGCTTTTATTAGACCAA
AACCAATCGTCCTCTCGGGGGCGTCCCGTTGGTGACTCTGAATAACTTTAAGCTGATCGC
ATGGCCTCGTGCCGGCGACGTATCTTTCAAGTGTATGCCCTATCAATTGTCGAAGGTAAG
TGACTTGCTTACCTTGATGATAACGGGTAGCGGGGAATCAGGGTTCGATTCCGGAGAGGG
AGCATGAGAAACGGCTACCACATCC
>HOIR5KG01AJU0I__(reversed) rank=0016294 x=109.0 y=304.0 length=443
CAAAGATTAAGCCATGCATGTCTAAGTACATACCTTAACACGGTGAAACTGCGAATGGCT
CATTAAATCATATGTTATTTCTTAGATCGTACAATCCTACTTGGATAACTGTGGTAATTC
TAGAGCTAATACATGCATCAAAGCTCCGACCTCCGGGGAAGAGCGCTTTTATTAGACCAA
AACCAATCGTCCTCTCGGGGGCGTCCCGTTGGTGACTCTGAATAACTTTAAGCTGATCGC
ATGGCCTCGTGCCGGCGACGTATCTTTCAAGTGTATGCCCTATCAATTGTCGAAGGTAAG
TGACTTGCTTACCTTGATGATAACGGGTAGCGGGGAATCAGGGTTCGATTCCGGAGAGGG
AGCATGAGAAACGGCTACCACATCC
>HOIR5KG01AHBW7__(reversed) rank=0016298 x=80.0 y=1033.0 length=443
CAAAGATTAAGCCATGCATGTCTAAGTACATACCTTAACACGGTGAAACTGCGAATGGCT
CATTAAATCATATGTTATTTCTTAGATCGTACAATCCTACTTGGATAACTGTGGTAATTC
TAGAGCTAATACATGCATCAAAGCTCCGACCTCCGGGGAAGAGCGCTTTTATTAGACCAA
AACCAATCGTCCTCTCGGGGGCGTCCCGTTGGTGACTCTGAATAACTTTAAGCTGATCGC
ATGGCCTCGTGCCGGCGACGTATCTTTCAAGTGTATGCCCTATCAATTGTCGAAGGTAAG
TGACTTGCTTACCTTGATGATAACGGGTAGCGGGGAATCAGGGTTCGATTCCGGAGAGGG
AGCATGAGAAACGGCTACCACATCC
>HOIR5KG01ASUNR__(reversed) rank=0016463 x=211.0 y=1957.0 length=443
CAAAGATTAAGCCATGCATGTCTAAGTACATACCTTAACACGGTGAAACTGCGAATGGCT
CATTAAATCATATGTTATTTCTTAGATCGTACAATCCTACTTGGATAACTGTGGTAATTC
TAGAGCTAATACATGCATCAAAGCTCCGACCTCCGGGGAAGAGCGCTTTTATTAGACCAA
AACCAATCGTCCTCTCGGGGGCGTCCCGTTGGTGACTCTGAATAACTTTAAGCTGATCGC
ATGGCCTCGTGCCGGCGACGTATCTTTCAAGTGTATGCCCTATCAATTGTCGAAGGTAAG
TGACTTGCTTACCTTGATGATAACGGGTAGCGGGGAATCAGGGTTCGATTCCGGAGAGGG
AGCATGAGAAACGGCTACCACATCC
>HOIR5KG01AMVK5__(reversed) rank=0016542 x=143.5 y=1751.5 length=443
CAAAGATTAAGCCATGCATGTCTAAGTACATACCTTAACACGGTGAAACTGCGAATGGCT
CATTAAATCATATGTTATTTCTTAGATCGTACAATCCTACTTGGATAACTGTGGTAATTC
TAGAGCTAATACATGCATCAAAGCTCCGACCTCCGGGGAAGAGCGCTTTTATTAGACCAA
AACCAATCGTCCTCTCGGGGGCGTCCCGTTGGTGACTCTGAATAACTTTAAGCTGATCGC
ATGGCCTCGTGCCGGCGACGTATCTTTCAAGTGTATGCCCTATCAATTGTCGAAGGTAAG
TGACTTGCTTACCTTGATGATAACGGGTAGCGGGGAATCAGGGTTCGATTCCGGAGAGGG
AGCATGAGAAACGGCTACCACATCC
>HOIR5KG01AELQM__(reversed) rank=0016645 x=49.0 y=764.0 length=443
CAAAGATTAAGCCATGCATGTCTAAGTACATACCTTAACACGGTGAAACTGCGAATGGCT
CATTAAATCATATGTTATTTCTTAGATCGTACAATCCTACTTGGATAACTGTGGTAATTC
TAGAGCTAATACATGCATCAAAGCTCCGACCTCCGGGGAAGAGCGCTTTTATTAGACCAA
AACCAATCGTCCTCTCGGGGGCGTCCCGTTGGTGACTCTGAATAACTTTAAGCTGATCGC
ATGGCCTCGTGCCGGCGACGTATCTTTCAAGTGTATGCCCTATCAATTGTCGAAGGTAAG
TGACTTGCTTACCTTGATGATAACGGGTAGCGGGGAATCAGGGTTCGATTCCGGAGAGGG
AGCATGAGAAACGGCTACCACATCC
>HOIR5KG01A40HH__(reversed) rank=0016683 x=350.0 y=35.0 length=443
CAAAGATTAAGCCATGCATGTCTAAGTACATACCTTAACACGGTGAAACTGCGAATGGCT
CATTAAATCATATGTTATTTCTTAGATCGTACAATCCTACTTGGATAACTGTGGTAATTC
TAGAGCTAATACATGCATCAAAGCTCCGACCTCCGGGGAAGAGCGCTTTTATTAGACCAA
AACCAATCGTCCTCTCGGGGGCGTCCCGTTGGTGACTCTGAATAACTTTAAGCTGATCGC
ATGGCCTCGTGCCGGCGACGTATCTTTCAAGTGTATGCCCTATCAATTGTCGAAGGTAAG
TGACTTGCTTACCTTGATGATAACGGGTAGCGGGGAATCAGGGTTCGATTCCGGAGAGGG
AGCATGAGAAACGGCTACCACATCC
>HOIR5KG01AIDK5__(reversed) rank=0016935 x=92.0 y=695.5 length=443
CAAAGATTAAGCCATGCATGTCTAAGTACATACCTTAACACGGTGAAACTGCGAATGGCT
CATTAAATCATATGTTATTTCTTAGATCGTACAATCCTACTTGGATAACTGTGGTAATTC
TAGAGCTAATACATGCATCAAAGCTCCGACCTCCGGGGAAGAGCGCTTTTATTAGACCAA
AACCAATCGTCCTCTCGGGGGCGTCCCGTTGGTGACTCTGAATAACTTTAAGCTGATCGC
ATGGCCTCGTGCCGGCGACGTATCTTTCAAGTGTATGCCCTATCAATTGTCGAAGGTAAG
TGACTTGCTTACCTTGATGATAACGGGTAGCGGGGAATCAGGGTTCGATTCCGGAGAGGG
AGCATGAGAAACGGCTACCACATCC
>HOIR5KG01BSWEA__(reversed) rank=0017050 x=622.5 y=368.5 length=443
CAAAGATTAAGCCATGCATGTCTAAGTACATACCTTAACACGGTGAAACTGCGAATGGCT
CATTAAATCATATGTTATTTCTTAGATCGTACAATCCTACTTGGATAACTGTGGTAATTC
TAGAGCTAATACATGCATCAAAGCTCCGACCTCCGGGGAAGAGCGCTTTTATTAGACCAA
AACCAATCGTCCTCTCGGGGGCGTCCCGTTGGTGACTCTGAATAACTTTAAGCTGATCGC
ATGGCCTCGTGCCGGCGACGTATCTTTCAAGTGTATGCCCTATCAATTGTCGAAGGTAAG
TGACTTGCTTACCTTGATGATAACGGGTAGCGGGGAATCAGGGTTCGATTCCGGAGAGGG
AGCATGAGAAACGGCTACCACATCC
>HOIR5KG01ASXE4__(reversed) rank=0017078 x=212.5 y=1438.0 length=443
CAAAGATTAAGCCATGCATGTCTAAGTACATACCTTAACACGGTGAAACTGCGAATGGCT
CATTAAATCATATGTTATTTCTTAGATCGTACAATCCTACTTGGATAACTGTGGTAATTC
TAGAGCTAATACATGCATCAAAGCTCCGACCTCCGGGGAAGAGCGCTTTTATTAGACCAA
AACCAATCGTCCTCTCGGGGGCGTCCCGTTGGTGACTCTGAATAACTTTAAGCTGATCGC
ATGGCCTCGTGCCGGCGACGTATCTTTCAAGTGTATGCCCTATCAATTGTCGAAGGTAAG
TGACTTGCTTACCTTGATGATAACGGGTAGCGGGGAATCAGGGTTCGATTCCGGAGAGGG
AGCATGAGAAACGGCTACCACATCC
>HOIR5KG01AQJKC__(reversed) rank=0017241 x=185.0 y=762.5 length=443
CAAAGATTAAGCCATGCATGTCTAAGTACATACCTTAACACGGTGAAACTGCGAATGGCT
CATTAAATCATATGTTATTTCTTAGATCGTACAATCCTACTTGGATAACTGTGGTAATTC
TAGAGCTAATACATGCATCAAAGCTCCGACCTCCGGGGAAGAGCGCTTTTATTAGACCAA
AACCAATCGTCCTCTCGGGGGCGTCCCGTTGGTGACTCTGAATAACTTTAAGCTGATCGC
ATGGCCTCGTGCCGGCGACGTATCTTTCAAGTGTATGCCCTATCAATTGTCGAAGGTAAG
TGACTTGCTTACCTTGATGATAACGGGTAGCGGGGAATCAGGGTTCGATTCCGGAGAGGG
AGCATGAGAAACGGCTACCACATCC
>HOIR5KG01A3AOG__(reversed) rank=0017374 x=330.5 y=1854.0 length=443
CAAAGATTAAGCCATGCATGTCTAAGTACATACCTTAACACGGTGAAACTGCGAATGGCT
CATTAAATCATATGTTATTTCTTAGATCGTACAATCCTACTTGGATAACTGTGGTAATTC
TAGAGCTAATACATGCATCAAAGCTCCGACCTCCGGGGAAGAGCGCTTTTATTAGACCAA
AACCAATCGTCCTCTCGGGGGCGTCCCGTTGGTGACTCTGAATAACTTTAAGCTGATCGC
ATGGCCTCGTGCCGGCGACGTATCTTTCAAGTGTATGCCCTATCAATTGTCGAAGGTAAG
TGACTTGCTTACCTTGATGATAACGGGTAGCGGGGAATCAGGGTTCGATTCCGGAGAGGG
AGCATGAGAAACGGCTACCACATCC
>HOIR5KG01AD5ZF__(reversed) rank=0017388 x=44.5 y=825.5 length=443
CAAAGATTAAGCCATGCATGTCTAAGTACATACCTTAACACGGTGAAACTGCGAATGGCT
CATTAAATCATATGTTATTTCTTAGATCGTACAATCCTACTTGGATAACTGTGGTAATTC
TAGAGCTAATACATGCATCAAAGCTCCGACCTCCGGGGAAGAGCGCTTTTATTAGACCAA
AACCAATCGTCCTCTCGGGGGCGTCCCGTTGGTGACTCTGAATAACTTTAAGCTGATCGC
ATGGCCTCGTGCCGGCGACGTATCTTTCAAGTGTATGCCCTATCAATTGTCGAAGGTAAG
TGACTTGCTTACCTTGATGATAACGGGTAGCGGGGAATCAGGGTTCGATTCCGGAGAGGG
AGCATGAGAAACGGCTACCACATCC
>HOIR5KG01AND1M__(reversed) rank=0017408 x=149.5 y=1096.0 length=443
CAAAGATTAAGCCATGCATGTCTAAGTACATACCTTAACACGGTGAAACTGCGAATGGCT
CATTAAATCATATGTTATTTCTTAGATCGTACAATCCTACTTGGATAACTGTGGTAATTC
TAGAGCTAATACATGCATCAAAGCTCCGACCTCCGGGGAAGAGCGCTTTTATTAGACCAA
AACCAATCGTCCTCTCGGGGGCGTCCCGTTGGTGACTCTGAATAACTTTAAGCTGATCGC
ATGGCCTCGTGCCGGCGACGTATCTTTCAAGTGTATGCCCTATCAATTGTCGAAGGTAAG
TGACTTGCTTACCTTGATGATAACGGGTAGCGGGGAATCAGGGTTCGATTCCGGAGAGGG
AGCATGAGAAACGGCTACCACATCC
>HOIR5KG01BD54Y__(reversed) rank=0017459 x=454.0 y=1280.0 length=443
CAAAGATTAAGCCATGCATGTCTAAGTACATACCTTAACACGGTGAAACTGCGAATGGCT
CATTAAATCATATGTTATTTCTTAGATCGTACAATCCTACTTGGATAACTGTGGTAATTC
TAGAGCTAATACATGCATCAAAGCTCCGACCTCCGGGGAAGAGCGCTTTTATTAGACCAA
AACCAATCGTCCTCTCGGGGGCGTCCCGTTGGTGACTCTGAATAACTTTAAGCTGATCGC
ATGGCCTCGTGCCGGCGACGTATCTTTCAAGTGTATGCCCTATCAATTGTCGAAGGTAAG
TGACTTGCTTACCTTGATGATAACGGGTAGCGGGGAATCAGGGTTCGATTCCGGAGAGGG
AGCATGAGAAACGGCTACCACATCC
>HOIR5KG01BNEG4__(reversed) rank=0017928 x=559.0 y=1910.5 length=443
CAAAGATTAAGCCATGCATGTCTAAGTACATACCTTAACACGGTGAAACTGCGAATGGCT
CATTAAATCATATGTTATTTCTTAGATCGTACAATCCTACTTGGATAACTGTGGTAATTC
TAGAGCTAATACATGCATCAAAGCTCCGACCTCCGGGGAAGAGCGCTTTTATTAGACCAA
AACCAATCGTCCTCTCGGGGGCGTCCCGTTGGTGACTCTGAATAACTTTAAGCTGATCGC
ATGGCCTCGTGCCGGCGACGTATCTTTCAAGTGTATGCCCTATCAATTGTCGAAGGTAAG
TGACTTGCTTACCTTGATGATAACGGGTAGCGGGGAATCAGGGTTCGATTCCGGAGAGGG
AGCATGAGAAACGGCTACCACATCC
>HOIR5KG01ACON1__(reversed) rank=0017930 x=27.0 y=1359.0 length=443
CAAAGATTAAGCCATGCATGTCTAAGTACATACCTTAACACGGTGAAACTGCGAATGGCT
CATTAAATCATATGTTATTTCTTAGATCGTACAATCCTACTTGGATAACTGTGGTAATTC
TAGAGCTAATACATGCATCAAAGCTCCGACCTCCGGGGAAGAGCGCTTTTATTAGACCAA
AACCAATCGTCCTCTCGGGGGCGTCCCGTTGGTGACTCTGAATAACTTTAAGCTGATCGC
ATGGCCTCGTGCCGGCGACGTATCTTTCAAGTGTATGCCCTATCAATTGTCGAAGGTAAG
TGACTTGCTTACCTTGATGATAACGGGTAGCGGGGAATCAGGGTTCGATTCCGGAGAGGG
AGCATGAGAAACGGCTACCACATCC
>HOIR5KG01BD17Y__(reversed) rank=0018201 x=453.0 y=300.0 length=443
CAAAGATTAAGCCATGCATGTCTAAGTACATACCTTAACACGGTGAAACTGCGAATGGCT
CATTAAATCATATGTTATTTCTTAGATCGTACAATCCTACTTGGATAACTGTGGTAATTC
TAGAGCTAATACATGCATCAAAGCTCCGACCTCCGGGGAAGAGCGCTTTTATTAGACCAA
AACCAATCGTCCTCTCGGGGGCGTCCCGTTGGTGACTCTGAATAACTTTAAGCTGATCGC
ATGGCCTCGTGCCGGCGACGTATCTTTCAAGTGTATGCCCTATCAATTGTCGAAGGTAAG
TGACTTGCTTACCTTGATGATAACGGGTAGCGGGGAATCAGGGTTCGATTCCGGAGAGGG
AGCATGAGAAACGGCTACCACATCC
>HOIR5KG01APXPT__(reversed) rank=0018568 x=178.0 y=1119.0 length=443
CAAAGATTAAGCCATGCATGTCTAAGTACATACCTTAACACGGTGAAACTGCGAATGGCT
CATTAAATCATATGTTATTTCTTAGATCGTACAATCCTACTTGGATAACTGTGGTAATTC
TAGAGCTAATACATGCATCAAAGCTCCGACCTCCGGGGAAGAGCGCTTTTATTAGACCAA
AACCAATCGTCCTCTCGGGGGCGTCCCGTTGGTGACTCTGAATAACTTTAAGCTGATCGC
ATGGCCTCGTGCCGGCGACGTATCTTTCAAGTGTATGCCCTATCAATTGTCGAAGGTAAG
TGACTTGCTTACCTTGATGATAACGGGTAGCGGGGAATCAGGGTTCGATTCCGGAGAGGG
AGCATGAGAAACGGCTACCACATCC
>HOIR5KG01AECK8__(reversed) rank=0018572 x=46.0 y=1194.0 length=443
CAAAGATTAAGCCATGCATGTCTAAGTACATACCTTAACACGGTGAAACTGCGAATGGCT
CATTAAATCATATGTTATTTCTTAGATCGTACAATCCTACTTGGATAACTGTGGTAATTC
TAGAGCTAATACATGCATCAAAGCTCCGACCTCCGGGGAAGAGCGCTTTTATTAGACCAA
AACCAATCGTCCTCTCGGGGGCGTCCCGTTGGTGACTCTGAATAACTTTAAGCTGATCGC
ATGGCCTCGTGCCGGCGACGTATCTTTCAAGTGTATGCCCTATCAATTGTCGAAGGTAAG
TGACTTGCTTACCTTGATGATAACGGGTAGCGGGGAATCAGGGTTCGATTCCGGAGAGGG
AGCATGAGAAACGGCTACCACATCC
>HOIR5KG01BOSXF__(reversed) rank=0018959 x=575.0 y=1761.0 length=443
CAAAGATTAAGCCATGCATGTCTAAGTACATACCTTAACACGGTGAAACTGCGAATGGCT
CATTAAATCATATGTTATTTCTTAGATCGTACAATCCTACTTGGATAACTGTGGTAATTC
TAGAGCTAATACATGCATCAAAGCTCCGACCTCCGGGGAAGAGCGCTTTTATTAGACCAA
AACCAATCGTCCTCTCGGGGGCGTCCCGTTGGTGACTCTGAATAACTTTAAGCTGATCGC
ATGGCCTCGTGCCGGCGACGTATCTTTCAAGTGTATGCCCTATCAATTGTCGAAGGTAAG
TGACTTGCTTACCTTGATGATAACGGGTAGCGGGGAATCAGGGTTCGATTCCGGAGAGGG
AGCATGAGAAACGGCTACCACATCC
>HOIR5KG01A082N__(reversed) rank=0018967 x=307.5 y=669.0 length=443
CAAAGATTAAGCCATGCATGTCTAAGTACATACCTTAACACGGTGAAACTGCGAATGGCT
CATTAAATCATATGTTATTTCTTAGATCGTACAATCCTACTTGGATAACTGTGGTAATTC
TAGAGCTAATACATGCATCAAAGCTCCGACCTCCGGGGAAGAGCGCTTTTATTAGACCAA
AACCAATCGTCCTCTCGGGGGCGTCCCGTTGGTGACTCTGAATAACTTTAAGCTGATCGC
ATGGCCTCGTGCCGGCGACGTATCTTTCAAGTGTATGCCCTATCAATTGTCGAAGGTAAG
TGACTTGCTTACCTTGATGATAACGGGTAGCGGGGAATCAGGGTTCGATTCCGGAGAGGG
AGCATGAGAAACGGCTACCACATCC
>HOIR5KG01AUT3S__(reversed) rank=0019079 x=234.0 y=342.0 length=443
CAAAGATTAAGCCATGCATGTCTAAGTACATACCTTAACACGGTGAAACTGCGAATGGCT
CATTAAATCATATGTTATTTCTTAGATCGTACAATCCTACTTGGATAACTGTGGTAATTC
TAGAGCTAATACATGCATCAAAGCTCCGACCTCCGGGGAAGAGCGCTTTTATTAGACCAA
AACCAATCGTCCTCTCGGGGGCGTCCCGTTGGTGACTCTGAATAACTTTAAGCTGATCGC
ATGGCCTCGTGCCGGCGACGTATCTTTCAAGTGTATGCCCTATCAATTGTCGAAGGTAAG
TGACTTGCTTACCTTGATGATAACGGGTAGCGGGGAATCAGGGTTCGATTCCGGAGAGGG
AGCATGAGAAACGGCTACCACATCC
>HOIR5KG01BR0ZV__(reversed) rank=0019200 x=612.0 y=633.0 length=443
CAAAGATTAAGCCATGCATGTCTAAGTACATACCTTAACACGGTGAAACTGCGAATGGCT
CATTAAATCATATGTTATTTCTTAGATCGTACAATCCTACTTGGATAACTGTGGTAATTC
TAGAGCTAATACATGCATCAAAGCTCCGACCTCCGGGGAAGAGCGCTTTTATTAGACCAA
AACCAATCGTCCTCTCGGGGGCGTCCCGTTGGTGACTCTGAATAACTTTAAGCTGATCGC
ATGGCCTCGTGCCGGCGACGTATCTTTCAAGTGTATGCCCTATCAATTGTCGAAGGTAAG
TGACTTGCTTACCTTGATGATAACGGGTAGCGGGGAATCAGGGTTCGATTCCGGAGAGGG
AGCATGAGAAACGGCTACCACATCC
>HOIR5KG01ARLUS__(reversed) rank=0019226 x=197.0 y=1234.0 length=443
CAAAGATTAAGCCATGCATGTCTAAGTACATACCTTAACACGGTGAAACTGCGAATGGCT
CATTAAATCATATGTTATTTCTTAGATCGTACAATCCTACTTGGATAACTGTGGTAATTC
TAGAGCTAATACATGCATCAAAGCTCCGACCTCCGGGGAAGAGCGCTTTTATTAGACCAA
AACCAATCGTCCTCTCGGGGGCGTCCCGTTGGTGACTCTGAATAACTTTAAGCTGATCGC
ATGGCCTCGTGCCGGCGACGTATCTTTCAAGTGTATGCCCTATCAATTGTCGAAGGTAAG
TGACTTGCTTACCTTGATGATAACGGGTAGCGGGGAATCAGGGTTCGATTCCGGAGAGGG
AGCATGAGAAACGGCTACCACATCC
>HOIR5KG01AT2JJ__(reversed) rank=0019243 x=225.0 y=1485.0 length=443
CAAAGATTAAGCCATGCATGTCTAAGTACATACCTTAACACGGTGAAACTGCGAATGGCT
CATTAAATCATATGTTATTTCTTAGATCGTACAATCCTACTTGGATAACTGTGGTAATTC
TAGAGCTAATACATGCATCAAAGCTCCGACCTCCGGGGAAGAGCGCTTTTATTAGACCAA
AACCAATCGTCCTCTCGGGGGCGTCCCGTTGGTGACTCTGAATAACTTTAAGCTGATCGC
ATGGCCTCGTGCCGGCGACGTATCTTTCAAGTGTATGCCCTATCAATTGTCGAAGGTAAG
TGACTTGCTTACCTTGATGATAACGGGTAGCGGGGAATCAGGGTTCGATTCCGGAGAGGG
AGCATGAGAAACGGCTACCACATCC
>HOIR5KG01AH0WC__(reversed) rank=0019308 x=88.0 y=634.0 length=443
CAAAGATTAAGCCATGCATGTCTAAGTACATACCTTAACACGGTGAAACTGCGAATGGCT
CATTAAATCATATGTTATTTCTTAGATCGTACAATCCTACTTGGATAACTGTGGTAATTC
TAGAGCTAATACATGCATCAAAGCTCCGACCTCCGGGGAAGAGCGCTTTTATTAGACCAA
AACCAATCGTCCTCTCGGGGGCGTCCCGTTGGTGACTCTGAATAACTTTAAGCTGATCGC
ATGGCCTCGTGCCGGCGACGTATCTTTCAAGTGTATGCCCTATCAATTGTCGAAGGTAAG
TGACTTGCTTACCTTGATGATAACGGGTAGCGGGGAATCAGGGTTCGATTCCGGAGAGGG
AGCATGAGAAACGGCTACCACATCC
>HOIR5KG01AHUH6__(reversed) rank=0019360 x=86.0 y=540.0 length=443
CAAAGATTAAGCCATGCATGTCTAAGTACATACCTTAACACGGTGAAACTGCGAATGGCT
CATTAAATCATATGTTATTTCTTAGATCGTACAATCCTACTTGGATAACTGTGGTAATTC
TAGAGCTAATACATGCATCAAAGCTCCGACCTCCGGGGAAGAGCGCTTTTATTAGACCAA
AACCAATCGTCCTCTCGGGGGCGTCCCGTTGGTGACTCTGAATAACTTTAAGCTGATCGC
ATGGCCTCGTGCCGGCGACGTATCTTTCAAGTGTATGCCCTATCAATTGTCGAAGGTAAG
TGACTTGCTTACCTTGATGATAACGGGTAGCGGGGAATCAGGGTTCGATTCCGGAGAGGG
AGCATGAGAAACGGCTACCACATCC
>HOIR5KG01BJ1KF__(reversed) rank=0019419 x=521.5 y=861.0 length=443
CAAAGATTAAGCCATGCATGTCTAAGTACATACCTTAACACGGTGAAACTGCGAATGGCT
CATTAAATCATATGTTATTTCTTAGATCGTACAATCCTACTTGGATAACTGTGGTAATTC
TAGAGCTAATACATGCATCAAAGCTCCGACCTCCGGGGAAGAGCGCTTTTATTAGACCAA
AACCAATCGTCCTCTCGGGGGCGTCCCGTTGGTGACTCTGAATAACTTTAAGCTGATCGC
ATGGCCTCGTGCCGGCGACGTATCTTTCAAGTGTATGCCCTATCAATTGTCGAAGGTAAG
TGACTTGCTTACCTTGATGATAACGGGTAGCGGGGAATCAGGGTTCGATTCCGGAGAGGG
AGCATGAGAAACGGCTACCACATCC
>HOIR5KG01AY718__(reversed) rank=0019494 x=284.0 y=254.5 length=443
CAAAGATTAAGCCATGCATGTCTAAGTACATACCTTAACACGGTGAAACTGCGAATGGCT
CATTAAATCATATGTTATTTCTTAGATCGTACAATCCTACTTGGATAACTGTGGTAATTC
TAGAGCTAATACATGCATCAAAGCTCCGACCTCCGGGGAAGAGCGCTTTTATTAGACCAA
AACCAATCGTCCTCTCGGGGGCGTCCCGTTGGTGACTCTGAATAACTTTAAGCTGATCGC
ATGGCCTCGTGCCGGCGACGTATCTTTCAAGTGTATGCCCTATCAATTGTCGAAGGTAAG
TGACTTGCTTACCTTGATGATAACGGGTAGCGGGGAATCAGGGTTCGATTCCGGAGAGGG
AGCATGAGAAACGGCTACCACATCC
>HOIR5KG01B11WH__(reversed) rank=0019635 x=726.0 y=1423.0 length=443
CAAAGATTAAGCCATGCATGTCTAAGTACATACCTTAACACGGTGAAACTGCGAATGGCT
CATTAAATCATATGTTATTTCTTAGATCGTACAATCCTACTTGGATAACTGTGGTAATTC
TAGAGCTAATACATGCATCAAAGCTCCGACCTCCGGGGAAGAGCGCTTTTATTAGACCAA
AACCAATCGTCCTCTCGGGGGCGTCCCGTTGGTGACTCTGAATAACTTTAAGCTGATCGC
ATGGCCTCGTGCCGGCGACGTATCTTTCAAGTGTATGCCCTATCAATTGTCGAAGGTAAG
TGACTTGCTTACCTTGATGATAACGGGTAGCGGGGAATCAGGGTTCGATTCCGGAGAGGG
AGCATGAGAAACGGCTACCACATCC
>HOIR5KG01AHUJT__(reversed) rank=0020017 x=86.5 y=599.5 length=443
CAAAGATTAAGCCATGCATGTCTAAGTACATACCTTAACACGGTGAAACTGCGAATGGCT
CATTAAATCATATGTTATTTCTTAGATCGTACAATCCTACTTGGATAACTGTGGTAATTC
TAGAGCTAATACATGCATCAAAGCTCCGACCTCCGGGGAAGAGCGCTTTTATTAGACCAA
AACCAATCGTCCTCTCGGGGGCGTCCCGTTGGTGACTCTGAATAACTTTAAGCTGATCGC
ATGGCCTCGTGCCGGCGACGTATCTTTCAAGTGTATGCCCTATCAATTGTCGAAGGTAAG
TGACTTGCTTACCTTGATGATAACGGGTAGCGGGGAATCAGGGTTCGATTCCGGAGAGGG
AGCATGAGAAACGGCTACCACATCC
>HOIR5KG01BYU96__(reversed) rank=0020216 x=690.0 y=332.0 length=443
CAAAGATTAAGCCATGCATGTCTAAGTACATACCTTAACACGGTGAAACTGCGAATGGCT
CATTAAATCATATGTTATTTCTTAGATCGTACAATCCTACTTGGATAACTGTGGTAATTC
TAGAGCTAATACATGCATCAAAGCTCCGACCTCCGGGGAAGAGCGCTTTTATTAGACCAA
AACCAATCGTCCTCTCGGGGGCGTCCCGTTGGTGACTCTGAATAACTTTAAGCTGATCGC
ATGGCCTCGTGCCGGCGACGTATCTTTCAAGTGTATGCCCTATCAATTGTCGAAGGTAAG
TGACTTGCTTACCTTGATGATAACGGGTAGCGGGGAATCAGGGTTCGATTCCGGAGAGGG
AGCATGAGAAACGGCTACCACATCC
>HOIR5KG01BIWYL__(reversed) rank=0020279 x=508.5 y=1483.0 length=443
CAAAGATTAAGCCATGCATGTCTAAGTACATACCTTAACACGGTGAAACTGCGAATGGCT
CATTAAATCATATGTTATTTCTTAGATCGTACAATCCTACTTGGATAACTGTGGTAATTC
TAGAGCTAATACATGCATCAAAGCTCCGACCTCCGGGGAAGAGCGCTTTTATTAGACCAA
AACCAATCGTCCTCTCGGGGGCGTCCCGTTGGTGACTCTGAATAACTTTAAGCTGATCGC
ATGGCCTCGTGCCGGCGACGTATCTTTCAAGTGTATGCCCTATCAATTGTCGAAGGTAAG
TGACTTGCTTACCTTGATGATAACGGGTAGCGGGGAATCAGGGTTCGATTCCGGAGAGGG
AGCATGAGAAACGGCTACCACATCC
>HOIR5KG01AQV4B__(reversed) rank=0006883 x=189.0 y=649.0 length=448
CAAAGATTAAGCCATGCATGTCTAAGTACACGCCTTAACACGGCTAAACTGCGAATGGCT
CATTAAATCAGTTATGGTTCCTTAGATCGTACAATCCTACTTGGATAACTGTGGCAATTC
TAGAGCTAATACATGCAACACAGCTCCGACCTCACGGGAAGAGCGCTTTTGTTAGCCCAA
AACCAACGCGTCGCCTTCGGGCGGCGCTCACTGCGGTGACTCTGGACAACTTTGTGCCGA
TCGCACGGCCCTAGCGCCGGCGACGTATCTTTCAAGTGTCTGCCCTATCAACTTTCGATG
GTACGTGCTATGCCTACCATGGTGATAACGGGTAACGGGGAATCAGGGTTCGATTCCGGA
GAGGGAGCATGAGATACGGCTACCACATCC
>HOIR5KG01AOL8N__(reversed) rank=0006899 x=163.0 y=1029.0 length=449
CAAAGATTAAGCCATGCATGTCTAAGTACACGCCTTAACACGGCTAAACTGCGAATGGCT
CATTAAATCAGTTATGGTTCCTTAGATCGTACAATCCTACTTGGATAACTGTGGCAATTC
TAGAGCTAATACATGCAACACAGCTCCGACCTCGCGGGAAGAGCGCTTTTGTTAGCCCAA
AACCAATGCGTCGACTTCGGTAGGCGCTCACACATGGTGACTCTGGACAACTTTGTGCCG
ATCGCACGGCCTTCGCGCCGGCGACGTATCTTTCAAGTGTCTGCCCTATCAACTTTCGAT
GGTACGTGCTATGCCTACCATGGTGATAACGGGTAACGGGGAATCAGGGTTCGATTCCGG
AGAGGGAGCATGAGATACGGCTACCACATCC
>HOIR5KG01A055S__(reversed) rank=0006968 x=306.0 y=990.0 length=449
CAAAGATTAAGCCATGCATGTCTAAGTACACGCCTTAACACGGCTAAACTGCGAATGGCT
CATTAAATCAGTTATGGTTCCTTAGATCGTACAATCCTACTTGGATAACTGTGGCAATTC
TAGAGCTAATACATGCAACACAGCTCCGACCTCGCGGGAAGAGCGCTTTTGTTAGCCCAA
AACCAATGCGTCGACTTCGGTAGGCGCTCACACATGGTGACTCTGGACAACTTTGTGCCG
ATCGCACGGCCTTCGCGCCGGCGACGTATCTTTCAAGTGTCTGCCCTATCAACTTTCGAT
GGTACGTGCTATGCCTACCATGGTGATAACGGGTAACGGGGAATCAGGGTTCGATTCCGG
AGAGGGAGCATGAGATACGGCTACCACATCC
>HOIR5KG01AIZXH__(reversed) rank=0007144 x=99.0 y=979.5 length=449
CAAAGATTAAGCCATGCATGTCTAAGTACACGCCTTAACACGGCTAAACTGCGAATGGCT
CATTAAATCAGTTATGGTTCCTTAGATCGTACAATCCTACTTGGATAACTGTGGCAATTC
TAGAGCTAATACATGCAACACAGCTCCGACCTCGCGGGAAGAGCGCTTTTGTTAGCCCAA
AACCAATGCGTCGACTTCGGTAGGCGCTCACACATGGTGACTCTGGACAACTTTGTGCCG
ATCGCACGGCCTTCGCGCCGGCGACGTATCTTTCAAGTGTCTGCCCTATCAACTTTCGAT
GGTACGTGCTATGCCTACCATGGTGATAACGGGTAACGGGGAATCAGGGTTCGATTCCGG
AGAGGGAGCATGAGATACGGCTACCACATCC
>HOIR5KG01AQGV0__(reversed) rank=0007178 x=184.0 y=1390.0 length=449
CAAAGATTAAGCCATGCATGTCTAAGTACACGCCTTAACACGGCTAAACTGCGAATGGCT
CATTAAATCAGTTATGGTTCCTTAGATCGTACAATCCTACTTGGATAACTGTGGCAATTC
TAGAGCTAATACATGCAACACAGCTCCGACCTCGCGGGAAGAGCGCTTTTGTTAGCCCAA
AACCAATGCGTCGACTTCGGTAGGCGCTCACACATGGTGACTCTGGACAACTTTGTGCCG
ATCGCACGGCCTTCGCGCCGGCGACGTATCTTTCAAGTGTCTGCCCTATCAACTTTCGAT
GGTACGTGCTATGCCTACCATGGTGATAACGGGTAACGGGGAATCAGGGTTCGATTCCGG
AGAGGGAGCATGAGATACGGCTACCACATCC
>HOIR5KG01BNHEA__(reversed) rank=0007242 x=560.0 y=1600.0 length=449
CAAAGATTAAGCCATGCATGTCTAAGTACACGCCTTAACACGGCTAAACTGCGAATGGCT
CATTAAATCAGTTATGGTTCCTTAGATCGTACAATCCTACTTGGATAACTGTGGCAATTC
TAGAGCTAATACATGCAACACAGCTCCGACCTCGCGGGAAGAGCGCTTTTGTTAGCCCAA
AACCAATGCGTCGACTTCGGTAGGCGCTCACACATGGTGACTCTGGACAACTTTGTGCCG
ATCGCACGGCCTTCGCGCCGGCGACGTATCTTTCAAGTGTCTGCCCTATCAACTTTCGAT
GGTACGTGCTATGCCTACCATGGTGATAACGGGTAACGGGGAATCAGGGTTCGATTCCGG
AGAGGGAGCATGAGATACGGCTACCACATCC
>HOIR5KG01ARUUF__(reversed) rank=0007325 x=200.0 y=597.0 length=449
CAAAGATTAAGCCATGCATGTCTAAGTACACGCCTTAACACGGCTAAACTGCGAATGGCT
CATTAAATCAGTTATGGTTCCTTAGATCGTACAATCCTACTTGGATAACTGTGGCAATTC
TAGAGCTAATACATGCAACACAGCTCCGACCTCGCGGGAAGAGCGCTTTTGTTAGCCCAA
AACCAATGCGTCGACTTCGGTAGGCGCTCACACATGGTGACTCTGGACAACTTTGTGCCG
ATCGCACGGCCTTCGCGCCGGCGACGTATCTTTCAAGTGTCTGCCCTATCAACTTTCGAT
GGTACGTGCTATGCCTACCATGGTGATAACGGGTAACGGGGAATCAGGGTTCGATTCCGG
AGAGGGAGCATGAGATACGGCTACCACATCC
>HOIR5KG01AXXIH__(reversed) rank=0007458 x=269.5 y=1367.0 length=449
CAAAGATTAAGCCATGCATGTCTAAGTACACGCCTTAACACGGCTAAACTGCGAATGGCT
CATTAAATCAGTTATGGTTCCTTAGATCGTACAATCCTACTTGGATAACTGTGGCAATTC
TAGAGCTAATACATGCAACACAGCTCCGACCTCGCGGGAAGAGCGCTTTTGTTAGCCCAA
AACCAATGCGTCGACTTCGGTAGGCGCTCACACATGGTGACTCTGGACAACTTTGTGCCG
ATCGCACGGCCTTCGCGCCGGCGACGTATCTTTCAAGTGTCTGCCCTATCAACTTTCGAT
GGTACGTGCTATGCCTACCATGGTGATAACGGGTAACGGGGAATCAGGGTTCGATTCCGG
AGAGGGAGCATGAGATACGGCTACCACATCC
>HOIR5KG01ALZNN__(reversed) rank=0007528 x=133.0 y=1329.5 length=449
CAAAGATTAAGCCATGCATGTCTAAGTACACGCCTTAACACGGCTAAACTGCGAATGGCT
CATTAAATCAGTTATGGTTCCTTAGATCGTACAATCCTACTTGGATAACTGTGGCAATTC
TAGAGCTAATACATGCAACACAGCTCCGACCTCGCGGGAAGAGCGCTTTTGTTAGCCCAA
AACCAATGCGTCGACTTCGGTAGGCGCTCACACATGGTGACTCTGGACAACTTTGTGCCG
ATCGCACGGCCTTCGCGCCGGCGACGTATCTTTCAAGTGTCTGCCCTATCAACTTTCGAT
GGTACGTGCTATGCCTACCATGGTGATAACGGGTAACGGGGAATCAGGGTTCGATTCCGG
AGAGGGAGCATGAGATACGGCTACCACATCC
>HOIR5KG01BC3NW__(reversed) rank=0007562 x=442.0 y=570.0 length=449
CAAAGATTAAGCCATGCATGTCTAAGTACACGCCTTAACACGGCTAAACTGCGAATGGCT
CATTAAATCAGTTATGGTTCCTTAGATCGTACAATCCTACTTGGATAACTGTGGCAATTC
TAGAGCTAATACATGCAACACAGCTCCGACCTCGCGGGAAGAGCGCTTTTGTTAGCCCAA
AACCAATGCGTCGACTTCGGTAGGCGCTCACACATGGTGACTCTGGACAACTTTGTGCCG
ATCGCACGGCCTTCGCGCCGGCGACGTATCTTTCAAGTGTCTGCCCTATCAACTTTCGAT
GGTACGTGCTATGCCTACCATGGTGATAACGGGTAACGGGGAATCAGGGTTCGATTCCGG
AGAGGGAGCATGAGATACGGCTACCACATCC
>HOIR5KG01AITVR__(reversed) rank=0007576 x=97.0 y=1333.0 length=449
CAAAGATTAAGCCATGCATGTCTAAGTACACGCCTTAACACGGCTAAACTGCGAATGGCT
CATTAAATCAGTTATGGTTCCTTAGATCGTACAATCCTACTTGGATAACTGTGGCAATTC
TAGAGCTAATACATGCAACACAGCTCCGACCTCGCGGGAAGAGCGCTTTTGTTAGCCCAA
AACCAATGCGTCGACTTCGGTAGGCGCTCACACATGGTGACTCTGGACAACTTTGTGCCG
ATCGCACGGCCTTCGCGCCGGCGACGTATCTTTCAAGTGTCTGCCCTATCAACTTTCGAT
GGTACGTGCTATGCCTACCATGGTGATAACGGGTAACGGGGAATCAGGGTTCGATTCCGG
AGAGGGAGCATGAGATACGGCTACCACATCC
>HOIR5KG01ABJG8__(reversed) rank=0007717 x=14.0 y=1226.0 length=449
CAAAGATTAAGCCATGCATGTCTAAGTACACGCCTTAACACGGCTAAACTGCGAATGGCT
CATTAAATCAGTTATGGTTCCTTAGATCGTACAATCCTACTTGGATAACTGTGGCAATTC
TAGAGCTAATACATGCAACACAGCTCCGACCTCGCGGGAAGAGCGCTTTTGTTAGCCCAA
AACCAATGCGTCGACTTCGGTAGGCGCTCACACATGGTGACTCTGGACAACTTTGTGCCG
ATCGCACGGCCTTCGCGCCGGCGACGTATCTTTCAAGTGTCTGCCCTATCAACTTTCGAT
GGTACGTGCTATGCCTACCATGGTGATAACGGGTAACGGGGAATCAGGGTTCGATTCCGG
AGAGGGAGCATGAGATACGGCTACCACATCC
>HOIR5KG01BYOW0__(reversed) rank=0007794 x=688.0 y=274.0 length=449
CAAAGATTAAGCCATGCATGTCTAAGTACACGCCTTAACACGGCTAAACTGCGAATGGCT
CATTAAATCAGTTATGGTTCCTTAGATCGTACAATCCTACTTGGATAACTGTGGCAATTC
TAGAGCTAATACATGCAACACAGCTCCGACCTCGCGGGAAGAGCGCTTTTGTTAGCCCAA
AACCAATGCGTCGACTTCGGTAGGCGCTCACACATGGTGACTCTGGACAACTTTGTGCCG
ATCGCACGGCCTTCGCGCCGGCGACGTATCTTTCAAGTGTCTGCCCTATCAACTTTCGAT
GGTACGTGCTATGCCTACCATGGTGATAACGGGTAACGGGGAATCAGGGTTCGATTCCGG
AGAGGGAGCATGAGATACGGCTACCACATCC
>HOIR5KG01ARF06__(reversed) rank=0007816 x=195.5 y=1880.0 length=449
CAAAGATTAAGCCATGCATGTCTAAGTACACGCCTTAACACGGCTAAACTGCGAATGGCT
CATTAAATCAGTTATGGTTCCTTAGATCGTACAATCCTACTTGGATAACTGTGGCAATTC
TAGAGCTAATACATGCAACACAGCTCCGACCTCGCGGGAAGAGCGCTTTTGTTAGCCCAA
AACCAATGCGTCGACTTCGGTAGGCGCTCACACATGGTGACTCTGGACAACTTTGTGCCG
ATCGCACGGCCTTCGCGCCGGCGACGTATCTTTCAAGTGTCTGCCCTATCAACTTTCGAT
GGTACGTGCTATGCCTACCATGGTGATAACGGGTAACGGGGAATCAGGGTTCGATTCCGG
AGAGGGAGCATGAGATACGGCTACCACATCC
>HOIR5KG01AOMIH__(reversed) rank=0007856 x=163.0 y=1383.0 length=449
CAAAGATTAAGCCATGCATGTCTAAGTACACGCCTTAACACGGCTAAACTGCGAATGGCT
CATTAAATCAGTTATGGTTCCTTAGATCGTACAATCCTACTTGGATAACTGTGGCAATTC
TAGAGCTAATACATGCAACACAGCTCCGACCTCGCGGGAAGAGCGCTTTTGTTAGCCCAA
AACCAATGCGTCGACTTCGGTAGGCGCTCACACATGGTGACTCTGGACAACTTTGTGCCG
ATCGCACGGCCTTCGCGCCGGCGACGTATCTTTCAAGTGTCTGCCCTATCAACTTTCGAT
GGTACGTGCTATGCCTACCATGGTGATAACGGGTAACGGGGAATCAGGGTTCGATTCCGG
AGAGGGAGCATGAGATACGGCTACCACATCC
>HOIR5KG01BGWJB__(reversed) rank=0007929 x=485.0 y=1829.5 length=449
CAAAGATTAAGCCATGCATGTCTAAGTACACGCCTTAACACGGCTAAACTGCGAATGGCT
CATTAAATCAGTTATGGTTCCTTAGATCGTACAATCCTACTTGGATAACTGTGGCAATTC
TAGAGCTAATACATGCAACACAGCTCCGACCTCGCGGGAAGAGCGCTTTTGTTAGCCCAA
AACCAATGCGTCGACTTCGGTAGGCGCTCACACATGGTGACTCTGGACAACTTTGTGCCG
ATCGCACGGCCTTCGCGCCGGCGACGTATCTTTCAAGTGTCTGCCCTATCAACTTTCGAT
GGTACGTGCTATGCCTACCATGGTGATAACGGGTAACGGGGAATCAGGGTTCGATTCCGG
AGAGGGAGCATGAGATACGGCTACCACATCC
>HOIR5KG01BDDW7__(reversed) rank=0007940 x=445.0 y=1577.5 length=449
CAAAGATTAAGCCATGCATGTCTAAGTACACGCCTTAACACGGCTAAACTGCGAATGGCT
CATTAAATCAGTTATGGTTCCTTAGATCGTACAATCCTACTTGGATAACTGTGGCAATTC
TAGAGCTAATACATGCAACACAGCTCCGACCTCGCGGGAAGAGCGCTTTTGTTAGCCCAA
AACCAATGCGTCGACTTCGGTAGGCGCTCACACATGGTGACTCTGGACAACTTTGTGCCG
ATCGCACGGCCTTCGCGCCGGCGACGTATCTTTCAAGTGTCTGCCCTATCAACTTTCGAT
GGTACGTGCTATGCCTACCATGGTGATAACGGGTAACGGGGAATCAGGGTTCGATTCCGG
AGAGGGAGCATGAGATACGGCTACCACATCC
>HOIR5KG01BWH8C__(reversed) rank=0008098 x=663.0 y=698.0 length=449
CAAAGATTAAGCCATGCATGTCTAAGTACACGCCTTAACACGGCTAAACTGCGAATGGCT
CATTAAATCAGTTATGGTTCCTTAGATCGTACAATCCTACTTGGATAACTGTGGCAATTC
TAGAGCTAATACATGCAACACAGCTCCGACCTCGCGGGAAGAGCGCTTTTGTTAGCCCAA
AACCAATGCGTCGACTTCGGTAGGCGCTCACACATGGTGACTCTGGACAACTTTGTGCCG
ATCGCACGGCCTTCGCGCCGGCGACGTATCTTTCAAGTGTCTGCCCTATCAACTTTCGAT
GGTACGTGCTATGCCTACCATGGTGATAACGGGTAACGGGGAATCAGGGTTCGATTCCGG
AGAGGGAGCATGAGATACGGCTACCACATCC
>HOIR5KG01BCW4N__(reversed) rank=0008154 x=440.0 y=293.5 length=449
CAAAGATTAAGCCATGCATGTCTAAGTACACGCCTTAACACGGCTAAACTGCGAATGGCT
CATTAAATCAGTTATGGTTCCTTAGATCGTACAATCCTACTTGGATAACTGTGGCAATTC
TAGAGCTAATACATGCAACACAGCTCCGACCTCGCGGGAAGAGCGCTTTTGTTAGCCCAA
AACCAATGCGTCGACTTCGGTAGGCGCTCACACATGGTGACTCTGGACAACTTTGTGCCG
ATCGCACGGCCTTCGCGCCGGCGACGTATCTTTCAAGTGTCTGCCCTATCAACTTTCGAT
GGTACGTGCTATGCCTACCATGGTGATAACGGGTAACGGGGAATCAGGGTTCGATTCCGG
AGAGGGAGCATGAGATACGGCTACCACATCC
>HOIR5KG01BCFHS__(reversed) rank=0008288 x=434.0 y=2014.0 length=449
CAAAGATTAAGCCATGCATGTCTAAGTACACGCCTTAACACGGCTAAACTGCGAATGGCT
CATTAAATCAGTTATGGTTCCTTAGATCGTACAATCCTACTTGGATAACTGTGGCAATTC
TAGAGCTAATACATGCAACACAGCTCCGACCTCGCGGGAAGAGCGCTTTTGTTAGCCCAA
AACCAATGCGTCGACTTCGGTAGGCGCTCACACATGGTGACTCTGGACAACTTTGTGCCG
ATCGCACGGCCTTCGCGCCGGCGACGTATCTTTCAAGTGTCTGCCCTATCAACTTTCGAT
GGTACGTGCTATGCCTACCATGGTGATAACGGGTAACGGGGAATCAGGGTTCGATTCCGG
AGAGGGAGCATGAGATACGGCTACCACATCC
>HOIR5KG01A3JW9__(reversed) rank=0008349 x=333.0 y=1547.5 length=449
CAAAGATTAAGCCATGCATGTCTAAGTACACGCCTTAACACGGCTAAACTGCGAATGGCT
CATTAAATCAGTTATGGTTCCTTAGATCGTACAATCCTACTTGGATAACTGTGGCAATTC
TAGAGCTAATACATGCAACACAGCTCCGACCTCGCGGGAAGAGCGCTTTTGTTAGCCCAA
AACCAATGCGTCGACTTCGGTAGGCGCTCACACATGGTGACTCTGGACAACTTTGTGCCG
ATCGCACGGCCTTCGCGCCGGCGACGTATCTTTCAAGTGTCTGCCCTATCAACTTTCGAT
GGTACGTGCTATGCCTACCATGGTGATAACGGGTAACGGGGAATCAGGGTTCGATTCCGG
AGAGGGAGCATGAGATACGGCTACCACATCC
>HOIR5KG01BTRPY__(reversed) rank=0008467 x=632.0 y=4.5 length=449
CAAAGATTAAGCCATGCATGTCTAAGTACACGCCTTAACACGGCTAAACTGCGAATGGCT
CATTAAATCAGTTATGGTTCCTTAGATCGTACAATCCTACTTGGATAACTGTGGCAATTC
TAGAGCTAATACATGCAACACAGCTCCGACCTCGCGGGAAGAGCGCTTTTGTTAGCCCAA
AACCAATGCGTCGACTTCGGTAGGCGCTCACACATGGTGACTCTGGACAACTTTGTGCCG
ATCGCACGGCCTTCGCGCCGGCGACGTATCTTTCAAGTGTCTGCCCTATCAACTTTCGAT
GGTACGTGCTATGCCTACCATGGTGATAACGGGTAACGGGGAATCAGGGTTCGATTCCGG
AGAGGGAGCATGAGATACGGCTACCACATCC
>HOIR5KG01BYJO8__(reversed) rank=0008983 x=686.0 y=1706.5 length=449
CAAAGATTAAGCCATGCATGTCTAAGTACACGCCTTAACACGGCTAAACTGCGAATGGCT
CATTAAATCAGTTATGGTTCCTTAGATCGTACAATCCTACTTGGATAACTGTGGCAATTC
TAGAGCTAATACATGCAACACAGCTCCGACCTCGCGGGAAGAGCGCTTTTGTTAGCCCAA
AACCAATGCGTCGACTTCGGTAGGCGCTCACACATGGTGACTCTGGACAACTTTGTGCCG
ATCGCACGGCCTTCGCGCCGGCGACGTATCTTTCAAGTGTCTGCCCTATCAACTTTCGAT
GGTACGTGCTATGCCTACCATGGTGATAACGGGTAACGGGGAATCAGGGTTCGATTCCGG
AGAGGGAGCATGAGATACGGCTACCACATCC
>HOIR5KG01AUXRG__(reversed) rank=0009064 x=235.0 y=986.5 length=449
CAAAGATTAAGCCATGCATGTCTAAGTACACGCCTTAACACGGCTAAACTGCGAATGGCT
CATTAAATCAGTTATGGTTCCTTAGATCGTACAATCCTACTTGGATAACTGTGGCAATTC
TAGAGCTAATACATGCAACACAGCTCCGACCTCGCGGGAAGAGCGCTTTTGTTAGCCCAA
AACCAATGCGTCGACTTCGGTAGGCGCTCACACATGGTGACTCTGGACAACTTTGTGCCG
ATCGCACGGCCTTCGCGCCGGCGACGTATCTTTCAAGTGTCTGCCCTATCAACTTTCGAT
GGTACGTGCTATGCCTACCATGGTGATAACGGGTAACGGGGAATCAGGGTTCGATTCCGG
AGAGGGAGCATGAGATACGGCTACCACATCC
>HOIR5KG01ARB9C__(reversed) rank=0009180 x=194.5 y=1086.5 length=449
CAAAGATTAAGCCATGCATGTCTAAGTACACGCCTTAACACGGCTAAACTGCGAATGGCT
CATTAAATCAGTTATGGTTCCTTAGATCGTACAATCCTACTTGGATAACTGTGGCAATTC
TAGAGCTAATACATGCAACACAGCTCCGACCTCGCGGGAAGAGCGCTTTTGTTAGCCCAA
AACCAATGCGTCGACTTCGGTAGGCGCTCACACATGGTGACTCTGGACAACTTTGTGCCG
ATCGCACGGCCTTCGCGCCGGCGACGTATCTTTCAAGTGTCTGCCCTATCAACTTTCGAT
GGTACGTGCTATGCCTACCATGGTGATAACGGGTAACGGGGAATCAGGGTTCGATTCCGG
AGAGGGAGCATGAGATACGGCTACCACATCC
>HOIR5KG01AXENC__(reversed) rank=0009434 x=263.0 y=1494.5 length=449
CAAAGATTAAGCCATGCATGTCTAAGTACACGCCTTAACACGGCTAAACTGCGAATGGCT
CATTAAATCAGTTATGGTTCCTTAGATCGTACAATCCTACTTGGATAACTGTGGCAATTC
TAGAGCTAATACATGCAACACAGCTCCGACCTCGCGGGAAGAGCGCTTTTGTTAGCCCAA
AACCAATGCGTCGACTTCGGTAGGCGCTCACACATGGTGACTCTGGACAACTTTGTGCCG
ATCGCACGGCCTTCGCGCCGGCGACGTATCTTTCAAGTGTCTGCCCTATCAACTTTCGAT
GGTACGTGCTATGCCTACCATGGTGATAACGGGTAACGGGGAATCAGGGTTCGATTCCGG
AGAGGGAGCATGAGATACGGCTACCACATCC
>HOIR5KG01AAGQX__(reversed) rank=0009522 x=2.0 y=183.5 length=449
CAAAGATTAAGCCATGCATGTCTAAGTACACGCCTTAACACGGCTAAACTGCGAATGGCT
CATTAAATCAGTTATGGTTCCTTAGATCGTACAATCCTACTTGGATAACTGTGGCAATTC
TAGAGCTAATACATGCAACACAGCTCCGACCTCGCGGGAAGAGCGCTTTTGTTAGCCCAA
AACCAATGCGTCGACTTCGGTAGGCGCTCACACATGGTGACTCTGGACAACTTTGTGCCG
ATCGCACGGCCTTCGCGCCGGCGACGTATCTTTCAAGTGTCTGCCCTATCAACTTTCGAT
GGTACGTGCTATGCCTACCATGGTGATAACGGGTAACGGGGAATCAGGGTTCGATTCCGG
AGAGGGAGCATGAGATACGGCTACCACATCC
>HOIR5KG01A83B8__(reversed) rank=0009588 x=396.0 y=1942.5 length=449
CAAAGATTAAGCCATGCATGTCTAAGTACACGCCTTAACACGGCTAAACTGCGAATGGCT
CATTAAATCAGTTATGGTTCCTTAGATCGTACAATCCTACTTGGATAACTGTGGCAATTC
TAGAGCTAATACATGCAACACAGCTCCGACCTCGCGGGAAGAGCGCTTTTGTTAGCCCAA
AACCAATGCGTCGACTTCGGTAGGCGCTCACACATGGTGACTCTGGACAACTTTGTGCCG
ATCGCACGGCCTTCGCGCCGGCGACGTATCTTTCAAGTGTCTGCCCTATCAACTTTCGAT
GGTACGTGCTATGCCTACCATGGTGATAACGGGTAACGGGGAATCAGGGTTCGATTCCGG
AGAGGGAGCATGAGATACGGCTACCACATCC
>HOIR5KG01AULBW__(reversed) rank=0009591 x=231.0 y=1258.5 length=449
CAAAGATTAAGCCATGCATGTCTAAGTACACGCCTTAACACGGCTAAACTGCGAATGGCT
CATTAAATCAGTTATGGTTCCTTAGATCGTACAATCCTACTTGGATAACTGTGGCAATTC
TAGAGCTAATACATGCAACACAGCTCCGACCTCGCGGGAAGAGCGCTTTTGTTAGCCCAA
AACCAATGCGTCGACTTCGGTAGGCGCTCACACATGGTGACTCTGGACAACTTTGTGCCG
ATCGCACGGCCTTCGCGCCGGCGACGTATCTTTCAAGTGTCTGCCCTATCAACTTTCGAT
GGTACGTGCTATGCCTACCATGGTGATAACGGGTAACGGGGAATCAGGGTTCGATTCCGG
AGAGGGAGCATGAGATACGGCTACCACATCC
>HOIR5KG01APRH7__(reversed) rank=0009816 x=176.0 y=1261.0 length=449
CAAAGATTAAGCCATGCATGTCTAAGTACACGCCTTAACACGGCTAAACTGCGAATGGCT
CATTAAATCAGTTATGGTTCCTTAGATCGTACAATCCTACTTGGATAACTGTGGCAATTC
TAGAGCTAATACATGCAACACAGCTCCGACCTCGCGGGAAGAGCGCTTTTGTTAGCCCAA
AACCAATGCGTCGACTTCGGTAGGCGCTCACACATGGTGACTCTGGACAACTTTGTGCCG
ATCGCACGGCCTTCGCGCCGGCGACGTATCTTTCAAGTGTCTGCCCTATCAACTTTCGAT
GGTACGTGCTATGCCTACCATGGTGATAACGGGTAACGGGGAATCAGGGTTCGATTCCGG
AGAGGGAGCATGAGATACGGCTACCACATCC
>HOIR5KG01AE388__(reversed) rank=0009846 x=55.0 y=186.0 length=449
CAAAGATTAAGCCATGCATGTCTAAGTACACGCCTTAACACGGCTAAACTGCGAATGGCT
CATTAAATCAGTTATGGTTCCTTAGATCGTACAATCCTACTTGGATAACTGTGGCAATTC
TAGAGCTAATACATGCAACACAGCTCCGACCTCGCGGGAAGAGCGCTTTTGTTAGCCCAA
AACCAATGCGTCGACTTCGGTAGGCGCTCACACATGGTGACTCTGGACAACTTTGTGCCG
ATCGCACGGCCTTCGCGCCGGCGACGTATCTTTCAAGTGTCTGCCCTATCAACTTTCGAT
GGTACGTGCTATGCCTACCATGGTGATAACGGGTAACGGGGAATCAGGGTTCGATTCCGG
AGAGGGAGCATGAGATACGGCTACCACATCC
>HOIR5KG01AIAPM__(reversed) rank=0010008 x=91.0 y=1064.0 length=449
CAAAGATTAAGCCATGCATGTCTAAGTACACGCCTTAACACGGCTAAACTGCGAATGGCT
CATTAAATCAGTTATGGTTCCTTAGATCGTACAATCCTACTTGGATAACTGTGGCAATTC
TAGAGCTAATACATGCAACACAGCTCCGACCTCGCGGGAAGAGCGCTTTTGTTAGCCCAA
AACCAATGCGTCGACTTCGGTAGGCGCTCACACATGGTGACTCTGGACAACTTTGTGCCG
ATCGCACGGCCTTCGCGCCGGCGACGTATCTTTCAAGTGTCTGCCCTATCAACTTTCGAT
GGTACGTGCTATGCCTACCATGGTGATAACGGGTAACGGGGAATCAGGGTTCGATTCCGG
AGAGGGAGCATGAGATACGGCTACCACATCC
>HOIR5KG01BFW6T__(reversed) rank=0010080 x=474.0 y=1075.0 length=449
CAAAGATTAAGCCATGCATGTCTAAGTACACGCCTTAACACGGCTAAACTGCGAATGGCT
CATTAAATCAGTTATGGTTCCTTAGATCGTACAATCCTACTTGGATAACTGTGGCAATTC
TAGAGCTAATACATGCAACACAGCTCCGACCTCGCGGGAAGAGCGCTTTTGTTAGCCCAA
AACCAATGCGTCGACTTCGGTAGGCGCTCACACATGGTGACTCTGGACAACTTTGTGCCG
ATCGCACGGCCTTCGCGCCGGCGACGTATCTTTCAAGTGTCTGCCCTATCAACTTTCGAT
GGTACGTGCTATGCCTACCATGGTGATAACGGGTAACGGGGAATCAGGGTTCGATTCCGG
AGAGGGAGCATGAGATACGGCTACCACATCC
>HOIR5KG01BH3TI__(reversed) rank=0010085 x=499.0 y=580.0 length=449
CAAAGATTAAGCCATGCATGTCTAAGTACACGCCTTAACACGGCTAAACTGCGAATGGCT
CATTAAATCAGTTATGGTTCCTTAGATCGTACAATCCTACTTGGATAACTGTGGCAATTC
TAGAGCTAATACATGCAACACAGCTCCGACCTCGCGGGAAGAGCGCTTTTGTTAGCCCAA
AACCAATGCGTCGACTTCGGTAGGCGCTCACACATGGTGACTCTGGACAACTTTGTGCCG
ATCGCACGGCCTTCGCGCCGGCGACGTATCTTTCAAGTGTCTGCCCTATCAACTTTCGAT
GGTACGTGCTATGCCTACCATGGTGATAACGGGTAACGGGGAATCAGGGTTCGATTCCGG
AGAGGGAGCATGAGATACGGCTACCACATCC
>HOIR5KG01AD5DU__(reversed) rank=0010118 x=44.5 y=48.0 length=449
CAAAGATTAAGCCATGCATGTCTAAGTACACGCCTTAACACGGCTAAACTGCGAATGGCT
CATTAAATCAGTTATGGTTCCTTAGATCGTACAATCCTACTTGGATAACTGTGGCAATTC
TAGAGCTAATACATGCAACACAGCTCCGACCTCGCGGGAAGAGCGCTTTTGTTAGCCCAA
AACCAATGCGTCGACTTCGGTAGGCGCTCACACATGGTGACTCTGGACAACTTTGTGCCG
ATCGCACGGCCTTCGCGCCGGCGACGTATCTTTCAAGTGTCTGCCCTATCAACTTTCGAT
GGTACGTGCTATGCCTACCATGGTGATAACGGGTAACGGGGAATCAGGGTTCGATTCCGG
AGAGGGAGCATGAGATACGGCTACCACATCC
>HOIR5KG01AWI88__(reversed) rank=0010145 x=253.0 y=1770.5 length=449
CAAAGATTAAGCCATGCATGTCTAAGTACACGCCTTAACACGGCTAAACTGCGAATGGCT
CATTAAATCAGTTATGGTTCCTTAGATCGTACAATCCTACTTGGATAACTGTGGCAATTC
TAGAGCTAATACATGCAACACAGCTCCGACCTCGCGGGAAGAGCGCTTTTGTTAGCCCAA
AACCAATGCGTCGACTTCGGTAGGCGCTCACACATGGTGACTCTGGACAACTTTGTGCCG
ATCGCACGGCCTTCGCGCCGGCGACGTATCTTTCAAGTGTCTGCCCTATCAACTTTCGAT
GGTACGTGCTATGCCTACCATGGTGATAACGGGTAACGGGGAATCAGGGTTCGATTCCGG
AGAGGGAGCATGAGATACGGCTACCACATCC
>HOIR5KG01BD55A__(reversed) rank=0010156 x=454.0 y=1292.0 length=449
CAAAGATTAAGCCATGCATGTCTAAGTACACGCCTTAACACGGCTAAACTGCGAATGGCT
CATTAAATCAGTTATGGTTCCTTAGATCGTACAATCCTACTTGGATAACTGTGGCAATTC
TAGAGCTAATACATGCAACACAGCTCCGACCTCGCGGGAAGAGCGCTTTTGTTAGCCCAA
AACCAATGCGTCGACTTCGGTAGGCGCTCACACATGGTGACTCTGGACAACTTTGTGCCG
ATCGCACGGCCTTCGCGCCGGCGACGTATCTTTCAAGTGTCTGCCCTATCAACTTTCGAT
GGTACGTGCTATGCCTACCATGGTGATAACGGGTAACGGGGAATCAGGGTTCGATTCCGG
AGAGGGAGCATGAGATACGGCTACCACATCC
>HOIR5KG01AVA0K__(reversed) rank=0010335 x=239.5 y=1778.0 length=449
CAAAGATTAAGCCATGCATGTCTAAGTACACGCCTTAACACGGCTAAACTGCGAATGGCT
CATTAAATCAGTTATGGTTCCTTAGATCGTACAATCCTACTTGGATAACTGTGGCAATTC
TAGAGCTAATACATGCAACACAGCTCCGACCTCGCGGGAAGAGCGCTTTTGTTAGCCCAA
AACCAATGCGTCGACTTCGGTAGGCGCTCACACATGGTGACTCTGGACAACTTTGTGCCG
ATCGCACGGCCTTCGCGCCGGCGACGTATCTTTCAAGTGTCTGCCCTATCAACTTTCGAT
GGTACGTGCTATGCCTACCATGGTGATAACGGGTAACGGGGAATCAGGGTTCGATTCCGG
AGAGGGAGCATGAGATACGGCTACCACATCC
>HOIR5KG01BQV70__(reversed) rank=0010503 x=599.5 y=1038.0 length=449
CAAAGATTAAGCCATGCATGTCTAAGTACACGCCTTAACACGGCTAAACTGCGAATGGCT
CATTAAATCAGTTATGGTTCCTTAGATCGTACAATCCTACTTGGATAACTGTGGCAATTC
TAGAGCTAATACATGCAACACAGCTCCGACCTCGCGGGAAGAGCGCTTTTGTTAGCCCAA
AACCAATGCGTCGACTTCGGTAGGCGCTCACACATGGTGACTCTGGACAACTTTGTGCCG
ATCGCACGGCCTTCGCGCCGGCGACGTATCTTTCAAGTGTCTGCCCTATCAACTTTCGAT
GGTACGTGCTATGCCTACCATGGTGATAACGGGTAACGGGGAATCAGGGTTCGATTCCGG
AGAGGGAGCATGAGATACGGCTACCACATCC
>HOIR5KG01BDVRJ__(reversed) rank=0010547 x=451.0 y=125.0 length=449
CAAAGATTAAGCCATGCATGTCTAAGTACACGCCTTAACACGGCTAAACTGCGAATGGCT
CATTAAATCAGTTATGGTTCCTTAGATCGTACAATCCTACTTGGATAACTGTGGCAATTC
TAGAGCTAATACATGCAACACAGCTCCGACCTCGCGGGAAGAGCGCTTTTGTTAGCCCAA
AACCAATGCGTCGACTTCGGTAGGCGCTCACACATGGTGACTCTGGACAACTTTGTGCCG
ATCGCACGGCCTTCGCGCCGGCGACGTATCTTTCAAGTGTCTGCCCTATCAACTTTCGAT
GGTACGTGCTATGCCTACCATGGTGATAACGGGTAACGGGGAATCAGGGTTCGATTCCGG
AGAGGGAGCATGAGATACGGCTACCACATCC
>HOIR5KG01BNY8P__(reversed) rank=0010571 x=566.0 y=151.0 length=449
CAAAGATTAAGCCATGCATGTCTAAGTACACGCCTTAACACGGCTAAACTGCGAATGGCT
CATTAAATCAGTTATGGTTCCTTAGATCGTACAATCCTACTTGGATAACTGTGGCAATTC
TAGAGCTAATACATGCAACACAGCTCCGACCTCGCGGGAAGAGCGCTTTTGTTAGCCCAA
AACCAATGCGTCGACTTCGGTAGGCGCTCACACATGGTGACTCTGGACAACTTTGTGCCG
ATCGCACGGCCTTCGCGCCGGCGACGTATCTTTCAAGTGTCTGCCCTATCAACTTTCGAT
GGTACGTGCTATGCCTACCATGGTGATAACGGGTAACGGGGAATCAGGGTTCGATTCCGG
AGAGGGAGCATGAGATACGGCTACCACATCC
>HOIR5KG01BLLTJ__(reversed) rank=0010599 x=539.0 y=37.0 length=449
CAAAGATTAAGCCATGCATGTCTAAGTACACGCCTTAACACGGCTAAACTGCGAATGGCT
CATTAAATCAGTTATGGTTCCTTAGATCGTACAATCCTACTTGGATAACTGTGGCAATTC
TAGAGCTAATACATGCAACACAGCTCCGACCTCGCGGGAAGAGCGCTTTTGTTAGCCCAA
AACCAATGCGTCGACTTCGGTAGGCGCTCACACATGGTGACTCTGGACAACTTTGTGCCG
ATCGCACGGCCTTCGCGCCGGCGACGTATCTTTCAAGTGTCTGCCCTATCAACTTTCGAT
GGTACGTGCTATGCCTACCATGGTGATAACGGGTAACGGGGAATCAGGGTTCGATTCCGG
AGAGGGAGCATGAGATACGGCTACCACATCC
>HOIR5KG01AB466__(reversed) rank=0010628 x=21.5 y=704.5 length=449
CAAAGATTAAGCCATGCATGTCTAAGTACACGCCTTAACACGGCTAAACTGCGAATGGCT
CATTAAATCAGTTATGGTTCCTTAGATCGTACAATCCTACTTGGATAACTGTGGCAATTC
TAGAGCTAATACATGCAACACAGCTCCGACCTCGCGGGAAGAGCGCTTTTGTTAGCCCAA
AACCAATGCGTCGACTTCGGTAGGCGCTCACACATGGTGACTCTGGACAACTTTGTGCCG
ATCGCACGGCCTTCGCGCCGGCGACGTATCTTTCAAGTGTCTGCCCTATCAACTTTCGAT
GGTACGTGCTATGCCTACCATGGTGATAACGGGTAACGGGGAATCAGGGTTCGATTCCGG
AGAGGGAGCATGAGATACGGCTACCACATCC
>HOIR5KG01ARHRZ__(reversed) rank=0010675 x=196.5 y=45.0 length=449
CAAAGATTAAGCCATGCATGTCTAAGTACACGCCTTAACACGGCTAAACTGCGAATGGCT
CATTAAATCAGTTATGGTTCCTTAGATCGTACAATCCTACTTGGATAACTGTGGCAATTC
TAGAGCTAATACATGCAACACAGCTCCGACCTCGCGGGAAGAGCGCTTTTGTTAGCCCAA
AACCAATGCGTCGACTTCGGTAGGCGCTCACACATGGTGACTCTGGACAACTTTGTGCCG
ATCGCACGGCCTTCGCGCCGGCGACGTATCTTTCAAGTGTCTGCCCTATCAACTTTCGAT
GGTACGTGCTATGCCTACCATGGTGATAACGGGTAACGGGGAATCAGGGTTCGATTCCGG
AGAGGGAGCATGAGATACGGCTACCACATCC
>HOIR5KG01B2OAG__(reversed) rank=0010757 x=733.0 y=1766.5 length=449
CAAAGATTAAGCCATGCATGTCTAAGTACACGCCTTAACACGGCTAAACTGCGAATGGCT
CATTAAATCAGTTATGGTTCCTTAGATCGTACAATCCTACTTGGATAACTGTGGCAATTC
TAGAGCTAATACATGCAACACAGCTCCGACCTCGCGGGAAGAGCGCTTTTGTTAGCCCAA
AACCAATGCGTCGACTTCGGTAGGCGCTCACACATGGTGACTCTGGACAACTTTGTGCCG
ATCGCACGGCCTTCGCGCCGGCGACGTATCTTTCAAGTGTCTGCCCTATCAACTTTCGAT
GGTACGTGCTATGCCTACCATGGTGATAACGGGTAACGGGGAATCAGGGTTCGATTCCGG
AGAGGGAGCATGAGATACGGCTACCACATCC
>HOIR5KG01B1COZ__(reversed) rank=0010773 x=718.0 y=1521.0 length=449
CAAAGATTAAGCCATGCATGTCTAAGTACACGCCTTAACACGGCTAAACTGCGAATGGCT
CATTAAATCAGTTATGGTTCCTTAGATCGTACAATCCTACTTGGATAACTGTGGCAATTC
TAGAGCTAATACATGCAACACAGCTCCGACCTCGCGGGAAGAGCGCTTTTGTTAGCCCAA
AACCAATGCGTCGACTTCGGTAGGCGCTCACACATGGTGACTCTGGACAACTTTGTGCCG
ATCGCACGGCCTTCGCGCCGGCGACGTATCTTTCAAGTGTCTGCCCTATCAACTTTCGAT
GGTACGTGCTATGCCTACCATGGTGATAACGGGTAACGGGGAATCAGGGTTCGATTCCGG
AGAGGGAGCATGAGATACGGCTACCACATCC
>HOIR5KG01AMK01__(reversed) rank=0011152 x=140.0 y=355.0 length=449
CAAAGATTAAGCCATGCATGTCTAAGTACACGCCTTAACACGGCTAAACTGCGAATGGCT
CATTAAATCAGTTATGGTTCCTTAGATCGTACAATCCTACTTGGATAACTGTGGCAATTC
TAGAGCTAATACATGCAACACAGCTCCGACCTCGCGGGAAGAGCGCTTTTGTTAGCCCAA
AACCAATGCGTCGACTTCGGTAGGCGCTCACACATGGTGACTCTGGACAACTTTGTGCCG
ATCGCACGGCCTTCGCGCCGGCGACGTATCTTTCAAGTGTCTGCCCTATCAACTTTCGAT
GGTACGTGCTATGCCTACCATGGTGATAACGGGTAACGGGGAATCAGGGTTCGATTCCGG
AGAGGGAGCATGAGATACGGCTACCACATCC
>HOIR5KG01BE1WL__(reversed) rank=0011281 x=464.0 y=1491.0 length=449
CAAAGATTAAGCCATGCATGTCTAAGTACACGCCTTAACACGGCTAAACTGCGAATGGCT
CATTAAATCAGTTATGGTTCCTTAGATCGTACAATCCTACTTGGATAACTGTGGCAATTC
TAGAGCTAATACATGCAACACAGCTCCGACCTCGCGGGAAGAGCGCTTTTGTTAGCCCAA
AACCAATGCGTCGACTTCGGTAGGCGCTCACACATGGTGACTCTGGACAACTTTGTGCCG
ATCGCACGGCCTTCGCGCCGGCGACGTATCTTTCAAGTGTCTGCCCTATCAACTTTCGAT
GGTACGTGCTATGCCTACCATGGTGATAACGGGTAACGGGGAATCAGGGTTCGATTCCGG
AGAGGGAGCATGAGATACGGCTACCACATCC
>HOIR5KG01BTZDJ__(reversed) rank=0011342 x=634.0 y=1733.0 length=449
CAAAGATTAAGCCATGCATGTCTAAGTACACGCCTTAACACGGCTAAACTGCGAATGGCT
CATTAAATCAGTTATGGTTCCTTAGATCGTACAATCCTACTTGGATAACTGTGGCAATTC
TAGAGCTAATACATGCAACACAGCTCCGACCTCGCGGGAAGAGCGCTTTTGTTAGCCCAA
AACCAATGCGTCGACTTCGGTAGGCGCTCACACATGGTGACTCTGGACAACTTTGTGCCG
ATCGCACGGCCTTCGCGCCGGCGACGTATCTTTCAAGTGTCTGCCCTATCAACTTTCGAT
GGTACGTGCTATGCCTACCATGGTGATAACGGGTAACGGGGAATCAGGGTTCGATTCCGG
AGAGGGAGCATGAGATACGGCTACCACATCC
>HOIR5KG01BXJWI__(reversed) rank=0011428 x=675.0 y=368.5 length=449
CAAAGATTAAGCCATGCATGTCTAAGTACACGCCTTAACACGGCTAAACTGCGAATGGCT
CATTAAATCAGTTATGGTTCCTTAGATCGTACAATCCTACTTGGATAACTGTGGCAATTC
TAGAGCTAATACATGCAACACAGCTCCGACCTCGCGGGAAGAGCGCTTTTGTTAGCCCAA
AACCAATGCGTCGACTTCGGTAGGCGCTCACACATGGTGACTCTGGACAACTTTGTGCCG
ATCGCACGGCCTTCGCGCCGGCGACGTATCTTTCAAGTGTCTGCCCTATCAACTTTCGAT
GGTACGTGCTATGCCTACCATGGTGATAACGGGTAACGGGGAATCAGGGTTCGATTCCGG
AGAGGGAGCATGAGATACGGCTACCACATCC
>HOIR5KG01BD53Z__(reversed) rank=0011519 x=454.5 y=1245.5 length=449
CAAAGATTAAGCCATGCATGTCTAAGTACACGCCTTAACACGGCTAAACTGCGAATGGCT
CATTAAATCAGTTATGGTTCCTTAGATCGTACAATCCTACTTGGATAACTGTGGCAATTC
TAGAGCTAATACATGCAACACAGCTCCGACCTCGCGGGAAGAGCGCTTTTGTTAGCCCAA
AACCAATGCGTCGACTTCGGTAGGCGCTCACACATGGTGACTCTGGACAACTTTGTGCCG
ATCGCACGGCCTTCGCGCCGGCGACGTATCTTTCAAGTGTCTGCCCTATCAACTTTCGAT
GGTACGTGCTATGCCTACCATGGTGATAACGGGTAACGGGGAATCAGGGTTCGATTCCGG
AGAGGGAGCATGAGATACGGCTACCACATCC
>HOIR5KG01BNJYG__(reversed) rank=0011538 x=561.0 y=822.5 length=449
CAAAGATTAAGCCATGCATGTCTAAGTACACGCCTTAACACGGCTAAACTGCGAATGGCT
CATTAAATCAGTTATGGTTCCTTAGATCGTACAATCCTACTTGGATAACTGTGGCAATTC
TAGAGCTAATACATGCAACACAGCTCCGACCTCGCGGGAAGAGCGCTTTTGTTAGCCCAA
AACCAATGCGTCGACTTCGGTAGGCGCTCACACATGGTGACTCTGGACAACTTTGTGCCG
ATCGCACGGCCTTCGCGCCGGCGACGTATCTTTCAAGTGTCTGCCCTATCAACTTTCGAT
GGTACGTGCTATGCCTACCATGGTGATAACGGGTAACGGGGAATCAGGGTTCGATTCCGG
AGAGGGAGCATGAGATACGGCTACCACATCC
>HOIR5KG01BP245__(reversed) rank=0011541 x=590.0 y=215.0 length=449
CAAAGATTAAGCCATGCATGTCTAAGTACACGCCTTAACACGGCTAAACTGCGAATGGCT
CATTAAATCAGTTATGGTTCCTTAGATCGTACAATCCTACTTGGATAACTGTGGCAATTC
TAGAGCTAATACATGCAACACAGCTCCGACCTCGCGGGAAGAGCGCTTTTGTTAGCCCAA
AACCAATGCGTCGACTTCGGTAGGCGCTCACACATGGTGACTCTGGACAACTTTGTGCCG
ATCGCACGGCCTTCGCGCCGGCGACGTATCTTTCAAGTGTCTGCCCTATCAACTTTCGAT
GGTACGTGCTATGCCTACCATGGTGATAACGGGTAACGGGGAATCAGGGTTCGATTCCGG
AGAGGGAGCATGAGATACGGCTACCACATCC
>HOIR5KG01ANJJ9__(reversed) rank=0011549 x=151.0 y=55.0 length=449
CAAAGATTAAGCCATGCATGTCTAAGTACACGCCTTAACACGGCTAAACTGCGAATGGCT
CATTAAATCAGTTATGGTTCCTTAGATCGTACAATCCTACTTGGATAACTGTGGCAATTC
TAGAGCTAATACATGCAACACAGCTCCGACCTCGCGGGAAGAGCGCTTTTGTTAGCCCAA
AACCAATGCGTCGACTTCGGTAGGCGCTCACACATGGTGACTCTGGACAACTTTGTGCCG
ATCGCACGGCCTTCGCGCCGGCGACGTATCTTTCAAGTGTCTGCCCTATCAACTTTCGAT
GGTACGTGCTATGCCTACCATGGTGATAACGGGTAACGGGGAATCAGGGTTCGATTCCGG
AGAGGGAGCATGAGATACGGCTACCACATCC
>HOIR5KG01ABP4D__(reversed) rank=0011686 x=16.0 y=1643.0 length=449
CAAAGATTAAGCCATGCATGTCTAAGTACACGCCTTAACACGGCTAAACTGCGAATGGCT
CATTAAATCAGTTATGGTTCCTTAGATCGTACAATCCTACTTGGATAACTGTGGCAATTC
TAGAGCTAATACATGCAACACAGCTCCGACCTCGCGGGAAGAGCGCTTTTGTTAGCCCAA
AACCAATGCGTCGACTTCGGTAGGCGCTCACACATGGTGACTCTGGACAACTTTGTGCCG
ATCGCACGGCCTTCGCGCCGGCGACGTATCTTTCAAGTGTCTGCCCTATCAACTTTCGAT
GGTACGTGCTATGCCTACCATGGTGATAACGGGTAACGGGGAATCAGGGTTCGATTCCGG
AGAGGGAGCATGAGATACGGCTACCACATCC
>HOIR5KG01AGWTB__(reversed) rank=0011723 x=75.0 y=1933.0 length=449
CAAAGATTAAGCCATGCATGTCTAAGTACACGCCTTAACACGGCTAAACTGCGAATGGCT
CATTAAATCAGTTATGGTTCCTTAGATCGTACAATCCTACTTGGATAACTGTGGCAATTC
TAGAGCTAATACATGCAACACAGCTCCGACCTCGCGGGAAGAGCGCTTTTGTTAGCCCAA
AACCAATGCGTCGACTTCGGTAGGCGCTCACACATGGTGACTCTGGACAACTTTGTGCCG
ATCGCACGGCCTTCGCGCCGGCGACGTATCTTTCAAGTGTCTGCCCTATCAACTTTCGAT
GGTACGTGCTATGCCTACCATGGTGATAACGGGTAACGGGGAATCAGGGTTCGATTCCGG
AGAGGGAGCATGAGATACGGCTACCACATCC
>HOIR5KG01AYAKT__(reversed) rank=0011829 x=273.0 y=1915.5 length=449
CAAAGATTAAGCCATGCATGTCTAAGTACACGCCTTAACACGGCTAAACTGCGAATGGCT
CATTAAATCAGTTATGGTTCCTTAGATCGTACAATCCTACTTGGATAACTGTGGCAATTC
TAGAGCTAATACATGCAACACAGCTCCGACCTCGCGGGAAGAGCGCTTTTGTTAGCCCAA
AACCAATGCGTCGACTTCGGTAGGCGCTCACACATGGTGACTCTGGACAACTTTGTGCCG
ATCGCACGGCCTTCGCGCCGGCGACGTATCTTTCAAGTGTCTGCCCTATCAACTTTCGAT
GGTACGTGCTATGCCTACCATGGTGATAACGGGTAACGGGGAATCAGGGTTCGATTCCGG
AGAGGGAGCATGAGATACGGCTACCACATCC
>HOIR5KG01A5GAZ__(reversed) rank=0011896 x=355.5 y=57.0 length=449
CAAAGATTAAGCCATGCATGTCTAAGTACACGCCTTAACACGGCTAAACTGCGAATGGCT
CATTAAATCAGTTATGGTTCCTTAGATCGTACAATCCTACTTGGATAACTGTGGCAATTC
TAGAGCTAATACATGCAACACAGCTCCGACCTCGCGGGAAGAGCGCTTTTGTTAGCCCAA
AACCAATGCGTCGACTTCGGTAGGCGCTCACACATGGTGACTCTGGACAACTTTGTGCCG
ATCGCACGGCCTTCGCGCCGGCGACGTATCTTTCAAGTGTCTGCCCTATCAACTTTCGAT
GGTACGTGCTATGCCTACCATGGTGATAACGGGTAACGGGGAATCAGGGTTCGATTCCGG
AGAGGGAGCATGAGATACGGCTACCACATCC
>HOIR5KG01AKES3__(reversed) rank=0012189 x=115.0 y=1381.0 length=449
CAAAGATTAAGCCATGCATGTCTAAGTACACGCCTTAACACGGCTAAACTGCGAATGGCT
CATTAAATCAGTTATGGTTCCTTAGATCGTACAATCCTACTTGGATAACTGTGGCAATTC
TAGAGCTAATACATGCAACACAGCTCCGACCTCGCGGGAAGAGCGCTTTTGTTAGCCCAA
AACCAATGCGTCGACTTCGGTAGGCGCTCACACATGGTGACTCTGGACAACTTTGTGCCG
ATCGCACGGCCTTCGCGCCGGCGACGTATCTTTCAAGTGTCTGCCCTATCAACTTTCGAT
GGTACGTGCTATGCCTACCATGGTGATAACGGGTAACGGGGAATCAGGGTTCGATTCCGG
AGAGGGAGCATGAGATACGGCTACCACATCC
>HOIR5KG01ATLVZ__(reversed) rank=0012216 x=220.5 y=381.0 length=449
CAAAGATTAAGCCATGCATGTCTAAGTACACGCCTTAACACGGCTAAACTGCGAATGGCT
CATTAAATCAGTTATGGTTCCTTAGATCGTACAATCCTACTTGGATAACTGTGGCAATTC
TAGAGCTAATACATGCAACACAGCTCCGACCTCGCGGGAAGAGCGCTTTTGTTAGCCCAA
AACCAATGCGTCGACTTCGGTAGGCGCTCACACATGGTGACTCTGGACAACTTTGTGCCG
ATCGCACGGCCTTCGCGCCGGCGACGTATCTTTCAAGTGTCTGCCCTATCAACTTTCGAT
GGTACGTGCTATGCCTACCATGGTGATAACGGGTAACGGGGAATCAGGGTTCGATTCCGG
AGAGGGAGCATGAGATACGGCTACCACATCC
>HOIR5KG01AIDCJ__(reversed) rank=0012305 x=92.0 y=385.0 length=449
CAAAGATTAAGCCATGCATGTCTAAGTACACGCCTTAACACGGCTAAACTGCGAATGGCT
CATTAAATCAGTTATGGTTCCTTAGATCGTACAATCCTACTTGGATAACTGTGGCAATTC
TAGAGCTAATACATGCAACACAGCTCCGACCTCGCGGGAAGAGCGCTTTTGTTAGCCCAA
AACCAATGCGTCGACTTCGGTAGGCGCTCACACATGGTGACTCTGGACAACTTTGTGCCG
ATCGCACGGCCTTCGCGCCGGCGACGTATCTTTCAAGTGTCTGCCCTATCAACTTTCGAT
GGTACGTGCTATGCCTACCATGGTGATAACGGGTAACGGGGAATCAGGGTTCGATTCCGG
AGAGGGAGCATGAGATACGGCTACCACATCC
>HOIR5KG01AJL06__(reversed) rank=0012339 x=106.0 y=952.0 length=449
CAAAGATTAAGCCATGCATGTCTAAGTACACGCCTTAACACGGCTAAACTGCGAATGGCT
CATTAAATCAGTTATGGTTCCTTAGATCGTACAATCCTACTTGGATAACTGTGGCAATTC
TAGAGCTAATACATGCAACACAGCTCCGACCTCGCGGGAAGAGCGCTTTTGTTAGCCCAA
AACCAATGCGTCGACTTCGGTAGGCGCTCACACATGGTGACTCTGGACAACTTTGTGCCG
ATCGCACGGCCTTCGCGCCGGCGACGTATCTTTCAAGTGTCTGCCCTATCAACTTTCGAT
GGTACGTGCTATGCCTACCATGGTGATAACGGGTAACGGGGAATCAGGGTTCGATTCCGG
AGAGGGAGCATGAGATACGGCTACCACATCC
>HOIR5KG01AXKME__(reversed) rank=0012421 x=265.5 y=1044.5 length=449
CAAAGATTAAGCCATGCATGTCTAAGTACACGCCTTAACACGGCTAAACTGCGAATGGCT
CATTAAATCAGTTATGGTTCCTTAGATCGTACAATCCTACTTGGATAACTGTGGCAATTC
TAGAGCTAATACATGCAACACAGCTCCGACCTCGCGGGAAGAGCGCTTTTGTTAGCCCAA
AACCAATGCGTCGACTTCGGTAGGCGCTCACACATGGTGACTCTGGACAACTTTGTGCCG
ATCGCACGGCCTTCGCGCCGGCGACGTATCTTTCAAGTGTCTGCCCTATCAACTTTCGAT
GGTACGTGCTATGCCTACCATGGTGATAACGGGTAACGGGGAATCAGGGTTCGATTCCGG
AGAGGGAGCATGAGATACGGCTACCACATCC
>HOIR5KG01ATWIL__(reversed) rank=0012531 x=223.5 y=1867.0 length=449
CAAAGATTAAGCCATGCATGTCTAAGTACACGCCTTAACACGGCTAAACTGCGAATGGCT
CATTAAATCAGTTATGGTTCCTTAGATCGTACAATCCTACTTGGATAACTGTGGCAATTC
TAGAGCTAATACATGCAACACAGCTCCGACCTCGCGGGAAGAGCGCTTTTGTTAGCCCAA
AACCAATGCGTCGACTTCGGTAGGCGCTCACACATGGTGACTCTGGACAACTTTGTGCCG
ATCGCACGGCCTTCGCGCCGGCGACGTATCTTTCAAGTGTCTGCCCTATCAACTTTCGAT
GGTACGTGCTATGCCTACCATGGTGATAACGGGTAACGGGGAATCAGGGTTCGATTCCGG
AGAGGGAGCATGAGATACGGCTACCACATCC
>HOIR5KG01A0Q3E__(reversed) rank=0012556 x=301.0 y=1944.5 length=449
CAAAGATTAAGCCATGCATGTCTAAGTACACGCCTTAACACGGCTAAACTGCGAATGGCT
CATTAAATCAGTTATGGTTCCTTAGATCGTACAATCCTACTTGGATAACTGTGGCAATTC
TAGAGCTAATACATGCAACACAGCTCCGACCTCGCGGGAAGAGCGCTTTTGTTAGCCCAA
AACCAATGCGTCGACTTCGGTAGGCGCTCACACATGGTGACTCTGGACAACTTTGTGCCG
ATCGCACGGCCTTCGCGCCGGCGACGTATCTTTCAAGTGTCTGCCCTATCAACTTTCGAT
GGTACGTGCTATGCCTACCATGGTGATAACGGGTAACGGGGAATCAGGGTTCGATTCCGG
AGAGGGAGCATGAGATACGGCTACCACATCC
>HOIR5KG01BOPXK__(reversed) rank=0012613 x=574.5 y=1974.0 length=449
CAAAGATTAAGCCATGCATGTCTAAGTACACGCCTTAACACGGCTAAACTGCGAATGGCT
CATTAAATCAGTTATGGTTCCTTAGATCGTACAATCCTACTTGGATAACTGTGGCAATTC
TAGAGCTAATACATGCAACACAGCTCCGACCTCGCGGGAAGAGCGCTTTTGTTAGCCCAA
AACCAATGCGTCGACTTCGGTAGGCGCTCACACATGGTGACTCTGGACAACTTTGTGCCG
ATCGCACGGCCTTCGCGCCGGCGACGTATCTTTCAAGTGTCTGCCCTATCAACTTTCGAT
GGTACGTGCTATGCCTACCATGGTGATAACGGGTAACGGGGAATCAGGGTTCGATTCCGG
AGAGGGAGCATGAGATACGGCTACCACATCC
>HOIR5KG01BWFYR__(reversed) rank=0012642 x=662.0 y=1857.5 length=449
CAAAGATTAAGCCATGCATGTCTAAGTACACGCCTTAACACGGCTAAACTGCGAATGGCT
CATTAAATCAGTTATGGTTCCTTAGATCGTACAATCCTACTTGGATAACTGTGGCAATTC
TAGAGCTAATACATGCAACACAGCTCCGACCTCGCGGGAAGAGCGCTTTTGTTAGCCCAA
AACCAATGCGTCGACTTCGGTAGGCGCTCACACATGGTGACTCTGGACAACTTTGTGCCG
ATCGCACGGCCTTCGCGCCGGCGACGTATCTTTCAAGTGTCTGCCCTATCAACTTTCGAT
GGTACGTGCTATGCCTACCATGGTGATAACGGGTAACGGGGAATCAGGGTTCGATTCCGG
AGAGGGAGCATGAGATACGGCTACCACATCC
>HOIR5KG01A3Y3C__(reversed) rank=0012779 x=338.0 y=726.0 length=449
CAAAGATTAAGCCATGCATGTCTAAGTACACGCCTTAACACGGCTAAACTGCGAATGGCT
CATTAAATCAGTTATGGTTCCTTAGATCGTACAATCCTACTTGGATAACTGTGGCAATTC
TAGAGCTAATACATGCAACACAGCTCCGACCTCGCGGGAAGAGCGCTTTTGTTAGCCCAA
AACCAATGCGTCGACTTCGGTAGGCGCTCACACATGGTGACTCTGGACAACTTTGTGCCG
ATCGCACGGCCTTCGCGCCGGCGACGTATCTTTCAAGTGTCTGCCCTATCAACTTTCGAT
GGTACGTGCTATGCCTACCATGGTGATAACGGGTAACGGGGAATCAGGGTTCGATTCCGG
AGAGGGAGCATGAGATACGGCTACCACATCC
>HOIR5KG01AXA1T__(reversed) rank=0012837 x=262.0 y=927.5 length=449
CAAAGATTAAGCCATGCATGTCTAAGTACACGCCTTAACACGGCTAAACTGCGAATGGCT
CATTAAATCAGTTATGGTTCCTTAGATCGTACAATCCTACTTGGATAACTGTGGCAATTC
TAGAGCTAATACATGCAACACAGCTCCGACCTCGCGGGAAGAGCGCTTTTGTTAGCCCAA
AACCAATGCGTCGACTTCGGTAGGCGCTCACACATGGTGACTCTGGACAACTTTGTGCCG
ATCGCACGGCCTTCGCGCCGGCGACGTATCTTTCAAGTGTCTGCCCTATCAACTTTCGAT
GGTACGTGCTATGCCTACCATGGTGATAACGGGTAACGGGGAATCAGGGTTCGATTCCGG
AGAGGGAGCATGAGATACGGCTACCACATCC
>HOIR5KG01BG1RI__(reversed) rank=0012848 x=487.5 y=412.0 length=449
CAAAGATTAAGCCATGCATGTCTAAGTACACGCCTTAACACGGCTAAACTGCGAATGGCT
CATTAAATCAGTTATGGTTCCTTAGATCGTACAATCCTACTTGGATAACTGTGGCAATTC
TAGAGCTAATACATGCAACACAGCTCCGACCTCGCGGGAAGAGCGCTTTTGTTAGCCCAA
AACCAATGCGTCGACTTCGGTAGGCGCTCACACATGGTGACTCTGGACAACTTTGTGCCG
ATCGCACGGCCTTCGCGCCGGCGACGTATCTTTCAAGTGTCTGCCCTATCAACTTTCGAT
GGTACGTGCTATGCCTACCATGGTGATAACGGGTAACGGGGAATCAGGGTTCGATTCCGG
AGAGGGAGCATGAGATACGGCTACCACATCC
>HOIR5KG01ANGMB__(reversed) rank=0012885 x=150.0 y=337.0 length=449
CAAAGATTAAGCCATGCATGTCTAAGTACACGCCTTAACACGGCTAAACTGCGAATGGCT
CATTAAATCAGTTATGGTTCCTTAGATCGTACAATCCTACTTGGATAACTGTGGCAATTC
TAGAGCTAATACATGCAACACAGCTCCGACCTCGCGGGAAGAGCGCTTTTGTTAGCCCAA
AACCAATGCGTCGACTTCGGTAGGCGCTCACACATGGTGACTCTGGACAACTTTGTGCCG
ATCGCACGGCCTTCGCGCCGGCGACGTATCTTTCAAGTGTCTGCCCTATCAACTTTCGAT
GGTACGTGCTATGCCTACCATGGTGATAACGGGTAACGGGGAATCAGGGTTCGATTCCGG
AGAGGGAGCATGAGATACGGCTACCACATCC
>HOIR5KG01AXXED__(reversed) rank=0012935 x=269.0 y=1219.5 length=449
CAAAGATTAAGCCATGCATGTCTAAGTACACGCCTTAACACGGCTAAACTGCGAATGGCT
CATTAAATCAGTTATGGTTCCTTAGATCGTACAATCCTACTTGGATAACTGTGGCAATTC
TAGAGCTAATACATGCAACACAGCTCCGACCTCGCGGGAAGAGCGCTTTTGTTAGCCCAA
AACCAATGCGTCGACTTCGGTAGGCGCTCACACATGGTGACTCTGGACAACTTTGTGCCG
ATCGCACGGCCTTCGCGCCGGCGACGTATCTTTCAAGTGTCTGCCCTATCAACTTTCGAT
GGTACGTGCTATGCCTACCATGGTGATAACGGGTAACGGGGAATCAGGGTTCGATTCCGG
AGAGGGAGCATGAGATACGGCTACCACATCC
>HOIR5KG01ADMLT__(reversed) rank=0013000 x=38.0 y=287.5 length=449
CAAAGATTAAGCCATGCATGTCTAAGTACACGCCTTAACACGGCTAAACTGCGAATGGCT
CATTAAATCAGTTATGGTTCCTTAGATCGTACAATCCTACTTGGATAACTGTGGCAATTC
TAGAGCTAATACATGCAACACAGCTCCGACCTCGCGGGAAGAGCGCTTTTGTTAGCCCAA
AACCAATGCGTCGACTTCGGTAGGCGCTCACACATGGTGACTCTGGACAACTTTGTGCCG
ATCGCACGGCCTTCGCGCCGGCGACGTATCTTTCAAGTGTCTGCCCTATCAACTTTCGAT
GGTACGTGCTATGCCTACCATGGTGATAACGGGTAACGGGGAATCAGGGTTCGATTCCGG
AGAGGGAGCATGAGATACGGCTACCACATCC
>HOIR5KG01AFOHU__(reversed) rank=0013010 x=61.0 y=1840.0 length=449
CAAAGATTAAGCCATGCATGTCTAAGTACACGCCTTAACACGGCTAAACTGCGAATGGCT
CATTAAATCAGTTATGGTTCCTTAGATCGTACAATCCTACTTGGATAACTGTGGCAATTC
TAGAGCTAATACATGCAACACAGCTCCGACCTCGCGGGAAGAGCGCTTTTGTTAGCCCAA
AACCAATGCGTCGACTTCGGTAGGCGCTCACACATGGTGACTCTGGACAACTTTGTGCCG
ATCGCACGGCCTTCGCGCCGGCGACGTATCTTTCAAGTGTCTGCCCTATCAACTTTCGAT
GGTACGTGCTATGCCTACCATGGTGATAACGGGTAACGGGGAATCAGGGTTCGATTCCGG
AGAGGGAGCATGAGATACGGCTACCACATCC
>HOIR5KG01AFN5D__(reversed) rank=0013291 x=61.0 y=1391.0 length=449
CAAAGATTAAGCCATGCATGTCTAAGTACACGCCTTAACACGGCTAAACTGCGAATGGCT
CATTAAATCAGTTATGGTTCCTTAGATCGTACAATCCTACTTGGATAACTGTGGCAATTC
TAGAGCTAATACATGCAACACAGCTCCGACCTCGCGGGAAGAGCGCTTTTGTTAGCCCAA
AACCAATGCGTCGACTTCGGTAGGCGCTCACACATGGTGACTCTGGACAACTTTGTGCCG
ATCGCACGGCCTTCGCGCCGGCGACGTATCTTTCAAGTGTCTGCCCTATCAACTTTCGAT
GGTACGTGCTATGCCTACCATGGTGATAACGGGTAACGGGGAATCAGGGTTCGATTCCGG
AGAGGGAGCATGAGATACGGCTACCACATCC
>HOIR5KG01AHLBY__(reversed) rank=0013394 x=83.0 y=940.0 length=449
CAAAGATTAAGCCATGCATGTCTAAGTACACGCCTTAACACGGCTAAACTGCGAATGGCT
CATTAAATCAGTTATGGTTCCTTAGATCGTACAATCCTACTTGGATAACTGTGGCAATTC
TAGAGCTAATACATGCAACACAGCTCCGACCTCGCGGGAAGAGCGCTTTTGTTAGCCCAA
AACCAATGCGTCGACTTCGGTAGGCGCTCACACATGGTGACTCTGGACAACTTTGTGCCG
ATCGCACGGCCTTCGCGCCGGCGACGTATCTTTCAAGTGTCTGCCCTATCAACTTTCGAT
GGTACGTGCTATGCCTACCATGGTGATAACGGGTAACGGGGAATCAGGGTTCGATTCCGG
AGAGGGAGCATGAGATACGGCTACCACATCC
>HOIR5KG01BDJ34__(reversed) rank=0013701 x=447.0 y=1410.0 length=449
CAAAGATTAAGCCATGCATGTCTAAGTACACGCCTTAACACGGCTAAACTGCGAATGGCT
CATTAAATCAGTTATGGTTCCTTAGATCGTACAATCCTACTTGGATAACTGTGGCAATTC
TAGAGCTAATACATGCAACACAGCTCCGACCTCGCGGGAAGAGCGCTTTTGTTAGCCCAA
AACCAATGCGTCGACTTCGGTAGGCGCTCACACATGGTGACTCTGGACAACTTTGTGCCG
ATCGCACGGCCTTCGCGCCGGCGACGTATCTTTCAAGTGTCTGCCCTATCAACTTTCGAT
GGTACGTGCTATGCCTACCATGGTGATAACGGGTAACGGGGAATCAGGGTTCGATTCCGG
AGAGGGAGCATGAGATACGGCTACCACATCC
>HOIR5KG01AMPCB__(reversed) rank=0013781 x=141.5 y=1849.5 length=449
CAAAGATTAAGCCATGCATGTCTAAGTACACGCCTTAACACGGCTAAACTGCGAATGGCT
CATTAAATCAGTTATGGTTCCTTAGATCGTACAATCCTACTTGGATAACTGTGGCAATTC
TAGAGCTAATACATGCAACACAGCTCCGACCTCGCGGGAAGAGCGCTTTTGTTAGCCCAA
AACCAATGCGTCGACTTCGGTAGGCGCTCACACATGGTGACTCTGGACAACTTTGTGCCG
ATCGCACGGCCTTCGCGCCGGCGACGTATCTTTCAAGTGTCTGCCCTATCAACTTTCGAT
GGTACGTGCTATGCCTACCATGGTGATAACGGGTAACGGGGAATCAGGGTTCGATTCCGG
AGAGGGAGCATGAGATACGGCTACCACATCC
>HOIR5KG01AUXFT__(reversed) rank=0013926 x=235.0 y=567.0 length=449
CAAAGATTAAGCCATGCATGTCTAAGTACACGCCTTAACACGGCTAAACTGCGAATGGCT
CATTAAATCAGTTATGGTTCCTTAGATCGTACAATCCTACTTGGATAACTGTGGCAATTC
TAGAGCTAATACATGCAACACAGCTCCGACCTCGCGGGAAGAGCGCTTTTGTTAGCCCAA
AACCAATGCGTCGACTTCGGTAGGCGCTCACACATGGTGACTCTGGACAACTTTGTGCCG
ATCGCACGGCCTTCGCGCCGGCGACGTATCTTTCAAGTGTCTGCCCTATCAACTTTCGAT
GGTACGTGCTATGCCTACCATGGTGATAACGGGTAACGGGGAATCAGGGTTCGATTCCGG
AGAGGGAGCATGAGATACGGCTACCACATCC
>HOIR5KG01A8J3R__(reversed) rank=0013943 x=390.0 y=1589.0 length=449
CAAAGATTAAGCCATGCATGTCTAAGTACACGCCTTAACACGGCTAAACTGCGAATGGCT
CATTAAATCAGTTATGGTTCCTTAGATCGTACAATCCTACTTGGATAACTGTGGCAATTC
TAGAGCTAATACATGCAACACAGCTCCGACCTCGCGGGAAGAGCGCTTTTGTTAGCCCAA
AACCAATGCGTCGACTTCGGTAGGCGCTCACACATGGTGACTCTGGACAACTTTGTGCCG
ATCGCACGGCCTTCGCGCCGGCGACGTATCTTTCAAGTGTCTGCCCTATCAACTTTCGAT
GGTACGTGCTATGCCTACCATGGTGATAACGGGTAACGGGGAATCAGGGTTCGATTCCGG
AGAGGGAGCATGAGATACGGCTACCACATCC
>HOIR5KG01B0AR7__(reversed) rank=0014167 x=706.0 y=1541.0 length=449
CAAAGATTAAGCCATGCATGTCTAAGTACACGCCTTAACACGGCTAAACTGCGAATGGCT
CATTAAATCAGTTATGGTTCCTTAGATCGTACAATCCTACTTGGATAACTGTGGCAATTC
TAGAGCTAATACATGCAACACAGCTCCGACCTCGCGGGAAGAGCGCTTTTGTTAGCCCAA
AACCAATGCGTCGACTTCGGTAGGCGCTCACACATGGTGACTCTGGACAACTTTGTGCCG
ATCGCACGGCCTTCGCGCCGGCGACGTATCTTTCAAGTGTCTGCCCTATCAACTTTCGAT
GGTACGTGCTATGCCTACCATGGTGATAACGGGTAACGGGGAATCAGGGTTCGATTCCGG
AGAGGGAGCATGAGATACGGCTACCACATCC
>HOIR5KG01AVWQR__(reversed) rank=0014278 x=246.5 y=1265.0 length=449
CAAAGATTAAGCCATGCATGTCTAAGTACACGCCTTAACACGGCTAAACTGCGAATGGCT
CATTAAATCAGTTATGGTTCCTTAGATCGTACAATCCTACTTGGATAACTGTGGCAATTC
TAGAGCTAATACATGCAACACAGCTCCGACCTCGCGGGAAGAGCGCTTTTGTTAGCCCAA
AACCAATGCGTCGACTTCGGTAGGCGCTCACACATGGTGACTCTGGACAACTTTGTGCCG
ATCGCACGGCCTTCGCGCCGGCGACGTATCTTTCAAGTGTCTGCCCTATCAACTTTCGAT
GGTACGTGCTATGCCTACCATGGTGATAACGGGTAACGGGGAATCAGGGTTCGATTCCGG
AGAGGGAGCATGAGATACGGCTACCACATCC
>HOIR5KG01AQ3CK__(reversed) rank=0014376 x=191.5 y=1826.0 length=449
CAAAGATTAAGCCATGCATGTCTAAGTACACGCCTTAACACGGCTAAACTGCGAATGGCT
CATTAAATCAGTTATGGTTCCTTAGATCGTACAATCCTACTTGGATAACTGTGGCAATTC
TAGAGCTAATACATGCAACACAGCTCCGACCTCGCGGGAAGAGCGCTTTTGTTAGCCCAA
AACCAATGCGTCGACTTCGGTAGGCGCTCACACATGGTGACTCTGGACAACTTTGTGCCG
ATCGCACGGCCTTCGCGCCGGCGACGTATCTTTCAAGTGTCTGCCCTATCAACTTTCGAT
GGTACGTGCTATGCCTACCATGGTGATAACGGGTAACGGGGAATCAGGGTTCGATTCCGG
AGAGGGAGCATGAGATACGGCTACCACATCC
>HOIR5KG01AWIJU__(reversed) rank=0014506 x=253.0 y=856.0 length=449
CAAAGATTAAGCCATGCATGTCTAAGTACACGCCTTAACACGGCTAAACTGCGAATGGCT
CATTAAATCAGTTATGGTTCCTTAGATCGTACAATCCTACTTGGATAACTGTGGCAATTC
TAGAGCTAATACATGCAACACAGCTCCGACCTCGCGGGAAGAGCGCTTTTGTTAGCCCAA
AACCAATGCGTCGACTTCGGTAGGCGCTCACACATGGTGACTCTGGACAACTTTGTGCCG
ATCGCACGGCCTTCGCGCCGGCGACGTATCTTTCAAGTGTCTGCCCTATCAACTTTCGAT
GGTACGTGCTATGCCTACCATGGTGATAACGGGTAACGGGGAATCAGGGTTCGATTCCGG
AGAGGGAGCATGAGATACGGCTACCACATCC
>HOIR5KG01AB8UC__(reversed) rank=0014548 x=22.0 y=1330.0 length=449
CAAAGATTAAGCCATGCATGTCTAAGTACACGCCTTAACACGGCTAAACTGCGAATGGCT
CATTAAATCAGTTATGGTTCCTTAGATCGTACAATCCTACTTGGATAACTGTGGCAATTC
TAGAGCTAATACATGCAACACAGCTCCGACCTCGCGGGAAGAGCGCTTTTGTTAGCCCAA
AACCAATGCGTCGACTTCGGTAGGCGCTCACACATGGTGACTCTGGACAACTTTGTGCCG
ATCGCACGGCCTTCGCGCCGGCGACGTATCTTTCAAGTGTCTGCCCTATCAACTTTCGAT
GGTACGTGCTATGCCTACCATGGTGATAACGGGTAACGGGGAATCAGGGTTCGATTCCGG
AGAGGGAGCATGAGATACGGCTACCACATCC
>HOIR5KG01AXTGS__(reversed) rank=0015006 x=268.0 y=218.0 length=449
CAAAGATTAAGCCATGCATGTCTAAGTACACGCCTTAACACGGCTAAACTGCGAATGGCT
CATTAAATCAGTTATGGTTCCTTAGATCGTACAATCCTACTTGGATAACTGTGGCAATTC
TAGAGCTAATACATGCAACACAGCTCCGACCTCGCGGGAAGAGCGCTTTTGTTAGCCCAA
AACCAATGCGTCGACTTCGGTAGGCGCTCACACATGGTGACTCTGGACAACTTTGTGCCG
ATCGCACGGCCTTCGCGCCGGCGACGTATCTTTCAAGTGTCTGCCCTATCAACTTTCGAT
GGTACGTGCTATGCCTACCATGGTGATAACGGGTAACGGGGAATCAGGGTTCGATTCCGG
AGAGGGAGCATGAGATACGGCTACCACATCC
>HOIR5KG01AMIU9__(reversed) rank=0015153 x=139.5 y=1651.0 length=449
CAAAGATTAAGCCATGCATGTCTAAGTACACGCCTTAACACGGCTAAACTGCGAATGGCT
CATTAAATCAGTTATGGTTCCTTAGATCGTACAATCCTACTTGGATAACTGTGGCAATTC
TAGAGCTAATACATGCAACACAGCTCCGACCTCGCGGGAAGAGCGCTTTTGTTAGCCCAA
AACCAATGCGTCGACTTCGGTAGGCGCTCACACATGGTGACTCTGGACAACTTTGTGCCG
ATCGCACGGCCTTCGCGCCGGCGACGTATCTTTCAAGTGTCTGCCCTATCAACTTTCGAT
GGTACGTGCTATGCCTACCATGGTGATAACGGGTAACGGGGAATCAGGGTTCGATTCCGG
AGAGGGAGCATGAGATACGGCTACCACATCC
>HOIR5KG01A1RV6__(reversed) rank=0015225 x=313.5 y=484.5 length=449
CAAAGATTAAGCCATGCATGTCTAAGTACACGCCTTAACACGGCTAAACTGCGAATGGCT
CATTAAATCAGTTATGGTTCCTTAGATCGTACAATCCTACTTGGATAACTGTGGCAATTC
TAGAGCTAATACATGCAACACAGCTCCGACCTCGCGGGAAGAGCGCTTTTGTTAGCCCAA
AACCAATGCGTCGACTTCGGTAGGCGCTCACACATGGTGACTCTGGACAACTTTGTGCCG
ATCGCACGGCCTTCGCGCCGGCGACGTATCTTTCAAGTGTCTGCCCTATCAACTTTCGAT
GGTACGTGCTATGCCTACCATGGTGATAACGGGTAACGGGGAATCAGGGTTCGATTCCGG
AGAGGGAGCATGAGATACGGCTACCACATCC
>HOIR5KG01ATDEO__(reversed) rank=0015245 x=217.5 y=1678.0 length=449
CAAAGATTAAGCCATGCATGTCTAAGTACACGCCTTAACACGGCTAAACTGCGAATGGCT
CATTAAATCAGTTATGGTTCCTTAGATCGTACAATCCTACTTGGATAACTGTGGCAATTC
TAGAGCTAATACATGCAACACAGCTCCGACCTCGCGGGAAGAGCGCTTTTGTTAGCCCAA
AACCAATGCGTCGACTTCGGTAGGCGCTCACACATGGTGACTCTGGACAACTTTGTGCCG
ATCGCACGGCCTTCGCGCCGGCGACGTATCTTTCAAGTGTCTGCCCTATCAACTTTCGAT
GGTACGTGCTATGCCTACCATGGTGATAACGGGTAACGGGGAATCAGGGTTCGATTCCGG
AGAGGGAGCATGAGATACGGCTACCACATCC
>HOIR5KG01APG6Y__(reversed) rank=0015380 x=173.0 y=184.0 length=449
CAAAGATTAAGCCATGCATGTCTAAGTACACGCCTTAACACGGCTAAACTGCGAATGGCT
CATTAAATCAGTTATGGTTCCTTAGATCGTACAATCCTACTTGGATAACTGTGGCAATTC
TAGAGCTAATACATGCAACACAGCTCCGACCTCGCGGGAAGAGCGCTTTTGTTAGCCCAA
AACCAATGCGTCGACTTCGGTAGGCGCTCACACATGGTGACTCTGGACAACTTTGTGCCG
ATCGCACGGCCTTCGCGCCGGCGACGTATCTTTCAAGTGTCTGCCCTATCAACTTTCGAT
GGTACGTGCTATGCCTACCATGGTGATAACGGGTAACGGGGAATCAGGGTTCGATTCCGG
AGAGGGAGCATGAGATACGGCTACCACATCC
>HOIR5KG01BMOAG__(reversed) rank=0015603 x=551.0 y=742.5 length=449
CAAAGATTAAGCCATGCATGTCTAAGTACACGCCTTAACACGGCTAAACTGCGAATGGCT
CATTAAATCAGTTATGGTTCCTTAGATCGTACAATCCTACTTGGATAACTGTGGCAATTC
TAGAGCTAATACATGCAACACAGCTCCGACCTCGCGGGAAGAGCGCTTTTGTTAGCCCAA
AACCAATGCGTCGACTTCGGTAGGCGCTCACACATGGTGACTCTGGACAACTTTGTGCCG
ATCGCACGGCCTTCGCGCCGGCGACGTATCTTTCAAGTGTCTGCCCTATCAACTTTCGAT
GGTACGTGCTATGCCTACCATGGTGATAACGGGTAACGGGGAATCAGGGTTCGATTCCGG
AGAGGGAGCATGAGATACGGCTACCACATCC
>HOIR5KG01A8GPZ__(reversed) rank=0015822 x=389.5 y=1301.0 length=449
CAAAGATTAAGCCATGCATGTCTAAGTACACGCCTTAACACGGCTAAACTGCGAATGGCT
CATTAAATCAGTTATGGTTCCTTAGATCGTACAATCCTACTTGGATAACTGTGGCAATTC
TAGAGCTAATACATGCAACACAGCTCCGACCTCGCGGGAAGAGCGCTTTTGTTAGCCCAA
AACCAATGCGTCGACTTCGGTAGGCGCTCACACATGGTGACTCTGGACAACTTTGTGCCG
ATCGCACGGCCTTCGCGCCGGCGACGTATCTTTCAAGTGTCTGCCCTATCAACTTTCGAT
GGTACGTGCTATGCCTACCATGGTGATAACGGGTAACGGGGAATCAGGGTTCGATTCCGG
AGAGGGAGCATGAGATACGGCTACCACATCC
>HOIR5KG01AAWXD__(reversed) rank=0015873 x=7.0 y=671.5 length=449
CAAAGATTAAGCCATGCATGTCTAAGTACACGCCTTAACACGGCTAAACTGCGAATGGCT
CATTAAATCAGTTATGGTTCCTTAGATCGTACAATCCTACTTGGATAACTGTGGCAATTC
TAGAGCTAATACATGCAACACAGCTCCGACCTCGCGGGAAGAGCGCTTTTGTTAGCCCAA
AACCAATGCGTCGACTTCGGTAGGCGCTCACACATGGTGACTCTGGACAACTTTGTGCCG
ATCGCACGGCCTTCGCGCCGGCGACGTATCTTTCAAGTGTCTGCCCTATCAACTTTCGAT
GGTACGTGCTATGCCTACCATGGTGATAACGGGTAACGGGGAATCAGGGTTCGATTCCGG
AGAGGGAGCATGAGATACGGCTACCACATCC
>HOIR5KG01AKX33__(reversed) rank=0015887 x=121.0 y=1825.0 length=449
CAAAGATTAAGCCATGCATGTCTAAGTACACGCCTTAACACGGCTAAACTGCGAATGGCT
CATTAAATCAGTTATGGTTCCTTAGATCGTACAATCCTACTTGGATAACTGTGGCAATTC
TAGAGCTAATACATGCAACACAGCTCCGACCTCGCGGGAAGAGCGCTTTTGTTAGCCCAA
AACCAATGCGTCGACTTCGGTAGGCGCTCACACATGGTGACTCTGGACAACTTTGTGCCG
ATCGCACGGCCTTCGCGCCGGCGACGTATCTTTCAAGTGTCTGCCCTATCAACTTTCGAT
GGTACGTGCTATGCCTACCATGGTGATAACGGGTAACGGGGAATCAGGGTTCGATTCCGG
AGAGGGAGCATGAGATACGGCTACCACATCC
>HOIR5KG01ABCQI__(reversed) rank=0015895 x=12.0 y=680.0 length=449
CAAAGATTAAGCCATGCATGTCTAAGTACACGCCTTAACACGGCTAAACTGCGAATGGCT
CATTAAATCAGTTATGGTTCCTTAGATCGTACAATCCTACTTGGATAACTGTGGCAATTC
TAGAGCTAATACATGCAACACAGCTCCGACCTCGCGGGAAGAGCGCTTTTGTTAGCCCAA
AACCAATGCGTCGACTTCGGTAGGCGCTCACACATGGTGACTCTGGACAACTTTGTGCCG
ATCGCACGGCCTTCGCGCCGGCGACGTATCTTTCAAGTGTCTGCCCTATCAACTTTCGAT
GGTACGTGCTATGCCTACCATGGTGATAACGGGTAACGGGGAATCAGGGTTCGATTCCGG
AGAGGGAGCATGAGATACGGCTACCACATCC
>HOIR5KG01AGPEL__(reversed) rank=0015961 x=73.0 y=523.5 length=449
CAAAGATTAAGCCATGCATGTCTAAGTACACGCCTTAACACGGCTAAACTGCGAATGGCT
CATTAAATCAGTTATGGTTCCTTAGATCGTACAATCCTACTTGGATAACTGTGGCAATTC
TAGAGCTAATACATGCAACACAGCTCCGACCTCGCGGGAAGAGCGCTTTTGTTAGCCCAA
AACCAATGCGTCGACTTCGGTAGGCGCTCACACATGGTGACTCTGGACAACTTTGTGCCG
ATCGCACGGCCTTCGCGCCGGCGACGTATCTTTCAAGTGTCTGCCCTATCAACTTTCGAT
GGTACGTGCTATGCCTACCATGGTGATAACGGGTAACGGGGAATCAGGGTTCGATTCCGG
AGAGGGAGCATGAGATACGGCTACCACATCC
>HOIR5KG01B1FDP__(reversed) rank=0016026 x=719.5 y=907.0 length=449
CAAAGATTAAGCCATGCATGTCTAAGTACACGCCTTAACACGGCTAAACTGCGAATGGCT
CATTAAATCAGTTATGGTTCCTTAGATCGTACAATCCTACTTGGATAACTGTGGCAATTC
TAGAGCTAATACATGCAACACAGCTCCGACCTCGCGGGAAGAGCGCTTTTGTTAGCCCAA
AACCAATGCGTCGACTTCGGTAGGCGCTCACACATGGTGACTCTGGACAACTTTGTGCCG
ATCGCACGGCCTTCGCGCCGGCGACGTATCTTTCAAGTGTCTGCCCTATCAACTTTCGAT
GGTACGTGCTATGCCTACCATGGTGATAACGGGTAACGGGGAATCAGGGTTCGATTCCGG
AGAGGGAGCATGAGATACGGCTACCACATCC
>HOIR5KG01ANT25__(reversed) rank=0016107 x=154.0 y=1407.0 length=449
CAAAGATTAAGCCATGCATGTCTAAGTACACGCCTTAACACGGCTAAACTGCGAATGGCT
CATTAAATCAGTTATGGTTCCTTAGATCGTACAATCCTACTTGGATAACTGTGGCAATTC
TAGAGCTAATACATGCAACACAGCTCCGACCTCGCGGGAAGAGCGCTTTTGTTAGCCCAA
AACCAATGCGTCGACTTCGGTAGGCGCTCACACATGGTGACTCTGGACAACTTTGTGCCG
ATCGCACGGCCTTCGCGCCGGCGACGTATCTTTCAAGTGTCTGCCCTATCAACTTTCGAT
GGTACGTGCTATGCCTACCATGGTGATAACGGGTAACGGGGAATCAGGGTTCGATTCCGG
AGAGGGAGCATGAGATACGGCTACCACATCC
>HOIR5KG01A816M__(reversed) rank=0016417 x=396.0 y=444.5 length=449
CAAAGATTAAGCCATGCATGTCTAAGTACACGCCTTAACACGGCTAAACTGCGAATGGCT
CATTAAATCAGTTATGGTTCCTTAGATCGTACAATCCTACTTGGATAACTGTGGCAATTC
TAGAGCTAATACATGCAACACAGCTCCGACCTCGCGGGAAGAGCGCTTTTGTTAGCCCAA
AACCAATGCGTCGACTTCGGTAGGCGCTCACACATGGTGACTCTGGACAACTTTGTGCCG
ATCGCACGGCCTTCGCGCCGGCGACGTATCTTTCAAGTGTCTGCCCTATCAACTTTCGAT
GGTACGTGCTATGCCTACCATGGTGATAACGGGTAACGGGGAATCAGGGTTCGATTCCGG
AGAGGGAGCATGAGATACGGCTACCACATCC
>HOIR5KG01A41PH__(reversed) rank=0016666 x=350.0 y=1619.0 length=449
CAAAGATTAAGCCATGCATGTCTAAGTACACGCCTTAACACGGCTAAACTGCGAATGGCT
CATTAAATCAGTTATGGTTCCTTAGATCGTACAATCCTACTTGGATAACTGTGGCAATTC
TAGAGCTAATACATGCAACACAGCTCCGACCTCGCGGGAAGAGCGCTTTTGTTAGCCCAA
AACCAATGCGTCGACTTCGGTAGGCGCTCACACATGGTGACTCTGGACAACTTTGTGCCG
ATCGCACGGCCTTCGCGCCGGCGACGTATCTTTCAAGTGTCTGCCCTATCAACTTTCGAT
GGTACGTGCTATGCCTACCATGGTGATAACGGGTAACGGGGAATCAGGGTTCGATTCCGG
AGAGGGAGCATGAGATACGGCTACCACATCC
>HOIR5KG01AQTQR__(reversed) rank=0016858 x=188.5 y=1665.0 length=449
CAAAGATTAAGCCATGCATGTCTAAGTACACGCCTTAACACGGCTAAACTGCGAATGGCT
CATTAAATCAGTTATGGTTCCTTAGATCGTACAATCCTACTTGGATAACTGTGGCAATTC
TAGAGCTAATACATGCAACACAGCTCCGACCTCGCGGGAAGAGCGCTTTTGTTAGCCCAA
AACCAATGCGTCGACTTCGGTAGGCGCTCACACATGGTGACTCTGGACAACTTTGTGCCG
ATCGCACGGCCTTCGCGCCGGCGACGTATCTTTCAAGTGTCTGCCCTATCAACTTTCGAT
GGTACGTGCTATGCCTACCATGGTGATAACGGGTAACGGGGAATCAGGGTTCGATTCCGG
AGAGGGAGCATGAGATACGGCTACCACATCC
>HOIR5KG01ADQK1__(reversed) rank=0016893 x=39.0 y=1347.5 length=449
CAAAGATTAAGCCATGCATGTCTAAGTACACGCCTTAACACGGCTAAACTGCGAATGGCT
CATTAAATCAGTTATGGTTCCTTAGATCGTACAATCCTACTTGGATAACTGTGGCAATTC
TAGAGCTAATACATGCAACACAGCTCCGACCTCGCGGGAAGAGCGCTTTTGTTAGCCCAA
AACCAATGCGTCGACTTCGGTAGGCGCTCACACATGGTGACTCTGGACAACTTTGTGCCG
ATCGCACGGCCTTCGCGCCGGCGACGTATCTTTCAAGTGTCTGCCCTATCAACTTTCGAT
GGTACGTGCTATGCCTACCATGGTGATAACGGGTAACGGGGAATCAGGGTTCGATTCCGG
AGAGGGAGCATGAGATACGGCTACCACATCC
>HOIR5KG01A85N9__(reversed) rank=0016905 x=397.0 y=871.0 length=449
CAAAGATTAAGCCATGCATGTCTAAGTACACGCCTTAACACGGCTAAACTGCGAATGGCT
CATTAAATCAGTTATGGTTCCTTAGATCGTACAATCCTACTTGGATAACTGTGGCAATTC
TAGAGCTAATACATGCAACACAGCTCCGACCTCGCGGGAAGAGCGCTTTTGTTAGCCCAA
AACCAATGCGTCGACTTCGGTAGGCGCTCACACATGGTGACTCTGGACAACTTTGTGCCG
ATCGCACGGCCTTCGCGCCGGCGACGTATCTTTCAAGTGTCTGCCCTATCAACTTTCGAT
GGTACGTGCTATGCCTACCATGGTGATAACGGGTAACGGGGAATCAGGGTTCGATTCCGG
AGAGGGAGCATGAGATACGGCTACCACATCC
>HOIR5KG01BXWRW__(reversed) rank=0017125 x=679.0 y=666.5 length=449
CAAAGATTAAGCCATGCATGTCTAAGTACACGCCTTAACACGGCTAAACTGCGAATGGCT
CATTAAATCAGTTATGGTTCCTTAGATCGTACAATCCTACTTGGATAACTGTGGCAATTC
TAGAGCTAATACATGCAACACAGCTCCGACCTCGCGGGAAGAGCGCTTTTGTTAGCCCAA
AACCAATGCGTCGACTTCGGTAGGCGCTCACACATGGTGACTCTGGACAACTTTGTGCCG
ATCGCACGGCCTTCGCGCCGGCGACGTATCTTTCAAGTGTCTGCCCTATCAACTTTCGAT
GGTACGTGCTATGCCTACCATGGTGATAACGGGTAACGGGGAATCAGGGTTCGATTCCGG
AGAGGGAGCATGAGATACGGCTACCACATCC
>HOIR5KG01BVDFV__(reversed) rank=0017173 x=650.0 y=1081.0 length=449
CAAAGATTAAGCCATGCATGTCTAAGTACACGCCTTAACACGGCTAAACTGCGAATGGCT
CATTAAATCAGTTATGGTTCCTTAGATCGTACAATCCTACTTGGATAACTGTGGCAATTC
TAGAGCTAATACATGCAACACAGCTCCGACCTCGCGGGAAGAGCGCTTTTGTTAGCCCAA
AACCAATGCGTCGACTTCGGTAGGCGCTCACACATGGTGACTCTGGACAACTTTGTGCCG
ATCGCACGGCCTTCGCGCCGGCGACGTATCTTTCAAGTGTCTGCCCTATCAACTTTCGAT
GGTACGTGCTATGCCTACCATGGTGATAACGGGTAACGGGGAATCAGGGTTCGATTCCGG
AGAGGGAGCATGAGATACGGCTACCACATCC
>HOIR5KG01AKXVF__(reversed) rank=0017175 x=121.5 y=1513.0 length=449
CAAAGATTAAGCCATGCATGTCTAAGTACACGCCTTAACACGGCTAAACTGCGAATGGCT
CATTAAATCAGTTATGGTTCCTTAGATCGTACAATCCTACTTGGATAACTGTGGCAATTC
TAGAGCTAATACATGCAACACAGCTCCGACCTCGCGGGAAGAGCGCTTTTGTTAGCCCAA
AACCAATGCGTCGACTTCGGTAGGCGCTCACACATGGTGACTCTGGACAACTTTGTGCCG
ATCGCACGGCCTTCGCGCCGGCGACGTATCTTTCAAGTGTCTGCCCTATCAACTTTCGAT
GGTACGTGCTATGCCTACCATGGTGATAACGGGTAACGGGGAATCAGGGTTCGATTCCGG
AGAGGGAGCATGAGATACGGCTACCACATCC
>HOIR5KG01BW145__(reversed) rank=0017178 x=669.5 y=1927.0 length=449
CAAAGATTAAGCCATGCATGTCTAAGTACACGCCTTAACACGGCTAAACTGCGAATGGCT
CATTAAATCAGTTATGGTTCCTTAGATCGTACAATCCTACTTGGATAACTGTGGCAATTC
TAGAGCTAATACATGCAACACAGCTCCGACCTCGCGGGAAGAGCGCTTTTGTTAGCCCAA
AACCAATGCGTCGACTTCGGTAGGCGCTCACACATGGTGACTCTGGACAACTTTGTGCCG
ATCGCACGGCCTTCGCGCCGGCGACGTATCTTTCAAGTGTCTGCCCTATCAACTTTCGAT
GGTACGTGCTATGCCTACCATGGTGATAACGGGTAACGGGGAATCAGGGTTCGATTCCGG
AGAGGGAGCATGAGATACGGCTACCACATCC
>HOIR5KG01AXEK4__(reversed) rank=0017210 x=263.0 y=1414.0 length=449
CAAAGATTAAGCCATGCATGTCTAAGTACACGCCTTAACACGGCTAAACTGCGAATGGCT
CATTAAATCAGTTATGGTTCCTTAGATCGTACAATCCTACTTGGATAACTGTGGCAATTC
TAGAGCTAATACATGCAACACAGCTCCGACCTCGCGGGAAGAGCGCTTTTGTTAGCCCAA
AACCAATGCGTCGACTTCGGTAGGCGCTCACACATGGTGACTCTGGACAACTTTGTGCCG
ATCGCACGGCCTTCGCGCCGGCGACGTATCTTTCAAGTGTCTGCCCTATCAACTTTCGAT
GGTACGTGCTATGCCTACCATGGTGATAACGGGTAACGGGGAATCAGGGTTCGATTCCGG
AGAGGGAGCATGAGATACGGCTACCACATCC
>HOIR5KG01AQJ9Y__(reversed) rank=0017358 x=185.0 y=1684.5 length=449
CAAAGATTAAGCCATGCATGTCTAAGTACACGCCTTAACACGGCTAAACTGCGAATGGCT
CATTAAATCAGTTATGGTTCCTTAGATCGTACAATCCTACTTGGATAACTGTGGCAATTC
TAGAGCTAATACATGCAACACAGCTCCGACCTCGCGGGAAGAGCGCTTTTGTTAGCCCAA
AACCAATGCGTCGACTTCGGTAGGCGCTCACACATGGTGACTCTGGACAACTTTGTGCCG
ATCGCACGGCCTTCGCGCCGGCGACGTATCTTTCAAGTGTCTGCCCTATCAACTTTCGAT
GGTACGTGCTATGCCTACCATGGTGATAACGGGTAACGGGGAATCAGGGTTCGATTCCGG
AGAGGGAGCATGAGATACGGCTACCACATCC
>HOIR5KG01ABFQE__(reversed) rank=0017443 x=13.0 y=468.5 length=449
CAAAGATTAAGCCATGCATGTCTAAGTACACGCCTTAACACGGCTAAACTGCGAATGGCT
CATTAAATCAGTTATGGTTCCTTAGATCGTACAATCCTACTTGGATAACTGTGGCAATTC
TAGAGCTAATACATGCAACACAGCTCCGACCTCGCGGGAAGAGCGCTTTTGTTAGCCCAA
AACCAATGCGTCGACTTCGGTAGGCGCTCACACATGGTGACTCTGGACAACTTTGTGCCG
ATCGCACGGCCTTCGCGCCGGCGACGTATCTTTCAAGTGTCTGCCCTATCAACTTTCGAT
GGTACGTGCTATGCCTACCATGGTGATAACGGGTAACGGGGAATCAGGGTTCGATTCCGG
AGAGGGAGCATGAGATACGGCTACCACATCC
>HOIR5KG01ADNUU__(reversed) rank=0017583 x=38.0 y=1908.0 length=449
CAAAGATTAAGCCATGCATGTCTAAGTACACGCCTTAACACGGCTAAACTGCGAATGGCT
CATTAAATCAGTTATGGTTCCTTAGATCGTACAATCCTACTTGGATAACTGTGGCAATTC
TAGAGCTAATACATGCAACACAGCTCCGACCTCGCGGGAAGAGCGCTTTTGTTAGCCCAA
AACCAATGCGTCGACTTCGGTAGGCGCTCACACATGGTGACTCTGGACAACTTTGTGCCG
ATCGCACGGCCTTCGCGCCGGCGACGTATCTTTCAAGTGTCTGCCCTATCAACTTTCGAT
GGTACGTGCTATGCCTACCATGGTGATAACGGGTAACGGGGAATCAGGGTTCGATTCCGG
AGAGGGAGCATGAGATACGGCTACCACATCC
>HOIR5KG01AV89K__(reversed) rank=0017639 x=250.0 y=1110.0 length=449
CAAAGATTAAGCCATGCATGTCTAAGTACACGCCTTAACACGGCTAAACTGCGAATGGCT
CATTAAATCAGTTATGGTTCCTTAGATCGTACAATCCTACTTGGATAACTGTGGCAATTC
TAGAGCTAATACATGCAACACAGCTCCGACCTCGCGGGAAGAGCGCTTTTGTTAGCCCAA
AACCAATGCGTCGACTTCGGTAGGCGCTCACACATGGTGACTCTGGACAACTTTGTGCCG
ATCGCACGGCCTTCGCGCCGGCGACGTATCTTTCAAGTGTCTGCCCTATCAACTTTCGAT
GGTACGTGCTATGCCTACCATGGTGATAACGGGTAACGGGGAATCAGGGTTCGATTCCGG
AGAGGGAGCATGAGATACGGCTACCACATCC
>HOIR5KG01A38T9__(reversed) rank=0017744 x=341.0 y=1071.0 length=449
CAAAGATTAAGCCATGCATGTCTAAGTACACGCCTTAACACGGCTAAACTGCGAATGGCT
CATTAAATCAGTTATGGTTCCTTAGATCGTACAATCCTACTTGGATAACTGTGGCAATTC
TAGAGCTAATACATGCAACACAGCTCCGACCTCGCGGGAAGAGCGCTTTTGTTAGCCCAA
AACCAATGCGTCGACTTCGGTAGGCGCTCACACATGGTGACTCTGGACAACTTTGTGCCG
ATCGCACGGCCTTCGCGCCGGCGACGTATCTTTCAAGTGTCTGCCCTATCAACTTTCGAT
GGTACGTGCTATGCCTACCATGGTGATAACGGGTAACGGGGAATCAGGGTTCGATTCCGG
AGAGGGAGCATGAGATACGGCTACCACATCC
>HOIR5KG01BNNNL__(reversed) rank=0017933 x=562.0 y=1519.5 length=449
CAAAGATTAAGCCATGCATGTCTAAGTACACGCCTTAACACGGCTAAACTGCGAATGGCT
CATTAAATCAGTTATGGTTCCTTAGATCGTACAATCCTACTTGGATAACTGTGGCAATTC
TAGAGCTAATACATGCAACACAGCTCCGACCTCGCGGGAAGAGCGCTTTTGTTAGCCCAA
AACCAATGCGTCGACTTCGGTAGGCGCTCACACATGGTGACTCTGGACAACTTTGTGCCG
ATCGCACGGCCTTCGCGCCGGCGACGTATCTTTCAAGTGTCTGCCCTATCAACTTTCGAT
GGTACGTGCTATGCCTACCATGGTGATAACGGGTAACGGGGAATCAGGGTTCGATTCCGG
AGAGGGAGCATGAGATACGGCTACCACATCC
>HOIR5KG01A0GEF__(reversed) rank=0018410 x=298.5 y=373.5 length=449
CAAAGATTAAGCCATGCATGTCTAAGTACACGCCTTAACACGGCTAAACTGCGAATGGCT
CATTAAATCAGTTATGGTTCCTTAGATCGTACAATCCTACTTGGATAACTGTGGCAATTC
TAGAGCTAATACATGCAACACAGCTCCGACCTCGCGGGAAGAGCGCTTTTGTTAGCCCAA
AACCAATGCGTCGACTTCGGTAGGCGCTCACACATGGTGACTCTGGACAACTTTGTGCCG
ATCGCACGGCCTTCGCGCCGGCGACGTATCTTTCAAGTGTCTGCCCTATCAACTTTCGAT
GGTACGTGCTATGCCTACCATGGTGATAACGGGTAACGGGGAATCAGGGTTCGATTCCGG
AGAGGGAGCATGAGATACGGCTACCACATCC
>HOIR5KG01A6B5R__(reversed) rank=0018495 x=365.0 y=381.5 length=449
CAAAGATTAAGCCATGCATGTCTAAGTACACGCCTTAACACGGCTAAACTGCGAATGGCT
CATTAAATCAGTTATGGTTCCTTAGATCGTACAATCCTACTTGGATAACTGTGGCAATTC
TAGAGCTAATACATGCAACACAGCTCCGACCTCGCGGGAAGAGCGCTTTTGTTAGCCCAA
AACCAATGCGTCGACTTCGGTAGGCGCTCACACATGGTGACTCTGGACAACTTTGTGCCG
ATCGCACGGCCTTCGCGCCGGCGACGTATCTTTCAAGTGTCTGCCCTATCAACTTTCGAT
GGTACGTGCTATGCCTACCATGGTGATAACGGGTAACGGGGAATCAGGGTTCGATTCCGG
AGAGGGAGCATGAGATACGGCTACCACATCC
>HOIR5KG01BI3HC__(reversed) rank=0018517 x=510.0 y=1742.0 length=449
CAAAGATTAAGCCATGCATGTCTAAGTACACGCCTTAACACGGCTAAACTGCGAATGGCT
CATTAAATCAGTTATGGTTCCTTAGATCGTACAATCCTACTTGGATAACTGTGGCAATTC
TAGAGCTAATACATGCAACACAGCTCCGACCTCGCGGGAAGAGCGCTTTTGTTAGCCCAA
AACCAATGCGTCGACTTCGGTAGGCGCTCACACATGGTGACTCTGGACAACTTTGTGCCG
ATCGCACGGCCTTCGCGCCGGCGACGTATCTTTCAAGTGTCTGCCCTATCAACTTTCGAT
GGTACGTGCTATGCCTACCATGGTGATAACGGGTAACGGGGAATCAGGGTTCGATTCCGG
AGAGGGAGCATGAGATACGGCTACCACATCC
>HOIR5KG01B1VQC__(reversed) rank=0018543 x=724.5 y=1618.5 length=449
CAAAGATTAAGCCATGCATGTCTAAGTACACGCCTTAACACGGCTAAACTGCGAATGGCT
CATTAAATCAGTTATGGTTCCTTAGATCGTACAATCCTACTTGGATAACTGTGGCAATTC
TAGAGCTAATACATGCAACACAGCTCCGACCTCGCGGGAAGAGCGCTTTTGTTAGCCCAA
AACCAATGCGTCGACTTCGGTAGGCGCTCACACATGGTGACTCTGGACAACTTTGTGCCG
ATCGCACGGCCTTCGCGCCGGCGACGTATCTTTCAAGTGTCTGCCCTATCAACTTTCGAT
GGTACGTGCTATGCCTACCATGGTGATAACGGGTAACGGGGAATCAGGGTTCGATTCCGG
AGAGGGAGCATGAGATACGGCTACCACATCC
>HOIR5KG01AW42N__(reversed) rank=0018642 x=260.5 y=1373.0 length=449
CAAAGATTAAGCCATGCATGTCTAAGTACACGCCTTAACACGGCTAAACTGCGAATGGCT
CATTAAATCAGTTATGGTTCCTTAGATCGTACAATCCTACTTGGATAACTGTGGCAATTC
TAGAGCTAATACATGCAACACAGCTCCGACCTCGCGGGAAGAGCGCTTTTGTTAGCCCAA
AACCAATGCGTCGACTTCGGTAGGCGCTCACACATGGTGACTCTGGACAACTTTGTGCCG
ATCGCACGGCCTTCGCGCCGGCGACGTATCTTTCAAGTGTCTGCCCTATCAACTTTCGAT
GGTACGTGCTATGCCTACCATGGTGATAACGGGTAACGGGGAATCAGGGTTCGATTCCGG
AGAGGGAGCATGAGATACGGCTACCACATCC
>HOIR5KG01ADDKZ__(reversed) rank=0018724 x=35.0 y=881.5 length=449
CAAAGATTAAGCCATGCATGTCTAAGTACACGCCTTAACACGGCTAAACTGCGAATGGCT
CATTAAATCAGTTATGGTTCCTTAGATCGTACAATCCTACTTGGATAACTGTGGCAATTC
TAGAGCTAATACATGCAACACAGCTCCGACCTCGCGGGAAGAGCGCTTTTGTTAGCCCAA
AACCAATGCGTCGACTTCGGTAGGCGCTCACACATGGTGACTCTGGACAACTTTGTGCCG
ATCGCACGGCCTTCGCGCCGGCGACGTATCTTTCAAGTGTCTGCCCTATCAACTTTCGAT
GGTACGTGCTATGCCTACCATGGTGATAACGGGTAACGGGGAATCAGGGTTCGATTCCGG
AGAGGGAGCATGAGATACGGCTACCACATCC
>HOIR5KG01ASQSF__(reversed) rank=0018755 x=210.0 y=1037.0 length=449
CAAAGATTAAGCCATGCATGTCTAAGTACACGCCTTAACACGGCTAAACTGCGAATGGCT
CATTAAATCAGTTATGGTTCCTTAGATCGTACAATCCTACTTGGATAACTGTGGCAATTC
TAGAGCTAATACATGCAACACAGCTCCGACCTCGCGGGAAGAGCGCTTTTGTTAGCCCAA
AACCAATGCGTCGACTTCGGTAGGCGCTCACACATGGTGACTCTGGACAACTTTGTGCCG
ATCGCACGGCCTTCGCGCCGGCGACGTATCTTTCAAGTGTCTGCCCTATCAACTTTCGAT
GGTACGTGCTATGCCTACCATGGTGATAACGGGTAACGGGGAATCAGGGTTCGATTCCGG
AGAGGGAGCATGAGATACGGCTACCACATCC
>HOIR5KG01AS24G__(reversed) rank=0018801 x=214.0 y=638.5 length=449
CAAAGATTAAGCCATGCATGTCTAAGTACACGCCTTAACACGGCTAAACTGCGAATGGCT
CATTAAATCAGTTATGGTTCCTTAGATCGTACAATCCTACTTGGATAACTGTGGCAATTC
TAGAGCTAATACATGCAACACAGCTCCGACCTCGCGGGAAGAGCGCTTTTGTTAGCCCAA
AACCAATGCGTCGACTTCGGTAGGCGCTCACACATGGTGACTCTGGACAACTTTGTGCCG
ATCGCACGGCCTTCGCGCCGGCGACGTATCTTTCAAGTGTCTGCCCTATCAACTTTCGAT
GGTACGTGCTATGCCTACCATGGTGATAACGGGTAACGGGGAATCAGGGTTCGATTCCGG
AGAGGGAGCATGAGATACGGCTACCACATCC
>HOIR5KG01A18UA__(reversed) rank=0018804 x=318.5 y=1968.0 length=449
CAAAGATTAAGCCATGCATGTCTAAGTACACGCCTTAACACGGCTAAACTGCGAATGGCT
CATTAAATCAGTTATGGTTCCTTAGATCGTACAATCCTACTTGGATAACTGTGGCAATTC
TAGAGCTAATACATGCAACACAGCTCCGACCTCGCGGGAAGAGCGCTTTTGTTAGCCCAA
AACCAATGCGTCGACTTCGGTAGGCGCTCACACATGGTGACTCTGGACAACTTTGTGCCG
ATCGCACGGCCTTCGCGCCGGCGACGTATCTTTCAAGTGTCTGCCCTATCAACTTTCGAT
GGTACGTGCTATGCCTACCATGGTGATAACGGGTAACGGGGAATCAGGGTTCGATTCCGG
AGAGGGAGCATGAGATACGGCTACCACATCC
>HOIR5KG01ABYUK__(reversed) rank=0019007 x=19.5 y=666.0 length=449
CAAAGATTAAGCCATGCATGTCTAAGTACACGCCTTAACACGGCTAAACTGCGAATGGCT
CATTAAATCAGTTATGGTTCCTTAGATCGTACAATCCTACTTGGATAACTGTGGCAATTC
TAGAGCTAATACATGCAACACAGCTCCGACCTCGCGGGAAGAGCGCTTTTGTTAGCCCAA
AACCAATGCGTCGACTTCGGTAGGCGCTCACACATGGTGACTCTGGACAACTTTGTGCCG
ATCGCACGGCCTTCGCGCCGGCGACGTATCTTTCAAGTGTCTGCCCTATCAACTTTCGAT
GGTACGTGCTATGCCTACCATGGTGATAACGGGTAACGGGGAATCAGGGTTCGATTCCGG
AGAGGGAGCATGAGATACGGCTACCACATCC
>HOIR5KG01AOPT0__(reversed) rank=0019262 x=164.5 y=1590.0 length=449
CAAAGATTAAGCCATGCATGTCTAAGTACACGCCTTAACACGGCTAAACTGCGAATGGCT
CATTAAATCAGTTATGGTTCCTTAGATCGTACAATCCTACTTGGATAACTGTGGCAATTC
TAGAGCTAATACATGCAACACAGCTCCGACCTCGCGGGAAGAGCGCTTTTGTTAGCCCAA
AACCAATGCGTCGACTTCGGTAGGCGCTCACACATGGTGACTCTGGACAACTTTGTGCCG
ATCGCACGGCCTTCGCGCCGGCGACGTATCTTTCAAGTGTCTGCCCTATCAACTTTCGAT
GGTACGTGCTATGCCTACCATGGTGATAACGGGTAACGGGGAATCAGGGTTCGATTCCGG
AGAGGGAGCATGAGATACGGCTACCACATCC
>HOIR5KG01ATILJ__(reversed) rank=0019269 x=219.0 y=213.5 length=449
CAAAGATTAAGCCATGCATGTCTAAGTACACGCCTTAACACGGCTAAACTGCGAATGGCT
CATTAAATCAGTTATGGTTCCTTAGATCGTACAATCCTACTTGGATAACTGTGGCAATTC
TAGAGCTAATACATGCAACACAGCTCCGACCTCGCGGGAAGAGCGCTTTTGTTAGCCCAA
AACCAATGCGTCGACTTCGGTAGGCGCTCACACATGGTGACTCTGGACAACTTTGTGCCG
ATCGCACGGCCTTCGCGCCGGCGACGTATCTTTCAAGTGTCTGCCCTATCAACTTTCGAT
GGTACGTGCTATGCCTACCATGGTGATAACGGGTAACGGGGAATCAGGGTTCGATTCCGG
AGAGGGAGCATGAGATACGGCTACCACATCC
>HOIR5KG01BFKS7__(reversed) rank=0019444 x=470.5 y=1417.0 length=449
CAAAGATTAAGCCATGCATGTCTAAGTACACGCCTTAACACGGCTAAACTGCGAATGGCT
CATTAAATCAGTTATGGTTCCTTAGATCGTACAATCCTACTTGGATAACTGTGGCAATTC
TAGAGCTAATACATGCAACACAGCTCCGACCTCGCGGGAAGAGCGCTTTTGTTAGCCCAA
AACCAATGCGTCGACTTCGGTAGGCGCTCACACATGGTGACTCTGGACAACTTTGTGCCG
ATCGCACGGCCTTCGCGCCGGCGACGTATCTTTCAAGTGTCTGCCCTATCAACTTTCGAT
GGTACGTGCTATGCCTACCATGGTGATAACGGGTAACGGGGAATCAGGGTTCGATTCCGG
AGAGGGAGCATGAGATACGGCTACCACATCC
>HOIR5KG01BBWJK__(reversed) rank=0019514 x=428.0 y=2030.0 length=449
CAAAGATTAAGCCATGCATGTCTAAGTACACGCCTTAACACGGCTAAACTGCGAATGGCT
CATTAAATCAGTTATGGTTCCTTAGATCGTACAATCCTACTTGGATAACTGTGGCAATTC
TAGAGCTAATACATGCAACACAGCTCCGACCTCGCGGGAAGAGCGCTTTTGTTAGCCCAA
AACCAATGCGTCGACTTCGGTAGGCGCTCACACATGGTGACTCTGGACAACTTTGTGCCG
ATCGCACGGCCTTCGCGCCGGCGACGTATCTTTCAAGTGTCTGCCCTATCAACTTTCGAT
GGTACGTGCTATGCCTACCATGGTGATAACGGGTAACGGGGAATCAGGGTTCGATTCCGG
AGAGGGAGCATGAGATACGGCTACCACATCC
>HOIR5KG01ACEHD__(reversed) rank=0019556 x=24.5 y=447.5 length=449
CAAAGATTAAGCCATGCATGTCTAAGTACACGCCTTAACACGGCTAAACTGCGAATGGCT
CATTAAATCAGTTATGGTTCCTTAGATCGTACAATCCTACTTGGATAACTGTGGCAATTC
TAGAGCTAATACATGCAACACAGCTCCGACCTCGCGGGAAGAGCGCTTTTGTTAGCCCAA
AACCAATGCGTCGACTTCGGTAGGCGCTCACACATGGTGACTCTGGACAACTTTGTGCCG
ATCGCACGGCCTTCGCGCCGGCGACGTATCTTTCAAGTGTCTGCCCTATCAACTTTCGAT
GGTACGTGCTATGCCTACCATGGTGATAACGGGTAACGGGGAATCAGGGTTCGATTCCGG
AGAGGGAGCATGAGATACGGCTACCACATCC
>HOIR5KG01ANQP2__(reversed) rank=0019614 x=153.0 y=1144.0 length=449
CAAAGATTAAGCCATGCATGTCTAAGTACACGCCTTAACACGGCTAAACTGCGAATGGCT
CATTAAATCAGTTATGGTTCCTTAGATCGTACAATCCTACTTGGATAACTGTGGCAATTC
TAGAGCTAATACATGCAACACAGCTCCGACCTCGCGGGAAGAGCGCTTTTGTTAGCCCAA
AACCAATGCGTCGACTTCGGTAGGCGCTCACACATGGTGACTCTGGACAACTTTGTGCCG
ATCGCACGGCCTTCGCGCCGGCGACGTATCTTTCAAGTGTCTGCCCTATCAACTTTCGAT
GGTACGTGCTATGCCTACCATGGTGATAACGGGTAACGGGGAATCAGGGTTCGATTCCGG
AGAGGGAGCATGAGATACGGCTACCACATCC
>HOIR5KG01AM33I__(reversed) rank=0019670 x=146.0 y=492.0 length=449
CAAAGATTAAGCCATGCATGTCTAAGTACACGCCTTAACACGGCTAAACTGCGAATGGCT
CATTAAATCAGTTATGGTTCCTTAGATCGTACAATCCTACTTGGATAACTGTGGCAATTC
TAGAGCTAATACATGCAACACAGCTCCGACCTCGCGGGAAGAGCGCTTTTGTTAGCCCAA
AACCAATGCGTCGACTTCGGTAGGCGCTCACACATGGTGACTCTGGACAACTTTGTGCCG
ATCGCACGGCCTTCGCGCCGGCGACGTATCTTTCAAGTGTCTGCCCTATCAACTTTCGAT
GGTACGTGCTATGCCTACCATGGTGATAACGGGTAACGGGGAATCAGGGTTCGATTCCGG
AGAGGGAGCATGAGATACGGCTACCACATCC
>HOIR5KG01AMH15__(reversed) rank=0019681 x=139.0 y=603.0 length=449
CAAAGATTAAGCCATGCATGTCTAAGTACACGCCTTAACACGGCTAAACTGCGAATGGCT
CATTAAATCAGTTATGGTTCCTTAGATCGTACAATCCTACTTGGATAACTGTGGCAATTC
TAGAGCTAATACATGCAACACAGCTCCGACCTCGCGGGAAGAGCGCTTTTGTTAGCCCAA
AACCAATGCGTCGACTTCGGTAGGCGCTCACACATGGTGACTCTGGACAACTTTGTGCCG
ATCGCACGGCCTTCGCGCCGGCGACGTATCTTTCAAGTGTCTGCCCTATCAACTTTCGAT
GGTACGTGCTATGCCTACCATGGTGATAACGGGTAACGGGGAATCAGGGTTCGATTCCGG
AGAGGGAGCATGAGATACGGCTACCACATCC
>HOIR5KG01AK3I5__(reversed) rank=0019872 x=123.0 y=655.5 length=449
CAAAGATTAAGCCATGCATGTCTAAGTACACGCCTTAACACGGCTAAACTGCGAATGGCT
CATTAAATCAGTTATGGTTCCTTAGATCGTACAATCCTACTTGGATAACTGTGGCAATTC
TAGAGCTAATACATGCAACACAGCTCCGACCTCGCGGGAAGAGCGCTTTTGTTAGCCCAA
AACCAATGCGTCGACTTCGGTAGGCGCTCACACATGGTGACTCTGGACAACTTTGTGCCG
ATCGCACGGCCTTCGCGCCGGCGACGTATCTTTCAAGTGTCTGCCCTATCAACTTTCGAT
GGTACGTGCTATGCCTACCATGGTGATAACGGGTAACGGGGAATCAGGGTTCGATTCCGG
AGAGGGAGCATGAGATACGGCTACCACATCC
>HOIR5KG01A3L5V__(reversed) rank=0019988 x=334.0 y=353.0 length=449
CAAAGATTAAGCCATGCATGTCTAAGTACACGCCTTAACACGGCTAAACTGCGAATGGCT
CATTAAATCAGTTATGGTTCCTTAGATCGTACAATCCTACTTGGATAACTGTGGCAATTC
TAGAGCTAATACATGCAACACAGCTCCGACCTCGCGGGAAGAGCGCTTTTGTTAGCCCAA
AACCAATGCGTCGACTTCGGTAGGCGCTCACACATGGTGACTCTGGACAACTTTGTGCCG
ATCGCACGGCCTTCGCGCCGGCGACGTATCTTTCAAGTGTCTGCCCTATCAACTTTCGAT
GGTACGTGCTATGCCTACCATGGTGATAACGGGTAACGGGGAATCAGGGTTCGATTCCGG
AGAGGGAGCATGAGATACGGCTACCACATCC
>HOIR5KG01BT8SK__(reversed) rank=0020115 x=637.5 y=1650.0 length=449
CAAAGATTAAGCCATGCATGTCTAAGTACACGCCTTAACACGGCTAAACTGCGAATGGCT
CATTAAATCAGTTATGGTTCCTTAGATCGTACAATCCTACTTGGATAACTGTGGCAATTC
TAGAGCTAATACATGCAACACAGCTCCGACCTCGCGGGAAGAGCGCTTTTGTTAGCCCAA
AACCAATGCGTCGACTTCGGTAGGCGCTCACACATGGTGACTCTGGACAACTTTGTGCCG
ATCGCACGGCCTTCGCGCCGGCGACGTATCTTTCAAGTGTCTGCCCTATCAACTTTCGAT
GGTACGTGCTATGCCTACCATGGTGATAACGGGTAACGGGGAATCAGGGTTCGATTCCGG
AGAGGGAGCATGAGATACGGCTACCACATCC
>HOIR5KG01AC0RA__(reversed) rank=0020178 x=31.0 y=644.5 length=449
CAAAGATTAAGCCATGCATGTCTAAGTACACGCCTTAACACGGCTAAACTGCGAATGGCT
CATTAAATCAGTTATGGTTCCTTAGATCGTACAATCCTACTTGGATAACTGTGGCAATTC
TAGAGCTAATACATGCAACACAGCTCCGACCTCGCGGGAAGAGCGCTTTTGTTAGCCCAA
AACCAATGCGTCGACTTCGGTAGGCGCTCACACATGGTGACTCTGGACAACTTTGTGCCG
ATCGCACGGCCTTCGCGCCGGCGACGTATCTTTCAAGTGTCTGCCCTATCAACTTTCGAT
GGTACGTGCTATGCCTACCATGGTGATAACGGGTAACGGGGAATCAGGGTTCGATTCCGG
AGAGGGAGCATGAGATACGGCTACCACATCC
>HOIR5KG01AZH2Q__(reversed) rank=0006922 x=287.0 y=944.0 length=444
CAAAGATTAAGCCATGCATGTCTAAGTACATACTTTTACATGGTGAAACCGCGAATGGCT
CATTAAATCAGTTATGGTTCCTTAGATCGTACAATCCTACTTGGATAACTGTGGTAATTC
TAGAGCTAATACATGAAACTGACGCTCCGACCCTCTGGGAAAGAGCGCGTTTATTAGAAC
AAGACCAGTCGGGGTTCTGCCCCGTACGATTGGTGATACTGGATAACTTTGTGCAGATCG
CACGGCCTCGCGCCGGCGACGTATCTTTCAAATGTCTGCCCTATCAACTGTCGATGGTAC
GTGATATGCCTACCATGGTTGTAACGGGTAACGGGGAATCAGGGTTCGATTCCGGAGAGG
GAGCATGAGAAACGGCTACCACATCC
>HOIR5KG01BAJNM__(reversed) rank=0006937 x=413.0 y=112.5 length=444
CAAAGATTAAGCCATGCATGTCTAAGTACATACTTTTACATGGTGAAACCGCGAATGGCT
CATTAAATCAGTTATGGTTCCTTAGATCGTACAATCCTACTTGGATAACTGTGGTAATTC
TAGAGCTAATACATGAAACTGACGCTCCGACCCTCTGGGAAAGAGCGCGTTTATTAGAAC
AAGACCAGTCGGGGTTCTGCCCCGTACGATTGGTGATACTGGATAACTTTGTGCAGATCG
CACGGCCTCGCGCCGGCGACGTATCTTTCAAATGTCTGCCCTATCAACTGTCGATGGTAC
GTGATATGCCTACCATGGTTGTAACGGGTAACGGGGAATCAGGGTTCGATTCCGGAGAGG
GAGCATGAGAAACGGCTACCACATCC
>HOIR5KG01BMHNP__(reversed) rank=0007046 x=549.0 y=339.0 length=444
CAAAGATTAAGCCATGCATGTCTAAGTACATACTTTTACATGGTGAAACCGCGAATGGCT
CATTAAATCAGTTATGGTTCCTTAGATCGTACAATCCTACTTGGATAACTGTGGTAATTC
TAGAGCTAATACATGAAACTGACGCTCCGACCCTCTGGGAAAGAGCGCGTTTATTAGAAC
AAGACCAGTCGGGGTTCTGCCCCGTACGATTGGTGATACTGGATAACTTTGTGCAGATCG
CACGGCCTCGCGCCGGCGACGTATCTTTCAAATGTCTGCCCTATCAACTGTCGATGGTAC
GTGATATGCCTACCATGGTTGTAACGGGTAACGGGGAATCAGGGTTCGATTCCGGAGAGG
GAGCATGAGAAACGGCTACCACATCC
>HOIR5KG01ABJS4__(reversed) rank=0007162 x=14.0 y=1654.5 length=444
CAAAGATTAAGCCATGCATGTCTAAGTACATACTTTTACATGGTGAAACCGCGAATGGCT
CATTAAATCAGTTATGGTTCCTTAGATCGTACAATCCTACTTGGATAACTGTGGTAATTC
TAGAGCTAATACATGAAACTGACGCTCCGACCCTCTGGGAAAGAGCGCGTTTATTAGAAC
AAGACCAGTCGGGGTTCTGCCCCGTACGATTGGTGATACTGGATAACTTTGTGCAGATCG
CACGGCCTCGCGCCGGCGACGTATCTTTCAAATGTCTGCCCTATCAACTGTCGATGGTAC
GTGATATGCCTACCATGGTTGTAACGGGTAACGGGGAATCAGGGTTCGATTCCGGAGAGG
GAGCATGAGAAACGGCTACCACATCC
>HOIR5KG01AVG9N__(reversed) rank=0007352 x=241.0 y=1689.5 length=444
CAAAGATTAAGCCATGCATGTCTAAGTACATACTTTTACATGGTGAAACCGCGAATGGCT
CATTAAATCAGTTATGGTTCCTTAGATCGTACAATCCTACTTGGATAACTGTGGTAATTC
TAGAGCTAATACATGAAACTGACGCTCCGACCCTCTGGGAAAGAGCGCGTTTATTAGAAC
AAGACCAGTCGGGGTTCTGCCCCGTACGATTGGTGATACTGGATAACTTTGTGCAGATCG
CACGGCCTCGCGCCGGCGACGTATCTTTCAAATGTCTGCCCTATCAACTGTCGATGGTAC
GTGATATGCCTACCATGGTTGTAACGGGTAACGGGGAATCAGGGTTCGATTCCGGAGAGG
GAGCATGAGAAACGGCTACCACATCC
>HOIR5KG01AIKM1__(reversed) rank=0007392 x=94.0 y=1643.0 length=444
CAAAGATTAAGCCATGCATGTCTAAGTACATACTTTTACATGGTGAAACCGCGAATGGCT
CATTAAATCAGTTATGGTTCCTTAGATCGTACAATCCTACTTGGATAACTGTGGTAATTC
TAGAGCTAATACATGAAACTGACGCTCCGACCCTCTGGGAAAGAGCGCGTTTATTAGAAC
AAGACCAGTCGGGGTTCTGCCCCGTACGATTGGTGATACTGGATAACTTTGTGCAGATCG
CACGGCCTCGCGCCGGCGACGTATCTTTCAAATGTCTGCCCTATCAACTGTCGATGGTAC
GTGATATGCCTACCATGGTTGTAACGGGTAACGGGGAATCAGGGTTCGATTCCGGAGAGG
GAGCATGAGAAACGGCTACCACATCC
>HOIR5KG01A3876__(reversed) rank=0007451 x=341.0 y=1572.5 length=444
CAAAGATTAAGCCATGCATGTCTAAGTACATACTTTTACATGGTGAAACCGCGAATGGCT
CATTAAATCAGTTATGGTTCCTTAGATCGTACAATCCTACTTGGATAACTGTGGTAATTC
TAGAGCTAATACATGAAACTGACGCTCCGACCCTCTGGGAAAGAGCGCGTTTATTAGAAC
AAGACCAGTCGGGGTTCTGCCCCGTACGATTGGTGATACTGGATAACTTTGTGCAGATCG
CACGGCCTCGCGCCGGCGACGTATCTTTCAAATGTCTGCCCTATCAACTGTCGATGGTAC
GTGATATGCCTACCATGGTTGTAACGGGTAACGGGGAATCAGGGTTCGATTCCGGAGAGG
GAGCATGAGAAACGGCTACCACATCC
>HOIR5KG01AGTO1__(reversed) rank=0007673 x=74.0 y=1987.0 length=444
CAAAGATTAAGCCATGCATGTCTAAGTACATACTTTTACATGGTGAAACCGCGAATGGCT
CATTAAATCAGTTATGGTTCCTTAGATCGTACAATCCTACTTGGATAACTGTGGTAATTC
TAGAGCTAATACATGAAACTGACGCTCCGACCCTCTGGGAAAGAGCGCGTTTATTAGAAC
AAGACCAGTCGGGGTTCTGCCCCGTACGATTGGTGATACTGGATAACTTTGTGCAGATCG
CACGGCCTCGCGCCGGCGACGTATCTTTCAAATGTCTGCCCTATCAACTGTCGATGGTAC
GTGATATGCCTACCATGGTTGTAACGGGTAACGGGGAATCAGGGTTCGATTCCGGAGAGG
GAGCATGAGAAACGGCTACCACATCC
>HOIR5KG01AT2E5__(reversed) rank=0007695 x=225.0 y=1327.0 length=444
CAAAGATTAAGCCATGCATGTCTAAGTACATACTTTTACATGGTGAAACCGCGAATGGCT
CATTAAATCAGTTATGGTTCCTTAGATCGTACAATCCTACTTGGATAACTGTGGTAATTC
TAGAGCTAATACATGAAACTGACGCTCCGACCCTCTGGGAAAGAGCGCGTTTATTAGAAC
AAGACCAGTCGGGGTTCTGCCCCGTACGATTGGTGATACTGGATAACTTTGTGCAGATCG
CACGGCCTCGCGCCGGCGACGTATCTTTCAAATGTCTGCCCTATCAACTGTCGATGGTAC
GTGATATGCCTACCATGGTTGTAACGGGTAACGGGGAATCAGGGTTCGATTCCGGAGAGG
GAGCATGAGAAACGGCTACCACATCC
>HOIR5KG01AJ1X2__(reversed) rank=0007745 x=111.0 y=1096.0 length=444
CAAAGATTAAGCCATGCATGTCTAAGTACATACTTTTACATGGTGAAACCGCGAATGGCT
CATTAAATCAGTTATGGTTCCTTAGATCGTACAATCCTACTTGGATAACTGTGGTAATTC
TAGAGCTAATACATGAAACTGACGCTCCGACCCTCTGGGAAAGAGCGCGTTTATTAGAAC
AAGACCAGTCGGGGTTCTGCCCCGTACGATTGGTGATACTGGATAACTTTGTGCAGATCG
CACGGCCTCGCGCCGGCGACGTATCTTTCAAATGTCTGCCCTATCAACTGTCGATGGTAC
GTGATATGCCTACCATGGTTGTAACGGGTAACGGGGAATCAGGGTTCGATTCCGGAGAGG
GAGCATGAGAAACGGCTACCACATCC
>HOIR5KG01A0ZKY__(reversed) rank=0007922 x=304.0 y=656.5 length=444
CAAAGATTAAGCCATGCATGTCTAAGTACATACTTTTACATGGTGAAACCGCGAATGGCT
CATTAAATCAGTTATGGTTCCTTAGATCGTACAATCCTACTTGGATAACTGTGGTAATTC
TAGAGCTAATACATGAAACTGACGCTCCGACCCTCTGGGAAAGAGCGCGTTTATTAGAAC
AAGACCAGTCGGGGTTCTGCCCCGTACGATTGGTGATACTGGATAACTTTGTGCAGATCG
CACGGCCTCGCGCCGGCGACGTATCTTTCAAATGTCTGCCCTATCAACTGTCGATGGTAC
GTGATATGCCTACCATGGTTGTAACGGGTAACGGGGAATCAGGGTTCGATTCCGGAGAGG
GAGCATGAGAAACGGCTACCACATCC
>HOIR5KG01AGSA1__(reversed) rank=0007964 x=74.5 y=187.0 length=444
CAAAGATTAAGCCATGCATGTCTAAGTACATACTTTTACATGGTGAAACCGCGAATGGCT
CATTAAATCAGTTATGGTTCCTTAGATCGTACAATCCTACTTGGATAACTGTGGTAATTC
TAGAGCTAATACATGAAACTGACGCTCCGACCCTCTGGGAAAGAGCGCGTTTATTAGAAC
AAGACCAGTCGGGGTTCTGCCCCGTACGATTGGTGATACTGGATAACTTTGTGCAGATCG
CACGGCCTCGCGCCGGCGACGTATCTTTCAAATGTCTGCCCTATCAACTGTCGATGGTAC
GTGATATGCCTACCATGGTTGTAACGGGTAACGGGGAATCAGGGTTCGATTCCGGAGAGG
GAGCATGAGAAACGGCTACCACATCC
>HOIR5KG01AP66F__(reversed) rank=0008113 x=181.0 y=1093.5 length=444
CAAAGATTAAGCCATGCATGTCTAAGTACATACTTTTACATGGTGAAACCGCGAATGGCT
CATTAAATCAGTTATGGTTCCTTAGATCGTACAATCCTACTTGGATAACTGTGGTAATTC
TAGAGCTAATACATGAAACTGACGCTCCGACCCTCTGGGAAAGAGCGCGTTTATTAGAAC
AAGACCAGTCGGGGTTCTGCCCCGTACGATTGGTGATACTGGATAACTTTGTGCAGATCG
CACGGCCTCGCGCCGGCGACGTATCTTTCAAATGTCTGCCCTATCAACTGTCGATGGTAC
GTGATATGCCTACCATGGTTGTAACGGGTAACGGGGAATCAGGGTTCGATTCCGGAGAGG
GAGCATGAGAAACGGCTACCACATCC
>HOIR5KG01ATCQA__(reversed) rank=0008196 x=217.0 y=800.0 length=444
CAAAGATTAAGCCATGCATGTCTAAGTACATACTTTTACATGGTGAAACCGCGAATGGCT
CATTAAATCAGTTATGGTTCCTTAGATCGTACAATCCTACTTGGATAACTGTGGTAATTC
TAGAGCTAATACATGAAACTGACGCTCCGACCCTCTGGGAAAGAGCGCGTTTATTAGAAC
AAGACCAGTCGGGGTTCTGCCCCGTACGATTGGTGATACTGGATAACTTTGTGCAGATCG
CACGGCCTCGCGCCGGCGACGTATCTTTCAAATGTCTGCCCTATCAACTGTCGATGGTAC
GTGATATGCCTACCATGGTTGTAACGGGTAACGGGGAATCAGGGTTCGATTCCGGAGAGG
GAGCATGAGAAACGGCTACCACATCC
>HOIR5KG01AWRQD__(reversed) rank=0008591 x=256.0 y=467.0 length=444
CAAAGATTAAGCCATGCATGTCTAAGTACATACTTTTACATGGTGAAACCGCGAATGGCT
CATTAAATCAGTTATGGTTCCTTAGATCGTACAATCCTACTTGGATAACTGTGGTAATTC
TAGAGCTAATACATGAAACTGACGCTCCGACCCTCTGGGAAAGAGCGCGTTTATTAGAAC
AAGACCAGTCGGGGTTCTGCCCCGTACGATTGGTGATACTGGATAACTTTGTGCAGATCG
CACGGCCTCGCGCCGGCGACGTATCTTTCAAATGTCTGCCCTATCAACTGTCGATGGTAC
GTGATATGCCTACCATGGTTGTAACGGGTAACGGGGAATCAGGGTTCGATTCCGGAGAGG
GAGCATGAGAAACGGCTACCACATCC
>HOIR5KG01A11UC__(reversed) rank=0009032 x=316.0 y=1090.0 length=444
CAAAGATTAAGCCATGCATGTCTAAGTACATACTTTTACATGGTGAAACCGCGAATGGCT
CATTAAATCAGTTATGGTTCCTTAGATCGTACAATCCTACTTGGATAACTGTGGTAATTC
TAGAGCTAATACATGAAACTGACGCTCCGACCCTCTGGGAAAGAGCGCGTTTATTAGAAC
AAGACCAGTCGGGGTTCTGCCCCGTACGATTGGTGATACTGGATAACTTTGTGCAGATCG
CACGGCCTCGCGCCGGCGACGTATCTTTCAAATGTCTGCCCTATCAACTGTCGATGGTAC
GTGATATGCCTACCATGGTTGTAACGGGTAACGGGGAATCAGGGTTCGATTCCGGAGAGG
GAGCATGAGAAACGGCTACCACATCC
>HOIR5KG01BIDJQ__(reversed) rank=0009134 x=502.0 y=900.0 length=444
CAAAGATTAAGCCATGCATGTCTAAGTACATACTTTTACATGGTGAAACCGCGAATGGCT
CATTAAATCAGTTATGGTTCCTTAGATCGTACAATCCTACTTGGATAACTGTGGTAATTC
TAGAGCTAATACATGAAACTGACGCTCCGACCCTCTGGGAAAGAGCGCGTTTATTAGAAC
AAGACCAGTCGGGGTTCTGCCCCGTACGATTGGTGATACTGGATAACTTTGTGCAGATCG
CACGGCCTCGCGCCGGCGACGTATCTTTCAAATGTCTGCCCTATCAACTGTCGATGGTAC
GTGATATGCCTACCATGGTTGTAACGGGTAACGGGGAATCAGGGTTCGATTCCGGAGAGG
GAGCATGAGAAACGGCTACCACATCC
>HOIR5KG01BMHR5__(reversed) rank=0009154 x=549.0 y=499.0 length=444
CAAAGATTAAGCCATGCATGTCTAAGTACATACTTTTACATGGTGAAACCGCGAATGGCT
CATTAAATCAGTTATGGTTCCTTAGATCGTACAATCCTACTTGGATAACTGTGGTAATTC
TAGAGCTAATACATGAAACTGACGCTCCGACCCTCTGGGAAAGAGCGCGTTTATTAGAAC
AAGACCAGTCGGGGTTCTGCCCCGTACGATTGGTGATACTGGATAACTTTGTGCAGATCG
CACGGCCTCGCGCCGGCGACGTATCTTTCAAATGTCTGCCCTATCAACTGTCGATGGTAC
GTGATATGCCTACCATGGTTGTAACGGGTAACGGGGAATCAGGGTTCGATTCCGGAGAGG
GAGCATGAGAAACGGCTACCACATCC
>HOIR5KG01BFZO5__(reversed) rank=0009270 x=475.0 y=231.5 length=444
CAAAGATTAAGCCATGCATGTCTAAGTACATACTTTTACATGGTGAAACCGCGAATGGCT
CATTAAATCAGTTATGGTTCCTTAGATCGTACAATCCTACTTGGATAACTGTGGTAATTC
TAGAGCTAATACATGAAACTGACGCTCCGACCCTCTGGGAAAGAGCGCGTTTATTAGAAC
AAGACCAGTCGGGGTTCTGCCCCGTACGATTGGTGATACTGGATAACTTTGTGCAGATCG
CACGGCCTCGCGCCGGCGACGTATCTTTCAAATGTCTGCCCTATCAACTGTCGATGGTAC
GTGATATGCCTACCATGGTTGTAACGGGTAACGGGGAATCAGGGTTCGATTCCGGAGAGG
GAGCATGAGAAACGGCTACCACATCC
>HOIR5KG01AIQ22__(reversed) rank=0009406 x=96.0 y=1804.5 length=444
CAAAGATTAAGCCATGCATGTCTAAGTACATACTTTTACATGGTGAAACCGCGAATGGCT
CATTAAATCAGTTATGGTTCCTTAGATCGTACAATCCTACTTGGATAACTGTGGTAATTC
TAGAGCTAATACATGAAACTGACGCTCCGACCCTCTGGGAAAGAGCGCGTTTATTAGAAC
AAGACCAGTCGGGGTTCTGCCCCGTACGATTGGTGATACTGGATAACTTTGTGCAGATCG
CACGGCCTCGCGCCGGCGACGTATCTTTCAAATGTCTGCCCTATCAACTGTCGATGGTAC
GTGATATGCCTACCATGGTTGTAACGGGTAACGGGGAATCAGGGTTCGATTCCGGAGAGG
GAGCATGAGAAACGGCTACCACATCC
>HOIR5KG01AAQL2__(reversed) rank=0009623 x=5.0 y=680.0 length=444
CAAAGATTAAGCCATGCATGTCTAAGTACATACTTTTACATGGTGAAACCGCGAATGGCT
CATTAAATCAGTTATGGTTCCTTAGATCGTACAATCCTACTTGGATAACTGTGGTAATTC
TAGAGCTAATACATGAAACTGACGCTCCGACCCTCTGGGAAAGAGCGCGTTTATTAGAAC
AAGACCAGTCGGGGTTCTGCCCCGTACGATTGGTGATACTGGATAACTTTGTGCAGATCG
CACGGCCTCGCGCCGGCGACGTATCTTTCAAATGTCTGCCCTATCAACTGTCGATGGTAC
GTGATATGCCTACCATGGTTGTAACGGGTAACGGGGAATCAGGGTTCGATTCCGGAGAGG
GAGCATGAGAAACGGCTACCACATCC
>HOIR5KG01BCRRV__(reversed) rank=0009701 x=438.5 y=1545.0 length=444
CAAAGATTAAGCCATGCATGTCTAAGTACATACTTTTACATGGTGAAACCGCGAATGGCT
CATTAAATCAGTTATGGTTCCTTAGATCGTACAATCCTACTTGGATAACTGTGGTAATTC
TAGAGCTAATACATGAAACTGACGCTCCGACCCTCTGGGAAAGAGCGCGTTTATTAGAAC
AAGACCAGTCGGGGTTCTGCCCCGTACGATTGGTGATACTGGATAACTTTGTGCAGATCG
CACGGCCTCGCGCCGGCGACGTATCTTTCAAATGTCTGCCCTATCAACTGTCGATGGTAC
GTGATATGCCTACCATGGTTGTAACGGGTAACGGGGAATCAGGGTTCGATTCCGGAGAGG
GAGCATGAGAAACGGCTACCACATCC
>HOIR5KG01A43SZ__(reversed) rank=0009782 x=351.0 y=241.0 length=444
CAAAGATTAAGCCATGCATGTCTAAGTACATACTTTTACATGGTGAAACCGCGAATGGCT
CATTAAATCAGTTATGGTTCCTTAGATCGTACAATCCTACTTGGATAACTGTGGTAATTC
TAGAGCTAATACATGAAACTGACGCTCCGACCCTCTGGGAAAGAGCGCGTTTATTAGAAC
AAGACCAGTCGGGGTTCTGCCCCGTACGATTGGTGATACTGGATAACTTTGTGCAGATCG
CACGGCCTCGCGCCGGCGACGTATCTTTCAAATGTCTGCCCTATCAACTGTCGATGGTAC
GTGATATGCCTACCATGGTTGTAACGGGTAACGGGGAATCAGGGTTCGATTCCGGAGAGG
GAGCATGAGAAACGGCTACCACATCC
>HOIR5KG01BWXR2__(reversed) rank=0009960 x=668.0 y=368.5 length=444
CAAAGATTAAGCCATGCATGTCTAAGTACATACTTTTACATGGTGAAACCGCGAATGGCT
CATTAAATCAGTTATGGTTCCTTAGATCGTACAATCCTACTTGGATAACTGTGGTAATTC
TAGAGCTAATACATGAAACTGACGCTCCGACCCTCTGGGAAAGAGCGCGTTTATTAGAAC
AAGACCAGTCGGGGTTCTGCCCCGTACGATTGGTGATACTGGATAACTTTGTGCAGATCG
CACGGCCTCGCGCCGGCGACGTATCTTTCAAATGTCTGCCCTATCAACTGTCGATGGTAC
GTGATATGCCTACCATGGTTGTAACGGGTAACGGGGAATCAGGGTTCGATTCCGGAGAGG
GAGCATGAGAAACGGCTACCACATCC
>HOIR5KG01A3L2F__(reversed) rank=0010345 x=334.0 y=229.5 length=444
CAAAGATTAAGCCATGCATGTCTAAGTACATACTTTTACATGGTGAAACCGCGAATGGCT
CATTAAATCAGTTATGGTTCCTTAGATCGTACAATCCTACTTGGATAACTGTGGTAATTC
TAGAGCTAATACATGAAACTGACGCTCCGACCCTCTGGGAAAGAGCGCGTTTATTAGAAC
AAGACCAGTCGGGGTTCTGCCCCGTACGATTGGTGATACTGGATAACTTTGTGCAGATCG
CACGGCCTCGCGCCGGCGACGTATCTTTCAAATGTCTGCCCTATCAACTGTCGATGGTAC
GTGATATGCCTACCATGGTTGTAACGGGTAACGGGGAATCAGGGTTCGATTCCGGAGAGG
GAGCATGAGAAACGGCTACCACATCC
>HOIR5KG01ACXRQ__(reversed) rank=0010352 x=30.0 y=868.0 length=444
CAAAGATTAAGCCATGCATGTCTAAGTACATACTTTTACATGGTGAAACCGCGAATGGCT
CATTAAATCAGTTATGGTTCCTTAGATCGTACAATCCTACTTGGATAACTGTGGTAATTC
TAGAGCTAATACATGAAACTGACGCTCCGACCCTCTGGGAAAGAGCGCGTTTATTAGAAC
AAGACCAGTCGGGGTTCTGCCCCGTACGATTGGTGATACTGGATAACTTTGTGCAGATCG
CACGGCCTCGCGCCGGCGACGTATCTTTCAAATGTCTGCCCTATCAACTGTCGATGGTAC
GTGATATGCCTACCATGGTTGTAACGGGTAACGGGGAATCAGGGTTCGATTCCGGAGAGG
GAGCATGAGAAACGGCTACCACATCC
>HOIR5KG01BJPSD__(reversed) rank=0010521 x=517.0 y=1979.0 length=444
CAAAGATTAAGCCATGCATGTCTAAGTACATACTTTTACATGGTGAAACCGCGAATGGCT
CATTAAATCAGTTATGGTTCCTTAGATCGTACAATCCTACTTGGATAACTGTGGTAATTC
TAGAGCTAATACATGAAACTGACGCTCCGACCCTCTGGGAAAGAGCGCGTTTATTAGAAC
AAGACCAGTCGGGGTTCTGCCCCGTACGATTGGTGATACTGGATAACTTTGTGCAGATCG
CACGGCCTCGCGCCGGCGACGTATCTTTCAAATGTCTGCCCTATCAACTGTCGATGGTAC
GTGATATGCCTACCATGGTTGTAACGGGTAACGGGGAATCAGGGTTCGATTCCGGAGAGG
GAGCATGAGAAACGGCTACCACATCC
>HOIR5KG01AJ7VN__(reversed) rank=0010593 x=113.0 y=593.0 length=444
CAAAGATTAAGCCATGCATGTCTAAGTACATACTTTTACATGGTGAAACCGCGAATGGCT
CATTAAATCAGTTATGGTTCCTTAGATCGTACAATCCTACTTGGATAACTGTGGTAATTC
TAGAGCTAATACATGAAACTGACGCTCCGACCCTCTGGGAAAGAGCGCGTTTATTAGAAC
AAGACCAGTCGGGGTTCTGCCCCGTACGATTGGTGATACTGGATAACTTTGTGCAGATCG
CACGGCCTCGCGCCGGCGACGTATCTTTCAAATGTCTGCCCTATCAACTGTCGATGGTAC
GTGATATGCCTACCATGGTTGTAACGGGTAACGGGGAATCAGGGTTCGATTCCGGAGAGG
GAGCATGAGAAACGGCTACCACATCC
>HOIR5KG01A1B6P__(reversed) rank=0010641 x=308.5 y=607.0 length=444
CAAAGATTAAGCCATGCATGTCTAAGTACATACTTTTACATGGTGAAACCGCGAATGGCT
CATTAAATCAGTTATGGTTCCTTAGATCGTACAATCCTACTTGGATAACTGTGGTAATTC
TAGAGCTAATACATGAAACTGACGCTCCGACCCTCTGGGAAAGAGCGCGTTTATTAGAAC
AAGACCAGTCGGGGTTCTGCCCCGTACGATTGGTGATACTGGATAACTTTGTGCAGATCG
CACGGCCTCGCGCCGGCGACGTATCTTTCAAATGTCTGCCCTATCAACTGTCGATGGTAC
GTGATATGCCTACCATGGTTGTAACGGGTAACGGGGAATCAGGGTTCGATTCCGGAGAGG
GAGCATGAGAAACGGCTACCACATCC
>HOIR5KG01ACFA5__(reversed) rank=0010880 x=24.5 y=1519.0 length=444
CAAAGATTAAGCCATGCATGTCTAAGTACATACTTTTACATGGTGAAACCGCGAATGGCT
CATTAAATCAGTTATGGTTCCTTAGATCGTACAATCCTACTTGGATAACTGTGGTAATTC
TAGAGCTAATACATGAAACTGACGCTCCGACCCTCTGGGAAAGAGCGCGTTTATTAGAAC
AAGACCAGTCGGGGTTCTGCCCCGTACGATTGGTGATACTGGATAACTTTGTGCAGATCG
CACGGCCTCGCGCCGGCGACGTATCTTTCAAATGTCTGCCCTATCAACTGTCGATGGTAC
GTGATATGCCTACCATGGTTGTAACGGGTAACGGGGAATCAGGGTTCGATTCCGGAGAGG
GAGCATGAGAAACGGCTACCACATCC
>HOIR5KG01BWK1C__(reversed) rank=0011002 x=664.0 y=238.0 length=444
CAAAGATTAAGCCATGCATGTCTAAGTACATACTTTTACATGGTGAAACCGCGAATGGCT
CATTAAATCAGTTATGGTTCCTTAGATCGTACAATCCTACTTGGATAACTGTGGTAATTC
TAGAGCTAATACATGAAACTGACGCTCCGACCCTCTGGGAAAGAGCGCGTTTATTAGAAC
AAGACCAGTCGGGGTTCTGCCCCGTACGATTGGTGATACTGGATAACTTTGTGCAGATCG
CACGGCCTCGCGCCGGCGACGTATCTTTCAAATGTCTGCCCTATCAACTGTCGATGGTAC
GTGATATGCCTACCATGGTTGTAACGGGTAACGGGGAATCAGGGTTCGATTCCGGAGAGG
GAGCATGAGAAACGGCTACCACATCC
>HOIR5KG01AAQ63__(reversed) rank=0011156 x=5.0 y=1437.0 length=444
CAAAGATTAAGCCATGCATGTCTAAGTACATACTTTTACATGGTGAAACCGCGAATGGCT
CATTAAATCAGTTATGGTTCCTTAGATCGTACAATCCTACTTGGATAACTGTGGTAATTC
TAGAGCTAATACATGAAACTGACGCTCCGACCCTCTGGGAAAGAGCGCGTTTATTAGAAC
AAGACCAGTCGGGGTTCTGCCCCGTACGATTGGTGATACTGGATAACTTTGTGCAGATCG
CACGGCCTCGCGCCGGCGACGTATCTTTCAAATGTCTGCCCTATCAACTGTCGATGGTAC
GTGATATGCCTACCATGGTTGTAACGGGTAACGGGGAATCAGGGTTCGATTCCGGAGAGG
GAGCATGAGAAACGGCTACCACATCC
>HOIR5KG01BWLK1__(reversed) rank=0011169 x=664.0 y=947.0 length=444
CAAAGATTAAGCCATGCATGTCTAAGTACATACTTTTACATGGTGAAACCGCGAATGGCT
CATTAAATCAGTTATGGTTCCTTAGATCGTACAATCCTACTTGGATAACTGTGGTAATTC
TAGAGCTAATACATGAAACTGACGCTCCGACCCTCTGGGAAAGAGCGCGTTTATTAGAAC
AAGACCAGTCGGGGTTCTGCCCCGTACGATTGGTGATACTGGATAACTTTGTGCAGATCG
CACGGCCTCGCGCCGGCGACGTATCTTTCAAATGTCTGCCCTATCAACTGTCGATGGTAC
GTGATATGCCTACCATGGTTGTAACGGGTAACGGGGAATCAGGGTTCGATTCCGGAGAGG
GAGCATGAGAAACGGCTACCACATCC
>HOIR5KG01AKON5__(reversed) rank=0011382 x=118.0 y=1875.0 length=444
CAAAGATTAAGCCATGCATGTCTAAGTACATACTTTTACATGGTGAAACCGCGAATGGCT
CATTAAATCAGTTATGGTTCCTTAGATCGTACAATCCTACTTGGATAACTGTGGTAATTC
TAGAGCTAATACATGAAACTGACGCTCCGACCCTCTGGGAAAGAGCGCGTTTATTAGAAC
AAGACCAGTCGGGGTTCTGCCCCGTACGATTGGTGATACTGGATAACTTTGTGCAGATCG
CACGGCCTCGCGCCGGCGACGTATCTTTCAAATGTCTGCCCTATCAACTGTCGATGGTAC
GTGATATGCCTACCATGGTTGTAACGGGTAACGGGGAATCAGGGTTCGATTCCGGAGAGG
GAGCATGAGAAACGGCTACCACATCC
>HOIR5KG01AJGAZ__(reversed) rank=0011458 x=104.0 y=1721.0 length=444
CAAAGATTAAGCCATGCATGTCTAAGTACATACTTTTACATGGTGAAACCGCGAATGGCT
CATTAAATCAGTTATGGTTCCTTAGATCGTACAATCCTACTTGGATAACTGTGGTAATTC
TAGAGCTAATACATGAAACTGACGCTCCGACCCTCTGGGAAAGAGCGCGTTTATTAGAAC
AAGACCAGTCGGGGTTCTGCCCCGTACGATTGGTGATACTGGATAACTTTGTGCAGATCG
CACGGCCTCGCGCCGGCGACGTATCTTTCAAATGTCTGCCCTATCAACTGTCGATGGTAC
GTGATATGCCTACCATGGTTGTAACGGGTAACGGGGAATCAGGGTTCGATTCCGGAGAGG
GAGCATGAGAAACGGCTACCACATCC
>HOIR5KG01A6MU6__(reversed) rank=0011474 x=368.0 y=1968.0 length=444
CAAAGATTAAGCCATGCATGTCTAAGTACATACTTTTACATGGTGAAACCGCGAATGGCT
CATTAAATCAGTTATGGTTCCTTAGATCGTACAATCCTACTTGGATAACTGTGGTAATTC
TAGAGCTAATACATGAAACTGACGCTCCGACCCTCTGGGAAAGAGCGCGTTTATTAGAAC
AAGACCAGTCGGGGTTCTGCCCCGTACGATTGGTGATACTGGATAACTTTGTGCAGATCG
CACGGCCTCGCGCCGGCGACGTATCTTTCAAATGTCTGCCCTATCAACTGTCGATGGTAC
GTGATATGCCTACCATGGTTGTAACGGGTAACGGGGAATCAGGGTTCGATTCCGGAGAGG
GAGCATGAGAAACGGCTACCACATCC
>HOIR5KG01AI3T1__(reversed) rank=0011478 x=100.5 y=1943.0 length=444
CAAAGATTAAGCCATGCATGTCTAAGTACATACTTTTACATGGTGAAACCGCGAATGGCT
CATTAAATCAGTTATGGTTCCTTAGATCGTACAATCCTACTTGGATAACTGTGGTAATTC
TAGAGCTAATACATGAAACTGACGCTCCGACCCTCTGGGAAAGAGCGCGTTTATTAGAAC
AAGACCAGTCGGGGTTCTGCCCCGTACGATTGGTGATACTGGATAACTTTGTGCAGATCG
CACGGCCTCGCGCCGGCGACGTATCTTTCAAATGTCTGCCCTATCAACTGTCGATGGTAC
GTGATATGCCTACCATGGTTGTAACGGGTAACGGGGAATCAGGGTTCGATTCCGGAGAGG
GAGCATGAGAAACGGCTACCACATCC
>HOIR5KG01A2AXQ__(reversed) rank=0011517 x=319.0 y=588.0 length=444
CAAAGATTAAGCCATGCATGTCTAAGTACATACTTTTACATGGTGAAACCGCGAATGGCT
CATTAAATCAGTTATGGTTCCTTAGATCGTACAATCCTACTTGGATAACTGTGGTAATTC
TAGAGCTAATACATGAAACTGACGCTCCGACCCTCTGGGAAAGAGCGCGTTTATTAGAAC
AAGACCAGTCGGGGTTCTGCCCCGTACGATTGGTGATACTGGATAACTTTGTGCAGATCG
CACGGCCTCGCGCCGGCGACGTATCTTTCAAATGTCTGCCCTATCAACTGTCGATGGTAC
GTGATATGCCTACCATGGTTGTAACGGGTAACGGGGAATCAGGGTTCGATTCCGGAGAGG
GAGCATGAGAAACGGCTACCACATCC
>HOIR5KG01A1IKK__(reversed) rank=0011764 x=310.0 y=690.5 length=444
CAAAGATTAAGCCATGCATGTCTAAGTACATACTTTTACATGGTGAAACCGCGAATGGCT
CATTAAATCAGTTATGGTTCCTTAGATCGTACAATCCTACTTGGATAACTGTGGTAATTC
TAGAGCTAATACATGAAACTGACGCTCCGACCCTCTGGGAAAGAGCGCGTTTATTAGAAC
AAGACCAGTCGGGGTTCTGCCCCGTACGATTGGTGATACTGGATAACTTTGTGCAGATCG
CACGGCCTCGCGCCGGCGACGTATCTTTCAAATGTCTGCCCTATCAACTGTCGATGGTAC
GTGATATGCCTACCATGGTTGTAACGGGTAACGGGGAATCAGGGTTCGATTCCGGAGAGG
GAGCATGAGAAACGGCTACCACATCC
>HOIR5KG01BARD4__(reversed) rank=0011861 x=415.5 y=1946.0 length=444
CAAAGATTAAGCCATGCATGTCTAAGTACATACTTTTACATGGTGAAACCGCGAATGGCT
CATTAAATCAGTTATGGTTCCTTAGATCGTACAATCCTACTTGGATAACTGTGGTAATTC
TAGAGCTAATACATGAAACTGACGCTCCGACCCTCTGGGAAAGAGCGCGTTTATTAGAAC
AAGACCAGTCGGGGTTCTGCCCCGTACGATTGGTGATACTGGATAACTTTGTGCAGATCG
CACGGCCTCGCGCCGGCGACGTATCTTTCAAATGTCTGCCCTATCAACTGTCGATGGTAC
GTGATATGCCTACCATGGTTGTAACGGGTAACGGGGAATCAGGGTTCGATTCCGGAGAGG
GAGCATGAGAAACGGCTACCACATCC
>HOIR5KG01AEFKH__(reversed) rank=0012143 x=47.0 y=959.0 length=444
CAAAGATTAAGCCATGCATGTCTAAGTACATACTTTTACATGGTGAAACCGCGAATGGCT
CATTAAATCAGTTATGGTTCCTTAGATCGTACAATCCTACTTGGATAACTGTGGTAATTC
TAGAGCTAATACATGAAACTGACGCTCCGACCCTCTGGGAAAGAGCGCGTTTATTAGAAC
AAGACCAGTCGGGGTTCTGCCCCGTACGATTGGTGATACTGGATAACTTTGTGCAGATCG
CACGGCCTCGCGCCGGCGACGTATCTTTCAAATGTCTGCCCTATCAACTGTCGATGGTAC
GTGATATGCCTACCATGGTTGTAACGGGTAACGGGGAATCAGGGTTCGATTCCGGAGAGG
GAGCATGAGAAACGGCTACCACATCC
>HOIR5KG01AQZEQ__(reversed) rank=0012206 x=190.5 y=816.0 length=444
CAAAGATTAAGCCATGCATGTCTAAGTACATACTTTTACATGGTGAAACCGCGAATGGCT
CATTAAATCAGTTATGGTTCCTTAGATCGTACAATCCTACTTGGATAACTGTGGTAATTC
TAGAGCTAATACATGAAACTGACGCTCCGACCCTCTGGGAAAGAGCGCGTTTATTAGAAC
AAGACCAGTCGGGGTTCTGCCCCGTACGATTGGTGATACTGGATAACTTTGTGCAGATCG
CACGGCCTCGCGCCGGCGACGTATCTTTCAAATGTCTGCCCTATCAACTGTCGATGGTAC
GTGATATGCCTACCATGGTTGTAACGGGTAACGGGGAATCAGGGTTCGATTCCGGAGAGG
GAGCATGAGAAACGGCTACCACATCC
>HOIR5KG01BNQV9__(reversed) rank=0012352 x=563.0 y=1623.5 length=444
CAAAGATTAAGCCATGCATGTCTAAGTACATACTTTTACATGGTGAAACCGCGAATGGCT
CATTAAATCAGTTATGGTTCCTTAGATCGTACAATCCTACTTGGATAACTGTGGTAATTC
TAGAGCTAATACATGAAACTGACGCTCCGACCCTCTGGGAAAGAGCGCGTTTATTAGAAC
AAGACCAGTCGGGGTTCTGCCCCGTACGATTGGTGATACTGGATAACTTTGTGCAGATCG
CACGGCCTCGCGCCGGCGACGTATCTTTCAAATGTCTGCCCTATCAACTGTCGATGGTAC
GTGATATGCCTACCATGGTTGTAACGGGTAACGGGGAATCAGGGTTCGATTCCGGAGAGG
GAGCATGAGAAACGGCTACCACATCC
>HOIR5KG01AOPAJ__(reversed) rank=0012505 x=164.5 y=889.0 length=444
CAAAGATTAAGCCATGCATGTCTAAGTACATACTTTTACATGGTGAAACCGCGAATGGCT
CATTAAATCAGTTATGGTTCCTTAGATCGTACAATCCTACTTGGATAACTGTGGTAATTC
TAGAGCTAATACATGAAACTGACGCTCCGACCCTCTGGGAAAGAGCGCGTTTATTAGAAC
AAGACCAGTCGGGGTTCTGCCCCGTACGATTGGTGATACTGGATAACTTTGTGCAGATCG
CACGGCCTCGCGCCGGCGACGTATCTTTCAAATGTCTGCCCTATCAACTGTCGATGGTAC
GTGATATGCCTACCATGGTTGTAACGGGTAACGGGGAATCAGGGTTCGATTCCGGAGAGG
GAGCATGAGAAACGGCTACCACATCC
>HOIR5KG01BGL78__(reversed) rank=0012574 x=482.0 y=758.0 length=444
CAAAGATTAAGCCATGCATGTCTAAGTACATACTTTTACATGGTGAAACCGCGAATGGCT
CATTAAATCAGTTATGGTTCCTTAGATCGTACAATCCTACTTGGATAACTGTGGTAATTC
TAGAGCTAATACATGAAACTGACGCTCCGACCCTCTGGGAAAGAGCGCGTTTATTAGAAC
AAGACCAGTCGGGGTTCTGCCCCGTACGATTGGTGATACTGGATAACTTTGTGCAGATCG
CACGGCCTCGCGCCGGCGACGTATCTTTCAAATGTCTGCCCTATCAACTGTCGATGGTAC
GTGATATGCCTACCATGGTTGTAACGGGTAACGGGGAATCAGGGTTCGATTCCGGAGAGG
GAGCATGAGAAACGGCTACCACATCC
>HOIR5KG01BGYOB__(reversed) rank=0012577 x=486.0 y=505.5 length=444
CAAAGATTAAGCCATGCATGTCTAAGTACATACTTTTACATGGTGAAACCGCGAATGGCT
CATTAAATCAGTTATGGTTCCTTAGATCGTACAATCCTACTTGGATAACTGTGGTAATTC
TAGAGCTAATACATGAAACTGACGCTCCGACCCTCTGGGAAAGAGCGCGTTTATTAGAAC
AAGACCAGTCGGGGTTCTGCCCCGTACGATTGGTGATACTGGATAACTTTGTGCAGATCG
CACGGCCTCGCGCCGGCGACGTATCTTTCAAATGTCTGCCCTATCAACTGTCGATGGTAC
GTGATATGCCTACCATGGTTGTAACGGGTAACGGGGAATCAGGGTTCGATTCCGGAGAGG
GAGCATGAGAAACGGCTACCACATCC
>HOIR5KG01ALJ8L__(reversed) rank=0012587 x=128.0 y=1827.5 length=444
CAAAGATTAAGCCATGCATGTCTAAGTACATACTTTTACATGGTGAAACCGCGAATGGCT
CATTAAATCAGTTATGGTTCCTTAGATCGTACAATCCTACTTGGATAACTGTGGTAATTC
TAGAGCTAATACATGAAACTGACGCTCCGACCCTCTGGGAAAGAGCGCGTTTATTAGAAC
AAGACCAGTCGGGGTTCTGCCCCGTACGATTGGTGATACTGGATAACTTTGTGCAGATCG
CACGGCCTCGCGCCGGCGACGTATCTTTCAAATGTCTGCCCTATCAACTGTCGATGGTAC
GTGATATGCCTACCATGGTTGTAACGGGTAACGGGGAATCAGGGTTCGATTCCGGAGAGG
GAGCATGAGAAACGGCTACCACATCC
>HOIR5KG01BHB61__(reversed) rank=0012709 x=490.0 y=1643.0 length=444
CAAAGATTAAGCCATGCATGTCTAAGTACATACTTTTACATGGTGAAACCGCGAATGGCT
CATTAAATCAGTTATGGTTCCTTAGATCGTACAATCCTACTTGGATAACTGTGGTAATTC
TAGAGCTAATACATGAAACTGACGCTCCGACCCTCTGGGAAAGAGCGCGTTTATTAGAAC
AAGACCAGTCGGGGTTCTGCCCCGTACGATTGGTGATACTGGATAACTTTGTGCAGATCG
CACGGCCTCGCGCCGGCGACGTATCTTTCAAATGTCTGCCCTATCAACTGTCGATGGTAC
GTGATATGCCTACCATGGTTGTAACGGGTAACGGGGAATCAGGGTTCGATTCCGGAGAGG
GAGCATGAGAAACGGCTACCACATCC
>HOIR5KG01AGS8I__(reversed) rank=0012759 x=74.5 y=1392.0 length=444
CAAAGATTAAGCCATGCATGTCTAAGTACATACTTTTACATGGTGAAACCGCGAATGGCT
CATTAAATCAGTTATGGTTCCTTAGATCGTACAATCCTACTTGGATAACTGTGGTAATTC
TAGAGCTAATACATGAAACTGACGCTCCGACCCTCTGGGAAAGAGCGCGTTTATTAGAAC
AAGACCAGTCGGGGTTCTGCCCCGTACGATTGGTGATACTGGATAACTTTGTGCAGATCG
CACGGCCTCGCGCCGGCGACGTATCTTTCAAATGTCTGCCCTATCAACTGTCGATGGTAC
GTGATATGCCTACCATGGTTGTAACGGGTAACGGGGAATCAGGGTTCGATTCCGGAGAGG
GAGCATGAGAAACGGCTACCACATCC
>HOIR5KG01APU19__(reversed) rank=0012846 x=177.0 y=1775.5 length=444
CAAAGATTAAGCCATGCATGTCTAAGTACATACTTTTACATGGTGAAACCGCGAATGGCT
CATTAAATCAGTTATGGTTCCTTAGATCGTACAATCCTACTTGGATAACTGTGGTAATTC
TAGAGCTAATACATGAAACTGACGCTCCGACCCTCTGGGAAAGAGCGCGTTTATTAGAAC
AAGACCAGTCGGGGTTCTGCCCCGTACGATTGGTGATACTGGATAACTTTGTGCAGATCG
CACGGCCTCGCGCCGGCGACGTATCTTTCAAATGTCTGCCCTATCAACTGTCGATGGTAC
GTGATATGCCTACCATGGTTGTAACGGGTAACGGGGAATCAGGGTTCGATTCCGGAGAGG
GAGCATGAGAAACGGCTACCACATCC
>HOIR5KG01BH6R9__(reversed) rank=0012883 x=500.5 y=327.0 length=444
CAAAGATTAAGCCATGCATGTCTAAGTACATACTTTTACATGGTGAAACCGCGAATGGCT
CATTAAATCAGTTATGGTTCCTTAGATCGTACAATCCTACTTGGATAACTGTGGTAATTC
TAGAGCTAATACATGAAACTGACGCTCCGACCCTCTGGGAAAGAGCGCGTTTATTAGAAC
AAGACCAGTCGGGGTTCTGCCCCGTACGATTGGTGATACTGGATAACTTTGTGCAGATCG
CACGGCCTCGCGCCGGCGACGTATCTTTCAAATGTCTGCCCTATCAACTGTCGATGGTAC
GTGATATGCCTACCATGGTTGTAACGGGTAACGGGGAATCAGGGTTCGATTCCGGAGAGG
GAGCATGAGAAACGGCTACCACATCC
>HOIR5KG01AJ1PG__(reversed) rank=0012949 x=111.0 y=786.5 length=444
CAAAGATTAAGCCATGCATGTCTAAGTACATACTTTTACATGGTGAAACCGCGAATGGCT
CATTAAATCAGTTATGGTTCCTTAGATCGTACAATCCTACTTGGATAACTGTGGTAATTC
TAGAGCTAATACATGAAACTGACGCTCCGACCCTCTGGGAAAGAGCGCGTTTATTAGAAC
AAGACCAGTCGGGGTTCTGCCCCGTACGATTGGTGATACTGGATAACTTTGTGCAGATCG
CACGGCCTCGCGCCGGCGACGTATCTTTCAAATGTCTGCCCTATCAACTGTCGATGGTAC
GTGATATGCCTACCATGGTTGTAACGGGTAACGGGGAATCAGGGTTCGATTCCGGAGAGG
GAGCATGAGAAACGGCTACCACATCC
>HOIR5KG01AKQ15__(reversed) rank=0012972 x=119.0 y=875.0 length=444
CAAAGATTAAGCCATGCATGTCTAAGTACATACTTTTACATGGTGAAACCGCGAATGGCT
CATTAAATCAGTTATGGTTCCTTAGATCGTACAATCCTACTTGGATAACTGTGGTAATTC
TAGAGCTAATACATGAAACTGACGCTCCGACCCTCTGGGAAAGAGCGCGTTTATTAGAAC
AAGACCAGTCGGGGTTCTGCCCCGTACGATTGGTGATACTGGATAACTTTGTGCAGATCG
CACGGCCTCGCGCCGGCGACGTATCTTTCAAATGTCTGCCCTATCAACTGTCGATGGTAC
GTGATATGCCTACCATGGTTGTAACGGGTAACGGGGAATCAGGGTTCGATTCCGGAGAGG
GAGCATGAGAAACGGCTACCACATCC
>HOIR5KG01BMLRW__(reversed) rank=0013057 x=550.0 y=1578.0 length=444
CAAAGATTAAGCCATGCATGTCTAAGTACATACTTTTACATGGTGAAACCGCGAATGGCT
CATTAAATCAGTTATGGTTCCTTAGATCGTACAATCCTACTTGGATAACTGTGGTAATTC
TAGAGCTAATACATGAAACTGACGCTCCGACCCTCTGGGAAAGAGCGCGTTTATTAGAAC
AAGACCAGTCGGGGTTCTGCCCCGTACGATTGGTGATACTGGATAACTTTGTGCAGATCG
CACGGCCTCGCGCCGGCGACGTATCTTTCAAATGTCTGCCCTATCAACTGTCGATGGTAC
GTGATATGCCTACCATGGTTGTAACGGGTAACGGGGAATCAGGGTTCGATTCCGGAGAGG
GAGCATGAGAAACGGCTACCACATCC
>HOIR5KG01AL8LI__(reversed) rank=0013200 x=136.5 y=628.0 length=444
CAAAGATTAAGCCATGCATGTCTAAGTACATACTTTTACATGGTGAAACCGCGAATGGCT
CATTAAATCAGTTATGGTTCCTTAGATCGTACAATCCTACTTGGATAACTGTGGTAATTC
TAGAGCTAATACATGAAACTGACGCTCCGACCCTCTGGGAAAGAGCGCGTTTATTAGAAC
AAGACCAGTCGGGGTTCTGCCCCGTACGATTGGTGATACTGGATAACTTTGTGCAGATCG
CACGGCCTCGCGCCGGCGACGTATCTTTCAAATGTCTGCCCTATCAACTGTCGATGGTAC
GTGATATGCCTACCATGGTTGTAACGGGTAACGGGGAATCAGGGTTCGATTCCGGAGAGG
GAGCATGAGAAACGGCTACCACATCC
>HOIR5KG01APQ9X__(reversed) rank=0013405 x=176.0 y=963.5 length=444
CAAAGATTAAGCCATGCATGTCTAAGTACATACTTTTACATGGTGAAACCGCGAATGGCT
CATTAAATCAGTTATGGTTCCTTAGATCGTACAATCCTACTTGGATAACTGTGGTAATTC
TAGAGCTAATACATGAAACTGACGCTCCGACCCTCTGGGAAAGAGCGCGTTTATTAGAAC
AAGACCAGTCGGGGTTCTGCCCCGTACGATTGGTGATACTGGATAACTTTGTGCAGATCG
CACGGCCTCGCGCCGGCGACGTATCTTTCAAATGTCTGCCCTATCAACTGTCGATGGTAC
GTGATATGCCTACCATGGTTGTAACGGGTAACGGGGAATCAGGGTTCGATTCCGGAGAGG
GAGCATGAGAAACGGCTACCACATCC
>HOIR5KG01ANKWP__(reversed) rank=0013471 x=151.0 y=1799.5 length=444
CAAAGATTAAGCCATGCATGTCTAAGTACATACTTTTACATGGTGAAACCGCGAATGGCT
CATTAAATCAGTTATGGTTCCTTAGATCGTACAATCCTACTTGGATAACTGTGGTAATTC
TAGAGCTAATACATGAAACTGACGCTCCGACCCTCTGGGAAAGAGCGCGTTTATTAGAAC
AAGACCAGTCGGGGTTCTGCCCCGTACGATTGGTGATACTGGATAACTTTGTGCAGATCG
CACGGCCTCGCGCCGGCGACGTATCTTTCAAATGTCTGCCCTATCAACTGTCGATGGTAC
GTGATATGCCTACCATGGTTGTAACGGGTAACGGGGAATCAGGGTTCGATTCCGGAGAGG
GAGCATGAGAAACGGCTACCACATCC
>HOIR5KG01A91NG__(reversed) rank=0013594 x=407.0 y=1354.0 length=444
CAAAGATTAAGCCATGCATGTCTAAGTACATACTTTTACATGGTGAAACCGCGAATGGCT
CATTAAATCAGTTATGGTTCCTTAGATCGTACAATCCTACTTGGATAACTGTGGTAATTC
TAGAGCTAATACATGAAACTGACGCTCCGACCCTCTGGGAAAGAGCGCGTTTATTAGAAC
AAGACCAGTCGGGGTTCTGCCCCGTACGATTGGTGATACTGGATAACTTTGTGCAGATCG
CACGGCCTCGCGCCGGCGACGTATCTTTCAAATGTCTGCCCTATCAACTGTCGATGGTAC
GTGATATGCCTACCATGGTTGTAACGGGTAACGGGGAATCAGGGTTCGATTCCGGAGAGG
GAGCATGAGAAACGGCTACCACATCC
>HOIR5KG01AKER4__(reversed) rank=0013616 x=115.5 y=1346.5 length=444
CAAAGATTAAGCCATGCATGTCTAAGTACATACTTTTACATGGTGAAACCGCGAATGGCT
CATTAAATCAGTTATGGTTCCTTAGATCGTACAATCCTACTTGGATAACTGTGGTAATTC
TAGAGCTAATACATGAAACTGACGCTCCGACCCTCTGGGAAAGAGCGCGTTTATTAGAAC
AAGACCAGTCGGGGTTCTGCCCCGTACGATTGGTGATACTGGATAACTTTGTGCAGATCG
CACGGCCTCGCGCCGGCGACGTATCTTTCAAATGTCTGCCCTATCAACTGTCGATGGTAC
GTGATATGCCTACCATGGTTGTAACGGGTAACGGGGAATCAGGGTTCGATTCCGGAGAGG
GAGCATGAGAAACGGCTACCACATCC
>HOIR5KG01BX0I7__(reversed) rank=0013652 x=680.0 y=1441.0 length=444
CAAAGATTAAGCCATGCATGTCTAAGTACATACTTTTACATGGTGAAACCGCGAATGGCT
CATTAAATCAGTTATGGTTCCTTAGATCGTACAATCCTACTTGGATAACTGTGGTAATTC
TAGAGCTAATACATGAAACTGACGCTCCGACCCTCTGGGAAAGAGCGCGTTTATTAGAAC
AAGACCAGTCGGGGTTCTGCCCCGTACGATTGGTGATACTGGATAACTTTGTGCAGATCG
CACGGCCTCGCGCCGGCGACGTATCTTTCAAATGTCTGCCCTATCAACTGTCGATGGTAC
GTGATATGCCTACCATGGTTGTAACGGGTAACGGGGAATCAGGGTTCGATTCCGGAGAGG
GAGCATGAGAAACGGCTACCACATCC
>HOIR5KG01AUNQ7__(reversed) rank=0013724 x=232.5 y=305.0 length=444
CAAAGATTAAGCCATGCATGTCTAAGTACATACTTTTACATGGTGAAACCGCGAATGGCT
CATTAAATCAGTTATGGTTCCTTAGATCGTACAATCCTACTTGGATAACTGTGGTAATTC
TAGAGCTAATACATGAAACTGACGCTCCGACCCTCTGGGAAAGAGCGCGTTTATTAGAAC
AAGACCAGTCGGGGTTCTGCCCCGTACGATTGGTGATACTGGATAACTTTGTGCAGATCG
CACGGCCTCGCGCCGGCGACGTATCTTTCAAATGTCTGCCCTATCAACTGTCGATGGTAC
GTGATATGCCTACCATGGTTGTAACGGGTAACGGGGAATCAGGGTTCGATTCCGGAGAGG
GAGCATGAGAAACGGCTACCACATCC
>HOIR5KG01ATFX4__(reversed) rank=0013985 x=218.0 y=874.0 length=444
CAAAGATTAAGCCATGCATGTCTAAGTACATACTTTTACATGGTGAAACCGCGAATGGCT
CATTAAATCAGTTATGGTTCCTTAGATCGTACAATCCTACTTGGATAACTGTGGTAATTC
TAGAGCTAATACATGAAACTGACGCTCCGACCCTCTGGGAAAGAGCGCGTTTATTAGAAC
AAGACCAGTCGGGGTTCTGCCCCGTACGATTGGTGATACTGGATAACTTTGTGCAGATCG
CACGGCCTCGCGCCGGCGACGTATCTTTCAAATGTCTGCCCTATCAACTGTCGATGGTAC
GTGATATGCCTACCATGGTTGTAACGGGTAACGGGGAATCAGGGTTCGATTCCGGAGAGG
GAGCATGAGAAACGGCTACCACATCC
>HOIR5KG01B1PK1__(reversed) rank=0014053 x=722.0 y=1843.0 length=444
CAAAGATTAAGCCATGCATGTCTAAGTACATACTTTTACATGGTGAAACCGCGAATGGCT
CATTAAATCAGTTATGGTTCCTTAGATCGTACAATCCTACTTGGATAACTGTGGTAATTC
TAGAGCTAATACATGAAACTGACGCTCCGACCCTCTGGGAAAGAGCGCGTTTATTAGAAC
AAGACCAGTCGGGGTTCTGCCCCGTACGATTGGTGATACTGGATAACTTTGTGCAGATCG
CACGGCCTCGCGCCGGCGACGTATCTTTCAAATGTCTGCCCTATCAACTGTCGATGGTAC
GTGATATGCCTACCATGGTTGTAACGGGTAACGGGGAATCAGGGTTCGATTCCGGAGAGG
GAGCATGAGAAACGGCTACCACATCC
>HOIR5KG01AG52N__(reversed) rank=0014215 x=78.5 y=1645.0 length=444
CAAAGATTAAGCCATGCATGTCTAAGTACATACTTTTACATGGTGAAACCGCGAATGGCT
CATTAAATCAGTTATGGTTCCTTAGATCGTACAATCCTACTTGGATAACTGTGGTAATTC
TAGAGCTAATACATGAAACTGACGCTCCGACCCTCTGGGAAAGAGCGCGTTTATTAGAAC
AAGACCAGTCGGGGTTCTGCCCCGTACGATTGGTGATACTGGATAACTTTGTGCAGATCG
CACGGCCTCGCGCCGGCGACGTATCTTTCAAATGTCTGCCCTATCAACTGTCGATGGTAC
GTGATATGCCTACCATGGTTGTAACGGGTAACGGGGAATCAGGGTTCGATTCCGGAGAGG
GAGCATGAGAAACGGCTACCACATCC
>HOIR5KG01AJ5ML__(reversed) rank=0014318 x=112.0 y=1771.0 length=444
CAAAGATTAAGCCATGCATGTCTAAGTACATACTTTTACATGGTGAAACCGCGAATGGCT
CATTAAATCAGTTATGGTTCCTTAGATCGTACAATCCTACTTGGATAACTGTGGTAATTC
TAGAGCTAATACATGAAACTGACGCTCCGACCCTCTGGGAAAGAGCGCGTTTATTAGAAC
AAGACCAGTCGGGGTTCTGCCCCGTACGATTGGTGATACTGGATAACTTTGTGCAGATCG
CACGGCCTCGCGCCGGCGACGTATCTTTCAAATGTCTGCCCTATCAACTGTCGATGGTAC
GTGATATGCCTACCATGGTTGTAACGGGTAACGGGGAATCAGGGTTCGATTCCGGAGAGG
GAGCATGAGAAACGGCTACCACATCC
>HOIR5KG01A3M0R__(reversed) rank=0014537 x=334.0 y=1465.0 length=444
CAAAGATTAAGCCATGCATGTCTAAGTACATACTTTTACATGGTGAAACCGCGAATGGCT
CATTAAATCAGTTATGGTTCCTTAGATCGTACAATCCTACTTGGATAACTGTGGTAATTC
TAGAGCTAATACATGAAACTGACGCTCCGACCCTCTGGGAAAGAGCGCGTTTATTAGAAC
AAGACCAGTCGGGGTTCTGCCCCGTACGATTGGTGATACTGGATAACTTTGTGCAGATCG
CACGGCCTCGCGCCGGCGACGTATCTTTCAAATGTCTGCCCTATCAACTGTCGATGGTAC
GTGATATGCCTACCATGGTTGTAACGGGTAACGGGGAATCAGGGTTCGATTCCGGAGAGG
GAGCATGAGAAACGGCTACCACATCC
>HOIR5KG01BAUC4__(reversed) rank=0014605 x=416.0 y=1702.0 length=444
CAAAGATTAAGCCATGCATGTCTAAGTACATACTTTTACATGGTGAAACCGCGAATGGCT
CATTAAATCAGTTATGGTTCCTTAGATCGTACAATCCTACTTGGATAACTGTGGTAATTC
TAGAGCTAATACATGAAACTGACGCTCCGACCCTCTGGGAAAGAGCGCGTTTATTAGAAC
AAGACCAGTCGGGGTTCTGCCCCGTACGATTGGTGATACTGGATAACTTTGTGCAGATCG
CACGGCCTCGCGCCGGCGACGTATCTTTCAAATGTCTGCCCTATCAACTGTCGATGGTAC
GTGATATGCCTACCATGGTTGTAACGGGTAACGGGGAATCAGGGTTCGATTCCGGAGAGG
GAGCATGAGAAACGGCTACCACATCC
>HOIR5KG01AZXB8__(reversed) rank=0014633 x=292.0 y=246.0 length=444
CAAAGATTAAGCCATGCATGTCTAAGTACATACTTTTACATGGTGAAACCGCGAATGGCT
CATTAAATCAGTTATGGTTCCTTAGATCGTACAATCCTACTTGGATAACTGTGGTAATTC
TAGAGCTAATACATGAAACTGACGCTCCGACCCTCTGGGAAAGAGCGCGTTTATTAGAAC
AAGACCAGTCGGGGTTCTGCCCCGTACGATTGGTGATACTGGATAACTTTGTGCAGATCG
CACGGCCTCGCGCCGGCGACGTATCTTTCAAATGTCTGCCCTATCAACTGTCGATGGTAC
GTGATATGCCTACCATGGTTGTAACGGGTAACGGGGAATCAGGGTTCGATTCCGGAGAGG
GAGCATGAGAAACGGCTACCACATCC
>HOIR5KG01BYPWO__(reversed) rank=0014648 x=688.0 y=1558.5 length=444
CAAAGATTAAGCCATGCATGTCTAAGTACATACTTTTACATGGTGAAACCGCGAATGGCT
CATTAAATCAGTTATGGTTCCTTAGATCGTACAATCCTACTTGGATAACTGTGGTAATTC
TAGAGCTAATACATGAAACTGACGCTCCGACCCTCTGGGAAAGAGCGCGTTTATTAGAAC
AAGACCAGTCGGGGTTCTGCCCCGTACGATTGGTGATACTGGATAACTTTGTGCAGATCG
CACGGCCTCGCGCCGGCGACGTATCTTTCAAATGTCTGCCCTATCAACTGTCGATGGTAC
GTGATATGCCTACCATGGTTGTAACGGGTAACGGGGAATCAGGGTTCGATTCCGGAGAGG
GAGCATGAGAAACGGCTACCACATCC
>HOIR5KG01AYF31__(reversed) rank=0014783 x=275.0 y=895.0 length=444
CAAAGATTAAGCCATGCATGTCTAAGTACATACTTTTACATGGTGAAACCGCGAATGGCT
CATTAAATCAGTTATGGTTCCTTAGATCGTACAATCCTACTTGGATAACTGTGGTAATTC
TAGAGCTAATACATGAAACTGACGCTCCGACCCTCTGGGAAAGAGCGCGTTTATTAGAAC
AAGACCAGTCGGGGTTCTGCCCCGTACGATTGGTGATACTGGATAACTTTGTGCAGATCG
CACGGCCTCGCGCCGGCGACGTATCTTTCAAATGTCTGCCCTATCAACTGTCGATGGTAC
GTGATATGCCTACCATGGTTGTAACGGGTAACGGGGAATCAGGGTTCGATTCCGGAGAGG
GAGCATGAGAAACGGCTACCACATCC
>HOIR5KG01BNNG3__(reversed) rank=0014810 x=562.0 y=1285.0 length=444
CAAAGATTAAGCCATGCATGTCTAAGTACATACTTTTACATGGTGAAACCGCGAATGGCT
CATTAAATCAGTTATGGTTCCTTAGATCGTACAATCCTACTTGGATAACTGTGGTAATTC
TAGAGCTAATACATGAAACTGACGCTCCGACCCTCTGGGAAAGAGCGCGTTTATTAGAAC
AAGACCAGTCGGGGTTCTGCCCCGTACGATTGGTGATACTGGATAACTTTGTGCAGATCG
CACGGCCTCGCGCCGGCGACGTATCTTTCAAATGTCTGCCCTATCAACTGTCGATGGTAC
GTGATATGCCTACCATGGTTGTAACGGGTAACGGGGAATCAGGGTTCGATTCCGGAGAGG
GAGCATGAGAAACGGCTACCACATCC
>HOIR5KG01A0A4T__(reversed) rank=0015084 x=296.0 y=1739.0 length=444
CAAAGATTAAGCCATGCATGTCTAAGTACATACTTTTACATGGTGAAACCGCGAATGGCT
CATTAAATCAGTTATGGTTCCTTAGATCGTACAATCCTACTTGGATAACTGTGGTAATTC
TAGAGCTAATACATGAAACTGACGCTCCGACCCTCTGGGAAAGAGCGCGTTTATTAGAAC
AAGACCAGTCGGGGTTCTGCCCCGTACGATTGGTGATACTGGATAACTTTGTGCAGATCG
CACGGCCTCGCGCCGGCGACGTATCTTTCAAATGTCTGCCCTATCAACTGTCGATGGTAC
GTGATATGCCTACCATGGTTGTAACGGGTAACGGGGAATCAGGGTTCGATTCCGGAGAGG
GAGCATGAGAAACGGCTACCACATCC
>HOIR5KG01BUWXM__(reversed) rank=0015087 x=645.0 y=168.0 length=444
CAAAGATTAAGCCATGCATGTCTAAGTACATACTTTTACATGGTGAAACCGCGAATGGCT
CATTAAATCAGTTATGGTTCCTTAGATCGTACAATCCTACTTGGATAACTGTGGTAATTC
TAGAGCTAATACATGAAACTGACGCTCCGACCCTCTGGGAAAGAGCGCGTTTATTAGAAC
AAGACCAGTCGGGGTTCTGCCCCGTACGATTGGTGATACTGGATAACTTTGTGCAGATCG
CACGGCCTCGCGCCGGCGACGTATCTTTCAAATGTCTGCCCTATCAACTGTCGATGGTAC
GTGATATGCCTACCATGGTTGTAACGGGTAACGGGGAATCAGGGTTCGATTCCGGAGAGG
GAGCATGAGAAACGGCTACCACATCC
>HOIR5KG01A4EJM__(reversed) rank=0015140 x=343.0 y=272.5 length=444
CAAAGATTAAGCCATGCATGTCTAAGTACATACTTTTACATGGTGAAACCGCGAATGGCT
CATTAAATCAGTTATGGTTCCTTAGATCGTACAATCCTACTTGGATAACTGTGGTAATTC
TAGAGCTAATACATGAAACTGACGCTCCGACCCTCTGGGAAAGAGCGCGTTTATTAGAAC
AAGACCAGTCGGGGTTCTGCCCCGTACGATTGGTGATACTGGATAACTTTGTGCAGATCG
CACGGCCTCGCGCCGGCGACGTATCTTTCAAATGTCTGCCCTATCAACTGTCGATGGTAC
GTGATATGCCTACCATGGTTGTAACGGGTAACGGGGAATCAGGGTTCGATTCCGGAGAGG
GAGCATGAGAAACGGCTACCACATCC
>HOIR5KG01BJCJU__(reversed) rank=0015340 x=513.0 y=1208.0 length=444
CAAAGATTAAGCCATGCATGTCTAAGTACATACTTTTACATGGTGAAACCGCGAATGGCT
CATTAAATCAGTTATGGTTCCTTAGATCGTACAATCCTACTTGGATAACTGTGGTAATTC
TAGAGCTAATACATGAAACTGACGCTCCGACCCTCTGGGAAAGAGCGCGTTTATTAGAAC
AAGACCAGTCGGGGTTCTGCCCCGTACGATTGGTGATACTGGATAACTTTGTGCAGATCG
CACGGCCTCGCGCCGGCGACGTATCTTTCAAATGTCTGCCCTATCAACTGTCGATGGTAC
GTGATATGCCTACCATGGTTGTAACGGGTAACGGGGAATCAGGGTTCGATTCCGGAGAGG
GAGCATGAGAAACGGCTACCACATCC
>HOIR5KG01AU902__(reversed) rank=0015361 x=239.0 y=500.0 length=444
CAAAGATTAAGCCATGCATGTCTAAGTACATACTTTTACATGGTGAAACCGCGAATGGCT
CATTAAATCAGTTATGGTTCCTTAGATCGTACAATCCTACTTGGATAACTGTGGTAATTC
TAGAGCTAATACATGAAACTGACGCTCCGACCCTCTGGGAAAGAGCGCGTTTATTAGAAC
AAGACCAGTCGGGGTTCTGCCCCGTACGATTGGTGATACTGGATAACTTTGTGCAGATCG
CACGGCCTCGCGCCGGCGACGTATCTTTCAAATGTCTGCCCTATCAACTGTCGATGGTAC
GTGATATGCCTACCATGGTTGTAACGGGTAACGGGGAATCAGGGTTCGATTCCGGAGAGG
GAGCATGAGAAACGGCTACCACATCC
>HOIR5KG01AGCHM__(reversed) rank=0015600 x=69.0 y=168.0 length=444
CAAAGATTAAGCCATGCATGTCTAAGTACATACTTTTACATGGTGAAACCGCGAATGGCT
CATTAAATCAGTTATGGTTCCTTAGATCGTACAATCCTACTTGGATAACTGTGGTAATTC
TAGAGCTAATACATGAAACTGACGCTCCGACCCTCTGGGAAAGAGCGCGTTTATTAGAAC
AAGACCAGTCGGGGTTCTGCCCCGTACGATTGGTGATACTGGATAACTTTGTGCAGATCG
CACGGCCTCGCGCCGGCGACGTATCTTTCAAATGTCTGCCCTATCAACTGTCGATGGTAC
GTGATATGCCTACCATGGTTGTAACGGGTAACGGGGAATCAGGGTTCGATTCCGGAGAGG
GAGCATGAGAAACGGCTACCACATCC
>HOIR5KG01AA9IS__(reversed) rank=0015605 x=11.0 y=610.0 length=444
CAAAGATTAAGCCATGCATGTCTAAGTACATACTTTTACATGGTGAAACCGCGAATGGCT
CATTAAATCAGTTATGGTTCCTTAGATCGTACAATCCTACTTGGATAACTGTGGTAATTC
TAGAGCTAATACATGAAACTGACGCTCCGACCCTCTGGGAAAGAGCGCGTTTATTAGAAC
AAGACCAGTCGGGGTTCTGCCCCGTACGATTGGTGATACTGGATAACTTTGTGCAGATCG
CACGGCCTCGCGCCGGCGACGTATCTTTCAAATGTCTGCCCTATCAACTGTCGATGGTAC
GTGATATGCCTACCATGGTTGTAACGGGTAACGGGGAATCAGGGTTCGATTCCGGAGAGG
GAGCATGAGAAACGGCTACCACATCC
>HOIR5KG01BN9RB__(reversed) rank=0015657 x=569.0 y=1493.0 length=444
CAAAGATTAAGCCATGCATGTCTAAGTACATACTTTTACATGGTGAAACCGCGAATGGCT
CATTAAATCAGTTATGGTTCCTTAGATCGTACAATCCTACTTGGATAACTGTGGTAATTC
TAGAGCTAATACATGAAACTGACGCTCCGACCCTCTGGGAAAGAGCGCGTTTATTAGAAC
AAGACCAGTCGGGGTTCTGCCCCGTACGATTGGTGATACTGGATAACTTTGTGCAGATCG
CACGGCCTCGCGCCGGCGACGTATCTTTCAAATGTCTGCCCTATCAACTGTCGATGGTAC
GTGATATGCCTACCATGGTTGTAACGGGTAACGGGGAATCAGGGTTCGATTCCGGAGAGG
GAGCATGAGAAACGGCTACCACATCC
>HOIR5KG01BDAC0__(reversed) rank=0015778 x=444.0 y=1058.0 length=444
CAAAGATTAAGCCATGCATGTCTAAGTACATACTTTTACATGGTGAAACCGCGAATGGCT
CATTAAATCAGTTATGGTTCCTTAGATCGTACAATCCTACTTGGATAACTGTGGTAATTC
TAGAGCTAATACATGAAACTGACGCTCCGACCCTCTGGGAAAGAGCGCGTTTATTAGAAC
AAGACCAGTCGGGGTTCTGCCCCGTACGATTGGTGATACTGGATAACTTTGTGCAGATCG
CACGGCCTCGCGCCGGCGACGTATCTTTCAAATGTCTGCCCTATCAACTGTCGATGGTAC
GTGATATGCCTACCATGGTTGTAACGGGTAACGGGGAATCAGGGTTCGATTCCGGAGAGG
GAGCATGAGAAACGGCTACCACATCC
>HOIR5KG01AH3VY__(reversed) rank=0015801 x=89.0 y=412.0 length=444
CAAAGATTAAGCCATGCATGTCTAAGTACATACTTTTACATGGTGAAACCGCGAATGGCT
CATTAAATCAGTTATGGTTCCTTAGATCGTACAATCCTACTTGGATAACTGTGGTAATTC
TAGAGCTAATACATGAAACTGACGCTCCGACCCTCTGGGAAAGAGCGCGTTTATTAGAAC
AAGACCAGTCGGGGTTCTGCCCCGTACGATTGGTGATACTGGATAACTTTGTGCAGATCG
CACGGCCTCGCGCCGGCGACGTATCTTTCAAATGTCTGCCCTATCAACTGTCGATGGTAC
GTGATATGCCTACCATGGTTGTAACGGGTAACGGGGAATCAGGGTTCGATTCCGGAGAGG
GAGCATGAGAAACGGCTACCACATCC
>HOIR5KG01ADQM7__(reversed) rank=0016131 x=39.5 y=1425.5 length=444
CAAAGATTAAGCCATGCATGTCTAAGTACATACTTTTACATGGTGAAACCGCGAATGGCT
CATTAAATCAGTTATGGTTCCTTAGATCGTACAATCCTACTTGGATAACTGTGGTAATTC
TAGAGCTAATACATGAAACTGACGCTCCGACCCTCTGGGAAAGAGCGCGTTTATTAGAAC
AAGACCAGTCGGGGTTCTGCCCCGTACGATTGGTGATACTGGATAACTTTGTGCAGATCG
CACGGCCTCGCGCCGGCGACGTATCTTTCAAATGTCTGCCCTATCAACTGTCGATGGTAC
GTGATATGCCTACCATGGTTGTAACGGGTAACGGGGAATCAGGGTTCGATTCCGGAGAGG
GAGCATGAGAAACGGCTACCACATCC
>HOIR5KG01AVMI9__(reversed) rank=0016159 x=243.0 y=323.0 length=444
CAAAGATTAAGCCATGCATGTCTAAGTACATACTTTTACATGGTGAAACCGCGAATGGCT
CATTAAATCAGTTATGGTTCCTTAGATCGTACAATCCTACTTGGATAACTGTGGTAATTC
TAGAGCTAATACATGAAACTGACGCTCCGACCCTCTGGGAAAGAGCGCGTTTATTAGAAC
AAGACCAGTCGGGGTTCTGCCCCGTACGATTGGTGATACTGGATAACTTTGTGCAGATCG
CACGGCCTCGCGCCGGCGACGTATCTTTCAAATGTCTGCCCTATCAACTGTCGATGGTAC
GTGATATGCCTACCATGGTTGTAACGGGTAACGGGGAATCAGGGTTCGATTCCGGAGAGG
GAGCATGAGAAACGGCTACCACATCC
>HOIR5KG01BSZI1__(reversed) rank=0016185 x=623.0 y=331.0 length=444
CAAAGATTAAGCCATGCATGTCTAAGTACATACTTTTACATGGTGAAACCGCGAATGGCT
CATTAAATCAGTTATGGTTCCTTAGATCGTACAATCCTACTTGGATAACTGTGGTAATTC
TAGAGCTAATACATGAAACTGACGCTCCGACCCTCTGGGAAAGAGCGCGTTTATTAGAAC
AAGACCAGTCGGGGTTCTGCCCCGTACGATTGGTGATACTGGATAACTTTGTGCAGATCG
CACGGCCTCGCGCCGGCGACGTATCTTTCAAATGTCTGCCCTATCAACTGTCGATGGTAC
GTGATATGCCTACCATGGTTGTAACGGGTAACGGGGAATCAGGGTTCGATTCCGGAGAGG
GAGCATGAGAAACGGCTACCACATCC
>HOIR5KG01AYDN8__(reversed) rank=0016274 x=274.0 y=1830.0 length=444
CAAAGATTAAGCCATGCATGTCTAAGTACATACTTTTACATGGTGAAACCGCGAATGGCT
CATTAAATCAGTTATGGTTCCTTAGATCGTACAATCCTACTTGGATAACTGTGGTAATTC
TAGAGCTAATACATGAAACTGACGCTCCGACCCTCTGGGAAAGAGCGCGTTTATTAGAAC
AAGACCAGTCGGGGTTCTGCCCCGTACGATTGGTGATACTGGATAACTTTGTGCAGATCG
CACGGCCTCGCGCCGGCGACGTATCTTTCAAATGTCTGCCCTATCAACTGTCGATGGTAC
GTGATATGCCTACCATGGTTGTAACGGGTAACGGGGAATCAGGGTTCGATTCCGGAGAGG
GAGCATGAGAAACGGCTACCACATCC
>HOIR5KG01BLO4Q__(reversed) rank=0016367 x=540.0 y=232.5 length=444
CAAAGATTAAGCCATGCATGTCTAAGTACATACTTTTACATGGTGAAACCGCGAATGGCT
CATTAAATCAGTTATGGTTCCTTAGATCGTACAATCCTACTTGGATAACTGTGGTAATTC
TAGAGCTAATACATGAAACTGACGCTCCGACCCTCTGGGAAAGAGCGCGTTTATTAGAAC
AAGACCAGTCGGGGTTCTGCCCCGTACGATTGGTGATACTGGATAACTTTGTGCAGATCG
CACGGCCTCGCGCCGGCGACGTATCTTTCAAATGTCTGCCCTATCAACTGTCGATGGTAC
GTGATATGCCTACCATGGTTGTAACGGGTAACGGGGAATCAGGGTTCGATTCCGGAGAGG
GAGCATGAGAAACGGCTACCACATCC
>HOIR5KG01A8MXU__(reversed) rank=0016399 x=391.0 y=1168.0 length=444
CAAAGATTAAGCCATGCATGTCTAAGTACATACTTTTACATGGTGAAACCGCGAATGGCT
CATTAAATCAGTTATGGTTCCTTAGATCGTACAATCCTACTTGGATAACTGTGGTAATTC
TAGAGCTAATACATGAAACTGACGCTCCGACCCTCTGGGAAAGAGCGCGTTTATTAGAAC
AAGACCAGTCGGGGTTCTGCCCCGTACGATTGGTGATACTGGATAACTTTGTGCAGATCG
CACGGCCTCGCGCCGGCGACGTATCTTTCAAATGTCTGCCCTATCAACTGTCGATGGTAC
GTGATATGCCTACCATGGTTGTAACGGGTAACGGGGAATCAGGGTTCGATTCCGGAGAGG
GAGCATGAGAAACGGCTACCACATCC
>HOIR5KG01B2BAN__(reversed) rank=0016686 x=729.0 y=1309.5 length=444
CAAAGATTAAGCCATGCATGTCTAAGTACATACTTTTACATGGTGAAACCGCGAATGGCT
CATTAAATCAGTTATGGTTCCTTAGATCGTACAATCCTACTTGGATAACTGTGGTAATTC
TAGAGCTAATACATGAAACTGACGCTCCGACCCTCTGGGAAAGAGCGCGTTTATTAGAAC
AAGACCAGTCGGGGTTCTGCCCCGTACGATTGGTGATACTGGATAACTTTGTGCAGATCG
CACGGCCTCGCGCCGGCGACGTATCTTTCAAATGTCTGCCCTATCAACTGTCGATGGTAC
GTGATATGCCTACCATGGTTGTAACGGGTAACGGGGAATCAGGGTTCGATTCCGGAGAGG
GAGCATGAGAAACGGCTACCACATCC
>HOIR5KG01BAP4N__(reversed) rank=0016876 x=415.5 y=309.0 length=444
CAAAGATTAAGCCATGCATGTCTAAGTACATACTTTTACATGGTGAAACCGCGAATGGCT
CATTAAATCAGTTATGGTTCCTTAGATCGTACAATCCTACTTGGATAACTGTGGTAATTC
TAGAGCTAATACATGAAACTGACGCTCCGACCCTCTGGGAAAGAGCGCGTTTATTAGAAC
AAGACCAGTCGGGGTTCTGCCCCGTACGATTGGTGATACTGGATAACTTTGTGCAGATCG
CACGGCCTCGCGCCGGCGACGTATCTTTCAAATGTCTGCCCTATCAACTGTCGATGGTAC
GTGATATGCCTACCATGGTTGTAACGGGTAACGGGGAATCAGGGTTCGATTCCGGAGAGG
GAGCATGAGAAACGGCTACCACATCC
>HOIR5KG01A6IX4__(reversed) rank=0016892 x=367.0 y=986.5 length=444
CAAAGATTAAGCCATGCATGTCTAAGTACATACTTTTACATGGTGAAACCGCGAATGGCT
CATTAAATCAGTTATGGTTCCTTAGATCGTACAATCCTACTTGGATAACTGTGGTAATTC
TAGAGCTAATACATGAAACTGACGCTCCGACCCTCTGGGAAAGAGCGCGTTTATTAGAAC
AAGACCAGTCGGGGTTCTGCCCCGTACGATTGGTGATACTGGATAACTTTGTGCAGATCG
CACGGCCTCGCGCCGGCGACGTATCTTTCAAATGTCTGCCCTATCAACTGTCGATGGTAC
GTGATATGCCTACCATGGTTGTAACGGGTAACGGGGAATCAGGGTTCGATTCCGGAGAGG
GAGCATGAGAAACGGCTACCACATCC
>HOIR5KG01BRR6A__(reversed) rank=0017008 x=609.0 y=1488.5 length=444
CAAAGATTAAGCCATGCATGTCTAAGTACATACTTTTACATGGTGAAACCGCGAATGGCT
CATTAAATCAGTTATGGTTCCTTAGATCGTACAATCCTACTTGGATAACTGTGGTAATTC
TAGAGCTAATACATGAAACTGACGCTCCGACCCTCTGGGAAAGAGCGCGTTTATTAGAAC
AAGACCAGTCGGGGTTCTGCCCCGTACGATTGGTGATACTGGATAACTTTGTGCAGATCG
CACGGCCTCGCGCCGGCGACGTATCTTTCAAATGTCTGCCCTATCAACTGTCGATGGTAC
GTGATATGCCTACCATGGTTGTAACGGGTAACGGGGAATCAGGGTTCGATTCCGGAGAGG
GAGCATGAGAAACGGCTACCACATCC
>HOIR5KG01AWLDP__(reversed) rank=0017288 x=254.0 y=427.5 length=444
CAAAGATTAAGCCATGCATGTCTAAGTACATACTTTTACATGGTGAAACCGCGAATGGCT
CATTAAATCAGTTATGGTTCCTTAGATCGTACAATCCTACTTGGATAACTGTGGTAATTC
TAGAGCTAATACATGAAACTGACGCTCCGACCCTCTGGGAAAGAGCGCGTTTATTAGAAC
AAGACCAGTCGGGGTTCTGCCCCGTACGATTGGTGATACTGGATAACTTTGTGCAGATCG
CACGGCCTCGCGCCGGCGACGTATCTTTCAAATGTCTGCCCTATCAACTGTCGATGGTAC
GTGATATGCCTACCATGGTTGTAACGGGTAACGGGGAATCAGGGTTCGATTCCGGAGAGG
GAGCATGAGAAACGGCTACCACATCC
>HOIR5KG01ADNS0__(reversed) rank=0017445 x=38.5 y=1842.0 length=444
CAAAGATTAAGCCATGCATGTCTAAGTACATACTTTTACATGGTGAAACCGCGAATGGCT
CATTAAATCAGTTATGGTTCCTTAGATCGTACAATCCTACTTGGATAACTGTGGTAATTC
TAGAGCTAATACATGAAACTGACGCTCCGACCCTCTGGGAAAGAGCGCGTTTATTAGAAC
AAGACCAGTCGGGGTTCTGCCCCGTACGATTGGTGATACTGGATAACTTTGTGCAGATCG
CACGGCCTCGCGCCGGCGACGTATCTTTCAAATGTCTGCCCTATCAACTGTCGATGGTAC
GTGATATGCCTACCATGGTTGTAACGGGTAACGGGGAATCAGGGTTCGATTCCGGAGAGG
GAGCATGAGAAACGGCTACCACATCC
>HOIR5KG01A18LM__(reversed) rank=0017492 x=318.0 y=1656.5 length=444
CAAAGATTAAGCCATGCATGTCTAAGTACATACTTTTACATGGTGAAACCGCGAATGGCT
CATTAAATCAGTTATGGTTCCTTAGATCGTACAATCCTACTTGGATAACTGTGGTAATTC
TAGAGCTAATACATGAAACTGACGCTCCGACCCTCTGGGAAAGAGCGCGTTTATTAGAAC
AAGACCAGTCGGGGTTCTGCCCCGTACGATTGGTGATACTGGATAACTTTGTGCAGATCG
CACGGCCTCGCGCCGGCGACGTATCTTTCAAATGTCTGCCCTATCAACTGTCGATGGTAC
GTGATATGCCTACCATGGTTGTAACGGGTAACGGGGAATCAGGGTTCGATTCCGGAGAGG
GAGCATGAGAAACGGCTACCACATCC
>HOIR5KG01BW4YV__(reversed) rank=0017731 x=670.0 y=1493.5 length=444
CAAAGATTAAGCCATGCATGTCTAAGTACATACTTTTACATGGTGAAACCGCGAATGGCT
CATTAAATCAGTTATGGTTCCTTAGATCGTACAATCCTACTTGGATAACTGTGGTAATTC
TAGAGCTAATACATGAAACTGACGCTCCGACCCTCTGGGAAAGAGCGCGTTTATTAGAAC
AAGACCAGTCGGGGTTCTGCCCCGTACGATTGGTGATACTGGATAACTTTGTGCAGATCG
CACGGCCTCGCGCCGGCGACGTATCTTTCAAATGTCTGCCCTATCAACTGTCGATGGTAC
GTGATATGCCTACCATGGTTGTAACGGGTAACGGGGAATCAGGGTTCGATTCCGGAGAGG
GAGCATGAGAAACGGCTACCACATCC
>HOIR5KG01BN2SL__(reversed) rank=0017798 x=567.0 y=659.0 length=444
CAAAGATTAAGCCATGCATGTCTAAGTACATACTTTTACATGGTGAAACCGCGAATGGCT
CATTAAATCAGTTATGGTTCCTTAGATCGTACAATCCTACTTGGATAACTGTGGTAATTC
TAGAGCTAATACATGAAACTGACGCTCCGACCCTCTGGGAAAGAGCGCGTTTATTAGAAC
AAGACCAGTCGGGGTTCTGCCCCGTACGATTGGTGATACTGGATAACTTTGTGCAGATCG
CACGGCCTCGCGCCGGCGACGTATCTTTCAAATGTCTGCCCTATCAACTGTCGATGGTAC
GTGATATGCCTACCATGGTTGTAACGGGTAACGGGGAATCAGGGTTCGATTCCGGAGAGG
GAGCATGAGAAACGGCTACCACATCC
>HOIR5KG01BGZNA__(reversed) rank=0017893 x=486.0 y=1764.0 length=444
CAAAGATTAAGCCATGCATGTCTAAGTACATACTTTTACATGGTGAAACCGCGAATGGCT
CATTAAATCAGTTATGGTTCCTTAGATCGTACAATCCTACTTGGATAACTGTGGTAATTC
TAGAGCTAATACATGAAACTGACGCTCCGACCCTCTGGGAAAGAGCGCGTTTATTAGAAC
AAGACCAGTCGGGGTTCTGCCCCGTACGATTGGTGATACTGGATAACTTTGTGCAGATCG
CACGGCCTCGCGCCGGCGACGTATCTTTCAAATGTCTGCCCTATCAACTGTCGATGGTAC
GTGATATGCCTACCATGGTTGTAACGGGTAACGGGGAATCAGGGTTCGATTCCGGAGAGG
GAGCATGAGAAACGGCTACCACATCC
>HOIR5KG01ALCKU__(reversed) rank=0017929 x=126.0 y=92.0 length=444
CAAAGATTAAGCCATGCATGTCTAAGTACATACTTTTACATGGTGAAACCGCGAATGGCT
CATTAAATCAGTTATGGTTCCTTAGATCGTACAATCCTACTTGGATAACTGTGGTAATTC
TAGAGCTAATACATGAAACTGACGCTCCGACCCTCTGGGAAAGAGCGCGTTTATTAGAAC
AAGACCAGTCGGGGTTCTGCCCCGTACGATTGGTGATACTGGATAACTTTGTGCAGATCG
CACGGCCTCGCGCCGGCGACGTATCTTTCAAATGTCTGCCCTATCAACTGTCGATGGTAC
GTGATATGCCTACCATGGTTGTAACGGGTAACGGGGAATCAGGGTTCGATTCCGGAGAGG
GAGCATGAGAAACGGCTACCACATCC
>HOIR5KG01AI3QZ__(reversed) rank=0017938 x=100.0 y=1833.0 length=444
CAAAGATTAAGCCATGCATGTCTAAGTACATACTTTTACATGGTGAAACCGCGAATGGCT
CATTAAATCAGTTATGGTTCCTTAGATCGTACAATCCTACTTGGATAACTGTGGTAATTC
TAGAGCTAATACATGAAACTGACGCTCCGACCCTCTGGGAAAGAGCGCGTTTATTAGAAC
AAGACCAGTCGGGGTTCTGCCCCGTACGATTGGTGATACTGGATAACTTTGTGCAGATCG
CACGGCCTCGCGCCGGCGACGTATCTTTCAAATGTCTGCCCTATCAACTGTCGATGGTAC
GTGATATGCCTACCATGGTTGTAACGGGTAACGGGGAATCAGGGTTCGATTCCGGAGAGG
GAGCATGAGAAACGGCTACCACATCC
>HOIR5KG01BHXWK__(reversed) rank=0017941 x=497.0 y=1106.5 length=444
CAAAGATTAAGCCATGCATGTCTAAGTACATACTTTTACATGGTGAAACCGCGAATGGCT
CATTAAATCAGTTATGGTTCCTTAGATCGTACAATCCTACTTGGATAACTGTGGTAATTC
TAGAGCTAATACATGAAACTGACGCTCCGACCCTCTGGGAAAGAGCGCGTTTATTAGAAC
AAGACCAGTCGGGGTTCTGCCCCGTACGATTGGTGATACTGGATAACTTTGTGCAGATCG
CACGGCCTCGCGCCGGCGACGTATCTTTCAAATGTCTGCCCTATCAACTGTCGATGGTAC
GTGATATGCCTACCATGGTTGTAACGGGTAACGGGGAATCAGGGTTCGATTCCGGAGAGG
GAGCATGAGAAACGGCTACCACATCC
>HOIR5KG01BWYZQ__(reversed) rank=0018145 x=668.0 y=1940.5 length=444
CAAAGATTAAGCCATGCATGTCTAAGTACATACTTTTACATGGTGAAACCGCGAATGGCT
CATTAAATCAGTTATGGTTCCTTAGATCGTACAATCCTACTTGGATAACTGTGGTAATTC
TAGAGCTAATACATGAAACTGACGCTCCGACCCTCTGGGAAAGAGCGCGTTTATTAGAAC
AAGACCAGTCGGGGTTCTGCCCCGTACGATTGGTGATACTGGATAACTTTGTGCAGATCG
CACGGCCTCGCGCCGGCGACGTATCTTTCAAATGTCTGCCCTATCAACTGTCGATGGTAC
GTGATATGCCTACCATGGTTGTAACGGGTAACGGGGAATCAGGGTTCGATTCCGGAGAGG
GAGCATGAGAAACGGCTACCACATCC
>HOIR5KG01ANXHT__(reversed) rank=0018176 x=155.0 y=1727.0 length=444
CAAAGATTAAGCCATGCATGTCTAAGTACATACTTTTACATGGTGAAACCGCGAATGGCT
CATTAAATCAGTTATGGTTCCTTAGATCGTACAATCCTACTTGGATAACTGTGGTAATTC
TAGAGCTAATACATGAAACTGACGCTCCGACCCTCTGGGAAAGAGCGCGTTTATTAGAAC
AAGACCAGTCGGGGTTCTGCCCCGTACGATTGGTGATACTGGATAACTTTGTGCAGATCG
CACGGCCTCGCGCCGGCGACGTATCTTTCAAATGTCTGCCCTATCAACTGTCGATGGTAC
GTGATATGCCTACCATGGTTGTAACGGGTAACGGGGAATCAGGGTTCGATTCCGGAGAGG
GAGCATGAGAAACGGCTACCACATCC
>HOIR5KG01AJE6J__(reversed) rank=0018223 x=104.0 y=265.0 length=444
CAAAGATTAAGCCATGCATGTCTAAGTACATACTTTTACATGGTGAAACCGCGAATGGCT
CATTAAATCAGTTATGGTTCCTTAGATCGTACAATCCTACTTGGATAACTGTGGTAATTC
TAGAGCTAATACATGAAACTGACGCTCCGACCCTCTGGGAAAGAGCGCGTTTATTAGAAC
AAGACCAGTCGGGGTTCTGCCCCGTACGATTGGTGATACTGGATAACTTTGTGCAGATCG
CACGGCCTCGCGCCGGCGACGTATCTTTCAAATGTCTGCCCTATCAACTGTCGATGGTAC
GTGATATGCCTACCATGGTTGTAACGGGTAACGGGGAATCAGGGTTCGATTCCGGAGAGG
GAGCATGAGAAACGGCTACCACATCC
>HOIR5KG01AOMMB__(reversed) rank=0018262 x=163.5 y=1521.0 length=444
CAAAGATTAAGCCATGCATGTCTAAGTACATACTTTTACATGGTGAAACCGCGAATGGCT
CATTAAATCAGTTATGGTTCCTTAGATCGTACAATCCTACTTGGATAACTGTGGTAATTC
TAGAGCTAATACATGAAACTGACGCTCCGACCCTCTGGGAAAGAGCGCGTTTATTAGAAC
AAGACCAGTCGGGGTTCTGCCCCGTACGATTGGTGATACTGGATAACTTTGTGCAGATCG
CACGGCCTCGCGCCGGCGACGTATCTTTCAAATGTCTGCCCTATCAACTGTCGATGGTAC
GTGATATGCCTACCATGGTTGTAACGGGTAACGGGGAATCAGGGTTCGATTCCGGAGAGG
GAGCATGAGAAACGGCTACCACATCC
>HOIR5KG01ASK52__(reversed) rank=0018415 x=208.0 y=1944.5 length=444
CAAAGATTAAGCCATGCATGTCTAAGTACATACTTTTACATGGTGAAACCGCGAATGGCT
CATTAAATCAGTTATGGTTCCTTAGATCGTACAATCCTACTTGGATAACTGTGGTAATTC
TAGAGCTAATACATGAAACTGACGCTCCGACCCTCTGGGAAAGAGCGCGTTTATTAGAAC
AAGACCAGTCGGGGTTCTGCCCCGTACGATTGGTGATACTGGATAACTTTGTGCAGATCG
CACGGCCTCGCGCCGGCGACGTATCTTTCAAATGTCTGCCCTATCAACTGTCGATGGTAC
GTGATATGCCTACCATGGTTGTAACGGGTAACGGGGAATCAGGGTTCGATTCCGGAGAGG
GAGCATGAGAAACGGCTACCACATCC
>HOIR5KG01A44R3__(reversed) rank=0018466 x=351.0 y=1505.0 length=444
CAAAGATTAAGCCATGCATGTCTAAGTACATACTTTTACATGGTGAAACCGCGAATGGCT
CATTAAATCAGTTATGGTTCCTTAGATCGTACAATCCTACTTGGATAACTGTGGTAATTC
TAGAGCTAATACATGAAACTGACGCTCCGACCCTCTGGGAAAGAGCGCGTTTATTAGAAC
AAGACCAGTCGGGGTTCTGCCCCGTACGATTGGTGATACTGGATAACTTTGTGCAGATCG
CACGGCCTCGCGCCGGCGACGTATCTTTCAAATGTCTGCCCTATCAACTGTCGATGGTAC
GTGATATGCCTACCATGGTTGTAACGGGTAACGGGGAATCAGGGTTCGATTCCGGAGAGG
GAGCATGAGAAACGGCTACCACATCC
>HOIR5KG01BL5DF__(reversed) rank=0018758 x=545.0 y=801.0 length=444
CAAAGATTAAGCCATGCATGTCTAAGTACATACTTTTACATGGTGAAACCGCGAATGGCT
CATTAAATCAGTTATGGTTCCTTAGATCGTACAATCCTACTTGGATAACTGTGGTAATTC
TAGAGCTAATACATGAAACTGACGCTCCGACCCTCTGGGAAAGAGCGCGTTTATTAGAAC
AAGACCAGTCGGGGTTCTGCCCCGTACGATTGGTGATACTGGATAACTTTGTGCAGATCG
CACGGCCTCGCGCCGGCGACGTATCTTTCAAATGTCTGCCCTATCAACTGTCGATGGTAC
GTGATATGCCTACCATGGTTGTAACGGGTAACGGGGAATCAGGGTTCGATTCCGGAGAGG
GAGCATGAGAAACGGCTACCACATCC
>HOIR5KG01BBYZ7__(reversed) rank=0018760 x=429.0 y=1125.0 length=444
CAAAGATTAAGCCATGCATGTCTAAGTACATACTTTTACATGGTGAAACCGCGAATGGCT
CATTAAATCAGTTATGGTTCCTTAGATCGTACAATCCTACTTGGATAACTGTGGTAATTC
TAGAGCTAATACATGAAACTGACGCTCCGACCCTCTGGGAAAGAGCGCGTTTATTAGAAC
AAGACCAGTCGGGGTTCTGCCCCGTACGATTGGTGATACTGGATAACTTTGTGCAGATCG
CACGGCCTCGCGCCGGCGACGTATCTTTCAAATGTCTGCCCTATCAACTGTCGATGGTAC
GTGATATGCCTACCATGGTTGTAACGGGTAACGGGGAATCAGGGTTCGATTCCGGAGAGG
GAGCATGAGAAACGGCTACCACATCC
>HOIR5KG01ARRQT__(reversed) rank=0018846 x=199.0 y=675.0 length=444
CAAAGATTAAGCCATGCATGTCTAAGTACATACTTTTACATGGTGAAACCGCGAATGGCT
CATTAAATCAGTTATGGTTCCTTAGATCGTACAATCCTACTTGGATAACTGTGGTAATTC
TAGAGCTAATACATGAAACTGACGCTCCGACCCTCTGGGAAAGAGCGCGTTTATTAGAAC
AAGACCAGTCGGGGTTCTGCCCCGTACGATTGGTGATACTGGATAACTTTGTGCAGATCG
CACGGCCTCGCGCCGGCGACGTATCTTTCAAATGTCTGCCCTATCAACTGTCGATGGTAC
GTGATATGCCTACCATGGTTGTAACGGGTAACGGGGAATCAGGGTTCGATTCCGGAGAGG
GAGCATGAGAAACGGCTACCACATCC
>HOIR5KG01BPOM1__(reversed) rank=0018868 x=585.0 y=1899.0 length=444
CAAAGATTAAGCCATGCATGTCTAAGTACATACTTTTACATGGTGAAACCGCGAATGGCT
CATTAAATCAGTTATGGTTCCTTAGATCGTACAATCCTACTTGGATAACTGTGGTAATTC
TAGAGCTAATACATGAAACTGACGCTCCGACCCTCTGGGAAAGAGCGCGTTTATTAGAAC
AAGACCAGTCGGGGTTCTGCCCCGTACGATTGGTGATACTGGATAACTTTGTGCAGATCG
CACGGCCTCGCGCCGGCGACGTATCTTTCAAATGTCTGCCCTATCAACTGTCGATGGTAC
GTGATATGCCTACCATGGTTGTAACGGGTAACGGGGAATCAGGGTTCGATTCCGGAGAGG
GAGCATGAGAAACGGCTACCACATCC
>HOIR5KG01AZT35__(reversed) rank=0018889 x=291.0 y=163.5 length=444
CAAAGATTAAGCCATGCATGTCTAAGTACATACTTTTACATGGTGAAACCGCGAATGGCT
CATTAAATCAGTTATGGTTCCTTAGATCGTACAATCCTACTTGGATAACTGTGGTAATTC
TAGAGCTAATACATGAAACTGACGCTCCGACCCTCTGGGAAAGAGCGCGTTTATTAGAAC
AAGACCAGTCGGGGTTCTGCCCCGTACGATTGGTGATACTGGATAACTTTGTGCAGATCG
CACGGCCTCGCGCCGGCGACGTATCTTTCAAATGTCTGCCCTATCAACTGTCGATGGTAC
GTGATATGCCTACCATGGTTGTAACGGGTAACGGGGAATCAGGGTTCGATTCCGGAGAGG
GAGCATGAGAAACGGCTACCACATCC
>HOIR5KG01BZHLZ__(reversed) rank=0018912 x=697.0 y=597.0 length=444
CAAAGATTAAGCCATGCATGTCTAAGTACATACTTTTACATGGTGAAACCGCGAATGGCT
CATTAAATCAGTTATGGTTCCTTAGATCGTACAATCCTACTTGGATAACTGTGGTAATTC
TAGAGCTAATACATGAAACTGACGCTCCGACCCTCTGGGAAAGAGCGCGTTTATTAGAAC
AAGACCAGTCGGGGTTCTGCCCCGTACGATTGGTGATACTGGATAACTTTGTGCAGATCG
CACGGCCTCGCGCCGGCGACGTATCTTTCAAATGTCTGCCCTATCAACTGTCGATGGTAC
GTGATATGCCTACCATGGTTGTAACGGGTAACGGGGAATCAGGGTTCGATTCCGGAGAGG
GAGCATGAGAAACGGCTACCACATCC
>HOIR5KG01BQYT4__(reversed) rank=0019259 x=600.0 y=330.0 length=444
CAAAGATTAAGCCATGCATGTCTAAGTACATACTTTTACATGGTGAAACCGCGAATGGCT
CATTAAATCAGTTATGGTTCCTTAGATCGTACAATCCTACTTGGATAACTGTGGTAATTC
TAGAGCTAATACATGAAACTGACGCTCCGACCCTCTGGGAAAGAGCGCGTTTATTAGAAC
AAGACCAGTCGGGGTTCTGCCCCGTACGATTGGTGATACTGGATAACTTTGTGCAGATCG
CACGGCCTCGCGCCGGCGACGTATCTTTCAAATGTCTGCCCTATCAACTGTCGATGGTAC
GTGATATGCCTACCATGGTTGTAACGGGTAACGGGGAATCAGGGTTCGATTCCGGAGAGG
GAGCATGAGAAACGGCTACCACATCC
>HOIR5KG01BR784__(reversed) rank=0019382 x=614.5 y=1846.0 length=444
CAAAGATTAAGCCATGCATGTCTAAGTACATACTTTTACATGGTGAAACCGCGAATGGCT
CATTAAATCAGTTATGGTTCCTTAGATCGTACAATCCTACTTGGATAACTGTGGTAATTC
TAGAGCTAATACATGAAACTGACGCTCCGACCCTCTGGGAAAGAGCGCGTTTATTAGAAC
AAGACCAGTCGGGGTTCTGCCCCGTACGATTGGTGATACTGGATAACTTTGTGCAGATCG
CACGGCCTCGCGCCGGCGACGTATCTTTCAAATGTCTGCCCTATCAACTGTCGATGGTAC
GTGATATGCCTACCATGGTTGTAACGGGTAACGGGGAATCAGGGTTCGATTCCGGAGAGG
GAGCATGAGAAACGGCTACCACATCC
>HOIR5KG01A678B__(reversed) rank=0019397 x=375.0 y=985.0 length=444
CAAAGATTAAGCCATGCATGTCTAAGTACATACTTTTACATGGTGAAACCGCGAATGGCT
CATTAAATCAGTTATGGTTCCTTAGATCGTACAATCCTACTTGGATAACTGTGGTAATTC
TAGAGCTAATACATGAAACTGACGCTCCGACCCTCTGGGAAAGAGCGCGTTTATTAGAAC
AAGACCAGTCGGGGTTCTGCCCCGTACGATTGGTGATACTGGATAACTTTGTGCAGATCG
CACGGCCTCGCGCCGGCGACGTATCTTTCAAATGTCTGCCCTATCAACTGTCGATGGTAC
GTGATATGCCTACCATGGTTGTAACGGGTAACGGGGAATCAGGGTTCGATTCCGGAGAGG
GAGCATGAGAAACGGCTACCACATCC
>HOIR5KG01AHK78__(reversed) rank=0019408 x=83.0 y=806.0 length=444
CAAAGATTAAGCCATGCATGTCTAAGTACATACTTTTACATGGTGAAACCGCGAATGGCT
CATTAAATCAGTTATGGTTCCTTAGATCGTACAATCCTACTTGGATAACTGTGGTAATTC
TAGAGCTAATACATGAAACTGACGCTCCGACCCTCTGGGAAAGAGCGCGTTTATTAGAAC
AAGACCAGTCGGGGTTCTGCCCCGTACGATTGGTGATACTGGATAACTTTGTGCAGATCG
CACGGCCTCGCGCCGGCGACGTATCTTTCAAATGTCTGCCCTATCAACTGTCGATGGTAC
GTGATATGCCTACCATGGTTGTAACGGGTAACGGGGAATCAGGGTTCGATTCCGGAGAGG
GAGCATGAGAAACGGCTACCACATCC
>HOIR5KG01AIDFE__(reversed) rank=0019533 x=92.0 y=488.5 length=444
CAAAGATTAAGCCATGCATGTCTAAGTACATACTTTTACATGGTGAAACCGCGAATGGCT
CATTAAATCAGTTATGGTTCCTTAGATCGTACAATCCTACTTGGATAACTGTGGTAATTC
TAGAGCTAATACATGAAACTGACGCTCCGACCCTCTGGGAAAGAGCGCGTTTATTAGAAC
AAGACCAGTCGGGGTTCTGCCCCGTACGATTGGTGATACTGGATAACTTTGTGCAGATCG
CACGGCCTCGCGCCGGCGACGTATCTTTCAAATGTCTGCCCTATCAACTGTCGATGGTAC
GTGATATGCCTACCATGGTTGTAACGGGTAACGGGGAATCAGGGTTCGATTCCGGAGAGG
GAGCATGAGAAACGGCTACCACATCC
>HOIR5KG01BQFWN__(reversed) rank=0019638 x=594.0 y=373.5 length=444
CAAAGATTAAGCCATGCATGTCTAAGTACATACTTTTACATGGTGAAACCGCGAATGGCT
CATTAAATCAGTTATGGTTCCTTAGATCGTACAATCCTACTTGGATAACTGTGGTAATTC
TAGAGCTAATACATGAAACTGACGCTCCGACCCTCTGGGAAAGAGCGCGTTTATTAGAAC
AAGACCAGTCGGGGTTCTGCCCCGTACGATTGGTGATACTGGATAACTTTGTGCAGATCG
CACGGCCTCGCGCCGGCGACGTATCTTTCAAATGTCTGCCCTATCAACTGTCGATGGTAC
GTGATATGCCTACCATGGTTGTAACGGGTAACGGGGAATCAGGGTTCGATTCCGGAGAGG
GAGCATGAGAAACGGCTACCACATCC
>HOIR5KG01A47MS__(reversed) rank=0020035 x=352.0 y=1106.5 length=444
CAAAGATTAAGCCATGCATGTCTAAGTACATACTTTTACATGGTGAAACCGCGAATGGCT
CATTAAATCAGTTATGGTTCCTTAGATCGTACAATCCTACTTGGATAACTGTGGTAATTC
TAGAGCTAATACATGAAACTGACGCTCCGACCCTCTGGGAAAGAGCGCGTTTATTAGAAC
AAGACCAGTCGGGGTTCTGCCCCGTACGATTGGTGATACTGGATAACTTTGTGCAGATCG
CACGGCCTCGCGCCGGCGACGTATCTTTCAAATGTCTGCCCTATCAACTGTCGATGGTAC
GTGATATGCCTACCATGGTTGTAACGGGTAACGGGGAATCAGGGTTCGATTCCGGAGAGG
GAGCATGAGAAACGGCTACCACATCC
>HOIR5KG01BVPRG__(reversed) rank=0020078 x=654.0 y=666.0 length=444
CAAAGATTAAGCCATGCATGTCTAAGTACATACTTTTACATGGTGAAACCGCGAATGGCT
CATTAAATCAGTTATGGTTCCTTAGATCGTACAATCCTACTTGGATAACTGTGGTAATTC
TAGAGCTAATACATGAAACTGACGCTCCGACCCTCTGGGAAAGAGCGCGTTTATTAGAAC
AAGACCAGTCGGGGTTCTGCCCCGTACGATTGGTGATACTGGATAACTTTGTGCAGATCG
CACGGCCTCGCGCCGGCGACGTATCTTTCAAATGTCTGCCCTATCAACTGTCGATGGTAC
GTGATATGCCTACCATGGTTGTAACGGGTAACGGGGAATCAGGGTTCGATTCCGGAGAGG
GAGCATGAGAAACGGCTACCACATCC
>HOIR5KG01AGIXO__(reversed) rank=0020170 x=71.0 y=330.5 length=444
CAAAGATTAAGCCATGCATGTCTAAGTACATACTTTTACATGGTGAAACCGCGAATGGCT
CATTAAATCAGTTATGGTTCCTTAGATCGTACAATCCTACTTGGATAACTGTGGTAATTC
TAGAGCTAATACATGAAACTGACGCTCCGACCCTCTGGGAAAGAGCGCGTTTATTAGAAC
AAGACCAGTCGGGGTTCTGCCCCGTACGATTGGTGATACTGGATAACTTTGTGCAGATCG
CACGGCCTCGCGCCGGCGACGTATCTTTCAAATGTCTGCCCTATCAACTGTCGATGGTAC
GTGATATGCCTACCATGGTTGTAACGGGTAACGGGGAATCAGGGTTCGATTCCGGAGAGG
GAGCATGAGAAACGGCTACCACATCC
>HOIR5KG01A1LBU__(reversed) rank=0020209 x=311.5 y=168.0 length=444
CAAAGATTAAGCCATGCATGTCTAAGTACATACTTTTACATGGTGAAACCGCGAATGGCT
CATTAAATCAGTTATGGTTCCTTAGATCGTACAATCCTACTTGGATAACTGTGGTAATTC
TAGAGCTAATACATGAAACTGACGCTCCGACCCTCTGGGAAAGAGCGCGTTTATTAGAAC
AAGACCAGTCGGGGTTCTGCCCCGTACGATTGGTGATACTGGATAACTTTGTGCAGATCG
CACGGCCTCGCGCCGGCGACGTATCTTTCAAATGTCTGCCCTATCAACTGTCGATGGTAC
GTGATATGCCTACCATGGTTGTAACGGGTAACGGGGAATCAGGGTTCGATTCCGGAGAGG
GAGCATGAGAAACGGCTACCACATCC
>HOIR5KG01A3L5Q__(reversed) rank=0006923 x=334.0 y=348.0 length=448
CAAAGATTAAGCCATGCATGTCTAAGTACACGCCTTAACACGGCTAAACTGCGAATGGCT
CATTAAATCAGTTATGGTTCCTTAGATCGTACAATCCTACTTGGATAACTGTGGCAATTC
TAGAGCTAATACATGCAACACAGCTCCGACCTCGCGGGAAGAGCGCTTTTGTTAGCCCAA
AACCAATGCGTCGACTTCGGTAGGCGCTCACACATGGTGACTCTGGACAACTTTGTGCCG
ATCGCACGGCCTTCGCGCCGGCGACGTATCTTTCAAGTGTCTGCCCTATCAACTTTCGAT
GGTACGTGCTATGCCTACCATGGTGATAACGGGTAACGGGGAATCAGGGTTCGATTCCGG
AGAGGGAGCATGAGATACGGCTACCACATCC
>HOIR5KG01AYCAU__(reversed) rank=0006931 x=274.0 y=52.0 length=440
CAAAGATTAAGCCATGCAAGTCTAAGTACGAGCTCTCGTACAGCGAAACTGCGAATGGCT
CATTAAATCAGTTATGGTTCATTTGATCGTATGGTTTACTTGGATAACTGTGGTAATTCT
AGAGCTAATACATGCAAACAGCGCCGACTTCGCGGGAGGCGTGCTTTTATCAGACCAAAA
ACCGACCGCGGCTCCGGCCGCGTTCGACTGGTGACTCTGGATAACCTGGCGGATCGCACG
GTCTAGCACCGGCGACGGATCATTCAAGTGTCTGCCCTATCAACTTTCGTCGGTACGGTA
TTCGCCTACCGAGGTTCTTACGGGTAACGGGGAATCAGGGTTCGATTCCGGAGAGGGAGC
CTGAGAAACGGCTACCACATCC
>HOIR5KG01BQSWH__(reversed) rank=0007247 x=598.0 y=831.0 length=440
CAAAGATTAAGCCATGCAAGTCTAAGTACGAGCTCTCGTACAGCGAAACTGCGAATGGCT
CATTAAATCAGTTATGGTTCATTTGATCGTATGGTTTACTTGGATAACTGTGGTAATTCT
AGAGCTAATACATGCAAACAGCGCCGACTTCGCGGGAGGCGTGCTTTTATCAGACCAAAA
ACCGACCGCGGCTCCGGCCGCGTTCGACTGGTGACTCTGGATAACCTGGCGGATCGCACG
GTCTAGCACCGGCGACGGATCATTCAAGTGTCTGCCCTATCAACTTTCGTCGGTACGGTA
TTCGCCTACCGAGGTTCTTACGGGTAACGGGGAATCAGGGTTCGATTCCGGAGAGGGAGC
CTGAGAAACGGCTACCACATCC
>HOIR5KG01BXRAR__(reversed) rank=0007355 x=677.0 y=1761.0 length=440
CAAAGATTAAGCCATGCAAGTCTAAGTACGAGCTCTCGTACAGCGAAACTGCGAATGGCT
CATTAAATCAGTTATGGTTCATTTGATCGTATGGTTTACTTGGATAACTGTGGTAATTCT
AGAGCTAATACATGCAAACAGCGCCGACTTCGCGGGAGGCGTGCTTTTATCAGACCAAAA
ACCGACCGCGGCTCCGGCCGCGTTCGACTGGTGACTCTGGATAACCTGGCGGATCGCACG
GTCTAGCACCGGCGACGGATCATTCAAGTGTCTGCCCTATCAACTTTCGTCGGTACGGTA
TTCGCCTACCGAGGTTCTTACGGGTAACGGGGAATCAGGGTTCGATTCCGGAGAGGGAGC
CTGAGAAACGGCTACCACATCC
>HOIR5KG01ANEET__(reversed) rank=0007611 x=149.5 y=1571.0 length=440
CAAAGATTAAGCCATGCAAGTCTAAGTACGAGCTCTCGTACAGCGAAACTGCGAATGGCT
CATTAAATCAGTTATGGTTCATTTGATCGTATGGTTTACTTGGATAACTGTGGTAATTCT
AGAGCTAATACATGCAAACAGCGCCGACTTCGCGGGAGGCGTGCTTTTATCAGACCAAAA
ACCGACCGCGGCTCCGGCCGCGTTCGACTGGTGACTCTGGATAACCTGGCGGATCGCACG
GTCTAGCACCGGCGACGGATCATTCAAGTGTCTGCCCTATCAACTTTCGTCGGTACGGTA
TTCGCCTACCGAGGTTCTTACGGGTAACGGGGAATCAGGGTTCGATTCCGGAGAGGGAGC
CTGAGAAACGGCTACCACATCC
>HOIR5KG01AFHLT__(reversed) rank=0007663 x=59.5 y=1103.0 length=440
CAAAGATTAAGCCATGCAAGTCTAAGTACGAGCTCTCGTACAGCGAAACTGCGAATGGCT
CATTAAATCAGTTATGGTTCATTTGATCGTATGGTTTACTTGGATAACTGTGGTAATTCT
AGAGCTAATACATGCAAACAGCGCCGACTTCGCGGGAGGCGTGCTTTTATCAGACCAAAA
ACCGACCGCGGCTCCGGCCGCGTTCGACTGGTGACTCTGGATAACCTGGCGGATCGCACG
GTCTAGCACCGGCGACGGATCATTCAAGTGTCTGCCCTATCAACTTTCGTCGGTACGGTA
TTCGCCTACCGAGGTTCTTACGGGTAACGGGGAATCAGGGTTCGATTCCGGAGAGGGAGC
CTGAGAAACGGCTACCACATCC
>HOIR5KG01AJGDQ__(reversed) rank=0007686 x=104.0 y=1820.0 length=440
CAAAGATTAAGCCATGCAAGTCTAAGTACGAGCTCTCGTACAGCGAAACTGCGAATGGCT
CATTAAATCAGTTATGGTTCATTTGATCGTATGGTTTACTTGGATAACTGTGGTAATTCT
AGAGCTAATACATGCAAACAGCGCCGACTTCGCGGGAGGCGTGCTTTTATCAGACCAAAA
ACCGACCGCGGCTCCGGCCGCGTTCGACTGGTGACTCTGGATAACCTGGCGGATCGCACG
GTCTAGCACCGGCGACGGATCATTCAAGTGTCTGCCCTATCAACTTTCGTCGGTACGGTA
TTCGCCTACCGAGGTTCTTACGGGTAACGGGGAATCAGGGTTCGATTCCGGAGAGGGAGC
CTGAGAAACGGCTACCACATCC
>HOIR5KG01AJYLK__(reversed) rank=0007917 x=110.0 y=854.5 length=440
CAAAGATTAAGCCATGCAAGTCTAAGTACGAGCTCTCGTACAGCGAAACTGCGAATGGCT
CATTAAATCAGTTATGGTTCATTTGATCGTATGGTTTACTTGGATAACTGTGGTAATTCT
AGAGCTAATACATGCAAACAGCGCCGACTTCGCGGGAGGCGTGCTTTTATCAGACCAAAA
ACCGACCGCGGCTCCGGCCGCGTTCGACTGGTGACTCTGGATAACCTGGCGGATCGCACG
GTCTAGCACCGGCGACGGATCATTCAAGTGTCTGCCCTATCAACTTTCGTCGGTACGGTA
TTCGCCTACCGAGGTTCTTACGGGTAACGGGGAATCAGGGTTCGATTCCGGAGAGGGAGC
CTGAGAAACGGCTACCACATCC
>HOIR5KG01AAQQ1__(reversed) rank=0008052 x=5.0 y=859.0 length=440
CAAAGATTAAGCCATGCAAGTCTAAGTACGAGCTCTCGTACAGCGAAACTGCGAATGGCT
CATTAAATCAGTTATGGTTCATTTGATCGTATGGTTTACTTGGATAACTGTGGTAATTCT
AGAGCTAATACATGCAAACAGCGCCGACTTCGCGGGAGGCGTGCTTTTATCAGACCAAAA
ACCGACCGCGGCTCCGGCCGCGTTCGACTGGTGACTCTGGATAACCTGGCGGATCGCACG
GTCTAGCACCGGCGACGGATCATTCAAGTGTCTGCCCTATCAACTTTCGTCGGTACGGTA
TTCGCCTACCGAGGTTCTTACGGGTAACGGGGAATCAGGGTTCGATTCCGGAGAGGGAGC
CTGAGAAACGGCTACCACATCC
>HOIR5KG01AGJR5__(reversed) rank=0008179 x=71.5 y=1427.5 length=440
CAAAGATTAAGCCATGCAAGTCTAAGTACGAGCTCTCGTACAGCGAAACTGCGAATGGCT
CATTAAATCAGTTATGGTTCATTTGATCGTATGGTTTACTTGGATAACTGTGGTAATTCT
AGAGCTAATACATGCAAACAGCGCCGACTTCGCGGGAGGCGTGCTTTTATCAGACCAAAA
ACCGACCGCGGCTCCGGCCGCGTTCGACTGGTGACTCTGGATAACCTGGCGGATCGCACG
GTCTAGCACCGGCGACGGATCATTCAAGTGTCTGCCCTATCAACTTTCGTCGGTACGGTA
TTCGCCTACCGAGGTTCTTACGGGTAACGGGGAATCAGGGTTCGATTCCGGAGAGGGAGC
CTGAGAAACGGCTACCACATCC
>HOIR5KG01BMNSU__(reversed) rank=0008491 x=551.5 y=108.0 length=440
CAAAGATTAAGCCATGCAAGTCTAAGTACGAGCTCTCGTACAGCGAAACTGCGAATGGCT
CATTAAATCAGTTATGGTTCATTTGATCGTATGGTTTACTTGGATAACTGTGGTAATTCT
AGAGCTAATACATGCAAACAGCGCCGACTTCGCGGGAGGCGTGCTTTTATCAGACCAAAA
ACCGACCGCGGCTCCGGCCGCGTTCGACTGGTGACTCTGGATAACCTGGCGGATCGCACG
GTCTAGCACCGGCGACGGATCATTCAAGTGTCTGCCCTATCAACTTTCGTCGGTACGGTA
TTCGCCTACCGAGGTTCTTACGGGTAACGGGGAATCAGGGTTCGATTCCGGAGAGGGAGC
CTGAGAAACGGCTACCACATCC
>HOIR5KG01AZK4H__(reversed) rank=0008578 x=288.0 y=799.0 length=440
CAAAGATTAAGCCATGCAAGTCTAAGTACGAGCTCTCGTACAGCGAAACTGCGAATGGCT
CATTAAATCAGTTATGGTTCATTTGATCGTATGGTTTACTTGGATAACTGTGGTAATTCT
AGAGCTAATACATGCAAACAGCGCCGACTTCGCGGGAGGCGTGCTTTTATCAGACCAAAA
ACCGACCGCGGCTCCGGCCGCGTTCGACTGGTGACTCTGGATAACCTGGCGGATCGCACG
GTCTAGCACCGGCGACGGATCATTCAAGTGTCTGCCCTATCAACTTTCGTCGGTACGGTA
TTCGCCTACCGAGGTTCTTACGGGTAACGGGGAATCAGGGTTCGATTCCGGAGAGGGAGC
CTGAGAAACGGCTACCACATCC
>HOIR5KG01AD3DN__(reversed) rank=0008597 x=43.0 y=1545.5 length=440
CAAAGATTAAGCCATGCAAGTCTAAGTACGAGCTCTCGTACAGCGAAACTGCGAATGGCT
CATTAAATCAGTTATGGTTCATTTGATCGTATGGTTTACTTGGATAACTGTGGTAATTCT
AGAGCTAATACATGCAAACAGCGCCGACTTCGCGGGAGGCGTGCTTTTATCAGACCAAAA
ACCGACCGCGGCTCCGGCCGCGTTCGACTGGTGACTCTGGATAACCTGGCGGATCGCACG
GTCTAGCACCGGCGACGGATCATTCAAGTGTCTGCCCTATCAACTTTCGTCGGTACGGTA
TTCGCCTACCGAGGTTCTTACGGGTAACGGGGAATCAGGGTTCGATTCCGGAGAGGGAGC
CTGAGAAACGGCTACCACATCC
>HOIR5KG01AS6LN__(reversed) rank=0009176 x=215.0 y=1049.5 length=440
CAAAGATTAAGCCATGCAAGTCTAAGTACGAGCTCTCGTACAGCGAAACTGCGAATGGCT
CATTAAATCAGTTATGGTTCATTTGATCGTATGGTTTACTTGGATAACTGTGGTAATTCT
AGAGCTAATACATGCAAACAGCGCCGACTTCGCGGGAGGCGTGCTTTTATCAGACCAAAA
ACCGACCGCGGCTCCGGCCGCGTTCGACTGGTGACTCTGGATAACCTGGCGGATCGCACG
GTCTAGCACCGGCGACGGATCATTCAAGTGTCTGCCCTATCAACTTTCGTCGGTACGGTA
TTCGCCTACCGAGGTTCTTACGGGTAACGGGGAATCAGGGTTCGATTCCGGAGAGGGAGC
CTGAGAAACGGCTACCACATCC
>HOIR5KG01BTYKC__(reversed) rank=0009544 x=634.0 y=682.0 length=440
CAAAGATTAAGCCATGCAAGTCTAAGTACGAGCTCTCGTACAGCGAAACTGCGAATGGCT
CATTAAATCAGTTATGGTTCATTTGATCGTATGGTTTACTTGGATAACTGTGGTAATTCT
AGAGCTAATACATGCAAACAGCGCCGACTTCGCGGGAGGCGTGCTTTTATCAGACCAAAA
ACCGACCGCGGCTCCGGCCGCGTTCGACTGGTGACTCTGGATAACCTGGCGGATCGCACG
GTCTAGCACCGGCGACGGATCATTCAAGTGTCTGCCCTATCAACTTTCGTCGGTACGGTA
TTCGCCTACCGAGGTTCTTACGGGTAACGGGGAATCAGGGTTCGATTCCGGAGAGGGAGC
CTGAGAAACGGCTACCACATCC
>HOIR5KG01BWCJB__(reversed) rank=0009627 x=661.0 y=1509.0 length=440
CAAAGATTAAGCCATGCAAGTCTAAGTACGAGCTCTCGTACAGCGAAACTGCGAATGGCT
CATTAAATCAGTTATGGTTCATTTGATCGTATGGTTTACTTGGATAACTGTGGTAATTCT
AGAGCTAATACATGCAAACAGCGCCGACTTCGCGGGAGGCGTGCTTTTATCAGACCAAAA
ACCGACCGCGGCTCCGGCCGCGTTCGACTGGTGACTCTGGATAACCTGGCGGATCGCACG
GTCTAGCACCGGCGACGGATCATTCAAGTGTCTGCCCTATCAACTTTCGTCGGTACGGTA
TTCGCCTACCGAGGTTCTTACGGGTAACGGGGAATCAGGGTTCGATTCCGGAGAGGGAGC
CTGAGAAACGGCTACCACATCC
>HOIR5KG01BJ4U1__(reversed) rank=0009714 x=522.0 y=1035.0 length=440
CAAAGATTAAGCCATGCAAGTCTAAGTACGAGCTCTCGTACAGCGAAACTGCGAATGGCT
CATTAAATCAGTTATGGTTCATTTGATCGTATGGTTTACTTGGATAACTGTGGTAATTCT
AGAGCTAATACATGCAAACAGCGCCGACTTCGCGGGAGGCGTGCTTTTATCAGACCAAAA
ACCGACCGCGGCTCCGGCCGCGTTCGACTGGTGACTCTGGATAACCTGGCGGATCGCACG
GTCTAGCACCGGCGACGGATCATTCAAGTGTCTGCCCTATCAACTTTCGTCGGTACGGTA
TTCGCCTACCGAGGTTCTTACGGGTAACGGGGAATCAGGGTTCGATTCCGGAGAGGGAGC
CTGAGAAACGGCTACCACATCC
>HOIR5KG01AH1MI__(reversed) rank=0009841 x=88.0 y=1576.0 length=440
CAAAGATTAAGCCATGCAAGTCTAAGTACGAGCTCTCGTACAGCGAAACTGCGAATGGCT
CATTAAATCAGTTATGGTTCATTTGATCGTATGGTTTACTTGGATAACTGTGGTAATTCT
AGAGCTAATACATGCAAACAGCGCCGACTTCGCGGGAGGCGTGCTTTTATCAGACCAAAA
ACCGACCGCGGCTCCGGCCGCGTTCGACTGGTGACTCTGGATAACCTGGCGGATCGCACG
GTCTAGCACCGGCGACGGATCATTCAAGTGTCTGCCCTATCAACTTTCGTCGGTACGGTA
TTCGCCTACCGAGGTTCTTACGGGTAACGGGGAATCAGGGTTCGATTCCGGAGAGGGAGC
CTGAGAAACGGCTACCACATCC
>HOIR5KG01AF0QZ__(reversed) rank=0010025 x=65.0 y=1337.0 length=440
CAAAGATTAAGCCATGCAAGTCTAAGTACGAGCTCTCGTACAGCGAAACTGCGAATGGCT
CATTAAATCAGTTATGGTTCATTTGATCGTATGGTTTACTTGGATAACTGTGGTAATTCT
AGAGCTAATACATGCAAACAGCGCCGACTTCGCGGGAGGCGTGCTTTTATCAGACCAAAA
ACCGACCGCGGCTCCGGCCGCGTTCGACTGGTGACTCTGGATAACCTGGCGGATCGCACG
GTCTAGCACCGGCGACGGATCATTCAAGTGTCTGCCCTATCAACTTTCGTCGGTACGGTA
TTCGCCTACCGAGGTTCTTACGGGTAACGGGGAATCAGGGTTCGATTCCGGAGAGGGAGC
CTGAGAAACGGCTACCACATCC
>HOIR5KG01A355H__(reversed) rank=0010041 x=340.0 y=1683.5 length=440
CAAAGATTAAGCCATGCAAGTCTAAGTACGAGCTCTCGTACAGCGAAACTGCGAATGGCT
CATTAAATCAGTTATGGTTCATTTGATCGTATGGTTTACTTGGATAACTGTGGTAATTCT
AGAGCTAATACATGCAAACAGCGCCGACTTCGCGGGAGGCGTGCTTTTATCAGACCAAAA
ACCGACCGCGGCTCCGGCCGCGTTCGACTGGTGACTCTGGATAACCTGGCGGATCGCACG
GTCTAGCACCGGCGACGGATCATTCAAGTGTCTGCCCTATCAACTTTCGTCGGTACGGTA
TTCGCCTACCGAGGTTCTTACGGGTAACGGGGAATCAGGGTTCGATTCCGGAGAGGGAGC
CTGAGAAACGGCTACCACATCC
>HOIR5KG01BA0EG__(reversed) rank=0011068 x=418.0 y=1334.0 length=440
CAAAGATTAAGCCATGCAAGTCTAAGTACGAGCTCTCGTACAGCGAAACTGCGAATGGCT
CATTAAATCAGTTATGGTTCATTTGATCGTATGGTTTACTTGGATAACTGTGGTAATTCT
AGAGCTAATACATGCAAACAGCGCCGACTTCGCGGGAGGCGTGCTTTTATCAGACCAAAA
ACCGACCGCGGCTCCGGCCGCGTTCGACTGGTGACTCTGGATAACCTGGCGGATCGCACG
GTCTAGCACCGGCGACGGATCATTCAAGTGTCTGCCCTATCAACTTTCGTCGGTACGGTA
TTCGCCTACCGAGGTTCTTACGGGTAACGGGGAATCAGGGTTCGATTCCGGAGAGGGAGC
CTGAGAAACGGCTACCACATCC
>HOIR5KG01A4SHQ__(reversed) rank=0011285 x=347.0 y=1964.0 length=440
CAAAGATTAAGCCATGCAAGTCTAAGTACGAGCTCTCGTACAGCGAAACTGCGAATGGCT
CATTAAATCAGTTATGGTTCATTTGATCGTATGGTTTACTTGGATAACTGTGGTAATTCT
AGAGCTAATACATGCAAACAGCGCCGACTTCGCGGGAGGCGTGCTTTTATCAGACCAAAA
ACCGACCGCGGCTCCGGCCGCGTTCGACTGGTGACTCTGGATAACCTGGCGGATCGCACG
GTCTAGCACCGGCGACGGATCATTCAAGTGTCTGCCCTATCAACTTTCGTCGGTACGGTA
TTCGCCTACCGAGGTTCTTACGGGTAACGGGGAATCAGGGTTCGATTCCGGAGAGGGAGC
CTGAGAAACGGCTACCACATCC
>HOIR5KG01BBX9H__(reversed) rank=0011554 x=429.0 y=163.0 length=440
CAAAGATTAAGCCATGCAAGTCTAAGTACGAGCTCTCGTACAGCGAAACTGCGAATGGCT
CATTAAATCAGTTATGGTTCATTTGATCGTATGGTTTACTTGGATAACTGTGGTAATTCT
AGAGCTAATACATGCAAACAGCGCCGACTTCGCGGGAGGCGTGCTTTTATCAGACCAAAA
ACCGACCGCGGCTCCGGCCGCGTTCGACTGGTGACTCTGGATAACCTGGCGGATCGCACG
GTCTAGCACCGGCGACGGATCATTCAAGTGTCTGCCCTATCAACTTTCGTCGGTACGGTA
TTCGCCTACCGAGGTTCTTACGGGTAACGGGGAATCAGGGTTCGATTCCGGAGAGGGAGC
CTGAGAAACGGCTACCACATCC
>HOIR5KG01AT1FO__(reversed) rank=0011755 x=225.0 y=50.0 length=440
CAAAGATTAAGCCATGCAAGTCTAAGTACGAGCTCTCGTACAGCGAAACTGCGAATGGCT
CATTAAATCAGTTATGGTTCATTTGATCGTATGGTTTACTTGGATAACTGTGGTAATTCT
AGAGCTAATACATGCAAACAGCGCCGACTTCGCGGGAGGCGTGCTTTTATCAGACCAAAA
ACCGACCGCGGCTCCGGCCGCGTTCGACTGGTGACTCTGGATAACCTGGCGGATCGCACG
GTCTAGCACCGGCGACGGATCATTCAAGTGTCTGCCCTATCAACTTTCGTCGGTACGGTA
TTCGCCTACCGAGGTTCTTACGGGTAACGGGGAATCAGGGTTCGATTCCGGAGAGGGAGC
CTGAGAAACGGCTACCACATCC
>HOIR5KG01ASTZ4__(reversed) rank=0011825 x=211.0 y=1106.0 length=440
CAAAGATTAAGCCATGCAAGTCTAAGTACGAGCTCTCGTACAGCGAAACTGCGAATGGCT
CATTAAATCAGTTATGGTTCATTTGATCGTATGGTTTACTTGGATAACTGTGGTAATTCT
AGAGCTAATACATGCAAACAGCGCCGACTTCGCGGGAGGCGTGCTTTTATCAGACCAAAA
ACCGACCGCGGCTCCGGCCGCGTTCGACTGGTGACTCTGGATAACCTGGCGGATCGCACG
GTCTAGCACCGGCGACGGATCATTCAAGTGTCTGCCCTATCAACTTTCGTCGGTACGGTA
TTCGCCTACCGAGGTTCTTACGGGTAACGGGGAATCAGGGTTCGATTCCGGAGAGGGAGC
CTGAGAAACGGCTACCACATCC
>HOIR5KG01BFEYA__(reversed) rank=0011851 x=468.5 y=2016.0 length=440
CAAAGATTAAGCCATGCAAGTCTAAGTACGAGCTCTCGTACAGCGAAACTGCGAATGGCT
CATTAAATCAGTTATGGTTCATTTGATCGTATGGTTTACTTGGATAACTGTGGTAATTCT
AGAGCTAATACATGCAAACAGCGCCGACTTCGCGGGAGGCGTGCTTTTATCAGACCAAAA
ACCGACCGCGGCTCCGGCCGCGTTCGACTGGTGACTCTGGATAACCTGGCGGATCGCACG
GTCTAGCACCGGCGACGGATCATTCAAGTGTCTGCCCTATCAACTTTCGTCGGTACGGTA
TTCGCCTACCGAGGTTCTTACGGGTAACGGGGAATCAGGGTTCGATTCCGGAGAGGGAGC
CTGAGAAACGGCTACCACATCC
>HOIR5KG01A09B2__(reversed) rank=0012001 x=307.5 y=1008.0 length=440
CAAAGATTAAGCCATGCAAGTCTAAGTACGAGCTCTCGTACAGCGAAACTGCGAATGGCT
CATTAAATCAGTTATGGTTCATTTGATCGTATGGTTTACTTGGATAACTGTGGTAATTCT
AGAGCTAATACATGCAAACAGCGCCGACTTCGCGGGAGGCGTGCTTTTATCAGACCAAAA
ACCGACCGCGGCTCCGGCCGCGTTCGACTGGTGACTCTGGATAACCTGGCGGATCGCACG
GTCTAGCACCGGCGACGGATCATTCAAGTGTCTGCCCTATCAACTTTCGTCGGTACGGTA
TTCGCCTACCGAGGTTCTTACGGGTAACGGGGAATCAGGGTTCGATTCCGGAGAGGGAGC
CTGAGAAACGGCTACCACATCC
>HOIR5KG01BRXET__(reversed) rank=0012413 x=611.0 y=83.0 length=440
CAAAGATTAAGCCATGCAAGTCTAAGTACGAGCTCTCGTACAGCGAAACTGCGAATGGCT
CATTAAATCAGTTATGGTTCATTTGATCGTATGGTTTACTTGGATAACTGTGGTAATTCT
AGAGCTAATACATGCAAACAGCGCCGACTTCGCGGGAGGCGTGCTTTTATCAGACCAAAA
ACCGACCGCGGCTCCGGCCGCGTTCGACTGGTGACTCTGGATAACCTGGCGGATCGCACG
GTCTAGCACCGGCGACGGATCATTCAAGTGTCTGCCCTATCAACTTTCGTCGGTACGGTA
TTCGCCTACCGAGGTTCTTACGGGTAACGGGGAATCAGGGTTCGATTCCGGAGAGGGAGC
CTGAGAAACGGCTACCACATCC
>HOIR5KG01BJ75B__(reversed) rank=0012732 x=523.0 y=1197.5 length=440
CAAAGATTAAGCCATGCAAGTCTAAGTACGAGCTCTCGTACAGCGAAACTGCGAATGGCT
CATTAAATCAGTTATGGTTCATTTGATCGTATGGTTTACTTGGATAACTGTGGTAATTCT
AGAGCTAATACATGCAAACAGCGCCGACTTCGCGGGAGGCGTGCTTTTATCAGACCAAAA
ACCGACCGCGGCTCCGGCCGCGTTCGACTGGTGACTCTGGATAACCTGGCGGATCGCACG
GTCTAGCACCGGCGACGGATCATTCAAGTGTCTGCCCTATCAACTTTCGTCGGTACGGTA
TTCGCCTACCGAGGTTCTTACGGGTAACGGGGAATCAGGGTTCGATTCCGGAGAGGGAGC
CTGAGAAACGGCTACCACATCC
>HOIR5KG01A5GMO__(reversed) rank=0012753 x=355.0 y=478.0 length=440
CAAAGATTAAGCCATGCAAGTCTAAGTACGAGCTCTCGTACAGCGAAACTGCGAATGGCT
CATTAAATCAGTTATGGTTCATTTGATCGTATGGTTTACTTGGATAACTGTGGTAATTCT
AGAGCTAATACATGCAAACAGCGCCGACTTCGCGGGAGGCGTGCTTTTATCAGACCAAAA
ACCGACCGCGGCTCCGGCCGCGTTCGACTGGTGACTCTGGATAACCTGGCGGATCGCACG
GTCTAGCACCGGCGACGGATCATTCAAGTGTCTGCCCTATCAACTTTCGTCGGTACGGTA
TTCGCCTACCGAGGTTCTTACGGGTAACGGGGAATCAGGGTTCGATTCCGGAGAGGGAGC
CTGAGAAACGGCTACCACATCC
>HOIR5KG01BLJ6U__(reversed) rank=0013003 x=538.0 y=2020.0 length=440
CAAAGATTAAGCCATGCAAGTCTAAGTACGAGCTCTCGTACAGCGAAACTGCGAATGGCT
CATTAAATCAGTTATGGTTCATTTGATCGTATGGTTTACTTGGATAACTGTGGTAATTCT
AGAGCTAATACATGCAAACAGCGCCGACTTCGCGGGAGGCGTGCTTTTATCAGACCAAAA
ACCGACCGCGGCTCCGGCCGCGTTCGACTGGTGACTCTGGATAACCTGGCGGATCGCACG
GTCTAGCACCGGCGACGGATCATTCAAGTGTCTGCCCTATCAACTTTCGTCGGTACGGTA
TTCGCCTACCGAGGTTCTTACGGGTAACGGGGAATCAGGGTTCGATTCCGGAGAGGGAGC
CTGAGAAACGGCTACCACATCC
>HOIR5KG01BBJFJ__(reversed) rank=0013692 x=424.0 y=1421.0 length=440
CAAAGATTAAGCCATGCAAGTCTAAGTACGAGCTCTCGTACAGCGAAACTGCGAATGGCT
CATTAAATCAGTTATGGTTCATTTGATCGTATGGTTTACTTGGATAACTGTGGTAATTCT
AGAGCTAATACATGCAAACAGCGCCGACTTCGCGGGAGGCGTGCTTTTATCAGACCAAAA
ACCGACCGCGGCTCCGGCCGCGTTCGACTGGTGACTCTGGATAACCTGGCGGATCGCACG
GTCTAGCACCGGCGACGGATCATTCAAGTGTCTGCCCTATCAACTTTCGTCGGTACGGTA
TTCGCCTACCGAGGTTCTTACGGGTAACGGGGAATCAGGGTTCGATTCCGGAGAGGGAGC
CTGAGAAACGGCTACCACATCC
>HOIR5KG01BGCF5__(reversed) rank=0013920 x=479.0 y=371.0 length=440
CAAAGATTAAGCCATGCAAGTCTAAGTACGAGCTCTCGTACAGCGAAACTGCGAATGGCT
CATTAAATCAGTTATGGTTCATTTGATCGTATGGTTTACTTGGATAACTGTGGTAATTCT
AGAGCTAATACATGCAAACAGCGCCGACTTCGCGGGAGGCGTGCTTTTATCAGACCAAAA
ACCGACCGCGGCTCCGGCCGCGTTCGACTGGTGACTCTGGATAACCTGGCGGATCGCACG
GTCTAGCACCGGCGACGGATCATTCAAGTGTCTGCCCTATCAACTTTCGTCGGTACGGTA
TTCGCCTACCGAGGTTCTTACGGGTAACGGGGAATCAGGGTTCGATTCCGGAGAGGGAGC
CTGAGAAACGGCTACCACATCC
>HOIR5KG01AQZS4__(reversed) rank=0014088 x=190.5 y=1334.5 length=440
CAAAGATTAAGCCATGCAAGTCTAAGTACGAGCTCTCGTACAGCGAAACTGCGAATGGCT
CATTAAATCAGTTATGGTTCATTTGATCGTATGGTTTACTTGGATAACTGTGGTAATTCT
AGAGCTAATACATGCAAACAGCGCCGACTTCGCGGGAGGCGTGCTTTTATCAGACCAAAA
ACCGACCGCGGCTCCGGCCGCGTTCGACTGGTGACTCTGGATAACCTGGCGGATCGCACG
GTCTAGCACCGGCGACGGATCATTCAAGTGTCTGCCCTATCAACTTTCGTCGGTACGGTA
TTCGCCTACCGAGGTTCTTACGGGTAACGGGGAATCAGGGTTCGATTCCGGAGAGGGAGC
CTGAGAAACGGCTACCACATCC
>HOIR5KG01BFQAV__(reversed) rank=0014524 x=472.0 y=341.5 length=440
CAAAGATTAAGCCATGCAAGTCTAAGTACGAGCTCTCGTACAGCGAAACTGCGAATGGCT
CATTAAATCAGTTATGGTTCATTTGATCGTATGGTTTACTTGGATAACTGTGGTAATTCT
AGAGCTAATACATGCAAACAGCGCCGACTTCGCGGGAGGCGTGCTTTTATCAGACCAAAA
ACCGACCGCGGCTCCGGCCGCGTTCGACTGGTGACTCTGGATAACCTGGCGGATCGCACG
GTCTAGCACCGGCGACGGATCATTCAAGTGTCTGCCCTATCAACTTTCGTCGGTACGGTA
TTCGCCTACCGAGGTTCTTACGGGTAACGGGGAATCAGGGTTCGATTCCGGAGAGGGAGC
CTGAGAAACGGCTACCACATCC
>HOIR5KG01BE65U__(reversed) rank=0014587 x=466.0 y=112.0 length=440
CAAAGATTAAGCCATGCAAGTCTAAGTACGAGCTCTCGTACAGCGAAACTGCGAATGGCT
CATTAAATCAGTTATGGTTCATTTGATCGTATGGTTTACTTGGATAACTGTGGTAATTCT
AGAGCTAATACATGCAAACAGCGCCGACTTCGCGGGAGGCGTGCTTTTATCAGACCAAAA
ACCGACCGCGGCTCCGGCCGCGTTCGACTGGTGACTCTGGATAACCTGGCGGATCGCACG
GTCTAGCACCGGCGACGGATCATTCAAGTGTCTGCCCTATCAACTTTCGTCGGTACGGTA
TTCGCCTACCGAGGTTCTTACGGGTAACGGGGAATCAGGGTTCGATTCCGGAGAGGGAGC
CTGAGAAACGGCTACCACATCC
>HOIR5KG01APQ5C__(reversed) rank=0014839 x=176.0 y=798.0 length=440
CAAAGATTAAGCCATGCAAGTCTAAGTACGAGCTCTCGTACAGCGAAACTGCGAATGGCT
CATTAAATCAGTTATGGTTCATTTGATCGTATGGTTTACTTGGATAACTGTGGTAATTCT
AGAGCTAATACATGCAAACAGCGCCGACTTCGCGGGAGGCGTGCTTTTATCAGACCAAAA
ACCGACCGCGGCTCCGGCCGCGTTCGACTGGTGACTCTGGATAACCTGGCGGATCGCACG
GTCTAGCACCGGCGACGGATCATTCAAGTGTCTGCCCTATCAACTTTCGTCGGTACGGTA
TTCGCCTACCGAGGTTCTTACGGGTAACGGGGAATCAGGGTTCGATTCCGGAGAGGGAGC
CTGAGAAACGGCTACCACATCC
>HOIR5KG01BCRKS__(reversed) rank=0015799 x=438.0 y=1290.5 length=440
CAAAGATTAAGCCATGCAAGTCTAAGTACGAGCTCTCGTACAGCGAAACTGCGAATGGCT
CATTAAATCAGTTATGGTTCATTTGATCGTATGGTTTACTTGGATAACTGTGGTAATTCT
AGAGCTAATACATGCAAACAGCGCCGACTTCGCGGGAGGCGTGCTTTTATCAGACCAAAA
ACCGACCGCGGCTCCGGCCGCGTTCGACTGGTGACTCTGGATAACCTGGCGGATCGCACG
GTCTAGCACCGGCGACGGATCATTCAAGTGTCTGCCCTATCAACTTTCGTCGGTACGGTA
TTCGCCTACCGAGGTTCTTACGGGTAACGGGGAATCAGGGTTCGATTCCGGAGAGGGAGC
CTGAGAAACGGCTACCACATCC
>HOIR5KG01ASXT1__(reversed) rank=0015838 x=212.5 y=1975.0 length=440
CAAAGATTAAGCCATGCAAGTCTAAGTACGAGCTCTCGTACAGCGAAACTGCGAATGGCT
CATTAAATCAGTTATGGTTCATTTGATCGTATGGTTTACTTGGATAACTGTGGTAATTCT
AGAGCTAATACATGCAAACAGCGCCGACTTCGCGGGAGGCGTGCTTTTATCAGACCAAAA
ACCGACCGCGGCTCCGGCCGCGTTCGACTGGTGACTCTGGATAACCTGGCGGATCGCACG
GTCTAGCACCGGCGACGGATCATTCAAGTGTCTGCCCTATCAACTTTCGTCGGTACGGTA
TTCGCCTACCGAGGTTCTTACGGGTAACGGGGAATCAGGGTTCGATTCCGGAGAGGGAGC
CTGAGAAACGGCTACCACATCC
>HOIR5KG01A29I8__(reversed) rank=0016291 x=330.0 y=370.5 length=440
CAAAGATTAAGCCATGCAAGTCTAAGTACGAGCTCTCGTACAGCGAAACTGCGAATGGCT
CATTAAATCAGTTATGGTTCATTTGATCGTATGGTTTACTTGGATAACTGTGGTAATTCT
AGAGCTAATACATGCAAACAGCGCCGACTTCGCGGGAGGCGTGCTTTTATCAGACCAAAA
ACCGACCGCGGCTCCGGCCGCGTTCGACTGGTGACTCTGGATAACCTGGCGGATCGCACG
GTCTAGCACCGGCGACGGATCATTCAAGTGTCTGCCCTATCAACTTTCGTCGGTACGGTA
TTCGCCTACCGAGGTTCTTACGGGTAACGGGGAATCAGGGTTCGATTCCGGAGAGGGAGC
CTGAGAAACGGCTACCACATCC
>HOIR5KG01BVVVC__(reversed) rank=0016630 x=656.0 y=390.0 length=440
CAAAGATTAAGCCATGCAAGTCTAAGTACGAGCTCTCGTACAGCGAAACTGCGAATGGCT
CATTAAATCAGTTATGGTTCATTTGATCGTATGGTTTACTTGGATAACTGTGGTAATTCT
AGAGCTAATACATGCAAACAGCGCCGACTTCGCGGGAGGCGTGCTTTTATCAGACCAAAA
ACCGACCGCGGCTCCGGCCGCGTTCGACTGGTGACTCTGGATAACCTGGCGGATCGCACG
GTCTAGCACCGGCGACGGATCATTCAAGTGTCTGCCCTATCAACTTTCGTCGGTACGGTA
TTCGCCTACCGAGGTTCTTACGGGTAACGGGGAATCAGGGTTCGATTCCGGAGAGGGAGC
CTGAGAAACGGCTACCACATCC
>HOIR5KG01APQWR__(reversed) rank=0016643 x=176.0 y=489.0 length=440
CAAAGATTAAGCCATGCAAGTCTAAGTACGAGCTCTCGTACAGCGAAACTGCGAATGGCT
CATTAAATCAGTTATGGTTCATTTGATCGTATGGTTTACTTGGATAACTGTGGTAATTCT
AGAGCTAATACATGCAAACAGCGCCGACTTCGCGGGAGGCGTGCTTTTATCAGACCAAAA
ACCGACCGCGGCTCCGGCCGCGTTCGACTGGTGACTCTGGATAACCTGGCGGATCGCACG
GTCTAGCACCGGCGACGGATCATTCAAGTGTCTGCCCTATCAACTTTCGTCGGTACGGTA
TTCGCCTACCGAGGTTCTTACGGGTAACGGGGAATCAGGGTTCGATTCCGGAGAGGGAGC
CTGAGAAACGGCTACCACATCC
>HOIR5KG01BWRH6__(reversed) rank=0016853 x=666.0 y=428.0 length=440
CAAAGATTAAGCCATGCAAGTCTAAGTACGAGCTCTCGTACAGCGAAACTGCGAATGGCT
CATTAAATCAGTTATGGTTCATTTGATCGTATGGTTTACTTGGATAACTGTGGTAATTCT
AGAGCTAATACATGCAAACAGCGCCGACTTCGCGGGAGGCGTGCTTTTATCAGACCAAAA
ACCGACCGCGGCTCCGGCCGCGTTCGACTGGTGACTCTGGATAACCTGGCGGATCGCACG
GTCTAGCACCGGCGACGGATCATTCAAGTGTCTGCCCTATCAACTTTCGTCGGTACGGTA
TTCGCCTACCGAGGTTCTTACGGGTAACGGGGAATCAGGGTTCGATTCCGGAGAGGGAGC
CTGAGAAACGGCTACCACATCC
>HOIR5KG01AZ1PO__(reversed) rank=0017249 x=293.0 y=1818.5 length=440
CAAAGATTAAGCCATGCAAGTCTAAGTACGAGCTCTCGTACAGCGAAACTGCGAATGGCT
CATTAAATCAGTTATGGTTCATTTGATCGTATGGTTTACTTGGATAACTGTGGTAATTCT
AGAGCTAATACATGCAAACAGCGCCGACTTCGCGGGAGGCGTGCTTTTATCAGACCAAAA
ACCGACCGCGGCTCCGGCCGCGTTCGACTGGTGACTCTGGATAACCTGGCGGATCGCACG
GTCTAGCACCGGCGACGGATCATTCAAGTGTCTGCCCTATCAACTTTCGTCGGTACGGTA
TTCGCCTACCGAGGTTCTTACGGGTAACGGGGAATCAGGGTTCGATTCCGGAGAGGGAGC
CTGAGAAACGGCTACCACATCC
>HOIR5KG01AHR19__(reversed) rank=0017414 x=85.0 y=1471.0 length=440
CAAAGATTAAGCCATGCAAGTCTAAGTACGAGCTCTCGTACAGCGAAACTGCGAATGGCT
CATTAAATCAGTTATGGTTCATTTGATCGTATGGTTTACTTGGATAACTGTGGTAATTCT
AGAGCTAATACATGCAAACAGCGCCGACTTCGCGGGAGGCGTGCTTTTATCAGACCAAAA
ACCGACCGCGGCTCCGGCCGCGTTCGACTGGTGACTCTGGATAACCTGGCGGATCGCACG
GTCTAGCACCGGCGACGGATCATTCAAGTGTCTGCCCTATCAACTTTCGTCGGTACGGTA
TTCGCCTACCGAGGTTCTTACGGGTAACGGGGAATCAGGGTTCGATTCCGGAGAGGGAGC
CTGAGAAACGGCTACCACATCC
>HOIR5KG01BFNAN__(reversed) rank=0017945 x=471.5 y=541.0 length=440
CAAAGATTAAGCCATGCAAGTCTAAGTACGAGCTCTCGTACAGCGAAACTGCGAATGGCT
CATTAAATCAGTTATGGTTCATTTGATCGTATGGTTTACTTGGATAACTGTGGTAATTCT
AGAGCTAATACATGCAAACAGCGCCGACTTCGCGGGAGGCGTGCTTTTATCAGACCAAAA
ACCGACCGCGGCTCCGGCCGCGTTCGACTGGTGACTCTGGATAACCTGGCGGATCGCACG
GTCTAGCACCGGCGACGGATCATTCAAGTGTCTGCCCTATCAACTTTCGTCGGTACGGTA
TTCGCCTACCGAGGTTCTTACGGGTAACGGGGAATCAGGGTTCGATTCCGGAGAGGGAGC
CTGAGAAACGGCTACCACATCC
>HOIR5KG01AJJOO__(reversed) rank=0018341 x=105.0 y=2006.0 length=440
CAAAGATTAAGCCATGCAAGTCTAAGTACGAGCTCTCGTACAGCGAAACTGCGAATGGCT
CATTAAATCAGTTATGGTTCATTTGATCGTATGGTTTACTTGGATAACTGTGGTAATTCT
AGAGCTAATACATGCAAACAGCGCCGACTTCGCGGGAGGCGTGCTTTTATCAGACCAAAA
ACCGACCGCGGCTCCGGCCGCGTTCGACTGGTGACTCTGGATAACCTGGCGGATCGCACG
GTCTAGCACCGGCGACGGATCATTCAAGTGTCTGCCCTATCAACTTTCGTCGGTACGGTA
TTCGCCTACCGAGGTTCTTACGGGTAACGGGGAATCAGGGTTCGATTCCGGAGAGGGAGC
CTGAGAAACGGCTACCACATCC
>HOIR5KG01ANGO0__(reversed) rank=0018800 x=150.5 y=434.0 length=440
CAAAGATTAAGCCATGCAAGTCTAAGTACGAGCTCTCGTACAGCGAAACTGCGAATGGCT
CATTAAATCAGTTATGGTTCATTTGATCGTATGGTTTACTTGGATAACTGTGGTAATTCT
AGAGCTAATACATGCAAACAGCGCCGACTTCGCGGGAGGCGTGCTTTTATCAGACCAAAA
ACCGACCGCGGCTCCGGCCGCGTTCGACTGGTGACTCTGGATAACCTGGCGGATCGCACG
GTCTAGCACCGGCGACGGATCATTCAAGTGTCTGCCCTATCAACTTTCGTCGGTACGGTA
TTCGCCTACCGAGGTTCTTACGGGTAACGGGGAATCAGGGTTCGATTCCGGAGAGGGAGC
CTGAGAAACGGCTACCACATCC
>HOIR5KG01BI177__(reversed) rank=0019143 x=510.5 y=117.0 length=440
CAAAGATTAAGCCATGCAAGTCTAAGTACGAGCTCTCGTACAGCGAAACTGCGAATGGCT
CATTAAATCAGTTATGGTTCATTTGATCGTATGGTTTACTTGGATAACTGTGGTAATTCT
AGAGCTAATACATGCAAACAGCGCCGACTTCGCGGGAGGCGTGCTTTTATCAGACCAAAA
ACCGACCGCGGCTCCGGCCGCGTTCGACTGGTGACTCTGGATAACCTGGCGGATCGCACG
GTCTAGCACCGGCGACGGATCATTCAAGTGTCTGCCCTATCAACTTTCGTCGGTACGGTA
TTCGCCTACCGAGGTTCTTACGGGTAACGGGGAATCAGGGTTCGATTCCGGAGAGGGAGC
CTGAGAAACGGCTACCACATCC
>HOIR5KG01AOFZO__(reversed) rank=0019148 x=161.0 y=1122.0 length=440
CAAAGATTAAGCCATGCAAGTCTAAGTACGAGCTCTCGTACAGCGAAACTGCGAATGGCT
CATTAAATCAGTTATGGTTCATTTGATCGTATGGTTTACTTGGATAACTGTGGTAATTCT
AGAGCTAATACATGCAAACAGCGCCGACTTCGCGGGAGGCGTGCTTTTATCAGACCAAAA
ACCGACCGCGGCTCCGGCCGCGTTCGACTGGTGACTCTGGATAACCTGGCGGATCGCACG
GTCTAGCACCGGCGACGGATCATTCAAGTGTCTGCCCTATCAACTTTCGTCGGTACGGTA
TTCGCCTACCGAGGTTCTTACGGGTAACGGGGAATCAGGGTTCGATTCCGGAGAGGGAGC
CTGAGAAACGGCTACCACATCC
>HOIR5KG01ARYD7__(reversed) rank=0007057 x=201.0 y=1101.0 length=441
CAAAGATTAAGCCATGCAAGTCTAAGTACGAGCTCTCGTACAGTGAAACTGCGAATGGCT
CATTAAATCAGTTATGGTTCATTTGATCGTACAGTTTACTTGGATAACTGTGGTAATTCT
AGAGCTAATACATGCGAGAAGCGCCGACCTCGCGGGAGGCGTGCATTTATCAGACCAAAA
ACCGGCCGCGTCTTCGGGCGCGTTCGCCTTGGTGACTCTGGATAACTTTGCGGATCGCAC
GGTCTAGCACCGGCGACGGATCATTCAAGTGTCTGCCCTATCAACTTTCGTCGGTACGGT
ATTTGCCTACCGAGGTTCTTACGGGTGACGGGGAATCAGGGTTCGATTCCGGAGAGGGAG
CCTGAGAAACGGCTACCACATCC
>HOIR5KG01A2K1J__(reversed) rank=0007525 x=322.0 y=1397.0 length=441
CAAAGATTAAGCCATGCAAGTCTAAGTACGAGCTCTCGTACAGTGAAACTGCGAATGGCT
CATTAAATCAGTTATGGTTCATTTGATCGTACAGTTTACTTGGATAACTGTGGTAATTCT
AGAGCTAATACATGCGAGAAGCGCCGACCTCGCGGGAGGCGTGCATTTATCAGACCAAAA
ACCGGCCGCGTCTTCGGGCGCGTTCGCCTTGGTGACTCTGGATAACTTTGCGGATCGCAC
GGTCTAGCACCGGCGACGGATCATTCAAGTGTCTGCCCTATCAACTTTCGTCGGTACGGT
ATTTGCCTACCGAGGTTCTTACGGGTGACGGGGAATCAGGGTTCGATTCCGGAGAGGGAG
CCTGAGAAACGGCTACCACATCC
>HOIR5KG01ALQO9__(reversed) rank=0007570 x=130.5 y=2011.0 length=441
CAAAGATTAAGCCATGCAAGTCTAAGTACGAGCTCTCGTACAGTGAAACTGCGAATGGCT
CATTAAATCAGTTATGGTTCATTTGATCGTACAGTTTACTTGGATAACTGTGGTAATTCT
AGAGCTAATACATGCGAGAAGCGCCGACCTCGCGGGAGGCGTGCATTTATCAGACCAAAA
ACCGGCCGCGTCTTCGGGCGCGTTCGCCTTGGTGACTCTGGATAACTTTGCGGATCGCAC
GGTCTAGCACCGGCGACGGATCATTCAAGTGTCTGCCCTATCAACTTTCGTCGGTACGGT
ATTTGCCTACCGAGGTTCTTACGGGTGACGGGGAATCAGGGTTCGATTCCGGAGAGGGAG
CCTGAGAAACGGCTACCACATCC
>HOIR5KG01A0AGZ__(reversed) rank=0007722 x=296.5 y=881.0 length=441
CAAAGATTAAGCCATGCAAGTCTAAGTACGAGCTCTCGTACAGTGAAACTGCGAATGGCT
CATTAAATCAGTTATGGTTCATTTGATCGTACAGTTTACTTGGATAACTGTGGTAATTCT
AGAGCTAATACATGCGAGAAGCGCCGACCTCGCGGGAGGCGTGCATTTATCAGACCAAAA
ACCGGCCGCGTCTTCGGGCGCGTTCGCCTTGGTGACTCTGGATAACTTTGCGGATCGCAC
GGTCTAGCACCGGCGACGGATCATTCAAGTGTCTGCCCTATCAACTTTCGTCGGTACGGT
ATTTGCCTACCGAGGTTCTTACGGGTGACGGGGAATCAGGGTTCGATTCCGGAGAGGGAG
CCTGAGAAACGGCTACCACATCC
>HOIR5KG01BTB8E__(reversed) rank=0007874 x=627.0 y=412.0 length=441
CAAAGATTAAGCCATGCAAGTCTAAGTACGAGCTCTCGTACAGTGAAACTGCGAATGGCT
CATTAAATCAGTTATGGTTCATTTGATCGTACAGTTTACTTGGATAACTGTGGTAATTCT
AGAGCTAATACATGCGAGAAGCGCCGACCTCGCGGGAGGCGTGCATTTATCAGACCAAAA
ACCGGCCGCGTCTTCGGGCGCGTTCGCCTTGGTGACTCTGGATAACTTTGCGGATCGCAC
GGTCTAGCACCGGCGACGGATCATTCAAGTGTCTGCCCTATCAACTTTCGTCGGTACGGT
ATTTGCCTACCGAGGTTCTTACGGGTGACGGGGAATCAGGGTTCGATTCCGGAGAGGGAG
CCTGAGAAACGGCTACCACATCC
>HOIR5KG01ARYIJ__(reversed) rank=0008397 x=201.5 y=1257.0 length=441
CAAAGATTAAGCCATGCAAGTCTAAGTACGAGCTCTCGTACAGTGAAACTGCGAATGGCT
CATTAAATCAGTTATGGTTCATTTGATCGTACAGTTTACTTGGATAACTGTGGTAATTCT
AGAGCTAATACATGCGAGAAGCGCCGACCTCGCGGGAGGCGTGCATTTATCAGACCAAAA
ACCGGCCGCGTCTTCGGGCGCGTTCGCCTTGGTGACTCTGGATAACTTTGCGGATCGCAC
GGTCTAGCACCGGCGACGGATCATTCAAGTGTCTGCCCTATCAACTTTCGTCGGTACGGT
ATTTGCCTACCGAGGTTCTTACGGGTGACGGGGAATCAGGGTTCGATTCCGGAGAGGGAG
CCTGAGAAACGGCTACCACATCC
>HOIR5KG01ACUDN__(reversed) rank=0008717 x=29.0 y=569.0 length=441
CAAAGATTAAGCCATGCAAGTCTAAGTACGAGCTCTCGTACAGTGAAACTGCGAATGGCT
CATTAAATCAGTTATGGTTCATTTGATCGTACAGTTTACTTGGATAACTGTGGTAATTCT
AGAGCTAATACATGCGAGAAGCGCCGACCTCGCGGGAGGCGTGCATTTATCAGACCAAAA
ACCGGCCGCGTCTTCGGGCGCGTTCGCCTTGGTGACTCTGGATAACTTTGCGGATCGCAC
GGTCTAGCACCGGCGACGGATCATTCAAGTGTCTGCCCTATCAACTTTCGTCGGTACGGT
ATTTGCCTACCGAGGTTCTTACGGGTGACGGGGAATCAGGGTTCGATTCCGGAGAGGGAG
CCTGAGAAACGGCTACCACATCC
>HOIR5KG01AXEZ4__(reversed) rank=0009091 x=263.0 y=1954.5 length=441
CAAAGATTAAGCCATGCAAGTCTAAGTACGAGCTCTCGTACAGTGAAACTGCGAATGGCT
CATTAAATCAGTTATGGTTCATTTGATCGTACAGTTTACTTGGATAACTGTGGTAATTCT
AGAGCTAATACATGCGAGAAGCGCCGACCTCGCGGGAGGCGTGCATTTATCAGACCAAAA
ACCGGCCGCGTCTTCGGGCGCGTTCGCCTTGGTGACTCTGGATAACTTTGCGGATCGCAC
GGTCTAGCACCGGCGACGGATCATTCAAGTGTCTGCCCTATCAACTTTCGTCGGTACGGT
ATTTGCCTACCGAGGTTCTTACGGGTGACGGGGAATCAGGGTTCGATTCCGGAGAGGGAG
CCTGAGAAACGGCTACCACATCC
>HOIR5KG01BVPVS__(reversed) rank=0009996 x=654.0 y=822.0 length=441
CAAAGATTAAGCCATGCAAGTCTAAGTACGAGCTCTCGTACAGTGAAACTGCGAATGGCT
CATTAAATCAGTTATGGTTCATTTGATCGTACAGTTTACTTGGATAACTGTGGTAATTCT
AGAGCTAATACATGCGAGAAGCGCCGACCTCGCGGGAGGCGTGCATTTATCAGACCAAAA
ACCGGCCGCGTCTTCGGGCGCGTTCGCCTTGGTGACTCTGGATAACTTTGCGGATCGCAC
GGTCTAGCACCGGCGACGGATCATTCAAGTGTCTGCCCTATCAACTTTCGTCGGTACGGT
ATTTGCCTACCGAGGTTCTTACGGGTGACGGGGAATCAGGGTTCGATTCCGGAGAGGGAG
CCTGAGAAACGGCTACCACATCC
>HOIR5KG01BBLWF__(reversed) rank=0010997 x=425.5 y=525.0 length=441
CAAAGATTAAGCCATGCAAGTCTAAGTACGAGCTCTCGTACAGTGAAACTGCGAATGGCT
CATTAAATCAGTTATGGTTCATTTGATCGTACAGTTTACTTGGATAACTGTGGTAATTCT
AGAGCTAATACATGCGAGAAGCGCCGACCTCGCGGGAGGCGTGCATTTATCAGACCAAAA
ACCGGCCGCGTCTTCGGGCGCGTTCGCCTTGGTGACTCTGGATAACTTTGCGGATCGCAC
GGTCTAGCACCGGCGACGGATCATTCAAGTGTCTGCCCTATCAACTTTCGTCGGTACGGT
ATTTGCCTACCGAGGTTCTTACGGGTGACGGGGAATCAGGGTTCGATTCCGGAGAGGGAG
CCTGAGAAACGGCTACCACATCC
>HOIR5KG01BCQ6Q__(reversed) rank=0011206 x=438.0 y=784.0 length=441
CAAAGATTAAGCCATGCAAGTCTAAGTACGAGCTCTCGTACAGTGAAACTGCGAATGGCT
CATTAAATCAGTTATGGTTCATTTGATCGTACAGTTTACTTGGATAACTGTGGTAATTCT
AGAGCTAATACATGCGAGAAGCGCCGACCTCGCGGGAGGCGTGCATTTATCAGACCAAAA
ACCGGCCGCGTCTTCGGGCGCGTTCGCCTTGGTGACTCTGGATAACTTTGCGGATCGCAC
GGTCTAGCACCGGCGACGGATCATTCAAGTGTCTGCCCTATCAACTTTCGTCGGTACGGT
ATTTGCCTACCGAGGTTCTTACGGGTGACGGGGAATCAGGGTTCGATTCCGGAGAGGGAG
CCTGAGAAACGGCTACCACATCC
>HOIR5KG01AQP8A__(reversed) rank=0011591 x=187.0 y=1208.0 length=441
CAAAGATTAAGCCATGCAAGTCTAAGTACGAGCTCTCGTACAGTGAAACTGCGAATGGCT
CATTAAATCAGTTATGGTTCATTTGATCGTACAGTTTACTTGGATAACTGTGGTAATTCT
AGAGCTAATACATGCGAGAAGCGCCGACCTCGCGGGAGGCGTGCATTTATCAGACCAAAA
ACCGGCCGCGTCTTCGGGCGCGTTCGCCTTGGTGACTCTGGATAACTTTGCGGATCGCAC
GGTCTAGCACCGGCGACGGATCATTCAAGTGTCTGCCCTATCAACTTTCGTCGGTACGGT
ATTTGCCTACCGAGGTTCTTACGGGTGACGGGGAATCAGGGTTCGATTCCGGAGAGGGAG
CCTGAGAAACGGCTACCACATCC
>HOIR5KG01BISY1__(reversed) rank=0011760 x=507.0 y=411.0 length=441
CAAAGATTAAGCCATGCAAGTCTAAGTACGAGCTCTCGTACAGTGAAACTGCGAATGGCT
CATTAAATCAGTTATGGTTCATTTGATCGTACAGTTTACTTGGATAACTGTGGTAATTCT
AGAGCTAATACATGCGAGAAGCGCCGACCTCGCGGGAGGCGTGCATTTATCAGACCAAAA
ACCGGCCGCGTCTTCGGGCGCGTTCGCCTTGGTGACTCTGGATAACTTTGCGGATCGCAC
GGTCTAGCACCGGCGACGGATCATTCAAGTGTCTGCCCTATCAACTTTCGTCGGTACGGT
ATTTGCCTACCGAGGTTCTTACGGGTGACGGGGAATCAGGGTTCGATTCCGGAGAGGGAG
CCTGAGAAACGGCTACCACATCC
>HOIR5KG01A98B5__(reversed) rank=0011866 x=409.5 y=1827.0 length=441
CAAAGATTAAGCCATGCAAGTCTAAGTACGAGCTCTCGTACAGTGAAACTGCGAATGGCT
CATTAAATCAGTTATGGTTCATTTGATCGTACAGTTTACTTGGATAACTGTGGTAATTCT
AGAGCTAATACATGCGAGAAGCGCCGACCTCGCGGGAGGCGTGCATTTATCAGACCAAAA
ACCGGCCGCGTCTTCGGGCGCGTTCGCCTTGGTGACTCTGGATAACTTTGCGGATCGCAC
GGTCTAGCACCGGCGACGGATCATTCAAGTGTCTGCCCTATCAACTTTCGTCGGTACGGT
ATTTGCCTACCGAGGTTCTTACGGGTGACGGGGAATCAGGGTTCGATTCCGGAGAGGGAG
CCTGAGAAACGGCTACCACATCC
>HOIR5KG01BEI2B__(reversed) rank=0012054 x=458.0 y=1649.0 length=441
CAAAGATTAAGCCATGCAAGTCTAAGTACGAGCTCTCGTACAGTGAAACTGCGAATGGCT
CATTAAATCAGTTATGGTTCATTTGATCGTACAGTTTACTTGGATAACTGTGGTAATTCT
AGAGCTAATACATGCGAGAAGCGCCGACCTCGCGGGAGGCGTGCATTTATCAGACCAAAA
ACCGGCCGCGTCTTCGGGCGCGTTCGCCTTGGTGACTCTGGATAACTTTGCGGATCGCAC
GGTCTAGCACCGGCGACGGATCATTCAAGTGTCTGCCCTATCAACTTTCGTCGGTACGGT
ATTTGCCTACCGAGGTTCTTACGGGTGACGGGGAATCAGGGTTCGATTCCGGAGAGGGAG
CCTGAGAAACGGCTACCACATCC
>HOIR5KG01B0QVV__(reversed) rank=0012139 x=711.0 y=1929.0 length=441
CAAAGATTAAGCCATGCAAGTCTAAGTACGAGCTCTCGTACAGTGAAACTGCGAATGGCT
CATTAAATCAGTTATGGTTCATTTGATCGTACAGTTTACTTGGATAACTGTGGTAATTCT
AGAGCTAATACATGCGAGAAGCGCCGACCTCGCGGGAGGCGTGCATTTATCAGACCAAAA
ACCGGCCGCGTCTTCGGGCGCGTTCGCCTTGGTGACTCTGGATAACTTTGCGGATCGCAC
GGTCTAGCACCGGCGACGGATCATTCAAGTGTCTGCCCTATCAACTTTCGTCGGTACGGT
ATTTGCCTACCGAGGTTCTTACGGGTGACGGGGAATCAGGGTTCGATTCCGGAGAGGGAG
CCTGAGAAACGGCTACCACATCC
>HOIR5KG01AVM44__(reversed) rank=0012263 x=243.0 y=1110.0 length=441
CAAAGATTAAGCCATGCAAGTCTAAGTACGAGCTCTCGTACAGTGAAACTGCGAATGGCT
CATTAAATCAGTTATGGTTCATTTGATCGTACAGTTTACTTGGATAACTGTGGTAATTCT
AGAGCTAATACATGCGAGAAGCGCCGACCTCGCGGGAGGCGTGCATTTATCAGACCAAAA
ACCGGCCGCGTCTTCGGGCGCGTTCGCCTTGGTGACTCTGGATAACTTTGCGGATCGCAC
GGTCTAGCACCGGCGACGGATCATTCAAGTGTCTGCCCTATCAACTTTCGTCGGTACGGT
ATTTGCCTACCGAGGTTCTTACGGGTGACGGGGAATCAGGGTTCGATTCCGGAGAGGGAG
CCTGAGAAACGGCTACCACATCC
>HOIR5KG01BI86Y__(reversed) rank=0012337 x=512.5 y=952.0 length=441
CAAAGATTAAGCCATGCAAGTCTAAGTACGAGCTCTCGTACAGTGAAACTGCGAATGGCT
CATTAAATCAGTTATGGTTCATTTGATCGTACAGTTTACTTGGATAACTGTGGTAATTCT
AGAGCTAATACATGCGAGAAGCGCCGACCTCGCGGGAGGCGTGCATTTATCAGACCAAAA
ACCGGCCGCGTCTTCGGGCGCGTTCGCCTTGGTGACTCTGGATAACTTTGCGGATCGCAC
GGTCTAGCACCGGCGACGGATCATTCAAGTGTCTGCCCTATCAACTTTCGTCGGTACGGT
ATTTGCCTACCGAGGTTCTTACGGGTGACGGGGAATCAGGGTTCGATTCCGGAGAGGGAG
CCTGAGAAACGGCTACCACATCC
>HOIR5KG01AOORR__(reversed) rank=0012362 x=164.0 y=213.5 length=441
CAAAGATTAAGCCATGCAAGTCTAAGTACGAGCTCTCGTACAGTGAAACTGCGAATGGCT
CATTAAATCAGTTATGGTTCATTTGATCGTACAGTTTACTTGGATAACTGTGGTAATTCT
AGAGCTAATACATGCGAGAAGCGCCGACCTCGCGGGAGGCGTGCATTTATCAGACCAAAA
ACCGGCCGCGTCTTCGGGCGCGTTCGCCTTGGTGACTCTGGATAACTTTGCGGATCGCAC
GGTCTAGCACCGGCGACGGATCATTCAAGTGTCTGCCCTATCAACTTTCGTCGGTACGGT
ATTTGCCTACCGAGGTTCTTACGGGTGACGGGGAATCAGGGTTCGATTCCGGAGAGGGAG
CCTGAGAAACGGCTACCACATCC
>HOIR5KG01BG4PV__(reversed) rank=0012447 x=488.0 y=145.0 length=441
CAAAGATTAAGCCATGCAAGTCTAAGTACGAGCTCTCGTACAGTGAAACTGCGAATGGCT
CATTAAATCAGTTATGGTTCATTTGATCGTACAGTTTACTTGGATAACTGTGGTAATTCT
AGAGCTAATACATGCGAGAAGCGCCGACCTCGCGGGAGGCGTGCATTTATCAGACCAAAA
ACCGGCCGCGTCTTCGGGCGCGTTCGCCTTGGTGACTCTGGATAACTTTGCGGATCGCAC
GGTCTAGCACCGGCGACGGATCATTCAAGTGTCTGCCCTATCAACTTTCGTCGGTACGGT
ATTTGCCTACCGAGGTTCTTACGGGTGACGGGGAATCAGGGTTCGATTCCGGAGAGGGAG
CCTGAGAAACGGCTACCACATCC
>HOIR5KG01AMFLF__(reversed) rank=0012592 x=138.5 y=1505.5 length=441
CAAAGATTAAGCCATGCAAGTCTAAGTACGAGCTCTCGTACAGTGAAACTGCGAATGGCT
CATTAAATCAGTTATGGTTCATTTGATCGTACAGTTTACTTGGATAACTGTGGTAATTCT
AGAGCTAATACATGCGAGAAGCGCCGACCTCGCGGGAGGCGTGCATTTATCAGACCAAAA
ACCGGCCGCGTCTTCGGGCGCGTTCGCCTTGGTGACTCTGGATAACTTTGCGGATCGCAC
GGTCTAGCACCGGCGACGGATCATTCAAGTGTCTGCCCTATCAACTTTCGTCGGTACGGT
ATTTGCCTACCGAGGTTCTTACGGGTGACGGGGAATCAGGGTTCGATTCCGGAGAGGGAG
CCTGAGAAACGGCTACCACATCC
>HOIR5KG01AZRZP__(reversed) rank=0012763 x=290.5 y=1507.0 length=441
CAAAGATTAAGCCATGCAAGTCTAAGTACGAGCTCTCGTACAGTGAAACTGCGAATGGCT
CATTAAATCAGTTATGGTTCATTTGATCGTACAGTTTACTTGGATAACTGTGGTAATTCT
AGAGCTAATACATGCGAGAAGCGCCGACCTCGCGGGAGGCGTGCATTTATCAGACCAAAA
ACCGGCCGCGTCTTCGGGCGCGTTCGCCTTGGTGACTCTGGATAACTTTGCGGATCGCAC
GGTCTAGCACCGGCGACGGATCATTCAAGTGTCTGCCCTATCAACTTTCGTCGGTACGGT
ATTTGCCTACCGAGGTTCTTACGGGTGACGGGGAATCAGGGTTCGATTCCGGAGAGGGAG
CCTGAGAAACGGCTACCACATCC
>HOIR5KG01AE39C__(reversed) rank=0012796 x=55.0 y=190.5 length=441
CAAAGATTAAGCCATGCAAGTCTAAGTACGAGCTCTCGTACAGTGAAACTGCGAATGGCT
CATTAAATCAGTTATGGTTCATTTGATCGTACAGTTTACTTGGATAACTGTGGTAATTCT
AGAGCTAATACATGCGAGAAGCGCCGACCTCGCGGGAGGCGTGCATTTATCAGACCAAAA
ACCGGCCGCGTCTTCGGGCGCGTTCGCCTTGGTGACTCTGGATAACTTTGCGGATCGCAC
GGTCTAGCACCGGCGACGGATCATTCAAGTGTCTGCCCTATCAACTTTCGTCGGTACGGT
ATTTGCCTACCGAGGTTCTTACGGGTGACGGGGAATCAGGGTTCGATTCCGGAGAGGGAG
CCTGAGAAACGGCTACCACATCC
>HOIR5KG01A6VP0__(reversed) rank=0013183 x=371.0 y=1158.5 length=441
CAAAGATTAAGCCATGCAAGTCTAAGTACGAGCTCTCGTACAGTGAAACTGCGAATGGCT
CATTAAATCAGTTATGGTTCATTTGATCGTACAGTTTACTTGGATAACTGTGGTAATTCT
AGAGCTAATACATGCGAGAAGCGCCGACCTCGCGGGAGGCGTGCATTTATCAGACCAAAA
ACCGGCCGCGTCTTCGGGCGCGTTCGCCTTGGTGACTCTGGATAACTTTGCGGATCGCAC
GGTCTAGCACCGGCGACGGATCATTCAAGTGTCTGCCCTATCAACTTTCGTCGGTACGGT
ATTTGCCTACCGAGGTTCTTACGGGTGACGGGGAATCAGGGTTCGATTCCGGAGAGGGAG
CCTGAGAAACGGCTACCACATCC
>HOIR5KG01ALTNN__(reversed) rank=0013586 x=131.5 y=1745.0 length=441
CAAAGATTAAGCCATGCAAGTCTAAGTACGAGCTCTCGTACAGTGAAACTGCGAATGGCT
CATTAAATCAGTTATGGTTCATTTGATCGTACAGTTTACTTGGATAACTGTGGTAATTCT
AGAGCTAATACATGCGAGAAGCGCCGACCTCGCGGGAGGCGTGCATTTATCAGACCAAAA
ACCGGCCGCGTCTTCGGGCGCGTTCGCCTTGGTGACTCTGGATAACTTTGCGGATCGCAC
GGTCTAGCACCGGCGACGGATCATTCAAGTGTCTGCCCTATCAACTTTCGTCGGTACGGT
ATTTGCCTACCGAGGTTCTTACGGGTGACGGGGAATCAGGGTTCGATTCCGGAGAGGGAG
CCTGAGAAACGGCTACCACATCC
>HOIR5KG01BLGLM__(reversed) rank=0013695 x=537.0 y=1464.0 length=441
CAAAGATTAAGCCATGCAAGTCTAAGTACGAGCTCTCGTACAGTGAAACTGCGAATGGCT
CATTAAATCAGTTATGGTTCATTTGATCGTACAGTTTACTTGGATAACTGTGGTAATTCT
AGAGCTAATACATGCGAGAAGCGCCGACCTCGCGGGAGGCGTGCATTTATCAGACCAAAA
ACCGGCCGCGTCTTCGGGCGCGTTCGCCTTGGTGACTCTGGATAACTTTGCGGATCGCAC
GGTCTAGCACCGGCGACGGATCATTCAAGTGTCTGCCCTATCAACTTTCGTCGGTACGGT
ATTTGCCTACCGAGGTTCTTACGGGTGACGGGGAATCAGGGTTCGATTCCGGAGAGGGAG
CCTGAGAAACGGCTACCACATCC
>HOIR5KG01AXG4V__(reversed) rank=0014047 x=264.5 y=621.0 length=441
CAAAGATTAAGCCATGCAAGTCTAAGTACGAGCTCTCGTACAGTGAAACTGCGAATGGCT
CATTAAATCAGTTATGGTTCATTTGATCGTACAGTTTACTTGGATAACTGTGGTAATTCT
AGAGCTAATACATGCGAGAAGCGCCGACCTCGCGGGAGGCGTGCATTTATCAGACCAAAA
ACCGGCCGCGTCTTCGGGCGCGTTCGCCTTGGTGACTCTGGATAACTTTGCGGATCGCAC
GGTCTAGCACCGGCGACGGATCATTCAAGTGTCTGCCCTATCAACTTTCGTCGGTACGGT
ATTTGCCTACCGAGGTTCTTACGGGTGACGGGGAATCAGGGTTCGATTCCGGAGAGGGAG
CCTGAGAAACGGCTACCACATCC
>HOIR5KG01BO2LJ__(reversed) rank=0014307 x=578.0 y=2005.0 length=441
CAAAGATTAAGCCATGCAAGTCTAAGTACGAGCTCTCGTACAGTGAAACTGCGAATGGCT
CATTAAATCAGTTATGGTTCATTTGATCGTACAGTTTACTTGGATAACTGTGGTAATTCT
AGAGCTAATACATGCGAGAAGCGCCGACCTCGCGGGAGGCGTGCATTTATCAGACCAAAA
ACCGGCCGCGTCTTCGGGCGCGTTCGCCTTGGTGACTCTGGATAACTTTGCGGATCGCAC
GGTCTAGCACCGGCGACGGATCATTCAAGTGTCTGCCCTATCAACTTTCGTCGGTACGGT
ATTTGCCTACCGAGGTTCTTACGGGTGACGGGGAATCAGGGTTCGATTCCGGAGAGGGAG
CCTGAGAAACGGCTACCACATCC
>HOIR5KG01ASS6G__(reversed) rank=0014395 x=211.5 y=38.0 length=441
CAAAGATTAAGCCATGCAAGTCTAAGTACGAGCTCTCGTACAGTGAAACTGCGAATGGCT
CATTAAATCAGTTATGGTTCATTTGATCGTACAGTTTACTTGGATAACTGTGGTAATTCT
AGAGCTAATACATGCGAGAAGCGCCGACCTCGCGGGAGGCGTGCATTTATCAGACCAAAA
ACCGGCCGCGTCTTCGGGCGCGTTCGCCTTGGTGACTCTGGATAACTTTGCGGATCGCAC
GGTCTAGCACCGGCGACGGATCATTCAAGTGTCTGCCCTATCAACTTTCGTCGGTACGGT
ATTTGCCTACCGAGGTTCTTACGGGTGACGGGGAATCAGGGTTCGATTCCGGAGAGGGAG
CCTGAGAAACGGCTACCACATCC
>HOIR5KG01BP6Y2__(reversed) rank=0014992 x=591.0 y=1084.0 length=441
CAAAGATTAAGCCATGCAAGTCTAAGTACGAGCTCTCGTACAGTGAAACTGCGAATGGCT
CATTAAATCAGTTATGGTTCATTTGATCGTACAGTTTACTTGGATAACTGTGGTAATTCT
AGAGCTAATACATGCGAGAAGCGCCGACCTCGCGGGAGGCGTGCATTTATCAGACCAAAA
ACCGGCCGCGTCTTCGGGCGCGTTCGCCTTGGTGACTCTGGATAACTTTGCGGATCGCAC
GGTCTAGCACCGGCGACGGATCATTCAAGTGTCTGCCCTATCAACTTTCGTCGGTACGGT
ATTTGCCTACCGAGGTTCTTACGGGTGACGGGGAATCAGGGTTCGATTCCGGAGAGGGAG
CCTGAGAAACGGCTACCACATCC
>HOIR5KG01ACUP6__(reversed) rank=0016027 x=29.0 y=1020.5 length=441
CAAAGATTAAGCCATGCAAGTCTAAGTACGAGCTCTCGTACAGTGAAACTGCGAATGGCT
CATTAAATCAGTTATGGTTCATTTGATCGTACAGTTTACTTGGATAACTGTGGTAATTCT
AGAGCTAATACATGCGAGAAGCGCCGACCTCGCGGGAGGCGTGCATTTATCAGACCAAAA
ACCGGCCGCGTCTTCGGGCGCGTTCGCCTTGGTGACTCTGGATAACTTTGCGGATCGCAC
GGTCTAGCACCGGCGACGGATCATTCAAGTGTCTGCCCTATCAACTTTCGTCGGTACGGT
ATTTGCCTACCGAGGTTCTTACGGGTGACGGGGAATCAGGGTTCGATTCCGGAGAGGGAG
CCTGAGAAACGGCTACCACATCC
>HOIR5KG01BEOSB__(reversed) rank=0016052 x=460.0 y=873.0 length=441
CAAAGATTAAGCCATGCAAGTCTAAGTACGAGCTCTCGTACAGTGAAACTGCGAATGGCT
CATTAAATCAGTTATGGTTCATTTGATCGTACAGTTTACTTGGATAACTGTGGTAATTCT
AGAGCTAATACATGCGAGAAGCGCCGACCTCGCGGGAGGCGTGCATTTATCAGACCAAAA
ACCGGCCGCGTCTTCGGGCGCGTTCGCCTTGGTGACTCTGGATAACTTTGCGGATCGCAC
GGTCTAGCACCGGCGACGGATCATTCAAGTGTCTGCCCTATCAACTTTCGTCGGTACGGT
ATTTGCCTACCGAGGTTCTTACGGGTGACGGGGAATCAGGGTTCGATTCCGGAGAGGGAG
CCTGAGAAACGGCTACCACATCC
>HOIR5KG01AMSG7__(reversed) rank=0016962 x=142.0 y=1817.5 length=441
CAAAGATTAAGCCATGCAAGTCTAAGTACGAGCTCTCGTACAGTGAAACTGCGAATGGCT
CATTAAATCAGTTATGGTTCATTTGATCGTACAGTTTACTTGGATAACTGTGGTAATTCT
AGAGCTAATACATGCGAGAAGCGCCGACCTCGCGGGAGGCGTGCATTTATCAGACCAAAA
ACCGGCCGCGTCTTCGGGCGCGTTCGCCTTGGTGACTCTGGATAACTTTGCGGATCGCAC
GGTCTAGCACCGGCGACGGATCATTCAAGTGTCTGCCCTATCAACTTTCGTCGGTACGGT
ATTTGCCTACCGAGGTTCTTACGGGTGACGGGGAATCAGGGTTCGATTCCGGAGAGGGAG
CCTGAGAAACGGCTACCACATCC
>HOIR5KG01A1UYW__(reversed) rank=0017247 x=314.0 y=374.0 length=441
CAAAGATTAAGCCATGCAAGTCTAAGTACGAGCTCTCGTACAGTGAAACTGCGAATGGCT
CATTAAATCAGTTATGGTTCATTTGATCGTACAGTTTACTTGGATAACTGTGGTAATTCT
AGAGCTAATACATGCGAGAAGCGCCGACCTCGCGGGAGGCGTGCATTTATCAGACCAAAA
ACCGGCCGCGTCTTCGGGCGCGTTCGCCTTGGTGACTCTGGATAACTTTGCGGATCGCAC
GGTCTAGCACCGGCGACGGATCATTCAAGTGTCTGCCCTATCAACTTTCGTCGGTACGGT
ATTTGCCTACCGAGGTTCTTACGGGTGACGGGGAATCAGGGTTCGATTCCGGAGAGGGAG
CCTGAGAAACGGCTACCACATCC
>HOIR5KG01AS85L__(reversed) rank=0017306 x=216.0 y=263.0 length=441
CAAAGATTAAGCCATGCAAGTCTAAGTACGAGCTCTCGTACAGTGAAACTGCGAATGGCT
CATTAAATCAGTTATGGTTCATTTGATCGTACAGTTTACTTGGATAACTGTGGTAATTCT
AGAGCTAATACATGCGAGAAGCGCCGACCTCGCGGGAGGCGTGCATTTATCAGACCAAAA
ACCGGCCGCGTCTTCGGGCGCGTTCGCCTTGGTGACTCTGGATAACTTTGCGGATCGCAC
GGTCTAGCACCGGCGACGGATCATTCAAGTGTCTGCCCTATCAACTTTCGTCGGTACGGT
ATTTGCCTACCGAGGTTCTTACGGGTGACGGGGAATCAGGGTTCGATTCCGGAGAGGGAG
CCTGAGAAACGGCTACCACATCC
>HOIR5KG01BQP8A__(reversed) rank=0017790 x=597.0 y=1464.0 length=441
CAAAGATTAAGCCATGCAAGTCTAAGTACGAGCTCTCGTACAGTGAAACTGCGAATGGCT
CATTAAATCAGTTATGGTTCATTTGATCGTACAGTTTACTTGGATAACTGTGGTAATTCT
AGAGCTAATACATGCGAGAAGCGCCGACCTCGCGGGAGGCGTGCATTTATCAGACCAAAA
ACCGGCCGCGTCTTCGGGCGCGTTCGCCTTGGTGACTCTGGATAACTTTGCGGATCGCAC
GGTCTAGCACCGGCGACGGATCATTCAAGTGTCTGCCCTATCAACTTTCGTCGGTACGGT
ATTTGCCTACCGAGGTTCTTACGGGTGACGGGGAATCAGGGTTCGATTCCGGAGAGGGAG
CCTGAGAAACGGCTACCACATCC
>HOIR5KG01BEPGP__(reversed) rank=0017862 x=460.0 y=1751.0 length=441
CAAAGATTAAGCCATGCAAGTCTAAGTACGAGCTCTCGTACAGTGAAACTGCGAATGGCT
CATTAAATCAGTTATGGTTCATTTGATCGTACAGTTTACTTGGATAACTGTGGTAATTCT
AGAGCTAATACATGCGAGAAGCGCCGACCTCGCGGGAGGCGTGCATTTATCAGACCAAAA
ACCGGCCGCGTCTTCGGGCGCGTTCGCCTTGGTGACTCTGGATAACTTTGCGGATCGCAC
GGTCTAGCACCGGCGACGGATCATTCAAGTGTCTGCCCTATCAACTTTCGTCGGTACGGT
ATTTGCCTACCGAGGTTCTTACGGGTGACGGGGAATCAGGGTTCGATTCCGGAGAGGGAG
CCTGAGAAACGGCTACCACATCC
>HOIR5KG01B0GKN__(reversed) rank=0018056 x=708.0 y=853.0 length=441
CAAAGATTAAGCCATGCAAGTCTAAGTACGAGCTCTCGTACAGTGAAACTGCGAATGGCT
CATTAAATCAGTTATGGTTCATTTGATCGTACAGTTTACTTGGATAACTGTGGTAATTCT
AGAGCTAATACATGCGAGAAGCGCCGACCTCGCGGGAGGCGTGCATTTATCAGACCAAAA
ACCGGCCGCGTCTTCGGGCGCGTTCGCCTTGGTGACTCTGGATAACTTTGCGGATCGCAC
GGTCTAGCACCGGCGACGGATCATTCAAGTGTCTGCCCTATCAACTTTCGTCGGTACGGT
ATTTGCCTACCGAGGTTCTTACGGGTGACGGGGAATCAGGGTTCGATTCCGGAGAGGGAG
CCTGAGAAACGGCTACCACATCC
>HOIR5KG01BR4LL__(reversed) rank=0018225 x=613.0 y=1207.0 length=441
CAAAGATTAAGCCATGCAAGTCTAAGTACGAGCTCTCGTACAGTGAAACTGCGAATGGCT
CATTAAATCAGTTATGGTTCATTTGATCGTACAGTTTACTTGGATAACTGTGGTAATTCT
AGAGCTAATACATGCGAGAAGCGCCGACCTCGCGGGAGGCGTGCATTTATCAGACCAAAA
ACCGGCCGCGTCTTCGGGCGCGTTCGCCTTGGTGACTCTGGATAACTTTGCGGATCGCAC
GGTCTAGCACCGGCGACGGATCATTCAAGTGTCTGCCCTATCAACTTTCGTCGGTACGGT
ATTTGCCTACCGAGGTTCTTACGGGTGACGGGGAATCAGGGTTCGATTCCGGAGAGGGAG
CCTGAGAAACGGCTACCACATCC
>HOIR5KG01BKN2L__(reversed) rank=0018244 x=528.0 y=1355.0 length=441
CAAAGATTAAGCCATGCAAGTCTAAGTACGAGCTCTCGTACAGTGAAACTGCGAATGGCT
CATTAAATCAGTTATGGTTCATTTGATCGTACAGTTTACTTGGATAACTGTGGTAATTCT
AGAGCTAATACATGCGAGAAGCGCCGACCTCGCGGGAGGCGTGCATTTATCAGACCAAAA
ACCGGCCGCGTCTTCGGGCGCGTTCGCCTTGGTGACTCTGGATAACTTTGCGGATCGCAC
GGTCTAGCACCGGCGACGGATCATTCAAGTGTCTGCCCTATCAACTTTCGTCGGTACGGT
ATTTGCCTACCGAGGTTCTTACGGGTGACGGGGAATCAGGGTTCGATTCCGGAGAGGGAG
CCTGAGAAACGGCTACCACATCC
>HOIR5KG01BMOKJ__(reversed) rank=0018350 x=551.0 y=1105.0 length=441
CAAAGATTAAGCCATGCAAGTCTAAGTACGAGCTCTCGTACAGTGAAACTGCGAATGGCT
CATTAAATCAGTTATGGTTCATTTGATCGTACAGTTTACTTGGATAACTGTGGTAATTCT
AGAGCTAATACATGCGAGAAGCGCCGACCTCGCGGGAGGCGTGCATTTATCAGACCAAAA
ACCGGCCGCGTCTTCGGGCGCGTTCGCCTTGGTGACTCTGGATAACTTTGCGGATCGCAC
GGTCTAGCACCGGCGACGGATCATTCAAGTGTCTGCCCTATCAACTTTCGTCGGTACGGT
ATTTGCCTACCGAGGTTCTTACGGGTGACGGGGAATCAGGGTTCGATTCCGGAGAGGGAG
CCTGAGAAACGGCTACCACATCC
>HOIR5KG01AS9EW__(reversed) rank=0018847 x=216.0 y=598.0 length=441
CAAAGATTAAGCCATGCAAGTCTAAGTACGAGCTCTCGTACAGTGAAACTGCGAATGGCT
CATTAAATCAGTTATGGTTCATTTGATCGTACAGTTTACTTGGATAACTGTGGTAATTCT
AGAGCTAATACATGCGAGAAGCGCCGACCTCGCGGGAGGCGTGCATTTATCAGACCAAAA
ACCGGCCGCGTCTTCGGGCGCGTTCGCCTTGGTGACTCTGGATAACTTTGCGGATCGCAC
GGTCTAGCACCGGCGACGGATCATTCAAGTGTCTGCCCTATCAACTTTCGTCGGTACGGT
ATTTGCCTACCGAGGTTCTTACGGGTGACGGGGAATCAGGGTTCGATTCCGGAGAGGGAG
CCTGAGAAACGGCTACCACATCC
>HOIR5KG01A3YO9__(reversed) rank=0018875 x=338.0 y=219.0 length=441
CAAAGATTAAGCCATGCAAGTCTAAGTACGAGCTCTCGTACAGTGAAACTGCGAATGGCT
CATTAAATCAGTTATGGTTCATTTGATCGTACAGTTTACTTGGATAACTGTGGTAATTCT
AGAGCTAATACATGCGAGAAGCGCCGACCTCGCGGGAGGCGTGCATTTATCAGACCAAAA
ACCGGCCGCGTCTTCGGGCGCGTTCGCCTTGGTGACTCTGGATAACTTTGCGGATCGCAC
GGTCTAGCACCGGCGACGGATCATTCAAGTGTCTGCCCTATCAACTTTCGTCGGTACGGT
ATTTGCCTACCGAGGTTCTTACGGGTGACGGGGAATCAGGGTTCGATTCCGGAGAGGGAG
CCTGAGAAACGGCTACCACATCC
>HOIR5KG01AZ3X0__(reversed) rank=0019322 x=294.0 y=614.5 length=441
CAAAGATTAAGCCATGCAAGTCTAAGTACGAGCTCTCGTACAGTGAAACTGCGAATGGCT
CATTAAATCAGTTATGGTTCATTTGATCGTACAGTTTACTTGGATAACTGTGGTAATTCT
AGAGCTAATACATGCGAGAAGCGCCGACCTCGCGGGAGGCGTGCATTTATCAGACCAAAA
ACCGGCCGCGTCTTCGGGCGCGTTCGCCTTGGTGACTCTGGATAACTTTGCGGATCGCAC
GGTCTAGCACCGGCGACGGATCATTCAAGTGTCTGCCCTATCAACTTTCGTCGGTACGGT
ATTTGCCTACCGAGGTTCTTACGGGTGACGGGGAATCAGGGTTCGATTCCGGAGAGGGAG
CCTGAGAAACGGCTACCACATCC
>HOIR5KG01AP65F__(reversed) rank=0019653 x=181.0 y=1057.5 length=441
CAAAGATTAAGCCATGCAAGTCTAAGTACGAGCTCTCGTACAGTGAAACTGCGAATGGCT
CATTAAATCAGTTATGGTTCATTTGATCGTACAGTTTACTTGGATAACTGTGGTAATTCT
AGAGCTAATACATGCGAGAAGCGCCGACCTCGCGGGAGGCGTGCATTTATCAGACCAAAA
ACCGGCCGCGTCTTCGGGCGCGTTCGCCTTGGTGACTCTGGATAACTTTGCGGATCGCAC
GGTCTAGCACCGGCGACGGATCATTCAAGTGTCTGCCCTATCAACTTTCGTCGGTACGGT
ATTTGCCTACCGAGGTTCTTACGGGTGACGGGGAATCAGGGTTCGATTCCGGAGAGGGAG
CCTGAGAAACGGCTACCACATCC
>HOIR5KG01AWVKH__(reversed) rank=0020008 x=257.0 y=1343.0 length=441
CAAAGATTAAGCCATGCAAGTCTAAGTACGAGCTCTCGTACAGTGAAACTGCGAATGGCT
CATTAAATCAGTTATGGTTCATTTGATCGTACAGTTTACTTGGATAACTGTGGTAATTCT
AGAGCTAATACATGCGAGAAGCGCCGACCTCGCGGGAGGCGTGCATTTATCAGACCAAAA
ACCGGCCGCGTCTTCGGGCGCGTTCGCCTTGGTGACTCTGGATAACTTTGCGGATCGCAC
GGTCTAGCACCGGCGACGGATCATTCAAGTGTCTGCCCTATCAACTTTCGTCGGTACGGT
ATTTGCCTACCGAGGTTCTTACGGGTGACGGGGAATCAGGGTTCGATTCCGGAGAGGGAG
CCTGAGAAACGGCTACCACATCC
>HOIR5KG01BSTR0__(reversed) rank=0020071 x=621.0 y=1070.0 length=441
CAAAGATTAAGCCATGCAAGTCTAAGTACGAGCTCTCGTACAGTGAAACTGCGAATGGCT
CATTAAATCAGTTATGGTTCATTTGATCGTACAGTTTACTTGGATAACTGTGGTAATTCT
AGAGCTAATACATGCGAGAAGCGCCGACCTCGCGGGAGGCGTGCATTTATCAGACCAAAA
ACCGGCCGCGTCTTCGGGCGCGTTCGCCTTGGTGACTCTGGATAACTTTGCGGATCGCAC
GGTCTAGCACCGGCGACGGATCATTCAAGTGTCTGCCCTATCAACTTTCGTCGGTACGGT
ATTTGCCTACCGAGGTTCTTACGGGTGACGGGGAATCAGGGTTCGATTCCGGAGAGGGAG
CCTGAGAAACGGCTACCACATCC
>HOIR5KG01AOPVI__(reversed) rank=0020299 x=164.0 y=1644.0 length=441
CAAAGATTAAGCCATGCAAGTCTAAGTACGAGCTCTCGTACAGTGAAACTGCGAATGGCT
CATTAAATCAGTTATGGTTCATTTGATCGTACAGTTTACTTGGATAACTGTGGTAATTCT
AGAGCTAATACATGCGAGAAGCGCCGACCTCGCGGGAGGCGTGCATTTATCAGACCAAAA
ACCGGCCGCGTCTTCGGGCGCGTTCGCCTTGGTGACTCTGGATAACTTTGCGGATCGCAC
GGTCTAGCACCGGCGACGGATCATTCAAGTGTCTGCCCTATCAACTTTCGTCGGTACGGT
ATTTGCCTACCGAGGTTCTTACGGGTGACGGGGAATCAGGGTTCGATTCCGGAGAGGGAG
CCTGAGAAACGGCTACCACATCC
>HOIR5KG01AAT76__(reversed) rank=0020327 x=6.5 y=1268.5 length=441
CAAAGATTAAGCCATGCAAGTCTAAGTACGAGCTCTCGTACAGTGAAACTGCGAATGGCT
CATTAAATCAGTTATGGTTCATTTGATCGTACAGTTTACTTGGATAACTGTGGTAATTCT
AGAGCTAATACATGCGAGAAGCGCCGACCTCGCGGGAGGCGTGCATTTATCAGACCAAAA
ACCGGCCGCGTCTTCGGGCGCGTTCGCCTTGGTGACTCTGGATAACTTTGCGGATCGCAC
GGTCTAGCACCGGCGACGGATCATTCAAGTGTCTGCCCTATCAACTTTCGTCGGTACGGT
ATTTGCCTACCGAGGTTCTTACGGGTGACGGGGAATCAGGGTTCGATTCCGGAGAGGGAG
CCTGAGAAACGGCTACCACATCC
>HOIR5KG01BCD3S__(reversed) rank=0007270 x=434.0 y=214.0 length=445
CAAAGATTAAGCCATGCATGTCTAAGTACATACTTTTACATGGTGAAACCGCGAATGGCT
CATTAAATCAGTTATGGTTCCTTAGATCGTACAATCCTACTTGGATAACTGTGGTAATTC
TAGAGCTAATACATGAAAAAGGTCTCCGACCTGACGGAAAGAGAGCGTTTATTACAACAA
GACCAGTCGGGGTCGCAAGGCCCCGTCATATTGGTGAAACTGAATAACTTTGTGCAGATC
GCACGGCCTCGCGCCGGCGACAAATCTTTCAAATGTCTGCCCTATCAACTGACGATGGTA
CGTGATATGCCTACCATGGTTGTAACGGGTAACGGAGAATCAGGGTTCGATTCCGGAGAG
GGAGCATGAGAAACGGCTACCACATCC
>HOIR5KG01BXWEN__(reversed) rank=0007361 x=679.0 y=189.0 length=445
CAAAGATTAAGCCATGCATGTCTAAGTACATACTTTTACATGGTGAAACCGCGAATGGCT
CATTAAATCAGTTATGGTTCCTTAGATCGTACAATCCTACTTGGATAACTGTGGTAATTC
TAGAGCTAATACATGAAAAAGGTCTCCGACCTGACGGAAAGAGAGCGTTTATTACAACAA
GACCAGTCGGGGTCGCAAGGCCCCGTCATATTGGTGAAACTGAATAACTTTGTGCAGATC
GCACGGCCTCGCGCCGGCGACAAATCTTTCAAATGTCTGCCCTATCAACTGACGATGGTA
CGTGATATGCCTACCATGGTTGTAACGGGTAACGGAGAATCAGGGTTCGATTCCGGAGAG
GGAGCATGAGAAACGGCTACCACATCC
>HOIR5KG01BZOT3__(reversed) rank=0007551 x=699.0 y=1769.0 length=445
CAAAGATTAAGCCATGCATGTCTAAGTACATACTTTTACATGGTGAAACCGCGAATGGCT
CATTAAATCAGTTATGGTTCCTTAGATCGTACAATCCTACTTGGATAACTGTGGTAATTC
TAGAGCTAATACATGAAAAAGGTCTCCGACCTGACGGAAAGAGAGCGTTTATTACAACAA
GACCAGTCGGGGTCGCAAGGCCCCGTCATATTGGTGAAACTGAATAACTTTGTGCAGATC
GCACGGCCTCGCGCCGGCGACAAATCTTTCAAATGTCTGCCCTATCAACTGACGATGGTA
CGTGATATGCCTACCATGGTTGTAACGGGTAACGGAGAATCAGGGTTCGATTCCGGAGAG
GGAGCATGAGAAACGGCTACCACATCC
>HOIR5KG01BANC1__(reversed) rank=0007759 x=414.0 y=819.0 length=445
CAAAGATTAAGCCATGCATGTCTAAGTACATACTTTTACATGGTGAAACCGCGAATGGCT
CATTAAATCAGTTATGGTTCCTTAGATCGTACAATCCTACTTGGATAACTGTGGTAATTC
TAGAGCTAATACATGAAAAAGGTCTCCGACCTGACGGAAAGAGAGCGTTTATTACAACAA
GACCAGTCGGGGTCGCAAGGCCCCGTCATATTGGTGAAACTGAATAACTTTGTGCAGATC
GCACGGCCTCGCGCCGGCGACAAATCTTTCAAATGTCTGCCCTATCAACTGACGATGGTA
CGTGATATGCCTACCATGGTTGTAACGGGTAACGGAGAATCAGGGTTCGATTCCGGAGAG
GGAGCATGAGAAACGGCTACCACATCC
>HOIR5KG01AFBS6__(reversed) rank=0008272 x=57.5 y=1784.0 length=445
CAAAGATTAAGCCATGCATGTCTAAGTACATACTTTTACATGGTGAAACCGCGAATGGCT
CATTAAATCAGTTATGGTTCCTTAGATCGTACAATCCTACTTGGATAACTGTGGTAATTC
TAGAGCTAATACATGAAAAAGGTCTCCGACCTGACGGAAAGAGAGCGTTTATTACAACAA
GACCAGTCGGGGTCGCAAGGCCCCGTCATATTGGTGAAACTGAATAACTTTGTGCAGATC
GCACGGCCTCGCGCCGGCGACAAATCTTTCAAATGTCTGCCCTATCAACTGACGATGGTA
CGTGATATGCCTACCATGGTTGTAACGGGTAACGGAGAATCAGGGTTCGATTCCGGAGAG
GGAGCATGAGAAACGGCTACCACATCC
>HOIR5KG01ALG6T__(reversed) rank=0008470 x=127.0 y=1971.0 length=445
CAAAGATTAAGCCATGCATGTCTAAGTACATACTTTTACATGGTGAAACCGCGAATGGCT
CATTAAATCAGTTATGGTTCCTTAGATCGTACAATCCTACTTGGATAACTGTGGTAATTC
TAGAGCTAATACATGAAAAAGGTCTCCGACCTGACGGAAAGAGAGCGTTTATTACAACAA
GACCAGTCGGGGTCGCAAGGCCCCGTCATATTGGTGAAACTGAATAACTTTGTGCAGATC
GCACGGCCTCGCGCCGGCGACAAATCTTTCAAATGTCTGCCCTATCAACTGACGATGGTA
CGTGATATGCCTACCATGGTTGTAACGGGTAACGGAGAATCAGGGTTCGATTCCGGAGAG
GGAGCATGAGAAACGGCTACCACATCC
>HOIR5KG01AEX72__(reversed) rank=0010176 x=53.5 y=560.0 length=445
CAAAGATTAAGCCATGCATGTCTAAGTACATACTTTTACATGGTGAAACCGCGAATGGCT
CATTAAATCAGTTATGGTTCCTTAGATCGTACAATCCTACTTGGATAACTGTGGTAATTC
TAGAGCTAATACATGAAAAAGGTCTCCGACCTGACGGAAAGAGAGCGTTTATTACAACAA
GACCAGTCGGGGTCGCAAGGCCCCGTCATATTGGTGAAACTGAATAACTTTGTGCAGATC
GCACGGCCTCGCGCCGGCGACAAATCTTTCAAATGTCTGCCCTATCAACTGACGATGGTA
CGTGATATGCCTACCATGGTTGTAACGGGTAACGGAGAATCAGGGTTCGATTCCGGAGAG
GGAGCATGAGAAACGGCTACCACATCC
>HOIR5KG01A847K__(reversed) rank=0010693 x=397.0 y=270.5 length=445
CAAAGATTAAGCCATGCATGTCTAAGTACATACTTTTACATGGTGAAACCGCGAATGGCT
CATTAAATCAGTTATGGTTCCTTAGATCGTACAATCCTACTTGGATAACTGTGGTAATTC
TAGAGCTAATACATGAAAAAGGTCTCCGACCTGACGGAAAGAGAGCGTTTATTACAACAA
GACCAGTCGGGGTCGCAAGGCCCCGTCATATTGGTGAAACTGAATAACTTTGTGCAGATC
GCACGGCCTCGCGCCGGCGACAAATCTTTCAAATGTCTGCCCTATCAACTGACGATGGTA
CGTGATATGCCTACCATGGTTGTAACGGGTAACGGAGAATCAGGGTTCGATTCCGGAGAG
GGAGCATGAGAAACGGCTACCACATCC
>HOIR5KG01BFXF1__(reversed) rank=0012233 x=474.5 y=1407.0 length=445
CAAAGATTAAGCCATGCATGTCTAAGTACATACTTTTACATGGTGAAACCGCGAATGGCT
CATTAAATCAGTTATGGTTCCTTAGATCGTACAATCCTACTTGGATAACTGTGGTAATTC
TAGAGCTAATACATGAAAAAGGTCTCCGACCTGACGGAAAGAGAGCGTTTATTACAACAA
GACCAGTCGGGGTCGCAAGGCCCCGTCATATTGGTGAAACTGAATAACTTTGTGCAGATC
GCACGGCCTCGCGCCGGCGACAAATCTTTCAAATGTCTGCCCTATCAACTGACGATGGTA
CGTGATATGCCTACCATGGTTGTAACGGGTAACGGAGAATCAGGGTTCGATTCCGGAGAG
GGAGCATGAGAAACGGCTACCACATCC
>HOIR5KG01ALWCN__(reversed) rank=0012793 x=132.0 y=1141.5 length=445
CAAAGATTAAGCCATGCATGTCTAAGTACATACTTTTACATGGTGAAACCGCGAATGGCT
CATTAAATCAGTTATGGTTCCTTAGATCGTACAATCCTACTTGGATAACTGTGGTAATTC
TAGAGCTAATACATGAAAAAGGTCTCCGACCTGACGGAAAGAGAGCGTTTATTACAACAA
GACCAGTCGGGGTCGCAAGGCCCCGTCATATTGGTGAAACTGAATAACTTTGTGCAGATC
GCACGGCCTCGCGCCGGCGACAAATCTTTCAAATGTCTGCCCTATCAACTGACGATGGTA
CGTGATATGCCTACCATGGTTGTAACGGGTAACGGAGAATCAGGGTTCGATTCCGGAGAG
GGAGCATGAGAAACGGCTACCACATCC
>HOIR5KG01A9YEE__(reversed) rank=0015262 x=406.0 y=1236.0 length=445
CAAAGATTAAGCCATGCATGTCTAAGTACATACTTTTACATGGTGAAACCGCGAATGGCT
CATTAAATCAGTTATGGTTCCTTAGATCGTACAATCCTACTTGGATAACTGTGGTAATTC
TAGAGCTAATACATGAAAAAGGTCTCCGACCTGACGGAAAGAGAGCGTTTATTACAACAA
GACCAGTCGGGGTCGCAAGGCCCCGTCATATTGGTGAAACTGAATAACTTTGTGCAGATC
GCACGGCCTCGCGCCGGCGACAAATCTTTCAAATGTCTGCCCTATCAACTGACGATGGTA
CGTGATATGCCTACCATGGTTGTAACGGGTAACGGAGAATCAGGGTTCGATTCCGGAGAG
GGAGCATGAGAAACGGCTACCACATCC
>HOIR5KG01AJCGG__(reversed) rank=0015608 x=103.0 y=830.5 length=445
CAAAGATTAAGCCATGCATGTCTAAGTACATACTTTTACATGGTGAAACCGCGAATGGCT
CATTAAATCAGTTATGGTTCCTTAGATCGTACAATCCTACTTGGATAACTGTGGTAATTC
TAGAGCTAATACATGAAAAAGGTCTCCGACCTGACGGAAAGAGAGCGTTTATTACAACAA
GACCAGTCGGGGTCGCAAGGCCCCGTCATATTGGTGAAACTGAATAACTTTGTGCAGATC
GCACGGCCTCGCGCCGGCGACAAATCTTTCAAATGTCTGCCCTATCAACTGACGATGGTA
CGTGATATGCCTACCATGGTTGTAACGGGTAACGGAGAATCAGGGTTCGATTCCGGAGAG
GGAGCATGAGAAACGGCTACCACATCC
>HOIR5KG01BRHSK__(reversed) rank=0017748 x=606.0 y=322.0 length=445
CAAAGATTAAGCCATGCATGTCTAAGTACATACTTTTACATGGTGAAACCGCGAATGGCT
CATTAAATCAGTTATGGTTCCTTAGATCGTACAATCCTACTTGGATAACTGTGGTAATTC
TAGAGCTAATACATGAAAAAGGTCTCCGACCTGACGGAAAGAGAGCGTTTATTACAACAA
GACCAGTCGGGGTCGCAAGGCCCCGTCATATTGGTGAAACTGAATAACTTTGTGCAGATC
GCACGGCCTCGCGCCGGCGACAAATCTTTCAAATGTCTGCCCTATCAACTGACGATGGTA
CGTGATATGCCTACCATGGTTGTAACGGGTAACGGAGAATCAGGGTTCGATTCCGGAGAG
GGAGCATGAGAAACGGCTACCACATCC
>HOIR5KG01ASTMT__(reversed) rank=0019481 x=211.0 y=627.0 length=445
CAAAGATTAAGCCATGCATGTCTAAGTACATACTTTTACATGGTGAAACCGCGAATGGCT
CATTAAATCAGTTATGGTTCCTTAGATCGTACAATCCTACTTGGATAACTGTGGTAATTC
TAGAGCTAATACATGAAAAAGGTCTCCGACCTGACGGAAAGAGAGCGTTTATTACAACAA
GACCAGTCGGGGTCGCAAGGCCCCGTCATATTGGTGAAACTGAATAACTTTGTGCAGATC
GCACGGCCTCGCGCCGGCGACAAATCTTTCAAATGTCTGCCCTATCAACTGACGATGGTA
CGTGATATGCCTACCATGGTTGTAACGGGTAACGGAGAATCAGGGTTCGATTCCGGAGAG
GGAGCATGAGAAACGGCTACCACATCC
>HOIR5KG01BECHN__(reversed) rank=0020214 x=456.0 y=1321.5 length=445
CAAAGATTAAGCCATGCATGTCTAAGTACATACTTTTACATGGTGAAACCGCGAATGGCT
CATTAAATCAGTTATGGTTCCTTAGATCGTACAATCCTACTTGGATAACTGTGGTAATTC
TAGAGCTAATACATGAAAAAGGTCTCCGACCTGACGGAAAGAGAGCGTTTATTACAACAA
GACCAGTCGGGGTCGCAAGGCCCCGTCATATTGGTGAAACTGAATAACTTTGTGCAGATC
GCACGGCCTCGCGCCGGCGACAAATCTTTCAAATGTCTGCCCTATCAACTGACGATGGTA
CGTGATATGCCTACCATGGTTGTAACGGGTAACGGAGAATCAGGGTTCGATTCCGGAGAG
GGAGCATGAGAAACGGCTACCACATCC
>HOIR5KG01AKXS9__(reversed) rank=0007286 x=121.0 y=1435.0 length=445
CAAAGATTAAGCCATGCATGTCTAAGTACATACTTTTACATGGTGAAACCGCGAATGGCT
CATTAAATCAGTTATGGTTCCTTAGATCGTACAATCCTACTTGGATAACTGTGGTAATTC
TAGAGCTAATACATGAAAAAGGTCTCCGACCTGACGGAAAGAGAGCGTTTATTACAACAA
GACCAGTCGGGGTCGCAAGGCCCCGTCATATTGGTGAAACTGAATAACTTTGTGCAGATC
GCACGGCCTCGCGCCGGCGACAAATCTTTCAAATGTCTGCCCTATCAACTGACGATGGTA
CGTGATATGCCTACCATGGTTGTAACGGGTAACGGAGAATCAGGGTTCGATTCCGGAGAG
GGAGCATGAGAAACGGCTACCACATCC
>HOIR5KG01AVAZU__(reversed) rank=0012644 x=239.0 y=1752.0 length=445
CAAAGATTAAGCCATGCATGTCTAAGTACATACTTTTACATGGTGAAACCGCGAATGGCT
CATTAAATCAGTTATGGTTCCTTAGATCGTACAATCCTACTTGGATAACTGTGGTAATTC
TAGAGCTAATACATGAAAAAGGTCTCCGACCTGACGGAAAGAGAGCGTTTATTACAACAA
GACCAGTCGGGGTCGCAAGGCCCCGTCATATTGGTGAAACTGAATAACTTTGTGCAGATC
GCACGGCCTCGCGCCGGCGACAAATCTTTCAAATGTCTGCCCTATCAACTGACGATGGTA
CGTGATATGCCTACCATGGTTGTAACGGGTAACGGAGAATCAGGGTTCGATTCCGGAGAG
GGAGCATGAGAAACGGCTACCACATCC
>HOIR5KG01AT864__(reversed) rank=0012708 x=227.5 y=1918.5 length=445
CAAAGATTAAGCCATGCATGTCTAAGTACATACTTTTACATGGTGAAACCGCGAATGGCT
CATTAAATCAGTTATGGTTCCTTAGATCGTACAATCCTACTTGGATAACTGTGGTAATTC
TAGAGCTAATACATGAAAAAGGTCTCCGACCTGACGGAAAGAGAGCGTTTATTACAACAA
GACCAGTCGGGGTCGCAAGGCCCCGTCATATTGGTGAAACTGAATAACTTTGTGCAGATC
GCACGGCCTCGCGCCGGCGACAAATCTTTCAAATGTCTGCCCTATCAACTGACGATGGTA
CGTGATATGCCTACCATGGTTGTAACGGGTAACGGAGAATCAGGGTTCGATTCCGGAGAG
GGAGCATGAGAAACGGCTACCACATCC
>HOIR5KG01BL71O__(reversed) rank=0015337 x=546.0 y=170.0 length=445
CAAAGATTAAGCCATGCATGTCTAAGTACATACTTTTACATGGTGAAACCGCGAATGGCT
CATTAAATCAGTTATGGTTCCTTAGATCGTACAATCCTACTTGGATAACTGTGGTAATTC
TAGAGCTAATACATGAAAAAGGTCTCCGACCTGACGGAAAGAGAGCGTTTATTACAACAA
GACCAGTCGGGGTCGCAAGGCCCCGTCATATTGGTGAAACTGAATAACTTTGTGCAGATC
GCACGGCCTCGCGCCGGCGACAAATCTTTCAAATGTCTGCCCTATCAACTGACGATGGTA
CGTGATATGCCTACCATGGTTGTAACGGGTAACGGAGAATCAGGGTTCGATTCCGGAGAG
GGAGCATGAGAAACGGCTACCACATCC
>HOIR5KG01AIEDE__(reversed) rank=0007302 x=92.0 y=1712.5 length=443
CAAAGATTAAGCCATGCATGTCTAAGTACATACCTTAACACGGTGAAACTGCGAATGGCT
CATTAAATCATATGTTATTTCTTAGATCGTACAATCCTACTTGGATAACTGTGGTAATTC
TAGAGCTAATACATGCATCAAAGCTCCGACCTCCGGGGAAGAGCGCTTTTATTAGACCAA
AACCAATCGTCCTCTCGGGGGCGTCCCGTTGGTGACTCTGAATAACTTTAAGCTGATCGC
ATGGCCTCGTGCCGGCGACGTATCTTTCAAGTGTATGCCCTATCAATTGTCGAAGGTAAG
TGACTTGCTTACCTTGATGATAACGGGTAGCGGGGAATCAGGGTTCGATTCCGGAGAGGG
AGCATGAGAAACGGCTACCACATCC
>HOIR5KG01ACEFO__(reversed) rank=0008883 x=24.0 y=386.0 length=443
CAAAGATTAAGCCATGCATGTCTAAGTACATACCTTAACACGGTGAAACTGCGAATGGCT
CATTAAATCATATGTTATTTCTTAGATCGTACAATCCTACTTGGATAACTGTGGTAATTC
TAGAGCTAATACATGCATCAAAGCTCCGACCTCCGGGGAAGAGCGCTTTTATTAGACCAA
AACCAATCGTCCTCTCGGGGGCGTCCCGTTGGTGACTCTGAATAACTTTAAGCTGATCGC
ATGGCCTCGTGCCGGCGACGTATCTTTCAAGTGTATGCCCTATCAATTGTCGAAGGTAAG
TGACTTGCTTACCTTGATGATAACGGGTAGCGGGGAATCAGGGTTCGATTCCGGAGAGGG
AGCATGAGAAACGGCTACCACATCC
>HOIR5KG01BJVHD__(reversed) rank=0011252 x=519.0 y=1167.5 length=443
CAAAGATTAAGCCATGCATGTCTAAGTACATACCTTAACACGGTGAAACTGCGAATGGCT
CATTAAATCATATGTTATTTCTTAGATCGTACAATCCTACTTGGATAACTGTGGTAATTC
TAGAGCTAATACATGCATCAAAGCTCCGACCTCCGGGGAAGAGCGCTTTTATTAGACCAA
AACCAATCGTCCTCTCGGGGGCGTCCCGTTGGTGACTCTGAATAACTTTAAGCTGATCGC
ATGGCCTCGTGCCGGCGACGTATCTTTCAAGTGTATGCCCTATCAATTGTCGAAGGTAAG
TGACTTGCTTACCTTGATGATAACGGGTAGCGGGGAATCAGGGTTCGATTCCGGAGAGGG
AGCATGAGAAACGGCTACCACATCC
>HOIR5KG01BNWLN__(reversed) rank=0013529 x=565.0 y=825.0 length=443
CAAAGATTAAGCCATGCATGTCTAAGTACATACCTTAACACGGTGAAACTGCGAATGGCT
CATTAAATCATATGTTATTTCTTAGATCGTACAATCCTACTTGGATAACTGTGGTAATTC
TAGAGCTAATACATGCATCAAAGCTCCGACCTCCGGGGAAGAGCGCTTTTATTAGACCAA
AACCAATCGTCCTCTCGGGGGCGTCCCGTTGGTGACTCTGAATAACTTTAAGCTGATCGC
ATGGCCTCGTGCCGGCGACGTATCTTTCAAGTGTATGCCCTATCAATTGTCGAAGGTAAG
TGACTTGCTTACCTTGATGATAACGGGTAGCGGGGAATCAGGGTTCGATTCCGGAGAGGG
AGCATGAGAAACGGCTACCACATCC
>HOIR5KG01AOYJ4__(reversed) rank=0013755 x=167.0 y=610.0 length=443
CAAAGATTAAGCCATGCATGTCTAAGTACATACCTTAACACGGTGAAACTGCGAATGGCT
CATTAAATCATATGTTATTTCTTAGATCGTACAATCCTACTTGGATAACTGTGGTAATTC
TAGAGCTAATACATGCATCAAAGCTCCGACCTCCGGGGAAGAGCGCTTTTATTAGACCAA
AACCAATCGTCCTCTCGGGGGCGTCCCGTTGGTGACTCTGAATAACTTTAAGCTGATCGC
ATGGCCTCGTGCCGGCGACGTATCTTTCAAGTGTATGCCCTATCAATTGTCGAAGGTAAG
TGACTTGCTTACCTTGATGATAACGGGTAGCGGGGAATCAGGGTTCGATTCCGGAGAGGG
AGCATGAGAAACGGCTACCACATCC
>HOIR5KG01BFXM4__(reversed) rank=0015932 x=474.0 y=1662.0 length=443
CAAAGATTAAGCCATGCATGTCTAAGTACATACCTTAACACGGTGAAACTGCGAATGGCT
CATTAAATCATATGTTATTTCTTAGATCGTACAATCCTACTTGGATAACTGTGGTAATTC
TAGAGCTAATACATGCATCAAAGCTCCGACCTCCGGGGAAGAGCGCTTTTATTAGACCAA
AACCAATCGTCCTCTCGGGGGCGTCCCGTTGGTGACTCTGAATAACTTTAAGCTGATCGC
ATGGCCTCGTGCCGGCGACGTATCTTTCAAGTGTATGCCCTATCAATTGTCGAAGGTAAG
TGACTTGCTTACCTTGATGATAACGGGTAGCGGGGAATCAGGGTTCGATTCCGGAGAGGG
AGCATGAGAAACGGCTACCACATCC
>HOIR5KG01ASA87__(reversed) rank=0019787 x=205.0 y=1385.0 length=443
CAAAGATTAAGCCATGCATGTCTAAGTACATACCTTAACACGGTGAAACTGCGAATGGCT
CATTAAATCATATGTTATTTCTTAGATCGTACAATCCTACTTGGATAACTGTGGTAATTC
TAGAGCTAATACATGCATCAAAGCTCCGACCTCCGGGGAAGAGCGCTTTTATTAGACCAA
AACCAATCGTCCTCTCGGGGGCGTCCCGTTGGTGACTCTGAATAACTTTAAGCTGATCGC
ATGGCCTCGTGCCGGCGACGTATCTTTCAAGTGTATGCCCTATCAATTGTCGAAGGTAAG
TGACTTGCTTACCTTGATGATAACGGGTAGCGGGGAATCAGGGTTCGATTCCGGAGAGGG
AGCATGAGAAACGGCTACCACATCC
>HOIR5KG01AH7XC__(reversed) rank=0019969 x=90.0 y=1550.0 length=443
CAAAGATTAAGCCATGCATGTCTAAGTACATACCTTAACACGGTGAAACTGCGAATGGCT
CATTAAATCATATGTTATTTCTTAGATCGTACAATCCTACTTGGATAACTGTGGTAATTC
TAGAGCTAATACATGCATCAAAGCTCCGACCTCCGGGGAAGAGCGCTTTTATTAGACCAA
AACCAATCGTCCTCTCGGGGGCGTCCCGTTGGTGACTCTGAATAACTTTAAGCTGATCGC
ATGGCCTCGTGCCGGCGACGTATCTTTCAAGTGTATGCCCTATCAATTGTCGAAGGTAAG
TGACTTGCTTACCTTGATGATAACGGGTAGCGGGGAATCAGGGTTCGATTCCGGAGAGGG
AGCATGAGAAACGGCTACCACATCC
>HOIR5KG01AZH9F__(reversed) rank=0007305 x=287.0 y=1185.0 length=441
CAAAGATTAAGCCATGCATGTCCAAGTACAAGCTTTCAAAAGCGAAACTGCGGATGGCTC
ATTAAATCAGTTATGGTTCCTTGGAGCGCATCCCCTTACATGGATAACTGTGGTAATTCT
AGAGCTAATACATGCAATCAAGCGCCGACCTTACGGGAGGCGTGCTCTTATTAGGAACAA
GACCAACCCGGGTCCGCCCGGCTCCGTTGGTGAACTCTGGATAACCTGGCCGATCGCACG
GTCTCTGCACCGGCGACGGATCCTTCGAATGTCTGCCCTATCAACTTTCGATGGTACGTT
ATGCGCCTACCATGGTCGTAACGGGTAACGGAGAATCAGGGTTCGATTCCGGAGAGGGAG
CTTGAGAAACGGCTACCACATCC
>HOIR5KG01ATYNZ__(reversed) rank=0007416 x=224.0 y=557.5 length=441
CAAAGATTAAGCCATGCATGTCCAAGTACAAGCTTTCAAAAGCGAAACTGCGGATGGCTC
ATTAAATCAGTTATGGTTCCTTGGAGCGCATCCCCTTACATGGATAACTGTGGTAATTCT
AGAGCTAATACATGCAATCAAGCGCCGACCTTACGGGAGGCGTGCTCTTATTAGGAACAA
GACCAACCCGGGTCCGCCCGGCTCCGTTGGTGAACTCTGGATAACCTGGCCGATCGCACG
GTCTCTGCACCGGCGACGGATCCTTCGAATGTCTGCCCTATCAACTTTCGATGGTACGTT
ATGCGCCTACCATGGTCGTAACGGGTAACGGAGAATCAGGGTTCGATTCCGGAGAGGGAG
CTTGAGAAACGGCTACCACATCC
>HOIR5KG01AE4L8__(reversed) rank=0015155 x=55.0 y=654.0 length=441
CAAAGATTAAGCCATGCATGTCCAAGTACAAGCTTTCAAAAGCGAAACTGCGGATGGCTC
ATTAAATCAGTTATGGTTCCTTGGAGCGCATCCCCTTACATGGATAACTGTGGTAATTCT
AGAGCTAATACATGCAATCAAGCGCCGACCTTACGGGAGGCGTGCTCTTATTAGGAACAA
GACCAACCCGGGTCCGCCCGGCTCCGTTGGTGAACTCTGGATAACCTGGCCGATCGCACG
GTCTCTGCACCGGCGACGGATCCTTCGAATGTCTGCCCTATCAACTTTCGATGGTACGTT
ATGCGCCTACCATGGTCGTAACGGGTAACGGAGAATCAGGGTTCGATTCCGGAGAGGGAG
CTTGAGAAACGGCTACCACATCC
>HOIR5KG01BI2ZT__(reversed) rank=0016025 x=510.5 y=1111.0 length=441
CAAAGATTAAGCCATGCATGTCCAAGTACAAGCTTTCAAAAGCGAAACTGCGGATGGCTC
ATTAAATCAGTTATGGTTCCTTGGAGCGCATCCCCTTACATGGATAACTGTGGTAATTCT
AGAGCTAATACATGCAATCAAGCGCCGACCTTACGGGAGGCGTGCTCTTATTAGGAACAA
GACCAACCCGGGTCCGCCCGGCTCCGTTGGTGAACTCTGGATAACCTGGCCGATCGCACG
GTCTCTGCACCGGCGACGGATCCTTCGAATGTCTGCCCTATCAACTTTCGATGGTACGTT
ATGCGCCTACCATGGTCGTAACGGGTAACGGAGAATCAGGGTTCGATTCCGGAGAGGGAG
CTTGAGAAACGGCTACCACATCC
>HOIR5KG01A15KF__(reversed) rank=0018418 x=317.0 y=1821.0 length=441
CAAAGATTAAGCCATGCATGTCCAAGTACAAGCTTTCAAAAGCGAAACTGCGGATGGCTC
ATTAAATCAGTTATGGTTCCTTGGAGCGCATCCCCTTACATGGATAACTGTGGTAATTCT
AGAGCTAATACATGCAATCAAGCGCCGACCTTACGGGAGGCGTGCTCTTATTAGGAACAA
GACCAACCCGGGTCCGCCCGGCTCCGTTGGTGAACTCTGGATAACCTGGCCGATCGCACG
GTCTCTGCACCGGCGACGGATCCTTCGAATGTCTGCCCTATCAACTTTCGATGGTACGTT
ATGCGCCTACCATGGTCGTAACGGGTAACGGAGAATCAGGGTTCGATTCCGGAGAGGGAG
CTTGAGAAACGGCTACCACATCC
>HOIR5KG01BEVRD__(reversed) rank=0019686 x=462.0 y=1719.0 length=441
CAAAGATTAAGCCATGCATGTCCAAGTACAAGCTTTCAAAAGCGAAACTGCGGATGGCTC
ATTAAATCAGTTATGGTTCCTTGGAGCGCATCCCCTTACATGGATAACTGTGGTAATTCT
AGAGCTAATACATGCAATCAAGCGCCGACCTTACGGGAGGCGTGCTCTTATTAGGAACAA
GACCAACCCGGGTCCGCCCGGCTCCGTTGGTGAACTCTGGATAACCTGGCCGATCGCACG
GTCTCTGCACCGGCGACGGATCCTTCGAATGTCTGCCCTATCAACTTTCGATGGTACGTT
ATGCGCCTACCATGGTCGTAACGGGTAACGGAGAATCAGGGTTCGATTCCGGAGAGGGAG
CTTGAGAAACGGCTACCACATCC
>HOIR5KG01A0QMG__(reversed) rank=0007453 x=301.0 y=1334.5 length=445
CAAAGATTAAGCCATGCATGTCTAAGTACATACTTTTACATGGTGAAACCGCGAATGGCT
CATTAAATCAGTTATGGCTCCTTAGATCGTACAATCCTACTTGGATAACTGTGGTAATTC
TAGAGCTAATACATGAAAAAGGTCTCCGACCTGACGGAAAGAGAGCGTTTATTACAACAA
GACCAGTCGGGGTCGCAAGGCCCCGTCATATTGGTGAAACTGAATAACTTTGTGCAGATC
GCACGGCCTCGCGCCGGCGACAAATCTTTCAAATGTCTGCCCTATCAACTGACGATGGTA
CGTGATATGCCTACCATGGTTGTAACGGGTAACGGAGAATCAGGGTTCGATTCCGGAGAG
GGAGCATGAGAAACGGCTACCACATCC
>HOIR5KG01A9UIQ__(reversed) rank=0007632 x=405.0 y=304.0 length=443
CAAAGATTAAGCCATGCATGTCTAAGTACATACCTTAACACGGTGAAACTGCGAATGGCT
CATTAAATCATATGTTATTTCTTAGATCGTACAATCCTACTTGGATAACTGTGGTAATTC
TAGAGCTAATACATGCATCAAAGCTCCGACCTCCGGGGAGGAGCGCCTTTATTAGACCAA
AACCAATCGTCCTCTCGGGGGCGTCCCGTTGGTGACTCTGAATAACTTTAAGCTGATCGC
ATGGCCTCGTGCCGGCGACGTATCTTTCAAGTGTATGCCCTATCAATTGTCGAAGGTAAG
TGACTTGCTTACCTTGATGATAACGGGTAGCGGGGAATCAGGGTTCGATTCCGGAGAGGG
AGCATGAGAAACGGCTACCACATCC
>HOIR5KG01A6I2W__(reversed) rank=0007738 x=367.5 y=1158.5 length=441
[truncated: 3,270,548 more chars]
