# Supplementary material for: Evaluating Detection Limits of Next-Generation Sequencing for the Surveillance and Monitoring of International Marine Pests
Source: PLoS One. 2013 Sep 4;8(9):e73935. doi: 10.1371/journal.pone.0073935 (PMC3762713; doi:10.1371/journal.pone.0073935)
Supplement: DNA S3 — Pyrosequencing reads for treatments 1–6 (fasta format). (ZIP) [file pone.0073935.s007.zip › Treatment_T1.fasta]

>HOIR5KG01ASXSX__(reversed) rank=0000111 x=212.5 y=1935.5 length=440
CATGCAAGTCTAAGTACGAGCTCTCGTACAGTGAAACTGCGAATGGCTCATTAAATCAGT
TATGGTTCATTTGATCGTACAGTTTACTTGGATAACTGTGGTAATTCTAGAGCTAATACA
TGCGAGAAGCGCCGACCTCGCGGGAGGCGTGCATTTATCAGACCAAAAACCGGCCGCGTC
TTCGGGCGCGTTCGCCTTGGTGACTCTGGATAACTTTGCGGATCGCACGGTCTAGCACCG
GCGACGGATCATTCAAGTGTCTGCCCTATCAACTTTCGTCGGTACGGTATTTGCCTACCG
AGGTTCTTACGGGTGACGGGGAATCAGGGTTCGATTCCGGAGAGGGAGCCTGAGAAACGG
CTACCACATCC
>HOIR5KG01AODHK__(reversed) rank=0000117 x=160.0 y=1974.0 length=444
CATGCATGTCTAAGTACATACTTTTACATGGTGAAACCGCGAATGGCTCATTAAATCAGT
TATGGTTCCTTAGATCGTACAATCCTACTTGGATAACTGTGGTAATTCTAGAGCTAATAC
ATGAAACTGACGCTCCGACCCTCTGGGAAAGAGCGCGTTTATTAGAACAAGACCAGTCGG
GGTTCTGCCCCGTACGATTGGTGATACTGGATAACTTTGTGCAGATCGCACGGCCTCGCG
CCGGCGACGTATCTTTCAAATGTCTGCCCTATCAACTGTCGATGGTACGTGATATGCCTA
CCATGGTTGTAACGGGTAACGGGGAATCAGGGTTCGATTCCGGAGAGGGAGCATGAGAAA
CGGCTACCACATCC
>HOIR5KG01AL298__(reversed) rank=0000171 x=134.0 y=1934.5 length=444
CATGCATGTCTAAGTACATACTTTTACATGGTGAAACCGCGAATGGCTCATTAAATCAGT
TATGGTTCCTTAGATCGTACAATCCTACTTGGATAACTGTGGTAATTCTAGAGCTAATAC
ATGAAACTGACGCTCCGACCCTCTGGGAAAGAGCGCGTTTATTAGAACAAGACCAGTCGG
GGTTCTGCCCCGTACGATTGGTGATACTGGATAACTTTGTGCAGATCGCACGGCCTCGCG
CCGGCGACGTATCTTTCAAATGTCTGCCCTATCAACTGTCGATGGTACGTGATATGCCTA
CCATGGTTGTAACGGGTAACGGGGAATCAGGGTTCGATTCCGGAGAGGGAGCATGAGAAA
CGGCTACCACATCC
>HOIR5KG01A9FYH__(reversed) rank=0000192 x=400.0 y=1911.0 length=449
CATGCATGTCCAAGTACAAGCCCATATAAGGTGAAACCGCGAATGGCTCATTAAATCAGC
TATGATTCATTGGATCTGTACCCACACTTACTTGGATAACTGTGGTAATTCTAGAGCTAA
TACATGCACCACGTCTCTGACCGCAAGGGAAGAGCGTTTTATTAGTTCAAAACCGGTCGG
GCCTCGGTCCGTCACCCCAACGTGTTGAATCTGAATAACTTGTCGCTGAGCGCACGGTCT
CTGCACCGGCGCCGCCTCTTTCAAGTGTCTGCCTTATCAGCTTTCGATTGTAGGCTATGC
GCCTACAATGGCTATAACGGGTAACGGGGAATCAGGGTTCGATTCCGGAGAGGGAGCCTG
AGAAACGGCTACCACATCT
>HOIR5KG01AQQS1__(reversed) rank=0000214 x=187.0 y=1955.0 length=444
CATGCATGTCTAAGTACATACTTTTACATGGTGAAACCGCGAATGGCTCATTAAATCAGT
TATGGTTCCTTAGATCGTACAATCCTACTTGGATAACTGTGGTAATTCTAGAGCTAATAC
ATGAAACTGACGCTCCGACCCTCTGGGAAAGAGCGCGTTTATTAGAACAAGACCAGTCGG
GGTTCTGCCCCGTACGATTGGTGATACTGGATAACTTTGTGCAGATCGCACGGCCTCGCG
CCGGCGACGTATCTTTCAAATGTCTGCCCTATCAACTGTCGATGGTACGTGATATGCCTA
CCATGGTTGTAACGGGTAACGGGGAATCAGGGTTCGATTCCGGAGAGGGAGCATGAGAAA
CGGCTACCACATCC
>HOIR5KG01B2K6Q__(reversed) rank=0000256 x=732.5 y=1840.0 length=441
CATGCAAGTCTAAGTACGAGCTCTCGTACAGTGAAACTGCGAATGGCTCATTAAATCAGT
TATGGTTCATTTGATCGTACAGTTTACTTGGATAACTGTGGTAATTCTAGAGCTAATACA
TGCGAGAAGCGCCGACCTCGCGGGAGGCGTGCATTTATCAGACCAAAAACCGGCCGCGTC
TTCGGGCGCGTTCGCCTTGGTGACTCTGGATAACTTTGCGGATCGCACGGTCTAGCACCG
GCGACGGATCATTCAAGTGTCTGCCCTATCAACTTTCGTCGGTACGGTATTTGCCTACCG
AGGTTCTTACGGGTGACGGGGAATCAGGGTTCGATTCCGGAGAGGGAGCCTGAGAAACGG
CTACCACATCC
>HOIR5KG01AEMJ5__(reversed) rank=0000259 x=49.0 y=1827.0 length=441
CATGCATGTCCAAGTACAAGCTTTCAAAAGCGAAACTGCGGATGGCTCATTAAATCAGTT
ATGGTTCCTTGGAGCGCATCCCCTTACATGGATAACTGTGGTAATTCTAGAGCTAATACA
TGCAATCAAGCGCCGACCTTACGGGAGGCGTGCTCTTATTAGGAACAAGACCAACCCGGG
TCCGCCCGGCTCCGTTGGTGAACTCTGGATAACCTGGCCGATCGCACGGTCTCTGCACCG
GCGACGGATCCTTCGAATGTCTGCCCTATCAACTTTCGATGGTACGTTATGCGCCTACCA
TGGTCGTAACGGGTAACGGAGAATCAGGGTTCGATTCCGGAGAGGGAGCTTGAGAAACGG
CTACCACATCC
>HOIR5KG01A67LT__(reversed) rank=0000313 x=375.0 y=175.0 length=444
CATGCATGTCTAAGTACATACTTTTACATGGTGAAACCGCGAATGGCTCATTAAATCAGT
TATGGTTCCTTAGATCGTACAATCCTACTTGGATAACTGTGGTAATTCTAGAGCTAATAC
ATGAAACTGACGCTCCGACCCTCTGGGAAAGAGCGCGTTTATTAGAACAAGACCAGTCGG
GGTTCTGCCCCGTACGATTGGTGATACTGGATAACTTTGTGCAGATCGCACGGCCTCGCG
CCGGCGACGTATCTTTCAAATGTCTGCCCTATCAACTGTCGATGGTACGTGATATGCCTA
CCATGGTTGTAACGGGTAACGGGGAATCAGGGTTCGATTCCGGAGAGGGAGCATGAGAAA
CGGCTACCACATCC
>HOIR5KG01AIHBO__(reversed) rank=0000368 x=93.0 y=1442.0 length=444
CATGCATGTCTAAGTACATACTTTTACATGGTGAAACCGCGAATGGCTCATTAAATCAGT
TATGGTTCCTTAGATCGTACAATCCTACTTGGATAACTGTGGTAATTCTAGAGCTAATAC
ATGAAACTGACGCTCCGACCCTCTGGGAAAGAGCGCGTTTATTAGAACAAGACCAGTCGG
GGTTCTGCCCCGTACGATTGGTGATACTGGATAACTTTGTGCAGATCGCACGGCCTCGCG
CCGGCGACGTATCTTTCAAATGTCTGCCCTATCAACTGTCGATGGTACGTGATATGCCTA
CCATGGTTGTAACGGGTAACGGGGAATCAGGGTTCGATTCCGGAGAGGGAGCATGAGAAA
CGGCTACCACATCC
>HOIR5KG01BPURJ__(reversed) rank=0000417 x=587.0 y=1645.0 length=441
CATGCATGTCCAAGTACAAGCTTTCAAAAGCGAAACTGCGGATGGCTCATTAAATCAGTT
ATGGTTCCTTGGAGCGCATCCCCTTACATGGATAACTGTGGTAATTCTAGAGCTAATACA
TGCAATCAAGCGCCGACCTTACGGGAGGCGTGCTCTTATTAGGAACAAGACCAACCCGGG
TCCGCCCGGCTCCGTTGGTGAACTCTGGATAACCTGGCCGATCGCACGGTCTCTGCACCG
GCGACGGATCCTTCGAATGTCTGCCCTATCAACTTTCGATGGTACGTTATGCGCCTACCA
TGGTCGTAACGGGTAACGGAGAATCAGGGTTCGATTCCGGAGAGGGAGCTTGAGAAACGG
CTACCACATCC
>HOIR5KG01AAD4V__(reversed) rank=0000451 x=1.0 y=893.0 length=445
CATGCATGTCTAAGTACATACTTTTACATGGTGAAACCGCGAATGGCTCATTAAATCAGT
TATGGTTCCTTAGATCGTACAATCCTACTTGGATAACTGTGGTAATTCTAGAGCTAATAC
ATGAAAAAGGTCTCCGACCTGACGGAAAGAGAGCGTTTATTACAACAAGACCAGTCGGGG
TCGCAAGGCCCCGTCATATTGGTGAAACTGAATAACTTTGTGCAGATCGCACGGCCTCGC
GCCGGCGACAAATCTTTCAAATGTCTGCCCTATCAACTGACGATGGTACGTGATATGCCT
ACCATGGTTGTAACGGGTAACGGAGAATCAGGGTTCGATTCCGGAGAGGGAGCATGAGAA
ACGGCTACCACATCC
>HOIR5KG01AA9GT__(reversed) rank=0000455 x=11.0 y=539.0 length=441
CATGCATGTCCAAGTACAAGCTTTCAAAAGCGAAACTGCGGATGGCTCATTAAATCAGTT
ATGGTTCCTTGGAGCGCATCCCCTTACATGGATAACTGTGGTAATTCTAGAGCTAATACA
TGCAATCAAGCGCCGACCTTACGGGAGGCGTGCTCTTATTAGGAACAAGACCAACCCGGG
TCCGCCCGGCTCCGTTGGTGAACTCTGGATAACCTGGCCGATCGCACGGTCTCTGCACCG
GCGACGGATCCTTCGAATGTCTGCCCTATCAACTTTCGATGGTACGTTATGCGCCTACCA
TGGTCGTAACGGGTAACGGAGAATCAGGGTTCGATTCCGGAGAGGGAGCTTGAGAAACGG
CTACCACATCC
>HOIR5KG01AF61E__(reversed) rank=0000467 x=67.0 y=1296.5 length=441
CATGCATGTCCAAGTACAAGCTTTCAAAAGCGAAACTGCGGATGGCTCATTAAATCAGTT
ATGGTTCCTTGGAGCGCATCCCCTTACATGGATAACTGTGGTAATTCTAGAGCTAATACA
TGCAATCAAGCGCCGACCTTACGGGAGGCGTGCTCTTATTAGGAACAAGACCAACCCGGG
TCCGCCCGGCTCCGTTGGTGAACTCTGGATAACCTGGCCGATCGCACGGTCTCTGCACCG
GCGACGGATCCTTCGAATGTCTGCCCTATCAACTTTCGATGGTACGTTATGCGCCTACCA
TGGTCGTAACGGGTAACGGAGAATCAGGGTTCGATTCCGGAGAGGGAGCTTGAGAAACGG
CTACCACATCC
>HOIR5KG01AAEQT__(reversed) rank=0000522 x=1.0 y=1683.0 length=441
CATGCAAGTCTAAGTACGAGCTCTCGTACAGTGAAACTGCGAATGGCTCATTAAATCAGT
TATGGTTCATTTGATCGTACAGTTTACTTGGATAACTGTGGTAATTCTAGAGCTAATACA
TGCGAGAAGCGCCGACCTCGCGGGAGGCGTGCATTTATCAGACCAAAAACCGGCCGCGTC
TTCGGGCGCGTTCGCCTTGGTGACTCTGGATAACTTTGCGGATCGCACGGTCTAGCACCG
GCGACGGATCATTCAAGTGTCTGCCCTATCAACTTTCGTCGGTACGGTATTTGCCTACCG
AGGTTCTTACGGGTGACGGGGAATCAGGGTTCGATTCCGGAGAGGGAGCCTGAGAAACGG
CTACCACATCC
>HOIR5KG01A3WWP__(reversed) rank=0000559 x=337.0 y=1991.0 length=441
CATGCAAGTCTAAGTACGAGCTCTCGTACAGTGAAACTGCGAATGGCTCATTAAATCAGT
TATGGTTCATTTGATCGTACAGTTTACTTGGATAACTGTGGTAATTCTAGAGCTAATACA
TGCGAGAAGCGCCGACCTCGCGGGAGGCGTGCATTTATCAGACCAAAAACCGGCCGCGTC
TTCGGGCGCGTTCGCCTTGGTGACTCTGGATAACTTTGCGGATCGCACGGTCTAGCACCG
GCGACGGATCATTCAAGTGTCTGCCCTATCAACTTTCGTCGGTACGGTATTTGCCTACCG
AGGTTCTTACGGGTGACGGGGAATCAGGGCTCGATTCCGGAGAGGGAGCCTGAGAAACGG
CTACCACATCC
>HOIR5KG01AB5A6__(reversed) rank=0000577 x=21.0 y=848.0 length=441
CATGCAAGTCTAAGTACGAGCTCTCGTACAGTGAAACTGCGAATGGCTCATTAAATCAGT
TATGGTTCATTTGATCGTACAGTTTACTTGGATAACTGTGGTAATTCTAGAGCTAATACA
TGCGAGAAGCGCCGACCTCGCGGGAGGCGTGCATTTATCAGACCAAAAACCGGCCGCGTC
TTCGGGCGCGTTCGCCTTGGTGACTCTGGATAACTTTGCGGATCGCACGGTCTAGCACCG
GCGACGGATCATTCAAGTGTCTGCCCTATCAACTTTCGTCGGTACGGTATTTGCCTACCG
AGGTTCTTACGGGTGACGGGGAATCAGGGTTCGATTCCGGAGAGGGAGCCTGAGAAACGG
CTACCACATCC
>HOIR5KG01AJU92__(reversed) rank=0000633 x=109.0 y=648.0 length=444
CATGCATGTCTAAGTACATACTTTTACATGGTGAAACCGCGAATGGCTCATTAAATCAGT
TATGGTTCCTTAGATCGTACAATCCTACTTGGATAACTGTGGTAATTCTAGAGCTAATAC
ATGAAACTGACGCTCCGACCCTCTGGGAAAGAGCGCGTTTATTAGAACAAGACCAGTCGG
GGTTCTGCCCCGTACGATTGGTGATACTGGATAACTTTGTGCAGATCGCACGGCCTCGCG
CCGGCGACGTATCTTTCAAATGTCTGCCCTATCAACTGTCGATGGTACGTGATATGCCTA
CCATGGTTGTAACGGGTAACGGGGAATCAGGGTTCGATTCCGGAGAGGGAGCATGAGAAA
CGGCTACCACATCC
>HOIR5KG01A5KY4__(reversed) rank=0000651 x=356.0 y=2014.0 length=443
CATGCATGTCTAAGTACATACTTTTACATGGTGAAACCGCGAATGGCTCATTAAATCAGT
TATGGTTTCTTAGATGTACAATCCTACTTGGATAACTGTGGTAATTCTAGAGCTAATACA
TGAAACTGACGCTCCGACCCTCTGGGAAAGAGCGCGTTTATTAGAACAAGACCAGTCGGG
GTTCTGCCCCGTACGATTGGTGATACTGGATAACTTTGTGCAGATCGCACGGCCTCGCGC
CGGCGACGTATCTTTCAAATGTCTGCCCTATCAACTGTCGATGGTACGTGATATGCCTAC
CATGGTTGTAACGGGTAACGGGGAATCAGGGTTCGATTCCGGAGAGGGAGCATGAGAAAC
GGCTACCACATCC
>HOIR5KG01AOGI3__(reversed) rank=0000675 x=161.0 y=1821.0 length=444
CATGCATGTCTAAGTACATACTTTTACATGGTGAAACCGCGAATGGCTCATTAAATCAGT
TATGGTTCCTTAGATCGTACAATCCTACTTGGATAACTGTGGTAATTCTAGAGCTAATAC
ATGAAACTGACGCTCCGACCCTCTGGGAAAGAGCGCGTTTATTAGAACAAGACCAGTCGG
GGTTCTGCCCCGTACGATTGGTGATACTGGATAACTTTGTGCAGATCGCACGGCCTCGCG
CCGGCGACGTATCTTTCAAATGTCTGCCCTATCAACTGTCGATGGTACGTGATATGCCTA
CCATGGTTGTAACGGGTAACGGGGAATCAGGGTTCGATTCCGGAGAGGGAGCATGAGAAA
CGGCTACCACATCC
>HOIR5KG01AQ0A8__(reversed) rank=0000687 x=190.0 y=1986.5 length=441
CATGCAAGTCTAAGTACGAGCTCTCGTACAGTGAAACTGCGAATGGCTCATTAAATCAGT
TATGGTTCATTTGATCGTACAGTTTACTTGGATAACTGTGGTAATTCTAGAGCTAATACA
TGCGAGAAGCGCCGACCTCGCGGGAGGCGTGCATTTATCAGACCAAAAACCGGCCGCGTC
TTCGGGCGCGTTCGCCTTGGTGACTCTGGATAACTTTGCGGATCGCACGGTCTAGCACCG
GCGACGGATCATTCAAGTGTCTGCCCTATCAACTTTCGTCGGTACGGTATTTGCCTACCG
AGGTTCTTACGGGTGACGGGGAATCAGGGTTCGATTCCGGAGAGGGAGCCTGAGAAACGG
CTACCACATCC
>HOIR5KG01AQQGU__(reversed) rank=0000696 x=187.0 y=1516.0 length=444
CATGCATGTCTAAGTACATACTTTTACATGGTGAAACCGCGAATGGCTCATTAAATCAGT
TATGGTTCCTTAGATCGTACAATCCTACTTGGATAACTGTGGTAATTCTAGAGCTAATAC
ATGAAACTGACGCTCCGACCCTCTGGGAAAGAGCGCGTTTATTAGAACAAGACCAGTCGG
GGTTCTGCCCCGTACGATTGGTGATACTGGATAACTTTGTGCAGATCGCACGGCCTCGCG
CCGGCGACGTATCTTTCAAATGTCTGCCCTATCAACTGTCGATGGTACGTGATATGCCTA
CCATGGTTGTAACGGGTAACGGGGAATCAGGGTTCGATTCCGGAGAGGGAGCATGAGAAA
CGGCTACCACATCC
>HOIR5KG01AD87D__(reversed) rank=0000699 x=45.5 y=903.0 length=441
CATGCAAGTCTAAGTACGAGCTCTCGTACAGTGAAACCGCGAATGGCTCATTAAATCAGT
TATGGTTCATTTGATCGTACAGTTTACTTGGATAACTGTGGTAATTCTAGAGCTAATACA
TGCGAGAAGCGCCGACCTCGCGGGAGGCGTGCATTTATCAGACCAAAAACCGGCCGCGTC
TTCGGGCGCGTTCGCCTTGGTGACTCTGGATAACTTTGCGGATCGCACGGTCTAGCACCG
GCGACGGATCATTCAAGTGTCTGCCCTATCAACTTTCGTCGGTACGGTATTTGCCTACCG
AGGTTCTTACGGGTGACGGGGAATCAGGGTTCGATTCCGGAGAGGGAGCCTGAGAAACGG
CTACCACATCC
>HOIR5KG01ACRT9__(reversed) rank=0000794 x=28.0 y=1375.0 length=444
CATGCATGTCTAAGTACATACTTTTACATGGTGAAACCGCGAATGGCTCATTAAATCAGT
TATGGTTCCTTAGATCGTACAATCCTACTTGGATAACTGTGGTAATTCTAGAGCTAATAC
ATGAAACTGACGCTCCGACCCTCTGGGAAAGAGCGCGTTTATTAGAACAAGACCAGTCGG
GGTTCTGCCCCGTACGATTGGTGATACTGGATAACTTTGTGCAGATCGCACGGCCTCGCG
CCGGCGACGTATCTTTCAAATGTCTGCCCTATCAACTGTCGATGGTACGTGATATGCCTA
CCATGGTTGTAACGGGTAACGGGGAATCAGGGTTCGATTCCGGAGAGGGAGCATGAGAAA
CGGCTACCACATCC
>HOIR5KG01ACCCB__(reversed) rank=0000813 x=23.0 y=1769.5 length=444
CATGCATGTCTAAGTACATACTTTTACATGGTGAAACCGCGAATGGCTCATTAAATCAGT
TATGGTTCCTTAGATCGTACAATCCTACTTGGATAACTGTGGTAATTCTAGAGCTAATAC
ATGAAACTGACGCTCCGACCCTCTGGGAAAGAGCGCGTTTATTAGAACAAGACCAGTCGG
GGTTCTGCCCCGTACGATTGGTGATACTGGATAACTTTGTGCAGATCGCACGGCCTCGCG
CCGGCGACGTATCTTTCAAATGTCTGCCCTATCAACTGTCGATGGTACGTGATATGCCTA
CCATGGTTGTAACGGGTAACGGGGAATCAGGGTTCGATTCCGGAGAGGGAGCATGAGAAA
CGGCTACCACATCC
>HOIR5KG01AK9N9__(reversed) rank=0000816 x=125.0 y=423.0 length=450
CATGCATGTCTAAGTACAAGCCCATATAAGGTGAAACCGCGAATGGCCCATTAAATCAGC
TATGATTCATTGGATCTGTACCCACACTTACTTGGATAACTGTGGTAATTCTAGAGCTAA
TACATGCACCACGTCTCTGACCGCAAGGGAAGAGCGCTTTTATTAGTTCAAAACCGGTCG
GGCCTCGGTCCGTCACCCCAACGTGTTGAATCTGAATAACTTGTCGCTGAGCGCACGGTC
TCTGCACCGGCGCCGCCTCTTTCAAGTGTCTGCCTTATCAGCTTTCGATTGTAGGCTATG
CGCCTACAATGGCTATAACGGGTAACGGGGAATCAGGGTTCGATTCCGGAGAGGGAGCCT
GAGAAACGGCTACCACATCT
>HOIR5KG01AJPVH__(reversed) rank=0000817 x=107.0 y=1835.0 length=441
CATGCATGTCCAAGTACAAGCTTTCAAAAGCGAAACTGCGGATGGCTCATTAAATCAGTT
ATGGTTCCTTGGAGCGCATCCCCTTACATGGATAACTGTGGTAATTCTAGAGCTAATACA
TGCAATCAAGCGCCGACCTTACGGGAGGCGTGCTCTTATTAGGAACAAGACCAACCCGGG
TCCGCCCGGCTCCGTTGGTGAACTCTGGATAACCTGGCCGATCGCACGGTCTCTGCACCG
GCGACGGATCCTTCGAATGTCTGCCCTATCAACTTTCGATGGTACGTTATGCGCCTACCA
TGGTCGTAACGGGTAACGGAGAATCAGGGTTCGATTCCGGAGAGGGAGCTTGAGAAACGG
CTACCACATCC
>HOIR5KG01AQS9T__(reversed) rank=0000821 x=188.0 y=1055.5 length=441
CATGCATGTCCAAGTACAAGCTTTCAAAAGCGAAACTGCGGATGGCTCATTAAATCAGTT
ATGGTTCCTTGGAGCGCATCCCCTTACATGGATAACTGTGGTAATTCTAGAGCTAATACA
TGCAATCAAGCGCCGACCTTACGGGAGGCGTGCTCTTATTAGGAACAAGACCAACCCGGG
TCCGCCCGGCTCCGTTGGTGAACTCTGGATAACCTGGCCGATCGCACGGTCTCTGCACCG
GCGACGGATCCTTCGAATGTCTGCCCTATCAACTTTCGATGGTACGTTATGCGCCTACCA
TGGTCGTAACGGGTAACGGAGAATCAGGGTTCGATTCCGGAGAGGGAGCTTGAGAAACGG
CTACCACATCC
>HOIR5KG01ABTH5__(reversed) rank=0000864 x=17.0 y=1931.0 length=445
CATGCATGTCTAAGTACATACTTTTACATGGTGAAACCGCGAATGGCTCATTAAATCAGT
TATGGTTCCTTAGATCGTACAATCCTACTTGGATAACTGTGGTAATTCTAGAGCTAATAC
ATGAAACTGACGCTCCGACCCTCTGGGAAAGAGCGCGTTTATTAGAACAAGACCAGTCGG
GGTTCTGCCCCGTACGATTGGTGATACTGGATAACTTTGTGCAGATCGCACGGCCTCGCG
CCGGCGACGTATCTTTCAAATGTCTGCCCTATCAACTGTCGATGGTACGTGATATGCCTA
CCATGGTTGTAACGGGTAACGGGGAATCAGGGTTCGATTCCGGAGAGGGAGCATGAGAAA
CGGCTACCACATCC
>HOIR5KG01AJSXB__(reversed) rank=0000918 x=108.0 y=1693.0 length=444
CATGCATGTCTAAGTACATACTTTTACATGGTGAAACCGCGAATGGCTCATTAAATCAGT
TATGGTTCCTTAGATCGTACAATCCTACTTGGATAACTGTGGTAATTCTAGAGCTAATAC
ATGAAACTGACGCTCCGACCCTCTGGGAAAGAGCGCGTTTATTAGAACAAGACCAGTCGG
GGTTCTGCCCCGTACGATTGGTGATACTGGATAACTTTGTGCAGATCGCACGGCCTCGCG
CCGGCGACGTATCTTTCAAATGTCTGCCCTATCAACTGTCGATGGTACGTGATATGCCTA
CCATGGTTGTAACGGGTAACGGGGAATCAGGGTTCGATTCCGGAGAGGGAGCATGAGAAA
CGGCTACCACATCC
>HOIR5KG01BH4K4__(reversed) rank=0000974 x=499.0 y=1574.5 length=444
CATGCATGTCTAAGTACATACTTTTACATGGTGAAACCGCGAATGGCTCATTAAATCAGT
TATGGTTCCTTAGATCGTACAATCCTACTTGGATAACTGTGGTAATTCTAGAGCTAATAC
ATGAAACTGACGCTCCGACCCTCTGGGAAAGAGCGCGTTTATTAGAACAAGACCAGTCGG
GGTTCTGCCCCGTACGATTGGTGATACTGGATAACTTTGTGCAGATCGCACGGCCTCGCG
CCGGCGACGTATCTTTCAAATGTCTGCCCTATCAACTGTCGATGGTACGTGATATGCCTA
CCATGGTTGTAACGGGTAACGGGGAATCAGGGTTCGATTCCGGAGAGGGAGCATGAGAAA
CGGCTACCACATCC
>HOIR5KG01AULQ0__(reversed) rank=0001010 x=231.0 y=1802.0 length=444
CATGCATGTCTAAGTACATACTTTTACATGGTGAAACCGCGAATGGCTCATTAAATCAGT
TATGGTTCCTTAGATCGTACAATCCTACTTGGATAACTGTGGTAATTCTAGAGCTAATAC
ATGAAACTGACGCTCCGACCCTCTGGGAAAGAGCGCGTTTATTAGAACAAGACCAGTCGG
GGTTCTGCCCCGTACGATTGGTGATACTGGATAACTTTGTGCAGATCGCACGGCCTCGCG
CCGGCGACGTATCTTTCAAATGTCTGCCCTATCAACTGTCGATGGTACGTGATATGCCTA
CCATGGTTGTAACGGGTAACGGGGAATCAGGGTTCGATTCCGGAGAGGGAGCATGAGAAA
CGGCTACCACATCC
>HOIR5KG01ABPZ5__(reversed) rank=0001014 x=16.0 y=1491.0 length=444
CATGCATGTCTAAGTACATACTTTTACATGGTGAAACCGCGAATGGCTCATTAAATCAGT
TATGGTTCCTTAGATCGTACAATCCTACTTGGATAACTGTGGTAATTCTAGAGCTAATAC
ATGAAACTGACGCTCCGACCCTCTGGGAAAGAGCGCGTTTATTAGAACAAGACCAGTCGG
GGTTCTGCCCCGTACGATTGGTGATACTGGATAACTTTGTGCAGATCGCACGGCCTCGCG
CCGGCGACGTATCTTTCAAATGTCTGCCCTATCAACTGTCGATGGTACGTGATATGCCTA
CCATGGTTGTAACGGGTAACGGGGAATCAGGGTTCGATTCCGGAGAGGGAGCATGAGAAA
CGGCTACCACATCC
>HOIR5KG01AYWFQ__(reversed) rank=0001025 x=280.5 y=1572.0 length=441
CATGCAAGTCTAAGTACGAGCTCTCGTACAGTGAAACTGCGAATGGCTCATTAAATCAGT
TATGGTTCATTTGATCGTACAGTTTACTTGGATAACTGTGGTAATTCTAGAGCTAATACA
TGCGAGAAGCGCCGACCTCGCGGGAGGCGTGCATTTATCAGACCAAAAACCGGCCGCGTC
TTCGGGCGCGTTCGCCTTGGTGACTCTGGATAACTTTGCGGATCGCACGGTCTAGCACCG
GCGACGGATCATTCAAGTGTCTGCCCTATCAACTTTCGTCGGTACGGTATTTGCCTACCG
AGGTTCTTACGGGTGACGGGGAATCAGGGTTCGATTCCGGAGAGGGAGCCTGAGAAACGG
CTACCACATCC
>HOIR5KG01APR1W__(reversed) rank=0001031 x=176.0 y=1970.0 length=444
CATGCATGTCTAAGTACATACTTTTACATGGTGAAACCGCGAATGGCTCATTAAATCAGT
TATGGTTCCTTAGATCGTACAATCCTACTTGGATAACTGTGGTAATTCTAGAGCTAATAC
ATGAAACTGACGCTCCGACCCTCTGGGAAAGAGCGCGTTTATTAGAACAAGACCAGTCGG
GGTTCTGCCCCGTACGATTGGTGATACTGGATAACTTTGTGCAGATCGCACGGCCTCGCG
CCGGCGACGTATCTTTCAAATGTCTGCCCTATCAACTGTCGATGGTACGTGATATGCCTA
CCATGGTTGTAACGGGTAACGGGGAATCAGGGTTCGATTCCGGAGAGGGAGCATGAGAAA
CGGCTACCACATCC
>HOIR5KG01BGGP7__(reversed) rank=0001040 x=480.0 y=1821.0 length=444
CATGCATGTCTAAGTACATACTTTTACATGGTGAAACCGCGAATGGCTCATTAAATCAGT
TATGGTTCCTTAGATCGTACAATCCTACTTGGATAACTGTGGTAATTCTAGAGCTAATAC
ATGAAACTGACGCTCCGACCCTCTGGGAAAGAGCGCGTTTATTAGAACAAGACCAGTCGG
GGTTCTGCCCCGTACGATTGGTGATACTGGATAACTTTGTGCAGATCGCACGGCCTCGCG
CCGGCGACGTATCTTTCAAATGTCTGCCCTATCAACTGTCGATGGTACGTGATATGCCTA
CCATGGTTGTAACGGGTAACGGGGAATCAGGGTTCGATTCCGGAGAGGGAGCATGAGAAA
CGGCTACCGCATCC
>HOIR5KG01BHYI8__(reversed) rank=0001069 x=497.0 y=1922.0 length=445
CATGCATGTCTAAGTACATACTTTTACATGGTGAAACCGCGAATGGCTCATTAAATCAGT
TATGGTTCCTTAGATCGTACAATCCTACTTGGATAACTGTGGTAATTCTAGAGCTAATAC
ATGAAAAAGGTCTCCGACCTGACGGAAAGAGAGCGTTTATTACAACAAGACCAGTCGGGG
TCGCAAGGCCCCGTCATATTGGTGAAACTGAATAACTTTGTGCAGATCGCACGGCCTCGC
GCCGGCGACAAATCTTTCAAATGTCTGCCCTATCAACTGACGATGGTACGTGATATGCCT
ACCATGGTTGTAACGGGTAACGGAGAATCAGGGTTCGATTCCGGAGAGGGAGCATGAGAA
ACGGCTACCACATCC
>HOIR5KG01ABZFN__(reversed) rank=0001070 x=19.0 y=1425.0 length=443
CATGCATGTCTAAGTACATACCTTAACACGGTGAAACTGCGAATGGCTCATTAAATCATA
TGTTATTTCTTAGATCGTACAATCCTACTTGGATAACTGTGGTAATTCTAGAGCTAATAC
ATGCATCAAAGCTCCGACCTCCGGGGAAGAGCGCTTTTATTAGACCAAAACCAATCGTCC
TCTCGGGGGCGTCCCGTTGGTGACTCTGAATAACTTTAAGCTGATCGCATGGCCTCGTGC
CGGCGACGTATCTTTCAAGTGTATGCCCTATCAATTGTCGAAGGTAAGTGACTTGCTTAC
CTTGATGATAACGGGTAGCGGGGAATCAGGGTTCGATTCCGGAGAGGGAGCATGAGAAAC
GGCTACCACATCC
>HOIR5KG01BOZFL__(reversed) rank=0001094 x=577.0 y=1999.0 length=449
CATGCATGTCTAAGTACACGCCTTAACACGGCTAAACTGCGAATGGCTCATTAAATCAGT
TATGGTTCCTTAGATCGTACAATCCTACTTGGATAACTGTGGCAATTCTAGAGCTAATAC
ATGCAACACAGCTCCGACCTCGCGGGAAGAGCGCTTTTGTTAGCCCAAAACCAATGCGTC
GACTTCGGTAGGCGCTCACACATGGTGACTCTGGACAACTTTGTGCCGATCGCACGGCCT
TCGCGCCGGCGACGTATCTTTCAAGTGTCTGCCCTATCAACTTTCGATGGTACGTGCTAT
GCCTACCATGGTGATAACGGGTAACGGGGAATCAGGGTTCGATTCCGGAGAGGGAGCATG
AGATACGGCTACCACATCC
>HOIR5KG01ABI1H__(reversed) rank=0001141 x=14.0 y=659.5 length=444
CATGCATGTCTAAGTACATACTTTTACATGGTGAAACCGCGAATGGCTCATTAAATCAGT
TATGGTTCCTTAGATCGTACAATCCTACTTGGATAACTGTGGTAATTCTAGAGCTAATAC
ATGAAACTGACGCTCCGACCCTCTGGGAAAGAGCGCGTTTATTAGAACAAGACCAGTCGG
GGTTCTGCCCCGTACGATTGGTGATACTGGATAACTTTGTGCAGATCGCACGGCCTCGCG
CCGGCGACGTATCTTTCAAATGTCTGCCCTATCAACTGTCGATGGTACGTGATATGCCTA
CCATGGTTGTAACGGGTAACGGGGAATCAGGGTTCGATTCCGGAGAGGGAGCATGAGAAA
CGGCTACCACATCC
>HOIR5KG01AHH3E__(reversed) rank=0001149 x=82.0 y=840.0 length=441
CATGCATGTCCAAGTACAAGCTTTCAAAAGCGAAACTGCGGATGGCTCATTAAATCAGTT
ATGGTTCCTTGGAGCGCATCCCCTTACATGGATAACTGTGGTAATTCTAGAGCTAATACA
TGCAATCAAGCGCCGACCTTACGGGAGGCGTGCTCTTATTAGGAACAAGACCAACCCGGG
TCCGCCCGGCTCCGTTGGTGAACTCTGGATAACCTGGCCGATCGCACGGTCTCTGCACCG
GCGACGGATCCTTCGAATGTCTGCCCTATCAACTTTCGATGGTACGTTATGCGCCTACCA
TGGTCGTAACGGGTAACGGAGAATCAGGGTTCGATTCCGGAGAGGGAGCTTGAGAAACGG
CTACCACATCC
>HOIR5KG01BF7CV__(reversed) rank=0001196 x=477.0 y=1965.0 length=441
CATGCAAGTCTAAGTACGAGCTCTCGTACAGTGAAACTGCGAATGGCTCATTAAATCAGT
TATGGTTCATTTGATCGTACAGTTTACTTGGATAACTGTGGTAATTCTAGAGCTAATACA
TGCGAGAAGCGCCGACCTCGCGGGAGGCGTGCATTTATCAGACCAAAAACCGGCCGCGTC
TTCGGGCGCGTTCGCCTTGGTGACTCTGGATAACTTTGCGGATCGCACGGTCTAGCACCG
GCGACGGATCATTCAAGTGTCTGCCCTATCAACTTTCGTCGGTACGGTATTTGCCTACCG
AGGTTCTTACGGGTGACGGGGAATCAGGGTTCGATTCCGGAGAGGGAGCCTGAGAAACGG
CTACCACATCC
>HOIR5KG01BHLOZ__(reversed) rank=0001204 x=493.0 y=1665.0 length=444
CATGCATGTCTAAGTACATACTTTTACATGGTGAAACCGCGAATGGCTCATTAAATCAGT
TATGGTTCCTTAGATCGTACAATCCTACTTGGATAACTGTGGTAATTCTAGAGCTAATAC
ATGAAACTGACGCTCCGACCCTCTGGGAAAGAGCGCGTTTATTAGAACAAGACCAGTCGG
GGTTCTGCCCCGTACGATTGGTGATACTGGATAACTTTGTGCAGATCGCACGGCCTCGCG
CCGGCGACGTATCTTTCAAATGTCTGCCCTATCAACTGTCGATGGTACGTGATATGCCTA
CCATGGTTGTAACGGGTAACGGGGAATCAGGGTTCGATTCCGGAGAGGGAGCATGAGAAA
CGGCTACCACATCC
>HOIR5KG01A5Q7Z__(reversed) rank=0001250 x=358.5 y=1917.0 length=444
CATGCATGTCTAAGTACATACTTTTACATGGTGAAACCGCGAATGGCTCATTAAATCAGT
TATGGTTCCTTAGATCGTACAATCCTACTTGGATAACTGTGGTAATTCTAGAGCTAATAC
ATGAAACTGACGCTCCGACCCTCTGGGAAAGAGCGCGTTTATTAGAACAAGACCAGTCGG
GGTTCTGCCCCGTACGATTGGTGATACTGGATAACTTTGTGCAGATCGCACGGCCTCGCG
CCGGCGACGTATCTTTCAAATGTCTGCCCTATCAACTGTCGATGGTACGTGATATGCCTA
CCATGGTTGTAACGGGTAACGGGGAATCAGGGTTCGATTCCGGAGAGGGAGCATGAGAAA
CGGCTACCACATCC
>HOIR5KG01APRJG__(reversed) rank=0001301 x=176.0 y=1306.0 length=441
CATGCAAGTCTAAGTACGAGCTCTCGTACAGTGAAACTGCGAATGGCTCATTAAATCAGT
TATGGTTCATTTGATCGTACAGTTTACTTGGATAACTGTGGTAATTCTAGAGCTAATACA
TGCGAGAAGCGCCGACCTCGCGGGAGGCGTGCATTTATCAGACCAAAAACCGGCCGCGTC
TTCGGGCGCGTTCGCCTTGGTGACTCTGGATAACTTTGCGGATCGCACGGTCTAGCACCG
GCGACGGATCATTCAAGTGTCTGCCCTATCAACTTTCGTCGGTACGGTATTTGCCTACCG
AGGTTCTTACGGGTGACGGGGAATCAGGGTTCGATTCCGGAGAGGGAGCCTGAGAAACGG
CTACCACATCC
>HOIR5KG01AAP7U__(reversed) rank=0001336 x=5.0 y=168.0 length=441
CATGCAAGTCTAAGTACGAGCTCTCGTACAGTGAAACTGCGAATGGCTCATTAAATCAGT
TATGGTTCATTTGATCGTACAGTTTACTTGGATAACTGTGGTAATTCTAGAGCTAATACA
TGCGAGAAGCGCCGACCTCGCGGGAGGCGTGCATTTATCAGACCAAAAACCGGCCGCGTC
TTCGGGCGCGTTCGCCTTGGTGACTCTGGATAACTTTGCGGATCGCACGGTCTAGCACCG
GCGACGGATCATTCAAGTGTCTGCCCTATCAACTTTCGTCGGTACGGTATTTGCCTACCG
AGGTTCTTACGGGTGACGGGGAATCAGGGTTCGATTCCGGAGAGGGAGCCTGAGAAACGG
CTACCACATCC
>HOIR5KG01AW7LF__(reversed) rank=0001344 x=261.0 y=545.0 length=440
CATGCAAGTCTAAGTACGAGCTCTCGTACAGCGAAACTGCGAATGGCTCATTAAATCAGT
TATGGTTCATTTGATCGTATGGTTTACTTGGATAACTGTGGTAATTCTAGAGCTAATACA
TGCAAACAGCGCCGACTTCGCGGGAGGCGTGCTTTTATCAGACCAAAAACCGACCGCGGC
TCCGGCCGCGTTCGACTGGTGACTCTGGATAACCTGGCGGATCGCACGGTCTAGCACCGG
CGACGGATCATTCAAGTGTCTGCCCTATCAACTTTCGTCGGTACGGTATTCGCCTACCGA
GGTTCTTACGGGTAACGGGGAATCAGGGTTCGATTCCGGAGAGGGAGCCTGAGAAACGGC
TACCACATCC
>HOIR5KG01AHSCP__(reversed) rank=0001353 x=85.0 y=1847.0 length=441
CATGCAAGTCTAAGTACGAGCTCTCGTACAGTGAAACTGCGAATGGCTCATTAAATCAGT
TATGGTTCATTTGATCGTACAGTTTACTTGGATAACTGTGGTAATTCTAGAGCTAATACA
TGCGAGAAGCGCCGACCTCGCGGGAGGCGTGCATTTATCAGACCAAAAACCGGCCGCGTC
TTCGGGCGCGTTCGCCTTGGTGACTCTGGATAACTTTGCGGATCGCACGGTCTAGCACCG
GCGACGGATCATTCAAGTGTCTGCCCTATCAACTTTCGTCGGTACGGTATTTGCCTACCG
AGGTTCTTACGGGTGACGGGGAATCAGGGTTCGATTCCGGAGAGGGAGCCTGAGAAACGG
CTACCACATCC
>HOIR5KG01ASH0S__(reversed) rank=0001354 x=207.5 y=1962.0 length=441
CATGCAAGTCTAAGTACGAGCTCTCGTACAGTGAAACTGCGAATGGCTCATTAAATCAGT
TATGGTTCATTTGATCGTACAGTTTACTTGGATAACTGTGGTAATTCTAGAGCTAATACA
TGCGAGAAGCGCCGACCTCGCGGGAGGCGTGCATTTATCAGACCAAAAACCGGCCGCGTC
TTCGGGCGCGTTCGCCTTGGTGACTCTGGATAACTTTGCGGATCGCACGGTCTAGCACCG
GCGACGGATCATTCAAGTGTCTGCCCTATCAACTTTCGTCGGTACGGTATTTGCCTACCG
AGGTTCTTACGGGTGACGGGGAATCAGGGTTCGATTCCGGAGAGGGAGCATGAGATACGG
CTACCACATCC
>HOIR5KG01AYGW5__(reversed) rank=0001356 x=275.5 y=1943.0 length=440
CATGCAAGTCTAAGTACGAGCTCTCGTACAGCGAAACTGCGAATAGCTCATTAAATCAGT
TATGGTTCATTTGATCGTATGGTTTACTTGGATAACTGTGGTAATTCTAGAGCTAATACA
TGCAAACAGCGCCGACTTCGCGGGAGGCGTGCTTTTATCAGACCAAAAACCGACCGCGGC
TCCGGCCGCGTTCGACTGGTGACTCTGGATAACCTGGCGGATCGCACGGTCTAGCACCGG
CGACGGATCATTCAAGTGTCTGCCCTATCAACTTTCGTCGGTACGGTATTCGCCTACCGA
GGTTCTTACGGGTAACGGGGAATCAGGGTTCGATTCCGGAGAGGGAGCCTGAGAAACGGC
TACCACATCC
>HOIR5KG01BDZAC__(reversed) rank=0001377 x=452.0 y=594.0 length=441
CATGCAAGTCTAAGTACGAGCTCTCGTACAGTGAAACTGCGAATGGCTCATTAAATCAGT
TATGGTTCATTTGATCGTACAGTTTACTTGGATAACTGTGGTAATTCTAGAGCTAATACA
TGCGAGAAGCGCCGACCTCGCGGGAGGCGTGCATTTATCAGACCAAAAACCGGCCGCGTC
TTCGGGCGCGTTCGCCTTGGTGACTCTGGATAACTTTGCGGATCGCACGGTCTAGCACCG
GCGACGGATCATTCAAGTGTCTGCCCTATCAACTTTCGTCGGTACGGTATTTGCCTACCG
AGGTTCTTACGGGTGACGGGGAATCAGGGTTCGATTCCGGAGAGGGAGCCTGAGAAACGG
CTACCACATCC
>HOIR5KG01AOMJM__(reversed) rank=0001390 x=163.5 y=1424.5 length=444
CATGCATGTCTAAGTACATACTTTTACATGGTGAAACCGCGAATGGCTCATTAAATCAGT
TATGGTTCCTTAGATCGTACAATCCTACTTGGATAACTGTGGTAATTCTAGAGCTAATAC
ATGAAACTGACGCTCCGACCCTCTGGGAAAGAGCGCGTTTATTAGAACAAGACCAGTCGG
GGTTCTGCCCCGTACGATTGGTGATACTGGATAACTTTGTGCAGATCGCACGGCCTCGCG
CCGGCGACGTATCTTTCAAATGTCTGCCCTATCAACTGTCGATGGTACGTGATATGCCTA
CCATGGTTGTAACGGGTAACGGGGAATCAGGGTTCGATTCCGGAGAGGGAGCATGAGAAA
CGGCTACCACATCC
>HOIR5KG01BMCDW__(reversed) rank=0001440 x=547.0 y=1698.0 length=444
CATGCATGTCTAAGTACATACTTTTACATGGTGAAACCGCGAATGGCTCATTAAATCAGT
TATGGTTCCTTAGATCGTACAATCCTACTTGGATAACTGTGGTAATTCTAGAGCTAGTAC
ATGAAACTGACGCTCCGACCCTCTGGGAAAGAGCGCGTTTATTAGAACAAGACCAGTCGG
GGTTCTGCCCCGTACGATTGGTGATACTGGATAACTTTGTGCAGATCGCACGGCCTCGCG
CCGGCGACGTATCTTTCAAATGTCTGCCCTATCAACTGTCGATGGTACGTGATATGCCTA
CCATGGTTGTAACGGGTAACGGGGAATCAGGGTTCGATTCCGGAGAGGGAGCATGAGAAA
CGGCTACCACATCC
>HOIR5KG01A0JFI__(reversed) rank=0001464 x=299.0 y=204.0 length=441
CATGCATGTCCAAGTACAAGCTTTCAAAAGCGAAACTGCGGATGGCTCATTAAATCAGTT
ATGGTTCCTTGGAGCGCATCCCCTTACATGGATAACTGTGGTAATTCTAGAGCTAATACA
TGCAATCAAGCGCCGACCTTACGGGAGGCGTGCTCTTATTAGGAACAAGACCAACCCGGG
TCCGCCCGGCTCCGTTGGTGAACTCTGGATAACCTGGCCGATCGCACGGTCTCTGCACCG
GCGACGGATCCTTCGAATGTCTGCCCTATCAACTTTCGATGGTACGTTATGCGCCTACCA
TGGTCGTAACGGGTAACGGAGAATCAGGGTTCGATTCCGGAGAGGGAGCTTGAGAAACGG
CTACCACATCC
>HOIR5KG01BUTOG__(reversed) rank=0001468 x=644.0 y=46.0 length=441
CATGCAAGTCTAAGTACGAGCTCTCGTACAGTGAAACTGCGAATGGCTCATTAAATCAGT
TATGGTTCATTTGATCGTACAGTTTACTTGGATAACTGTGGTAATTCTAGAGCTAATACA
TGCGAGAAGCGCCGACCTCGCGGGAGGCGTGCATTTATCAGACCAAAAACCGGCCGCGTC
TTCGGGCGCGTTCGCCTTGGTGACTCTGGATAACTTTGCGGATCGCACGGTCTAGCACCG
GCGACGGATCATTCAAGTGTCTGCCCTATCAACTTTCGTCGGTACGGTATTTGCCTACCG
AGGTTCTTACGGGTGACGGGGAATCAGGGTTCGATTCCGGAGAGGGAGCCTGAGAAACGG
CTACCACATCC
>HOIR5KG01AB4R9__(reversed) rank=0001471 x=21.0 y=167.0 length=441
CATGCAAGTCTAAGTACGAGCTCTCGTACAGTGAAACTGCGAATGGCTCATTAAATCAGT
TATGGTTCATTTGATCGTACAGTTTACTTGGATAACTGTGGTAATTCTAGAGCTAATACA
TGCGAGAAGCGCCGACCTCGCGGGAGGCGTGCATTTATCAGACCAAAAACCGGCCGCGTC
TTCGGGCGCGTTCGCCTTGGTGACTCTGGATAACTTTGCGGATCGCACGGTCTAGCACCG
GCGACGGATCATTCAAGTGTCTGCCCTATCAACTTTCGTCGGTACGGTATTTGCCTACCG
AGGTTCTTACGGGTGACGGGGAATCAGGGTTCGATTCCGGAGAGGGAGCCTGAGAAACGG
CTACCACATCC
>HOIR5KG01AR1ZK__(reversed) rank=0001508 x=202.5 y=1662.0 length=443
CATGCATGTCTAAGTACATACTTTTACATGGTGAAACCGCGAATGGCTCATTAAATCAGT
TATGGTTCCTTAGATCGTACAATCCTACTTGGATAACTGTGGTAATTCTAGAGCTAATAC
ATGAAACTGACGCTCCGACCCTCTGGGAAAGAGCGCGTTTATTAGAACAAGACCAGTCGG
GGTTCTGCCCCGTACGATTGGTGATACTGGATAACTTTGTGCAGATCGCACGGCCTCGCG
CCGGCGACGTATCTTTCAAATGTCTGCCCTATCAACTGTCGATGGTACGTGATATGCCTA
CCATGGTTGTAACGGGTAACGGGGAATCAGGGTTCGATTCCGGAGAGGGAGCATGAGAAA
CGGCTACCACATCC
>HOIR5KG01AURST__(reversed) rank=0001518 x=233.0 y=1451.5 length=444
CATGCATGTCTAAGTACATACTTTTACATGGTGAAACCGCGAATGGCTCATTAAATCAGT
TATGGTTCCTTAGATCGTACAATCCTACTTGGATAACTGTGGTAATTCTAGAGCTAATAC
ATGAAACTGACGCTCCGACCCTCTGGGAAAGAGCGCGTTTATTAGAACAAGACCAGTCGG
GGTTCTGCCCCGTACGATTGGTGATACTGGATAACTTTGTGCAGATCGCACGGCCTCGCG
CCGGCGACGTATCTTTCAAATGTCTGCCCTATCAACTGTCGATGGTACGTGATATGCCTA
CCATGGTTGTAACGGGTAACGGGGAATCAGGGTTCGATTCCGGAGAGGGAGCATGAGAAA
CGGCTACCACATCC
>HOIR5KG01A39ID__(reversed) rank=0001552 x=341.0 y=1939.0 length=444
CATGCATGTCTAAGTACATACTTTTACATGGTGAAACCGCGAATGGCTCATTAAATCAGT
TATGGTTCCTTAGATCGTACAATCCTACTTGGATAACTGTGGTAATTCTAGAGCTAATAC
ATGAAACTGACGCTCCGACCCTCTGGGAAAGAGCGCGTTTATTAGAACAAGACCAGTCGG
GGTTCTGCCCCGTACGATTGGTGATACTGGATAACTTTGTGCAGATCGCACGGCCTCGCG
CCGGCGACGTATCTTTCAAATGTCTGCCCTATCAACTGTCGATGGTACGTGATATGCCTA
CCATGGTTGTAACGGGTAACGGGGAATCAGGGTTCGATTCCGGAGAGGGAGCATGAGAAA
CGGCTACCACATCC
>HOIR5KG01AKRAL__(reversed) rank=0001557 x=119.0 y=1179.0 length=444
CATGCATGTCTAAGTACATACTTTTACATGGTGAAACCGCGAATGGCTCATTAAATCAGT
TATGGTTCCTTAGATCGTACAATCCTACTTGGATAACTGTGGTAATTCTAGAGCTAATAC
ATGAAACTGACGCTCCGACCCTCTGGGAAAGAGCGCGTTTATTAGAACAAGACCAGTCGG
GGTTCTGCCCCGTACGATTGGTGATACTGGATAACTTTGTGCAGATCGCACGGCCTCGCG
CCGGCGACGTATCTTTCAAATGTCTGCCCTATCAACTGTCGATGGTACGTGATATGCCTA
CCATGGTTGTAACGGGTAACGGGGAATCAGGGTTCGATTCCGGAGAGGGAGCATGAGAAA
CGGCTACCACATCC
>HOIR5KG01AD5Z8__(reversed) rank=0001600 x=44.0 y=854.0 length=444
CATGCATGTCTAAGTACATACTTTTACATGGTGAAACCGCGAATGGCTCATTAAATCAGT
TATGGTTCCTTAGATCGTACAATCCTACTTGGATAACTGTGGTAATTCTAGAGCTAATAC
ATGAAACTGACGCTCCGACCCTCTGGGAAAGAGCGCGTTTATTAGAACAAGACCAGTCGG
GGTTCTGCCCCGTACGATTGGTGATACTGGATAACTTTGTGCAGATCGCACGGCCTCGCG
CCGGCGACGTATCTTTCAAATGTCTGCCCTATCAACTGTCGATGGTACGTGATATGCCTA
CCATGGTTGTAACGGGTAACGGGGAATCAGGGTTCGATTCCGGAGAGGGAGCATGAGAAA
CGGCTACCACATCC
>HOIR5KG01A27KY__(reversed) rank=0001617 x=329.0 y=1936.0 length=441
CATGCATGTCCAAGTACAAGCTTTCAAAAGCGAAACTGCGGATGGCTCATTAAATCAGTT
ATGGTTCCTTGGAGCGCATCCCCTTACATGGATAACTGTGGTAATTCTAGAGCTAATACA
TGCAATCAAGCGCCGACCTTACGGGAGGCGTGCTCTTATTAGGAACAAGACCAACCCGGG
TCCGCCCGGCTCCGTTGGTGAACTCTGGATAACCTGGCCGATCGCACGGTCTCTGCACCG
GCGACGGATCCTTCGAATGTCTGCCCTATCAACTTTCGATGGTACGTTATGCGCCTACCA
TGGTCGTAACGGGTAACGGAGAATCAGGGTTCGATTCCGGAGAGGGAGCTTGAGAAACGG
CTACCACATCC
>HOIR5KG01BBZHC__(reversed) rank=0001626 x=429.0 y=1742.0 length=441
CATGCAAGTCTAAGTACGAGCTCTCGTACAGTGAAACTGCGAATGGCTCATTAAATCAGT
TATGGTTCATTTGATCGTACAGTTTACTTGGATAACTGTGGTAATTCTAGAGCTAATACA
TGCGAGAAGCGCCGACCTCGCGGGAGGCGTGCATTTATCAGACCAAAAACCGGCCGCGTC
TTCGGGCGCGTTCGCCTTGGTGACTCTGGATAACTTTGCGGATCGCACGGTCTAGCACCG
GCGACGGATCATTCAAGTGTCTGCCCTATCAACTTTCGTCGGTACGGTATTTGCCTACCG
AGGTTCTTACGGGTGACGGGGAATCAGGGTTCGATTCCGGAGAGGGAGCCTGAGATACGG
CTACCACATCC
>HOIR5KG01AQ0AR__(reversed) rank=0001692 x=190.0 y=1969.5 length=441
CATGCATGTCCAAGTACAAGCTTTCAAAAGCGAAACTGCGGATGGCTCATTAAATCAGTT
ATGGTTCCTTGGAGCGCATCCCCTTACATGGATAACTGTGGTAATTCTAGAGCTAATACA
TGCAATCAAGCGCCGACCTTACGGGAGGCGTGCTCTTATTAGGAACAAGACCAACCCGGG
TCCGCCCGGCTCCGTTGGTGAACTCTGGATAACCTGGCCGATCGCACGGTCTCTGCACCG
GCGACGGATCCTTCGAATGTCTGCCCTATCAACTTTCGATGGTACGTTATGCGCCTACCA
TGGTCGTAACGGGTAACGGAGAATCAGGGTTCGATTCCGGAGAGGGAGCTTGAGAAACGG
CTACCACATCC
>HOIR5KG01AGVFV__(reversed) rank=0001706 x=75.0 y=153.0 length=441
CATGCAAGTCTAAGTACGAGCTCTCGTACAGTGAAACTGCGAATGGCTCATTAAATCAGT
TATGGTTCATTTGATCGTACAGTTTACTTGGATAACTGTGGTAATTCTAGAGCTAATACA
TGCGAGAAGCGCCGACCTCGCGGGAGGCGTGCATTTATCAGACCAAAAACCGGCCGCGTC
TTCGGGCGCGTTCGCCTTGGTGACTCTGGATAACTTTGCGGATCGCACGGTCTAGCACCG
GCGACGGATCATTCAAGTGTCTGCCCTATCAACTTTCGTCGGTACGGTATTTGCCTACCG
AGGTTCTTACGGGTGACGGGGAATCAGGGTTCGATTCCGGAGAGGGAGCCTGAGAAACGG
CTACCACATCC
>HOIR5KG01AVZ9T__(reversed) rank=0001770 x=247.0 y=1743.0 length=448
CATGCATGTCTAAGTACACGCCTTAACACGGCTAAACTGCGAATGGCTCATTAAATCAGT
TATGGTTCCTTAGATCGTACAATCCTACTTGGATAACTGTGGCAATTCTAGAGCTAATAC
ATGCAACACAGCTCCGACCTCACGGGAAGAGCGCTTTTGTTAGCCCAAAACCAACGCGTC
GCCTTCGGGCGGCGCTCACTGTGGTGACTCTGGACAACTTTGTGCCGATCGCACGGCCCT
AGCGCCGGCGACGTATCTTTCAAGTGTCTGCCCTATCAACTTTCGATGGTACGTGCTATG
CCTACCATGGTGATAACGGGTAACGGGGAATCAGGGTTCGATTCCGGAGAGGGAGCATGA
GATACGGCTACCACATCC
>HOIR5KG01AUU95__(reversed) rank=0001779 x=234.0 y=1867.0 length=444
CATGCATGTCTAAGTACATACTTTTACATGGTGAAACCGCGAATGGCTCATTAAATCAGT
TATGGTTCCTTAGATCGTACAATCCTACTTGGATAACTGTGGTAATTCTAGAGCTAATAC
ATGAAACTGACGCTCCGACCCTCTGGGAAAGAGCGCGTTTATTAGAACAAGACCAGTCGG
GGTTCTGCCCCGTACGATTGGTGATACTGGATAACTTTGTGCAGATCGCACGGCCTCGCG
CCGGCGACGTATCTTTCAAATGTCTGCCCTATCAACTGTCGATGGTACGTGATATGCCTA
CCATGGTTGTAACGGGTAACGGGGAATCAGGGTTCGATTCCGGAGAGGGAGCATGAGAAA
CGGCTACCACATCC
>HOIR5KG01APEVA__(reversed) rank=0001810 x=172.0 y=1268.0 length=444
CATGCATGTCTAAGTACATACTTTTACATGGTGAAACCGCGAATGGCTCATTAAATCAGT
TATGGTTCCTTAGATCGTACAATCCTACTTGGATAACTGTGGTAATTCTAGAGCTAATAC
ATGAAACTGACGCTCCGACCCTCTGGGAAAGAGCGCGTTTATTAGAACAAGACCAGTCGG
GGTTCTGCCCCGTACGATTGGTGATACTGGATAACTTTGTGCAGATCGCACGGCCTCGCG
CCGGCGACGTATCTTTCAAATGTCTGCCCTATCAACTGTCGATGGTACGTGATATGCCTA
CCATGGTTGTAACGGGTAACGGGGAATCAGGGTTCGATTCCGGAGAGGGAGCATGAGAAA
CGGCTACCACATCC
>HOIR5KG01AY2WT__(reversed) rank=0001839 x=282.0 y=1771.0 length=444
CATGCATGTCTAAGTACATACTTTTACATGGTGAAACCGCGAATGGCTCATTAAATCAGT
TATGGTTCCTTAGATCGTACAATCCTACTTGGATAACTGTGGTAATTCTAGAGCTAATAC
ATGAAACTGACGCTCCGACCCTCTGGGAAAGAGCGCGTTTATTAGAACAAGACCAGTCGG
GGTTCTGCCCCGTACGATTGGTGATACTGGATAACTTTGTGCAGATCGCACGGCCTCGCG
CCGGCGACGTATCTTTCAAATGTCTGCCCTATCAACTGTCGATGGTACGTGATATGCCTA
CCATGGTTGTAACGGGTAACGGGGAATCAGGGTTCGATTCCGGAGAGGGAGCATGAGAAA
CGGCTACCACATCC
>HOIR5KG01ADJMB__(reversed) rank=0001852 x=37.0 y=513.0 length=441
CATGCATGTCCAAGTACAAGCTTTCAAAAGCGAAACTGCGGATGGCTCATTAAATCAGTT
ATGGTTCCTTGGAGCGCATCCCCTTACATGGATAACTGTGGTAATTCTAGAGCTAATACA
TGCAATCAAGCGCCGACCTTACGGGAGGCGTGCTCTTATTAGGAACAAGACCAACCCGGG
TCCGCCCGGCTCCGTTGGTGAACTCTGGATAACCTGGCCGATCGCACGGTCTCTGCACCG
GCGACGGATCCTTCGAATGTCTGCCCTATCAACTTTCGATGGTACGTTATGCGCCTACCA
TGGTCGTAACGGGTAACGGAGAATCAGGGTTCGATTCCGGAGAGGGAGCTTGAGAAACGG
CTACCACATCC
>HOIR5KG01ATVW8__(reversed) rank=0001866 x=223.0 y=1098.0 length=444
CATGCATGTCTAAGTACATACCTTTACATGGTGAAACCGCGAATGGCTCATTAAATCAGT
TATGGTTCCTTAGATCGTACAATCCTACTTGGATAACTGTGGTAATTCTAGAGCTAATAC
ATGAAACTGACGCTCCGACCCTCTGGGAAAGAGCGCGTTTATTAGAACAAGACCAGTCGG
GGTTCTGCCCCGTACGATTGGTGATACTGGATAACTTTGTGCAGATCGCACGGCCTCGCG
CCGGCGACGTATCTTTCAAATGTCTGCCCTATCAACTGTCGATGGTACGTGATATGCCTA
CCATGGTTGTAACGGGTAACGGGGAATCAGGGTTCGATTCCGGAGAGGGAGCATGAGAAA
CGGCTACCACATCC
>HOIR5KG01ALWYF__(reversed) rank=0001885 x=132.0 y=1925.5 length=441
CATGCAAGTCTAAGTACGAGCTCTCGTACAGTGAAACTGCGAATGGCTCATTAAATCAGT
TATGGTTCATTTGATCGTACAGTTTACTTGGATAACTGTGGTAATTCTAGAGCTAATACA
TGCGAGAAGCGCCGACCTCGCGGGAGGCGTGCATTTATCAGACCAAAAACCGGCCGCGTC
TTCGGGCGCGTTCGCCTTGGTGACTCTGGATAACTTTGCGGATCGCACGGTCTAGCACCG
GCGACGGATCATTCAAGTGTCTGCCCTATCAACTTTCGTCGGTACGGTATTTGCCTACCG
AGGTTCTTACGGGTGACGGGGAATCAGGGTTCGATTCCGGAGAGGGAGCCTGAGAAACGG
CTACCACATCC
>HOIR5KG01AK0UF__(reversed) rank=0001892 x=122.0 y=1269.0 length=444
CATGCATGTCTAAGTACATACTTTTACATGGTGAAACCGCGAATGGCTCATTAAATCAGT
TATGGTTCCTTAGATCGTACAATCCTACTTGGATAACTGTGGTAATTCTAGAGCTAATAC
ATGAAACTGACGCTCCGACCCTCTGGGAAAGAGCGCGTTTATTAGAACAAGACCAGTCGG
GGTTCTGCCCCGTACGATTGGTGATACTGGATAACTTTGTGCAGATCGCACGGCCTCGCG
CCGGCGACGTATCTTTCAAATGTCTGCCCTATCAACTGTCGATGGTACGTGATATGCCTA
CCATGGTTGTAACGGGTAACGGGGAATCAGGGTTCGATTCCGGAGAGGGAGCATGAGAAA
CGGCTACCACATCC
>HOIR5KG01AFE2V__(reversed) rank=0001896 x=58.0 y=1925.0 length=441
CATGCAAGTCTAAGTACGAGCTCTCGTACAGTGAAACTGCGAATGGCTCATTAAATCAGT
TATGGTTCATTTGATCGTACAGTTTACTTGGATAACTGTGGTAATTCTAGAGCTAATACA
TGCGAGAAGCGCCGACCTCGCGGGAGGCGTGCATTTATCAGACCAAAAACCGGCCGCGTC
TTCGGGCGCGTTCGCCTTGGTGACTCTGGATAACTTTGCGGATCGCACGGTCTAGCACCG
GCGACGGATCATTCAAGTGTCTGCCCTATCAACTTTCGTCGGTACGGTATTTGCCTACCG
AGGTTCTTACGGGTGACGGGGAATCAGGGTTCGATTCCGGAGAGGGAGCCTGAGAAACGG
CTACCACATCC
>HOIR5KG01AO4UR__(reversed) rank=0002012 x=169.0 y=577.5 length=441
CATGCAAGTCTAAGTACGAGCTCTCGTACAGTGAAACTGCGAATGGCTCATTAAATCAGT
TATGGTTCATTTGATCGTACAGTTTACTTGGATAACTGTGGTAATTCTAGAGCTAATACA
TGCGAGAAGCGCCGACCTCGCGGGAGGCGTGCATTTATCAGACCAAAAACCGGCCGCGTC
TTCGGGCGCGTTCGCCTTGGTGACTCTGGATAACTTTGCGGATCGCACGGTCTAGCACCG
GCGACGGATCATTCAAGTGTCTGCCCTATCAACTTTCGTCGGTACGGTATTTGCCTACCG
AGGTTCTTACGGGTGACGGGGAATCAGGGTTCGATTCCGGAGAGGGAGCCTGAGAAACGG
CTACCACATCC
>HOIR5KG01A97CF__(reversed) rank=0002027 x=409.0 y=541.0 length=441
CATGCATGTCCAAGTACAAGCTTTCAAAAGCGAAACTGCGGATGGCTCATTAAATCAGTT
ATGGTTCCTTGGAGCGCATCCCCTTACATGGATAACTGTGGTAATTCTAGAGCTAATACA
TGCAATCAAGCGCCGACCTTACGGGAGGCGTGCTCTTATTAGGAACAAGACCAACCCGGG
TCCGCCCGGCTCCGTTGGTGAACTCTGGATAACCTGGCCGATCGCACGGTCTCTGCACCG
GCGACGGATCCTTCGAATGTCTGCCCTATCAACTTTCGATGGTACGTTATGCGCCTACCA
TGGTCGTAACGGGTAACGGAGAATCAGGGTTCGATTCCGGAGAGGGAGCTTGAGAAACGG
CTACCACATCC
>HOIR5KG01AG8H5__(reversed) rank=0002036 x=79.5 y=699.0 length=444
CATGCATGTCTAAGTACATACTTTTACATGGTGAAACCGCGAATGGCTCATTAAATCAGT
TATGGTTCCTTAGATCGTACAATCCTACTTGGATAACTGTGGTAATTCTAGAGCTAATAC
ATGAAACTGACGCTCCGACCCTCTGGGAAAGAGCGCGTTTATTAGAACAAGACCAGTCGG
GGTTCTGCCCCGTACGATTGGTGATACTGGATAACTTTGTGCAGATCGCACGGCCTCGCG
CCGGCGACGTATCTTTCAAATGTCTGCCCTATCAACTGTCGATGGTACGTGATATGCCTA
CCATGGTTGTAACGGGTAACGGGGAATCAGGGTTCGATTCCGGAGAGGGAGCATGAGAAA
CGGCTACCACATCC
>HOIR5KG01AKBN7__(reversed) rank=0002037 x=114.5 y=1413.0 length=444
CATGCATGTCTAAGTACATACTTTTACATGGTGAAACCGCGAATGGCTCATTAAATCAGT
TATGGTTCCTTAGATCGTACAATCCTACTTGGATAACTGTGGTAATTCTAGAGCTAATAC
ATGAAACTGACGCTCCGACCCTCTGGGAAAGAGCGCGTTTATTAGAACAAGACCAGTCGG
GGTTCTGCCCCGTACGATTGGTGATACTGGATAACTTTGTGCAGATCGCACGGCCTCGCG
CCGGCGACGTATCTTTCAAATGTCTGCCCTATCAACTGTCGATGGTACGTGATATGCCTA
CCATGGTTGTAACGGGTAACGGGGAATCAGGGTTCGATTCCGGAGAGGGAGCATGAGAAA
CGGCTACCACATCC
>HOIR5KG01AVKL3__(reversed) rank=0002077 x=242.5 y=1929.0 length=444
CATGCATGTCTAAGTACATACTTTTACATGGTGAAACCGCGAATGGCTCATTAAATCAGT
TATGGTTCCTTAGATCGTACAATCCTACTTGGATAACTGTGGTAATTCTAGAGCTAATAC
ATGAAACTGACGCTCCGACCCTCTGGGAAAGAGCGCGTTTATTAGAACAAGACCAGTCGG
GGTTCTGCCCCGTACGATTGGTGATACTGGATAACTTTGTGCAGATCGCACGGCCTCGCG
CCGGCGACGTATCTTTCAAATGTCTGCCCTATCAACTGTCGATGGTACGTGATATGCCTA
CCATGGTTGTAACGGGTAACGGGGAATCAGGGTTCGATTCCGGAGAGGGAGCATGAGAAA
CGGCTACCACATCC
>HOIR5KG01A8FXH__(reversed) rank=0002078 x=389.5 y=275.0 length=441
CATGCATGTCCAAGTACAAGCTTTCAAAAGCGAAACTGCGGATGGCTTATTAAATCAGTT
ATGGTTCCTTGGAGCGCATCCCCTTACATGGATAACTGTGGTAATTCTAGAGCTAATACA
TGCAATCAAGCGCCGACCTTACGGGAGGCGTGCTCTTATTAGGAACAAGACCAACCCGGG
TCCGCCCGGCTCCGTTGGTGAACTCTGGATAACCTGGCCGATCGCACGGTCTCTGCACCG
GCGACGGATCCTTCGAATGTCTGCCCTATCAACTTTCGATGGTACGTTATGCGCCTACCA
TGGTCGTAACGGGTAACGGAGAATCAGGGTTCGATTCCGGAGAGGGAGCTTGAGAAACGG
CTACCACATCC
>HOIR5KG01BCB88__(reversed) rank=0002087 x=433.0 y=1914.0 length=441
CATGCAAGTCTAAGTACGAGCTCTCGTACAGTGAAACTGCGAATGGCTCATTAAATCAGT
TATGGTTCATTTGATCGTACAGTTTACTTGGATAACTGTGGTAATTCTAGAGCTAATACA
TGCGAGAAGCGCCGACCTCGCGGGAGGCGTGCATTTATCAGACCAAAAACCGGCCGCGTC
TTCGGGCGCGTTCGCCTTGGTGACTCTGGATAACTTTGCGGATCGCACGGTCTAGCACCG
GCGACGGATCATTCAAGTGTCTGCCCTATCAACTTTCGTCGGTACGGTATTTGCCTACCG
AGGTTCTTACGGGTGACGGGGAATCAGGGTTCGATTCCGGAGAGGGAGCCTGAGAAACGG
CTACCACATCC
>HOIR5KG01ABDL3__(reversed) rank=0002114 x=12.0 y=1817.0 length=444
CATGCATGTCTAAGTACATACTTTTACATGGTGAAACCGCGAATGGCTCATTAAATCAGT
TATGGTTCCTTAGATCGTACAATCCTACTTGGATAACTGTGGTAATTCTAGAGCTAATAC
ATGAAACTGACGCTCCGACCCTCTGGGAAAGAGCGCGTTTATTAGAACAAGACCAGTCGG
GGTTCTGCCCCGTACGATTGGTGATACTGGATAACTTTGTGCAGATCGCACGGCCTCGCG
CCGGCGACGTATCTTTCAAATGTCTGCCCTATCAACTGTCGATGGTACGTGATATGCCTA
CCATGGTTGTAACGGGTAACGGGGAATCAGGGTTCGATTCCGGAGAGGGAGCATGAGAAA
CGGCTACCACATCC
>HOIR5KG01BBMVT__(reversed) rank=0002167 x=425.0 y=1799.5 length=441
CATGCAAGTCTAAGTACGAGCTCTCGTACAGTGAAACTGCGAATGGCTCATTAAATCAGT
TATGGTTCATTTGATCGTACAGTTTACTTGGATAACTGTGGTAATTCTAGAGCTAATACA
TGCGAGAAGCGCCGACCTCGCGGGAGGCGTGCATTTATCAGACCAAAAACCGGCCGCGTC
TTCGGGCGCGTTCGCCTTGGTGACTCTGGATAACTTTGCGGATCGCACGGTCTAGCACCG
GCGACGGATCATTCAAGTGTCTGCCCTATCAACTTTCGTCGGTACGGTATTTGCCTACCG
AGGTTCTTACGGGTGACGGGGAATCAGGGTTCGATTCCGGAGAGGGAGCCTGAGAAACGG
CTACCACATCC
>HOIR5KG01BL70M__(reversed) rank=0002173 x=546.0 y=132.0 length=440
CATGCAAGTCTAAGTACGAGCTCTCGTACAGCGAAACTGCGAATGGCTCATTAAATCAGT
TATGGTTCATTTGATCGTATGGTTTACTTGGATAACTGTGGTAATTCTAGAGCTAATACA
TGCAAACAGCGCCGACTTCGCGGGAGGCGTGCTTTTATCAGACCAAAAACCGACCGCGGC
TCCGGCCGCGTTCGACTGGTGACTCTGGATAACCTGGCGGATCGCACGGTCTAGCACCGG
CGACGGATCATTCAAGTGTCTGCCCTATCAACTTTCGTCGGTACGGTATTCGCCTACCGA
GGTTCTTACGGGTAACGGGGAATCAGGGTTCGATTCCGGAGAGGGAGCCTGAGAAACGGC
TACCACATCC
>HOIR5KG01AO4Y5__(reversed) rank=0002189 x=169.0 y=735.0 length=444
CATGCATGTCTAAGTACATACTTTTACATGGTGAAACCGCGAATGGCTCATTAAATCAGT
TATGGTTCCTTAGATCGTACAATCCTACTTGGATAACTGTGGTAATTCTAGAGCTAATAC
ATGAAACTGACGCTCCGACCCTCTGGGAAAGAGCGCGTTTATTAGAACAAGACCAGTCGG
GGTTCTGCCCCGTACGATTGGTGATACTGGATAACTTTGTGCAGATCGCACGGCCTCGCG
CCGGCGACGTATCTTTCAAATGTCTGCCCTATCAACTGTCGATGGTACGTGATATGCCTA
CCATGGTTGTAACGGGTAACGGGGAATCAGGGTTCGATTCCGGAGAGGGAGCATGAGAAA
CGGCTACCACATCC
>HOIR5KG01AZ4W6__(reversed) rank=0002190 x=294.0 y=1880.0 length=441
CATGCATGTCCAAGTACAAGCTTTCAAAAGCGAAACTGCGGATGGCTCATTAAATCAGTT
ATGGTTCCTTGGAGCGCATCCCCTTACATGGATAACTGTGGTAATTCTAGAGCTAATACA
TGCAATCAAGCGCCGACCTTACGGGAGGCGTGCTCTTATTAGGAACAAGACCAACCCGGG
TCCGCCCGGCTCCGTTGGTGAACTCTGGATAACCTGGCCGATCGCACGGTCTCTGCACCG
GCGACGGATCCTTCGAATGTCTGCCCTATCAACTTTCGATGGTACGTTATGCGCCTACCA
TGGTCGTAACGGGTAACGGAGAATCAGGGTTCGATTCCGGAGAGGGAGCTTGAGAAACGG
CTACCACATCC
>HOIR5KG01AAJX3__(reversed) rank=0002219 x=3.0 y=233.5 length=443
CATGCATGTCTAAGTACATACCTTAACACGGTGAAACTGCGAATGGCTCATTAAATCATA
TGTTATTTCTTAGATCGTACAATCCTACTTGGATAACTGTGGTAATTCTAGAGCTAATAC
ATGCATCAAAGCTCCGACCTCCGGGGAAGAGCGCTTTTATTAGACCAAAACCAATCGTCC
TCTCGGGGGCGTCCCGTTGGTGACTCTGAATAACTTTAAGCTGATCGCATGGCCTCGTGC
CGGCGACGTATCTTTCAAGTGTATGCCCTATCAATTGTCGAAGGTAAGTGACTTGCTTAC
CTTGATGATAACGGGTAGCGGGGAATCAGGGTTCGATTCCGGAGAGGGAGCATGAGAAAC
GGCTACCACATCC
>HOIR5KG01AZA8X__(reversed) rank=0002242 x=285.5 y=287.5 length=444
CATGCATGTCTAAGTACATACTTTTACATGGTGAAACCGCGAATGGCTCATTAAATCAGT
TATGGTTCCTTAGATCGTACAATCCTACTTGGATAACTGTGGTAATTCTAGAGCTAATAC
ATGAAACTGACGCTCCGACCCTCTGGGAAAGAGCGCGTTTATTAGAACAAGACCAGTCGG
GGTTCTGCCCCGTACGATTGGTGATACTGGATAACTTTGTGCAGATCGCACGGCCTCGCG
CCGGCGACGTATCTTTCAAATGTCTGCCCTATCAACTGTCGATGGTACGTGATATGCCTA
CCATGGTTGTAACGGGTAACGGGGAATCAGGGTTCGATTCCGGAGAGGGAGCATGAGAAA
CGGCTACCACATCC
>HOIR5KG01ABVLU__(reversed) rank=0002280 x=18.0 y=560.0 length=444
CATGCATGTCTAAGTACATACTTTTACATGGTGAAACCGCGAATGGCTCATTAAATCAGT
TATGGTTCCTTAGATCGTACAATCCTACTTGGATAACTGTGGTAATTCTAGAGCTAATAC
ATGAAACTGACGCTCCGACCCTCTGGGAAAGAGCGCGTTTATTAGAACAAGACCAGTCGG
GGTTCTGCCCCGTACGATTGGTGATACTGGATAACTTTGTGCAGATCGCACGGCCTCGCG
CCGGCGACGTATCTTTCAAATGTCTGCCCTATCAACTGTCGATGGTACGTGATATGCCTA
CCATGGTTGTAACGGGTAACGGGGAATCAGGGTTCGATTCCGGAGAGGGAGCATGAGATA
CGGCTACCACATCC
>HOIR5KG01AGP03__(reversed) rank=0002368 x=73.0 y=1333.0 length=441
CATGCATGTCCAAGTACAAGCTTTCAAAAGCGAAACTGCGGATGGCTCATTAAATCAGTT
ATGGTTCCTTGGAGCGCATCCCCTTACATGGATAACTGTGGTAATTCTAGAGCTAATACA
TGCAATCAAGCGCCGACCTTACGGGAGGCGTGCTCTTATTAGGAACAAGACCAACCCGGG
TCCGCCCGGCTCCGTTGGTGAACTCTGGATAACCTGGCCGATCGCACGGTCTCTGCACCG
GCGACGGATCCTTCGAATGTCTGCCCTATCAACTTTCGATGGTACGTTATGCGCCTACCA
TGGTCGTAACGGGTAACGGAGAATCAGGGTTCGATTCCGGAGAGGGAGCTTGAGAAACGG
CTACCACATCC
>HOIR5KG01AJOTI__(reversed) rank=0002375 x=107.0 y=468.0 length=441
CATGCATGTCCAAGTACAAGCTTTCAAAAGCGAAACTGCGGATGGCTCATTAAATCAGTT
ATGGTTCCTTGGAGCGCATCCCCTTACATGGATAACTGTGGTAATTCTAGAGCTAATACA
TGCAATCAAGCGCCGACCTTACGGGAGGCGTGCTCTTATTAGGAACAAGACCAACCCGGG
TCCGCCCGGCTCCGTTGGTGAACTCTGGATAACCTGGCCGATCGCACGGTCTCTGCACCG
GCGACGGATCCTTCGAATGTCTGCCCTATCAACTTTCGATGGTACGTTATGCGCCTACCA
TGGTCGTAACGGGTAACGGAGAATCAGGGTTCGATTCCGGAGAGGGAGCTTGAGAAACGG
CTACCACATCC
>HOIR5KG01AJRZV__(reversed) rank=0002394 x=108.0 y=489.5 length=441
CATGCATGTCCAAGTACAAGCTTTCAAAAGCGAAACTGCGGATGGCTCATTAAATCAGTT
ATGGTTCCTTGGAGCGCATCCCCTTACATGGATAACTGTGGTAATTCTAGAGCTAATACA
TGCAATCAAGCGCCGACCTTACGGGAGGCGTGCTCTTATTAGGAACAAGACCAACCCGGG
TCCGCCCGGCTCCGTTGGTGAACTCTGGATAACCTGGCCGATCGCACGGTCTCTGCACCG
GCGACGGATCCTTCGAATGTCTGCCCTATCAACTTTCGATGGTACGTTATGCGCCTACCA
TGGTCGTAACGGGTAACGGAGAATCAGGGTTCGATTCCGGAGAGGGAGCATGAGAAACGG
CTACCACATCC
>HOIR5KG01A1BRC__(reversed) rank=0002430 x=308.0 y=54.0 length=440
CATGCAAGTCTAAGTACGAGCTCTCGTACAGTGAAACTGCGAATGGCTCATTAAATCAGT
TATGGTTCATTTGATCGTATGGTTTACTTGGATAACTGTGGTAATTCTAGAGCTAATACA
TGCAAACAGCGCCGACTTCGCGGGAGGCGTGCTTTTATCAGACCAAAAACCGACCGCGGC
TCCGGCCGCGTTCGACTGGTGACTCTGGATAACCTGGCGGATCGCACGGTCTAGCACCGG
CGACGGATCATTCAAGTGTCTGCCCTATCAACTTTCGTCGGTACGGTATTTGCCTACCGA
GGTTCTTACGGGTGACGGGGAATCAGGGTTCGATTCCGGAGAGGGAGCCTGAGAAACGGC
TACCACATCC
>HOIR5KG01BXTER__(reversed) rank=0002488 x=678.0 y=401.0 length=444
CATGCATGTCTAAGTACATACTTTTACATGGTGAAACCGCGAATGGCTCATTAAATCAGT
TATGGTTCCTTAGATCGTACAATCCTACTTGGATAACTGTGGTAATTCTAGAGCTAATAC
ATGAAACTGACGCTCCGACCCTCTGGGAAAGAGCGCGTTTATTAGAACAAGACCAGTCGG
GGTTCTGCCCCGTACGATTGGTGATACTGGATAACTTTGTGCAGATCGCACGGCCTCGCG
CCGGCGACGTATCTTTCAAATGTCTGCCCTATCAACTGTCGATGGTACGTGATATGCCTA
CCATGGTTGTAACGGGTAACGGGGAATCAGGGTTCGATTCCGGAGAGGGAGCATGAGAAA
CGGCTACCACATCC
>HOIR5KG01BO8F7__(reversed) rank=0002516 x=580.0 y=1397.0 length=441
CATGCAAGTCTAAGTACGAGCTCTCGTACAGCGAAACTGCGAATGGCTCATTAAATCAGT
TATGGTTCATTTGATCGTACAGTTTACTTGGATAACTGTGGTAATTCTAGAGCTAATACA
TGCGAGAAGCGCCGACCTCGCGGGAGGCGTGCATTTATCAGACCAAAAACCGGCCGCGTC
TTCGGGCGCGTTCGCCTTGGTGACTCTGGATAACTTTGCGGATCGCACGGTCTAGCACCG
GCGACGGATCATTCAAGTGTCTGCCCTATCAACTTTCGTCGGTACGGTATTTGCCTACCG
AGGTTCTTACGGGTGACGGGGAATCAGGGTTCGATTCCGGAGAGGGAGCCTGAGAAACGG
CTACCACATCC
>HOIR5KG01ABI3C__(reversed) rank=0002588 x=14.5 y=726.0 length=440
CATGCAAGTCTAAGTACGAGCTCTCGTACAGTGAAACTGCGAATGGCTCATTAAATCAGT
TATGGTTCATTTGATCGTACAGTTTACTTGGATAACTGTGGTAATTCTAGAGCTAATACA
TGCGAGAAGCGCCGACCTCGCGGGAGGCGTGCATTTATCAGACCAAAAACCGGCCGCGTC
TTCGGGCGCGTTCGCTTGGTGACTCTGGATAACTTTGCGGATCGCACGGTCTAGCACCGG
CGACGGATCATTCAAGTGTCTGCCCTATCAACTTTCGTCGGTACGGTATTTGCCTACCGA
GGTTCTTACGGGTGACGGGGAATCAGGGTTCGATTCCGGAGAGGGAGCCTGAGAAACGGC
TACCACATCC
>HOIR5KG01AIHNX__(reversed) rank=0002654 x=93.0 y=1883.0 length=445
CATGCATGTCTAAGTACATACTTTTACATGGTGAAACCGCGAATGGCTCATTAAATCAGT
TATGGTTCCTTAGATCGTACAATCCTACTTGGATAACTGTGGTAATTCTAGAGCTAATAC
ATGAAAAAGGTCTCCGACCTGACGGAAAGAGAGCGTTTATTACAACAAGACCAGTCGGGG
TCGCAAGGCCCCGTCATATTGGTGAAACTGAATAACTTTGTGCAGATCGCACGGCCTCGC
GCCGGCGACAAATCTTTCAAATGTCTGCCCTATCAACTGACGATGGTACGTGATATGCCT
ACCATGGTTGTAACGGGTAACGGAGAATCAGGGTTCGATTCCGGAGAGGGAGCATGAGAA
ACGGCTACCACATCC
>HOIR5KG01A2UXZ__(reversed) rank=0002655 x=325.0 y=1941.0 length=441
CATGCATGTCCAAGTACAAGCTTTCAAAAGCGAAACTGCGGATGGCTCATTAAATCAGTT
ATGGTTCCTTGGAGCGCATCCCCTTACATGGATAACTGTGGTAATTCTAGAGCTAATACA
TGCAATCAAGCGCCGACCTTACGGGAGGCGTGCTCTTATTAGGAACAAGACCAACCCGGG
TCCGCCCGGCTCCGTTGGTGAACTCTGGATAACCTGGCCGATCGCACGGTCTCTGCACCG
GCGACGGATCCTTCGAATGTCTGCCCTATCAACTTTCGATGGTACGTTATGCGCCTACCA
TGGTCGTAACGGGTAACGGAGAATCAGGGTTCGATTCCGGAGAGGGAGCTTGAGAAACGG
CTACCACATCC
>HOIR5KG01AUQ49__(reversed) rank=0002656 x=233.0 y=603.0 length=444
CATGCATGTCTAAGTACATACTTTTACATGGTGAAACCGCGAATGGCTCATTAAATCAGT
TATGGTTCCTTAGATCGTACAATCCTACTTGGATAACTGTGGTAATTCTAGAGCTAATAC
ATGAAACTGACGCTCCGACCCTCTGGGAAAGAGCGCGTTTATTAGAACAAGACCAGTCGG
GGTTCTGCCCCGTACGATTGGTGATACTGGATAACTTTGTGCAGATCGCACGGCCTCGCG
CCGGCGACGTATCTTTCAAATGTCTGCCCTATCAACTGTCGATGGTACGTGATATGCCTA
CCATGGTTGTAACGGGTAACGGGGAATCAGGGTTCGATTCCGGAGAGGGAGCATGAGAAA
CGGCTACCACATCC
>HOIR5KG01A26ZM__(reversed) rank=0002669 x=329.0 y=1168.0 length=441
CATGCATGTCCAAGTACAAGCTTTCAAAAGCGAAACTGCGGATGGCTCATTAAATCAGTT
ATGGTTCCTTGGAGCGCATCCCCTTACATGGATAACTGTGGTAATTCTAGAGCTAATACA
TGCAATCAAGCGCCGACCTTACGGGAGGCGTGCTCTTATTAGGAACAAGACCAACCCGGG
TCCGCCCGGCTCCGTTGGTGAACTCTGGATAACCTGGCCGATCGCACGGTCTCTGCACCG
GCGACGGATCCTTCGAATGTCTGCCCTATCAACTTTCGATGGTACGTTATGCGCCTACCA
TGGTCGTAACGGGTAACGGAGAATCAGGGTTCGATTCCGGAGAGGGAGCTTGAGAAACGG
CTACCACATCC
>HOIR5KG01A7XSX__(reversed) rank=0002692 x=383.0 y=1359.0 length=443
CATGCATGTCTAAGTACATACCTTAACACGGTGAAACTGCGAATGGCTCATTAAATCATA
TGTTATTTCTTAGATCGTACAATCCTACTTGGATAACTGTGGTAATTCTAGAGCTAATAC
ATGCATCAAAGCTCCGACCTCCGGGGAAGAGCGCTTTTATTAGACCAAAACCAATCGTCC
TCTCGGGGGCGTCCCGTTGGTGACTCTGAATAACTTTAAGCTGATCGCATGGCCTCGTGC
CGGCGACGTATCTTTCAAGTGTATGCCCTATCAATTGTCGAAGGTAAGTGACTTGCTTAC
CTTGATGATAACGGGTAGCGGGGAATCAGGGTTCGATTCCGGAGAGGGAGCCTGAGAAAC
GGCTACCACATCT
>HOIR5KG01AFHAB__(reversed) rank=0002712 x=59.0 y=689.0 length=444
CATGCATGTCTAAGTACATACTTTTACATGGTGAAACCGCGAATGGCTCATTAAATCAGT
TATGGTTCCTTAGATCGTACAATCCTACTTGGATAACTGTGGTAATTCTAGAGCTAATAC
ATGAAACTGACGCTCCGACCCTCTGGGAAAGAGCGCGTTTATTAGAACAAGACCAGTCGG
GGTTCTGCCCCGTACGATTGGTGATACTGGATAACTTTGTGCAGATCGCACGGCCTCGCG
CCGGCGACGTATCTTTCAAATGTCTGCCCTATCAACTGTCGATGGTACGTGATATGCCTA
CCATGGTTGTAACGGGTAACGGGGAATCAGGGTTCGATTCCGGAGAGGGAGCATGAGAAA
CGGCTACCACATCC
>HOIR5KG01A6V31__(reversed) rank=0002714 x=371.5 y=1663.5 length=444
CATGCATGTCTAAGTACATACTTTTACATGGTGAAACCGCGAATGGCTCATTAAATCAGT
TATGGTTCCTTAGATCGTACAATCCTACTTGGATAACTGTGGTAATTCTAGAGCTAATAC
ATGAAACTGACGCTCCGACCCTCTGGGAAAGAGCGCGTTTATTAGAACAAGACCAGTCGG
GGTTCTGCCCCGTACGATTGGTGATACTGGATAACTTTGTGCAGATCGCACGGCCTCGCG
CCGGCGACGTATCTTTCAAATGTCTGCCCTATCAACTGTCGATGGTACGTGATATGCCTA
CCATGGTTGTAACGGGTAACGGGGAATCAGGGTTCGATTCCGGAGAGGGAGCATGAGAAA
CGGCTACCACATCC
>HOIR5KG01AEO0N__(reversed) rank=0002758 x=50.0 y=917.0 length=441
CATGCAAGTCTAAGTACGAGCTCTCGTACAGTGAAACTGCGAATGGCTCATTAAATCAGT
TATGGTTCATTTGATCGTACAGTTTACTTGGATAACTGTGGTAATTCTAGAGCTAATACA
TGCGAGAAGCGCCGACCTCGCGGGAGGCGTGCATTTATCAGACCAAAAACCGGCCGCGTC
TTCGGGCGCGTTCGCCTTGGTGACTCTGGATAACTTTGCGGATCGCACGGTCTAGCACCG
GCGACGGATCATTCAAGTGTCTGCCCTATCAACTTTCGTCGGTACGGTATTTGCCTACCG
AGGTTCTTACGGGTGACGGGGAATCAGGGTTCGATTCCGGAGAGGGAGCCTGAGAAACGG
CTACCACATCC
>HOIR5KG01AIV3P__(reversed) rank=0002764 x=98.0 y=115.0 length=441
CATGCAAGTCTAAGTACGAGCTCTCGTACAGTGAAACTGCGAATGGCTCATTAAATCAGT
TATGGTTCATTTGATCGTACAGTTTACTTGGATAACTGTGGTAATTCTAGAGCTAATACA
TGCGAGAAGCGCCGACCTCGCGGGAGGCGTGCATTTATCAGACCAAAAACCGGCCGCGTC
TTCGGGCGCGTTCGCCTTGGTGACTCTGGATAACTTTGCGGATCGCACGGTCTAGCACCG
GCGACGGATCATTCAAGTGTCTGCCCTATCAACTTTCGTCGGTACGGTATTTGCCTACCG
AGGTTCTTACGGGTGACGGGGAATCAGGGTTCGATTCCGGAGAGGGAGCCTGAGAAACGG
CTACCACATCC
>HOIR5KG01BAEOK__(reversed) rank=0002773 x=411.0 y=1858.5 length=442
CATGCAAGTCTAAGTACGAGCTCTCGTACAGTGAAACTGCGAATGGCTCATTAAATCAGT
TATGGTTCATTTGATCGTACAGTTTACTTGGATAACTGTGGTAATTCTAGAGCTAATACA
TGCGAGAAGCGCCGACCTCGCGGGAGGCGTGCATTTATCAGACCAAAAACCGGCCGCGTC
TTCGGGCGCGTTCGCCTTGGTGACTCTGGATAACTTTGCGGATCGCACGGTCTAGCACCG
GCGACGGATCATTCAAGTGTCTGCCCTATCAACTTTCGTCGGTACGGTATTTGCCTACCG
AGGTTCTTACGGGTGACGGGGAATCAGGGTTCGATTCCGGAGAGGGAGCCTGAGAAACGG
CTACCACATCC
>HOIR5KG01AWCRL__(reversed) rank=0002826 x=251.5 y=1551.5 length=441
CATGCATGTCCAAGTACAAGCTTTCAAAAGCGAAACTGCGGATGGCTCATTAAATCAGTT
ATGGTTCCTTGGAGCGCATCCCCTTACATGGATAACTGTGGTAATTCTAGAGCTAATACA
TGCAATCAAGCGCCGACCTTACGGGAGGCGTGCTCTTATTAGGAACAAGACCAACCCGGG
TCCGCCCGGCTCCGTTGGTGAACTCTGGATAACCTGGCCGATCGCACGGTCTCTGCACCG
GCGACGGATCCTTCGAATGTCTGCCCTATCAACTTTCGATGGTACGTTATGCGCCTACCA
TGGTCGTAACGGGTAACGGAGAATCAGGGTTCGATTCCGGAGAGGGAGCTTGAGAAACGG
CTACCACATCC
>HOIR5KG01AH4A8__(reversed) rank=0002848 x=89.0 y=962.5 length=444
CATGCATGTCTAAGTACATACTTTTACATGGTGAAACCGCGAATGGCTCATTAAATCAGT
TATGGTTCCTTAGATCGTACAATCCTACTTGGATAACTGTGGTAATTCTAGAGCTAATAC
ATGAAACTGACGCTCCGACCCTCTGGGAAAGAGCGCGTTTATTAGAACAAGACCAGTCGG
GGTTCTGCCCCGTACGATTGGTGATACTGGATAACTTTGTGCAGATCGCACGGCCTCGCG
CCGGCGACGTATCTTTCAAATGTCTGCCCTATCAACTGTCGATGGTACGTGATATGCCTA
CCATGGTTGTAACGGGTAACGGGGAATCAGGGTTCGATTCCGGAGAGGGAGCCTGAGAAA
CGGCTACCACATCC
>HOIR5KG01BHSA2__(reversed) rank=0002852 x=495.0 y=2044.5 length=441
CATGCATGTCCAAGTACAAGCTTTCAAAAGCGAAACTGCGGATGGCTCATTAAATCAGTT
ATGGTTCCTTGGAGCGCATCCCCTTACATGGATAACTGTGGTAATTCTAGAGCTAATACA
TGCAATCAAGCGCCGACCTTACGGGAGGCGTGCTCTTATTAGGAACAAGACCAACCCGGG
TCCGCCCGGCTCCGTTGGTGAACTCTGGATAACCTGGCCGATCGCACGGTCTCTGCACCG
GCGACGGATCCTTCGAATGTCTGCCCTATCAACTTTCGATGGTACGTTATGCGCCTACCA
TGGTCGTAACGGGTAACGGAGAATCAGGGTTCGATTCCGGAGAGGGAGCTTGAGAAACGG
CTACCACATCC
>HOIR5KG01BXAEA__(reversed) rank=0002892 x=672.0 y=336.0 length=443
CATGCATGTCTAAGTACATACTTTTACATGGTGAAACCGCGAATGGCTCATTAAATCAGT
TATGGTTCCTTAGATCGTACAATCCTACTTGGATAACTGTGGTAATTCTAGAGCTAATAC
ATGAAACTGACGCTCCGACCCTCTGGGAAAGAGCGCGTTTATTAGAACAAGACCAGTCGG
GGTTCTGCCCCGTACGATTGGTGATACTGGATAACTTTGTGCAGATCGCACGGCCTCGCG
CCGGCGACGTATCTTTCAAATGTCTGCCCTATCAACTGTCGATGGTACGTGATATGCCTA
CCATGGTTGTAACGGGTAACGGGGAATCAGGGTTCGATTCCGGAGAGGGAGCATGAGAAA
CGGCTACCACATCC
>HOIR5KG01BB82X__(reversed) rank=0002893 x=432.0 y=1895.5 length=444
CATGCATGTCTAAGTACATACTTTTACATGGTGAAACCGCGAATGGCTCATTAAATCAGT
TATGGTTCCTTAGATCGTACAATCCTACTTGGATAACTGTGGTAATTCTAGAGCTAATAC
ATGAAACTGACGCTCCGACCCTCTGGGAAAGAGCGCGTTTATTAGAACAAGACCAGTCGG
GGTTCTGCCCCGTACGATTGGTGATACTGGATAACTTTGTGCAGATCGCACGGCCTCGCG
CCGGCGACGTATCTTTCAAATGTCTGCCCTATCAACTGTCGATGGTACGTGATATGCCTA
CCATGGTTGTAACGGGTAACGGGGAATCAGGGTTCGATTCCGGAGAGGGAGCATGAGAAA
CGGCTACCACATCC
>HOIR5KG01BQSE4__(reversed) rank=0002983 x=598.0 y=206.0 length=441
CATGCAAGTCTAAGTACGAGCTCTCGTACAGTGAAACTGCGAATGGCTCATTAAATCAGT
TATGGTTCATTTGATCGTACAGTTTACTTGGATAACTGTGGTAATTCTAGAGCTAATACA
TGCGAGAAGCGCCGACCTCGCGGGAGGCGTGCATTTATCAGACCAAAAACCGGCCGCGTC
TTCGGGCGCGTTCGCCTTGGTGACTCTGGATAACTTTGCGGATCGCACGGTCTAGCACCG
GCGACGGATCATTCAAGTGTCTGCCCTATCAACTTTCGTCGGTACGGTATTTGCCTACCG
AGGTTCTTACGGGTGACGGGGAATCAGGATTCGATTCCGGAGAGGGAGCCTGAGAAACGG
CTACCACATCC
>HOIR5KG01BQ6BF__(reversed) rank=0003003 x=602.0 y=1833.0 length=444
CATGCATGTCTAAGTACATACTTTTACATGGTGAAACCGCGAATGGCTCATTAAATCAGT
TATGGTTCCTTAGATCGTACAATCCTACTTGGATAACTGTGGTAATTCTAGAGCTAATAC
ATGAAACTGACGCTCCGACCCTCTGGGAAAGAGCGCGTTTATTAGAACAAGACCAGTCGG
GGTTCTGCCCCGTACGATTGGTGATACTGGATAACTTTGTGCAGATCGCACGGCCTCGCG
CCGGCGACGTATCTTTCAAATGTCTGCCCTATCAACTGTCGATGGTACGTGATATGCCTA
CCATGGTTGTAACGGGTAACGGGGAATCAGGGTTCGATTCCGGAGAGGGAGCATGAGAAA
CGGCTACCACATCC
>HOIR5KG01BZOUV__(reversed) rank=0003009 x=699.0 y=1797.0 length=444
CATGCATGTCTAAGTACATACTTTTACATGGTGAAACCGCGAATGGCTCATTAAATCAGT
TATGGTTCCTTAGATCGTACAATCCTACTTGGATAACTGTGGTAATTCTAGAGCTAATAC
ATGAAACTGACGCTCCGACCCTCTGGGAAAGAGCGCGTTTATTAGAACAAGACCAGTCGG
GGTTCTGCCCCGTACGATTGGTGATACTGGATAACTTTGTGCAGATCGCACGGCCTCGCG
CCGGCGACGTATCTTTCAAATGTCTGCCCTATCAACTGTCGATGGTACGTGATATGCCTA
CCATGGTTGTAACGGGTAACGGGGAATCAGGGTTCGATTCCGGAGAGGGAGCATGAGAAA
CGGCTACCACATCC
>HOIR5KG01AUIMU__(reversed) rank=0003029 x=230.0 y=1860.0 length=444
CATGCATGTCTAAGTACATACTTTTACATGGTGAAACCGCGAATGGCTCATTAAATCAGT
TATGGTTCCTTAGATCGTACAATCCTACTTGGATAACTGTGGTAATTCTAGAGCTAATAC
ATGAAACTGACGCTCCGACCCTCTGGGAAAGAGCGCGTTTATTAGAACAAGACCAGTCGG
GGTTCTGCCCCGTACGATTGGTGATACTGGATAACTTTGTGCAGATCGCACGGCCTCGCG
CCGGCGACGTATCTTTCAAATGTCTGCCCTATCAACTGTCGATGGTACGTGATATGCCTA
CCATGGTTGTAACGGGTAACGGGGAATCAGGGTTCGATTCCGGAGAGGGAGCATGAGAAA
CGGCTACCACATCC
>HOIR5KG01BQQDS__(reversed) rank=0003080 x=597.0 y=1662.0 length=441
CATGCATGTCCAAGTACAAGCTTTCAAAAGCGAAACTGCGGATGGCTCATTAAATCAGTT
ATGGTTCCTTGGAGCGCATCCCCTTACATGGATAACTGTGGTAATTCTAGAGCTAATACA
TGCAATCAAGCGCCGACCTTACGGGAGGCGTGCTCCTATTAGGAACAAGACCAACCCGGG
TCCGCCCGGCTCCGTTGGTGAACTCTGGATAACCTGGCCGATCGCACGGTCTCTGCACCG
GCGACGGATCCTTCGAATGTCTGCCCTATCAACTTTCGATGGTACGTTATGCGCCTACCA
TGGTCGTAACGGGTAACGGAGAATCAGGGTTCGATTCCGGAGAGGGAGCTTGAGAAACGG
CTACCACATCC
>HOIR5KG01BROT8__(reversed) rank=0003081 x=608.0 y=1262.0 length=444
CATGCATGTCTAAGTACATACTTTTACATGGTGAAACCGCGAATGGCTCATTAAATCAGT
TATGGTTCCTTAGATCGTACAATCCTACTTGGATAACTGTGGTAATTCTAGAGCTAATAC
ATGAAACTGACGCTCCGACCCTCTGGGAAAGAGCGCGTTTATTAGAACAAGACCAGTCGG
GGTTCTGCCCCGTACGATTGGTGATACTGGATAACTTTGTGCAGATCGCACGGCCTCGCG
CCGGCGACGTATCTTTCAAATGTCTGCCCTATCAACTGTCGATGGTACGTGATATGCCTA
CCATGGTTGTAACGGGTAACGGGGAATCAGGGTTCGATTCCGGAGAGGGAGCATGAGAAA
CGGCTACCACATCC
>HOIR5KG01BCR2A__(reversed) rank=0003124 x=438.0 y=1920.0 length=441
CATGCATGTCCAAGTACAAGCTTTCAAAAGCGAAACTGCGGATGGCTCATTAAATCAGTT
ATGGTTCCTTGGAGCGCATCCCCTTACATGGATAACTGTGGTAATTCTAGAGCTAATACA
TGCAATCAAGCGCCGACCTTACGGGAGGCGTGCTCTTATTAGGAACAAGACCAACCCGGG
TCCGCCCGGCTCCGTTGGTGAACTCTGGATAACCTGGCCGATCGCACGGTCTCTGCACCG
GCGACGGATCCTTCGAATGTCTGCCCTATCAACTTTCGATGGTACGTTATGCGCCTACCA
TGGTCGTAACGGGTAACGGAGAATCAGGGTTCGATTCCGGAGAGGGAGCTTGAGAAACGG
CTACCACATCC
>HOIR5KG01AKXJ9__(reversed) rank=0003158 x=121.0 y=1111.0 length=445
CATGCATGTCTAAGTACATACTTTTACATGGTGAAACCGCGAATGGCTCATTAAATCAGT
TATGGTTCCTTAGATCGTACAATCCTACTTGGATAACTGTGGTAATTCTAGAGCTAATAC
ATGAAACTGACGCTCCGACCCTCTGGGAAAGAGCGCGTTTATTAGAACAAGACCAGTCGG
GGTTCTGCCCCGTACGATTGGTGATACTGGATAACTTTGTGCAGATCGCACGGCCTCGCG
CCGGCGACGTATCTTTCAAATGTCTGCCCTATCAACTGTCGATGGTACGTGATATGCCTA
CCATGGTTGTAACGGGTAACGGGGAATCAGGGTTCGATTCCGGAGAGGGAGCATGAGAAA
CGGCTACCACATCC
>HOIR5KG01BJOWF__(reversed) rank=0003171 x=517.0 y=829.0 length=441
CATGCATGTCCAAGTACAAGCTTTCAAAAGCGAAACTGCGGATGGCTCATTAAATCAGTT
ATGGTTCCTTGGAGCGCATCCCCTTACATGGATAACTGTGGTAATTCTAGAGCTAATACA
TGCAATCAAGCGCCGACCTTACGGGAGGCGTGCTCTTATTAGGAACAAGACCAACCCGGG
TCCGCCCGGCTCCGTTGGTGAACTCTGGATAACCTGGCCGATCGCACGGTCTCTGCACCG
GCGACGGATCCTTCGAATGTCTGCCCTATCAACTTTCGATGGTACGTTATGCGCCTACCA
TGGTCGTAACGGGTAACGGAGAATCAGGGTTCGATTCCGGAGAGGGAGCTTGAGAAACGG
CTACCACATCC
>HOIR5KG01AQAZQ__(reversed) rank=0003176 x=182.0 y=1940.0 length=444
CATGCATGTCTAAGTACATACTTTTACATGGTGAAACCGCGAATGGCTCATTAAATCAGT
TATGGTTCCTTAGATCGTACAATCCTACTTGGATAACTGTGGTAATTCTAGAGCTAATAC
ATGAAACTGACGCTCCGACCCTCTGGGAAAGAGCGCGTTTATTAGAACAAGACCAGTCGG
GGTTCTGCCCCGTACGATTGGTGATACTGGATAACTTTGTGCAGATCGCACGGCCTCGCG
CCGGCGACGTATCTTTCAAATGTCTGCCCTATCAACTGTCGATGGTACGTGATATGCCTA
CCATGGTTGTAACGGGTAACGGGGAATCAGGGTTCGATTCCGGAGAGGGAGCATGAGAAA
CGGCTACCACATCC
>HOIR5KG01BSADG__(reversed) rank=0003184 x=615.5 y=498.5 length=441
CATGCATGTCCAAGTACAAGCTTTCAAAAGCGAAACTGCGGATGGCTCATTAAATCAGTT
ATGGTTCCTTGGAGCGCATCCCCTTACATGGATAACTGTGGTAATTCTAGAGCTAATACA
TGCAATCAAGCGCCGACCTTACGGGAGGCGTGCTCTTATTAGGAACAAGACCAACCCGGG
TCCGCCCGGCTCCGTTGGTGAACTCTGGATAACCTGGCCGATCGCACGGTCTCTGCACCG
GCGACGGATCCTTCGAATGTCTGCCCTATCAACTTTCGATGGTACGTTATGCGCCTACCA
TGGTCGTAACGGGTAACGGAGAATCAGGGTTCGATTCCGGAGAGGGAGCTTGAGAAACGG
CTACCACATCC
>HOIR5KG01AKUI3__(reversed) rank=0003201 x=120.0 y=1277.5 length=444
CATGCATGTCTAAGTACATACTTTTACATGGTGAAACCGCGAATGGCTCATTAAATCAGT
TATGGTTCCTTAGATCGTACAATCCTACTTGGATAACTGTGGTAATTCTAGAGCTAATAC
ATGAAACTGACGCTCCGACCCTCTGGGAAAGAGCGCGTTTATTAGAACAAGACCAGTCGG
GGTTCTGCCCCGTACGATTGGTGATACTGGATAACTTTGTGCAGATCGCACGGCCTCGCG
CCGGCGACGTATCTTTCAAATGTCTGCCCTATCAACTGTCGATGGTACGTGATATGCCTA
CCATGGTTGTAACGGGTAACGGGGAATCAGGGTTCGATTCCGGAGAGGGAGCATGAGAAA
CGGCTACCACATCC
>HOIR5KG01AL78J__(reversed) rank=0003221 x=136.5 y=161.5 length=444
CATGCATGTCTAAGTACATACTTTTACATGGTGAAACCGCGAATGGCTCATTAAATCAGT
TATGGTTCCTTAGATCGTACAATCCTACTTGGATAACTGTGGTAATTCTAGAGCTAATAC
ATGAAACTGACGCTCCGACCCTCTGGGAAAGAGCGCGTTTATTAGAACAAGACCAGTCGG
GGTTCTGCCCCGTACGATTGGTGATACTGGATAACTTTGTGCAGATCGCACGGCCTCGCG
CCGGCGACGTATCTTTCAAATGTCTGCCCTATCAACTGTCGATGGTACGTGATATGCCTA
CCATGGTTGTAACGGGTAACGGGGAATCAGGGTTCGATTCCGGAGAGGGAGCATGAGAAA
CGGCTACCACATCC
>HOIR5KG01AUR3Z__(reversed) rank=0003265 x=233.5 y=1853.0 length=441
CATGCATGTCCAAGTACAAGCTTTCAAAAGCGAAACTGCGGATGGCTCATTAAATCAGTT
ATGGTTCCTTGGAGCGCATCCCCTTACATGGATAACTGTGGTAACTCTAGAGCTAATACA
TGCAATCAAGCGCCGACCTTACGGGAGGCGTGCCCTTATTAGGAACAAGACCAACCCGGG
TCCGCCCGGCTCCGTTGGTGAACTCTGGATAACCTGGCCGATCGCACGGTCTCTGCACCG
GCGACGGATCCTTCGAATGTCTGCCCTATCAACTTTCGATGGTACGTTATGCGCCTACCA
TGGTCGTAACGGGTAACGGAGAATCAGGGTTCGATTCCGGAGAGGGAGCTTGAGAAACGG
CTACCACATCC
>HOIR5KG01AO5M6__(reversed) rank=0003271 x=169.0 y=1600.5 length=441
CATGCAAGTCTAAGTACGAGCTCTCGTACAGTGAAACTGCGAATGGCTCATTAAATCAGT
TATGGTTCATTTGATCGTACAGTTTACTTGGATAACTGTGGTAATTCTAGAGCTAATACA
TGCGAGAAGCGCCGACCTCGCGGGAGGCGTGCATTTATCAGACCAAAAACCGGCCGCGTC
TTCGGGCGCGTTCGCCTTGGTGACTCTGGATAACTTTGCGGATCGCACGGTCTAGCACCG
GCGACGGATCATTCAAGTGTCTGCCCTATCAACTTTCGTCGGTACGGTATTTGCCTACCG
AGGTTCTTACGGGTGACGGGGAATCAGGGTTCGATTCCGGAGAGGGAGCCTGAGAAACGG
CTACCACATCC
>HOIR5KG01AO5U3__(reversed) rank=0003279 x=169.0 y=1885.0 length=442
CATGCAAGTCTAAGTACGAGCTCTCGTACAGTGAAACTGCGAATGGCTCATTAAATCAGT
TATGGTTCATTTGATCGTACAGTTTACTTGGATAACTGTGGTAATTCTAGAGCTAATACA
TGCGAGAAGCGCCGACCTCGCGGGAGGCGTGCATTTATCAGACCAAAAACCGGCCGCGTC
TTCGGGCGCGTTCGCCTTGGTGACTCTGGATAACTTTGCGGATCGCACGGTCTAGCACCG
GCGACGGATCATTCAAGTGTCTGCCCTATCAACTTTCGTCGGTACGGTATTTGCCTACCG
AGGTTCTTACGGGTGACGGGGAATCAGGGTTCGATTCCGGAGAGGGAGCCTGAGAAACGG
CTACCACATCC
>HOIR5KG01ADY5L__(reversed) rank=0003303 x=42.0 y=167.0 length=444
CATGCATGTCTAAGTACATACTTTTACATGGTGAAACCGCGAATGGCTCATTAAATCAGT
TATGGTTCCTTAGATCGTACAATCCTACTTGGATAACTGTGGTAATTCTAGAGCTAATAC
ATGAAACTGACGCTCCGACCCTCTGGGAAAGAGCGCGTTTATTAGAACAAGACCAGTCGG
GGTTCTGCCCCGTACGATTGGTGATACTGGATAACTTTGTGCAGATCGCACGGCCTCGCG
CCGGCGACGTATCTTTCAAATGTCTGCCCTATCAACTGTCGATGGTACGTGATATGCCTA
CCATGGTTGTAACGGGTAACGGGGAATCAGGGTTCGATTCCGGAGAGGGAGCATGAGAAA
CGGCTACCACATCC
>HOIR5KG01ACRXZ__(reversed) rank=0003310 x=28.0 y=1509.0 length=444
CATGCATGTCTAAGTACATACTTTTACATGGTGAAACCGCGAATGGCTCATTAAATCAGT
TATGGTTCCTTAGATCGTACAATCCTACTTGGATAACTGTGGTAATTCTAGAGCTAATAC
ATGAAACTGACGCTCCGACCCTCTGGGAAAGAGCGCGTTTATTAGAACAAGACCAGTCGG
GGTTCTGCCCCGTACGATTGGTGATACTGGATAACTTTGTGCAGATCGCACGGCCTCGCG
CCGGCGACGTATCATTCAAATGTCTGCCCTATCAACTGTCGATGGTACGTGATATGCCTA
CCATGGTTGTAACGGGTAACGGGGAATCAGGGTTCGATTCCGGAGAGGGAGCATGAGAAA
CGGCTACCACATCC
>HOIR5KG01AND3H__(reversed) rank=0003318 x=149.0 y=1163.5 length=417
CATGCAAGTCTAAGTACGAGCTCTCGTACAGCGAAACTGCGAATGGCTCATTAAATCAGT
TATGGTTCATTTGATCGTATGGTTTACTTGGATAACTGTGGTAATTCTAGAGCTAATACA
TGCAAACAGCGCCGACTTCGCGGGAGGCGTGCTTTTATCAGACCAAAAACCGACCGCGGC
TCCGGATAACCTGGCGGATCGCACGGTCTAGCACCGGCGACGGATCATTCAAGTGTCTGC
CCTATCAACTTTCGTCGGTACGGTATTCGCCTACCGAGGTTCTTACGGGTAACGGGGAAT
CAGGGTTCGATTCCGGAGAGGGAGCCTGAGAAACGGCTACCACATCC
>HOIR5KG01ALG6Q__(reversed) rank=0003346 x=127.0 y=1968.0 length=444
CATGCATGTCTAAGTACATACTTTTACATGGTGAAACCGCGAATGGCTCATTAAATCAGT
TATGGTTCCTTAGATCGTACAATCCTACTTGGATAACTGTGGTAATTCTAGAGCTAATAC
ATGAAACTGACGCTCCGACCCTCTGGGAAAGAGCGCGTTTATTAGAACAAGACCAGTCGG
GGTTCTGCCCCGTACGATTGGTGATACTGGATAACTTTGTGCAGATCGCACGGCCTCGCG
CCGGCGACGTATCTTTCAAATGTCTGCCCTATCAACTGTCGATGGTACGTGATATGCCTA
CCATGGTTGTAACGGGTAACGGGGAATCAGGGTTCGATTCCGGAGAGGGAGCATGAGAAA
CGGCTACCACATCC
>HOIR5KG01AGCNO__(reversed) rank=0003367 x=69.0 y=386.0 length=441
CATGCAAGTCTAAGTACGAGCTCTCGTACAGTGAAACTGCGAATGGCTCATTAAATCAGT
TATGGTTCATTTGATCGTACAGTTTACTTGGATAACTGTGGTAATTCTAGAGCTAATACA
TGCGAGAAGCGCCGACCTCGCGGGAGGCGTGCATTTATCAGACCAAAAACCGGCCGCGTC
TTCGGGCGCGTTCGCCTTGGTGACTCTGGATAACTTTGCGGATCGCACGGTCTAGCACCG
GCGACGGATCATTCAAGTGTCTGCCCTATCAACTTTCGTCGGTACGGTATTTGCCTACCG
AGGTTCTTACGGGTGACGGGGAATCAGGGTTCGATTCCGGAGAGGGAGCCTGAGAAACGG
CTACCACATCC
>HOIR5KG01AQJON__(reversed) rank=0003383 x=185.0 y=917.5 length=444
CATGCATGTCTAAGTACATACTTTTACATGGTGAAACCGCGAATGGCTCATTAAATCAGT
TATGGTTCCTTAGATCGTACAATCCTACTTGGATAACTGTGGTAATTCTAGAGCTAATAC
ATGAAACTGACGCTCCGACCCTCTGGGAAAGAGCGCGTTTATTAGAACAAGACCAGTCGG
GGTTCTGCCCCGTACGATTGGTGATACTGGATAACTTTGTGCAGATCGCACGGCCTCGCG
CCGGCGACGTATCTTTCAAATGTCTGCCCTATCAACTGTCGATGGTACGTGATATGCCTA
CCATGGTTGTAACGGGTAACGGGGAATCAGGGTTCGATTCCGGAGAGGGAGCATGAGAAA
CGGCTACCACATCC
>HOIR5KG01AYITO__(reversed) rank=0003396 x=276.0 y=314.0 length=444
CATGCATGTCTAAGTACATACTTTTACATGGTGAAACCGCGAATGGCTCATTAAATCAGT
TATGGTTCCTTAGATCGTACAATCCTACTTGGATAACTGTGGTAATTCTAGAGCTAATAC
ATGAAACTGACGCTCCGACCCTCTGGGAAAGAGCGCGTTTATTAGAACAAGACCAGTCGG
GGTTCTGCCCCGTACGATTGGTGATACTGGATAACTTTGTGCAGATCGCACGGCCTCGCG
CCGGCGACGTATCTTTCAAATGTCTGCCCTATCAACTGTCGATGGTACGTGATATGCCTA
CCATGGTTGTAACGGGTAACGGGGAATCAGGGTTCGATTCCGGAGAGGGAGCATGAGAAA
CGGCTACCACATCC
>HOIR5KG01BGML6__(reversed) rank=0003416 x=482.0 y=1260.0 length=444
CATGCATGTCTAAGTACATACTTTTACATGGTGAAACCGCGAATGGCTCATTAAATCAGT
TATGGTTCCTTAGATCGTACAATCCTACTTGGATAACTGTGGTAATTCTAGAGCTAATAC
ATGAAACTGACGCTCCGACCCTCTGGGAAAGAGCGCGTTTATTAGAACAAGACCAGTCGG
GGTTCTGCCCCGTACGATTGGTGATACTGGATAACTTTGTGCAGATCGCACGGCCTCGCG
CCGGCGACGTATCTTTCAAATGTCTGCCCTATCAACTGTCGATGGTACGTGATATGCCTA
CCATGGTTGTAACGGGTAACGGGGAATCAGGGTTCGATTCCGGAGAGGGAGCATGAGAAA
CGGCTACCACATCC
>HOIR5KG01AIW1F__(reversed) rank=0003428 x=98.5 y=1329.5 length=441
CATGCAAGTCTAAGTACGAGCTCTCGTACAGTGAAACTGCGAATGGCTCATTAAATCAGT
TATGGTTCATTTGATCGTACAGTTTACTTGGATAACTGTGGTAATTCTAGAGCTAATACA
TGCGAGAAGCGCCGACCTCGCGGGAGGCGTGCATTTATCAGACCAAAAACCGGCCGCGTC
TTCGGGCGCGTTCGCCTTGGTGACTCTGGATAACTTTGCGGATCGCACGGTCTAGCACCG
GCGACGGATCATTCAAGTGTCTGCCCTATCAACTTTCGTCGGTACGGTATTTGCCTACCG
AGGTTCTTACGGGTGACGGGGAATCAGGGTTCGATTCCGGAGAGGGAGCCTGAGAAACGG
CTACCACATCC
>HOIR5KG01A4CPW__(reversed) rank=0003431 x=342.5 y=2002.0 length=445
CATGCATGTCTAAGTACATACGTTTTACATGGTGAAACCGCGAATGGCTCATTAAATCAG
TTATGGTTCCTTAGATCGTACAATCCTACTTGGATAACTGTGGTAATTCTAGAGCTAATA
CATGAAACTGACGCTCCGACCCTCTGGGAAAGAGCGCGTTTATTAGAACAAGACCAGTCG
GGGTTCTGCCCCGTACGATTGGTGATACTGGATAACTTTGTGCAGATCGCACGGCCTCGC
GCCGGCGACGTATCTTTCAAATGTCTGCCCTATCAACTGTCGATGGTACGTGATATGCCT
ACCATGGTTGTAACGGGTAACGGGGAATCAGGGTTCGATTCCGGAGAGGGAGCATGAGAA
ACGGCTACCACATCC
>HOIR5KG01AP39K__(reversed) rank=0003463 x=180.5 y=1414.5 length=444
CATGCATGTCTAAGTACATACTTTTACATGGTGAAACCGCGAATGGCTCATTAAATCAGT
TATGGTTCCTTAGATCGTACAATCCTACTTGGATAACTGTGGTAATTCTAGAGCTAATAC
ATGAAACTGACGCTCCGACCCTCTGGGAAAGAGCGCGTTTATTAGAACAAGACCAGTCGG
GGTTCTGCCCCGTACGATTGGTGATACTGGATAACTTTGTGCAGATCGCACGGCCTCGCG
CCGGCGACGTATCTTTCAAATGTCTGCCCTATCAACTGTCGATGGTACGTGATATGCCTA
CCATGGTTGTAACGGGTAACGGGGAATCAGGGTTCGATTCCGGAGAGGGAGCATGAGAAA
CGGCTACCACATCC
>HOIR5KG01BBGLG__(reversed) rank=0003494 x=423.0 y=1842.5 length=441
CATGCAAGTCTAAGTACGAGCTCTCGTACAGTGAAACTGCGAATGGCTCATTAAATCAGT
TATGGTTCATTTGATCGTACAGTTTACTTGGATAACTGTGGTAATTCTAGAGCTAATACA
TGCGAGAAGCGCCGACCTCGCGGGAGGCGTGCATTTATCAGACCAAAAACCGGCCGCGTC
TTCGGGCGCGTTCGCCTTGGTGACTCTGGATAACTTTGCGGATCGCACGGTCTAGCACCG
GCGACGGATCATTCAAGTGTCTGCCCTATCAACTTTCGTCGGTACGGTATTTGCCTACCG
AGGTTCTTACGGGTGACGGGGAATCAGGGTTCGATTCCGGAGAGGGAGCCTGAGAAACGG
CTACCACATCC
>HOIR5KG01AAWUD__(reversed) rank=0003517 x=7.0 y=563.0 length=444
CATGCATGTCTAAGTACATACTTTTACATGGTGAAACCGCGAATGGCTCATTAAATCAGT
TATGGTTCCTTAGATCGTACAATCCTACTTGGATAACTGTGGTAATTCTAGAGCTAATAC
ATGAAACTGACGCTCCGACCCTCTGGGAAAGAGCGCGTTTATTAGAACAAGACCAGTCGG
GGTTCTGCCCCGTACGATTGGTGATACTGGATAACTTTGTGCAGATCGCACGGCCTCGCG
CCGGCGACGTATCTTTCAAATGTCTGCCCTATCAACTGTCGATGGTACGTGATATGCCTA
CCATGGTTGTAACGGGTAACGGGGAATCAGGGTTCGATTCCGGAGAGGGAGCATGAGAAA
CGGCTACCACATCC
>HOIR5KG01A83DJ__(reversed) rank=0003523 x=396.5 y=1989.0 length=441
CATGCAAGTCTAAGTACGAGCTCTCGTACAGTGAAACTGCGAATGGCTCATTAAATCAGT
TATGGTTCATTTGATCGTACAGTTTACTTGGATAACTGTGGTAATTCTAGAGCTAATACA
TGCGAGAAGCGCCGACCTCGCGGGAGGCGTGCATTTATCAGACCAAAAACCGGCCGCGTC
TTCGGGCGCGTTCGCCTTGGTGACTCTGGATAACTTTGCGGATCGCACGGTCTAGCACCG
GCGACGGATCATTCAAGTGTCTGCCCTATCAACTTTCGTCGGTACGGTATTTGCCTACCG
AGGTTCTTACGGGTGACGGGGAATCAGGGTTCGATTCCGGAGAGGGAGCCTGAGAAACGG
CTACCACATCC
>HOIR5KG01ADP2S__(reversed) rank=0003524 x=39.5 y=690.0 length=444
CATGCATGTCTAAGTACATACTTTTACATGGTGAAACCGCGAATGGCTCATTAAATCAGT
TATGGTTCCTTAGATCGTACAATCCTACTTGGATAACTGTGGTAATTCTAGAGCTAATAC
ATGAAACTGACGCTCCGACCCTCTGGGAAAGAGCGCGTTTATTAGAACAAGACCAGTCGG
GGTTCTGCCCCGTACGATTGGTGATACTGGATAACTTTGTGCAGATCGCACGGCCTCGCG
CCGGCGACGTATCTTTCAAATGTCTGCCCTATCAACTGTCGATGGTACGTGATATGCCTA
CCATGGTTGTAACGGGTAACGGGGAATCAGGGTTCGATTCCGGAGAGGGAGCATGAGAAA
CGGCTACCACATCC
>HOIR5KG01A00KJ__(reversed) rank=0003546 x=304.0 y=1937.0 length=444
CATGCATGTCTAAGTACATACTTTTACATGGTGAAACCGCGAATGGCTCATTAAATCAGT
TATGGTTCCTTAGATCGTACAATCCTACTTGGATAACTGTGGTAATTCTAGAGCTAATAC
ATGAAACTGACGCTCCGACCCTCTGGGAAAGAGCGCGTTTATTAGAACAAGACCAGTCGG
GGTTCTGCCCCGTACGATTGGTGATACTGGATAACTTTGTGCAGATCGCACGGCCTCGCG
CCGGCGACGTATCTTTCAAATGTCTGCCCTATCAACTGTCGATGGTACGTGATATGCCTA
CCATGGTTGTAACGGGTAACGGGGAATCAGGGTTCGATTCCGGAGAGGGAGCATGAGAAA
CGGCTACCACATCC
>HOIR5KG01ACQUS__(reversed) rank=0003556 x=28.0 y=98.0 length=450
CATGCATGTCTAAGTACAAGCCCATATAAGGTGAAACCGCGAATGGCTCATTAAATCAGC
TATGATTCATTGGATCTGTACCCACACTTACTTGGATAACTGTGGTAATTCTAGAGCTAA
TACATGCACCACGTCTCTGACCGCAAGGGAAGAGCGCTTTTATTAGTTCAAAACCGGTCG
GGCCTCGGTCCGTCACCCCAACGTGTTGAATCTGAATAACTTGTCGCTGAGCGCACGGTC
TCTGCACCGGCGCCGCCTCTTTCAAGTGTCTGCCTTATCAGCTTTCGATTGTAGGCTATG
CGCCTACAATGGCTATAACGGGTAACGGGGAATCAGGGTTCGATTCCGGAGAGGGAGCCT
GAGAAACGGCTACCACATCT
>HOIR5KG01BOJBK__(reversed) rank=0003557 x=572.0 y=1598.0 length=448
CATGCATGTCTAAGTACACGCCTTAACACGGCTAAACTGCGAATGGCTCATTAAATCAGT
TATGGTTCCTTAGATCGTACAATCCTACTTGGATAACTGTGGCAATTCTAGAGCTAATAC
ATGCAACACAGCTCCGACCTCACGGGAAGAGCGCTTTTGTTAGCCCAAAACCAACGCGTC
GCCTTCGGGCGGCGCTCACTGTGGTGACTCTGGACAACTTTGTGCCGATCGCACGGCCCT
AGCGCCGGCGACGTATCTTTCAAGTGTCTGCCCTATCAACTTTCGATGGTACGTGCTATG
CCTACCATGGTGATAACGGGTAACGGGGAATCAGGGTTCGATTCCGGAGAGGGAGCATGA
GATACGGCTACCACATCC
>HOIR5KG01A2K79__(reversed) rank=0003573 x=322.0 y=1639.5 length=441
CATGCATGTCCAAGTACAAGCTTTCAAAAGCGAAACTGCGGATGGCTCATTAAATCAGTT
ATGGTTCCTTGGAGCGCATCCCCTTACATGGATAACTGTGGTAATTCTAGAGCTAATACA
TGCAATCAAGCGCCGACCTTACGGGAGGCGTGCTCTTATTAGGAACAAGACCAACCCGGG
TCCGCCCGGCTCCGTTGGTGAACTCTGGATAACCTGGCCGATCGCACGGTCTCTGCACCG
GCGACGGATCCTTCGAATGTCTGCCCTATCAACTTTCGATGGTACGTTATGCGCCTACCA
TGGTCGTAACGGGTAACGGAGAATCAGGGTTCGATTCCGGAGAGGGAGCTTGAGAAACGG
CTACCACATCC
>HOIR5KG01BVG1I__(reversed) rank=0003581 x=651.0 y=1652.0 length=450
CATGCATGTCTAAGTACAAGCCCATATAAGGTGAAACCGCGAATGGCTCATTAAATCAGC
TATGATTCATTGGATCTGTACCCACACTTACTTGGATAACTGTGGTAATTCTAGAGCTAA
TACATGCACCACGTCTCTGACCGCAAGGGAAGAGCGCTTTTATTAGTTCAAAACCGGTCG
GGCCTCGGTCCGTCACCCCAACGTGTTGAATCTGAATAACTTGTCGCTGAGCGCACGGTC
TCTGCACCGGCGCCGCCTCTTTCAAGTGTCTGCCTTATCAGCTTTCGATTGTAGGCTATG
CGCCTACAATGGCTATAACGGGTAACGGGGAATCAGGGTTCGATTCCGGAGAGGGAGCCT
GAGAAACGGCTACCACATCT
>HOIR5KG01BUG8P__(reversed) rank=0003651 x=640.0 y=311.0 length=441
CATGCAAGTCTAAGTACGAGCTCTCGTACAGTGAAACTGCGAATGGCTCATTAAATCAGT
TATGGTTCATTTGATCGTACAGTTTACTTGGATAACTGTGGTAATTCTAGAGCTAATACA
TGCGAGAAGCGCCGACCTCGCGGGAGGCGTGCATTTATCAGACCAAAAACCGGCCGCGTC
TTCGGGCGCGTTCGCCTTGGTGACTCTGGATAACTTTGCGGATCGCACGGTCTAGCACCG
GCGACGGATCATTCAAGTGTCTGCCCTATCAACTTTCGTCGGTACGGTATTTGCCTACCG
AGGTTCTTACGGGTGACGGGGAATCAGGGTTCGATTCCGGAGAGGGAGCCTGAGAAACGG
CTACCACATCC
>HOIR5KG01BX92B__(reversed) rank=0003669 x=683.5 y=1505.0 length=443
CATGCATGTCTAAGTACATACCTTAACACGGTGAAACTGCGAATGGCTCATTAAATCATA
TGTTATTTCTTAGATCGTACAATCCTACTTGGATAACTGTGGTAATTCTAGAGCTAATAC
ATGCATCAAAGCTCCGACCTCCGGGGAAGAGCGCTTTTATTAGACCAAAACCAATCGTCC
TCTCGGGGGCGTCCCGTTGGTGACTCTGAATAACTTTAAGCTGATCGCATGGCCTCGTGC
CGGCGACGTATCTTTCAAGTGTATGCCCTATCAATTGTCGAAGGTAAGTGACTTGCTTAC
CTTGATGATAACGGGTAGCGGGGAATCAGGGTTCGATTCCGGAGAGGGAGCATGAGAAAC
GGCTACCACATCC
>HOIR5KG01AQ22I__(reversed) rank=0003698 x=191.5 y=1464.0 length=441
CATGCAAGTCTAAGTACGAGCTCTCGTACAGTGAAACTGCGAATGGCTCATTAAATCAGT
TATGGTTCATTTGATCGTACAGTTTACTTGGATAACTGTGGTAATTCTAGAGCTAATACA
TGCGAGAAGCGCCGACCTCGCGGGAGGCGTGCATTTATCAGACCAAAAACCGGCCGCGTC
TTCGGGCGCGTTCGCCTTGGTGACTCTGGATAACTTTGCGGATCGCACGGTCTAGCACCG
GCGACGGATCATTCAAGTGTCTGCCCTATCAACTTTCGTCGGTACGGTATTTGCCTACCG
AGGTTCTTACGGGTGACGGGGAATCAGGGTTCGATTCCGGAGAGGGAGCCTGAGAAACGG
CTACCACATCC
>HOIR5KG01BKDV3__(reversed) rank=0003705 x=525.0 y=449.0 length=441
CATGCAAGTCTAAGTACGAGCTCTCGTACAGTGAAACTGCGAATGGCTCATTAAATCAGT
TATGGTTCATTTGATCGTACAGTTTACTTGGATAACTGTGGTAATTCTAGAGCTAATACA
TGCGAGAAGCGCCGACCTCGCGGGAGGCGTGCATTTATCAGACCAAAAACCGGCCGCGTC
TTCGGGCGCGTTCGCCTTGGTGACTCTGGATAACTTTGCGGATCGCACGGTCTAGCACCG
GCGACGGATCATTCAAGTGTCTGCCCTATCAACTTTCGTCGGTACGGTATTTGCCTACCG
AGGTTCTTACGGGTGACGGGGAATCAGGGTTCGATTCCGGAGAGGGAGCCTGAGAAACGG
CTACCACATCC
>HOIR5KG01AVDGT__(reversed) rank=0003728 x=240.0 y=859.0 length=444
CATGCATGTCTAAGTACATACTTTTACATGGTGAAACCGCGAATGGCTCATTAAATCAGT
TATGGTTCCTTAGATCGTACAATCCTACTTGGATAACTGTGGTAATTCTAGAGCTAATAC
ATGAAACTGACGCTCCGACCCTCTGGGAAAGAGCGCGTTTATTAGAACAAGACCAGTCGG
GGTTCTGCCCCGTACGATTGGTGATACTGGATAACTTTGTGCAGATCGCACGGCCTCGCG
CCGGCGACGTATCTTTCAAATGTCTGCCCTATCAACTGTCGATGGTACGTGATATGCCTA
CCATGGTTGTAACGGGTAACGGGGAATCAGGGTTCGATTCCGGAGAGGGAGCATGAGAAA
CGGCTACCACATCC
>HOIR5KG01BPXZ9__(reversed) rank=0003795 x=588.5 y=1751.0 length=441
CATGCATGTCCAAGTACAAGCTTTCAAAAGCGAAACTGCGGATGGCTCATTAAATCAGTT
ATGGTTCCTTGGAGCGCATCCCCTTACATGGATAACTGTGGTAATTCTAGAGCTAATACA
TGCAATCAAGCGCCGACCTTACGGGAGGCGTGCTCTTATTAGGAACAAGACCAACCCGGG
TCCGCCCGGCTCCGTTGGTGAACTCTGGATAACCTGGCCGATCGCACGGTCTCTGCACCG
GCGACGGATCCTTCGAATGTCTGCCCTATCAACTTTCGATGGTACGTTATGCGCCTACCA
TGGTCGTAACGGGTAACGGAGAATCAGGGTTCGATTCCGGAGAGGGAGCTTGAGAAACGG
CTACCACATCC
>HOIR5KG01BK3Y3__(reversed) rank=0003808 x=533.0 y=1485.0 length=444
CATGCATGTCTAAGTACATACTTTTACATGGTGAAACCGCGAATGGCTCATTAAATCAGT
TATGGTTCCTTAGATCGTACAATCCTACTTGGATAACTGTGGTAATTCTAGAGCTAATAC
ATGAAACTGACGCTCCGACCCTCTGGGAAAGAGCGCGTTTATTAGAACAAGACCAGTCGG
GGTTCTGCCCCGTACGATTGGTGATACTGGATAACTTTGTGCAGATCGCACGGCCTCGCG
CCGGCGACGTATCTTTCAAATGTCTGCCCTATCAACTGTCGATGGTACGTGATATGCCTA
CCATGGTTGTAACGGGTAACGGGGAATCAGGGTTCGATTCCGGAGAGGGAGCATGAGAAA
CGGCTACCACATCC
>HOIR5KG01BXA5P__(reversed) rank=0003864 x=672.0 y=1323.0 length=441
CATGCAAGTCTAAGTACGAGCTCTCGTACAGTGAAACTGCGAATGGCTCATTAAATCAGT
TATGGTTCATTTGATCGTACAGTTTACTTGGATAACTGTGGTAATTCTAGAGCTAATACA
TGCGAGAAGCGCCGACCTCGCGGGAGGCGTGCATTTATCAGACCAAAAACCGGCCGCGTC
TTCGGGCGCGTTCGCCTTGGTGACTCTGGATAACTTTGCGGATCGCACGGTCTAGCACCG
GCGACGGATCATTCAAGTGTCTGCCCTATCAACTTTCGTCGGTACGGTATTTGCCTACCG
AGGTTCTTACGGGTGACGGGGAATCAGGGTTCGATTCCGGAGAGGGAGCCTGAGAAACGG
CTACCACATCC
>HOIR5KG01ABWKR__(reversed) rank=0003902 x=18.5 y=1817.0 length=444
CATGCATGTCTAAGTACATACTTTTACATGGTGAAACCGCGAATGGCTCATTAAATCAGT
TATGGTTCCTTAGATCGTACAATCCTACTTGGATAACTGTGGTAATTCTAGAGCTAATAC
ATGAAACTGACGCTCCGACCCTCTGGGAAAGAGCGCGTTTATTAGAACAAGACCAGTCGG
GGTTCTGCCCCGTACGATTGGTGATACTGGATAACTTTGTGCAGATCGCACGGCCTCGCG
CCGGCGACGTATCTTTCAAATGTCTGCCCTATCAACTGTCGATGGTACGTGATATGCCTA
CCATGGTTGTAACGGGTAACGGGGAATCAGGGTTCGATTCCGGAGAGGGAGCATGAGAAA
CGGCTACCACATCC
>HOIR5KG01ACXQC__(reversed) rank=0003904 x=30.5 y=818.0 length=444
CATGCATGTCTAAGTACATACTTTTACATGGTGAAACCGCGAATGGCTCATTAAATCAGT
TATGGTTCCTTAGATCGTACAATCCTACTTGGATAACTGTGGTAATTCTAGAGCTAATAC
ATGAAACTGACGCTCCGACCCTCTGGGAAAGAGCGCGTTTATTAGAACAAGACCAGTCGG
GGTTCTGCCCCGTACGATTGGTGATACTGGATAACTTTGTGCAGATCGCACGGCCTCGCG
CCGGCGACGTATCTTTCAAATGTCTGCCCTATCAACTGTCGATGGTACGTGATATGCCTA
CCATGGTTGTAACGGGTAACGGGGAATCAGGGTTCGATTCCGGAGAGGGAGCATGAGAAA
CGGCTACCACATCC
>HOIR5KG01BWO47__(reversed) rank=0003907 x=665.5 y=1465.0 length=441
CATGCAAGTCTAAGTACGAGCTCTCGTACAGTGAAACTGCGAATGGCTCATTAAATCAGT
TATGGTTCATTTGATCGTACAGTTTACTTGGATAACTGTGGTAATTCTAGAGCTAATACA
TGCGAGAAGCGCCGACCTCGCGGGAGGCGTGCATTTATCAGACCAAAAACCGGCCGCGTC
TTCGGGCGCGTTCGCCTTGGTGACTCTGGATAACTTTGCGGATCGCACGGTCTAGCACCG
GCGACGGATCATTCAAGTGTCTGCCCTATCAACTTTCGTCGGTACGGTATTTGCCTACCG
AGGTTCTTACGGGTGACGGGGAATCAGGGTTCGATTCCGGAGAGGGAGCCTGAGAAACGG
CTACCACATCC
>HOIR5KG01AGFUU__(reversed) rank=0003911 x=70.0 y=436.0 length=442
CATGCATGTCCAAGTACAAGCTTTCAAAAAGCGAAACTGCGGATGGCTCATTAAATCAGT
TATGGTTCCTTGGAGCGCATCCCCTTACATGGATAACTGTGGTAATTCTAGAGCTAATAC
ATGCAATCAAGCGCCGACCTTACGGGAGGCGTGCTCTTATTAGGAACAAGACCAACCCGG
GTCCGCCCGGCTCCGTTGGTGAACTCTGGATAACCTGGCCGATCGCACGGTCTCTGCACC
GGCGACGGATCCTTCGAATGTCTGCCCTATCAACTTTCGATGGTACGTTATGCGCCTACC
ATGGTCGTAACGGGTAACGGAGAATCAGGGTTCGATTCCGGAGAGGGAGCTTGAGAAACG
GCTACCACATCC
>HOIR5KG01ASGJ7__(reversed) rank=0003957 x=207.0 y=69.5 length=444
CATGCATGTCTAAGTACATACTTTTACATGGTGAAACCGCGAATGGCTCATTAAATCAGT
TATGGTTCCTTAGATCGTACAATCCTACTTGGATAACTGTGGTAATTCTAGAGCTAATAC
ATGAAACTGACGCTCCGACCCTCTGGGAAAGAGCGCGTTTATTAGAACAAGACCAGTCGG
GGTTCTGCCCCGTACGATTGGTGATACTGGATAACTTTGTGCAGATCGCACGGCCTCGCG
CCGGCGACGTATCTTTCAAATGTCTGCCCTATCAACTGTCGATGGTACGTGATATGCCTA
CCATGGTTGTAACGGGTAACGGGGAATCAGGGTTCGATTCCGGAGAGGGAGCATGAGAAA
CGGCTACCACATCC
>HOIR5KG01AOJFK__(reversed) rank=0003971 x=162.0 y=1486.0 length=444
CATGCATGTCTAAGTACATACTTTTACATGGTGAAACCGCGAATGGCTCATTAAATCAGT
TATGGTTCCTTAGATCGTACAATCCTACTTGGATAACTGTGGTAATTCTAGAGCTAATAC
ATGAAACTGACGCTCCGACCCTCTGGGAAAGAGCGCGTTTATTAGAACAAGACCAGTCGG
GGTTCTGCCCCGTACGATTGGTGATACTGGATAACTTTGTGCAGATCGCACGGCCTCGCG
CCGGCGACGTATCTTTCAAATGTCTGCCCTATCAACTGTCGATGGTACGTGATATGCCTA
CCATGGTTGTAACGGGTAACGGGGAATCAGGGTTCGATTCCGGAGAGGGAGCATGAGAAA
CGGCTACCACATCC
>HOIR5KG01BDGX1__(reversed) rank=0003987 x=446.0 y=1399.0 length=444
CATGCATGTCTAAGTACATACTTTTACATGGTGAAACCGCGAATGGCTCATTAAATCAGT
TATGGTTCCTTAGATCGTACAATCCTACTTGGATAACTGTGGTAATTCTAGAGCTAATAC
ATGAAACTGACGCTCCGACCCTCTGGGAAAGAGCGCGTTTATTAGAACAAGACCAGTCGG
GGTTCTGCCCCGTACGATTGGTGATACTGGATAACTTTGTGCAGATCGCACGGCCTCGCG
CCGGCGACGTATCTTTCAAATGTCTGCCCTATCAACTGTCGATGGTACGTGATATGCCTA
CCATGGTTGTAACGGGTAACGGGGAATCAGGGTTCGATTCCGGAGAGGGAGCATGAGAAA
CGGCTACCACATCC
>HOIR5KG01BGFPW__(reversed) rank=0004013 x=480.0 y=514.0 length=444
CATGCATGTCTAAGTACATACTTTTACATGGTGAAACCGCGAATGGCTCATTAAATCAGT
TATGGTTCCTTAGATCGTACAATCCTACTTGGATAACTGTGGTAATTCTAGAGCTAATAC
ATGAAACTGACGCTCCGACCCTCTGGGAAAGAGCGCGTTTATTAGAACAAGACCAGTCGG
GGTTCTGCCCCGTACGATTGGTGATACTGGATAACTTTGTGCAGATCGCACGGCCTCGCG
CCGGCGACGTATCTTTCAAATGTCTGCCCTATCAACTGTCGATGGTACGTGATATGCCTA
CCATGGTTGTAACGGGTAACGGGGAATCAGGGTTCGATTCCGGAGAGGGAGCATGAGAAA
CGGCTACCACATCC
>HOIR5KG01AMX8U__(reversed) rank=0004059 x=144.0 y=1100.0 length=441
CATGCAAGTCTAAGTACGAGCTCTCGTACAGTGAAACTGCGAATGGCTCATTAAATCAGT
TATGGTTCATTTGATCGTACAGTTTACTTGGATAACTGTGGTAATTCTAGAGCTAATACA
TGCGAGAAGCGCCGACCTCGCGGGAGGCGTGCATTTATCAGACCAAAAACCGGCCGCGTC
TTCGGGCGCGTTCGCCTTGGTGACTCTGGATAACTTTGCGGATCGCACGGTCTAGCACCG
GCGACGGATCATTCAAGTGTCTGCCCTATCAACTTTCGTCGGTACGGTATTTGCCTACCG
AGGTTCTTACGGGTGACGGGGAATCAGGGTTCAATTCCGGAGAGGGAGCCTGAGAAACGG
CTACCACATCC
>HOIR5KG01BWI5D__(reversed) rank=0004066 x=663.0 y=1887.0 length=449
CATGCATGTCTAAGTACACGCCTTAACACGGCTAAACTGCGAATGGCTCATTAAATCAGT
TATGGTTCCTTAGATCGTACAATCCTACTTGGATAACTGTGGCAATTCTAGAGCTAATAC
ATGCAACACAGCTCCGACCTCGCGGGAAGAGCGCTTTTGTTAGCCCAAAACCAATGCGTC
GACTTCGGTAGGCGCTCACACATGGTGACTCTGGACAACTTTGTGCCGATCGCACGGCCT
TCGCGCCGGCGACGTATCTTTCAAGTGTCTGCCCTATCAACTTTCGATGGTACGTGCTAT
GCCTACCATGGTGATAACGGGTAACGGGGAATCAGGGTTCGATTCCGGAGAGGGAGCATG
AGATACGGCTACCACATCC
>HOIR5KG01B3F7N__(reversed) rank=0004078 x=742.0 y=1089.0 length=441
CATGCATGTCCAAGTACAAGCTTTCAAAAGCGAAACTGCGGATGGCTCATTAAATCAGTT
ATGGTTCCTTGGAGCGCATCCCCTTACATGGATAACTGTGGTAATTCTAGAGCTAATACA
TGCAATCAAGCGCCGACCTTACGGGAGGCGTGCTCTTATTAGGAACAAGACCAACCCGGG
TCCGCCCGGCTCCGTTGGTGAACTCTGGATAACCTGGCCGATCGCACGGTCTCTGCACCG
GCGACGGATCCTTCGAATGTCTGCCCTATCAACTTTCGATGGTACGTTATGCGCCTACCA
TGGTCGTAACGGGTAACGGAGAATCAGGGTTCGATTCCGGAGAGGGAGCTTGAGAAACGG
CTACCACATCC
>HOIR5KG01BRCCU__(reversed) rank=0004087 x=604.0 y=1468.0 length=441
CATGCATGTCCAAGTACAAGCTTTCAAAAGCGAAACTGCGGATGGCTCATTAAATCAGTT
ATGGTTCCTTGGAGCGCATCCCCTTACATGGATAACTGTGGTAATTCTAGAGCTAATACA
TGCAATCAAGCGCCGACCTTACGGGAGGCGTGCTCTTATTAGGAACAAGACCAACCCGGG
TCCGCCCGGCTCCGTTGGTGAACTCTGGATAACCTGGCCGATCGCACGGTCTCTGCACCG
GCGACGGATCCTTCGAATGTCTGCCCTATCAACTTTCGATGGTACGTTATGCGCCTACCA
TGGTCGTAACGGGTAACGGAGAATCAGGGTTCGATTCCGGAGAGGGAGCTTGAGAAACGG
CTACCACATCC
>HOIR5KG01AQ2PT__(reversed) rank=0004092 x=191.5 y=1007.0 length=441
CATGCATGTCCAAGTACAAGCTTTCAAAAGCGAAACTGCGGATGGCTCATTAAATCAGTT
ATGGTTCCTTGGAGCGCATCCCCTTACATGGATAACTGTGGTAATTCTAGAGCTAATACA
TGCAATCAAGCGCCGACCTTACGGGAGGCGTGCTCTTATTAGGAACAAGACCAACCCGGG
TCCGCCCGGCTCCGTTGGTGAACTCTGGATAACCTGGCCGATCGCACGGTCTCTGCACCG
GCGACGGATCCTTCGAATGTCTGCCCTATCAACTTTCGATGGTACGTTATGCGCCTACCA
TGGTCGTAACGGGTAACGGAGAATCAGGGTTCGATTCCGGAGAGGGAGCATGAGATACGG
CTACCACATCC
>HOIR5KG01AD5CJ__(reversed) rank=0004153 x=44.0 y=1.0 length=444
CATGCATGTCTAAGTACATACTTTTACATGGTGAAACCGCGAATGGCTCATTAAATCAGT
TATGGTTCCTTAGATCGTACAATCCTACTTGGATAACTGTGGTAATTCTAGAGCTAATAC
ATGAAACTGACGCTCCGACCCTCTGGGAAAGAGCGCGTTTATTAGAACAAGACCAGTCGG
GGTTCTGCCCCGTACGATTGGTGATACTGGATAACTTTGTGCAGATCGCACGGCCTCGCG
CCGGCGACGTATCTTTCAAATGTCTGCCCTATCAACTGTCGATGGTACGTGATATGCCTA
CCATGGTTGTAACGGGTAACGGGGAATCAGGGTTCGATTCCGGAGAGGGAGCATGAGAAA
CGGCTACCACATCC
>HOIR5KG01BPAPJ__(reversed) rank=0004185 x=581.5 y=229.0 length=444
CATGCATGTCTAAGTACATACTTTTACATGGTGAAACCGCGAATGGCTCATTAAATCAGT
TATGGTTCCTTAGATCGTACAATCCTACTTGGATAACTGTGGTAATTCTAGAGCTAATAC
ATGAAACTGACGCTCCGACCCTCTGGGAAAGAGCGCGTTTATTAGAACAAGACCAGTCGG
GGTTCTGCCCCGTACGATTGGTGATACTGGATAACTTTGTGCAGATCGCACGGCCTCGCG
CCGGCGACGTATCTTTCAAATGTCTGCCCTATCAACTGTCGATGGTACGTGATATGCCTA
CCATGGTTGTAACGGGTAACGGGGAATCAGGGTTCGATTCCGGAGAGGGAGCATGAGAAA
CGGCTACCACATCC
>HOIR5KG01BIA68__(reversed) rank=0004201 x=501.5 y=1954.0 length=440
CATGCAAGTCTAAGTACGAGCTCTCGTACAGCGAAACTGCGAATGGCTCATTAAATCAGT
TATGGTTCATTTGATCGTATGGTTTACTTGGATAACTGTGGTAATTCTAGAGCTAATACA
TGCAAACAGCGCCGACTTCGCGGGAGGCGTGCTTTTATCAGACCAAAAACCGACCGCGGC
TCCGGCCGCGTTCGACTGGTGACTCTGGATAACCTGGCGGATCGCACGGTCTAGCACCGG
CGACGGATCATTCAAGTGTCTGCCCTATCAACTTTCGTCGGTACGGTATTCGCCTACCGA
GGTTCTTACGGGTAACGGGGAATCAGGGTTCGATTCCGGAGAGGGAGCCTGAGAAACGGC
TACCACATCC
>HOIR5KG01AX30I__(reversed) rank=0004202 x=271.0 y=1600.5 length=441
CATGCATGTCTAAGTACATACCTTAACACGGTGAAACTGCGAATGGCTCATTAAATCATA
TGTTATTTCTTAGATCGTACAATCCTACTTGGATAACTGTGGTAATTCTAGAGCTAATAC
ATGCATCAAAGCTCCGACCTCCGGGAAGAGCGCTTTATTAGACCAAAACCAATCGTCCTC
TCGGGGGCGTCCCGTTGGTGACTCTGAATAACTTTAAGCTGATCGCATGGCCTCGTGCCG
GCGACGTATCTTTCAAGTGTATGCCCTATCAATTGTCGAAGGTAAGTGACTTGCTTACCT
TGATGATAACGGGTAGCGGGGAATCAGGGTTCGATTCCGGAGAGGGAGCATGAGATACGG
CTACCACATCC
>HOIR5KG01BURZW__(reversed) rank=0004216 x=643.0 y=1962.5 length=441
CATGCAAGTCTAAGTACGAGCTCTCGTACAGTGAAACTGCGAATGGCTCATTAAATCAGT
TATGGTTCATTTGATCGTACAGTTTACTTGGATAACTGTGGTAATTCTAGAGCTAATACA
TGCGAGAAGCGCCGACCTCGCGGGAGGCGTGCATTTATCAGACCAAAAACCGGCCGCGTC
TTCGGGCGCGTTCGCCTTGGTGACTCTGGATAACTTTGCGGATCGCACGGTCTAGCACCG
GCGACGGATCATTCAAGTGTCTGCCCTATCAACTTTCGTCGGTACGGTATTTGCCTACCG
AGGTTCTTACGGGTGACGGGGAATCAGGGTTCGATTCCGGAGAGGGAGCCTGAGAAACGG
CTACCACATCC
>HOIR5KG01BURPZ__(reversed) rank=0004217 x=643.0 y=1605.0 length=441
CATGCAAGTCTAAGTACGAGCTCTCGTACAGTGAAACTGCGAATGGCTCATTAAATCAGT
TATGGTTCATTTGATCGTACAGTTTACTTGGATAACTGTGGTAATTCTAGAGCTAATACA
TGCGAGAAGCGCCGACCTCGCGGGAGGCGTGCATTTATCAGACCAAAAACCGGCCGCGTC
TTCGGGCGCGTTCGCCTTGGTGACTCTGGATAACTTTGCGGATCGCACGGTCTAGCACCG
GCGACGGATCATTCAAGTGTCTGCCCTATCAACTTTCGTCGGTACGGTATTTGCCTACCG
AGGTTCTTACGGGTGACGGGGAATCAGGGTTCGATTCCGGAGAGGGAGCCTGAGAAACGG
CTACCACATCC
>HOIR5KG01BL4UJ__(reversed) rank=0004252 x=545.0 y=121.5 length=439
CATGCAAGTAAGTACGAGCTCTCGTACAGTGAAACTGCGAATGGCTCATTAAATCAGTTA
TGGTTCATTTGATCGTACAGTTTACTTGGATAACTGTGGTAATTCTAGAGCTAATACATG
CGAGAAGCGCCGACCTCGCGGGAGGCGTGCATTTATCAGACCAAAAACCGGCCGCGTCTT
CGGGCGCGTTCGCCTTGGTGACTCTGGATAACTTTGCGGATCGCACGGTCTAGCACCGGC
GACGGATCATTCAAGTGTCTGCCCTATCAACTTTCGTCGGTACGGTATTTGCCTACCGAG
GTTCTTACGGGTGACGGGGAATCAGGGTTCGATTCCGGAGAGGGAGCCTGAGAAACGGCT
ACCACATCC
>HOIR5KG01AMCER__(reversed) rank=0004305 x=137.0 y=1473.0 length=441
CATGCAAGTCTAAGTACGAGCTCTCGTACAGTGAAACTGCGAATGGCTCATTAAATCAGT
TATGGTTCATTTGATCGTACAGTTTACTTGGATAACTGTGGTAATTCTAGAGCTAATACA
TGCGAGAAGCGCCGACCTCGCGGGAGGCGTGCATTTATCAGACCAAAAACCGGCCGCGTC
TTCGGGCGCGTTCGCCTTGGTGACTCTGGATAACTTTGCGGATCGCACGGTCTAGCACCG
GCGACGGATCATTCAAGTGTCTGCCCTATCAACTTTCGTCGGTACGGTATTTGCCTACCG
AGGTTCTTACGGGTGACGGGGAATCAGGGTTCGATTCCGGAGAGGGAGCCTGAGAAACGG
CTACCACATCC
>HOIR5KG01AVSQ2__(reversed) rank=0004316 x=245.5 y=188.0 length=441
CATGCAAGTCTAAGTACGAGCTCTCGTACAGTGAAACTGCGAATGGCTCATTAAATCAGT
TATGGTTCATTTGATCGTACAGTTTACTTGGATAACTGTGGTAATTCTAGAGCTAATACA
TGCGAGAAGCGCCGACCTCGCGGGAGGCGTGCATTTATCAGACCAAAAACCGGCCGCGTC
TTCGGGCGCGTTCGCCTTGGTGACTCTGGATAACTTTGCGGATCGCACGGTCTAGCACCG
GCGACGGATCATTCAAGTGTCTGCCCTATCAACTTTCGTCGGTACGGTATTTGCCTACCG
AGGTTCTTACGGGTGACGGGGAATCAGGGTTCGATTCCGGAGAGGGAGCCTGAGAAACGG
CTACCACATCC
>HOIR5KG01B1496__(reversed) rank=0004329 x=727.0 y=1708.0 length=450
CATGCATGTCTAAGTACAAGCCCATATAAGGTGAAACCGCGAATGGCTCATTAAATCAGC
TATGATTCATTGGATCTGTACCCACACTTACTTGGATAACTGTGGTAATTCTAGAGCTAA
TACATGCACCACGTCTCTGACCGCAAGGGAAGAGCGCTTTTATTAGTTCAAAACCGGTCG
GGCCTCGGTCCGTCACCCCAACGTGTTGAATCTGAATAACTTGTCGCTGAGCGCACGGTC
TCTGCACCGGCGCCGCCTCTTTCAAGTGTCTGCCTTATCAGCTTTCGATTGTAGGCTATG
CGCCTACAATGGCTATAACGGGTAACGGGGAATCAGGGTTCGATTCCGGAGAGGGAGCCT
GAGAAACGGCTACCACATCT
>HOIR5KG01ACHRY__(reversed) rank=0004353 x=25.0 y=620.5 length=441
CATGCATGTCCAAGTACAAGCTTTCAAAAGCGAAACTGCGGATGGCTCATTAAATCAGTT
ATGGTTCCTTGGAGCGCATCCCCTTACATGGATAACTGTGGTAATTCTAGAGCTAATACA
TGCAATCAAGCGCCGACCTTACGGGAGGCGTGCTCTTATTAGGAACAAGACCAACCCGGG
TCCGCCCGGCTCCGTTGGTGAACTCTGGATAACCTGGCCGATCGCACGGTCTCTGCACCG
GCGACGGATCCTTCGAATGTCTGCCCTATCAACTTTCGATGGTACGTTATGCGCCTACCA
TGGTCGTAACGGGTAACGGAGAATCAGGGTTCGATTCCGGAGAGGGAGCTTGAGAAACGG
CTACCACATCC
>HOIR5KG01AN62J__(reversed) rank=0004362 x=158.5 y=1849.0 length=444
CATGCATGTCTAAGTACATACTTTTACATGGTGAAACCGCGAATGGCTCATTAAATCAGT
TATGGTTCCTTAGATCGTACAATCCTACTTGGATAACTGTGGTAATTCTAGAGCTAATAC
ATGAAACTGACGCTCCGACCCTCTGGGAAAGAGCGCGTTTATTAGAACAAGACCAGTCGG
GGTTCTGCCCCGTACGATTGGTGATACTGGATAACTTTGTGCAGATCGCACGGCCTCGCG
CCGGCGACGTATCTTTCAAATGTCTGCCCTATCAACTGTCGATGGTACGTGATATGCCTA
CCATGGTTGTAACGGGTAACGGGGAATCAGGGTTCGATTCCGGAGAGGGAGCATGAGAAA
CGGCTACCACATCC
>HOIR5KG01A7NSP__(reversed) rank=0004375 x=380.0 y=679.0 length=444
CATGCATGTCTAAGTACATACTTTTACATGGTGAAACCGCGAATGGCTCATTAAATCAGT
TATGGTTCCTTAGATCGTACAATCCTACTTGGATAACTGTGGTAATTCTAGAGCTAATAC
ATGAAACTGACGCTCCGACCCTCTGGGAAAGAGCGCGTTTATTAGAACAAGACCAGTCGG
GGTTCTGCCCCGTACGATTGGTGATACTGGATAACTTTGTGCAGATCGCACGGCCTCGCG
CCGGCGACGTATCTTTCAAATGTCTGCCCTATCAACTGTCGATGGTACGTGATATGCCTA
CCATGGTTGTAACGGGTAACGGGGAATCAGGGTTCGATTCCGGAGAGGGAGCATGAGAAA
CGGCTACCACATCC
>HOIR5KG01AZBEH__(reversed) rank=0004438 x=285.0 y=487.0 length=441
CATGCAAGTCTAAGTACGAGCTCTCGTACAGTGAAACTGCGAATGGCTCATTAAATCAGT
TATGGTTCATTTGATCGTACAGTTTACTTGGATAACTGTGGTAATTCTAGAGCTAATACA
TGCGAGAAGCGCCGACCTCGCGGGAGGCGTGCATTTATCAGACCAAAAACCGGCCGCGTC
TTCGGGCGCGTTCGCCTTGGTGACTCTGGATAACTTTGCGGATCGCACGGTCTAGCACCG
GCGACGGATCATTCAAGTGTCTGCCCTATCAACTTTCGTCGGTACGGTATTTGCCTACCG
AGGTTCTTACGGGTGACGGGGAATCAGGGTTCGATTCCGGAGAGGGAGCCTGAGAAACGG
CTACCACATCC
>HOIR5KG01AJL78__(reversed) rank=0004457 x=106.0 y=1206.0 length=441
CATGCAAGTCTAAGTACGAGCTCTCGTACAGTGAAACTGCGAATGGCTCATTAAATCAGT
TATGGTTCATTTGATCGTACAGTTTACTTGGATAACTGTGGTAATTCTAGAGCTAATACA
TGCGAGAAGCGCCGACCTCGCGGGAGGCGTGCATTTATCAGACCAAAAACCGGCCGCGTC
TTCGGGCGCGTTCGCCTTGGTGACTCTGGATAACTTTGCGGATCGCACGGTCTAGCACCG
GCGACGGATCATTCAAGTGTCTGCCCTATCAACTTTCGTCGGTACGGTATTTGCCTACCG
AGGTTCTTACGGGTGACGGGGAATCAGGGTTCGATTCCGGAGAGGGAGCCTGAGAAACGG
CTACCACATCC
>HOIR5KG01A1LAL__(reversed) rank=0004495 x=311.0 y=123.0 length=444
CATGCATGTCTAAGTACATACTTTTACATGGTGAAACCGCGAATGGCTCATTAAATCAGT
TATGGTTCCTTAGATCGTACAATCCTACTTGGATAACTGTGGTAATTCTAGAGCTAATAC
ATGAAACTGACGCTCCGACCCTCTGGGAAAGAGCGCGTTTATTAGAACAAGACCAGTCGG
GGTTCTGCCCCGTACGATTGGTGATACTGGATAACTTTGTGCAGATCGCACGGCCTCGCG
CCGGCGACGTATCTTTCAAATGTCTGCCCTATCAACTGTCGATGGTACGTGATATGCCTA
CCATGGTTGTAACGGGTAACGGGGAATCAGGGTTCGATTCCGGAGAGGGAGCATGAGAAA
CGGCTACCACATCC
>HOIR5KG01AGAMT rank=0004509 x=68.0 y=1859.0 length=444
CATGCATGTCTAAGTACATACTTTTACATGGTGAAACCGCGAATGGCTCATTAAATCAGT
TATGGTTCCTTAGATCGTACAATCCTACTTGGATAACTGTGGTAATTCTAGAGCTAATAC
ATGAAACTGACGCTCCGACCCTCTGGGAAAGAGCGCGTTTATTAGAACAAGACCAGTCGG
GGTTCTGCCCCGTACGATTGGTGATACTGGATAACTTTGTGCAGATCGCACGGCCTCGCG
CCGGCGACGTATCTTTCAAATGTCTGCCCTATCAACTGTCGATGGTACGTGATATGCCTA
CCATGGTTGTAACGGGTAACGGGGAATCAGGGTTCGATTCCGGAGAGGGAGCATGAGAAA
CGGCTACCACATCC
>HOIR5KG01A1C6L__(reversed) rank=0004546 x=308.0 y=1899.5 length=441
CATGCAAGTCTAAGTACGAGCTCTCGTACAGTGAAACTGCGAATGGCTCATTAAATCAGT
TATGGTTCATTTGATCGTACAGTTTACTTGGATAACTGTGGTAATTCTAGAGCTAATACA
TGCGAGAAGCGCCGACCTCGCGGGAGGCGTGCATTTATCAGACCAAAAACCGGCCGCGTC
TTCGGGCGCGTTCGCCTTGGTGACTCTGGATAACTTTGCGGATCGCACGGTCTAGCACCG
GCGACGGATCATTCAAGTGTCTGCCCTATCAACTTTCGTCGGTACGGTATTTGCCTACCG
AGGTTCTTACGGGTGACGGGGAATCAGGGTTCGATTCCGGAGAGGGAGCCTGAGAAACGG
CTACCACATCC
>HOIR5KG01A5BDM__(reversed) rank=0004562 x=353.0 y=1864.0 length=444
CATGCATGTCTAAGTACATACTTTTACATGGTGAAACCGCGAATGGCTCATTAAATCAGT
TATGGTTCCTTAGATCGTACAATCCTACTTGGATAACTGTGGTAATTCTAGAGCTAATAC
ATGAAACTGACGCTCCGACCCTCTGGGAAAGAGCGCGTTTATTAGAACAAGACCAGTCGG
GGTTCTGCCCCGTACGATTGGTGATACTGGATAACTTTGTGCAGATCGCACGGCCTCGCG
CCGGCGACGTATCTTTCAAATGTCTGCCCTATCAACTGTCGATGGTACGTGATATGCCTA
CCATGGTTGTAACGGGTAACGGGGAATCAGGGTTCGATTCCGGAGAGGGAGCATGAGAAA
CGGCTACCACATCC
>HOIR5KG01AD2I7__(reversed) rank=0004587 x=43.0 y=449.0 length=441
CATGCAAGTCTAAGTACGAGCTCTCGTACAGTGAAACTGCGAATGGCTCATTAAATCAGT
TATGGTTCATTTGATCGTACAGTTTACTTGGATAACTGTGGTAATTCTAGAGCTAATACA
TGCGAGAAGCGCCGACCTCGCGGGAGGCGTGCATTTATCAGACCAAAAACCGGCCGCGTC
TTCGGGCGCGTTCGCCTTGGTGACTCTGGATAACTTTGCGGATCGCACGGTCTAGCACCG
GCGACGGATCATTCAAGTGTCTGCCCTATCAACTTTCGTCGGTACGGTATTTGCCTACCG
AGGTTCTTACGGGTGACGGGGAATCAGGGTTCGATTCCGGAGAGGGAGCATGAGAAACGG
CTACCACATCC
>HOIR5KG01AKDSM__(reversed) rank=0004588 x=115.5 y=68.0 length=440
CATGCAAGTCTAAGTACGAGCTCTCGTACAGCGAAACTGCGAATGGCTCATTAAATCAGT
TATGGTTCATTTGATCGTATGGTTTACTTGGATAACTGTGGTAATTCTAGAGCTAATACA
TGCAAACAGCGCCGACTTCGCGGGAGGCGTGCTTTTATCAGACCAAAAACCGACCGCGGC
TCCGGCCGCGTTCGACTGGTGACTCTGGATAACCTGGCGGATCGCACGGTCTAGCACCGG
CGACGGATCATTCAAGTGTCTGCCCTATCAACTTTCGTCGGTACGGTATTCGCCTACCGA
GGTTCTTACGGGTAACGGGGAATCAGGGTTCGATTCCGGAGAGGGAGCCTGAGAAACGGC
TACCACATCC
>HOIR5KG01AHVBZ__(reversed) rank=0004635 x=86.5 y=1613.0 length=441
CATGCAAGTCTAAGTACGAGCTCTCGTACAGTGAAACTGCGAATGGCTCATTAAATCAGT
TATGGTTCATTTGATCGTACAGTTTACTTGGATAACTGTGGTAATTCTAGAGCTAATACA
TGCGAGAAGCGCCGACCTCGCGGGAGGCGTGCATTTATCAGACCAAAAACCGGCCGCGTC
TTCGGGCGCGTTCGCCTTGGTGACTCTGGATAACTTTGCGGATCGCACGGTCTAGCACCG
GCGACGGATCATTCAAGTGTCTGCCCTATCAACTTTCGTCGGTACGGTATTTGCCTACCG
AGGTTCTTACGGGTGACGGGGAATCAGGGTTCGATTCCGGAGAGGGAGCCTGAGAAACGG
CTACCACATCC
>HOIR5KG01AR4PG__(reversed) rank=0004649 x=203.0 y=1090.0 length=440
CATGCAAGTCTAAGTACGAGCTCTCGTACAGCGAAACTGCGAATGGCTCATTAAATCAGT
TATGGTTCATTTGATCGTATGGTTTACTTGGATAACTGTGGTAATTCTAGAGCTAATACA
TGCAAACAGCGCCGACTTCGCGGGAGGCGTGCTTTTATCAGACCAAAAACCGACCGCGGC
TCCGGCCGCGTTCGACTGGTGACTCTGGATAACCTGGCGGATCGCACGGTCTAGCACCGG
CGACGGATCATTCAAGTGTCTGCCCTATCAACTTTCGTCGGTACGGTATTCGCCTACCGA
GGTTCTTACGGGTAACGGGGAATCAGGGTTCGATTCCGGAGAGGGAGCCTGAGAAACGGC
TACCACATCC
>HOIR5KG01AQ2D4__(reversed) rank=0004652 x=191.5 y=586.0 length=441
CATGCAAGTCTAAGTACGAGCTCTCGTACAGTGAAACTGCGAATGGCTCATTAAATCAGT
TATGGTTCATTTGATCGTACAGTTTACTTGGATAACTGTGGTAATTCTAGAGCTAATACA
TGCGAGAAGCGCCGACCTCGCGGGAGGCGTGCATTTATCAGACCAAAAACCGGCCGCGTC
TTCGGGCGCGTTCGCCTTGGTGACTCTGGATAACTTTGCGGATCGCACGGTCTAGCACCG
GCGACGGATCATTCAAGTGTCTGCCCTATCAACTTTCGTCGGTACGGTATTTGCCTACCG
AGGTTCTTACGGGTGACGGGGAATCAGGGTTCGATTCCGGAGAGGGAGCCTGAGAAACGG
CTACCACATCC
>HOIR5KG01BESP6__(reversed) rank=0004664 x=461.0 y=1884.5 length=441
CATGCAAGTCTAAGTACGAGCTCTCGTACAGTGAAACTGCGAATGGCTCATTAAATCAGT
TATGGTTCATTTGATCGTACAGTTTACTTGGATAACTGTGGTAATTCTAGAGCTAATACA
TGCGAGAAGCGCCGACCTCGCGGGAGGCGTGCATTTATCAGACCAAAAACCGGCCGCGTC
TTCGGGCGCGTTCGCCTTGGTGACTCTGGATAACTTTGCGGATCGCACGGTCTAGCACCG
GCGACGGATCATTCAAGTGTCTGCCCTATCAACTTTCGTCGGTACGGTATTTGCCTACCG
AGGTTCTTACGGGTGACGGGGAATCAGGGTTCGATTCCGGAGAGGGAGCCTGAAAAACGG
CTACCACATCC
>HOIR5KG01AG5I1__(reversed) rank=0004734 x=78.0 y=939.0 length=444
CATGCATGTCTAAGTACATACTTTTACATGGTGAAACCGCGAATGGCTCATTAAATCAGT
TATGGTTCCTTAGATCGTACAATCCTACTTGGATAACTGTGGTAATTCTAGAGCTAATAC
ATGAAACTGACGCTCCGACCCTCTGGGAAAGAGCGCGTTTATTAGAACAAGACCAGTCGG
GGTTCTGCCCCGTACGATTGGTGATACTGGATAACTTTGTGCAGATCGCACGGCCTCGCG
CCGGCGACGTATCTTTCAAATGTCTGCCCTATCAACTGTCGATGGTACGTGATATGCCTA
CCATGGTTGTAACGGGTAACGGGGAATCAGGGTTCGATTCCGGAGAGGGAGCATGAGAAA
CGGCTACCACATCC
>HOIR5KG01AR01A__(reversed) rank=0004749 x=202.0 y=428.0 length=444
CATGCATGTCTAAGTACATACTTTTACATGGTGAAACCGCGAATGGCTCATTAAATCAGT
TATGGTTCCTTAGATCGTACAATCCTACTTGGATAACTGTGGTAATTCTAGAGCTAATAC
ATGAAACTGACGCTCCGACCCTCTGGGAAAGAGCGCGTTTATTAGAACAAGACCAGTCGG
GGTTCTGCCCCGTACGATTGGTGATACTGGATAACTTTGTGCAGATCGCACGGCCTCGCG
CCGGCGACGTATCTTTCAAATGTCTGCCCTATCAACTGTCGATGGTACGTGATATGCCTA
CCATGGTTGTAACGGGTAACGGGGAATCAGGGTTCGATTCCGGAGAGGGAGCATGAGAAA
CGGCTACCACATCC
>HOIR5KG01A1V6R__(reversed) rank=0004752 x=314.5 y=1953.5 length=441
CATGCAAGTCTAAGTACGAGCTCTCGTACAGTGAAACTGCGAATGGCTCATTAAATCAGT
TATGGTTCATTTGATCGTACAGTTTACTTGGATAACTGTGGTAATTCTAGAGCTAATACA
TGCGAGAAGCGCCGACCTCGCGGGAGGCGTGCATTTATCAGACCAAAAACCGGCCGCGTC
TTCGGGCGCGTTCGCCTTGGTGACTCTGGATAACTTTGCGGATCGCACGGTCTAGCACCG
GCGACGGATCATTCAAGTGTCTGCCCTATCAACTTTCGTCGGTACGGTATTTGCCTACCG
AGGTTCTTACGGGTGACGGGGAATCAGGGTTCGATTCCGGAGAGGGAGCATGAGAAACGG
CTACCACATCC
>HOIR5KG01A85V9__(reversed) rank=0004773 x=397.0 y=1159.5 length=441
CATGCAAGTCTAAGTACGAGCTCTCGTACAGTGAAACTGCGAATGGCTCATTAAATCAGT
TATGGTTCATTTGATCGTACAGTTTACTTGGATAACTGTGGTAATTCTAGAGCTAATACA
TGCGAGAAGCGCCGACCTCGCGGGAGGCGTGCATTTATCAGACCAAAAACCGGCCGCGTC
TTCGGGCGCGTTCGCCTTGGTGACTCTGGATAACTTTGCGGATCGCACGGTCTAGCACCG
GCGACGGATCATTCAAGTGTCTGCCCTATCAACTTTCGTCGGTACGGTATTTGCCTACCG
AGGTTCTTACGGGTGACGGGGAATCAGGGTTCGATTCCGGAGAGGGAGCCTGAGAAACGG
CTACCACATCC
>HOIR5KG01AKE7J__(reversed) rank=0004784 x=115.5 y=1901.0 length=444
CATGCATGTCTAAGTACATACTTTTACATGGTGAAACCGCGAATGGCTCATTAAATCAGT
TATGGTTCCTTAGATCGTACAATCCTACTTGGATAACTGTGGTAATTCTAGAGCTAATAC
ATGAAACTGACGCTCCGACCCTCTGGGAAAGAGCGCGTTTATTAGAACAAGACCAGTCGG
GGTTCTGCCCCGTACGATTGGTGATACTGGATAACTTTGTGCAGATCGCACGGCCTCGCG
CCGGCGACGTATCTTTCAAATGTCTGCCCTATCAACTGTCGATGGTACGTGATATGCCTA
CCATGGTTGTAACGGGTAACGGGGAATCAGGGTTCGATTCCGGAGAGGGAGCATGAGAAA
CGGCTACCACATCC
>HOIR5KG01AKA5F__(reversed) rank=0004797 x=114.0 y=737.0 length=444
CATGCATGTCTAAGTACATACTTTTACATGGTGAAACCGCGAATGGCTCATTAAATCAGT
TATGGTTCCTTAGATCGTACAATCCTACTTGGATAACTGTGGTAATTCTAGAGCTAATAC
ATGAAACTGACGCTCCGACCCTCTGGGAAAGAGCGCGTTTATTAGAACAAGACCAGTCGG
GGTTCTGCCCCGTACGATTGGTGATACTGGATAACTTTGTGCAGATCGCACGGCCTCGCG
CCGGCGACGTATCTTTCAAATGTCTGCCCTATCAACTGTCGATGGTACGTGATATGCCTA
CCATGGTTGTAACGGGTAACGGGGAATCAGGGTTCGATTCCGGAGAGGGAGCATGAGAAA
CGGCTACCACATCC
>HOIR5KG01AC0IZ__(reversed) rank=0004815 x=31.5 y=345.0 length=444
CATGCATGTCTAAGTACATACTTTTACATGGTGAAACCGCGAATGGCTCATTAAATCAGT
TATGGTTCCTTAGATCGTACAATCCTACTTGGATAACTGTGGTAATTCTAGAGCTAATAC
ATGAAACTGACGCTCCGACCCTCTGGGAAAGAGCGCGTTTATTAGAACAAGACCAGTCGG
GGTTCTGCCCCGTACGATTGGTGATACTGGATAACTTTGTGCAGATCGCACGGCCTCGCG
CCGGCGACGTATCTTTCAAATGTCTGCCCTATCAACTGTCGATGGTACGTGATATGCCTA
CCATGGTTGTAACGGGTAACGGGGAATCAGGGTTCGATTCCGGAGAGGGAGCATGAGAAA
CGGCTACCACATCC
>HOIR5KG01BB2N5__(reversed) rank=0004846 x=430.5 y=1779.5 length=443
CATGCATGTCTAAGTACATACCTTAACACGGTGAAACTGCGAATGGCTCATTAAATCATA
TGTTATTTCTTAGATCGTACAATCCTACTTGGATAACTGTGGTAATTCTAGAGCTAATAC
ATGCATCAAAGCTCCGACCTCCGGGGAAGAGCGCTTTTATTAGACCAAAACCAATCGTCC
TCTCGGGGGCGTCCCGTTGGTGACTCTGAATAACTTTAAGCTGATCGCATGGCCTCGTGC
CGGCGACGTATCTTTCAAGTGTATGCCCTATCAATTGTCGAAGGTAAGTGACTTGCTTAC
CTTGATGATAACGGGTAGCGGGGAATCAGGGTTCGATTCCGGAGAGGGAGCATGAGAAAC
GGCTACCACATCC
>HOIR5KG01AHO1Z__(reversed) rank=0004863 x=84.5 y=1669.0 length=441
CATGCAAGTCTAAGTACGAGCTCTCGTACAGTGAAACTGCGAATGGCTCATTAAATCAGT
TATGGTTCATTTGATCGTACAGTTTACTTGGATAACTGTGGTAATTCTAGAGCTAATACA
TGCGAGAAGCGCCGACCTCGCGGGAGGCGTGCATTTATCAGACCAAAAACCGGCCGCGTC
TTCGGGCGCGTTCGCCTTGGTGACTCTGGATAACTTTGCGGATCGCACGGTCTAGCACCG
GCGACGGATCATTCAAGTGTCTGCCCTATCAACTTTCGTCGGTACGGTATTTGCCTACCG
AGGTTCTTACGGGTGACGGGGAATCAGGGTTCGATTCCGGAGAGGGAGCCTGAGAAACGG
CTACCACATCC
>HOIR5KG01AM0Y2__(reversed) rank=0004881 x=145.0 y=540.5 length=448
CATGCATGTCTAAGTACACGCCTTAACACGGCTAAACTGCGAATGGCTCATTAAATCAGT
TATGGTTCCTTAGATCGTACAATCCTACTTGGATAACTGTGGCAATTCTAGAGCTAATAC
ATGCAACACAGCTCCGACCTCACGGGAAGAGCGCTTTTGTTAGCCCAAAACCAACGCGTC
GCCTTCGGGCGGCGCTCACTGTGGTGACTCTGGACAACTTTGTGCCGATCGCACGGCCCT
AGCGCCGGCGACATATCTTTCAAGTGTCTGCCCTATCAACTTTCGATGGTACGTGCTATG
CCTACCATGGTGATAACGGGTAACGGGGAATCAGGGTTCGATTCCGGAGAGGGAGCATGA
GATACGGCTACCACATCC
>HOIR5KG01BV8FW__(reversed) rank=0004885 x=660.0 y=298.0 length=444
CATGCATGTCTAAGTACATACTTTTACATGGTGAAACCGCGAATGGCTCATTAAATCAGT
TATGGTTCCTTAGATCGTACAATCCTACTTGGATAACTGTGGTAATTCTAGAGCTAATAC
ATGAAACTGACGCTCCGACCCTCTGGGAAAGAGCGCGTTTATTAGAACAAGACCAGTCGG
GGTTCTGCCCCGTACGATTGGTGATACTGGATAACTTTGTGCAGATCGCACGGCCTCGCG
CCGGCGACGTATCTTTCAAATGTCTGCCCTATCAACTGTCGATGGTACGTGATATGCCTA
CCATGGTTGTAACGGGTAACGGGGAATCAGGGTTCGATTCCGGAGAGGGAGCATGAGAAA
CGGCTACCACATCC
>HOIR5KG01A56OR__(reversed) rank=0004891 x=363.0 y=1481.5 length=441
CATGCAAGTCTAAGTACGAGCTCTCGTACAGCGAAACTGCGAATGGCTCATTAAATCAGT
TATGGTTCATTTGATCGTATGGTTTACTTGGATAACTGTGGTAATTCTAGAGCTAATACA
TGCAAACAGCGCCGACTTCGCGGGAGGCGTGCTTTTATCAGACCAAAAACCGACCGCGGC
TCCGGCCGCGTTCGACTGGTGACTCTGGATAACCTGGCGGATCGCACGGTCTAGCACCGG
CGACGGATCATTCAAGTGTCTGCCCTATCAACTTTCGTCGGTACGGTATTCGCCTACCGA
GGTTCTTACGGGTAACGGGGAATCAGGGTTCGATTCCGGAGAGGGAGCCTGAGAAACGGC
TACCACATCC
>HOIR5KG01BEYWS__(reversed) rank=0004893 x=463.0 y=1706.0 length=444
CATGCATGTCTAAGTACATACTTTTACATGGTGAAACCGCGAATGGCTCATTAAATCAGT
TATGGTTCCTTAGATCGTACAATCCTACTTGGATAACTGTGGTAATTCTAGAGCTAATAC
ATGAAACTGACGCTCCGACCCTCTGGGAAAGAGCGCGTTTATTAGAACAAGACCAGTCGG
GGTTCTGCCCCGTACGATTGGTGATACTGGATAACTTTGTGCAGATCGCACGGCCTCGCG
CCGGCGACGTATCTTTCAAATGTCTGCCCTATCAACTGTCGATGGTACGTGATATGCCTA
CCATGGTTGTAACGGGTAACGGGGAATCAGGGTTCGATTCCGGAGAGGGAGCATGAGAAA
CGGCTACCACATCC
>HOIR5KG01BVSQT__(reversed) rank=0004900 x=655.5 y=435.0 length=441
CATGCATGTCCAAGTACAAGCTTTCAAAAGCGAAACTGCGGATGGCTCATTAAATCAGTT
ATGGTTCCTTGGAGCGCATCCCCTTACATGGATAACTGTGGTAATTCTAGAGCTAATACA
TGCAATCAAGCGCCGACCTTACGGGAGGCGTGCTCTTATTAGGAACAAGACCAACCCGGG
TCCGCCCGGCTCCGTTGGTGAACTCTGGATAACCTGGCCGATCGCACGGTCTCTGCACCG
GCGACGGATCCTTCGAATGTCTGCCCTATCAACTTTCGATGGTACGTTATGCGCCTACCA
TGGTCGTAACGGGTAACGGAGAATCAGGGTTTGATTCCGGAGAGGGAGCTTGAGGAACGG
CTACCACATCC
>HOIR5KG01BOGG4__(reversed) rank=0004946 x=571.5 y=2006.0 length=441
CATGCAAGTCTAAGTACGAGCTCTCGTACAGTGAAACTGCGAATGGCTCATTAAATCAGT
TATGGTTCATTTGATCGTACAGTTTACTTGGATAACTGTGGTAATTCTAGAGCTAATACA
TGCGAGAAGCGCCGACCTCGCGGGAGGCGTGCATTTATCAGACCAAAAACCGGCCGCGTC
TTCGGGCGCGTTCGCCTTGGTGACTCTGGATAACTTTGCGGATCGCACGGTCTAGCACCG
GCGACGGATCATTCAAGTGTCTGCCCTATCAACTTTCGTCGGTACGGTATTTGCCTACCG
AGGTTCTTACGGGTGACGGGGAATCAGGGTTCGATTCCGGAGAGGGAGCCTGAGAAACGG
CTACCACATCC
>HOIR5KG01A0MRG__(reversed) rank=0004962 x=300.0 y=426.5 length=443
CATGCATGTCTAAGTACATACCTTAACACGGTGAAACTGCGAATGGCTCATTAAATCATA
TGTTATTTCTTAGATCGTACAATCCTACTTGGATAACTGTGGTAATTCTAGAGCTAATAC
ATGCATCAAAGCTCCGACCTCCGGGGAAGAGCGCTTTTATTAGACCAAAACCAATCGTCC
TCTCGGGGGCGTCCCGTTGGTGACTCTGAATAACTTTAAGCTGATCGCATGGCCTCGTGC
CGGCGACGTATCTTTCAAGTGTATGCCCTATCAATTGTCGAAGGTAAGTGACTTGCTTAC
CTTGATGATAACGGGTAGCGGGGAATCAGGGTTCGATTCCGGAGAGGGAGCATGAGAAAC
GGCTACCACATCC
>HOIR5KG01AEXYU__(reversed) rank=0005049 x=53.0 y=228.0 length=444
CATGCATGTCTAAGTACATACTTTTACATGGTGAAACCGCGAATGGCTCATTAAATCAGT
TATGGTTCCTTAGATCGTACAATCCTACTTGGATAACTGTGGTAATTCTAGAGCTAATAC
ATGAAACTGACGCTCCGACCCTCTGGGAAAGAGCGCGTTTATTAGAACAAGACCAGTCGG
GGTTCTGCCCCGTACGATTGGTGATACTGGATAACTTTGTGCAGATCGCACGGCCTCGCG
CCGGCGACGTATCTTTCAAATGTCTGCCCTATCAACTGTCGATGGTACGTGATATGCCTA
CCATGGTTGTAACGGGTAACGGGGAATCAGGGTTCGATTCCGGAGAGGGAGCATGAGAAA
CGGCTACCACATCC
>HOIR5KG01BB4VW__(reversed) rank=0005099 x=431.5 y=554.0 length=441
CATGCAAGTCTAAGTACGAGCTCTCGTACAGTGAAACTGCGAATGGCTCATTAAATCAGT
TATGGTTCATTTGATCGTACAGTTTACTTGGATAACTGTGGTAATTCTAGAGCTAATACA
TGCGAGAAGCGCCGACCTCGCGGGAGGCGTGCATTTATCAGACCAAAAACCGGCCGCGTC
TTCGGGCGCGTTCGCCTTGGTGACTCTGGATAACTTTGCGGATCGCACGGTCTAGCACCG
GCGACGGATCATTCAAGTGTCTGCCCTATCAACTTTCGTCGGTACGGTATTTGCCTACCG
AGGTTCTTACGGGTGACGGGGAATCAGGGTTCGATTCCGGAGAGGGAGCCTGAGAAACGG
CTACCACATCC
>HOIR5KG01BXJZ2__(reversed) rank=0005159 x=675.0 y=496.0 length=444
CATGCATGTCTAAGTACATACTTTTACATGGTGAAACCGCGAATGGCTCATTAAATCAGT
TATGGTTCCTTAGATCGTACAATCCTACTTGGATAACTGTGGTAATTCTAGAGCTAATAC
ATGAAACTGACGCTCCGACCCTCTGGGAAAGAGCGCGTTTATTAGAACAAGACCAGTCGG
GGTTCTGCCCCGTACGATTGGTGATACTGGATAACTTTGTGCAGATCGCACGGCCTCGCG
CCGGCGACGTATCTTTCAAATGTCTGCCCTATCAACTGTCGATGGTACGTGATATGCCTA
CCATGGTTGTAACGGGTAACGGGGAATCAGGGTTCGATTCCGGAGAGGGAGCATGAGAAA
CGGCTACCACATCC
>HOIR5KG01BTSZ4__(reversed) rank=0005187 x=632.0 y=1666.0 length=444
CATGCATGTCTAAGTACATACTTTTACATGGTGAAACCGCGAATGGCTCATTAAATCAGT
TATGGTTCCTTAGATCGTACAATCCTACTTGGATAACTGTGGTAATTCTAGAGCTAATAC
ATGAAACTGACGCTCCGACCCTCTGGGAAAGAGCGCGTTTATTAGAACAAGACCAGTCGG
GGTTCTGCCCCGTACGATTGGTGATACTGGATAACTTTGTGCAGATCGCACGGCCTCGCG
CCGGCGACGTATCTTTCAAATGTCTGCCCTATCAACTGTCGATGGTACGTGATATGCCTA
CCATGGTTGTAACGGGTAACGGGGAATCAGGGTTCGATTCCGGAGAGGGAGCATGAGAAA
CGGCTACCACATCC
>HOIR5KG01B1VL7__(reversed) rank=0005196 x=724.0 y=1469.0 length=441
CATGCAAGTCTAAGTACGAGCTCTCGTACAGTGAAACTGCGAATGGCTCATTAAATCAGT
TATGGTTCATTTGATCGTACAGTTTACTTGGATAACTGTGGTAATTCTAGAGCTAATACA
TGCGAGAAGCGCCGACCTCGCGGGAGGCGTGCATTTATCAGACCAAAAACCGGCCGCGTC
TTCGGGCGCGTTCGCCTTGGTGACTCTGGATAACTTTGCGGATCGCACGGTCTAGCACCG
GCGACGGATCATTCAAGTGTCTGCCCTATCAACTTTCGTCGGTACGGTATTTGCCTACCG
AGGTTCTTACGGGTGACGGGGAATCAGGGTTCGATTCCGGAGAGGGAGCCTGAGAAACGG
CTACCACATCC
>HOIR5KG01AVDKV__(reversed) rank=0005357 x=240.0 y=1005.0 length=444
CATGCATGTCTAAGTACATACTTTTACATGGTGAAACCGCGAATGGCTCATTAAATCAGT
TATGGTTCCTTAGATCGTACAATCCTACTTGGATAACTGTGGTAATTCTAGAGCTAATAC
ATGAAACTGACGCTCCGACCCTCTGGGAAAGAGCGCGTTTATTAGAACAAGACCAGTCGG
GGTTCTGCCCCGTACGATTGGTGATACTGGATAACTTTGTGCAGATCGCACGGCCTCGCG
CCGGCGACGTATCTTTCAAATGTCTGCCCTATCAACTGTCGATGGTACGTGATATGCCTA
CCATGGTTGTAACGGGTAACGGGGAATCAGGGTTCGATTCCGGAGAGGGAGCATGAGAAA
CGGCTACCACATCC
>HOIR5KG01BM9ZJ__(reversed) rank=0005368 x=558.5 y=189.0 length=441
CATGCATGTCCAAGTACAAGCTTTCAAAAGCGAAACTGCGGATGGCTCATTAAATCAGTT
ATGGTTCCTTGGAGCGCATCCCCTTACATGGATAACTGTGGTAATTCTAGAGCTAATACA
TGCAATCAAGCGCCGACCTTACGGGAGGCGTGCTCTTATTAGGAACAAGACCAACCCGGG
TCCGCCCGGCTCCGTTGGTGAACTCTGGATAACCTGGCCGATCGCACGGTCTCTGCACCG
GCGACGGATCCTTCGAATGTCTGCCCTATCAACTTTCGATGGTACGTTATGCGCCTACCA
TGGTCGTAACGGGTAACGGAGAATCAGGGTTCGATTCCGGAGAGGGAGCTTGAGAAACGG
CTACCACATCC
>HOIR5KG01AL9BU__(reversed) rank=0005414 x=136.0 y=1576.0 length=441
CATGCATGTCCAAGTACAAGCTTTCAAAAGCGAAACTGCGGATGGCTCATTAAATCAGTT
ATGGTTCCTTGGAGCGCATCCCCTTACATGGATAACTGTGGTAATTCTAGAGCTAATACA
TGCAATCAAGCGCCGACCTTACGGGAGGCGTGCTCTTATTAGGAACAAGACCAACCCGGG
TCCGCCCGGCTCCGTTGGTGAACTCTGGATAACCTGGCCGATCGCACGGTCTCTGCACCG
GCGACGGATCCTTCGAATGTCTGCCCTATCAACTTTCGATGGTACGTTATGCGCCTACCA
TGGTCGTAACGGGTAACGGAGAATCAGGGTTCGATTCCGGAGAGGGAGCTTGAGAAACGG
CTACCACATCC
>HOIR5KG01A9SK9__(reversed) rank=0005464 x=404.0 y=1899.0 length=444
CATGCATGTCTAAGTACATACTTTTACATGGTGAAACCGCGAATGGCTCATTAAATCAGT
TATGGTTCCTTAGATCGTACAATCCTACTTGGATAACTGTGGTAATTCTAGAGCTAATAC
ATGAAACTGACGCTCCGACCCTCTGGGAAAGAGCGCGTTTATTAGAACAAGACCAGTCGG
GGTTCTGCCCCGTACGATTGGTGATACTGGATAACTTTGTGCAGATCGCACGGCCTCGCG
CCGGCGACGTATCTTTCAAATGTCTGCCCTATCAACTGTCGATGGTACGTGATATGCCTA
CCATGGTTGTAACGGGTAACGGGGAATCAGGGTTCGATTCCGGAGAGGGAGCATGAGAAA
CGGCTACCACATCC
>HOIR5KG01A70W9__(reversed) rank=0005486 x=384.0 y=1307.0 length=450
CATGCATGTCTAAGTACAAGCCCATATAAGGTGAAACCGCGAATGGCTCATTAAATCAGC
TATGATTCATTGGATCTGTACCCACACTTACTTGGATAACTGTGGTAATTCTAGAGCTAA
TACATGCACCACGTCTCTGACCGCAAGGGAAGAGCGCTTTTATTAGTTCAAAACCGGTCG
GGCCTCGGTCCGTCACCCCAACGTGTTGAATCTGAATAACTTGTCGCTGAGCGCACGGTC
TCTGCACCGGCGCCGCCTCTTTCAAGTGTCTGCCTTATCAGCTTTCGATTGTAGGCTATG
CGCCTACAATGGCTATAACGGGTAACGGGGAATCAGGGTTCGATTCCGGAGAGGGAGCCT
GAGAAACGGCTACCACATCT
>HOIR5KG01AIG8P__(reversed) rank=0005489 x=93.0 y=1335.5 length=440
CATGCAAGTCTAAGTACGAGCTCTCGTACAGCGAAACTGCGAATGGCTCATTAAATCAGT
TATGGTTCATTTGATCGTATGGTTTACTTGGATAACTGTGGTAATTCTAGAGCTAATACA
TGCAAACAGCGCCGACTTCGCGGGAGGCGTGCTTTTATCAGACCAAAAACCGACCGCGGC
TCCGGCCGCGTTCGACTGGTGACTCTGGATAACCTGGCGGATCGCACGGTCTAGCACCGG
CGACGGATCATTCAAGTGTCTGCCCTATCAACTTTCGTCGGTACGGTATTCGCCTACCGA
GGTTCTTACGGGTAACGGGGAATCAGGGTTCGATTCCGGAGAGGGAGCCTGAGAAACGGC
TACCACATCC
>HOIR5KG01BU0KX__(reversed) rank=0005535 x=646.0 y=799.5 length=441
CATGCAAGTCTAAGTACGAGCTCTCGTACAGTGAAACTGCGAATGGCTCATTAAATCAGT
TATGGTTCATTTGATCGTACAGTTTACTTGGATAACTGTGGTAATTCTAGAGCTAATACA
TGCGAGAAGCGCCGACCTCGCGGGAGGCGTGCATTTATCAGACCAAAAACCGGCCGCGTC
TTCGGGCGCGTTCGCCTTGGTGACTCTGGATAACTTTGCGGATCGCACGGTCTAGCACCG
GCGACGGATCATTCAAGTGTCTGCCCTATCAACTTTCGTCGGTACGGTATTTGCCTACCG
AGGTTCTTACGGGTGACGGGGAATCAGGGTTCGATTCCGGAGAGGGAGCCTGAGAAACGG
CTACCACATCC
>HOIR5KG01BYYDZ__(reversed) rank=0005539 x=691.0 y=261.0 length=441
CATGCATGTCCAAGTACAAGCTTTCAAAAGCGAAACTGCGGATGGCTCATTAAATCAGTT
ATGGTTCCTTGGAGCGCATCCCCTTACATGGATAACTGTGGTAATTCTAGAGCTAATACA
TGCAATCAAGCGCCGACCTTACGGGAGGCGTGCTCTTATTAGGAACAAGACCAACCCGGG
TCCGCCCGGCTCCGTTGGTGAACTCTGGATAACCTGGCCGATCGCACGGTCTCTGCACCG
GCGACGGATCCTTCGAATGTCTGCCCTATCAACTTTCGATGGTACGTTATGCGCCTACCA
TGGTCGTAACGGGTAACGGAGAATCAGGGTTCGATTCCGGAGAGGGAGCTTGAGAAACGG
CTACCACATCC
>HOIR5KG01BINIY__(reversed) rank=0005563 x=505.0 y=1544.5 length=442
CATGCAAGTCTAAGTACGAGCTCTCGTACAGTGAAACTGCGAATGGCTCATTAAATCAGT
TATGGTTCATTTGATCGTACAGTTTACTTGGATAACTGTGGTAATTCTAGAGCTAATACA
TGCGAGAAGCGCCGACCTCGCGGGAGGCGTGCATTTATCAGACCAAAAACCGGACCGCGT
CTTCGGGCGCGTTCGCCTTGGTGACTCTGGATAACTTTGCGGATCGCACGGTCTAGCACC
GGCGACGGATCATTCAAGTGTCTGCCCTATCAACTTTCGTCGGTACGGTATTTGCCTACC
GAGGTTCTTACGGGTGACGGGGAATCAGGGTTCGATTCCGGAGAGGGAGCCTGAGAAACG
GCTACCACATCC
>HOIR5KG01B263Q__(reversed) rank=0005594 x=739.0 y=1572.5 length=445
CATGCATGTCTAAGTACATACTTTTACATGGTGAAACCGCGAATGGCTCATTAAATCAGT
TATGGTTCCTTAGATCGTACAATCCTACTTGGATAACTGTGGTAATTCTAGAGCTAATAC
ATGAAACTGACGCTCCGACCCTCTCGGGAAAGAGCGCGTTTATTAGAACAAGACCAGCGG
GGTTCTGCCCCGTACGATTGGTGATACTGGATAACTTTGTGCAGATCGCACGGCCTCGCG
CCGGCGACGTATCTTTCAAATGTCTGCCCTATCAACTGTCGATGGTACGTGATATGCCTA
CCATGGTTGTAACGGGTAACGGGGAAGTCAGGGTTCGATTCCGGAGAGGGAGCATGAGAA
ACGGCTACCACATCC
>HOIR5KG01BAKM7__(reversed) rank=0005604 x=413.0 y=1393.0 length=443
CATGCATGTCTAAGTACACGCCTTAACACGGCTAAACCGCGAATGGCTCATTAAATCAGT
TATGGTTCCTTAGATCGTACAATCCTACTTGGATAACTGTGGTAATTCTAGAGCTAATAC
ATGAAACTGACGCTCCGACCCTCTGGGAAAGAGCGCGTTTATTAGAACAAGACCAGTCGG
GGTTCTGCCCCGTACGATTGGTGATACTGGATAACTTTGTGCAGATCGCACGGCCTCGCG
CCGGCGACGTATCTTTCAAATGTCTGCCCTATCAACTGTCGATGGTACGTGATATGCCTA
CCATGGTTGTAACGGGTAACGGGGAATCAGGGTTCGATTCCGGAGAGGGAGCATGAGAAA
CGGCTACCACATCC
>HOIR5KG01AOI9K__(reversed) rank=0005625 x=162.0 y=1270.0 length=444
CATGCATGTCTAAGTACATACTTTTACATGGTGAAACCGCGAATGGCTCATTAAATCAGT
TATGGTTCCTTAGATCGTACAATCCTACTTGGATAACTGTGGTAATTCTAGAGCTAATAC
ATGAAACTGACGCTCCGACCCTCTGGGAAAGAGCGCGTTTATTAGAACAAGACCAGTCGG
GGTTCTGCCCCGTACGATTGGTGATACTGGATAACTTTGTGCAGATCGCACGGCCTCGCG
CCGGCGACGTATCTTTCAAATGTCTGCCCTATCAACTGTCGATGGTACGTGATATGCCTA
CCATGGTTGTAACGGGTAACGGGGAATCAGGGTTCGATTCCGGAGAGGGAGCATGAGAAA
CGGCTACCACATCC
>HOIR5KG01BGO3M__(reversed) rank=0005636 x=483.0 y=384.0 length=441
CATGCATGTCCAAGTACAAGCTTTCAAAAGCGAAACTGCGGATGGCTCATTAAATCAGTT
ATGGTTCCTTGGAGCGCATCCCCTTACATGGATAACTGTGGTAATTCTAGAGCTAATACA
TGCAATCAAGCGCCGACCTTACGGGAGGCGTGCTCTTATTAGGAACAAGACCAACCCGGG
TCCGCCCGGCTCCGTTGGTGAACTCTGGATAACCTGGCCGATCGCACGGTCTCTGCACCG
GCGACGGATCCTTCGAATGTCTGCCCTATCAACTTTCGATGGTACGTTATGCGCCTACCA
TGGTCGTAACGGGTAACGGAGAATCAGGGTTCGATTCCGGAGAGGGAGCTTGAGAAACGG
CTACCACATCC
>HOIR5KG01BTZEM__(reversed) rank=0005692 x=634.0 y=1772.0 length=441
CATGCATGTCCAAGTACAAGCTTTCAAAAGCGAAACTGCGGATGGCTCATTAAATCAGTT
ATGGTTCCTTGGAGCGCATCCCCTTACATGGATAACTGTGGTAATTCTAGAGCTAATACA
TGCAATCAAGCGCCGACCTTACGGGAGGCGTGCTCTTATTAGGAACAAGACCAACCCGGG
TCCGCCCGGCTCCGTTGGTGAACTCTGGATAACCTGGCCGATCGCACGGTCTCTGCACCG
GCGACGGATCCTTCGAATGTCTGCCCTATCAACTTTCGATGGTACGTTATGCGCCTACCA
TGGTCGTAACGGGTAACGGAGAATCAGGGTTCGATTCCGGAGAGGGAGCTTGAGAAACGG
CTACCACATCC
>HOIR5KG01ADV0J__(reversed) rank=0005702 x=41.0 y=193.0 length=441
CATGCATGTCCAAGTACAAGCTTTCAAAAGCGAAACTGCGGATGGCTCATTAAATCAGTT
ATGGTTCCTTGGAGCGCATCCCCTTACATGGATAACTGTGGTAATTCTAGAGCTAATACA
TGCAATCAAGCGCCGACCTTACGGGAGGCGTGCTCTTATTAGGAACAAGACCAACCCGGG
TCCGCCCGGCTCCGTTGGTGAACTCTGGATAACCTGGCCGATCGCACGGTCTCTGCACCG
GCGACGGATCCTTCGAATGTCTGCCCTATCAACTTTCGATGGTACGTTATGCGCCTACCA
TGGTCGTAACGGGTAACGGAGAATCAGGGTTCGATTCCGGAGAGGGAGCTTGAGAAACGG
CTACCACATCC
>HOIR5KG01AZELM__(reversed) rank=0005721 x=286.0 y=536.0 length=444
CATGCATGTCTAAGTACATACTTTTACATGGTGAAACCGCGAATGGCTCATTAAATCAGT
TATGGTTCCTTAGATCGTACAATCCTACTTGGATAACTGTGGTAATTCTAGAGCTAATAC
ATGAAACTGACGCTCCGACCCTCTGGGAAAGAGCGCGTTTATTAGAACAAGACCAGTCGG
GGTTCTGCCCCGTACGATTGGTGATACTGGATAACTTTGTGCAGATCGCACGGCCTCGCG
CCGGCGACGTATCTTTCAAATGTCTGCCCTATCAACTGTCGATGGTACGTGATATGCCTA
CCATGGTTGTAACGGGTAACGGGGAATCAGGGTTCGATTCCGGAGAGGGAGCATGAGAAA
CGGCTACCACATCC
>HOIR5KG01ARVWX__(reversed) rank=0005762 x=200.0 y=1983.5 length=444
CATGCATGTCTAAGTACATACTTTTACATGGTGAAACCGCGAATGGCTCATTAAATCAGT
TATGGTTCCTTAGATCGTACAATCCTACTTGGATAACTGTGGTAATTCTAGAGCTAATAC
ATGAAACTGACGCTCCGACCCTCTGGGAAAGAGCGCGTTTATTAGAACAAGACCAGTCGG
GGTTCTGCCCCGTACGATTGGTGATACTGGATAACTTTGTGCAGATCGCACGGCCTCGCG
CCGGCGACGTATCTTTCAAATGTCTGCCCTATCAACTGTCGATGGTACGTGATATGCCTA
CCATGGTTGTAACGGGTAACGGGGAATCAGGGTTCGATTCCGGAGAGGGAGCATGAGAAA
CGGCTACCACATCC
>HOIR5KG01ABPNS__(reversed) rank=0005792 x=16.0 y=1046.0 length=441
CATGCATGTCCAAGTACAAGCTTTCAAAAGCGAAACTGCGGATGGCTCATTAAATCAGTT
ATGGTTCCTTGGAGCGCATCCCCTTACATGGATAACTGTGGTAATTCTAGAGCTAATACA
TGCAATCAAGCGCCGACCTTACGGGAGGCGTGCTCTTATTAGGAACAAGACCAACCCGGG
TCCGCCCGGCTCCGTTGGTGAACTCTGGATAACCTGGCCGATCGCACGGTCTCTGCACCG
GCGACGGATCCTTCGAATGTCTGCCCTATCAACTTTCGATGGTACGTTATGCGCCTACCA
TGGTCGTAACGGGTAACGGAGAATCAGGGTTCGATTCCGGAGAGGGAGCTTGAGAAACGG
CTACCACATCC
>HOIR5KG01AIY6O__(reversed) rank=0005800 x=99.0 y=14.0 length=441
CATGCAAGTCTAAGTACGAGCTCTCGTACAGTGAAACTGCGAATGTCTCATTAAATCAGT
TATGGTTCATTTGATCGTACAGTTTACTTGGATAACTGTGGTAATTCTAGAGCTAATACA
TGCGAGAAGCGCCGACCTCGCGGGAGGCGTGCATTTATCAGACCAAAAACCGGCCGCGTC
TTCGGGCGCGTTCGCCTTGGTGACTCTGGATAACTTTGCGGATCGCACGGTCTAGCACCG
GCGACGGATCATTCAAGTGTCTGCCCTATCAACTTTCGTCGGTACGGTATTTGCCTACCG
AGGTTCTTACGGGTGACGGGGAATCAGGGTTCGATTCCGGAGAGGGAGCCTGAGAAACGG
CTACCACATCC
>HOIR5KG01AJL6C__(reversed) rank=0005806 x=106.0 y=1138.0 length=441
CATGCAAGTCTAAGTACGAGCTCTCGTACAGTGAAACTGCGAATGGCTCATTAAATCAGT
TATGGTTCATTTGATCGTACAGTTTACTTGGATAACTGTGGTAATTCTAGAGCTAATACA
TGCGAGAAGCGCCGACCTCGCGGGAGGCGTGCATTTATCAGACCAAAAACCGGCCGCGTC
TTCGGGCGCGTTCGCCTTGGTGACTCTGGATAACTTTGCGGATCGCACGGTCTAGCACCG
GCGACGGATCATTCAAGTGTCTGCCCTATCAACTTTCGTCGGTACGGTATTTGCCTACCG
AGGTTCTTACGGGTGACGGGGAATCAGGGTTCGATTCCGGAGAGGGAGCCTGAGAAACGG
CTACCACATCC
>HOIR5KG01AA9I4__(reversed) rank=0005879 x=11.0 y=622.0 length=441
CATGCATGTCCAAGTACAAGCTTTCAAAAGCGAAACTGCGGATGGCTCATTAAATCAGTT
ATGGTTCCTTGGAGCGCATCCCCTTACATGGATAACTGTGGTAATTCTAGAGCTAATACA
TGCAATCAAGCGCCGACCTTACGGGAGGCGTGCTCTTATTAGGAACAAGACCAACCCGGG
TCCGCCCGGCTCCGTTGGTGAACTCTGGATAACCTGGCCGATCGCACGGTCTCTGCACCG
GCGACGGATCCTTCGAATGTCTGCCCTATCAACTTTCGATGGTACGTTATGCGCCTACCA
TGGTCGTAACGGGTAACGGAGAATCAGGGTTCGATTCCGGAGAGGGAGCTTGAGAAACGG
CTACCACATCC
>HOIR5KG01APX2E__(reversed) rank=0005892 x=178.0 y=1572.0 length=444
CATGCATGTCTAAGTACATACTTTTACATGGTGAAACCGCGAATGGCTCATTAAATCAGT
TATGGTTCCTTAGATCGTACAATCCTACTTGGATAACTGTGGTAATTCTAGAGCTAATAC
ATGAAACTGACGCTCCGACCCTCTGGGAAAGAGCGCGTTTATTAGAACAAGACCAGTCGG
GGTTCTGCCCCGTACGATTGGTGATACTGGATAACTTTGTGCAGATCGCACGGCCTCGCG
CCGGCGACGTATCTTTCAAATGTCTGCCCTATCAACTGTCGATGGTACGTGATATGCCTA
CCATGGTTGTAACGGGTAACGGGGAATCAGGGTTCGATTCCGGAGAGGGAGCATGAGAAA
CGGCTACCACATCC
>HOIR5KG01AK6KV__(reversed) rank=0005894 x=124.5 y=509.0 length=445
CATGCATGTCTAAGTACATACTTTTACATGGTGAAACCGCGAATGGCTCATTAAATCAGT
TATGGTTCCTTAGATCGTACAATCCTACTTGGATAACTGTGGTAATTCTAGAGCTAATAC
ATGAAACTGACGCTCCGACCCTCTGGGAAAGAGCGCGTTTATTAGAACAAGACCAGTCGG
GGGTTCTGCCCCGTACGATTGGTGATACTGGATAACTTTGTGCAGATCGCACGGCCTCGC
GCCGGCGACGTATCTTTCAAATGTCTGCCCTATCAACTGTCGATGGTACGTGATATGCCT
ACCATGGTTGTAACGGGTAACGGGGAATCAGGGTTCGATTCCGGAGAGGGAGCATGAGAA
ACGGCTACCACATCC
>HOIR5KG01ABMXM__(reversed) rank=0005902 x=15.5 y=1608.0 length=441
CATGCATGTCCAAGTACAAGCTTTCAAAAGCGAAACTGCGGATGGCTCATTAAATCAGTT
ATGGTTCCTTGGAGCGCATCCCCTTACATGGATAACTGTGGTAATTCTAGAGCTAATACA
TGCAATCAAGCGCCGACCTTACGGGAGGCGTGCTCTTATTAGGAACAAGACCAACCCGGG
TCCGCCCGGCTCCGTTGGTGAACTCTGGATAACCTGGCCGATCGCACGGTCTCTGCACCG
GCGACGGATCCTTCGAATGTCTGCCCTATCAACTTTCGATGGTACGTTATGCGCCTACCA
TGGTCGTAACGGGTAACGGAGAATCAGGGTTCGATTCCGGAGAGGGAGCTTGAGAAACGG
CTACCACATCC
>HOIR5KG01A7T48__(reversed) rank=0005919 x=382.0 y=714.0 length=441
CATGCAAGTCTAAGTACGAGCTCTCGTACAGTGAAACTGCGAATGGCTCATTAAATCAGT
TATGGTTCATTTGATCGTACAGTTTACTTGGATAACTGTGGTAATTCTAGAGCTAATACA
TGCGAGAAGCGCCGACCTCGCGGGAGGCGTGCATTTATCAGACCAAAAACCGGCCGCGTC
TTCGGGCGCGTTCGCCTTGGTGACTCTGGATAACTTTGCGGATCGCACGGTCTAGCACCG
GCGACGGATCATTCAAGTGTCTGCCCTATCAACTTTCGTCGGTACGGTATTTGCCTACCG
AGGTTCTTACGGGTGACGGGGAATCAGGGTTCGATTCCGGAGAGGGAGCCTGAGAAACGG
CTACCACATCC
>HOIR5KG01BS9UZ__(reversed) rank=0005945 x=626.0 y=1433.5 length=448
CATGCATGTCTAAGTACACGCCTTAACACGGCTAAACTGCGAATGGCTCATTAAATCAGT
TATGGTTCCTTAGATCGTACAATCCTACTTGGATAACTGTGGCAATTCTAGAGCTAATAC
ATGCAACACAGCTCCGACCTCACGGGAAGAGCGCTTTTGTTAGCCCAAAACCAACGCGTC
GCCTTCGGGCGGCGCTCACTGTGGTGACTCTGGACAACTTTGTGCCGATCGCACGGCCCT
AGCGCCGGCGACGTATCTTTCAAGTGTCTGCCCTATCAACTTTCGATGGTACGTGCTATG
CCTACCATGGTGATAACGGGTAACGGGGAATCAGGGTTCGATTCCGGAGAGGGAGCATGA
GATACGGCTACCACATCC
>HOIR5KG01BULOL__(reversed) rank=0005950 x=641.5 y=1971.5 length=443
CATGCATGTCTAAGTACATACCTTAACACGGTGAAACTGCGAATGGCTCATTAAATCATA
TGTTATTTCTTAGATCGTACAATCCTACTTGGATAACTGTGGTAATTCTAGAGCTAATAC
ATGCATCAAAGCTCCGACCTCCGGGGAAGAGCGCTTTTATTAGACCAAAACCAATCGTCC
TCTCGGGGGCGTCCCGTTGGTGACTCTGAATAACTTTAAGCTGATCGCATGGCCTCGTGC
CGGCGACGTATCTTTCAAGTGTATGCCCTATCAATTGTCGAAGGTAAGTGACTTGCTTAC
CTTGATGATAACGGGTAGCGGGGAATCAGGGTTCGATTCCGGAGAGGGAGCATGAGAAAC
GGCTACCACATCC
>HOIR5KG01BEYVN__(reversed) rank=0005983 x=463.0 y=1665.0 length=444
CATGCATGTCTAAGTACATACTTTTACATGGTGAAACCGCGAATGGCTCATTAAATCAGT
TATGGTTCCTTAGATCGTACAATCCTACTTGGATAACTGTGGTAATTCTAGAGCTAATAC
ATGAAACTGACGCTCCGACCCTCTGGGAAAGAGCGCGTTTATTAGAACAAGACCAGTCGG
GGTTCTGCCCCGTACGATTGGTGATACTGGATAACTTTGTGCAGATCGCACGGCCTCGCG
CCGGCGACGTATCTTTCAAATGTCTGCCCTATCAACTGTCGATGGTACGTGATATGCCTA
CCATGGTTGTAACGGGTAACGGGGAATCAGGGTTCGATTCCGGAGAGGGAGCATGAGAAA
CGGCTACCACATCC
>HOIR5KG01A09J0__(reversed) rank=0006012 x=307.0 y=1294.5 length=441
CATGCAAGTCTAAGTACGAGCTCTCGTACAGTGAAACTGCGAATGGCTCATTAAATCAGT
TATGGTTCATTTGATCGTACAGTTTACTTGGATAACTGTGGTAATTCTAGAGCTAATACA
TGCGAGAAGCGCCGACCTCGCGGGAGGCGTGCATTTATCAGACCAAAAACCGGCCGCGTC
TTCGGGCGCGTTCGCCTTGGTGACTCTGGATAACTTTGCGGATCGCACGGTCTAGCACCG
GCGACGGATCATTCAAGTGTCTGCCCTATCAACTTTCGTCGGTACGGTATTTGCCTACCG
AGGTTCTTACGGGTGACGGGGAATCAGGGTTCGATTCCGGAGAGGGAGCCTGAGAAACGG
CTACCACATCC
>HOIR5KG01B0NDL__(reversed) rank=0006057 x=710.0 y=1479.0 length=444
CATGCATGTCTAAGTACATACTTTTACATGGTGAAACCGCGAATGGCTCATTAAATCAGT
TATGGTTCCTTAGATCGTACAATCCTACTTGGATAACTGTGGTAATTCTAGAGCTAATAC
ATGAAACTGACGCTCCGACCCTCTGGGAAAGAGCGCGTTTATTAGAACAAGACCAGTCGG
GGTTCTGCCCCGTACGATTGGTGATACTGGATAACTTTGTGCAGATCGCACGGCCTCGCG
CCGGCGACGTATCTTTCAAATGTCTGCCCTATCAACTGTCGATGGTACGTGATATGCCTA
CCATGGTTGTAACGGGTAACGGGGAATCAGGGTTCGATTCCGGAGAGGGAGCATGAGAAA
CGGCTACCACATCC
>HOIR5KG01ALGUT__(reversed) rank=0006069 x=127.0 y=1539.0 length=441
CATGCAAGTCTAAGTACGAGCTCTCGTACAGTGAAACTGCGAATGGCTCATTAAATCAGT
TATGGTTCATTTGATCGTACAGTTTACTTGGATAACTGTGGTAATTCTAGAGCTAATACA
TGCGAGAAGCGCCGACCTCGCGGGAGGCGTGCATTTATCAGACCAAAAACCGGCCGCGTC
TTCGGGCGCGTTCGCCTTGGTGACTCTGGATAACTTTGCGGATCGCACGGTCTAGCACCG
GCGACGGATCATTCAAGTGTCTGCCCTATCAACTTTCGTCGGTACGGTATTTGCCTACCG
AGGTTCTTACGGGTGACGGGGAATCAGGGTTCGATTCCGGAGAGGGAGCCTGAGAAACGG
CTACCACATCC
>HOIR5KG01AT52E__(reversed) rank=0006074 x=226.5 y=1956.0 length=444
CATGCATGTCTAAGTACATACTTTTACATGGTGAAACCGCGAATGGCTCATTAAATCAGT
TATGGTTCCTTAGATCGTACAATCCTACTTGGATAACTGTGGTAATTCTAGAGCTAATAC
ATGAAACTGACGCTCCGACCCTCTGGGAAAGAGCGCGTTTATTAGAACAAGACCAGTCGG
GGTTCTGCCCCGTACGATTGGTGATACTGGATAACTTTGTGCAGATCGCACGGCCTCGCG
CCGGCGACGTATCTTTCAAATGTCTGCCCTATCAACTGTCGATGGTACGTGATATGCCTA
CCATGGTTGTAACGGGTAACGGGGAATCAGGGTTCGATTCCGGAGAGGGAGCATGAGAAA
CGGCTACCACATCC
>HOIR5KG01AAETN__(reversed) rank=0006085 x=1.5 y=1785.0 length=444
CATGCATGTCTAAGTACATACTTTTACATGGTGAAACCGCGAATGGCTCATTAAATCAGT
TATGGTTCCTTAGATCGTACAATCCTACTTGGATAACTGTGGTAATTCTAGAGCTAATAC
ATGAAACTGACGCTCCGACCCTCTGGGAAAGAGCGCGTTTATTAGAACAAGACCAGTCGG
GGTTCTGCCCCGTACGATTGGTGATACTGGATAACTTTGTGCAGATCGCACGGCCTCGCG
CCGGCGACGTATCTTTCAAATGTCTGCCCTATCAACTGTCGATGGTACGTGATATGCCTA
CCATGGTTGTAACGGGTAACGGGGAATCAGGGTTCGATTCCGGAGAGGGAGCATGAGAAA
CGGCTACCACATCC
>HOIR5KG01AB2F9__(reversed) rank=0006089 x=20.5 y=1239.0 length=441
CATGCAAGTCTAAGTACGAGCTCTCGTACAGTGAAACTGCGAATGGCTCATTAAATCAGT
TATGGTTCATTTGATCGTACAGTTTACTTGGATAACTGTGGTAATTCTAGAGCTAATACA
TGCGAGAAGCGCCGACCTCGCGGGAGGCGTGCATTTATCAGACCAAAAACCGGCCGCGTC
TTCGGGCGCGTTCGCCTTGGTGACTCTGGATAACTTTGCGGATCGCACGGTCTAGCACCG
GCGACGGATCATTCAAGTGTCTGCCCTATCAACTTTCGTCGGTACGGTATTTGCCTACCG
AGGTTCTTACGGGTGACGGGGAATCAGGGTTCGATTCCGGAGAGGGAGCCTGAGAAACGG
CTACCACATCC
>HOIR5KG01BX94M__(reversed) rank=0006090 x=683.0 y=1588.5 length=441
CATGCATGTCCAAGTACAAGCTTTCAAAAGCGAAACTGCGGATGGCTCATTAAATCAGTT
ATGGTTCCTTGGAGCGCATCCCCTTACATGGATAACTGTGGTAATTCTAGAGCTAATACA
TGCAATCAAGCGCCGACCTTACGGGAGGCGTGCTCTTATTAGGAACAAGACCAACCCGGG
TCCGCCCGGCTCCGTTGGTGAACTCTGGATAACCTGGCCGATCGCACGGTCTCTGCACCG
GCGACGGATCCTTCGAATGTCTGCCCTATCAACTTTCGATGGTACGTTATGCGCCTACCA
TGGTCGTAACGGGTAACGGAGAATCAGGGTTCGATTCCGGAGAGGGAGCTTGAGAAACGG
CTACCACATCC
>HOIR5KG01AW8HD__(reversed) rank=0006095 x=261.0 y=1695.0 length=444
CATGCATGTCTAAGTACATACTTTTACATGGTGAAACCGCGAATGGCTCATTAAATCAGT
TATGGTTCCTTAGATCGTACAATCCTACTTGGATAACTGTGGTAATTCTAGAGCTAATAC
ATGAAAAAGGTCTCCGACCTGACGGAAAGAGAGCGTTTATTACAACAAGACCAGTCGGGG
TCGCAAGGCCCCGTCATATTGGTGAAACTGAATAACTTTGTGCAGATCGCACGGCCTCGC
GCCGGCGACAAATCTTTCAAATGTCTGCCCTATCAACTGACGATGGTACGTGATATGCCT
ACCATGGTTGTAACGGGTAACGGAGAATCAGGGTTCGATTCCGGAGAGGGAGCATGAGAA
ACGGCTACCACATCC
>HOIR5KG01BGDO1__(reversed) rank=0006135 x=479.0 y=1987.0 length=449
CATGCATGTCTAAGTACAAGCCCATATAAGGTGAAACCGCGAATGGCTCATTAAATCAGC
TATGATTCATTGGATCTGTACCCACACTTACTTGGATAACTGTGGTAATTCTAGAGCTAA
TACATGCACCACGTCTCTGACCGCAAGGGAAGAGCGCTTTTATTAGTTCAAAACCGGTCG
GGCCTCGGTCCGTCACCCCAACGTGTTGAATCTGAATAACTTGTCGCTGAGCGCACGGTC
TCTGCACCGGCGCCGCCTCTTTCAAGTGTCTGCCTTATCAGCTTTCGATTGTAGGCTATG
CGCCTACAATGGCTATACGGGTAACGGGGAATCAGGGTTCGATTCCGGAGAGGGAGCCTG
AGAAACGGCTACCACATCT
>HOIR5KG01BCOD9__(reversed) rank=0006181 x=437.0 y=1263.0 length=441
CATGCAAGTCTAAGTACGAGCTCTCGTACAGTGAAACTGCGAATGGCTCATTAAATCAGT
TATGGTTCATTTGATCGTACAGTTTACTTGGATAACTGTGGTAATTCTAGAGCTAATACA
TGCGAGAAGCGCCGACCTCGCGGGAGGCGTGCATTTATTAGACCAAAAACCGGCCGCGTC
TTCGGGCGCGTTCGCCTTGGTGACTCTGGATAACTTTGCGGATCGCACGGTCTAGCACCG
GCGACGGATCATTCAAGTGTCTGCCCTATCAACTTTCGTCGGTACGGTATTTGCCTACCG
AGGTTCTTACGGGTGACGGGGAATCAGGGTTCGATTCCGGAGAGGGAGCCTGAGAAACGG
CTACCACATCT
>HOIR5KG01ARY4D rank=0006225 x=201.0 y=2043.0 length=444
CATGCATGTCTAAGTACATACTTTTACATGGTGAAACCGCGAATGGCTCATTAAATCAGT
TATGGTTCCTTAGATCGTACAATCCTACTTGGATAACTGTGGTAATTCTAGAGCTAATAC
ATGAAACTGACGCTCCGACCCTCTGGGAAAGAGCGCGTTTATTAGAACAAGACCAGTCGG
GGTTCTGCCCCGTACGATTGGTGATACTGGATAACTTTGTGCAGATCGCACGGCCTCGCG
CCGGCGACGTATCTTTCAAATGTCTGCCCTATCAACTGTCGATGGTACGTGATATGCCTA
CCATGGTTGTAACGGGTAACGGGGAATCAGGGTTCGATTCCGGAGAGGGAGCATGAGAAA
CGGCTACCACATCC
>HOIR5KG01BZOVC__(reversed) rank=0006268 x=699.0 y=1814.0 length=441
CATGCAAGTCTAAGTACGAGCTCTCGTACAGTGAAACTGCGAATGGCTCATTAAATCAGT
TATGGTTCATTTGATCGTACAGTTTACTTGGATAACTGTGGTAATTCTAGAGCTAATACA
TGCGAGAAGCGCCGACCTCGCGGGAGGCGTGCATTTATCAGACCAAAAACCGGCCGCGTC
TTCGGGCGCGTTCGCCTTGGTGACTCTGGATAACTTTGCGGATCGCACGGTCTAGCACCG
GCGACGGATCATTCAAGTGTCTGCCCTATCAACTTTCGTCGGTACGGTATTTGCCTACCG
AGGTTCTTACGGGTGACGGGGAATCAGGGTTCGATTCCGGAGAGGGAGCCTGAGAAACGG
CTACCACATCC
>HOIR5KG01BVVLB__(reversed) rank=0006314 x=656.0 y=29.0 length=426
CATTCATGTTCAAGTACACTGCCAAACTGCGAATGGCTCATTAAATCAGTTCTGGTTCCT
TAGATAAATCAATCCTACTTGGATAGTTGTGGCAATTCTAGAGCTAATACATGCAACACA
GCTCGGACCTCACGGGAAGAGCGCTTTTGTTAGCCGAAAACCAAAGCGTCGCCTTCGGGC
GTAGTACACTTTGGCGACTCTGGACACATTTGTGCCGATCGCACGGCTCTAGCACCGGCG
ATTTATCTTTTATGTGAAAGGTCGATGGTACGTGGTATGCCTACCATGATCGTTATGAGT
ATCGTGGAATCAGGGTTCGATTCCGGAGAGGGAGCATGAGAAACGGCTACCACATCC
>HOIR5KG01A1BXQ__(reversed) rank=0006328 x=308.0 y=284.5 length=444
CATGCATGTCTAAGTACATACTTTTACATGGTGAAACCGCGAATGGCTCATTAAATCAGT
TATGGTTCCTTAGATCGTACAATCCTACTTGGATAACTGTGGTAATTCTAGAGCTAATAC
ATGAAACTGACGCTCCGACCCTCTGGGAAAGAGCGCGTTTATTAGAACAAGACCAGTCGG
GGTTCTGCCCCGTACGATTGGTGATACTGGATAACTTTGTGCAGATCGCACGGCCTCGCG
CCGGCGACGTATCTTTCAAATGTCTGCCCTATCAACTGTCGATGGTACGTGATATGCCTA
CCATGGTTGTAACGGGTAACGGGGAATCAGGGTTCGATTCCGGAGAGGGAGCATGAGAAA
CGGCTACCACATCC
>HOIR5KG01BBMSR__(reversed) rank=0006333 x=425.5 y=1689.0 length=440
CATGCAAGTCTAAGTACGAGCTCTCGTACAGCGAAACTGCGAATGGCTCATTAAATCAGT
TATGGTTCATTTGATCGTATGGTTTACTTGGATAACTGTGGTAATTCTAGAGCTAATACA
TGCAAACAGCGCCGACTTCGCGGGAGGCGTGCTTTTATCAGACCAAAAACCGACCGCGGC
TCCGGCCGCGTTCGACTGGTGACTCTGGATAACCTGGCGGATCGCACGGTCTAGCACCGG
CGACGGATCATTCAAGTGTCTGCCCTATCAACTTTCGTCGGTACGGTATTCGCCTACCGA
GGTTCTTACGGGTAACGGGGAATCAGGGTTCGATTCCGGAGAGGGAGCCTGAGAAACGGC
TACCACATCC
>HOIR5KG01ABFF2__(reversed) rank=0006361 x=13.5 y=96.0 length=441
CATGCAAGTCTAAGTACGAGCTCTCGTACAGTGAAACTGCGAATGGCTCATTAAATCAGT
TATGGTTCATTTGATCGTACAGTTTACTTGGATAACTGTGGTAATTCTAGAGCTAATACA
TGCGAGAAGCGCCGACCTCGCGGGAGGCGTGCATTTATCAGACCAAAAACCGGCCGCGTC
TTCGGGCGCGTTCGCCTTGGTGACTCTGGATAACTTTGCGGATCGCACGGTCTAGCACCG
GCGACGGATCATTCAAGTGTCTGCCCTATCAACTTTCGTCGGTACGGTATTTGCCTACCG
AGGTTCTTACGGGTGACGGGGAATCAGGGTTCGATTCCGGAGAGGGAGCCTGAGAAACGG
CTACCACATCC
>HOIR5KG01A8P4N__(reversed) rank=0006401 x=392.0 y=1205.5 length=441
CATGCAAGTCTAAGTACGAGCTCTCGTACAGTGAAACTGCGAATGGCTCATTAAATCAGT
TATGGTTCATTTGATCGTACAGTTTACTTGGATAACTGTGGTAATTCTAGAGCTAATACA
TGCGAGAAGCGCCGACCTCGCGGGAGGCGTGCATTTATCAGACCAAAAACCGGCCGCGTC
TTCGGGCGCGTTCGCCTTGGTGACTCTGGATAACTTTGCGGATCGCACGGTCTAGCACCG
GCGACGGATCATTCAAGTGTCTGCCCTATCAACTTTCGTCGGTACGGTATTTGCCTACCG
AGGTTCTTACGGGTGACGGGGAATCAGGGTTCGATTCCGGAGAGGGAGCCTGAGAAACGG
CTACCACATCC
>HOIR5KG01A5C57__(reversed) rank=0006453 x=354.0 y=93.0 length=445
CATGCATGTCTAAGTACATACTTTTACATGGTGAAACCGCGAATGGCTCATTAAATCAGT
TATGGTTCCTTAGATCGTACAATCCTACTTGGATAACTGTGGTAATTCTAGAGCTAATAC
ATGAAAAAGGTCTCCGACCTGACGGAAAGAGAGCGTTTATTACAACAAGACCAGTCGGGG
TCGCAAGGCCCCGTCATATTGGTGAAACTGAATAACTTTGTGCAGATCGCACGGCCTCGC
GCCGGCGACAAATCTTTCAAATGTCTGCCCTATCAACTGACGATGGTACGTGATATGCCT
ACCATGGTTGTAACGGGTAACGGAGAATCAGGGTTCGATTCCGGAGAGGGAGCATGAGAA
ACGGCTACCACATCC
>HOIR5KG01AYDLV__(reversed) rank=0006507 x=274.0 y=1745.5 length=441
CATGCAAGTCTAAGTACGAGCTCTCGTACAGTGAAACTGCGAATGGCTCATTAAATCAGT
TATGGTTCATTTGATCGTACAGTTTACTTGGATAACTGTGGTAATTCTAGAGCTAATACA
TGCGAGAAGCGCCGACCTCGCGGGAGGCGTGCATTTATCAGACCAAAAACCGGCCGCGTC
TTCGGGCGCGTTCGCCTTGGTGACTCTGGATAACTTTGCGGATCGCACGGTCTAGCACCG
GCGACGGATCATTCAAGTGTCTGCCCTATCAACTTTCGTCGGTACGGTATTTGCCTACCG
AGGTTCTTACGGGTGACGGGGAATCAGGGTCCGATTCCGGAGAGGGAGCCTGAGAAACGG
CTACCACATCC
>HOIR5KG01BFESD__(reversed) rank=0006518 x=468.0 y=1803.0 length=441
CATGCATGTCCAAGTACAAGCTTTCAAAAGCGAAACTGCGGATGGCTCATTAAATCAGTT
ATGGTTCCTTGGAGCGCATCCCCTTACATGGATAACTGTGGTAATTCTAGAGCTAATACA
TGCAATCAAGCGCCGACCTTACGGGAGGCGTGCTCTTATTAGGAACAAGACCAACCCGGG
TCCGCCCGGCTCCGTTGGTGAACTCTGGATAACCTGGCCGATCGCACGGTCTCTGCACCG
GCGACGGATCCTTCGAATGTCTGCCCTATCAACTTTCGATGGTACGTTATGCGCCTACCA
TGGTCGTAACGGGTAACGGAGAATCAGGGTTCGATTCCGGAGAGGGAGCTTGAGAAACGG
CTACCACATCC
>HOIR5KG01AFWT0__(reversed) rank=0006525 x=64.0 y=358.0 length=441
CATGCAAGTCTAAGTACGAGCTCTCGTACAGTGAAACTGCGAATGGCTCATTAAATCAGT
TATGGTTCATTTGATCGTACAGTTTACTTGGATAACTGTGGTAATTCTAGAGCTAATACA
TGCGAGAAGCGCCGACCTCGCGGGAGGCGTGCATTTATCAGACCAAAAACCGGCCGCGTC
TTCGGGCGCGTTCGCCTTGGTGACTCTGGATAACTTTGCGGATCGCACGGTCTAGCACCG
GCGACGGATCATTCAAGTGTCTGCCCTATCAACTTTCGTCGGTACGGTATTTGCCTACCG
AGGTTCTTACGGGTGACGGGGAATCAGGGTTCGATTCCGGAGAGGGAGCCTGAGAAACGG
CTACCACATCC
>HOIR5KG01A4X2V__(reversed) rank=0006559 x=349.0 y=1013.0 length=443
CATGCATGTCTAAGTACATACCTTAACACGGTGAAACTGCGAATGGCTCATTAAATCATA
TGTTATTTCTTAGATCGTACAATCCTACTTGGATAACTGTGGTAATTCTAGAGCTAATAC
ATGCATCAAAGCTCCGACCTCCGGGGAAGAGCGCTTTTATTAGACCAAAACCAATCGTCC
TCTCGGGGGCGTCCCGTTGGTGACTCTGAATAACTTTAAGCTGATCGCATGGCCTCGTGC
CGGCGACGTATCTTTCAAGTGTATGCCCTATCAATTGTCGAAGGTAAGTGACTTGCTTAC
CTTGATGATAACGGGTAGCGGGGAATCAGGGTTCGATTCCGGAGAGGGAGCATGAGAAAC
GGCTACCACATCC
>HOIR5KG01AH6Y3__(reversed) rank=0006563 x=90.0 y=317.5 length=441
CATGCATGTCCAAGTACAAGCTTTCAAAAGCGAAACTGCGGATGGCTCATTAAATCAGTT
ATGGTTCCTTGGAGCGCATCCCCTTACATGGATAACTGTGGTAATTCTAGAGCTAATACA
TGCAATCAAGCGCCGACCTTACGGGAGGCGTGCTCTTATTAGGAACAAGACCAACCCGGG
TCCGCCCGGCTCCGTTGGTGAACTCTGGATAACCTGGCCGATCGCACGGTCTCTGCACCG
GCGACGGATCCTTCGAATGTCTGCCCTATCAACTTTCGATGGTACGTTATGCGCCTACCA
TGGTCGTAACGGGTAACGGAGAATCAGGGTTCGATTCCGGAGAGGGAGCTTGAGAAACGG
CTACCACATCC
>HOIR5KG01ACW8X__(reversed) rank=0006564 x=30.5 y=191.0 length=441
CATGCAAGTCTAAGTACGAGCTCTCGTACAGTGAAACTGCGAATGGCTCATTAAATCAGT
TATGGTTCATTTGATCGTACAGTTTACTTGGATAACTGTGGTAATTCTAGAGCTAATACA
TGCGAGAAGCGCCGACCTCGCGGGAGGCGTGCATTTATCAGACCAAAAACCGGCCGCGTC
TTCGGGCGCGTTCGCCTTGGTGACTCTGGATAACTTTGCGGATCGCACGGTCTAGCACCG
GCGACGGATCATTCAAGTGTCTGCCCTATCAACTTTCGTCGGTACGGTATTTGCCTACCG
AGGTTCTTACGGGTGACGGGGAATCAGGGTTCGATTCCGGAGAGGGAGCCTGAGAAACGG
CTACCACATCC
>HOIR5KG01A4RH2__(reversed) rank=0006572 x=347.0 y=680.0 length=444
CATGCATGTCTAAGTACATACTTTTACATGGTGAAACCGCGAATGGCTCATTAAATCAGT
TATGGTTCCTTAGATCGTACAATCCTACTTGGATAACTGTGGTAATTCTAGAGCTAATAC
ATGAAACTGACGCTCCGACCCTCTGGGAAAGAGCGCGTTTATTAGAACAAGACCAGTCGG
GGTTCTGCCCCGTACGATTGGTGATACTGGATAACTTTGTGCAGATCGCACGGCCTCGCG
CCGGCGACGTATCTTTCAAATGTCTGCCCTATCAACTGTCGATGGTACGTGATATGCCTA
CCATGGTTGTAACGGGTAACGGGGAATCAGGGTTCGATTCCGGAGAGGGAGCATGAGAAA
CGGCTACCACATCC
>HOIR5KG01BS6YV__(reversed) rank=0006595 x=625.5 y=1781.0 length=440
CATGCAAGTCTAAGTACGAGCTCTCGTACAGCGAAACTGCGAATGGCTCATTAAATCAGT
TATGGTTCATTTGATCGTATGGTTTACTTGGATAACTGTGGTAATTCTAGAGCTAATACA
TGCAAACAGCGCCGACTTCGCGGGAGGCGTGCTTTTATCAGACCAAAAACCGACCGCGGC
TCCGGCCGCGTTCGACTGGTGACTCTGGATAACCTGGCGGATCGCACGGTCTAGCACCGG
CGACGGATCATTCAAGTGTCTGCCCTATCAACTTTCGTCGGTACGGTATTCGCCTACCGA
GGTTCTTACGGGTAACGGGGAATCAGGGTTCGATTCCGGAGAGGGAGCCTGAGAAACGGC
TACCACATCC
>HOIR5KG01AL6CR__(reversed) rank=0006653 x=135.0 y=1817.5 length=443
CATGCATGTCTAAGTACATACCTTAACACGGTGAAACTGCGAATGGCTCATTAAATCATA
TGTTATTTCTTAGATCGTACAATCCTACTTGGATAACTGTGGTAATTCTAGAGCTAATAC
ATGCATCAAAGCTCCGACCTCCGGGGAAGAGCGCTTTTATTAGACCAAAACCAATCGTCC
TCTCGGGGGCGTCCCGTTGGTGACTCTGAATAACTTTAAGCTGATCGCATGGCCTCGTGC
CGGCGACGTATCTTTCAAGTGTATGCCCTATCAATTGTCGAAGGTAAGTGACTTGCTTAC
CTTGATGATAACGGGTAGCGGGGAATCAGGGTTCGATTCCGGAGAGGGAGCATGAGAAAC
GGCTACCACATCC
>HOIR5KG01BNC8K__(reversed) rank=0006707 x=559.0 y=306.0 length=444
CATGCATGTCTAAGTACATACTTTTACATGGTGAAACCGCGAATGGCTCATTAAATCAGT
TATGGTTCCTTAGATCGTACAATCCTACTTGGATAACTGTGGTAATTCTAGAGCTAATAC
ATGAAACTGACGCTCCGACCCTCTGGGAAAGAGCGCGTTTATTAGAACAAGACCAGTCGG
GGTTCTGCCCCGTACGATTGGTGATACTGGATAACTTTGTGCAGATCGCACGGCCTCGCG
CCGGCGACGTATCTTTCAAATGTCTGCCCTATCAACTGTCGATGGTACGTGATATGCCTA
CCATGGTTGTAACGGGTAACGGGGAATCAGGGTTCGATTCCGGAGAGGGAGCATGAGAAA
CGGCTACCACATCC
>HOIR5KG01A9EZM__(reversed) rank=0006716 x=400.0 y=656.0 length=444
CATGCATGTCTAAGTACATACTTTTACATGGTGAAACCGCGAATGGCTCATTAAATCAGT
TATGGTTCCTTAGATCGTACAATCCTACTTGGATAACTGTGGTAATTCTAGAGCTAATAC
ATGAAACTGACGCTCCGACCCTCTGGGAAAGAGCGCGTTTATTAGAACAAGACCAGTCGG
GGTTCTGCCCCGTACGATTGGTGATACTGGATAACTTTGTGCAGATCGCACGGCCTCGCG
CCGGCGACGTATCTTTCAAATGTCTGCCCTATCAACTGTCGATGGTACGTGATATGCCTA
CCATGGTTGTAACGGGTAACGGGGAATCAGGGTTCGATTCCGGAGAGGGAGCATGAGAAA
CGGCTACCACATCC
>HOIR5KG01BABHL__(reversed) rank=0006762 x=410.0 y=1815.0 length=442
CATGCAAGTCTAAGTACGAGCTCTCGTACAGTGAAACTGCGAATGGCTCATTAAATCAGT
TATGGTTCCTTGGAGCGCATCCCCTTACATGGATAACTGTGGTAATTCTAGAGCTAATAC
ATGCAATCAAGCGCCGACCTTACGGGAGGCGTGCTCTTATTAGGAACAAGACCAACCCGG
GTCCGCCCGGCTCCGTTGGTGAACTCTGGATAACCTGGCCGATCGCACGGTCTCTGCACC
GGCGACGGATCCTTCGAATGTCTGCCCTATCAACTTTCGATGGTACGTTATGCGCCTACC
ATGGTCGTAACGGGTAACGGAGAATCAGGGTTCGATTCCGGAGAGGGAGCTTGAGAAACG
GCTACCACATCC
>HOIR5KG01BS2P5__(reversed) rank=0006815 x=624.0 y=379.5 length=444
CATGCATGTCTAAGTACATACTTTTACATGGTGAAACCGCGAATGGCTCATTAAATCAGT
TATGGTTCCTTAGATCGTACAATCCTACTTGGATAACTGTGGTAATTCTAGAGCTAATAC
ATGAAACTGACGCTCCGACCCTCTGGGAAAGAGCGCGTTTATTAGAACAAGACCAGTCGG
GGTTCTGCCCCGTACGATTGGTGATACTGGATAACTTTGTGCAGATCGCACGGCCTCGCG
CCGGCGACGTATCTTTCAAATGTCTGCCCTATCAACTGTCGATGGTACGTGATATGCCTA
CCATGGTTGTAACGGGTAACGGGGAATCAGGGTTCGATTCCGGAGAGGGAGCATGAGAAA
CGGCTACCACATCC
>HOIR5KG01A9CCN__(reversed) rank=0006826 x=399.0 y=1333.0 length=444
CATGCATGTCTAAGTACATACTTTTACATGGTGAAACCGCGAATGGCTCATTAAATCAGT
TATGGTTCCTTAGATCGTACAATCCTACTTGGATAACTGTGGTAATTCTAGAGCTAATAC
ATGAAACTGACGCTCCGACCCTCTGGGAAAGAGCGCGTTTATTAGAACAAGACCAGTCGG
GGTTCTGCCCCGTACGATTGGTGATACTGGATAACTTTGTGCAGATCGCACGGCCTCGCG
CCGGCGACGTATCTTTCAAATGTCTGCCCTATCAACTGTCGATGGTACGTGATATGCCTA
CCATGGTTGTAACGGGTAACGGGGAATCAGGGTTCGATTCCGGAGAGGGAGCATGAGAAA
CGGCTACCACATCC
>HOIR5KG01BOBUX__(reversed) rank=0006897 x=570.0 y=119.0 length=444
CATGCATGTCTAAGTACATACTTTTACATGGTGAAACCGCGAATGGCTCATTAAATCAGT
TATGGTTCCTTAGATCGTACAATCCTACTTGGATAACTGTGGTAATTCTAGAGCTAATAC
ATGAAACTGACGCTCCGACCCTCTGGGAAAGAGCGCGTTTATTAGAACAAGACCAGTCGG
GGTTCTGCCCCGTACGATTGGTGATACTGGATAACTTTGTGCAGATCGCACGGCCTCGCG
CCGGCGACGTATCTTTCAAATGTCTGCCCTATCAACTGTCGATGGTACGTGATATGCCTA
CCATGGTTGTAACGGGTAACGGGGAATCAGGGTTCGATTCCGGAGAGGGAGCATGAGAAA
CGGCTACCACATCC
>HOIR5KG01AVQKB__(reversed) rank=0006963 x=244.0 y=1449.0 length=444
CATGCATGTCTAAGTACATACTTTTACATGGTGAAACCGCGAATGGCTCATTAAATCAGT
TATGGTTCCTTAGATCGTACAATCCTACTTGGATAACTGTGGTAATTCTAGAGCTAATAC
ATGAAACTGACGCTCCGACCCTCTGGGAAAGAGCGCGTTTATTAGAACAAGACCAGTCGG
GGTTCTGCCCCGTACGATTGGTGATACTGGATAACTTTGTGCAGATCGCACGGCCTCGCG
CCGGCGACGTATCTTTCAAATGTCTGCCCTATCAACTGTCGATGGTACGTGATATGCCTA
CCATGGTTGTAACGGGTAACGGGGAATCAGGGTTCGATTCCGGAGAGGGAGCATGAGAAA
CGGCTACCACATCC
>HOIR5KG01ASHFS__(reversed) rank=0007016 x=207.0 y=1206.5 length=444
CATGCATGTCTAAGTACATACTTTTACATGGTGAAACCGCGAATGGCTCATTAAATCAGT
TATGGTTCCTTAGATCGTACAATCCTACTTGGATAACTGTGGTAATTCTAGAGCTAATAC
ATGAAACTGACGCTCCGACCCTCTGGGAAAGAGCGCGTTTATTAGAACAAGACCAGTCGG
GGTTCTGCCCCGTACGATTGGTGATACTGGATAACTTTGTGCAGATCGCACGGCCTCGCG
CCGGCGACGTATCTTTCAAATGTCTGCCCTATCAACTGTCGATGGTACGTGATATGCCTA
CCATGGTTGTAACGGGTAACGGGGAATCAGGGTTCGATTCCGGAGAGGGAGCATGAGAAA
CGGCTACCACATCC
>HOIR5KG01BBORR__(reversed) rank=0007089 x=426.5 y=149.0 length=444
CATGCATGTCTAAGTACATACTTTTACATGGTGAAACCGCGAATGGCTCATTAAATCAGT
TATGGTTCCTTAGATCGTACAATCCTACTTGGATAACTGTGGTAATTCTAGAGCTAATAC
ATGAAACTGACGCTCCGACCCTCTGGGAAAGAGCGCGTTTATTAGAACAAGACCAGTCGG
GGTTCTGCCCCGTACGATTGGTGATACTGGATAACTTTGTGCAGATCGCACGGCCTCGCG
CCGGCGACGTATCTTTCAAATGTCTGCCCTATCAACTGTCGATGGTACGTGATATGCCTA
CCATGGTTGTAACGGGTAACGGGGAATCAGGGTTCGATTCCGGAGAGGGAGCATGAGAAA
CGGCTACCACATCC
>HOIR5KG01A3J06__(reversed) rank=0007106 x=333.5 y=1688.0 length=444
CATGCATGTCTAAGTACATACTTTTACATGGTGAAACCGCGAATGGCTCATTAAATCAGT
TATGGTTCCTTAGATCGTACAATCCTACTTGGATAACTGTGGTAATTCTAGAGCTAATAC
ATGAAACTGACGCTCCGACCCTCTGGGAAAGAGCGCGTTTATTAGAACAAGACCAGTCGG
GGTTCTGCCCCGTACGATTGGTGATACTGGATAACTTTGTGCAGATCGCACGGCCTCGCG
CCGGCGACGTATCTTTCAAATGTCTGCCCTATCAACTGTCGATGGTACGTGATATGCCTA
CCATGGTTGTAACGGGTAACGGGGAATCAGGGTTCGATTCCGGAGAGGGAGCATGAGAAA
CGGCTACCACATCC
>HOIR5KG01AXD58__(reversed) rank=0007239 x=263.5 y=878.0 length=444
CATGCATGTCTAAGTACATACTTTTACATGGTGAAACCGCGAATGGCTCATTAAATCAGT
TATGGTTCCTTAGATCGTACAATCCTACTTGGATAACTGTGGTAATTCTAGAGCTAATAC
ATGAAACTGACGCTCCGACCCTCTGGGAAAGAGCGCGTTTATTAGAACAAGACCAGTCGG
GGTTCTGCCCCGTACGATTGGTGATACTGGATAACTTTGTGCAGATCGCACGGCCTCGCG
CCGGCGACGTATCTTTCAAATGTCTGCCCTATCAACTGTCGATGGTACGTGATATGCCTA
CCATGGTTGTAACGGGTAACGGGGAATCAGGGTTCGATTCCGGAGAGGGAGCATGAGAAA
CGGCTACCACATCC
>HOIR5KG01A1SSZ__(reversed) rank=0007256 x=313.0 y=1665.0 length=444
CATGCATGTCTAAGTACATACTTTTACATGGTGAAACCGCGAATGGCTCATTAAATCAGT
TATGGTTCCTTAGATCGTACAATCCTACTTGGATAACTGTGGTAATTCTAGAGCTAATAC
ATGAAACTGACGCTCCGACCCTCTGGGAAAGAGCGCGTTTATTAGAACAAGACCAGTCGG
GGTTCTGCCCCGTACGATTGGTGATACTGGATAACTTTGTGCAGATCGCACGGCCTCGCG
CCGGCGACGTATCTTTCAAATGTCTGCCCTATCAACTGTCGATGGTACGTGATATGCCTA
CCATGGTTGTAACGGGTAACGGGGAATCAGGGTTCGATTCCGGAGAGGGAGCATGAGAAA
CGGCTACCACATCC
>HOIR5KG01BGLWZ__(reversed) rank=0007300 x=482.0 y=353.0 length=444
CATGCATGTCTAAGTACATACTTTTACATGGTGAAACCGCGAATGGCTCATTAAATCAGT
TATGGTTCCTTAGATCGTACAATCCTACTTGGATAACTGTGGTAATTCTAGAGCTAATAC
ATGAAACTGACGCTCCGACCCTCTGGGAAAGAGCGCGTTTATTAGAACAAGACCAGTCGG
GGTTCTGCCCCGTACGATTGGTGATACTGGATAACTTTGTGCAGATCGCACGGCCTCGCG
CCGGCGACGTATCTTTCAAATGTCTGCCCTATCAACTGTCGATGGTACGTGATATGCCTA
CCATGGTTGTAACGGGTAACGGGGAATCAGGGTTCGATTCCGGAGAGGGAGCATGAGAAA
CGGCTACCACATCC
>HOIR5KG01ABYLS__(reversed) rank=0007402 x=19.0 y=350.5 length=444
CATGCATGTCTAAGTACATACTTTTACATGGTGAAACCGCGAATGGCTCATTAAATCAGT
TATGGTTCCTTAGATCGTACAATCCTACTTGGATAACTGTGGTAATTCTAGAGCTAATAC
ATGAAACTGACGCTCCGACCCTCTGGGAAAGAGCGCGTTTATTAGAACAAGACCAGTCGG
GGTTCTGCCCCGTACGATTGGTGATACTGGATAACTTTGTGCAGATCGCACGGCCTCGCG
CCGGCGACGTATCTTTCAAATGTCTGCCCTATCAACTGTCGATGGTACGTGATATGCCTA
CCATGGTTGTAACGGGTAACGGGGAATCAGGGTTCGATTCCGGAGAGGGAGCATGAGAAA
CGGCTACCACATCC
>HOIR5KG01AAD0M__(reversed) rank=0007450 x=1.0 y=740.0 length=444
CATGCATGTCTAAGTACATACTTTTACATGGTGAAACCGCGAATGGCTCATTAAATCAGT
TATGGTTCCTTAGATCGTACAATCCTACTTGGATAACTGTGGTAATTCTAGAGCTAATAC
ATGAAACTGACGCTCCGACCCTCTGGGAAAGAGCGCGTTTATTAGAACAAGACCAGTCGG
GGTTCTGCCCCGTACGATTGGTGATACTGGATAACTTTGTGCAGATCGCACGGCCTCGCG
CCGGCGACGTATCTTTCAAATGTCTGCCCTATCAACTGTCGATGGTACGTGATATGCCTA
CCATGGTTGTAACGGGTAACGGGGAATCAGGGTTCGATTCCGGAGAGGGAGCATGAGAAA
CGGCTACCACATCC
>HOIR5KG01AD863__(reversed) rank=0007523 x=45.5 y=893.5 length=444
CATGCATGTCTAAGTACATACTTTTACATGGTGAAACCGCGAATGGCTCATTAAATCAGT
TATGGTTCCTTAGATCGTACAATCCTACTTGGATAACTGTGGTAATTCTAGAGCTAATAC
ATGAAACTGACGCTCCGACCCTCTGGGAAAGAGCGCGTTTATTAGAACAAGACCAGTCGG
GGTTCTGCCCCGTACGATTGGTGATACTGGATAACTTTGTGCAGATCGCACGGCCTCGCG
CCGGCGACGTATCTTTCAAATGTCTGCCCTATCAACTGTCGATGGTACGTGATATGCCTA
CCATGGTTGTAACGGGTAACGGGGAATCAGGGTTCGATTCCGGAGAGGGAGCATGAGAAA
CGGCTACCACATCC
>HOIR5KG01APBX8__(reversed) rank=0007647 x=171.0 y=1582.0 length=444
CATGCATGTCTAAGTACATACTTTTACATGGTGAAACCGCGAATGGCTCATTAAATCAGT
TATGGTTCCTTAGATCGTACAATCCTACTTGGATAACTGTGGTAATTCTAGAGCTAATAC
ATGAAACTGACGCTCCGACCCTCTGGGAAAGAGCGCGTTTATTAGAACAAGACCAGTCGG
GGTTCTGCCCCGTACGATTGGTGATACTGGATAACTTTGTGCAGATCGCACGGCCTCGCG
CCGGCGACGTATCTTTCAAATGTCTGCCCTATCAACTGTCGATGGTACGTGATATGCCTA
CCATGGTTGTAACGGGTAACGGGGAATCAGGGTTCGATTCCGGAGAGGGAGCATGAGAAA
CGGCTACCACATCC
>HOIR5KG01BLWTV__(reversed) rank=0007700 x=542.0 y=2017.0 length=444
CATGCATGTCTAAGTACATACTTTTACATGGTGAAACCGCGAATGGCTCATTAAATCAGT
TATGGTTCCTTAGATCGTACAATCCTACTTGGATAACTGTGGTAATTCTAGAGCTAATAC
ATGAAACTGACGCTCCGACCCTCTGGGAAAGAGCGCGTTTATTAGAACAAGACCAGTCGG
GGTTCTGCCCCGTACGATTGGTGATACTGGATAACTTTGTGCAGATCGCACGGCCTCGCG
CCGGCGACGTATCTTTCAAATGTCTGCCCTATCAACTGTCGATGGTACGTGATATGCCTA
CCATGGTTGTAACGGGTAACGGGGAATCAGGGTTCGATTCCGGAGAGGGAGCATGAGAAA
CGGCTACCACATCC
>HOIR5KG01APYCT__(reversed) rank=0007848 x=178.5 y=1947.0 length=444
CATGCATGTCTAAGTACATACTTTTACATGGTGAAACCGCGAATGGCTCATTAAATCAGT
TATGGTTCCTTAGATCGTACAATCCTACTTGGATAACTGTGGTAATTCTAGAGCTAATAC
ATGAAACTGACGCTCCGACCCTCTGGGAAAGAGCGCGTTTATTAGAACAAGACCAGTCGG
GGTTCTGCCCCGTACGATTGGTGATACTGGATAACTTTGTGCAGATCGCACGGCCTCGCG
CCGGCGACGTATCTTTCAAATGTCTGCCCTATCAACTGTCGATGGTACGTGATATGCCTA
CCATGGTTGTAACGGGTAACGGGGAATCAGGGTTCGATTCCGGAGAGGGAGCATGAGAAA
CGGCTACCACATCC
>HOIR5KG01AOPAB__(reversed) rank=0007920 x=164.0 y=881.0 length=444
CATGCATGTCTAAGTACATACTTTTACATGGTGAAACCGCGAATGGCTCATTAAATCAGT
TATGGTTCCTTAGATCGTACAATCCTACTTGGATAACTGTGGTAATTCTAGAGCTAATAC
ATGAAACTGACGCTCCGACCCTCTGGGAAAGAGCGCGTTTATTAGAACAAGACCAGTCGG
GGTTCTGCCCCGTACGATTGGTGATACTGGATAACTTTGTGCAGATCGCACGGCCTCGCG
CCGGCGACGTATCTTTCAAATGTCTGCCCTATCAACTGTCGATGGTACGTGATATGCCTA
CCATGGTTGTAACGGGTAACGGGGAATCAGGGTTCGATTCCGGAGAGGGAGCATGAGAAA
CGGCTACCACATCC
>HOIR5KG01BIMLI__(reversed) rank=0007926 x=505.0 y=340.0 length=444
CATGCATGTCTAAGTACATACTTTTACATGGTGAAACCGCGAATGGCTCATTAAATCAGT
TATGGTTCCTTAGATCGTACAATCCTACTTGGATAACTGTGGTAATTCTAGAGCTAATAC
ATGAAACTGACGCTCCGACCCTCTGGGAAAGAGCGCGTTTATTAGAACAAGACCAGTCGG
GGTTCTGCCCCGTACGATTGGTGATACTGGATAACTTTGTGCAGATCGCACGGCCTCGCG
CCGGCGACGTATCTTTCAAATGTCTGCCCTATCAACTGTCGATGGTACGTGATATGCCTA
CCATGGTTGTAACGGGTAACGGGGAATCAGGGTTCGATTCCGGAGAGGGAGCATGAGAAA
CGGCTACCACATCC
>HOIR5KG01A7IC4__(reversed) rank=0007938 x=378.5 y=1830.0 length=444
CATGCATGTCTAAGTACATACTTTTACATGGTGAAACCGCGAATGGCTCATTAAATCAGT
TATGGTTCCTTAGATCGTACAATCCTACTTGGATAACTGTGGTAATTCTAGAGCTAATAC
ATGAAACTGACGCTCCGACCCTCTGGGAAAGAGCGCGTTTATTAGAACAAGACCAGTCGG
GGTTCTGCCCCGTACGATTGGTGATACTGGATAACTTTGTGCAGATCGCACGGCCTCGCG
CCGGCGACGTATCTTTCAAATGTCTGCCCTATCAACTGTCGATGGTACGTGATATGCCTA
CCATGGTTGTAACGGGTAACGGGGAATCAGGGTTCGATTCCGGAGAGGGAGCATGAGAAA
CGGCTACCACATCC
>HOIR5KG01AB2HW__(reversed) rank=0007943 x=20.0 y=1298.5 length=444
CATGCATGTCTAAGTACATACTTTTACATGGTGAAACCGCGAATGGCTCATTAAATCAGT
TATGGTTCCTTAGATCGTACAATCCTACTTGGATAACTGTGGTAATTCTAGAGCTAATAC
ATGAAACTGACGCTCCGACCCTCTGGGAAAGAGCGCGTTTATTAGAACAAGACCAGTCGG
GGTTCTGCCCCGTACGATTGGTGATACTGGATAACTTTGTGCAGATCGCACGGCCTCGCG
CCGGCGACGTATCTTTCAAATGTCTGCCCTATCAACTGTCGATGGTACGTGATATGCCTA
CCATGGTTGTAACGGGTAACGGGGAATCAGGGTTCGATTCCGGAGAGGGAGCATGAGAAA
CGGCTACCACATCC
>HOIR5KG01BCOTL__(reversed) rank=0007947 x=437.0 y=1815.5 length=444
CATGCATGTCTAAGTACATACTTTTACATGGTGAAACCGCGAATGGCTCATTAAATCAGT
TATGGTTCCTTAGATCGTACAATCCTACTTGGATAACTGTGGTAATTCTAGAGCTAATAC
ATGAAACTGACGCTCCGACCCTCTGGGAAAGAGCGCGTTTATTAGAACAAGACCAGTCGG
GGTTCTGCCCCGTACGATTGGTGATACTGGATAACTTTGTGCAGATCGCACGGCCTCGCG
CCGGCGACGTATCTTTCAAATGTCTGCCCTATCAACTGTCGATGGTACGTGATATGCCTA
CCATGGTTGTAACGGGTAACGGGGAATCAGGGTTCGATTCCGGAGAGGGAGCATGAGAAA
CGGCTACCACATCC
>HOIR5KG01AIW9T__(reversed) rank=0007948 x=98.0 y=1631.0 length=444
CATGCATGTCTAAGTACATACTTTTACATGGTGAAACCGCGAATGGCTCATTAAATCAGT
TATGGTTCCTTAGATCGTACAATCCTACTTGGATAACTGTGGTAATTCTAGAGCTAATAC
ATGAAACTGACGCTCCGACCCTCTGGGAAAGAGCGCGTTTATTAGAACAAGACCAGTCGG
GGTTCTGCCCCGTACGATTGGTGATACTGGATAACTTTGTGCAGATCGCACGGCCTCGCG
CCGGCGACGTATCTTTCAAATGTCTGCCCTATCAACTGTCGATGGTACGTGATATGCCTA
CCATGGTTGTAACGGGTAACGGGGAATCAGGGTTCGATTCCGGAGAGGGAGCATGAGAAA
CGGCTACCACATCC
>HOIR5KG01AF295__(reversed) rank=0008079 x=66.0 y=523.5 length=444
CATGCATGTCTAAGTACATACTTTTACATGGTGAAACCGCGAATGGCTCATTAAATCAGT
TATGGTTCCTTAGATCGTACAATCCTACTTGGATAACTGTGGTAATTCTAGAGCTAATAC
ATGAAACTGACGCTCCGACCCTCTGGGAAAGAGCGCGTTTATTAGAACAAGACCAGTCGG
GGTTCTGCCCCGTACGATTGGTGATACTGGATAACTTTGTGCAGATCGCACGGCCTCGCG
CCGGCGACGTATCTTTCAAATGTCTGCCCTATCAACTGTCGATGGTACGTGATATGCCTA
CCATGGTTGTAACGGGTAACGGGGAATCAGGGTTCGATTCCGGAGAGGGAGCATGAGAAA
CGGCTACCACATCC
>HOIR5KG01A0V15__(reversed) rank=0008128 x=303.0 y=187.0 length=444
CATGCATGTCTAAGTACATACTTTTACATGGTGAAACCGCGAATGGCTCATTAAATCAGT
TATGGTTCCTTAGATCGTACAATCCTACTTGGATAACTGTGGTAATTCTAGAGCTAATAC
ATGAAACTGACGCTCCGACCCTCTGGGAAAGAGCGCGTTTATTAGAACAAGACCAGTCGG
GGTTCTGCCCCGTACGATTGGTGATACTGGATAACTTTGTGCAGATCGCACGGCCTCGCG
CCGGCGACGTATCTTTCAAATGTCTGCCCTATCAACTGTCGATGGTACGTGATATGCCTA
CCATGGTTGTAACGGGTAACGGGGAATCAGGGTTCGATTCCGGAGAGGGAGCATGAGAAA
CGGCTACCACATCC
>HOIR5KG01BMXJ7__(reversed) rank=0008162 x=554.0 y=469.0 length=444
CATGCATGTCTAAGTACATACTTTTACATGGTGAAACCGCGAATGGCTCATTAAATCAGT
TATGGTTCCTTAGATCGTACAATCCTACTTGGATAACTGTGGTAATTCTAGAGCTAATAC
ATGAAACTGACGCTCCGACCCTCTGGGAAAGAGCGCGTTTATTAGAACAAGACCAGTCGG
GGTTCTGCCCCGTACGATTGGTGATACTGGATAACTTTGTGCAGATCGCACGGCCTCGCG
CCGGCGACGTATCTTTCAAATGTCTGCCCTATCAACTGTCGATGGTACGTGATATGCCTA
CCATGGTTGTAACGGGTAACGGGGAATCAGGGTTCGATTCCGGAGAGGGAGCATGAGAAA
CGGCTACCACATCC
>HOIR5KG01BIPQR__(reversed) rank=0008278 x=506.5 y=321.5 length=444
CATGCATGTCTAAGTACATACTTTTACATGGTGAAACCGCGAATGGCTCATTAAATCAGT
TATGGTTCCTTAGATCGTACAATCCTACTTGGATAACTGTGGTAATTCTAGAGCTAATAC
ATGAAACTGACGCTCCGACCCTCTGGGAAAGAGCGCGTTTATTAGAACAAGACCAGTCGG
GGTTCTGCCCCGTACGATTGGTGATACTGGATAACTTTGTGCAGATCGCACGGCCTCGCG
CCGGCGACGTATCTTTCAAATGTCTGCCCTATCAACTGTCGATGGTACGTGATATGCCTA
CCATGGTTGTAACGGGTAACGGGGAATCAGGGTTCGATTCCGGAGAGGGAGCATGAGAAA
CGGCTACCACATCC
>HOIR5KG01AIQ8F__(reversed) rank=0008291 x=96.0 y=1997.0 length=444
CATGCATGTCTAAGTACATACTTTTACATGGTGAAACCGCGAATGGCTCATTAAATCAGT
TATGGTTCCTTAGATCGTACAATCCTACTTGGATAACTGTGGTAATTCTAGAGCTAATAC
ATGAAACTGACGCTCCGACCCTCTGGGAAAGAGCGCGTTTATTAGAACAAGACCAGTCGG
GGTTCTGCCCCGTACGATTGGTGATACTGGATAACTTTGTGCAGATCGCACGGCCTCGCG
CCGGCGACGTATCTTTCAAATGTCTGCCCTATCAACTGTCGATGGTACGTGATATGCCTA
CCATGGTTGTAACGGGTAACGGGGAATCAGGGTTCGATTCCGGAGAGGGAGCATGAGAAA
CGGCTACCACATCC
>HOIR5KG01ADS2W__(reversed) rank=0008593 x=40.0 y=486.0 length=444
CATGCATGTCTAAGTACATACTTTTACATGGTGAAACCGCGAATGGCTCATTAAATCAGT
TATGGTTCCTTAGATCGTACAATCCTACTTGGATAACTGTGGTAATTCTAGAGCTAATAC
ATGAAACTGACGCTCCGACCCTCTGGGAAAGAGCGCGTTTATTAGAACAAGACCAGTCGG
GGTTCTGCCCCGTACGATTGGTGATACTGGATAACTTTGTGCAGATCGCACGGCCTCGCG
CCGGCGACGTATCTTTCAAATGTCTGCCCTATCAACTGTCGATGGTACGTGATATGCCTA
CCATGGTTGTAACGGGTAACGGGGAATCAGGGTTCGATTCCGGAGAGGGAGCATGAGAAA
CGGCTACCACATCC
>HOIR5KG01ADSVP__(reversed) rank=0008611 x=40.5 y=227.0 length=444
CATGCATGTCTAAGTACATACTTTTACATGGTGAAACCGCGAATGGCTCATTAAATCAGT
TATGGTTCCTTAGATCGTACAATCCTACTTGGATAACTGTGGTAATTCTAGAGCTAATAC
ATGAAACTGACGCTCCGACCCTCTGGGAAAGAGCGCGTTTATTAGAACAAGACCAGTCGG
GGTTCTGCCCCGTACGATTGGTGATACTGGATAACTTTGTGCAGATCGCACGGCCTCGCG
CCGGCGACGTATCTTTCAAATGTCTGCCCTATCAACTGTCGATGGTACGTGATATGCCTA
CCATGGTTGTAACGGGTAACGGGGAATCAGGGTTCGATTCCGGAGAGGGAGCATGAGAAA
CGGCTACCACATCC
>HOIR5KG01ADTMZ__(reversed) rank=0008701 x=40.0 y=1209.0 length=444
CATGCATGTCTAAGTACATACTTTTACATGGTGAAACCGCGAATGGCTCATTAAATCAGT
TATGGTTCCTTAGATCGTACAATCCTACTTGGATAACTGTGGTAATTCTAGAGCTAATAC
ATGAAACTGACGCTCCGACCCTCTGGGAAAGAGCGCGTTTATTAGAACAAGACCAGTCGG
GGTTCTGCCCCGTACGATTGGTGATACTGGATAACTTTGTGCAGATCGCACGGCCTCGCG
CCGGCGACGTATCTTTCAAATGTCTGCCCTATCAACTGTCGATGGTACGTGATATGCCTA
CCATGGTTGTAACGGGTAACGGGGAATCAGGGTTCGATTCCGGAGAGGGAGCATGAGAAA
CGGCTACCACATCC
>HOIR5KG01BM1CI__(reversed) rank=0008713 x=555.0 y=1280.5 length=444
CATGCATGTCTAAGTACATACTTTTACATGGTGAAACCGCGAATGGCTCATTAAATCAGT
TATGGTTCCTTAGATCGTACAATCCTACTTGGATAACTGTGGTAATTCTAGAGCTAATAC
ATGAAACTGACGCTCCGACCCTCTGGGAAAGAGCGCGTTTATTAGAACAAGACCAGTCGG
GGTTCTGCCCCGTACGATTGGTGATACTGGATAACTTTGTGCAGATCGCACGGCCTCGCG
CCGGCGACGTATCTTTCAAATGTCTGCCCTATCAACTGTCGATGGTACGTGATATGCCTA
CCATGGTTGTAACGGGTAACGGGGAATCAGGGTTCGATTCCGGAGAGGGAGCATGAGAAA
CGGCTACCACATCC
>HOIR5KG01AWSF0__(reversed) rank=0008894 x=256.0 y=1390.0 length=444
CATGCATGTCTAAGTACATACTTTTACATGGTGAAACCGCGAATGGCTCATTAAATCAGT
TATGGTTCCTTAGATCGTACAATCCTACTTGGATAACTGTGGTAATTCTAGAGCTAATAC
ATGAAACTGACGCTCCGACCCTCTGGGAAAGAGCGCGTTTATTAGAACAAGACCAGTCGG
GGTTCTGCCCCGTACGATTGGTGATACTGGATAACTTTGTGCAGATCGCACGGCCTCGCG
CCGGCGACGTATCTTTCAAATGTCTGCCCTATCAACTGTCGATGGTACGTGATATGCCTA
CCATGGTTGTAACGGGTAACGGGGAATCAGGGTTCGATTCCGGAGAGGGAGCATGAGAAA
CGGCTACCACATCC
>HOIR5KG01AU7E4__(reversed) rank=0008899 x=238.5 y=1214.0 length=444
CATGCATGTCTAAGTACATACTTTTACATGGTGAAACCGCGAATGGCTCATTAAATCAGT
TATGGTTCCTTAGATCGTACAATCCTACTTGGATAACTGTGGTAATTCTAGAGCTAATAC
ATGAAACTGACGCTCCGACCCTCTGGGAAAGAGCGCGTTTATTAGAACAAGACCAGTCGG
GGTTCTGCCCCGTACGATTGGTGATACTGGATAACTTTGTGCAGATCGCACGGCCTCGCG
CCGGCGACGTATCTTTCAAATGTCTGCCCTATCAACTGTCGATGGTACGTGATATGCCTA
CCATGGTTGTAACGGGTAACGGGGAATCAGGGTTCGATTCCGGAGAGGGAGCATGAGAAA
CGGCTACCACATCC
>HOIR5KG01B2T8H__(reversed) rank=0008909 x=735.0 y=1279.5 length=444
CATGCATGTCTAAGTACATACTTTTACATGGTGAAACCGCGAATGGCTCATTAAATCAGT
TATGGTTCCTTAGATCGTACAATCCTACTTGGATAACTGTGGTAATTCTAGAGCTAATAC
ATGAAACTGACGCTCCGACCCTCTGGGAAAGAGCGCGTTTATTAGAACAAGACCAGTCGG
GGTTCTGCCCCGTACGATTGGTGATACTGGATAACTTTGTGCAGATCGCACGGCCTCGCG
CCGGCGACGTATCTTTCAAATGTCTGCCCTATCAACTGTCGATGGTACGTGATATGCCTA
CCATGGTTGTAACGGGTAACGGGGAATCAGGGTTCGATTCCGGAGAGGGAGCATGAGAAA
CGGCTACCACATCC
>HOIR5KG01BJ2GC__(reversed) rank=0008931 x=521.0 y=2010.5 length=444
CATGCATGTCTAAGTACATACTTTTACATGGTGAAACCGCGAATGGCTCATTAAATCAGT
TATGGTTCCTTAGATCGTACAATCCTACTTGGATAACTGTGGTAATTCTAGAGCTAATAC
ATGAAACTGACGCTCCGACCCTCTGGGAAAGAGCGCGTTTATTAGAACAAGACCAGTCGG
GGTTCTGCCCCGTACGATTGGTGATACTGGATAACTTTGTGCAGATCGCACGGCCTCGCG
CCGGCGACGTATCTTTCAAATGTCTGCCCTATCAACTGTCGATGGTACGTGATATGCCTA
CCATGGTTGTAACGGGTAACGGGGAATCAGGGTTCGATTCCGGAGAGGGAGCATGAGAAA
CGGCTACCACATCC
>HOIR5KG01BM94Z__(reversed) rank=0008956 x=558.5 y=385.0 length=444
CATGCATGTCTAAGTACATACTTTTACATGGTGAAACCGCGAATGGCTCATTAAATCAGT
TATGGTTCCTTAGATCGTACAATCCTACTTGGATAACTGTGGTAATTCTAGAGCTAATAC
ATGAAACTGACGCTCCGACCCTCTGGGAAAGAGCGCGTTTATTAGAACAAGACCAGTCGG
GGTTCTGCCCCGTACGATTGGTGATACTGGATAACTTTGTGCAGATCGCACGGCCTCGCG
CCGGCGACGTATCTTTCAAATGTCTGCCCTATCAACTGTCGATGGTACGTGATATGCCTA
CCATGGTTGTAACGGGTAACGGGGAATCAGGGTTCGATTCCGGAGAGGGAGCATGAGAAA
CGGCTACCACATCC
>HOIR5KG01AB535__(reversed) rank=0008968 x=21.0 y=1891.0 length=444
CATGCATGTCTAAGTACATACTTTTACATGGTGAAACCGCGAATGGCTCATTAAATCAGT
TATGGTTCCTTAGATCGTACAATCCTACTTGGATAACTGTGGTAATTCTAGAGCTAATAC
ATGAAACTGACGCTCCGACCCTCTGGGAAAGAGCGCGTTTATTAGAACAAGACCAGTCGG
GGTTCTGCCCCGTACGATTGGTGATACTGGATAACTTTGTGCAGATCGCACGGCCTCGCG
CCGGCGACGTATCTTTCAAATGTCTGCCCTATCAACTGTCGATGGTACGTGATATGCCTA
CCATGGTTGTAACGGGTAACGGGGAATCAGGGTTCGATTCCGGAGAGGGAGCATGAGAAA
CGGCTACCACATCC
>HOIR5KG01AY2E0__(reversed) rank=0009101 x=282.5 y=1130.5 length=444
CATGCATGTCTAAGTACATACTTTTACATGGTGAAACCGCGAATGGCTCATTAAATCAGT
TATGGTTCCTTAGATCGTACAATCCTACTTGGATAACTGTGGTAATTCTAGAGCTAATAC
ATGAAACTGACGCTCCGACCCTCTGGGAAAGAGCGCGTTTATTAGAACAAGACCAGTCGG
GGTTCTGCCCCGTACGATTGGTGATACTGGATAACTTTGTGCAGATCGCACGGCCTCGCG
CCGGCGACGTATCTTTCAAATGTCTGCCCTATCAACTGTCGATGGTACGTGATATGCCTA
CCATGGTTGTAACGGGTAACGGGGAATCAGGGTTCGATTCCGGAGAGGGAGCATGAGAAA
CGGCTACCACATCC
>HOIR5KG01AJ5DA__(reversed) rank=0009201 x=112.0 y=1436.5 length=444
CATGCATGTCTAAGTACATACTTTTACATGGTGAAACCGCGAATGGCTCATTAAATCAGT
TATGGTTCCTTAGATCGTACAATCCTACTTGGATAACTGTGGTAATTCTAGAGCTAATAC
ATGAAACTGACGCTCCGACCCTCTGGGAAAGAGCGCGTTTATTAGAACAAGACCAGTCGG
GGTTCTGCCCCGTACGATTGGTGATACTGGATAACTTTGTGCAGATCGCACGGCCTCGCG
CCGGCGACGTATCTTTCAAATGTCTGCCCTATCAACTGTCGATGGTACGTGATATGCCTA
CCATGGTTGTAACGGGTAACGGGGAATCAGGGTTCGATTCCGGAGAGGGAGCATGAGAAA
CGGCTACCACATCC
>HOIR5KG01AKORP__(reversed) rank=0009230 x=118.5 y=2003.0 length=444
CATGCATGTCTAAGTACATACTTTTACATGGTGAAACCGCGAATGGCTCATTAAATCAGT
TATGGTTCCTTAGATCGTACAATCCTACTTGGATAACTGTGGTAATTCTAGAGCTAATAC
ATGAAACTGACGCTCCGACCCTCTGGGAAAGAGCGCGTTTATTAGAACAAGACCAGTCGG
GGTTCTGCCCCGTACGATTGGTGATACTGGATAACTTTGTGCAGATCGCACGGCCTCGCG
CCGGCGACGTATCTTTCAAATGTCTGCCCTATCAACTGTCGATGGTACGTGATATGCCTA
CCATGGTTGTAACGGGTAACGGGGAATCAGGGTTCGATTCCGGAGAGGGAGCATGAGAAA
CGGCTACCACATCC
>HOIR5KG01ABILI__(reversed) rank=0009246 x=14.0 y=84.0 length=444
CATGCATGTCTAAGTACATACTTTTACATGGTGAAACCGCGAATGGCTCATTAAATCAGT
TATGGTTCCTTAGATCGTACAATCCTACTTGGATAACTGTGGTAATTCTAGAGCTAATAC
ATGAAACTGACGCTCCGACCCTCTGGGAAAGAGCGCGTTTATTAGAACAAGACCAGTCGG
GGTTCTGCCCCGTACGATTGGTGATACTGGATAACTTTGTGCAGATCGCACGGCCTCGCG
CCGGCGACGTATCTTTCAAATGTCTGCCCTATCAACTGTCGATGGTACGTGATATGCCTA
CCATGGTTGTAACGGGTAACGGGGAATCAGGGTTCGATTCCGGAGAGGGAGCATGAGAAA
CGGCTACCACATCC
>HOIR5KG01BX558__(reversed) rank=0009438 x=682.5 y=558.5 length=444
CATGCATGTCTAAGTACATACTTTTACATGGTGAAACCGCGAATGGCTCATTAAATCAGT
TATGGTTCCTTAGATCGTACAATCCTACTTGGATAACTGTGGTAATTCTAGAGCTAATAC
ATGAAACTGACGCTCCGACCCTCTGGGAAAGAGCGCGTTTATTAGAACAAGACCAGTCGG
GGTTCTGCCCCGTACGATTGGTGATACTGGATAACTTTGTGCAGATCGCACGGCCTCGCG
CCGGCGACGTATCTTTCAAATGTCTGCCCTATCAACTGTCGATGGTACGTGATATGCCTA
CCATGGTTGTAACGGGTAACGGGGAATCAGGGTTCGATTCCGGAGAGGGAGCATGAGAAA
CGGCTACCACATCC
>HOIR5KG01APB45__(reversed) rank=0009531 x=171.0 y=1831.0 length=444
CATGCATGTCTAAGTACATACTTTTACATGGTGAAACCGCGAATGGCTCATTAAATCAGT
TATGGTTCCTTAGATCGTACAATCCTACTTGGATAACTGTGGTAATTCTAGAGCTAATAC
ATGAAACTGACGCTCCGACCCTCTGGGAAAGAGCGCGTTTATTAGAACAAGACCAGTCGG
GGTTCTGCCCCGTACGATTGGTGATACTGGATAACTTTGTGCAGATCGCACGGCCTCGCG
CCGGCGACGTATCTTTCAAATGTCTGCCCTATCAACTGTCGATGGTACGTGATATGCCTA
CCATGGTTGTAACGGGTAACGGGGAATCAGGGTTCGATTCCGGAGAGGGAGCATGAGAAA
CGGCTACCACATCC
>HOIR5KG01APODD__(reversed) rank=0009537 x=175.0 y=1295.0 length=444
CATGCATGTCTAAGTACATACTTTTACATGGTGAAACCGCGAATGGCTCATTAAATCAGT
TATGGTTCCTTAGATCGTACAATCCTACTTGGATAACTGTGGTAATTCTAGAGCTAATAC
ATGAAACTGACGCTCCGACCCTCTGGGAAAGAGCGCGTTTATTAGAACAAGACCAGTCGG
GGTTCTGCCCCGTACGATTGGTGATACTGGATAACTTTGTGCAGATCGCACGGCCTCGCG
CCGGCGACGTATCTTTCAAATGTCTGCCCTATCAACTGTCGATGGTACGTGATATGCCTA
CCATGGTTGTAACGGGTAACGGGGAATCAGGGTTCGATTCCGGAGAGGGAGCATGAGAAA
CGGCTACCACATCC
>HOIR5KG01A6S0F__(reversed) rank=0009542 x=370.5 y=1741.5 length=444
CATGCATGTCTAAGTACATACTTTTACATGGTGAAACCGCGAATGGCTCATTAAATCAGT
TATGGTTCCTTAGATCGTACAATCCTACTTGGATAACTGTGGTAATTCTAGAGCTAATAC
ATGAAACTGACGCTCCGACCCTCTGGGAAAGAGCGCGTTTATTAGAACAAGACCAGTCGG
GGTTCTGCCCCGTACGATTGGTGATACTGGATAACTTTGTGCAGATCGCACGGCCTCGCG
CCGGCGACGTATCTTTCAAATGTCTGCCCTATCAACTGTCGATGGTACGTGATATGCCTA
CCATGGTTGTAACGGGTAACGGGGAATCAGGGTTCGATTCCGGAGAGGGAGCATGAGAAA
CGGCTACCACATCC
>HOIR5KG01A0MUR__(reversed) rank=0009625 x=300.0 y=545.0 length=444
CATGCATGTCTAAGTACATACTTTTACATGGTGAAACCGCGAATGGCTCATTAAATCAGT
TATGGTTCCTTAGATCGTACAATCCTACTTGGATAACTGTGGTAATTCTAGAGCTAATAC
ATGAAACTGACGCTCCGACCCTCTGGGAAAGAGCGCGTTTATTAGAACAAGACCAGTCGG
GGTTCTGCCCCGTACGATTGGTGATACTGGATAACTTTGTGCAGATCGCACGGCCTCGCG
CCGGCGACGTATCTTTCAAATGTCTGCCCTATCAACTGTCGATGGTACGTGATATGCCTA
CCATGGTTGTAACGGGTAACGGGGAATCAGGGTTCGATTCCGGAGAGGGAGCATGAGAAA
CGGCTACCACATCC
>HOIR5KG01AP7LN__(reversed) rank=0009751 x=181.5 y=1641.0 length=444
CATGCATGTCTAAGTACATACTTTTACATGGTGAAACCGCGAATGGCTCATTAAATCAGT
TATGGTTCCTTAGATCGTACAATCCTACTTGGATAACTGTGGTAATTCTAGAGCTAATAC
ATGAAACTGACGCTCCGACCCTCTGGGAAAGAGCGCGTTTATTAGAACAAGACCAGTCGG
GGTTCTGCCCCGTACGATTGGTGATACTGGATAACTTTGTGCAGATCGCACGGCCTCGCG
CCGGCGACGTATCTTTCAAATGTCTGCCCTATCAACTGTCGATGGTACGTGATATGCCTA
CCATGGTTGTAACGGGTAACGGGGAATCAGGGTTCGATTCCGGAGAGGGAGCATGAGAAA
CGGCTACCACATCC
>HOIR5KG01AGP8T__(reversed) rank=0009837 x=73.0 y=1611.0 length=444
CATGCATGTCTAAGTACATACTTTTACATGGTGAAACCGCGAATGGCTCATTAAATCAGT
TATGGTTCCTTAGATCGTACAATCCTACTTGGATAACTGTGGTAATTCTAGAGCTAATAC
ATGAAACTGACGCTCCGACCCTCTGGGAAAGAGCGCGTTTATTAGAACAAGACCAGTCGG
GGTTCTGCCCCGTACGATTGGTGATACTGGATAACTTTGTGCAGATCGCACGGCCTCGCG
CCGGCGACGTATCTTTCAAATGTCTGCCCTATCAACTGTCGATGGTACGTGATATGCCTA
CCATGGTTGTAACGGGTAACGGGGAATCAGGGTTCGATTCCGGAGAGGGAGCATGAGAAA
CGGCTACCACATCC
>HOIR5KG01AKUDM__(reversed) rank=0009842 x=120.0 y=1080.0 length=444
CATGCATGTCTAAGTACATACTTTTACATGGTGAAACCGCGAATGGCTCATTAAATCAGT
TATGGTTCCTTAGATCGTACAATCCTACTTGGATAACTGTGGTAATTCTAGAGCTAATAC
ATGAAACTGACGCTCCGACCCTCTGGGAAAGAGCGCGTTTATTAGAACAAGACCAGTCGG
GGTTCTGCCCCGTACGATTGGTGATACTGGATAACTTTGTGCAGATCGCACGGCCTCGCG
CCGGCGACGTATCTTTCAAATGTCTGCCCTATCAACTGTCGATGGTACGTGATATGCCTA
CCATGGTTGTAACGGGTAACGGGGAATCAGGGTTCGATTCCGGAGAGGGAGCATGAGAAA
CGGCTACCACATCC
>HOIR5KG01BYCGG__(reversed) rank=0009901 x=684.5 y=510.5 length=444
CATGCATGTCTAAGTACATACTTTTACATGGTGAAACCGCGAATGGCTCATTAAATCAGT
TATGGTTCCTTAGATCGTACAATCCTACTTGGATAACTGTGGTAATTCTAGAGCTAATAC
ATGAAACTGACGCTCCGACCCTCTGGGAAAGAGCGCGTTTATTAGAACAAGACCAGTCGG
GGTTCTGCCCCGTACGATTGGTGATACTGGATAACTTTGTGCAGATCGCACGGCCTCGCG
CCGGCGACGTATCTTTCAAATGTCTGCCCTATCAACTGTCGATGGTACGTGATATGCCTA
CCATGGTTGTAACGGGTAACGGGGAATCAGGGTTCGATTCCGGAGAGGGAGCATGAGAAA
CGGCTACCACATCC
>HOIR5KG01AWC1K__(reversed) rank=0009934 x=251.0 y=1910.0 length=444
CATGCATGTCTAAGTACATACTTTTACATGGTGAAACCGCGAATGGCTCATTAAATCAGT
TATGGTTCCTTAGATCGTACAATCCTACTTGGATAACTGTGGTAATTCTAGAGCTAATAC
ATGAAACTGACGCTCCGACCCTCTGGGAAAGAGCGCGTTTATTAGAACAAGACCAGTCGG
GGTTCTGCCCCGTACGATTGGTGATACTGGATAACTTTGTGCAGATCGCACGGCCTCGCG
CCGGCGACGTATCTTTCAAATGTCTGCCCTATCAACTGTCGATGGTACGTGATATGCCTA
CCATGGTTGTAACGGGTAACGGGGAATCAGGGTTCGATTCCGGAGAGGGAGCATGAGAAA
CGGCTACCACATCC
>HOIR5KG01BX2PH__(reversed) rank=0009943 x=681.0 y=163.0 length=444
CATGCATGTCTAAGTACATACTTTTACATGGTGAAACCGCGAATGGCTCATTAAATCAGT
TATGGTTCCTTAGATCGTACAATCCTACTTGGATAACTGTGGTAATTCTAGAGCTAATAC
ATGAAACTGACGCTCCGACCCTCTGGGAAAGAGCGCGTTTATTAGAACAAGACCAGTCGG
GGTTCTGCCCCGTACGATTGGTGATACTGGATAACTTTGTGCAGATCGCACGGCCTCGCG
CCGGCGACGTATCTTTCAAATGTCTGCCCTATCAACTGTCGATGGTACGTGATATGCCTA
CCATGGTTGTAACGGGTAACGGGGAATCAGGGTTCGATTCCGGAGAGGGAGCATGAGAAA
CGGCTACCACATCC
>HOIR5KG01BFD35__(reversed) rank=0010035 x=468.0 y=931.5 length=444
CATGCATGTCTAAGTACATACTTTTACATGGTGAAACCGCGAATGGCTCATTAAATCAGT
TATGGTTCCTTAGATCGTACAATCCTACTTGGATAACTGTGGTAATTCTAGAGCTAATAC
ATGAAACTGACGCTCCGACCCTCTGGGAAAGAGCGCGTTTATTAGAACAAGACCAGTCGG
GGTTCTGCCCCGTACGATTGGTGATACTGGATAACTTTGTGCAGATCGCACGGCCTCGCG
CCGGCGACGTATCTTTCAAATGTCTGCCCTATCAACTGTCGATGGTACGTGATATGCCTA
CCATGGTTGTAACGGGTAACGGGGAATCAGGGTTCGATTCCGGAGAGGGAGCATGAGAAA
CGGCTACCACATCC
>HOIR5KG01A0Z4O__(reversed) rank=0010050 x=304.0 y=1366.0 length=444
CATGCATGTCTAAGTACATACTTTTACATGGTGAAACCGCGAATGGCTCATTAAATCAGT
TATGGTTCCTTAGATCGTACAATCCTACTTGGATAACTGTGGTAATTCTAGAGCTAATAC
ATGAAACTGACGCTCCGACCCTCTGGGAAAGAGCGCGTTTATTAGAACAAGACCAGTCGG
GGTTCTGCCCCGTACGATTGGTGATACTGGATAACTTTGTGCAGATCGCACGGCCTCGCG
CCGGCGACGTATCTTTCAAATGTCTGCCCTATCAACTGTCGATGGTACGTGATATGCCTA
CCATGGTTGTAACGGGTAACGGGGAATCAGGGTTCGATTCCGGAGAGGGAGCATGAGAAA
CGGCTACCACATCC
>HOIR5KG01A91V1__(reversed) rank=0010056 x=407.0 y=1663.5 length=444
CATGCATGTCTAAGTACATACTTTTACATGGTGAAACCGCGAATGGCTCATTAAATCAGT
TATGGTTCCTTAGATCGTACAATCCTACTTGGATAACTGTGGTAATTCTAGAGCTAATAC
ATGAAACTGACGCTCCGACCCTCTGGGAAAGAGCGCGTTTATTAGAACAAGACCAGTCGG
GGTTCTGCCCCGTACGATTGGTGATACTGGATAACTTTGTGCAGATCGCACGGCCTCGCG
CCGGCGACGTATCTTTCAAATGTCTGCCCTATCAACTGTCGATGGTACGTGATATGCCTA
CCATGGTTGTAACGGGTAACGGGGAATCAGGGTTCGATTCCGGAGAGGGAGCATGAGAAA
CGGCTACCACATCC
>HOIR5KG01ABB7N__(reversed) rank=0010099 x=12.0 y=1.0 length=444
CATGCATGTCTAAGTACATACTTTTACATGGTGAAACCGCGAATGGCTCATTAAATCAGT
TATGGTTCCTTAGATCGTACAATCCTACTTGGATAACTGTGGTAATTCTAGAGCTAATAC
ATGAAACTGACGCTCCGACCCTCTGGGAAAGAGCGCGTTTATTAGAACAAGACCAGTCGG
GGTTCTGCCCCGTACGATTGGTGATACTGGATAACTTTGTGCAGATCGCACGGCCTCGCG
CCGGCGACGTATCTTTCAAATGTCTGCCCTATCAACTGTCGATGGTACGTGATATGCCTA
CCATGGTTGTAACGGGTAACGGGGAATCAGGGTTCGATTCCGGAGAGGGAGCATGAGAAA
CGGCTACCACATCC
>HOIR5KG01AHIGS__(reversed) rank=0010210 x=82.0 y=1322.0 length=444
CATGCATGTCTAAGTACATACTTTTACATGGTGAAACCGCGAATGGCTCATTAAATCAGT
TATGGTTCCTTAGATCGTACAATCCTACTTGGATAACTGTGGTAATTCTAGAGCTAATAC
ATGAAACTGACGCTCCGACCCTCTGGGAAAGAGCGCGTTTATTAGAACAAGACCAGTCGG
GGTTCTGCCCCGTACGATTGGTGATACTGGATAACTTTGTGCAGATCGCACGGCCTCGCG
CCGGCGACGTATCTTTCAAATGTCTGCCCTATCAACTGTCGATGGTACGTGATATGCCTA
CCATGGTTGTAACGGGTAACGGGGAATCAGGGTTCGATTCCGGAGAGGGAGCATGAGAAA
CGGCTACCACATCC
>HOIR5KG01A18QM__(reversed) rank=0010236 x=318.5 y=1836.0 length=444
CATGCATGTCTAAGTACATACTTTTACATGGTGAAACCGCGAATGGCTCATTAAATCAGT
TATGGTTCCTTAGATCGTACAATCCTACTTGGATAACTGTGGTAATTCTAGAGCTAATAC
ATGAAACTGACGCTCCGACCCTCTGGGAAAGAGCGCGTTTATTAGAACAAGACCAGTCGG
GGTTCTGCCCCGTACGATTGGTGATACTGGATAACTTTGTGCAGATCGCACGGCCTCGCG
CCGGCGACGTATCTTTCAAATGTCTGCCCTATCAACTGTCGATGGTACGTGATATGCCTA
CCATGGTTGTAACGGGTAACGGGGAATCAGGGTTCGATTCCGGAGAGGGAGCATGAGAAA
CGGCTACCACATCC
>HOIR5KG01AAG2F__(reversed) rank=0010342 x=2.0 y=597.0 length=444
CATGCATGTCTAAGTACATACTTTTACATGGTGAAACCGCGAATGGCTCATTAAATCAGT
TATGGTTCCTTAGATCGTACAATCCTACTTGGATAACTGTGGTAATTCTAGAGCTAATAC
ATGAAACTGACGCTCCGACCCTCTGGGAAAGAGCGCGTTTATTAGAACAAGACCAGTCGG
GGTTCTGCCCCGTACGATTGGTGATACTGGATAACTTTGTGCAGATCGCACGGCCTCGCG
CCGGCGACGTATCTTTCAAATGTCTGCCCTATCAACTGTCGATGGTACGTGATATGCCTA
CCATGGTTGTAACGGGTAACGGGGAATCAGGGTTCGATTCCGGAGAGGGAGCATGAGAAA
CGGCTACCACATCC
>HOIR5KG01A0Q2G__(reversed) rank=0010365 x=301.0 y=1910.0 length=444
CATGCATGTCTAAGTACATACTTTTACATGGTGAAACCGCGAATGGCTCATTAAATCAGT
TATGGTTCCTTAGATCGTACAATCCTACTTGGATAACTGTGGTAATTCTAGAGCTAATAC
ATGAAACTGACGCTCCGACCCTCTGGGAAAGAGCGCGTTTATTAGAACAAGACCAGTCGG
GGTTCTGCCCCGTACGATTGGTGATACTGGATAACTTTGTGCAGATCGCACGGCCTCGCG
CCGGCGACGTATCTTTCAAATGTCTGCCCTATCAACTGTCGATGGTACGTGATATGCCTA
CCATGGTTGTAACGGGTAACGGGGAATCAGGGTTCGATTCCGGAGAGGGAGCATGAGAAA
CGGCTACCACATCC
>HOIR5KG01AZKZN__(reversed) rank=0010371 x=288.5 y=625.0 length=444
CATGCATGTCTAAGTACATACTTTTACATGGTGAAACCGCGAATGGCTCATTAAATCAGT
TATGGTTCCTTAGATCGTACAATCCTACTTGGATAACTGTGGTAATTCTAGAGCTAATAC
ATGAAACTGACGCTCCGACCCTCTGGGAAAGAGCGCGTTTATTAGAACAAGACCAGTCGG
GGTTCTGCCCCGTACGATTGGTGATACTGGATAACTTTGTGCAGATCGCACGGCCTCGCG
CCGGCGACGTATCTTTCAAATGTCTGCCCTATCAACTGTCGATGGTACGTGATATGCCTA
CCATGGTTGTAACGGGTAACGGGGAATCAGGGTTCGATTCCGGAGAGGGAGCATGAGAAA
CGGCTACCACATCC
>HOIR5KG01BXUEW__(reversed) rank=0010395 x=678.5 y=1702.0 length=444
CATGCATGTCTAAGTACATACTTTTACATGGTGAAACCGCGAATGGCTCATTAAATCAGT
TATGGTTCCTTAGATCGTACAATCCTACTTGGATAACTGTGGTAATTCTAGAGCTAATAC
ATGAAACTGACGCTCCGACCCTCTGGGAAAGAGCGCGTTTATTAGAACAAGACCAGTCGG
GGTTCTGCCCCGTACGATTGGTGATACTGGATAACTTTGTGCAGATCGCACGGCCTCGCG
CCGGCGACGTATCTTTCAAATGTCTGCCCTATCAACTGTCGATGGTACGTGATATGCCTA
CCATGGTTGTAACGGGTAACGGGGAATCAGGGTTCGATTCCGGAGAGGGAGCATGAGAAA
CGGCTACCACATCC
>HOIR5KG01BLDCS__(reversed) rank=0010412 x=536.5 y=1354.0 length=444
CATGCATGTCTAAGTACATACTTTTACATGGTGAAACCGCGAATGGCTCATTAAATCAGT
TATGGTTCCTTAGATCGTACAATCCTACTTGGATAACTGTGGTAATTCTAGAGCTAATAC
ATGAAACTGACGCTCCGACCCTCTGGGAAAGAGCGCGTTTATTAGAACAAGACCAGTCGG
GGTTCTGCCCCGTACGATTGGTGATACTGGATAACTTTGTGCAGATCGCACGGCCTCGCG
CCGGCGACGTATCTTTCAAATGTCTGCCCTATCAACTGTCGATGGTACGTGATATGCCTA
CCATGGTTGTAACGGGTAACGGGGAATCAGGGTTCGATTCCGGAGAGGGAGCATGAGAAA
CGGCTACCACATCC
>HOIR5KG01BF0F2__(reversed) rank=0010506 x=475.0 y=1200.0 length=444
CATGCATGTCTAAGTACATACTTTTACATGGTGAAACCGCGAATGGCTCATTAAATCAGT
TATGGTTCCTTAGATCGTACAATCCTACTTGGATAACTGTGGTAATTCTAGAGCTAATAC
ATGAAACTGACGCTCCGACCCTCTGGGAAAGAGCGCGTTTATTAGAACAAGACCAGTCGG
GGTTCTGCCCCGTACGATTGGTGATACTGGATAACTTTGTGCAGATCGCACGGCCTCGCG
CCGGCGACGTATCTTTCAAATGTCTGCCCTATCAACTGTCGATGGTACGTGATATGCCTA
CCATGGTTGTAACGGGTAACGGGGAATCAGGGTTCGATTCCGGAGAGGGAGCATGAGAAA
CGGCTACCACATCC
>HOIR5KG01BPEYX__(reversed) rank=0010532 x=582.0 y=1655.5 length=444
CATGCATGTCTAAGTACATACTTTTACATGGTGAAACCGCGAATGGCTCATTAAATCAGT
TATGGTTCCTTAGATCGTACAATCCTACTTGGATAACTGTGGTAATTCTAGAGCTAATAC
ATGAAACTGACGCTCCGACCCTCTGGGAAAGAGCGCGTTTATTAGAACAAGACCAGTCGG
GGTTCTGCCCCGTACGATTGGTGATACTGGATAACTTTGTGCAGATCGCACGGCCTCGCG
CCGGCGACGTATCTTTCAAATGTCTGCCCTATCAACTGTCGATGGTACGTGATATGCCTA
CCATGGTTGTAACGGGTAACGGGGAATCAGGGTTCGATTCCGGAGAGGGAGCATGAGAAA
CGGCTACCACATCC
>HOIR5KG01AST8O__(reversed) rank=0010629 x=211.0 y=1414.5 length=444
CATGCATGTCTAAGTACATACTTTTACATGGTGAAACCGCGAATGGCTCATTAAATCAGT
TATGGTTCCTTAGATCGTACAATCCTACTTGGATAACTGTGGTAATTCTAGAGCTAATAC
ATGAAACTGACGCTCCGACCCTCTGGGAAAGAGCGCGTTTATTAGAACAAGACCAGTCGG
GGTTCTGCCCCGTACGATTGGTGATACTGGATAACTTTGTGCAGATCGCACGGCCTCGCG
CCGGCGACGTATCTTTCAAATGTCTGCCCTATCAACTGTCGATGGTACGTGATATGCCTA
CCATGGTTGTAACGGGTAACGGGGAATCAGGGTTCGATTCCGGAGAGGGAGCATGAGAAA
CGGCTACCACATCC
>HOIR5KG01AF347__(reversed) rank=0010664 x=66.5 y=1641.0 length=444
CATGCATGTCTAAGTACATACTTTTACATGGTGAAACCGCGAATGGCTCATTAAATCAGT
TATGGTTCCTTAGATCGTACAATCCTACTTGGATAACTGTGGTAATTCTAGAGCTAATAC
ATGAAACTGACGCTCCGACCCTCTGGGAAAGAGCGCGTTTATTAGAACAAGACCAGTCGG
GGTTCTGCCCCGTACGATTGGTGATACTGGATAACTTTGTGCAGATCGCACGGCCTCGCG
CCGGCGACGTATCTTTCAAATGTCTGCCCTATCAACTGTCGATGGTACGTGATATGCCTA
CCATGGTTGTAACGGGTAACGGGGAATCAGGGTTCGATTCCGGAGAGGGAGCATGAGAAA
CGGCTACCACATCC
>HOIR5KG01A9MBV__(reversed) rank=0010718 x=402.0 y=1977.5 length=444
CATGCATGTCTAAGTACATACTTTTACATGGTGAAACCGCGAATGGCTCATTAAATCAGT
TATGGTTCCTTAGATCGTACAATCCTACTTGGATAACTGTGGTAATTCTAGAGCTAATAC
ATGAAACTGACGCTCCGACCCTCTGGGAAAGAGCGCGTTTATTAGAACAAGACCAGTCGG
GGTTCTGCCCCGTACGATTGGTGATACTGGATAACTTTGTGCAGATCGCACGGCCTCGCG
CCGGCGACGTATCTTTCAAATGTCTGCCCTATCAACTGTCGATGGTACGTGATATGCCTA
CCATGGTTGTAACGGGTAACGGGGAATCAGGGTTCGATTCCGGAGAGGGAGCATGAGAAA
CGGCTACCACATCC
>HOIR5KG01BNDOI__(reversed) rank=0010719 x=559.0 y=880.0 length=444
CATGCATGTCTAAGTACATACTTTTACATGGTGAAACCGCGAATGGCTCATTAAATCAGT
TATGGTTCCTTAGATCGTACAATCCTACTTGGATAACTGTGGTAATTCTAGAGCTAATAC
ATGAAACTGACGCTCCGACCCTCTGGGAAAGAGCGCGTTTATTAGAACAAGACCAGTCGG
GGTTCTGCCCCGTACGATTGGTGATACTGGATAACTTTGTGCAGATCGCACGGCCTCGCG
CCGGCGACGTATCTTTCAAATGTCTGCCCTATCAACTGTCGATGGTACGTGATATGCCTA
CCATGGTTGTAACGGGTAACGGGGAATCAGGGTTCGATTCCGGAGAGGGAGCATGAGAAA
CGGCTACCACATCC
>HOIR5KG01AA6N1__(reversed) rank=0010741 x=10.5 y=1007.0 length=444
CATGCATGTCTAAGTACATACTTTTACATGGTGAAACCGCGAATGGCTCATTAAATCAGT
TATGGTTCCTTAGATCGTACAATCCTACTTGGATAACTGTGGTAATTCTAGAGCTAATAC
ATGAAACTGACGCTCCGACCCTCTGGGAAAGAGCGCGTTTATTAGAACAAGACCAGTCGG
GGTTCTGCCCCGTACGATTGGTGATACTGGATAACTTTGTGCAGATCGCACGGCCTCGCG
CCGGCGACGTATCTTTCAAATGTCTGCCCTATCAACTGTCGATGGTACGTGATATGCCTA
CCATGGTTGTAACGGGTAACGGGGAATCAGGGTTCGATTCCGGAGAGGGAGCATGAGAAA
CGGCTACCACATCC
>HOIR5KG01AP0AS__(reversed) rank=0010771 x=179.5 y=370.5 length=444
CATGCATGTCTAAGTACATACTTTTACATGGTGAAACCGCGAATGGCTCATTAAATCAGT
TATGGTTCCTTAGATCGTACAATCCTACTTGGATAACTGTGGTAATTCTAGAGCTAATAC
ATGAAACTGACGCTCCGACCCTCTGGGAAAGAGCGCGTTTATTAGAACAAGACCAGTCGG
GGTTCTGCCCCGTACGATTGGTGATACTGGATAACTTTGTGCAGATCGCACGGCCTCGCG
CCGGCGACGTATCTTTCAAATGTCTGCCCTATCAACTGTCGATGGTACGTGATATGCCTA
CCATGGTTGTAACGGGTAACGGGGAATCAGGGTTCGATTCCGGAGAGGGAGCATGAGAAA
CGGCTACCACATCC
>HOIR5KG01A85YW__(reversed) rank=0010868 x=397.0 y=1254.0 length=444
CATGCATGTCTAAGTACATACTTTTACATGGTGAAACCGCGAATGGCTCATTAAATCAGT
TATGGTTCCTTAGATCGTACAATCCTACTTGGATAACTGTGGTAATTCTAGAGCTAATAC
ATGAAACTGACGCTCCGACCCTCTGGGAAAGAGCGCGTTTATTAGAACAAGACCAGTCGG
GGTTCTGCCCCGTACGATTGGTGATACTGGATAACTTTGTGCAGATCGCACGGCCTCGCG
CCGGCGACGTATCTTTCAAATGTCTGCCCTATCAACTGTCGATGGTACGTGATATGCCTA
CCATGGTTGTAACGGGTAACGGGGAATCAGGGTTCGATTCCGGAGAGGGAGCATGAGAAA
CGGCTACCACATCC
>HOIR5KG01A2666__(reversed) rank=0010912 x=329.5 y=1440.0 length=444
CATGCATGTCTAAGTACATACTTTTACATGGTGAAACCGCGAATGGCTCATTAAATCAGT
TATGGTTCCTTAGATCGTACAATCCTACTTGGATAACTGTGGTAATTCTAGAGCTAATAC
ATGAAACTGACGCTCCGACCCTCTGGGAAAGAGCGCGTTTATTAGAACAAGACCAGTCGG
GGTTCTGCCCCGTACGATTGGTGATACTGGATAACTTTGTGCAGATCGCACGGCCTCGCG
CCGGCGACGTATCTTTCAAATGTCTGCCCTATCAACTGTCGATGGTACGTGATATGCCTA
CCATGGTTGTAACGGGTAACGGGGAATCAGGGTTCGATTCCGGAGAGGGAGCATGAGAAA
CGGCTACCACATCC
>HOIR5KG01AC1CY__(reversed) rank=0010944 x=31.0 y=1424.0 length=444
CATGCATGTCTAAGTACATACTTTTACATGGTGAAACCGCGAATGGCTCATTAAATCAGT
TATGGTTCCTTAGATCGTACAATCCTACTTGGATAACTGTGGTAATTCTAGAGCTAATAC
ATGAAACTGACGCTCCGACCCTCTGGGAAAGAGCGCGTTTATTAGAACAAGACCAGTCGG
GGTTCTGCCCCGTACGATTGGTGATACTGGATAACTTTGTGCAGATCGCACGGCCTCGCG
CCGGCGACGTATCTTTCAAATGTCTGCCCTATCAACTGTCGATGGTACGTGATATGCCTA
CCATGGTTGTAACGGGTAACGGGGAATCAGGGTTCGATTCCGGAGAGGGAGCATGAGAAA
CGGCTACCACATCC
>HOIR5KG01A94OQ__(reversed) rank=0011006 x=408.0 y=1192.0 length=444
CATGCATGTCTAAGTACATACTTTTACATGGTGAAACCGCGAATGGCTCATTAAATCAGT
TATGGTTCCTTAGATCGTACAATCCTACTTGGATAACTGTGGTAATTCTAGAGCTAATAC
ATGAAACTGACGCTCCGACCCTCTGGGAAAGAGCGCGTTTATTAGAACAAGACCAGTCGG
GGTTCTGCCCCGTACGATTGGTGATACTGGATAACTTTGTGCAGATCGCACGGCCTCGCG
CCGGCGACGTATCTTTCAAATGTCTGCCCTATCAACTGTCGATGGTACGTGATATGCCTA
CCATGGTTGTAACGGGTAACGGGGAATCAGGGTTCGATTCCGGAGAGGGAGCATGAGAAA
CGGCTACCACATCC
>HOIR5KG01A0GAF__(reversed) rank=0011083 x=298.0 y=229.0 length=444
CATGCATGTCTAAGTACATACTTTTACATGGTGAAACCGCGAATGGCTCATTAAATCAGT
TATGGTTCCTTAGATCGTACAATCCTACTTGGATAACTGTGGTAATTCTAGAGCTAATAC
ATGAAACTGACGCTCCGACCCTCTGGGAAAGAGCGCGTTTATTAGAACAAGACCAGTCGG
GGTTCTGCCCCGTACGATTGGTGATACTGGATAACTTTGTGCAGATCGCACGGCCTCGCG
CCGGCGACGTATCTTTCAAATGTCTGCCCTATCAACTGTCGATGGTACGTGATATGCCTA
CCATGGTTGTAACGGGTAACGGGGAATCAGGGTTCGATTCCGGAGAGGGAGCATGAGAAA
CGGCTACCACATCC
>HOIR5KG01AJCXQ__(reversed) rank=0011220 x=103.0 y=1452.0 length=444
CATGCATGTCTAAGTACATACTTTTACATGGTGAAACCGCGAATGGCTCATTAAATCAGT
TATGGTTCCTTAGATCGTACAATCCTACTTGGATAACTGTGGTAATTCTAGAGCTAATAC
ATGAAACTGACGCTCCGACCCTCTGGGAAAGAGCGCGTTTATTAGAACAAGACCAGTCGG
GGTTCTGCCCCGTACGATTGGTGATACTGGATAACTTTGTGCAGATCGCACGGCCTCGCG
CCGGCGACGTATCTTTCAAATGTCTGCCCTATCAACTGTCGATGGTACGTGATATGCCTA
CCATGGTTGTAACGGGTAACGGGGAATCAGGGTTCGATTCCGGAGAGGGAGCATGAGAAA
CGGCTACCACATCC
>HOIR5KG01BVZFD__(reversed) rank=0011346 x=657.0 y=903.5 length=444
CATGCATGTCTAAGTACATACTTTTACATGGTGAAACCGCGAATGGCTCATTAAATCAGT
TATGGTTCCTTAGATCGTACAATCCTACTTGGATAACTGTGGTAATTCTAGAGCTAATAC
ATGAAACTGACGCTCCGACCCTCTGGGAAAGAGCGCGTTTATTAGAACAAGACCAGTCGG
GGTTCTGCCCCGTACGATTGGTGATACTGGATAACTTTGTGCAGATCGCACGGCCTCGCG
CCGGCGACGTATCTTTCAAATGTCTGCCCTATCAACTGTCGATGGTACGTGATATGCCTA
CCATGGTTGTAACGGGTAACGGGGAATCAGGGTTCGATTCCGGAGAGGGAGCATGAGAAA
CGGCTACCACATCC
>HOIR5KG01AL8E0__(reversed) rank=0011347 x=136.5 y=394.5 length=444
CATGCATGTCTAAGTACATACTTTTACATGGTGAAACCGCGAATGGCTCATTAAATCAGT
TATGGTTCCTTAGATCGTACAATCCTACTTGGATAACTGTGGTAATTCTAGAGCTAATAC
ATGAAACTGACGCTCCGACCCTCTGGGAAAGAGCGCGTTTATTAGAACAAGACCAGTCGG
GGTTCTGCCCCGTACGATTGGTGATACTGGATAACTTTGTGCAGATCGCACGGCCTCGCG
CCGGCGACGTATCTTTCAAATGTCTGCCCTATCAACTGTCGATGGTACGTGATATGCCTA
CCATGGTTGTAACGGGTAACGGGGAATCAGGGTTCGATTCCGGAGAGGGAGCATGAGAAA
CGGCTACCACATCC
>HOIR5KG01BP4D7__(reversed) rank=0011465 x=590.0 y=1837.0 length=444
CATGCATGTCTAAGTACATACTTTTACATGGTGAAACCGCGAATGGCTCATTAAATCAGT
TATGGTTCCTTAGATCGTACAATCCTACTTGGATAACTGTGGTAATTCTAGAGCTAATAC
ATGAAACTGACGCTCCGACCCTCTGGGAAAGAGCGCGTTTATTAGAACAAGACCAGTCGG
GGTTCTGCCCCGTACGATTGGTGATACTGGATAACTTTGTGCAGATCGCACGGCCTCGCG
CCGGCGACGTATCTTTCAAATGTCTGCCCTATCAACTGTCGATGGTACGTGATATGCCTA
CCATGGTTGTAACGGGTAACGGGGAATCAGGGTTCGATTCCGGAGAGGGAGCATGAGAAA
CGGCTACCACATCC
>HOIR5KG01BNDKC__(reversed) rank=0011475 x=559.0 y=730.0 length=444
CATGCATGTCTAAGTACATACTTTTACATGGTGAAACCGCGAATGGCTCATTAAATCAGT
TATGGTTCCTTAGATCGTACAATCCTACTTGGATAACTGTGGTAATTCTAGAGCTAATAC
ATGAAACTGACGCTCCGACCCTCTGGGAAAGAGCGCGTTTATTAGAACAAGACCAGTCGG
GGTTCTGCCCCGTACGATTGGTGATACTGGATAACTTTGTGCAGATCGCACGGCCTCGCG
CCGGCGACGTATCTTTCAAATGTCTGCCCTATCAACTGTCGATGGTACGTGATATGCCTA
CCATGGTTGTAACGGGTAACGGGGAATCAGGGTTCGATTCCGGAGAGGGAGCATGAGAAA
CGGCTACCACATCC
>HOIR5KG01BDTP9__(reversed) rank=0011536 x=450.0 y=1583.5 length=444
CATGCATGTCTAAGTACATACTTTTACATGGTGAAACCGCGAATGGCTCATTAAATCAGT
TATGGTTCCTTAGATCGTACAATCCTACTTGGATAACTGTGGTAATTCTAGAGCTAATAC
ATGAAACTGACGCTCCGACCCTCTGGGAAAGAGCGCGTTTATTAGAACAAGACCAGTCGG
GGTTCTGCCCCGTACGATTGGTGATACTGGATAACTTTGTGCAGATCGCACGGCCTCGCG
CCGGCGACGTATCTTTCAAATGTCTGCCCTATCAACTGTCGATGGTACGTGATATGCCTA
CCATGGTTGTAACGGGTAACGGGGAATCAGGGTTCGATTCCGGAGAGGGAGCATGAGAAA
CGGCTACCACATCC
>HOIR5KG01BSMZ1__(reversed) rank=0011576 x=619.5 y=479.0 length=444
CATGCATGTCTAAGTACATACTTTTACATGGTGAAACCGCGAATGGCTCATTAAATCAGT
TATGGTTCCTTAGATCGTACAATCCTACTTGGATAACTGTGGTAATTCTAGAGCTAATAC
ATGAAACTGACGCTCCGACCCTCTGGGAAAGAGCGCGTTTATTAGAACAAGACCAGTCGG
GGTTCTGCCCCGTACGATTGGTGATACTGGATAACTTTGTGCAGATCGCACGGCCTCGCG
CCGGCGACGTATCTTTCAAATGTCTGCCCTATCAACTGTCGATGGTACGTGATATGCCTA
CCATGGTTGTAACGGGTAACGGGGAATCAGGGTTCGATTCCGGAGAGGGAGCATGAGAAA
CGGCTACCACATCC
>HOIR5KG01AQ3CR__(reversed) rank=0011609 x=191.5 y=1833.0 length=444
CATGCATGTCTAAGTACATACTTTTACATGGTGAAACCGCGAATGGCTCATTAAATCAGT
TATGGTTCCTTAGATCGTACAATCCTACTTGGATAACTGTGGTAATTCTAGAGCTAATAC
ATGAAACTGACGCTCCGACCCTCTGGGAAAGAGCGCGTTTATTAGAACAAGACCAGTCGG
GGTTCTGCCCCGTACGATTGGTGATACTGGATAACTTTGTGCAGATCGCACGGCCTCGCG
CCGGCGACGTATCTTTCAAATGTCTGCCCTATCAACTGTCGATGGTACGTGATATGCCTA
CCATGGTTGTAACGGGTAACGGGGAATCAGGGTTCGATTCCGGAGAGGGAGCATGAGAAA
CGGCTACCACATCC
>HOIR5KG01B1E91__(reversed) rank=0011753 x=719.0 y=775.0 length=444
CATGCATGTCTAAGTACATACTTTTACATGGTGAAACCGCGAATGGCTCATTAAATCAGT
TATGGTTCCTTAGATCGTACAATCCTACTTGGATAACTGTGGTAATTCTAGAGCTAATAC
ATGAAACTGACGCTCCGACCCTCTGGGAAAGAGCGCGTTTATTAGAACAAGACCAGTCGG
GGTTCTGCCCCGTACGATTGGTGATACTGGATAACTTTGTGCAGATCGCACGGCCTCGCG
CCGGCGACGTATCTTTCAAATGTCTGCCCTATCAACTGTCGATGGTACGTGATATGCCTA
CCATGGTTGTAACGGGTAACGGGGAATCAGGGTTCGATTCCGGAGAGGGAGCATGAGAAA
CGGCTACCACATCC
>HOIR5KG01AGVW5__(reversed) rank=0011824 x=75.0 y=775.5 length=444
CATGCATGTCTAAGTACATACTTTTACATGGTGAAACCGCGAATGGCTCATTAAATCAGT
TATGGTTCCTTAGATCGTACAATCCTACTTGGATAACTGTGGTAATTCTAGAGCTAATAC
ATGAAACTGACGCTCCGACCCTCTGGGAAAGAGCGCGTTTATTAGAACAAGACCAGTCGG
GGTTCTGCCCCGTACGATTGGTGATACTGGATAACTTTGTGCAGATCGCACGGCCTCGCG
CCGGCGACGTATCTTTCAAATGTCTGCCCTATCAACTGTCGATGGTACGTGATATGCCTA
CCATGGTTGTAACGGGTAACGGGGAATCAGGGTTCGATTCCGGAGAGGGAGCATGAGAAA
CGGCTACCACATCC
>HOIR5KG01ACXR7__(reversed) rank=0011859 x=30.0 y=885.0 length=444
CATGCATGTCTAAGTACATACTTTTACATGGTGAAACCGCGAATGGCTCATTAAATCAGT
TATGGTTCCTTAGATCGTACAATCCTACTTGGATAACTGTGGTAATTCTAGAGCTAATAC
ATGAAACTGACGCTCCGACCCTCTGGGAAAGAGCGCGTTTATTAGAACAAGACCAGTCGG
GGTTCTGCCCCGTACGATTGGTGATACTGGATAACTTTGTGCAGATCGCACGGCCTCGCG
CCGGCGACGTATCTTTCAAATGTCTGCCCTATCAACTGTCGATGGTACGTGATATGCCTA
CCATGGTTGTAACGGGTAACGGGGAATCAGGGTTCGATTCCGGAGAGGGAGCATGAGAAA
CGGCTACCACATCC
>HOIR5KG01AGPJX__(reversed) rank=0011892 x=73.5 y=715.0 length=444
CATGCATGTCTAAGTACATACTTTTACATGGTGAAACCGCGAATGGCTCATTAAATCAGT
TATGGTTCCTTAGATCGTACAATCCTACTTGGATAACTGTGGTAATTCTAGAGCTAATAC
ATGAAACTGACGCTCCGACCCTCTGGGAAAGAGCGCGTTTATTAGAACAAGACCAGTCGG
GGTTCTGCCCCGTACGATTGGTGATACTGGATAACTTTGTGCAGATCGCACGGCCTCGCG
CCGGCGACGTATCTTTCAAATGTCTGCCCTATCAACTGTCGATGGTACGTGATATGCCTA
CCATGGTTGTAACGGGTAACGGGGAATCAGGGTTCGATTCCGGAGAGGGAGCATGAGAAA
CGGCTACCACATCC
>HOIR5KG01BCHUL__(reversed) rank=0011930 x=435.0 y=971.5 length=444
CATGCATGTCTAAGTACATACTTTTACATGGTGAAACCGCGAATGGCTCATTAAATCAGT
TATGGTTCCTTAGATCGTACAATCCTACTTGGATAACTGTGGTAATTCTAGAGCTAATAC
ATGAAACTGACGCTCCGACCCTCTGGGAAAGAGCGCGTTTATTAGAACAAGACCAGTCGG
GGTTCTGCCCCGTACGATTGGTGATACTGGATAACTTTGTGCAGATCGCACGGCCTCGCG
CCGGCGACGTATCTTTCAAATGTCTGCCCTATCAACTGTCGATGGTACGTGATATGCCTA
CCATGGTTGTAACGGGTAACGGGGAATCAGGGTTCGATTCCGGAGAGGGAGCATGAGAAA
CGGCTACCACATCC
>HOIR5KG01AR18E__(reversed) rank=0011951 x=202.0 y=1980.0 length=444
CATGCATGTCTAAGTACATACTTTTACATGGTGAAACCGCGAATGGCTCATTAAATCAGT
TATGGTTCCTTAGATCGTACAATCCTACTTGGATAACTGTGGTAATTCTAGAGCTAATAC
ATGAAACTGACGCTCCGACCCTCTGGGAAAGAGCGCGTTTATTAGAACAAGACCAGTCGG
GGTTCTGCCCCGTACGATTGGTGATACTGGATAACTTTGTGCAGATCGCACGGCCTCGCG
CCGGCGACGTATCTTTCAAATGTCTGCCCTATCAACTGTCGATGGTACGTGATATGCCTA
CCATGGTTGTAACGGGTAACGGGGAATCAGGGTTCGATTCCGGAGAGGGAGCATGAGAAA
CGGCTACCACATCC
>HOIR5KG01AQ8TM__(reversed) rank=0012011 x=193.0 y=728.5 length=444
CATGCATGTCTAAGTACATACTTTTACATGGTGAAACCGCGAATGGCTCATTAAATCAGT
TATGGTTCCTTAGATCGTACAATCCTACTTGGATAACTGTGGTAATTCTAGAGCTAATAC
ATGAAACTGACGCTCCGACCCTCTGGGAAAGAGCGCGTTTATTAGAACAAGACCAGTCGG
GGTTCTGCCCCGTACGATTGGTGATACTGGATAACTTTGTGCAGATCGCACGGCCTCGCG
CCGGCGACGTATCTTTCAAATGTCTGCCCTATCAACTGTCGATGGTACGTGATATGCCTA
CCATGGTTGTAACGGGTAACGGGGAATCAGGGTTCGATTCCGGAGAGGGAGCATGAGAAA
CGGCTACCACATCC
>HOIR5KG01BWYTE__(reversed) rank=0012015 x=668.0 y=1712.0 length=444
CATGCATGTCTAAGTACATACTTTTACATGGTGAAACCGCGAATGGCTCATTAAATCAGT
TATGGTTCCTTAGATCGTACAATCCTACTTGGATAACTGTGGTAATTCTAGAGCTAATAC
ATGAAACTGACGCTCCGACCCTCTGGGAAAGAGCGCGTTTATTAGAACAAGACCAGTCGG
GGTTCTGCCCCGTACGATTGGTGATACTGGATAACTTTGTGCAGATCGCACGGCCTCGCG
CCGGCGACGTATCTTTCAAATGTCTGCCCTATCAACTGTCGATGGTACGTGATATGCCTA
CCATGGTTGTAACGGGTAACGGGGAATCAGGGTTCGATTCCGGAGAGGGAGCATGAGAAA
CGGCTACCACATCC
>HOIR5KG01A4762__(reversed) rank=0012046 x=352.0 y=1836.5 length=444
CATGCATGTCTAAGTACATACTTTTACATGGTGAAACCGCGAATGGCTCATTAAATCAGT
TATGGTTCCTTAGATCGTACAATCCTACTTGGATAACTGTGGTAATTCTAGAGCTAATAC
ATGAAACTGACGCTCCGACCCTCTGGGAAAGAGCGCGTTTATTAGAACAAGACCAGTCGG
GGTTCTGCCCCGTACGATTGGTGATACTGGATAACTTTGTGCAGATCGCACGGCCTCGCG
CCGGCGACGTATCTTTCAAATGTCTGCCCTATCAACTGTCGATGGTACGTGATATGCCTA
CCATGGTTGTAACGGGTAACGGGGAATCAGGGTTCGATTCCGGAGAGGGAGCATGAGAAA
CGGCTACCACATCC
>HOIR5KG01AB51W__(reversed) rank=0012104 x=21.0 y=1810.0 length=444
CATGCATGTCTAAGTACATACTTTTACATGGTGAAACCGCGAATGGCTCATTAAATCAGT
TATGGTTCCTTAGATCGTACAATCCTACTTGGATAACTGTGGTAATTCTAGAGCTAATAC
ATGAAACTGACGCTCCGACCCTCTGGGAAAGAGCGCGTTTATTAGAACAAGACCAGTCGG
GGTTCTGCCCCGTACGATTGGTGATACTGGATAACTTTGTGCAGATCGCACGGCCTCGCG
CCGGCGACGTATCTTTCAAATGTCTGCCCTATCAACTGTCGATGGTACGTGATATGCCTA
CCATGGTTGTAACGGGTAACGGGGAATCAGGGTTCGATTCCGGAGAGGGAGCATGAGAAA
CGGCTACCACATCC
>HOIR5KG01A8VOY__(reversed) rank=0012105 x=394.5 y=224.5 length=444
CATGCATGTCTAAGTACATACTTTTACATGGTGAAACCGCGAATGGCTCATTAAATCAGT
TATGGTTCCTTAGATCGTACAATCCTACTTGGATAACTGTGGTAATTCTAGAGCTAATAC
ATGAAACTGACGCTCCGACCCTCTGGGAAAGAGCGCGTTTATTAGAACAAGACCAGTCGG
GGTTCTGCCCCGTACGATTGGTGATACTGGATAACTTTGTGCAGATCGCACGGCCTCGCG
CCGGCGACGTATCTTTCAAATGTCTGCCCTATCAACTGTCGATGGTACGTGATATGCCTA
CCATGGTTGTAACGGGTAACGGGGAATCAGGGTTCGATTCCGGAGAGGGAGCATGAGAAA
CGGCTACCACATCC
>HOIR5KG01BIWM4__(reversed) rank=0012141 x=508.0 y=1070.0 length=444
CATGCATGTCTAAGTACATACTTTTACATGGTGAAACCGCGAATGGCTCATTAAATCAGT
TATGGTTCCTTAGATCGTACAATCCTACTTGGATAACTGTGGTAATTCTAGAGCTAATAC
ATGAAACTGACGCTCCGACCCTCTGGGAAAGAGCGCGTTTATTAGAACAAGACCAGTCGG
GGTTCTGCCCCGTACGATTGGTGATACTGGATAACTTTGTGCAGATCGCACGGCCTCGCG
CCGGCGACGTATCTTTCAAATGTCTGCCCTATCAACTGTCGATGGTACGTGATATGCCTA
CCATGGTTGTAACGGGTAACGGGGAATCAGGGTTCGATTCCGGAGAGGGAGCATGAGAAA
CGGCTACCACATCC
>HOIR5KG01BMSCU__(reversed) rank=0012161 x=552.5 y=1916.0 length=444
CATGCATGTCTAAGTACATACTTTTACATGGTGAAACCGCGAATGGCTCATTAAATCAGT
TATGGTTCCTTAGATCGTACAATCCTACTTGGATAACTGTGGTAATTCTAGAGCTAATAC
ATGAAACTGACGCTCCGACCCTCTGGGAAAGAGCGCGTTTATTAGAACAAGACCAGTCGG
GGTTCTGCCCCGTACGATTGGTGATACTGGATAACTTTGTGCAGATCGCACGGCCTCGCG
CCGGCGACGTATCTTTCAAATGTCTGCCCTATCAACTGTCGATGGTACGTGATATGCCTA
CCATGGTTGTAACGGGTAACGGGGAATCAGGGTTCGATTCCGGAGAGGGAGCATGAGAAA
CGGCTACCACATCC
>HOIR5KG01BA2J7__(reversed) rank=0012403 x=419.0 y=37.0 length=444
CATGCATGTCTAAGTACATACTTTTACATGGTGAAACCGCGAATGGCTCATTAAATCAGT
TATGGTTCCTTAGATCGTACAATCCTACTTGGATAACTGTGGTAATTCTAGAGCTAATAC
ATGAAACTGACGCTCCGACCCTCTGGGAAAGAGCGCGTTTATTAGAACAAGACCAGTCGG
GGTTCTGCCCCGTACGATTGGTGATACTGGATAACTTTGTGCAGATCGCACGGCCTCGCG
CCGGCGACGTATCTTTCAAATGTCTGCCCTATCAACTGTCGATGGTACGTGATATGCCTA
CCATGGTTGTAACGGGTAACGGGGAATCAGGGTTCGATTCCGGAGAGGGAGCATGAGAAA
CGGCTACCACATCC
>HOIR5KG01AVGVO__(reversed) rank=0012618 x=241.0 y=1186.0 length=444
CATGCATGTCTAAGTACATACTTTTACATGGTGAAACCGCGAATGGCTCATTAAATCAGT
TATGGTTCCTTAGATCGTACAATCCTACTTGGATAACTGTGGTAATTCTAGAGCTAATAC
ATGAAACTGACGCTCCGACCCTCTGGGAAAGAGCGCGTTTATTAGAACAAGACCAGTCGG
GGTTCTGCCCCGTACGATTGGTGATACTGGATAACTTTGTGCAGATCGCACGGCCTCGCG
CCGGCGACGTATCTTTCAAATGTCTGCCCTATCAACTGTCGATGGTACGTGATATGCCTA
CCATGGTTGTAACGGGTAACGGGGAATCAGGGTTCGATTCCGGAGAGGGAGCATGAGAAA
CGGCTACCACATCC
>HOIR5KG01BPWUG__(reversed) rank=0012716 x=588.5 y=246.5 length=444
CATGCATGTCTAAGTACATACTTTTACATGGTGAAACCGCGAATGGCTCATTAAATCAGT
TATGGTTCCTTAGATCGTACAATCCTACTTGGATAACTGTGGTAATTCTAGAGCTAATAC
ATGAAACTGACGCTCCGACCCTCTGGGAAAGAGCGCGTTTATTAGAACAAGACCAGTCGG
GGTTCTGCCCCGTACGATTGGTGATACTGGATAACTTTGTGCAGATCGCACGGCCTCGCG
CCGGCGACGTATCTTTCAAATGTCTGCCCTATCAACTGTCGATGGTACGTGATATGCCTA
CCATGGTTGTAACGGGTAACGGGGAATCAGGGTTCGATTCCGGAGAGGGAGCATGAGAAA
CGGCTACCACATCC
>HOIR5KG01ASZIL__(reversed) rank=0012774 x=213.5 y=59.0 length=444
CATGCATGTCTAAGTACATACTTTTACATGGTGAAACCGCGAATGGCTCATTAAATCAGT
TATGGTTCCTTAGATCGTACAATCCTACTTGGATAACTGTGGTAATTCTAGAGCTAATAC
ATGAAACTGACGCTCCGACCCTCTGGGAAAGAGCGCGTTTATTAGAACAAGACCAGTCGG
GGTTCTGCCCCGTACGATTGGTGATACTGGATAACTTTGTGCAGATCGCACGGCCTCGCG
CCGGCGACGTATCTTTCAAATGTCTGCCCTATCAACTGTCGATGGTACGTGATATGCCTA
CCATGGTTGTAACGGGTAACGGGGAATCAGGGTTCGATTCCGGAGAGGGAGCATGAGAAA
CGGCTACCACATCC
>HOIR5KG01B0DD5__(reversed) rank=0012840 x=707.0 y=827.5 length=444
CATGCATGTCTAAGTACATACTTTTACATGGTGAAACCGCGAATGGCTCATTAAATCAGT
TATGGTTCCTTAGATCGTACAATCCTACTTGGATAACTGTGGTAATTCTAGAGCTAATAC
ATGAAACTGACGCTCCGACCCTCTGGGAAAGAGCGCGTTTATTAGAACAAGACCAGTCGG
GGTTCTGCCCCGTACGATTGGTGATACTGGATAACTTTGTGCAGATCGCACGGCCTCGCG
CCGGCGACGTATCTTTCAAATGTCTGCCCTATCAACTGTCGATGGTACGTGATATGCCTA
CCATGGTTGTAACGGGTAACGGGGAATCAGGGTTCGATTCCGGAGAGGGAGCATGAGAAA
CGGCTACCACATCC
>HOIR5KG01BA6OQ__(reversed) rank=0012863 x=420.5 y=1288.0 length=444
CATGCATGTCTAAGTACATACTTTTACATGGTGAAACCGCGAATGGCTCATTAAATCAGT
TATGGTTCCTTAGATCGTACAATCCTACTTGGATAACTGTGGTAATTCTAGAGCTAATAC
ATGAAACTGACGCTCCGACCCTCTGGGAAAGAGCGCGTTTATTAGAACAAGACCAGTCGG
GGTTCTGCCCCGTACGATTGGTGATACTGGATAACTTTGTGCAGATCGCACGGCCTCGCG
CCGGCGACGTATCTTTCAAATGTCTGCCCTATCAACTGTCGATGGTACGTGATATGCCTA
CCATGGTTGTAACGGGTAACGGGGAATCAGGGTTCGATTCCGGAGAGGGAGCATGAGAAA
CGGCTACCACATCC
>HOIR5KG01BZR00__(reversed) rank=0012957 x=700.0 y=1810.5 length=444
CATGCATGTCTAAGTACATACTTTTACATGGTGAAACCGCGAATGGCTCATTAAATCAGT
TATGGTTCCTTAGATCGTACAATCCTACTTGGATAACTGTGGTAATTCTAGAGCTAATAC
ATGAAACTGACGCTCCGACCCTCTGGGAAAGAGCGCGTTTATTAGAACAAGACCAGTCGG
GGTTCTGCCCCGTACGATTGGTGATACTGGATAACTTTGTGCAGATCGCACGGCCTCGCG
CCGGCGACGTATCTTTCAAATGTCTGCCCTATCAACTGTCGATGGTACGTGATATGCCTA
CCATGGTTGTAACGGGTAACGGGGAATCAGGGTTCGATTCCGGAGAGGGAGCATGAGAAA
CGGCTACCACATCC
>HOIR5KG01ANM0G__(reversed) rank=0013002 x=152.5 y=430.5 length=444
CATGCATGTCTAAGTACATACTTTTACATGGTGAAACCGCGAATGGCTCATTAAATCAGT
TATGGTTCCTTAGATCGTACAATCCTACTTGGATAACTGTGGTAATTCTAGAGCTAATAC
ATGAAACTGACGCTCCGACCCTCTGGGAAAGAGCGCGTTTATTAGAACAAGACCAGTCGG
GGTTCTGCCCCGTACGATTGGTGATACTGGATAACTTTGTGCAGATCGCACGGCCTCGCG
CCGGCGACGTATCTTTCAAATGTCTGCCCTATCAACTGTCGATGGTACGTGATATGCCTA
CCATGGTTGTAACGGGTAACGGGGAATCAGGGTTCGATTCCGGAGAGGGAGCATGAGAAA
CGGCTACCACATCC
>HOIR5KG01BK6PT__(reversed) rank=0013016 x=534.0 y=943.0 length=444
CATGCATGTCTAAGTACATACTTTTACATGGTGAAACCGCGAATGGCTCATTAAATCAGT
TATGGTTCCTTAGATCGTACAATCCTACTTGGATAACTGTGGTAATTCTAGAGCTAATAC
ATGAAACTGACGCTCCGACCCTCTGGGAAAGAGCGCGTTTATTAGAACAAGACCAGTCGG
GGTTCTGCCCCGTACGATTGGTGATACTGGATAACTTTGTGCAGATCGCACGGCCTCGCG
CCGGCGACGTATCTTTCAAATGTCTGCCCTATCAACTGTCGATGGTACGTGATATGCCTA
CCATGGTTGTAACGGGTAACGGGGAATCAGGGTTCGATTCCGGAGAGGGAGCATGAGAAA
CGGCTACCACATCC
>HOIR5KG01BM3L3__(reversed) rank=0013040 x=556.0 y=121.5 length=444
CATGCATGTCTAAGTACATACTTTTACATGGTGAAACCGCGAATGGCTCATTAAATCAGT
TATGGTTCCTTAGATCGTACAATCCTACTTGGATAACTGTGGTAATTCTAGAGCTAATAC
ATGAAACTGACGCTCCGACCCTCTGGGAAAGAGCGCGTTTATTAGAACAAGACCAGTCGG
GGTTCTGCCCCGTACGATTGGTGATACTGGATAACTTTGTGCAGATCGCACGGCCTCGCG
CCGGCGACGTATCTTTCAAATGTCTGCCCTATCAACTGTCGATGGTACGTGATATGCCTA
CCATGGTTGTAACGGGTAACGGGGAATCAGGGTTCGATTCCGGAGAGGGAGCATGAGAAA
CGGCTACCACATCC
>HOIR5KG01BU27V__(reversed) rank=0013063 x=647.5 y=121.0 length=444
CATGCATGTCTAAGTACATACTTTTACATGGTGAAACCGCGAATGGCTCATTAAATCAGT
TATGGTTCCTTAGATCGTACAATCCTACTTGGATAACTGTGGTAATTCTAGAGCTAATAC
ATGAAACTGACGCTCCGACCCTCTGGGAAAGAGCGCGTTTATTAGAACAAGACCAGTCGG
GGTTCTGCCCCGTACGATTGGTGATACTGGATAACTTTGTGCAGATCGCACGGCCTCGCG
CCGGCGACGTATCTTTCAAATGTCTGCCCTATCAACTGTCGATGGTACGTGATATGCCTA
CCATGGTTGTAACGGGTAACGGGGAATCAGGGTTCGATTCCGGAGAGGGAGCATGAGAAA
CGGCTACCACATCC
>HOIR5KG01AS9S1__(reversed) rank=0013164 x=216.0 y=1107.5 length=444
CATGCATGTCTAAGTACATACTTTTACATGGTGAAACCGCGAATGGCTCATTAAATCAGT
TATGGTTCCTTAGATCGTACAATCCTACTTGGATAACTGTGGTAATTCTAGAGCTAATAC
ATGAAACTGACGCTCCGACCCTCTGGGAAAGAGCGCGTTTATTAGAACAAGACCAGTCGG
GGTTCTGCCCCGTACGATTGGTGATACTGGATAACTTTGTGCAGATCGCACGGCCTCGCG
CCGGCGACGTATCTTTCAAATGTCTGCCCTATCAACTGTCGATGGTACGTGATATGCCTA
CCATGGTTGTAACGGGTAACGGGGAATCAGGGTTCGATTCCGGAGAGGGAGCATGAGAAA
CGGCTACCACATCC
>HOIR5KG01AZ3VL__(reversed) rank=0013166 x=294.0 y=527.0 length=444
CATGCATGTCTAAGTACATACTTTTACATGGTGAAACCGCGAATGGCTCATTAAATCAGT
TATGGTTCCTTAGATCGTACAATCCTACTTGGATAACTGTGGTAATTCTAGAGCTAATAC
ATGAAACTGACGCTCCGACCCTCTGGGAAAGAGCGCGTTTATTAGAACAAGACCAGTCGG
GGTTCTGCCCCGTACGATTGGTGATACTGGATAACTTTGTGCAGATCGCACGGCCTCGCG
CCGGCGACGTATCTTTCAAATGTCTGCCCTATCAACTGTCGATGGTACGTGATATGCCTA
CCATGGTTGTAACGGGTAACGGGGAATCAGGGTTCGATTCCGGAGAGGGAGCATGAGAAA
CGGCTACCACATCC
>HOIR5KG01AOX3A__(reversed) rank=0013281 x=167.0 y=4.5 length=444
CATGCATGTCTAAGTACATACTTTTACATGGTGAAACCGCGAATGGCTCATTAAATCAGT
TATGGTTCCTTAGATCGTACAATCCTACTTGGATAACTGTGGTAATTCTAGAGCTAATAC
ATGAAACTGACGCTCCGACCCTCTGGGAAAGAGCGCGTTTATTAGAACAAGACCAGTCGG
GGTTCTGCCCCGTACGATTGGTGATACTGGATAACTTTGTGCAGATCGCACGGCCTCGCG
CCGGCGACGTATCTTTCAAATGTCTGCCCTATCAACTGTCGATGGTACGTGATATGCCTA
CCATGGTTGTAACGGGTAACGGGGAATCAGGGTTCGATTCCGGAGAGGGAGCATGAGAAA
CGGCTACCACATCC
>HOIR5KG01A47K0__(reversed) rank=0013340 x=352.0 y=1042.0 length=444
CATGCATGTCTAAGTACATACTTTTACATGGTGAAACCGCGAATGGCTCATTAAATCAGT
TATGGTTCCTTAGATCGTACAATCCTACTTGGATAACTGTGGTAATTCTAGAGCTAATAC
ATGAAACTGACGCTCCGACCCTCTGGGAAAGAGCGCGTTTATTAGAACAAGACCAGTCGG
GGTTCTGCCCCGTACGATTGGTGATACTGGATAACTTTGTGCAGATCGCACGGCCTCGCG
CCGGCGACGTATCTTTCAAATGTCTGCCCTATCAACTGTCGATGGTACGTGATATGCCTA
CCATGGTTGTAACGGGTAACGGGGAATCAGGGTTCGATTCCGGAGAGGGAGCATGAGAAA
CGGCTACCACATCC
>HOIR5KG01BUB4E__(reversed) rank=0013380 x=638.0 y=1868.5 length=444
CATGCATGTCTAAGTACATACTTTTACATGGTGAAACCGCGAATGGCTCATTAAATCAGT
TATGGTTCCTTAGATCGTACAATCCTACTTGGATAACTGTGGTAATTCTAGAGCTAATAC
ATGAAACTGACGCTCCGACCCTCTGGGAAAGAGCGCGTTTATTAGAACAAGACCAGTCGG
GGTTCTGCCCCGTACGATTGGTGATACTGGATAACTTTGTGCAGATCGCACGGCCTCGCG
CCGGCGACGTATCTTTCAAATGTCTGCCCTATCAACTGTCGATGGTACGTGATATGCCTA
CCATGGTTGTAACGGGTAACGGGGAATCAGGGTTCGATTCCGGAGAGGGAGCATGAGAAA
CGGCTACCACATCC
>HOIR5KG01BS91K__(reversed) rank=0013395 x=626.0 y=1670.0 length=444
CATGCATGTCTAAGTACATACTTTTACATGGTGAAACCGCGAATGGCTCATTAAATCAGT
TATGGTTCCTTAGATCGTACAATCCTACTTGGATAACTGTGGTAATTCTAGAGCTAATAC
ATGAAACTGACGCTCCGACCCTCTGGGAAAGAGCGCGTTTATTAGAACAAGACCAGTCGG
GGTTCTGCCCCGTACGATTGGTGATACTGGATAACTTTGTGCAGATCGCACGGCCTCGCG
CCGGCGACGTATCTTTCAAATGTCTGCCCTATCAACTGTCGATGGTACGTGATATGCCTA
CCATGGTTGTAACGGGTAACGGGGAATCAGGGTTCGATTCCGGAGAGGGAGCATGAGAAA
CGGCTACCACATCC
>HOIR5KG01BIW0W__(reversed) rank=0013408 x=508.0 y=1566.0 length=444
CATGCATGTCTAAGTACATACTTTTACATGGTGAAACCGCGAATGGCTCATTAAATCAGT
TATGGTTCCTTAGATCGTACAATCCTACTTGGATAACTGTGGTAATTCTAGAGCTAATAC
ATGAAACTGACGCTCCGACCCTCTGGGAAAGAGCGCGTTTATTAGAACAAGACCAGTCGG
GGTTCTGCCCCGTACGATTGGTGATACTGGATAACTTTGTGCAGATCGCACGGCCTCGCG
CCGGCGACGTATCTTTCAAATGTCTGCCCTATCAACTGTCGATGGTACGTGATATGCCTA
CCATGGTTGTAACGGGTAACGGGGAATCAGGGTTCGATTCCGGAGAGGGAGCATGAGAAA
CGGCTACCACATCC
>HOIR5KG01AAHVA__(reversed) rank=0013480 x=2.0 y=1636.0 length=444
CATGCATGTCTAAGTACATACTTTTACATGGTGAAACCGCGAATGGCTCATTAAATCAGT
TATGGTTCCTTAGATCGTACAATCCTACTTGGATAACTGTGGTAATTCTAGAGCTAATAC
ATGAAACTGACGCTCCGACCCTCTGGGAAAGAGCGCGTTTATTAGAACAAGACCAGTCGG
GGTTCTGCCCCGTACGATTGGTGATACTGGATAACTTTGTGCAGATCGCACGGCCTCGCG
CCGGCGACGTATCTTTCAAATGTCTGCCCTATCAACTGTCGATGGTACGTGATATGCCTA
CCATGGTTGTAACGGGTAACGGGGAATCAGGGTTCGATTCCGGAGAGGGAGCATGAGAAA
CGGCTACCACATCC
>HOIR5KG01APQ1T__(reversed) rank=0013501 x=176.5 y=671.5 length=444
CATGCATGTCTAAGTACATACTTTTACATGGTGAAACCGCGAATGGCTCATTAAATCAGT
TATGGTTCCTTAGATCGTACAATCCTACTTGGATAACTGTGGTAATTCTAGAGCTAATAC
ATGAAACTGACGCTCCGACCCTCTGGGAAAGAGCGCGTTTATTAGAACAAGACCAGTCGG
GGTTCTGCCCCGTACGATTGGTGATACTGGATAACTTTGTGCAGATCGCACGGCCTCGCG
CCGGCGACGTATCTTTCAAATGTCTGCCCTATCAACTGTCGATGGTACGTGATATGCCTA
CCATGGTTGTAACGGGTAACGGGGAATCAGGGTTCGATTCCGGAGAGGGAGCATGAGAAA
CGGCTACCACATCC
>HOIR5KG01BHEUB__(reversed) rank=0013541 x=491.0 y=977.0 length=444
CATGCATGTCTAAGTACATACTTTTACATGGTGAAACCGCGAATGGCTCATTAAATCAGT
TATGGTTCCTTAGATCGTACAATCCTACTTGGATAACTGTGGTAATTCTAGAGCTAATAC
ATGAAACTGACGCTCCGACCCTCTGGGAAAGAGCGCGTTTATTAGAACAAGACCAGTCGG
GGTTCTGCCCCGTACGATTGGTGATACTGGATAACTTTGTGCAGATCGCACGGCCTCGCG
CCGGCGACGTATCTTTCAAATGTCTGCCCTATCAACTGTCGATGGTACGTGATATGCCTA
CCATGGTTGTAACGGGTAACGGGGAATCAGGGTTCGATTCCGGAGAGGGAGCATGAGAAA
CGGCTACCACATCC
>HOIR5KG01AFG1F__(reversed) rank=0013611 x=59.0 y=369.0 length=444
CATGCATGTCTAAGTACATACTTTTACATGGTGAAACCGCGAATGGCTCATTAAATCAGT
TATGGTTCCTTAGATCGTACAATCCTACTTGGATAACTGTGGTAATTCTAGAGCTAATAC
ATGAAACTGACGCTCCGACCCTCTGGGAAAGAGCGCGTTTATTAGAACAAGACCAGTCGG
GGTTCTGCCCCGTACGATTGGTGATACTGGATAACTTTGTGCAGATCGCACGGCCTCGCG
CCGGCGACGTATCTTTCAAATGTCTGCCCTATCAACTGTCGATGGTACGTGATATGCCTA
CCATGGTTGTAACGGGTAACGGGGAATCAGGGTTCGATTCCGGAGAGGGAGCATGAGAAA
CGGCTACCACATCC
>HOIR5KG01AE5G9__(reversed) rank=0013618 x=55.5 y=1771.0 length=444
CATGCATGTCTAAGTACATACTTTTACATGGTGAAACCGCGAATGGCTCATTAAATCAGT
TATGGTTCCTTAGATCGTACAATCCTACTTGGATAACTGTGGTAATTCTAGAGCTAATAC
ATGAAACTGACGCTCCGACCCTCTGGGAAAGAGCGCGTTTATTAGAACAAGACCAGTCGG
GGTTCTGCCCCGTACGATTGGTGATACTGGATAACTTTGTGCAGATCGCACGGCCTCGCG
CCGGCGACGTATCTTTCAAATGTCTGCCCTATCAACTGTCGATGGTACGTGATATGCCTA
CCATGGTTGTAACGGGTAACGGGGAATCAGGGTTCGATTCCGGAGAGGGAGCATGAGAAA
CGGCTACCACATCC
>HOIR5KG01BPZXT__(reversed) rank=0013674 x=589.0 y=159.0 length=444
CATGCATGTCTAAGTACATACTTTTACATGGTGAAACCGCGAATGGCTCATTAAATCAGT
TATGGTTCCTTAGATCGTACAATCCTACTTGGATAACTGTGGTAATTCTAGAGCTAATAC
ATGAAACTGACGCTCCGACCCTCTGGGAAAGAGCGCGTTTATTAGAACAAGACCAGTCGG
GGTTCTGCCCCGTACGATTGGTGATACTGGATAACTTTGTGCAGATCGCACGGCCTCGCG
CCGGCGACGTATCTTTCAAATGTCTGCCCTATCAACTGTCGATGGTACGTGATATGCCTA
CCATGGTTGTAACGGGTAACGGGGAATCAGGGTTCGATTCCGGAGAGGGAGCATGAGAAA
CGGCTACCACATCC
>HOIR5KG01AOOO7__(reversed) rank=0013679 x=164.0 y=121.0 length=444
CATGCATGTCTAAGTACATACTTTTACATGGTGAAACCGCGAATGGCTCATTAAATCAGT
TATGGTTCCTTAGATCGTACAATCCTACTTGGATAACTGTGGTAATTCTAGAGCTAATAC
ATGAAACTGACGCTCCGACCCTCTGGGAAAGAGCGCGTTTATTAGAACAAGACCAGTCGG
GGTTCTGCCCCGTACGATTGGTGATACTGGATAACTTTGTGCAGATCGCACGGCCTCGCG
CCGGCGACGTATCTTTCAAATGTCTGCCCTATCAACTGTCGATGGTACGTGATATGCCTA
CCATGGTTGTAACGGGTAACGGGGAATCAGGGTTCGATTCCGGAGAGGGAGCATGAGAAA
CGGCTACCACATCC
>HOIR5KG01BY74B__(reversed) rank=0013697 x=694.0 y=585.0 length=444
CATGCATGTCTAAGTACATACTTTTACATGGTGAAACCGCGAATGGCTCATTAAATCAGT
TATGGTTCCTTAGATCGTACAATCCTACTTGGATAACTGTGGTAATTCTAGAGCTAATAC
ATGAAACTGACGCTCCGACCCTCTGGGAAAGAGCGCGTTTATTAGAACAAGACCAGTCGG
GGTTCTGCCCCGTACGATTGGTGATACTGGATAACTTTGTGCAGATCGCACGGCCTCGCG
CCGGCGACGTATCTTTCAAATGTCTGCCCTATCAACTGTCGATGGTACGTGATATGCCTA
CCATGGTTGTAACGGGTAACGGGGAATCAGGGTTCGATTCCGGAGAGGGAGCATGAGAAA
CGGCTACCACATCC
>HOIR5KG01AHXO7__(reversed) rank=0013783 x=87.0 y=585.0 length=444
CATGCATGTCTAAGTACATACTTTTACATGGTGAAACCGCGAATGGCTCATTAAATCAGT
TATGGTTCCTTAGATCGTACAATCCTACTTGGATAACTGTGGTAATTCTAGAGCTAATAC
ATGAAACTGACGCTCCGACCCTCTGGGAAAGAGCGCGTTTATTAGAACAAGACCAGTCGG
GGTTCTGCCCCGTACGATTGGTGATACTGGATAACTTTGTGCAGATCGCACGGCCTCGCG
CCGGCGACGTATCTTTCAAATGTCTGCCCTATCAACTGTCGATGGTACGTGATATGCCTA
CCATGGTTGTAACGGGTAACGGGGAATCAGGGTTCGATTCCGGAGAGGGAGCATGAGAAA
CGGCTACCACATCC
>HOIR5KG01AAG2T__(reversed) rank=0013833 x=2.0 y=611.0 length=444
CATGCATGTCTAAGTACATACTTTTACATGGTGAAACCGCGAATGGCTCATTAAATCAGT
TATGGTTCCTTAGATCGTACAATCCTACTTGGATAACTGTGGTAATTCTAGAGCTAATAC
ATGAAACTGACGCTCCGACCCTCTGGGAAAGAGCGCGTTTATTAGAACAAGACCAGTCGG
GGTTCTGCCCCGTACGATTGGTGATACTGGATAACTTTGTGCAGATCGCACGGCCTCGCG
CCGGCGACGTATCTTTCAAATGTCTGCCCTATCAACTGTCGATGGTACGTGATATGCCTA
CCATGGTTGTAACGGGTAACGGGGAATCAGGGTTCGATTCCGGAGAGGGAGCATGAGAAA
CGGCTACCACATCC
>HOIR5KG01AS6SW__(reversed) rank=0013924 x=215.0 y=1310.0 length=444
CATGCATGTCTAAGTACATACTTTTACATGGTGAAACCGCGAATGGCTCATTAAATCAGT
TATGGTTCCTTAGATCGTACAATCCTACTTGGATAACTGTGGTAATTCTAGAGCTAATAC
ATGAAACTGACGCTCCGACCCTCTGGGAAAGAGCGCGTTTATTAGAACAAGACCAGTCGG
GGTTCTGCCCCGTACGATTGGTGATACTGGATAACTTTGTGCAGATCGCACGGCCTCGCG
CCGGCGACGTATCTTTCAAATGTCTGCCCTATCAACTGTCGATGGTACGTGATATGCCTA
CCATGGTTGTAACGGGTAACGGGGAATCAGGGTTCGATTCCGGAGAGGGAGCATGAGAAA
CGGCTACCACATCC
>HOIR5KG01AIWZM__(reversed) rank=0013972 x=98.0 y=1264.5 length=444
CATGCATGTCTAAGTACATACTTTTACATGGTGAAACCGCGAATGGCTCATTAAATCAGT
TATGGTTCCTTAGATCGTACAATCCTACTTGGATAACTGTGGTAATTCTAGAGCTAATAC
ATGAAACTGACGCTCCGACCCTCTGGGAAAGAGCGCGTTTATTAGAACAAGACCAGTCGG
GGTTCTGCCCCGTACGATTGGTGATACTGGATAACTTTGTGCAGATCGCACGGCCTCGCG
CCGGCGACGTATCTTTCAAATGTCTGCCCTATCAACTGTCGATGGTACGTGATATGCCTA
CCATGGTTGTAACGGGTAACGGGGAATCAGGGTTCGATTCCGGAGAGGGAGCATGAGAAA
CGGCTACCACATCC
>HOIR5KG01BBCEO__(reversed) rank=0014079 x=422.5 y=510.5 length=444
CATGCATGTCTAAGTACATACTTTTACATGGTGAAACCGCGAATGGCTCATTAAATCAGT
TATGGTTCCTTAGATCGTACAATCCTACTTGGATAACTGTGGTAATTCTAGAGCTAATAC
ATGAAACTGACGCTCCGACCCTCTGGGAAAGAGCGCGTTTATTAGAACAAGACCAGTCGG
GGTTCTGCCCCGTACGATTGGTGATACTGGATAACTTTGTGCAGATCGCACGGCCTCGCG
CCGGCGACGTATCTTTCAAATGTCTGCCCTATCAACTGTCGATGGTACGTGATATGCCTA
CCATGGTTGTAACGGGTAACGGGGAATCAGGGTTCGATTCCGGAGAGGGAGCATGAGAAA
CGGCTACCACATCC
>HOIR5KG01BX27U__(reversed) rank=0014089 x=681.0 y=824.0 length=444
CATGCATGTCTAAGTACATACTTTTACATGGTGAAACCGCGAATGGCTCATTAAATCAGT
TATGGTTCCTTAGATCGTACAATCCTACTTGGATAACTGTGGTAATTCTAGAGCTAATAC
ATGAAACTGACGCTCCGACCCTCTGGGAAAGAGCGCGTTTATTAGAACAAGACCAGTCGG
GGTTCTGCCCCGTACGATTGGTGATACTGGATAACTTTGTGCAGATCGCACGGCCTCGCG
CCGGCGACGTATCTTTCAAATGTCTGCCCTATCAACTGTCGATGGTACGTGATATGCCTA
CCATGGTTGTAACGGGTAACGGGGAATCAGGGTTCGATTCCGGAGAGGGAGCATGAGAAA
CGGCTACCACATCC
>HOIR5KG01B1Y27__(reversed) rank=0014244 x=725.0 y=1873.5 length=444
CATGCATGTCTAAGTACATACTTTTACATGGTGAAACCGCGAATGGCTCATTAAATCAGT
TATGGTTCCTTAGATCGTACAATCCTACTTGGATAACTGTGGTAATTCTAGAGCTAATAC
ATGAAACTGACGCTCCGACCCTCTGGGAAAGAGCGCGTTTATTAGAACAAGACCAGTCGG
GGTTCTGCCCCGTACGATTGGTGATACTGGATAACTTTGTGCAGATCGCACGGCCTCGCG
CCGGCGACGTATCTTTCAAATGTCTGCCCTATCAACTGTCGATGGTACGTGATATGCCTA
CCATGGTTGTAACGGGTAACGGGGAATCAGGGTTCGATTCCGGAGAGGGAGCATGAGAAA
CGGCTACCACATCC
>HOIR5KG01AYMXD__(reversed) rank=0014255 x=277.0 y=1535.0 length=444
CATGCATGTCTAAGTACATACTTTTACATGGTGAAACCGCGAATGGCTCATTAAATCAGT
TATGGTTCCTTAGATCGTACAATCCTACTTGGATAACTGTGGTAATTCTAGAGCTAATAC
ATGAAACTGACGCTCCGACCCTCTGGGAAAGAGCGCGTTTATTAGAACAAGACCAGTCGG
GGTTCTGCCCCGTACGATTGGTGATACTGGATAACTTTGTGCAGATCGCACGGCCTCGCG
CCGGCGACGTATCTTTCAAATGTCTGCCCTATCAACTGTCGATGGTACGTGATATGCCTA
CCATGGTTGTAACGGGTAACGGGGAATCAGGGTTCGATTCCGGAGAGGGAGCATGAGAAA
CGGCTACCACATCC
>HOIR5KG01ANZTO__(reversed) rank=0014297 x=156.0 y=650.0 length=444
CATGCATGTCTAAGTACATACTTTTACATGGTGAAACCGCGAATGGCTCATTAAATCAGT
TATGGTTCCTTAGATCGTACAATCCTACTTGGATAACTGTGGTAATTCTAGAGCTAATAC
ATGAAACTGACGCTCCGACCCTCTGGGAAAGAGCGCGTTTATTAGAACAAGACCAGTCGG
GGTTCTGCCCCGTACGATTGGTGATACTGGATAACTTTGTGCAGATCGCACGGCCTCGCG
CCGGCGACGTATCTTTCAAATGTCTGCCCTATCAACTGTCGATGGTACGTGATATGCCTA
CCATGGTTGTAACGGGTAACGGGGAATCAGGGTTCGATTCCGGAGAGGGAGCATGAGAAA
CGGCTACCACATCC
>HOIR5KG01BFOBU__(reversed) rank=0014327 x=471.5 y=1880.0 length=444
CATGCATGTCTAAGTACATACTTTTACATGGTGAAACCGCGAATGGCTCATTAAATCAGT
TATGGTTCCTTAGATCGTACAATCCTACTTGGATAACTGTGGTAATTCTAGAGCTAATAC
ATGAAACTGACGCTCCGACCCTCTGGGAAAGAGCGCGTTTATTAGAACAAGACCAGTCGG
GGTTCTGCCCCGTACGATTGGTGATACTGGATAACTTTGTGCAGATCGCACGGCCTCGCG
CCGGCGACGTATCTTTCAAATGTCTGCCCTATCAACTGTCGATGGTACGTGATATGCCTA
CCATGGTTGTAACGGGTAACGGGGAATCAGGGTTCGATTCCGGAGAGGGAGCATGAGAAA
CGGCTACCACATCC
>HOIR5KG01A26L7__(reversed) rank=0014387 x=329.5 y=685.0 length=444
CATGCATGTCTAAGTACATACTTTTACATGGTGAAACCGCGAATGGCTCATTAAATCAGT
TATGGTTCCTTAGATCGTACAATCCTACTTGGATAACTGTGGTAATTCTAGAGCTAATAC
ATGAAACTGACGCTCCGACCCTCTGGGAAAGAGCGCGTTTATTAGAACAAGACCAGTCGG
GGTTCTGCCCCGTACGATTGGTGATACTGGATAACTTTGTGCAGATCGCACGGCCTCGCG
CCGGCGACGTATCTTTCAAATGTCTGCCCTATCAACTGTCGATGGTACGTGATATGCCTA
CCATGGTTGTAACGGGTAACGGGGAATCAGGGTTCGATTCCGGAGAGGGAGCATGAGAAA
CGGCTACCACATCC
>HOIR5KG01BNQKS__(reversed) rank=0014418 x=563.0 y=1210.0 length=444
CATGCATGTCTAAGTACATACTTTTACATGGTGAAACCGCGAATGGCTCATTAAATCAGT
TATGGTTCCTTAGATCGTACAATCCTACTTGGATAACTGTGGTAATTCTAGAGCTAATAC
ATGAAACTGACGCTCCGACCCTCTGGGAAAGAGCGCGTTTATTAGAACAAGACCAGTCGG
GGTTCTGCCCCGTACGATTGGTGATACTGGATAACTTTGTGCAGATCGCACGGCCTCGCG
CCGGCGACGTATCTTTCAAATGTCTGCCCTATCAACTGTCGATGGTACGTGATATGCCTA
CCATGGTTGTAACGGGTAACGGGGAATCAGGGTTCGATTCCGGAGAGGGAGCATGAGAAA
CGGCTACCACATCC
>HOIR5KG01AJLBN__(reversed) rank=0014510 x=106.5 y=33.0 length=444
CATGCATGTCTAAGTACATACTTTTACATGGTGAAACCGCGAATGGCTCATTAAATCAGT
TATGGTTCCTTAGATCGTACAATCCTACTTGGATAACTGTGGTAATTCTAGAGCTAATAC
ATGAAACTGACGCTCCGACCCTCTGGGAAAGAGCGCGTTTATTAGAACAAGACCAGTCGG
GGTTCTGCCCCGTACGATTGGTGATACTGGATAACTTTGTGCAGATCGCACGGCCTCGCG
CCGGCGACGTATCTTTCAAATGTCTGCCCTATCAACTGTCGATGGTACGTGATATGCCTA
CCATGGTTGTAACGGGTAACGGGGAATCAGGGTTCGATTCCGGAGAGGGAGCATGAGAAA
CGGCTACCACATCC
>HOIR5KG01AKX5T__(reversed) rank=0014511 x=121.0 y=1887.0 length=444
CATGCATGTCTAAGTACATACTTTTACATGGTGAAACCGCGAATGGCTCATTAAATCAGT
TATGGTTCCTTAGATCGTACAATCCTACTTGGATAACTGTGGTAATTCTAGAGCTAATAC
ATGAAACTGACGCTCCGACCCTCTGGGAAAGAGCGCGTTTATTAGAACAAGACCAGTCGG
GGTTCTGCCCCGTACGATTGGTGATACTGGATAACTTTGTGCAGATCGCACGGCCTCGCG
CCGGCGACGTATCTTTCAAATGTCTGCCCTATCAACTGTCGATGGTACGTGATATGCCTA
CCATGGTTGTAACGGGTAACGGGGAATCAGGGTTCGATTCCGGAGAGGGAGCATGAGAAA
CGGCTACCACATCC
>HOIR5KG01BWCI6__(reversed) rank=0014535 x=661.0 y=1504.0 length=444
CATGCATGTCTAAGTACATACTTTTACATGGTGAAACCGCGAATGGCTCATTAAATCAGT
TATGGTTCCTTAGATCGTACAATCCTACTTGGATAACTGTGGTAATTCTAGAGCTAATAC
ATGAAACTGACGCTCCGACCCTCTGGGAAAGAGCGCGTTTATTAGAACAAGACCAGTCGG
GGTTCTGCCCCGTACGATTGGTGATACTGGATAACTTTGTGCAGATCGCACGGCCTCGCG
CCGGCGACGTATCTTTCAAATGTCTGCCCTATCAACTGTCGATGGTACGTGATATGCCTA
CCATGGTTGTAACGGGTAACGGGGAATCAGGGTTCGATTCCGGAGAGGGAGCATGAGAAA
CGGCTACCACATCC
>HOIR5KG01BUNQ3__(reversed) rank=0014734 x=642.0 y=557.5 length=444
CATGCATGTCTAAGTACATACTTTTACATGGTGAAACCGCGAATGGCTCATTAAATCAGT
TATGGTTCCTTAGATCGTACAATCCTACTTGGATAACTGTGGTAATTCTAGAGCTAATAC
ATGAAACTGACGCTCCGACCCTCTGGGAAAGAGCGCGTTTATTAGAACAAGACCAGTCGG
GGTTCTGCCCCGTACGATTGGTGATACTGGATAACTTTGTGCAGATCGCACGGCCTCGCG
CCGGCGACGTATCTTTCAAATGTCTGCCCTATCAACTGTCGATGGTACGTGATATGCCTA
CCATGGTTGTAACGGGTAACGGGGAATCAGGGTTCGATTCCGGAGAGGGAGCATGAGAAA
CGGCTACCACATCC
>HOIR5KG01ABCJR__(reversed) rank=0014794 x=12.5 y=437.0 length=444
CATGCATGTCTAAGTACATACTTTTACATGGTGAAACCGCGAATGGCTCATTAAATCAGT
TATGGTTCCTTAGATCGTACAATCCTACTTGGATAACTGTGGTAATTCTAGAGCTAATAC
ATGAAACTGACGCTCCGACCCTCTGGGAAAGAGCGCGTTTATTAGAACAAGACCAGTCGG
GGTTCTGCCCCGTACGATTGGTGATACTGGATAACTTTGTGCAGATCGCACGGCCTCGCG
CCGGCGACGTATCTTTCAAATGTCTGCCCTATCAACTGTCGATGGTACGTGATATGCCTA
CCATGGTTGTAACGGGTAACGGGGAATCAGGGTTCGATTCCGGAGAGGGAGCATGAGAAA
CGGCTACCACATCC
>HOIR5KG01ALTEM__(reversed) rank=0014881 x=131.0 y=1420.5 length=444
CATGCATGTCTAAGTACATACTTTTACATGGTGAAACCGCGAATGGCTCATTAAATCAGT
TATGGTTCCTTAGATCGTACAATCCTACTTGGATAACTGTGGTAATTCTAGAGCTAATAC
ATGAAACTGACGCTCCGACCCTCTGGGAAAGAGCGCGTTTATTAGAACAAGACCAGTCGG
GGTTCTGCCCCGTACGATTGGTGATACTGGATAACTTTGTGCAGATCGCACGGCCTCGCG
CCGGCGACGTATCTTTCAAATGTCTGCCCTATCAACTGTCGATGGTACGTGATATGCCTA
CCATGGTTGTAACGGGTAACGGGGAATCAGGGTTCGATTCCGGAGAGGGAGCATGAGAAA
CGGCTACCACATCC
>HOIR5KG01A58Y0__(reversed) rank=0015102 x=364.0 y=346.5 length=444
CATGCATGTCTAAGTACATACTTTTACATGGTGAAACCGCGAATGGCTCATTAAATCAGT
TATGGTTCCTTAGATCGTACAATCCTACTTGGATAACTGTGGTAATTCTAGAGCTAATAC
ATGAAACTGACGCTCCGACCCTCTGGGAAAGAGCGCGTTTATTAGAACAAGACCAGTCGG
GGTTCTGCCCCGTACGATTGGTGATACTGGATAACTTTGTGCAGATCGCACGGCCTCGCG
CCGGCGACGTATCTTTCAAATGTCTGCCCTATCAACTGTCGATGGTACGTGATATGCCTA
CCATGGTTGTAACGGGTAACGGGGAATCAGGGTTCGATTCCGGAGAGGGAGCATGAGAAA
CGGCTACCACATCC
>HOIR5KG01BR3SE__(reversed) rank=0015169 x=613.0 y=156.0 length=444
CATGCATGTCTAAGTACATACTTTTACATGGTGAAACCGCGAATGGCTCATTAAATCAGT
TATGGTTCCTTAGATCGTACAATCCTACTTGGATAACTGTGGTAATTCTAGAGCTAATAC
ATGAAACTGACGCTCCGACCCTCTGGGAAAGAGCGCGTTTATTAGAACAAGACCAGTCGG
GGTTCTGCCCCGTACGATTGGTGATACTGGATAACTTTGTGCAGATCGCACGGCCTCGCG
CCGGCGACGTATCTTTCAAATGTCTGCCCTATCAACTGTCGATGGTACGTGATATGCCTA
CCATGGTTGTAACGGGTAACGGGGAATCAGGGTTCGATTCCGGAGAGGGAGCATGAGAAA
CGGCTACCACATCC
>HOIR5KG01AFQ02__(reversed) rank=0015259 x=62.5 y=1028.5 length=444
CATGCATGTCTAAGTACATACTTTTACATGGTGAAACCGCGAATGGCTCATTAAATCAGT
TATGGTTCCTTAGATCGTACAATCCTACTTGGATAACTGTGGTAATTCTAGAGCTAATAC
ATGAAACTGACGCTCCGACCCTCTGGGAAAGAGCGCGTTTATTAGAACAAGACCAGTCGG
GGTTCTGCCCCGTACGATTGGTGATACTGGATAACTTTGTGCAGATCGCACGGCCTCGCG
CCGGCGACGTATCTTTCAAATGTCTGCCCTATCAACTGTCGATGGTACGTGATATGCCTA
CCATGGTTGTAACGGGTAACGGGGAATCAGGGTTCGATTCCGGAGAGGGAGCATGAGAAA
CGGCTACCACATCC
>HOIR5KG01AVW6Q__(reversed) rank=0015424 x=246.5 y=1840.5 length=444
CATGCATGTCTAAGTACATACTTTTACATGGTGAAACCGCGAATGGCTCATTAAATCAGT
TATGGTTCCTTAGATCGTACAATCCTACTTGGATAACTGTGGTAATTCTAGAGCTAATAC
ATGAAACTGACGCTCCGACCCTCTGGGAAAGAGCGCGTTTATTAGAACAAGACCAGTCGG
GGTTCTGCCCCGTACGATTGGTGATACTGGATAACTTTGTGCAGATCGCACGGCCTCGCG
CCGGCGACGTATCTTTCAAATGTCTGCCCTATCAACTGTCGATGGTACGTGATATGCCTA
CCATGGTTGTAACGGGTAACGGGGAATCAGGGTTCGATTCCGGAGAGGGAGCATGAGAAA
CGGCTACCACATCC
>HOIR5KG01AEO2Z__(reversed) rank=0015440 x=50.0 y=1001.5 length=444
CATGCATGTCTAAGTACATACTTTTACATGGTGAAACCGCGAATGGCTCATTAAATCAGT
TATGGTTCCTTAGATCGTACAATCCTACTTGGATAACTGTGGTAATTCTAGAGCTAATAC
ATGAAACTGACGCTCCGACCCTCTGGGAAAGAGCGCGTTTATTAGAACAAGACCAGTCGG
GGTTCTGCCCCGTACGATTGGTGATACTGGATAACTTTGTGCAGATCGCACGGCCTCGCG
CCGGCGACGTATCTTTCAAATGTCTGCCCTATCAACTGTCGATGGTACGTGATATGCCTA
CCATGGTTGTAACGGGTAACGGGGAATCAGGGTTCGATTCCGGAGAGGGAGCATGAGAAA
CGGCTACCACATCC
>HOIR5KG01A6FRI__(reversed) rank=0015456 x=366.5 y=956.0 length=444
CATGCATGTCTAAGTACATACTTTTACATGGTGAAACCGCGAATGGCTCATTAAATCAGT
TATGGTTCCTTAGATCGTACAATCCTACTTGGATAACTGTGGTAATTCTAGAGCTAATAC
ATGAAACTGACGCTCCGACCCTCTGGGAAAGAGCGCGTTTATTAGAACAAGACCAGTCGG
GGTTCTGCCCCGTACGATTGGTGATACTGGATAACTTTGTGCAGATCGCACGGCCTCGCG
CCGGCGACGTATCTTTCAAATGTCTGCCCTATCAACTGTCGATGGTACGTGATATGCCTA
CCATGGTTGTAACGGGTAACGGGGAATCAGGGTTCGATTCCGGAGAGGGAGCATGAGAAA
CGGCTACCACATCC
>HOIR5KG01A2E2M__(reversed) rank=0015473 x=320.5 y=1852.0 length=444
CATGCATGTCTAAGTACATACTTTTACATGGTGAAACCGCGAATGGCTCATTAAATCAGT
TATGGTTCCTTAGATCGTACAATCCTACTTGGATAACTGTGGTAATTCTAGAGCTAATAC
ATGAAACTGACGCTCCGACCCTCTGGGAAAGAGCGCGTTTATTAGAACAAGACCAGTCGG
GGTTCTGCCCCGTACGATTGGTGATACTGGATAACTTTGTGCAGATCGCACGGCCTCGCG
CCGGCGACGTATCTTTCAAATGTCTGCCCTATCAACTGTCGATGGTACGTGATATGCCTA
CCATGGTTGTAACGGGTAACGGGGAATCAGGGTTCGATTCCGGAGAGGGAGCATGAGAAA
CGGCTACCACATCC
>HOIR5KG01BC3RL__(reversed) rank=0015491 x=442.0 y=703.0 length=444
CATGCATGTCTAAGTACATACTTTTACATGGTGAAACCGCGAATGGCTCATTAAATCAGT
TATGGTTCCTTAGATCGTACAATCCTACTTGGATAACTGTGGTAATTCTAGAGCTAATAC
ATGAAACTGACGCTCCGACCCTCTGGGAAAGAGCGCGTTTATTAGAACAAGACCAGTCGG
GGTTCTGCCCCGTACGATTGGTGATACTGGATAACTTTGTGCAGATCGCACGGCCTCGCG
CCGGCGACGTATCTTTCAAATGTCTGCCCTATCAACTGTCGATGGTACGTGATATGCCTA
CCATGGTTGTAACGGGTAACGGGGAATCAGGGTTCGATTCCGGAGAGGGAGCATGAGAAA
CGGCTACCACATCC
>HOIR5KG01AZ7KZ__(reversed) rank=0015504 x=295.0 y=1233.0 length=444
CATGCATGTCTAAGTACATACTTTTACATGGTGAAACCGCGAATGGCTCATTAAATCAGT
TATGGTTCCTTAGATCGTACAATCCTACTTGGATAACTGTGGTAATTCTAGAGCTAATAC
ATGAAACTGACGCTCCGACCCTCTGGGAAAGAGCGCGTTTATTAGAACAAGACCAGTCGG
GGTTCTGCCCCGTACGATTGGTGATACTGGATAACTTTGTGCAGATCGCACGGCCTCGCG
CCGGCGACGTATCTTTCAAATGTCTGCCCTATCAACTGTCGATGGTACGTGATATGCCTA
CCATGGTTGTAACGGGTAACGGGGAATCAGGGTTCGATTCCGGAGAGGGAGCATGAGAAA
CGGCTACCACATCC
>HOIR5KG01AFTZN__(reversed) rank=0015531 x=63.0 y=769.5 length=444
CATGCATGTCTAAGTACATACTTTTACATGGTGAAACCGCGAATGGCTCATTAAATCAGT
TATGGTTCCTTAGATCGTACAATCCTACTTGGATAACTGTGGTAATTCTAGAGCTAATAC
ATGAAACTGACGCTCCGACCCTCTGGGAAAGAGCGCGTTTATTAGAACAAGACCAGTCGG
GGTTCTGCCCCGTACGATTGGTGATACTGGATAACTTTGTGCAGATCGCACGGCCTCGCG
CCGGCGACGTATCTTTCAAATGTCTGCCCTATCAACTGTCGATGGTACGTGATATGCCTA
CCATGGTTGTAACGGGTAACGGGGAATCAGGGTTCGATTCCGGAGAGGGAGCATGAGAAA
CGGCTACCACATCC
>HOIR5KG01A93ZF__(reversed) rank=0015577 x=408.5 y=281.5 length=444
CATGCATGTCTAAGTACATACTTTTACATGGTGAAACCGCGAATGGCTCATTAAATCAGT
TATGGTTCCTTAGATCGTACAATCCTACTTGGATAACTGTGGTAATTCTAGAGCTAATAC
ATGAAACTGACGCTCCGACCCTCTGGGAAAGAGCGCGTTTATTAGAACAAGACCAGTCGG
GGTTCTGCCCCGTACGATTGGTGATACTGGATAACTTTGTGCAGATCGCACGGCCTCGCG
CCGGCGACGTATCTTTCAAATGTCTGCCCTATCAACTGTCGATGGTACGTGATATGCCTA
CCATGGTTGTAACGGGTAACGGGGAATCAGGGTTCGATTCCGGAGAGGGAGCATGAGAAA
CGGCTACCACATCC
>HOIR5KG01BHZ8M__(reversed) rank=0015691 x=498.5 y=36.0 length=444
CATGCATGTCTAAGTACATACTTTTACATGGTGAAACCGCGAATGGCTCATTAAATCAGT
TATGGTTCCTTAGATCGTACAATCCTACTTGGATAACTGTGGTAATTCTAGAGCTAATAC
ATGAAACTGACGCTCCGACCCTCTGGGAAAGAGCGCGTTTATTAGAACAAGACCAGTCGG
GGTTCTGCCCCGTACGATTGGTGATACTGGATAACTTTGTGCAGATCGCACGGCCTCGCG
CCGGCGACGTATCTTTCAAATGTCTGCCCTATCAACTGTCGATGGTACGTGATATGCCTA
CCATGGTTGTAACGGGTAACGGGGAATCAGGGTTCGATTCCGGAGAGGGAGCATGAGAAA
CGGCTACCACATCC
>HOIR5KG01AJ7I1__(reversed) rank=0015745 x=113.5 y=139.0 length=444
CATGCATGTCTAAGTACATACTTTTACATGGTGAAACCGCGAATGGCTCATTAAATCAGT
TATGGTTCCTTAGATCGTACAATCCTACTTGGATAACTGTGGTAATTCTAGAGCTAATAC
ATGAAACTGACGCTCCGACCCTCTGGGAAAGAGCGCGTTTATTAGAACAAGACCAGTCGG
GGTTCTGCCCCGTACGATTGGTGATACTGGATAACTTTGTGCAGATCGCACGGCCTCGCG
CCGGCGACGTATCTTTCAAATGTCTGCCCTATCAACTGTCGATGGTACGTGATATGCCTA
CCATGGTTGTAACGGGTAACGGGGAATCAGGGTTCGATTCCGGAGAGGGAGCATGAGAAA
CGGCTACCACATCC
>HOIR5KG01AYWGC__(reversed) rank=0015775 x=280.0 y=1594.0 length=444
CATGCATGTCTAAGTACATACTTTTACATGGTGAAACCGCGAATGGCTCATTAAATCAGT
TATGGTTCCTTAGATCGTACAATCCTACTTGGATAACTGTGGTAATTCTAGAGCTAATAC
ATGAAACTGACGCTCCGACCCTCTGGGAAAGAGCGCGTTTATTAGAACAAGACCAGTCGG
GGTTCTGCCCCGTACGATTGGTGATACTGGATAACTTTGTGCAGATCGCACGGCCTCGCG
CCGGCGACGTATCTTTCAAATGTCTGCCCTATCAACTGTCGATGGTACGTGATATGCCTA
CCATGGTTGTAACGGGTAACGGGGAATCAGGGTTCGATTCCGGAGAGGGAGCATGAGAAA
CGGCTACCACATCC
>HOIR5KG01AJPFG__(reversed) rank=0015782 x=107.0 y=1258.0 length=444
CATGCATGTCTAAGTACATACTTTTACATGGTGAAACCGCGAATGGCTCATTAAATCAGT
TATGGTTCCTTAGATCGTACAATCCTACTTGGATAACTGTGGTAATTCTAGAGCTAATAC
ATGAAACTGACGCTCCGACCCTCTGGGAAAGAGCGCGTTTATTAGAACAAGACCAGTCGG
GGTTCTGCCCCGTACGATTGGTGATACTGGATAACTTTGTGCAGATCGCACGGCCTCGCG
CCGGCGACGTATCTTTCAAATGTCTGCCCTATCAACTGTCGATGGTACGTGATATGCCTA
CCATGGTTGTAACGGGTAACGGGGAATCAGGGTTCGATTCCGGAGAGGGAGCATGAGAAA
CGGCTACCACATCC
>HOIR5KG01AMREA__(reversed) rank=0015854 x=142.5 y=416.0 length=444
CATGCATGTCTAAGTACATACTTTTACATGGTGAAACCGCGAATGGCTCATTAAATCAGT
TATGGTTCCTTAGATCGTACAATCCTACTTGGATAACTGTGGTAATTCTAGAGCTAATAC
ATGAAACTGACGCTCCGACCCTCTGGGAAAGAGCGCGTTTATTAGAACAAGACCAGTCGG
GGTTCTGCCCCGTACGATTGGTGATACTGGATAACTTTGTGCAGATCGCACGGCCTCGCG
CCGGCGACGTATCTTTCAAATGTCTGCCCTATCAACTGTCGATGGTACGTGATATGCCTA
CCATGGTTGTAACGGGTAACGGGGAATCAGGGTTCGATTCCGGAGAGGGAGCATGAGAAA
CGGCTACCACATCC
>HOIR5KG01BPQQS__(reversed) rank=0015867 x=586.0 y=530.0 length=444
CATGCATGTCTAAGTACATACTTTTACATGGTGAAACCGCGAATGGCTCATTAAATCAGT
TATGGTTCCTTAGATCGTACAATCCTACTTGGATAACTGTGGTAATTCTAGAGCTAATAC
ATGAAACTGACGCTCCGACCCTCTGGGAAAGAGCGCGTTTATTAGAACAAGACCAGTCGG
GGTTCTGCCCCGTACGATTGGTGATACTGGATAACTTTGTGCAGATCGCACGGCCTCGCG
CCGGCGACGTATCTTTCAAATGTCTGCCCTATCAACTGTCGATGGTACGTGATATGCCTA
CCATGGTTGTAACGGGTAACGGGGAATCAGGGTTCGATTCCGGAGAGGGAGCATGAGAAA
CGGCTACCACATCC
>HOIR5KG01AF2Y0__(reversed) rank=0015991 x=66.0 y=122.0 length=444
CATGCATGTCTAAGTACATACTTTTACATGGTGAAACCGCGAATGGCTCATTAAATCAGT
TATGGTTCCTTAGATCGTACAATCCTACTTGGATAACTGTGGTAATTCTAGAGCTAATAC
ATGAAACTGACGCTCCGACCCTCTGGGAAAGAGCGCGTTTATTAGAACAAGACCAGTCGG
GGTTCTGCCCCGTACGATTGGTGATACTGGATAACTTTGTGCAGATCGCACGGCCTCGCG
CCGGCGACGTATCTTTCAAATGTCTGCCCTATCAACTGTCGATGGTACGTGATATGCCTA
CCATGGTTGTAACGGGTAACGGGGAATCAGGGTTCGATTCCGGAGAGGGAGCATGAGAAA
CGGCTACCACATCC
>HOIR5KG01B100P__(reversed) rank=0016064 x=726.5 y=279.5 length=444
CATGCATGTCTAAGTACATACTTTTACATGGTGAAACCGCGAATGGCTCATTAAATCAGT
TATGGTTCCTTAGATCGTACAATCCTACTTGGATAACTGTGGTAATTCTAGAGCTAATAC
ATGAAACTGACGCTCCGACCCTCTGGGAAAGAGCGCGTTTATTAGAACAAGACCAGTCGG
GGTTCTGCCCCGTACGATTGGTGATACTGGATAACTTTGTGCAGATCGCACGGCCTCGCG
CCGGCGACGTATCTTTCAAATGTCTGCCCTATCAACTGTCGATGGTACGTGATATGCCTA
CCATGGTTGTAACGGGTAACGGGGAATCAGGGTTCGATTCCGGAGAGGGAGCATGAGAAA
CGGCTACCACATCC
>HOIR5KG01ALCZQ__(reversed) rank=0016157 x=126.0 y=628.0 length=444
CATGCATGTCTAAGTACATACTTTTACATGGTGAAACCGCGAATGGCTCATTAAATCAGT
TATGGTTCCTTAGATCGTACAATCCTACTTGGATAACTGTGGTAATTCTAGAGCTAATAC
ATGAAACTGACGCTCCGACCCTCTGGGAAAGAGCGCGTTTATTAGAACAAGACCAGTCGG
GGTTCTGCCCCGTACGATTGGTGATACTGGATAACTTTGTGCAGATCGCACGGCCTCGCG
CCGGCGACGTATCTTTCAAATGTCTGCCCTATCAACTGTCGATGGTACGTGATATGCCTA
CCATGGTTGTAACGGGTAACGGGGAATCAGGGTTCGATTCCGGAGAGGGAGCATGAGAAA
CGGCTACCACATCC
>HOIR5KG01AI9KI__(reversed) rank=0016164 x=102.0 y=1184.5 length=444
CATGCATGTCTAAGTACATACTTTTACATGGTGAAACCGCGAATGGCTCATTAAATCAGT
TATGGTTCCTTAGATCGTACAATCCTACTTGGATAACTGTGGTAATTCTAGAGCTAATAC
ATGAAACTGACGCTCCGACCCTCTGGGAAAGAGCGCGTTTATTAGAACAAGACCAGTCGG
GGTTCTGCCCCGTACGATTGGTGATACTGGATAACTTTGTGCAGATCGCACGGCCTCGCG
CCGGCGACGTATCTTTCAAATGTCTGCCCTATCAACTGTCGATGGTACGTGATATGCCTA
CCATGGTTGTAACGGGTAACGGGGAATCAGGGTTCGATTCCGGAGAGGGAGCATGAGAAA
CGGCTACCACATCC
>HOIR5KG01AOP49__(reversed) rank=0016193 x=164.5 y=1995.0 length=444
CATGCATGTCTAAGTACATACTTTTACATGGTGAAACCGCGAATGGCTCATTAAATCAGT
TATGGTTCCTTAGATCGTACAATCCTACTTGGATAACTGTGGTAATTCTAGAGCTAATAC
ATGAAACTGACGCTCCGACCCTCTGGGAAAGAGCGCGTTTATTAGAACAAGACCAGTCGG
GGTTCTGCCCCGTACGATTGGTGATACTGGATAACTTTGTGCAGATCGCACGGCCTCGCG
CCGGCGACGTATCTTTCAAATGTCTGCCCTATCAACTGTCGATGGTACGTGATATGCCTA
CCATGGTTGTAACGGGTAACGGGGAATCAGGGTTCGATTCCGGAGAGGGAGCATGAGAAA
CGGCTACCACATCC
>HOIR5KG01ACERC__(reversed) rank=0016210 x=24.0 y=806.0 length=444
CATGCATGTCTAAGTACATACTTTTACATGGTGAAACCGCGAATGGCTCATTAAATCAGT
TATGGTTCCTTAGATCGTACAATCCTACTTGGATAACTGTGGTAATTCTAGAGCTAATAC
ATGAAACTGACGCTCCGACCCTCTGGGAAAGAGCGCGTTTATTAGAACAAGACCAGTCGG
GGTTCTGCCCCGTACGATTGGTGATACTGGATAACTTTGTGCAGATCGCACGGCCTCGCG
CCGGCGACGTATCTTTCAAATGTCTGCCCTATCAACTGTCGATGGTACGTGATATGCCTA
CCATGGTTGTAACGGGTAACGGGGAATCAGGGTTCGATTCCGGAGAGGGAGCATGAGAAA
CGGCTACCACATCC
>HOIR5KG01A4RUU__(reversed) rank=0016245 x=347.0 y=1140.0 length=444
CATGCATGTCTAAGTACATACTTTTACATGGTGAAACCGCGAATGGCTCATTAAATCAGT
TATGGTTCCTTAGATCGTACAATCCTACTTGGATAACTGTGGTAATTCTAGAGCTAATAC
ATGAAACTGACGCTCCGACCCTCTGGGAAAGAGCGCGTTTATTAGAACAAGACCAGTCGG
GGTTCTGCCCCGTACGATTGGTGATACTGGATAACTTTGTGCAGATCGCACGGCCTCGCG
CCGGCGACGTATCTTTCAAATGTCTGCCCTATCAACTGTCGATGGTACGTGATATGCCTA
CCATGGTTGTAACGGGTAACGGGGAATCAGGGTTCGATTCCGGAGAGGGAGCATGAGAAA
CGGCTACCACATCC
>HOIR5KG01AXHD5__(reversed) rank=0016313 x=264.0 y=955.0 length=444
CATGCATGTCTAAGTACATACTTTTACATGGTGAAACCGCGAATGGCTCATTAAATCAGT
TATGGTTCCTTAGATCGTACAATCCTACTTGGATAACTGTGGTAATTCTAGAGCTAATAC
ATGAAACTGACGCTCCGACCCTCTGGGAAAGAGCGCGTTTATTAGAACAAGACCAGTCGG
GGTTCTGCCCCGTACGATTGGTGATACTGGATAACTTTGTGCAGATCGCACGGCCTCGCG
CCGGCGACGTATCTTTCAAATGTCTGCCCTATCAACTGTCGATGGTACGTGATATGCCTA
CCATGGTTGTAACGGGTAACGGGGAATCAGGGTTCGATTCCGGAGAGGGAGCATGAGAAA
CGGCTACCACATCC
>HOIR5KG01BKUTZ__(reversed) rank=0016363 x=530.0 y=1925.0 length=444
CATGCATGTCTAAGTACATACTTTTACATGGTGAAACCGCGAATGGCTCATTAAATCAGT
TATGGTTCCTTAGATCGTACAATCCTACTTGGATAACTGTGGTAATTCTAGAGCTAATAC
ATGAAACTGACGCTCCGACCCTCTGGGAAAGAGCGCGTTTATTAGAACAAGACCAGTCGG
GGTTCTGCCCCGTACGATTGGTGATACTGGATAACTTTGTGCAGATCGCACGGCCTCGCG
CCGGCGACGTATCTTTCAAATGTCTGCCCTATCAACTGTCGATGGTACGTGATATGCCTA
CCATGGTTGTAACGGGTAACGGGGAATCAGGGTTCGATTCCGGAGAGGGAGCATGAGAAA
CGGCTACCACATCC
>HOIR5KG01AUNSL__(reversed) rank=0016411 x=232.0 y=355.0 length=444
CATGCATGTCTAAGTACATACTTTTACATGGTGAAACCGCGAATGGCTCATTAAATCAGT
TATGGTTCCTTAGATCGTACAATCCTACTTGGATAACTGTGGTAATTCTAGAGCTAATAC
ATGAAACTGACGCTCCGACCCTCTGGGAAAGAGCGCGTTTATTAGAACAAGACCAGTCGG
GGTTCTGCCCCGTACGATTGGTGATACTGGATAACTTTGTGCAGATCGCACGGCCTCGCG
CCGGCGACGTATCTTTCAAATGTCTGCCCTATCAACTGTCGATGGTACGTGATATGCCTA
CCATGGTTGTAACGGGTAACGGGGAATCAGGGTTCGATTCCGGAGAGGGAGCATGAGAAA
CGGCTACCACATCC
>HOIR5KG01BJRU9__(reversed) rank=0016479 x=518.0 y=579.5 length=444
CATGCATGTCTAAGTACATACTTTTACATGGTGAAACCGCGAATGGCTCATTAAATCAGT
TATGGTTCCTTAGATCGTACAATCCTACTTGGATAACTGTGGTAATTCTAGAGCTAATAC
ATGAAACTGACGCTCCGACCCTCTGGGAAAGAGCGCGTTTATTAGAACAAGACCAGTCGG
GGTTCTGCCCCGTACGATTGGTGATACTGGATAACTTTGTGCAGATCGCACGGCCTCGCG
CCGGCGACGTATCTTTCAAATGTCTGCCCTATCAACTGTCGATGGTACGTGATATGCCTA
CCATGGTTGTAACGGGTAACGGGGAATCAGGGTTCGATTCCGGAGAGGGAGCATGAGAAA
CGGCTACCACATCC
>HOIR5KG01AHYHC__(reversed) rank=0016556 x=87.5 y=1598.5 length=444
CATGCATGTCTAAGTACATACTTTTACATGGTGAAACCGCGAATGGCTCATTAAATCAGT
TATGGTTCCTTAGATCGTACAATCCTACTTGGATAACTGTGGTAATTCTAGAGCTAATAC
ATGAAACTGACGCTCCGACCCTCTGGGAAAGAGCGCGTTTATTAGAACAAGACCAGTCGG
GGTTCTGCCCCGTACGATTGGTGATACTGGATAACTTTGTGCAGATCGCACGGCCTCGCG
CCGGCGACGTATCTTTCAAATGTCTGCCCTATCAACTGTCGATGGTACGTGATATGCCTA
CCATGGTTGTAACGGGTAACGGGGAATCAGGGTTCGATTCCGGAGAGGGAGCATGAGAAA
CGGCTACCACATCC
>HOIR5KG01AFRO5__(reversed) rank=0016565 x=62.0 y=1895.0 length=444
CATGCATGTCTAAGTACATACTTTTACATGGTGAAACCGCGAATGGCTCATTAAATCAGT
TATGGTTCCTTAGATCGTACAATCCTACTTGGATAACTGTGGTAATTCTAGAGCTAATAC
ATGAAACTGACGCTCCGACCCTCTGGGAAAGAGCGCGTTTATTAGAACAAGACCAGTCGG
GGTTCTGCCCCGTACGATTGGTGATACTGGATAACTTTGTGCAGATCGCACGGCCTCGCG
CCGGCGACGTATCTTTCAAATGTCTGCCCTATCAACTGTCGATGGTACGTGATATGCCTA
CCATGGTTGTAACGGGTAACGGGGAATCAGGGTTCGATTCCGGAGAGGGAGCATGAGAAA
CGGCTACCACATCC
>HOIR5KG01BG8GK__(reversed) rank=0016601 x=489.5 y=898.0 length=444
CATGCATGTCTAAGTACATACTTTTACATGGTGAAACCGCGAATGGCTCATTAAATCAGT
TATGGTTCCTTAGATCGTACAATCCTACTTGGATAACTGTGGTAATTCTAGAGCTAATAC
ATGAAACTGACGCTCCGACCCTCTGGGAAAGAGCGCGTTTATTAGAACAAGACCAGTCGG
GGTTCTGCCCCGTACGATTGGTGATACTGGATAACTTTGTGCAGATCGCACGGCCTCGCG
CCGGCGACGTATCTTTCAAATGTCTGCCCTATCAACTGTCGATGGTACGTGATATGCCTA
CCATGGTTGTAACGGGTAACGGGGAATCAGGGTTCGATTCCGGAGAGGGAGCATGAGAAA
CGGCTACCACATCC
>HOIR5KG01AY709__(reversed) rank=0016773 x=284.0 y=219.5 length=444
CATGCATGTCTAAGTACATACTTTTACATGGTGAAACCGCGAATGGCTCATTAAATCAGT
TATGGTTCCTTAGATCGTACAATCCTACTTGGATAACTGTGGTAATTCTAGAGCTAATAC
ATGAAACTGACGCTCCGACCCTCTGGGAAAGAGCGCGTTTATTAGAACAAGACCAGTCGG
GGTTCTGCCCCGTACGATTGGTGATACTGGATAACTTTGTGCAGATCGCACGGCCTCGCG
CCGGCGACGTATCTTTCAAATGTCTGCCCTATCAACTGTCGATGGTACGTGATATGCCTA
CCATGGTTGTAACGGGTAACGGGGAATCAGGGTTCGATTCCGGAGAGGGAGCATGAGAAA
CGGCTACCACATCC
>HOIR5KG01AXH3O__(reversed) rank=0016859 x=264.0 y=1874.5 length=444
CATGCATGTCTAAGTACATACTTTTACATGGTGAAACCGCGAATGGCTCATTAAATCAGT
TATGGTTCCTTAGATCGTACAATCCTACTTGGATAACTGTGGTAATTCTAGAGCTAATAC
ATGAAACTGACGCTCCGACCCTCTGGGAAAGAGCGCGTTTATTAGAACAAGACCAGTCGG
GGTTCTGCCCCGTACGATTGGTGATACTGGATAACTTTGTGCAGATCGCACGGCCTCGCG
CCGGCGACGTATCTTTCAAATGTCTGCCCTATCAACTGTCGATGGTACGTGATATGCCTA
CCATGGTTGTAACGGGTAACGGGGAATCAGGGTTCGATTCCGGAGAGGGAGCATGAGAAA
CGGCTACCACATCC
>HOIR5KG01AS3RA__(reversed) rank=0017034 x=214.5 y=1460.5 length=444
CATGCATGTCTAAGTACATACTTTTACATGGTGAAACCGCGAATGGCTCATTAAATCAGT
TATGGTTCCTTAGATCGTACAATCCTACTTGGATAACTGTGGTAATTCTAGAGCTAATAC
ATGAAACTGACGCTCCGACCCTCTGGGAAAGAGCGCGTTTATTAGAACAAGACCAGTCGG
GGTTCTGCCCCGTACGATTGGTGATACTGGATAACTTTGTGCAGATCGCACGGCCTCGCG
CCGGCGACGTATCTTTCAAATGTCTGCCCTATCAACTGTCGATGGTACGTGATATGCCTA
CCATGGTTGTAACGGGTAACGGGGAATCAGGGTTCGATTCCGGAGAGGGAGCATGAGAAA
CGGCTACCACATCC
>HOIR5KG01AOMBZ__(reversed) rank=0017131 x=163.5 y=1149.0 length=444
CATGCATGTCTAAGTACATACTTTTACATGGTGAAACCGCGAATGGCTCATTAAATCAGT
TATGGTTCCTTAGATCGTACAATCCTACTTGGATAACTGTGGTAATTCTAGAGCTAATAC
ATGAAACTGACGCTCCGACCCTCTGGGAAAGAGCGCGTTTATTAGAACAAGACCAGTCGG
GGTTCTGCCCCGTACGATTGGTGATACTGGATAACTTTGTGCAGATCGCACGGCCTCGCG
CCGGCGACGTATCTTTCAAATGTCTGCCCTATCAACTGTCGATGGTACGTGATATGCCTA
CCATGGTTGTAACGGGTAACGGGGAATCAGGGTTCGATTCCGGAGAGGGAGCATGAGAAA
CGGCTACCACATCC
>HOIR5KG01A6RN5__(reversed) rank=0017265 x=370.5 y=3.0 length=444
CATGCATGTCTAAGTACATACTTTTACATGGTGAAACCGCGAATGGCTCATTAAATCAGT
TATGGTTCCTTAGATCGTACAATCCTACTTGGATAACTGTGGTAATTCTAGAGCTAATAC
ATGAAACTGACGCTCCGACCCTCTGGGAAAGAGCGCGTTTATTAGAACAAGACCAGTCGG
GGTTCTGCCCCGTACGATTGGTGATACTGGATAACTTTGTGCAGATCGCACGGCCTCGCG
CCGGCGACGTATCTTTCAAATGTCTGCCCTATCAACTGTCGATGGTACGTGATATGCCTA
CCATGGTTGTAACGGGTAACGGGGAATCAGGGTTCGATTCCGGAGAGGGAGCATGAGAAA
CGGCTACCACATCC
>HOIR5KG01BS5ZR__(reversed) rank=0017410 x=625.0 y=517.5 length=444
CATGCATGTCTAAGTACATACTTTTACATGGTGAAACCGCGAATGGCTCATTAAATCAGT
TATGGTTCCTTAGATCGTACAATCCTACTTGGATAACTGTGGTAATTCTAGAGCTAATAC
ATGAAACTGACGCTCCGACCCTCTGGGAAAGAGCGCGTTTATTAGAACAAGACCAGTCGG
GGTTCTGCCCCGTACGATTGGTGATACTGGATAACTTTGTGCAGATCGCACGGCCTCGCG
CCGGCGACGTATCTTTCAAATGTCTGCCCTATCAACTGTCGATGGTACGTGATATGCCTA
CCATGGTTGTAACGGGTAACGGGGAATCAGGGTTCGATTCCGGAGAGGGAGCATGAGAAA
CGGCTACCACATCC
>HOIR5KG01ALWJQ__(reversed) rank=0017453 x=132.0 y=1396.0 length=444
CATGCATGTCTAAGTACATACTTTTACATGGTGAAACCGCGAATGGCTCATTAAATCAGT
TATGGTTCCTTAGATCGTACAATCCTACTTGGATAACTGTGGTAATTCTAGAGCTAATAC
ATGAAACTGACGCTCCGACCCTCTGGGAAAGAGCGCGTTTATTAGAACAAGACCAGTCGG
GGTTCTGCCCCGTACGATTGGTGATACTGGATAACTTTGTGCAGATCGCACGGCCTCGCG
CCGGCGACGTATCTTTCAAATGTCTGCCCTATCAACTGTCGATGGTACGTGATATGCCTA
CCATGGTTGTAACGGGTAACGGGGAATCAGGGTTCGATTCCGGAGAGGGAGCATGAGAAA
CGGCTACCACATCC
>HOIR5KG01AHK8F__(reversed) rank=0017520 x=83.0 y=813.0 length=444
CATGCATGTCTAAGTACATACTTTTACATGGTGAAACCGCGAATGGCTCATTAAATCAGT
TATGGTTCCTTAGATCGTACAATCCTACTTGGATAACTGTGGTAATTCTAGAGCTAATAC
ATGAAACTGACGCTCCGACCCTCTGGGAAAGAGCGCGTTTATTAGAACAAGACCAGTCGG
GGTTCTGCCCCGTACGATTGGTGATACTGGATAACTTTGTGCAGATCGCACGGCCTCGCG
CCGGCGACGTATCTTTCAAATGTCTGCCCTATCAACTGTCGATGGTACGTGATATGCCTA
CCATGGTTGTAACGGGTAACGGGGAATCAGGGTTCGATTCCGGAGAGGGAGCATGAGAAA
CGGCTACCACATCC
>HOIR5KG01BP0D1__(reversed) rank=0017604 x=589.0 y=743.0 length=444
CATGCATGTCTAAGTACATACTTTTACATGGTGAAACCGCGAATGGCTCATTAAATCAGT
TATGGTTCCTTAGATCGTACAATCCTACTTGGATAACTGTGGTAATTCTAGAGCTAATAC
ATGAAACTGACGCTCCGACCCTCTGGGAAAGAGCGCGTTTATTAGAACAAGACCAGTCGG
GGTTCTGCCCCGTACGATTGGTGATACTGGATAACTTTGTGCAGATCGCACGGCCTCGCG
CCGGCGACGTATCTTTCAAATGTCTGCCCTATCAACTGTCGATGGTACGTGATATGCCTA
CCATGGTTGTAACGGGTAACGGGGAATCAGGGTTCGATTCCGGAGAGGGAGCATGAGAAA
CGGCTACCACATCC
>HOIR5KG01BU6D0__(reversed) rank=0017689 x=648.0 y=134.0 length=444
CATGCATGTCTAAGTACATACTTTTACATGGTGAAACCGCGAATGGCTCATTAAATCAGT
TATGGTTCCTTAGATCGTACAATCCTACTTGGATAACTGTGGTAATTCTAGAGCTAATAC
ATGAAACTGACGCTCCGACCCTCTGGGAAAGAGCGCGTTTATTAGAACAAGACCAGTCGG
GGTTCTGCCCCGTACGATTGGTGATACTGGATAACTTTGTGCAGATCGCACGGCCTCGCG
CCGGCGACGTATCTTTCAAATGTCTGCCCTATCAACTGTCGATGGTACGTGATATGCCTA
CCATGGTTGTAACGGGTAACGGGGAATCAGGGTTCGATTCCGGAGAGGGAGCATGAGAAA
CGGCTACCACATCC
>HOIR5KG01BO4PR__(reversed) rank=0017703 x=579.5 y=653.0 length=444
CATGCATGTCTAAGTACATACTTTTACATGGTGAAACCGCGAATGGCTCATTAAATCAGT
TATGGTTCCTTAGATCGTACAATCCTACTTGGATAACTGTGGTAATTCTAGAGCTAATAC
ATGAAACTGACGCTCCGACCCTCTGGGAAAGAGCGCGTTTATTAGAACAAGACCAGTCGG
GGTTCTGCCCCGTACGATTGGTGATACTGGATAACTTTGTGCAGATCGCACGGCCTCGCG
CCGGCGACGTATCTTTCAAATGTCTGCCCTATCAACTGTCGATGGTACGTGATATGCCTA
CCATGGTTGTAACGGGTAACGGGGAATCAGGGTTCGATTCCGGAGAGGGAGCATGAGAAA
CGGCTACCACATCC
>HOIR5KG01AOGIR__(reversed) rank=0017803 x=161.0 y=1809.0 length=444
CATGCATGTCTAAGTACATACTTTTACATGGTGAAACCGCGAATGGCTCATTAAATCAGT
TATGGTTCCTTAGATCGTACAATCCTACTTGGATAACTGTGGTAATTCTAGAGCTAATAC
ATGAAACTGACGCTCCGACCCTCTGGGAAAGAGCGCGTTTATTAGAACAAGACCAGTCGG
GGTTCTGCCCCGTACGATTGGTGATACTGGATAACTTTGTGCAGATCGCACGGCCTCGCG
CCGGCGACGTATCTTTCAAATGTCTGCCCTATCAACTGTCGATGGTACGTGATATGCCTA
CCATGGTTGTAACGGGTAACGGGGAATCAGGGTTCGATTCCGGAGAGGGAGCATGAGAAA
CGGCTACCACATCC
>HOIR5KG01BR37E__(reversed) rank=0017855 x=613.0 y=696.0 length=444
CATGCATGTCTAAGTACATACTTTTACATGGTGAAACCGCGAATGGCTCATTAAATCAGT
TATGGTTCCTTAGATCGTACAATCCTACTTGGATAACTGTGGTAATTCTAGAGCTAATAC
ATGAAACTGACGCTCCGACCCTCTGGGAAAGAGCGCGTTTATTAGAACAAGACCAGTCGG
GGTTCTGCCCCGTACGATTGGTGATACTGGATAACTTTGTGCAGATCGCACGGCCTCGCG
CCGGCGACGTATCTTTCAAATGTCTGCCCTATCAACTGTCGATGGTACGTGATATGCCTA
CCATGGTTGTAACGGGTAACGGGGAATCAGGGTTCGATTCCGGAGAGGGAGCATGAGAAA
CGGCTACCACATCC
>HOIR5KG01BVJHS__(reversed) rank=0017954 x=652.0 y=734.5 length=444
CATGCATGTCTAAGTACATACTTTTACATGGTGAAACCGCGAATGGCTCATTAAATCAGT
TATGGTTCCTTAGATCGTACAATCCTACTTGGATAACTGTGGTAATTCTAGAGCTAATAC
ATGAAACTGACGCTCCGACCCTCTGGGAAAGAGCGCGTTTATTAGAACAAGACCAGTCGG
GGTTCTGCCCCGTACGATTGGTGATACTGGATAACTTTGTGCAGATCGCACGGCCTCGCG
CCGGCGACGTATCTTTCAAATGTCTGCCCTATCAACTGTCGATGGTACGTGATATGCCTA
CCATGGTTGTAACGGGTAACGGGGAATCAGGGTTCGATTCCGGAGAGGGAGCATGAGAAA
CGGCTACCACATCC
>HOIR5KG01AM33D__(reversed) rank=0017974 x=146.5 y=487.0 length=444
CATGCATGTCTAAGTACATACTTTTACATGGTGAAACCGCGAATGGCTCATTAAATCAGT
TATGGTTCCTTAGATCGTACAATCCTACTTGGATAACTGTGGTAATTCTAGAGCTAATAC
ATGAAACTGACGCTCCGACCCTCTGGGAAAGAGCGCGTTTATTAGAACAAGACCAGTCGG
GGTTCTGCCCCGTACGATTGGTGATACTGGATAACTTTGTGCAGATCGCACGGCCTCGCG
CCGGCGACGTATCTTTCAAATGTCTGCCCTATCAACTGTCGATGGTACGTGATATGCCTA
CCATGGTTGTAACGGGTAACGGGGAATCAGGGTTCGATTCCGGAGAGGGAGCATGAGAAA
CGGCTACCACATCC
>HOIR5KG01BHHEA__(reversed) rank=0017987 x=492.0 y=192.0 length=444
CATGCATGTCTAAGTACATACTTTTACATGGTGAAACCGCGAATGGCTCATTAAATCAGT
TATGGTTCCTTAGATCGTACAATCCTACTTGGATAACTGTGGTAATTCTAGAGCTAATAC
ATGAAACTGACGCTCCGACCCTCTGGGAAAGAGCGCGTTTATTAGAACAAGACCAGTCGG
GGTTCTGCCCCGTACGATTGGTGATACTGGATAACTTTGTGCAGATCGCACGGCCTCGCG
CCGGCGACGTATCTTTCAAATGTCTGCCCTATCAACTGTCGATGGTACGTGATATGCCTA
CCATGGTTGTAACGGGTAACGGGGAATCAGGGTTCGATTCCGGAGAGGGAGCATGAGAAA
CGGCTACCACATCC
>HOIR5KG01AYGGE__(reversed) rank=0018051 x=275.0 y=1340.5 length=444
CATGCATGTCTAAGTACATACTTTTACATGGTGAAACCGCGAATGGCTCATTAAATCAGT
TATGGTTCCTTAGATCGTACAATCCTACTTGGATAACTGTGGTAATTCTAGAGCTAATAC
ATGAAACTGACGCTCCGACCCTCTGGGAAAGAGCGCGTTTATTAGAACAAGACCAGTCGG
GGTTCTGCCCCGTACGATTGGTGATACTGGATAACTTTGTGCAGATCGCACGGCCTCGCG
CCGGCGACGTATCTTTCAAATGTCTGCCCTATCAACTGTCGATGGTACGTGATATGCCTA
CCATGGTTGTAACGGGTAACGGGGAATCAGGGTTCGATTCCGGAGAGGGAGCATGAGAAA
CGGCTACCACATCC
>HOIR5KG01BO7T8__(reversed) rank=0018116 x=580.0 y=606.0 length=444
CATGCATGTCTAAGTACATACTTTTACATGGTGAAACCGCGAATGGCTCATTAAATCAGT
TATGGTTCCTTAGATCGTACAATCCTACTTGGATAACTGTGGTAATTCTAGAGCTAATAC
ATGAAACTGACGCTCCGACCCTCTGGGAAAGAGCGCGTTTATTAGAACAAGACCAGTCGG
GGTTCTGCCCCGTACGATTGGTGATACTGGATAACTTTGTGCAGATCGCACGGCCTCGCG
CCGGCGACGTATCTTTCAAATGTCTGCCCTATCAACTGTCGATGGTACGTGATATGCCTA
CCATGGTTGTAACGGGTAACGGGGAATCAGGGTTCGATTCCGGAGAGGGAGCATGAGAAA
CGGCTACCACATCC
>HOIR5KG01BEOBU__(reversed) rank=0018177 x=460.0 y=280.0 length=444
CATGCATGTCTAAGTACATACTTTTACATGGTGAAACCGCGAATGGCTCATTAAATCAGT
TATGGTTCCTTAGATCGTACAATCCTACTTGGATAACTGTGGTAATTCTAGAGCTAATAC
ATGAAACTGACGCTCCGACCCTCTGGGAAAGAGCGCGTTTATTAGAACAAGACCAGTCGG
GGTTCTGCCCCGTACGATTGGTGATACTGGATAACTTTGTGCAGATCGCACGGCCTCGCG
CCGGCGACGTATCTTTCAAATGTCTGCCCTATCAACTGTCGATGGTACGTGATATGCCTA
CCATGGTTGTAACGGGTAACGGGGAATCAGGGTTCGATTCCGGAGAGGGAGCATGAGAAA
CGGCTACCACATCC
>HOIR5KG01BOR4T__(reversed) rank=0018194 x=575.0 y=731.0 length=444
CATGCATGTCTAAGTACATACTTTTACATGGTGAAACCGCGAATGGCTCATTAAATCAGT
TATGGTTCCTTAGATCGTACAATCCTACTTGGATAACTGTGGTAATTCTAGAGCTAATAC
ATGAAACTGACGCTCCGACCCTCTGGGAAAGAGCGCGTTTATTAGAACAAGACCAGTCGG
GGTTCTGCCCCGTACGATTGGTGATACTGGATAACTTTGTGCAGATCGCACGGCCTCGCG
CCGGCGACGTATCTTTCAAATGTCTGCCCTATCAACTGTCGATGGTACGTGATATGCCTA
CCATGGTTGTAACGGGTAACGGGGAATCAGGGTTCGATTCCGGAGAGGGAGCATGAGAAA
CGGCTACCACATCC
>HOIR5KG01BTYPF__(reversed) rank=0018212 x=634.5 y=865.0 length=444
CATGCATGTCTAAGTACATACTTTTACATGGTGAAACCGCGAATGGCTCATTAAATCAGT
TATGGTTCCTTAGATCGTACAATCCTACTTGGATAACTGTGGTAATTCTAGAGCTAATAC
ATGAAACTGACGCTCCGACCCTCTGGGAAAGAGCGCGTTTATTAGAACAAGACCAGTCGG
GGTTCTGCCCCGTACGATTGGTGATACTGGATAACTTTGTGCAGATCGCACGGCCTCGCG
CCGGCGACGTATCTTTCAAATGTCTGCCCTATCAACTGTCGATGGTACGTGATATGCCTA
CCATGGTTGTAACGGGTAACGGGGAATCAGGGTTCGATTCCGGAGAGGGAGCATGAGAAA
CGGCTACCACATCC
>HOIR5KG01ASHJT__(reversed) rank=0018214 x=207.0 y=1351.5 length=444
CATGCATGTCTAAGTACATACTTTTACATGGTGAAACCGCGAATGGCTCATTAAATCAGT
TATGGTTCCTTAGATCGTACAATCCTACTTGGATAACTGTGGTAATTCTAGAGCTAATAC
ATGAAACTGACGCTCCGACCCTCTGGGAAAGAGCGCGTTTATTAGAACAAGACCAGTCGG
GGTTCTGCCCCGTACGATTGGTGATACTGGATAACTTTGTGCAGATCGCACGGCCTCGCG
CCGGCGACGTATCTTTCAAATGTCTGCCCTATCAACTGTCGATGGTACGTGATATGCCTA
CCATGGTTGTAACGGGTAACGGGGAATCAGGGTTCGATTCCGGAGAGGGAGCATGAGAAA
CGGCTACCACATCC
>HOIR5KG01BE1J0__(reversed) rank=0018285 x=464.5 y=1038.0 length=444
CATGCATGTCTAAGTACATACTTTTACATGGTGAAACCGCGAATGGCTCATTAAATCAGT
TATGGTTCCTTAGATCGTACAATCCTACTTGGATAACTGTGGTAATTCTAGAGCTAATAC
ATGAAACTGACGCTCCGACCCTCTGGGAAAGAGCGCGTTTATTAGAACAAGACCAGTCGG
GGTTCTGCCCCGTACGATTGGTGATACTGGATAACTTTGTGCAGATCGCACGGCCTCGCG
CCGGCGACGTATCTTTCAAATGTCTGCCCTATCAACTGTCGATGGTACGTGATATGCCTA
CCATGGTTGTAACGGGTAACGGGGAATCAGGGTTCGATTCCGGAGAGGGAGCATGAGAAA
CGGCTACCACATCC
>HOIR5KG01BXUI6__(reversed) rank=0018293 x=678.0 y=1856.0 length=444
CATGCATGTCTAAGTACATACTTTTACATGGTGAAACCGCGAATGGCTCATTAAATCAGT
TATGGTTCCTTAGATCGTACAATCCTACTTGGATAACTGTGGTAATTCTAGAGCTAATAC
ATGAAACTGACGCTCCGACCCTCTGGGAAAGAGCGCGTTTATTAGAACAAGACCAGTCGG
GGTTCTGCCCCGTACGATTGGTGATACTGGATAACTTTGTGCAGATCGCACGGCCTCGCG
CCGGCGACGTATCTTTCAAATGTCTGCCCTATCAACTGTCGATGGTACGTGATATGCCTA
CCATGGTTGTAACGGGTAACGGGGAATCAGGGTTCGATTCCGGAGAGGGAGCATGAGAAA
CGGCTACCACATCC
>HOIR5KG01AVP2P__(reversed) rank=0018396 x=244.0 y=815.0 length=444
CATGCATGTCTAAGTACATACTTTTACATGGTGAAACCGCGAATGGCTCATTAAATCAGT
TATGGTTCCTTAGATCGTACAATCCTACTTGGATAACTGTGGTAATTCTAGAGCTAATAC
ATGAAACTGACGCTCCGACCCTCTGGGAAAGAGCGCGTTTATTAGAACAAGACCAGTCGG
GGTTCTGCCCCGTACGATTGGTGATACTGGATAACTTTGTGCAGATCGCACGGCCTCGCG
CCGGCGACGTATCTTTCAAATGTCTGCCCTATCAACTGTCGATGGTACGTGATATGCCTA
CCATGGTTGTAACGGGTAACGGGGAATCAGGGTTCGATTCCGGAGAGGGAGCATGAGAAA
CGGCTACCACATCC
>HOIR5KG01ANKO8__(reversed) rank=0018430 x=151.5 y=1530.0 length=444
CATGCATGTCTAAGTACATACTTTTACATGGTGAAACCGCGAATGGCTCATTAAATCAGT
TATGGTTCCTTAGATCGTACAATCCTACTTGGATAACTGTGGTAATTCTAGAGCTAATAC
ATGAAACTGACGCTCCGACCCTCTGGGAAAGAGCGCGTTTATTAGAACAAGACCAGTCGG
GGTTCTGCCCCGTACGATTGGTGATACTGGATAACTTTGTGCAGATCGCACGGCCTCGCG
CCGGCGACGTATCTTTCAAATGTCTGCCCTATCAACTGTCGATGGTACGTGATATGCCTA
CCATGGTTGTAACGGGTAACGGGGAATCAGGGTTCGATTCCGGAGAGGGAGCATGAGAAA
CGGCTACCACATCC
>HOIR5KG01AKDRW__(reversed) rank=0018553 x=115.0 y=42.0 length=444
CATGCATGTCTAAGTACATACTTTTACATGGTGAAACCGCGAATGGCTCATTAAATCAGT
TATGGTTCCTTAGATCGTACAATCCTACTTGGATAACTGTGGTAATTCTAGAGCTAATAC
ATGAAACTGACGCTCCGACCCTCTGGGAAAGAGCGCGTTTATTAGAACAAGACCAGTCGG
GGTTCTGCCCCGTACGATTGGTGATACTGGATAACTTTGTGCAGATCGCACGGCCTCGCG
CCGGCGACGTATCTTTCAAATGTCTGCCCTATCAACTGTCGATGGTACGTGATATGCCTA
CCATGGTTGTAACGGGTAACGGGGAATCAGGGTTCGATTCCGGAGAGGGAGCATGAGAAA
CGGCTACCACATCC
>HOIR5KG01BDF37__(reversed) rank=0018741 x=446.0 y=325.5 length=444
CATGCATGTCTAAGTACATACTTTTACATGGTGAAACCGCGAATGGCTCATTAAATCAGT
TATGGTTCCTTAGATCGTACAATCCTACTTGGATAACTGTGGTAATTCTAGAGCTAATAC
ATGAAACTGACGCTCCGACCCTCTGGGAAAGAGCGCGTTTATTAGAACAAGACCAGTCGG
GGTTCTGCCCCGTACGATTGGTGATACTGGATAACTTTGTGCAGATCGCACGGCCTCGCG
CCGGCGACGTATCTTTCAAATGTCTGCCCTATCAACTGTCGATGGTACGTGATATGCCTA
CCATGGTTGTAACGGGTAACGGGGAATCAGGGTTCGATTCCGGAGAGGGAGCATGAGAAA
CGGCTACCACATCC
>HOIR5KG01BN6G1__(reversed) rank=0018780 x=568.0 y=1331.5 length=444
CATGCATGTCTAAGTACATACTTTTACATGGTGAAACCGCGAATGGCTCATTAAATCAGT
TATGGTTCCTTAGATCGTACAATCCTACTTGGATAACTGTGGTAATTCTAGAGCTAATAC
ATGAAACTGACGCTCCGACCCTCTGGGAAAGAGCGCGTTTATTAGAACAAGACCAGTCGG
GGTTCTGCCCCGTACGATTGGTGATACTGGATAACTTTGTGCAGATCGCACGGCCTCGCG
CCGGCGACGTATCTTTCAAATGTCTGCCCTATCAACTGTCGATGGTACGTGATATGCCTA
CCATGGTTGTAACGGGTAACGGGGAATCAGGGTTCGATTCCGGAGAGGGAGCATGAGAAA
CGGCTACCACATCC
>HOIR5KG01AM4BY__(reversed) rank=0018815 x=146.0 y=796.0 length=444
CATGCATGTCTAAGTACATACTTTTACATGGTGAAACCGCGAATGGCTCATTAAATCAGT
TATGGTTCCTTAGATCGTACAATCCTACTTGGATAACTGTGGTAATTCTAGAGCTAATAC
ATGAAACTGACGCTCCGACCCTCTGGGAAAGAGCGCGTTTATTAGAACAAGACCAGTCGG
GGTTCTGCCCCGTACGATTGGTGATACTGGATAACTTTGTGCAGATCGCACGGCCTCGCG
CCGGCGACGTATCTTTCAAATGTCTGCCCTATCAACTGTCGATGGTACGTGATATGCCTA
CCATGGTTGTAACGGGTAACGGGGAATCAGGGTTCGATTCCGGAGAGGGAGCATGAGAAA
CGGCTACCACATCC
>HOIR5KG01AHVK8__(reversed) rank=0018895 x=86.5 y=1946.0 length=444
CATGCATGTCTAAGTACATACTTTTACATGGTGAAACCGCGAATGGCTCATTAAATCAGT
TATGGTTCCTTAGATCGTACAATCCTACTTGGATAACTGTGGTAATTCTAGAGCTAATAC
ATGAAACTGACGCTCCGACCCTCTGGGAAAGAGCGCGTTTATTAGAACAAGACCAGTCGG
GGTTCTGCCCCGTACGATTGGTGATACTGGATAACTTTGTGCAGATCGCACGGCCTCGCG
CCGGCGACGTATCTTTCAAATGTCTGCCCTATCAACTGTCGATGGTACGTGATATGCCTA
CCATGGTTGTAACGGGTAACGGGGAATCAGGGTTCGATTCCGGAGAGGGAGCATGAGAAA
CGGCTACCACATCC
>HOIR5KG01AQDG1__(reversed) rank=0018928 x=183.0 y=1059.0 length=444
CATGCATGTCTAAGTACATACTTTTACATGGTGAAACCGCGAATGGCTCATTAAATCAGT
TATGGTTCCTTAGATCGTACAATCCTACTTGGATAACTGTGGTAATTCTAGAGCTAATAC
ATGAAACTGACGCTCCGACCCTCTGGGAAAGAGCGCGTTTATTAGAACAAGACCAGTCGG
GGTTCTGCCCCGTACGATTGGTGATACTGGATAACTTTGTGCAGATCGCACGGCCTCGCG
CCGGCGACGTATCTTTCAAATGTCTGCCCTATCAACTGTCGATGGTACGTGATATGCCTA
CCATGGTTGTAACGGGTAACGGGGAATCAGGGTTCGATTCCGGAGAGGGAGCATGAGAAA
CGGCTACCACATCC
>HOIR5KG01BWK5O__(reversed) rank=0018955 x=664.5 y=394.0 length=444
CATGCATGTCTAAGTACATACTTTTACATGGTGAAACCGCGAATGGCTCATTAAATCAGT
TATGGTTCCTTAGATCGTACAATCCTACTTGGATAACTGTGGTAATTCTAGAGCTAATAC
ATGAAACTGACGCTCCGACCCTCTGGGAAAGAGCGCGTTTATTAGAACAAGACCAGTCGG
GGTTCTGCCCCGTACGATTGGTGATACTGGATAACTTTGTGCAGATCGCACGGCCTCGCG
CCGGCGACGTATCTTTCAAATGTCTGCCCTATCAACTGTCGATGGTACGTGATATGCCTA
CCATGGTTGTAACGGGTAACGGGGAATCAGGGTTCGATTCCGGAGAGGGAGCATGAGAAA
CGGCTACCACATCC
>HOIR5KG01BFQZF__(reversed) rank=0019125 x=472.0 y=1225.0 length=444
CATGCATGTCTAAGTACATACTTTTACATGGTGAAACCGCGAATGGCTCATTAAATCAGT
TATGGTTCCTTAGATCGTACAATCCTACTTGGATAACTGTGGTAATTCTAGAGCTAATAC
ATGAAACTGACGCTCCGACCCTCTGGGAAAGAGCGCGTTTATTAGAACAAGACCAGTCGG
GGTTCTGCCCCGTACGATTGGTGATACTGGATAACTTTGTGCAGATCGCACGGCCTCGCG
CCGGCGACGTATCTTTCAAATGTCTGCCCTATCAACTGTCGATGGTACGTGATATGCCTA
CCATGGTTGTAACGGGTAACGGGGAATCAGGGTTCGATTCCGGAGAGGGAGCATGAGAAA
CGGCTACCACATCC
>HOIR5KG01AXGRV__(reversed) rank=0019261 x=264.0 y=153.5 length=444
CATGCATGTCTAAGTACATACTTTTACATGGTGAAACCGCGAATGGCTCATTAAATCAGT
TATGGTTCCTTAGATCGTACAATCCTACTTGGATAACTGTGGTAATTCTAGAGCTAATAC
ATGAAACTGACGCTCCGACCCTCTGGGAAAGAGCGCGTTTATTAGAACAAGACCAGTCGG
GGTTCTGCCCCGTACGATTGGTGATACTGGATAACTTTGTGCAGATCGCACGGCCTCGCG
CCGGCGACGTATCTTTCAAATGTCTGCCCTATCAACTGTCGATGGTACGTGATATGCCTA
CCATGGTTGTAACGGGTAACGGGGAATCAGGGTTCGATTCCGGAGAGGGAGCATGAGAAA
CGGCTACCACATCC
>HOIR5KG01BMLRZ__(reversed) rank=0019283 x=550.5 y=1581.0 length=444
CATGCATGTCTAAGTACATACTTTTACATGGTGAAACCGCGAATGGCTCATTAAATCAGT
TATGGTTCCTTAGATCGTACAATCCTACTTGGATAACTGTGGTAATTCTAGAGCTAATAC
ATGAAACTGACGCTCCGACCCTCTGGGAAAGAGCGCGTTTATTAGAACAAGACCAGTCGG
GGTTCTGCCCCGTACGATTGGTGATACTGGATAACTTTGTGCAGATCGCACGGCCTCGCG
CCGGCGACGTATCTTTCAAATGTCTGCCCTATCAACTGTCGATGGTACGTGATATGCCTA
CCATGGTTGTAACGGGTAACGGGGAATCAGGGTTCGATTCCGGAGAGGGAGCATGAGAAA
CGGCTACCACATCC
>HOIR5KG01AD9IQ__(reversed) rank=0019368 x=45.0 y=1312.0 length=444
CATGCATGTCTAAGTACATACTTTTACATGGTGAAACCGCGAATGGCTCATTAAATCAGT
TATGGTTCCTTAGATCGTACAATCCTACTTGGATAACTGTGGTAATTCTAGAGCTAATAC
ATGAAACTGACGCTCCGACCCTCTGGGAAAGAGCGCGTTTATTAGAACAAGACCAGTCGG
GGTTCTGCCCCGTACGATTGGTGATACTGGATAACTTTGTGCAGATCGCACGGCCTCGCG
CCGGCGACGTATCTTTCAAATGTCTGCCCTATCAACTGTCGATGGTACGTGATATGCCTA
CCATGGTTGTAACGGGTAACGGGGAATCAGGGTTCGATTCCGGAGAGGGAGCATGAGAAA
CGGCTACCACATCC
>HOIR5KG01A677S__(reversed) rank=0019394 x=375.0 y=966.5 length=444
CATGCATGTCTAAGTACATACTTTTACATGGTGAAACCGCGAATGGCTCATTAAATCAGT
TATGGTTCCTTAGATCGTACAATCCTACTTGGATAACTGTGGTAATTCTAGAGCTAATAC
ATGAAACTGACGCTCCGACCCTCTGGGAAAGAGCGCGTTTATTAGAACAAGACCAGTCGG
GGTTCTGCCCCGTACGATTGGTGATACTGGATAACTTTGTGCAGATCGCACGGCCTCGCG
CCGGCGACGTATCTTTCAAATGTCTGCCCTATCAACTGTCGATGGTACGTGATATGCCTA
CCATGGTTGTAACGGGTAACGGGGAATCAGGGTTCGATTCCGGAGAGGGAGCATGAGAAA
CGGCTACCACATCC
>HOIR5KG01BPG3T__(reversed) rank=0019434 x=583.0 y=327.5 length=444
CATGCATGTCTAAGTACATACTTTTACATGGTGAAACCGCGAATGGCTCATTAAATCAGT
TATGGTTCCTTAGATCGTACAATCCTACTTGGATAACTGTGGTAATTCTAGAGCTAATAC
ATGAAACTGACGCTCCGACCCTCTGGGAAAGAGCGCGTTTATTAGAACAAGACCAGTCGG
GGTTCTGCCCCGTACGATTGGTGATACTGGATAACTTTGTGCAGATCGCACGGCCTCGCG
CCGGCGACGTATCTTTCAAATGTCTGCCCTATCAACTGTCGATGGTACGTGATATGCCTA
CCATGGTTGTAACGGGTAACGGGGAATCAGGGTTCGATTCCGGAGAGGGAGCATGAGAAA
CGGCTACCACATCC
>HOIR5KG01BY8RM__(reversed) rank=0019508 x=694.0 y=1424.0 length=444
CATGCATGTCTAAGTACATACTTTTACATGGTGAAACCGCGAATGGCTCATTAAATCAGT
TATGGTTCCTTAGATCGTACAATCCTACTTGGATAACTGTGGTAATTCTAGAGCTAATAC
ATGAAACTGACGCTCCGACCCTCTGGGAAAGAGCGCGTTTATTAGAACAAGACCAGTCGG
GGTTCTGCCCCGTACGATTGGTGATACTGGATAACTTTGTGCAGATCGCACGGCCTCGCG
CCGGCGACGTATCTTTCAAATGTCTGCCCTATCAACTGTCGATGGTACGTGATATGCCTA
CCATGGTTGTAACGGGTAACGGGGAATCAGGGTTCGATTCCGGAGAGGGAGCATGAGAAA
CGGCTACCACATCC
>HOIR5KG01ABR6X__(reversed) rank=0019655 x=17.0 y=231.0 length=444
CATGCATGTCTAAGTACATACTTTTACATGGTGAAACCGCGAATGGCTCATTAAATCAGT
TATGGTTCCTTAGATCGTACAATCCTACTTGGATAACTGTGGTAATTCTAGAGCTAATAC
ATGAAACTGACGCTCCGACCCTCTGGGAAAGAGCGCGTTTATTAGAACAAGACCAGTCGG
GGTTCTGCCCCGTACGATTGGTGATACTGGATAACTTTGTGCAGATCGCACGGCCTCGCG
CCGGCGACGTATCTTTCAAATGTCTGCCCTATCAACTGTCGATGGTACGTGATATGCCTA
CCATGGTTGTAACGGGTAACGGGGAATCAGGGTTCGATTCCGGAGAGGGAGCATGAGAAA
CGGCTACCACATCC
>HOIR5KG01A67R0__(reversed) rank=0019725 x=375.0 y=398.5 length=444
CATGCATGTCTAAGTACATACTTTTACATGGTGAAACCGCGAATGGCTCATTAAATCAGT
TATGGTTCCTTAGATCGTACAATCCTACTTGGATAACTGTGGTAATTCTAGAGCTAATAC
ATGAAACTGACGCTCCGACCCTCTGGGAAAGAGCGCGTTTATTAGAACAAGACCAGTCGG
GGTTCTGCCCCGTACGATTGGTGATACTGGATAACTTTGTGCAGATCGCACGGCCTCGCG
CCGGCGACGTATCTTTCAAATGTCTGCCCTATCAACTGTCGATGGTACGTGATATGCCTA
CCATGGTTGTAACGGGTAACGGGGAATCAGGGTTCGATTCCGGAGAGGGAGCATGAGAAA
CGGCTACCACATCC
>HOIR5KG01A27I0__(reversed) rank=0019817 x=329.0 y=1866.0 length=444
CATGCATGTCTAAGTACATACTTTTACATGGTGAAACCGCGAATGGCTCATTAAATCAGT
TATGGTTCCTTAGATCGTACAATCCTACTTGGATAACTGTGGTAATTCTAGAGCTAATAC
ATGAAACTGACGCTCCGACCCTCTGGGAAAGAGCGCGTTTATTAGAACAAGACCAGTCGG
GGTTCTGCCCCGTACGATTGGTGATACTGGATAACTTTGTGCAGATCGCACGGCCTCGCG
CCGGCGACGTATCTTTCAAATGTCTGCCCTATCAACTGTCGATGGTACGTGATATGCCTA
CCATGGTTGTAACGGGTAACGGGGAATCAGGGTTCGATTCCGGAGAGGGAGCATGAGAAA
CGGCTACCACATCC
>HOIR5KG01ALDDF__(reversed) rank=0019875 x=126.5 y=1121.5 length=444
CATGCATGTCTAAGTACATACTTTTACATGGTGAAACCGCGAATGGCTCATTAAATCAGT
TATGGTTCCTTAGATCGTACAATCCTACTTGGATAACTGTGGTAATTCTAGAGCTAATAC
ATGAAACTGACGCTCCGACCCTCTGGGAAAGAGCGCGTTTATTAGAACAAGACCAGTCGG
GGTTCTGCCCCGTACGATTGGTGATACTGGATAACTTTGTGCAGATCGCACGGCCTCGCG
CCGGCGACGTATCTTTCAAATGTCTGCCCTATCAACTGTCGATGGTACGTGATATGCCTA
CCATGGTTGTAACGGGTAACGGGGAATCAGGGTTCGATTCCGGAGAGGGAGCATGAGAAA
CGGCTACCACATCC
>HOIR5KG01BHHEL__(reversed) rank=0019924 x=492.5 y=203.0 length=444
CATGCATGTCTAAGTACATACTTTTACATGGTGAAACCGCGAATGGCTCATTAAATCAGT
TATGGTTCCTTAGATCGTACAATCCTACTTGGATAACTGTGGTAATTCTAGAGCTAATAC
ATGAAACTGACGCTCCGACCCTCTGGGAAAGAGCGCGTTTATTAGAACAAGACCAGTCGG
GGTTCTGCCCCGTACGATTGGTGATACTGGATAACTTTGTGCAGATCGCACGGCCTCGCG
CCGGCGACGTATCTTTCAAATGTCTGCCCTATCAACTGTCGATGGTACGTGATATGCCTA
CCATGGTTGTAACGGGTAACGGGGAATCAGGGTTCGATTCCGGAGAGGGAGCATGAGAAA
CGGCTACCACATCC
>HOIR5KG01A523F__(reversed) rank=0019958 x=362.0 y=921.0 length=444
CATGCATGTCTAAGTACATACTTTTACATGGTGAAACCGCGAATGGCTCATTAAATCAGT
TATGGTTCCTTAGATCGTACAATCCTACTTGGATAACTGTGGTAATTCTAGAGCTAATAC
ATGAAACTGACGCTCCGACCCTCTGGGAAAGAGCGCGTTTATTAGAACAAGACCAGTCGG
GGTTCTGCCCCGTACGATTGGTGATACTGGATAACTTTGTGCAGATCGCACGGCCTCGCG
CCGGCGACGTATCTTTCAAATGTCTGCCCTATCAACTGTCGATGGTACGTGATATGCCTA
CCATGGTTGTAACGGGTAACGGGGAATCAGGGTTCGATTCCGGAGAGGGAGCATGAGAAA
CGGCTACCACATCC
>HOIR5KG01A4FUT__(reversed) rank=0019959 x=343.5 y=1971.0 length=444
CATGCATGTCTAAGTACATACTTTTACATGGTGAAACCGCGAATGGCTCATTAAATCAGT
TATGGTTCCTTAGATCGTACAATCCTACTTGGATAACTGTGGTAATTCTAGAGCTAATAC
ATGAAACTGACGCTCCGACCCTCTGGGAAAGAGCGCGTTTATTAGAACAAGACCAGTCGG
GGTTCTGCCCCGTACGATTGGTGATACTGGATAACTTTGTGCAGATCGCACGGCCTCGCG
CCGGCGACGTATCTTTCAAATGTCTGCCCTATCAACTGTCGATGGTACGTGATATGCCTA
CCATGGTTGTAACGGGTAACGGGGAATCAGGGTTCGATTCCGGAGAGGGAGCATGAGAAA
CGGCTACCACATCC
>HOIR5KG01BPRGH__(reversed) rank=0020020 x=586.0 y=1455.0 length=444
CATGCATGTCTAAGTACATACTTTTACATGGTGAAACCGCGAATGGCTCATTAAATCAGT
TATGGTTCCTTAGATCGTACAATCCTACTTGGATAACTGTGGTAATTCTAGAGCTAATAC
ATGAAACTGACGCTCCGACCCTCTGGGAAAGAGCGCGTTTATTAGAACAAGACCAGTCGG
GGTTCTGCCCCGTACGATTGGTGATACTGGATAACTTTGTGCAGATCGCACGGCCTCGCG
CCGGCGACGTATCTTTCAAATGTCTGCCCTATCAACTGTCGATGGTACGTGATATGCCTA
CCATGGTTGTAACGGGTAACGGGGAATCAGGGTTCGATTCCGGAGAGGGAGCATGAGAAA
CGGCTACCACATCC
>HOIR5KG01A5GS2__(reversed) rank=0020085 x=355.0 y=708.0 length=444
CATGCATGTCTAAGTACATACTTTTACATGGTGAAACCGCGAATGGCTCATTAAATCAGT
TATGGTTCCTTAGATCGTACAATCCTACTTGGATAACTGTGGTAATTCTAGAGCTAATAC
ATGAAACTGACGCTCCGACCCTCTGGGAAAGAGCGCGTTTATTAGAACAAGACCAGTCGG
GGTTCTGCCCCGTACGATTGGTGATACTGGATAACTTTGTGCAGATCGCACGGCCTCGCG
CCGGCGACGTATCTTTCAAATGTCTGCCCTATCAACTGTCGATGGTACGTGATATGCCTA
CCATGGTTGTAACGGGTAACGGGGAATCAGGGTTCGATTCCGGAGAGGGAGCATGAGAAA
CGGCTACCACATCC
>HOIR5KG01AD6RR__(reversed) rank=0006821 x=44.0 y=1845.0 length=440
CATGCAAGTCTAAGTACGAGCTCTCGTACAGCGAAACTGCGAATGGCTCATTAAATCAGT
TATGGTTCATTTGATCGTATGGTTTACTTGGATAACTGTGGTAATTCTAGAGCTAATACA
TGCAAACAGCGCCGACTTCGCGGGAGGCGTGCTTTTATCAGACCAAAAACCGACCGCGGC
TCCGGCCGCGTTCGACTGGTGACTCTGGATAACCTGGCGGATCGCACGGTCTAGCACCGG
CGACGGATCATTCAAGTGTCTGCCCTATCAACTTTCGTCGGTACGGTATTCGCCTACCGA
GGTTCTTACGGGTAACGGGGAATCAGGGTTCGATTCCGGAGAGGGAGCCTGAGAAACGGC
TACCACATCC
>HOIR5KG01BEB44__(reversed) rank=0007809 x=456.5 y=870.5 length=440
CATGCAAGTCTAAGTACGAGCTCTCGTACAGCGAAACTGCGAATGGCTCATTAAATCAGT
TATGGTTCATTTGATCGTATGGTTTACTTGGATAACTGTGGTAATTCTAGAGCTAATACA
TGCAAACAGCGCCGACTTCGCGGGAGGCGTGCTTTTATCAGACCAAAAACCGACCGCGGC
TCCGGCCGCGTTCGACTGGTGACTCTGGATAACCTGGCGGATCGCACGGTCTAGCACCGG
CGACGGATCATTCAAGTGTCTGCCCTATCAACTTTCGTCGGTACGGTATTCGCCTACCGA
GGTTCTTACGGGTAACGGGGAATCAGGGTTCGATTCCGGAGAGGGAGCCTGAGAAACGGC
TACCACATCC
>HOIR5KG01AR38E__(reversed) rank=0008002 x=203.5 y=476.0 length=440
CATGCAAGTCTAAGTACGAGCTCTCGTACAGCGAAACTGCGAATGGCTCATTAAATCAGT
TATGGTTCATTTGATCGTATGGTTTACTTGGATAACTGTGGTAATTCTAGAGCTAATACA
TGCAAACAGCGCCGACTTCGCGGGAGGCGTGCTTTTATCAGACCAAAAACCGACCGCGGC
TCCGGCCGCGTTCGACTGGTGACTCTGGATAACCTGGCGGATCGCACGGTCTAGCACCGG
CGACGGATCATTCAAGTGTCTGCCCTATCAACTTTCGTCGGTACGGTATTCGCCTACCGA
GGTTCTTACGGGTAACGGGGAATCAGGGTTCGATTCCGGAGAGGGAGCCTGAGAAACGGC
TACCACATCC
>HOIR5KG01BXADO__(reversed) rank=0008231 x=672.0 y=314.0 length=440
CATGCAAGTCTAAGTACGAGCTCTCGTACAGCGAAACTGCGAATGGCTCATTAAATCAGT
TATGGTTCATTTGATCGTATGGTTTACTTGGATAACTGTGGTAATTCTAGAGCTAATACA
TGCAAACAGCGCCGACTTCGCGGGAGGCGTGCTTTTATCAGACCAAAAACCGACCGCGGC
TCCGGCCGCGTTCGACTGGTGACTCTGGATAACCTGGCGGATCGCACGGTCTAGCACCGG
CGACGGATCATTCAAGTGTCTGCCCTATCAACTTTCGTCGGTACGGTATTCGCCTACCGA
GGTTCTTACGGGTAACGGGGAATCAGGGTTCGATTCCGGAGAGGGAGCCTGAGAAACGGC
TACCACATCC
>HOIR5KG01ALP0H__(reversed) rank=0011602 x=130.0 y=1119.0 length=440
CATGCAAGTCTAAGTACGAGCTCTCGTACAGCGAAACTGCGAATGGCTCATTAAATCAGT
TATGGTTCATTTGATCGTATGGTTTACTTGGATAACTGTGGTAATTCTAGAGCTAATACA
TGCAAACAGCGCCGACTTCGCGGGAGGCGTGCTTTTATCAGACCAAAAACCGACCGCGGC
TCCGGCCGCGTTCGACTGGTGACTCTGGATAACCTGGCGGATCGCACGGTCTAGCACCGG
CGACGGATCATTCAAGTGTCTGCCCTATCAACTTTCGTCGGTACGGTATTCGCCTACCGA
GGTTCTTACGGGTAACGGGGAATCAGGGTTCGATTCCGGAGAGGGAGCCTGAGAAACGGC
TACCACATCC
>HOIR5KG01BIKBO__(reversed) rank=0013041 x=504.0 y=1490.0 length=440
CATGCAAGTCTAAGTACGAGCTCTCGTACAGCGAAACTGCGAATGGCTCATTAAATCAGT
TATGGTTCATTTGATCGTATGGTTTACTTGGATAACTGTGGTAATTCTAGAGCTAATACA
TGCAAACAGCGCCGACTTCGCGGGAGGCGTGCTTTTATCAGACCAAAAACCGACCGCGGC
TCCGGCCGCGTTCGACTGGTGACTCTGGATAACCTGGCGGATCGCACGGTCTAGCACCGG
CGACGGATCATTCAAGTGTCTGCCCTATCAACTTTCGTCGGTACGGTATTCGCCTACCGA
GGTTCTTACGGGTAACGGGGAATCAGGGTTCGATTCCGGAGAGGGAGCCTGAGAAACGGC
TACCACATCC
>HOIR5KG01AGYRP__(reversed) rank=0013058 x=76.0 y=371.0 length=440
CATGCAAGTCTAAGTACGAGCTCTCGTACAGCGAAACTGCGAATGGCTCATTAAATCAGT
TATGGTTCATTTGATCGTATGGTTTACTTGGATAACTGTGGTAATTCTAGAGCTAATACA
TGCAAACAGCGCCGACTTCGCGGGAGGCGTGCTTTTATCAGACCAAAAACCGACCGCGGC
TCCGGCCGCGTTCGACTGGTGACTCTGGATAACCTGGCGGATCGCACGGTCTAGCACCGG
CGACGGATCATTCAAGTGTCTGCCCTATCAACTTTCGTCGGTACGGTATTCGCCTACCGA
GGTTCTTACGGGTAACGGGGAATCAGGGTTCGATTCCGGAGAGGGAGCCTGAGAAACGGC
TACCACATCC
>HOIR5KG01AB2C0__(reversed) rank=0013801 x=20.0 y=1122.0 length=440
CATGCAAGTCTAAGTACGAGCTCTCGTACAGCGAAACTGCGAATGGCTCATTAAATCAGT
TATGGTTCATTTGATCGTATGGTTTACTTGGATAACTGTGGTAATTCTAGAGCTAATACA
TGCAAACAGCGCCGACTTCGCGGGAGGCGTGCTTTTATCAGACCAAAAACCGACCGCGGC
TCCGGCCGCGTTCGACTGGTGACTCTGGATAACCTGGCGGATCGCACGGTCTAGCACCGG
CGACGGATCATTCAAGTGTCTGCCCTATCAACTTTCGTCGGTACGGTATTCGCCTACCGA
GGTTCTTACGGGTAACGGGGAATCAGGGTTCGATTCCGGAGAGGGAGCCTGAGAAACGGC
TACCACATCC
>HOIR5KG01A2036__(reversed) rank=0014175 x=327.0 y=1748.0 length=440
CATGCAAGTCTAAGTACGAGCTCTCGTACAGCGAAACTGCGAATGGCTCATTAAATCAGT
TATGGTTCATTTGATCGTATGGTTTACTTGGATAACTGTGGTAATTCTAGAGCTAATACA
TGCAAACAGCGCCGACTTCGCGGGAGGCGTGCTTTTATCAGACCAAAAACCGACCGCGGC
TCCGGCCGCGTTCGACTGGTGACTCTGGATAACCTGGCGGATCGCACGGTCTAGCACCGG
CGACGGATCATTCAAGTGTCTGCCCTATCAACTTTCGTCGGTACGGTATTCGCCTACCGA
GGTTCTTACGGGTAACGGGGAATCAGGGTTCGATTCCGGAGAGGGAGCCTGAGAAACGGC
TACCACATCC
>HOIR5KG01B1L0Z__(reversed) rank=0014855 x=721.0 y=1329.0 length=440
CATGCAAGTCTAAGTACGAGCTCTCGTACAGCGAAACTGCGAATGGCTCATTAAATCAGT
TATGGTTCATTTGATCGTATGGTTTACTTGGATAACTGTGGTAATTCTAGAGCTAATACA
TGCAAACAGCGCCGACTTCGCGGGAGGCGTGCTTTTATCAGACCAAAAACCGACCGCGGC
TCCGGCCGCGTTCGACTGGTGACTCTGGATAACCTGGCGGATCGCACGGTCTAGCACCGG
CGACGGATCATTCAAGTGTCTGCCCTATCAACTTTCGTCGGTACGGTATTCGCCTACCGA
GGTTCTTACGGGTAACGGGGAATCAGGGTTCGATTCCGGAGAGGGAGCCTGAGAAACGGC
TACCACATCC
>HOIR5KG01BRO70__(reversed) rank=0015433 x=608.0 y=1758.0 length=440
CATGCAAGTCTAAGTACGAGCTCTCGTACAGCGAAACTGCGAATGGCTCATTAAATCAGT
TATGGTTCATTTGATCGTATGGTTTACTTGGATAACTGTGGTAATTCTAGAGCTAATACA
TGCAAACAGCGCCGACTTCGCGGGAGGCGTGCTTTTATCAGACCAAAAACCGACCGCGGC
TCCGGCCGCGTTCGACTGGTGACTCTGGATAACCTGGCGGATCGCACGGTCTAGCACCGG
CGACGGATCATTCAAGTGTCTGCCCTATCAACTTTCGTCGGTACGGTATTCGCCTACCGA
GGTTCTTACGGGTAACGGGGAATCAGGGTTCGATTCCGGAGAGGGAGCCTGAGAAACGGC
TACCACATCC
>HOIR5KG01B0G3Z__(reversed) rank=0015722 x=708.0 y=1549.0 length=440
CATGCAAGTCTAAGTACGAGCTCTCGTACAGCGAAACTGCGAATGGCTCATTAAATCAGT
TATGGTTCATTTGATCGTATGGTTTACTTGGATAACTGTGGTAATTCTAGAGCTAATACA
TGCAAACAGCGCCGACTTCGCGGGAGGCGTGCTTTTATCAGACCAAAAACCGACCGCGGC
TCCGGCCGCGTTCGACTGGTGACTCTGGATAACCTGGCGGATCGCACGGTCTAGCACCGG
CGACGGATCATTCAAGTGTCTGCCCTATCAACTTTCGTCGGTACGGTATTCGCCTACCGA
GGTTCTTACGGGTAACGGGGAATCAGGGTTCGATTCCGGAGAGGGAGCCTGAGAAACGGC
TACCACATCC
>HOIR5KG01B14HB__(reversed) rank=0016899 x=727.0 y=669.0 length=440
CATGCAAGTCTAAGTACGAGCTCTCGTACAGCGAAACTGCGAATGGCTCATTAAATCAGT
TATGGTTCATTTGATCGTATGGTTTACTTGGATAACTGTGGTAATTCTAGAGCTAATACA
TGCAAACAGCGCCGACTTCGCGGGAGGCGTGCTTTTATCAGACCAAAAACCGACCGCGGC
TCCGGCCGCGTTCGACTGGTGACTCTGGATAACCTGGCGGATCGCACGGTCTAGCACCGG
CGACGGATCATTCAAGTGTCTGCCCTATCAACTTTCGTCGGTACGGTATTCGCCTACCGA
GGTTCTTACGGGTAACGGGGAATCAGGGTTCGATTCCGGAGAGGGAGCCTGAGAAACGGC
TACCACATCC
>HOIR5KG01AHU8Y__(reversed) rank=0017094 x=86.0 y=1504.0 length=440
CATGCAAGTCTAAGTACGAGCTCTCGTACAGCGAAACTGCGAATGGCTCATTAAATCAGT
TATGGTTCATTTGATCGTATGGTTTACTTGGATAACTGTGGTAATTCTAGAGCTAATACA
TGCAAACAGCGCCGACTTCGCGGGAGGCGTGCTTTTATCAGACCAAAAACCGACCGCGGC
TCCGGCCGCGTTCGACTGGTGACTCTGGATAACCTGGCGGATCGCACGGTCTAGCACCGG
CGACGGATCATTCAAGTGTCTGCCCTATCAACTTTCGTCGGTACGGTATTCGCCTACCGA
GGTTCTTACGGGTAACGGGGAATCAGGGTTCGATTCCGGAGAGGGAGCCTGAGAAACGGC
TACCACATCC
>HOIR5KG01AGJ1W__(reversed) rank=0017203 x=71.5 y=1778.5 length=440
CATGCAAGTCTAAGTACGAGCTCTCGTACAGCGAAACTGCGAATGGCTCATTAAATCAGT
TATGGTTCATTTGATCGTATGGTTTACTTGGATAACTGTGGTAATTCTAGAGCTAATACA
TGCAAACAGCGCCGACTTCGCGGGAGGCGTGCTTTTATCAGACCAAAAACCGACCGCGGC
TCCGGCCGCGTTCGACTGGTGACTCTGGATAACCTGGCGGATCGCACGGTCTAGCACCGG
CGACGGATCATTCAAGTGTCTGCCCTATCAACTTTCGTCGGTACGGTATTCGCCTACCGA
GGTTCTTACGGGTAACGGGGAATCAGGGTTCGATTCCGGAGAGGGAGCCTGAGAAACGGC
TACCACATCC
>HOIR5KG01APRUT__(reversed) rank=0017993 x=176.0 y=1715.0 length=440
CATGCAAGTCTAAGTACGAGCTCTCGTACAGCGAAACTGCGAATGGCTCATTAAATCAGT
TATGGTTCATTTGATCGTATGGTTTACTTGGATAACTGTGGTAATTCTAGAGCTAATACA
TGCAAACAGCGCCGACTTCGCGGGAGGCGTGCTTTTATCAGACCAAAAACCGACCGCGGC
TCCGGCCGCGTTCGACTGGTGACTCTGGATAACCTGGCGGATCGCACGGTCTAGCACCGG
CGACGGATCATTCAAGTGTCTGCCCTATCAACTTTCGTCGGTACGGTATTCGCCTACCGA
GGTTCTTACGGGTAACGGGGAATCAGGGTTCGATTCCGGAGAGGGAGCCTGAGAAACGGC
TACCACATCC
>HOIR5KG01AXH17__(reversed) rank=0018270 x=264.0 y=1821.0 length=440
CATGCAAGTCTAAGTACGAGCTCTCGTACAGCGAAACTGCGAATGGCTCATTAAATCAGT
TATGGTTCATTTGATCGTATGGTTTACTTGGATAACTGTGGTAATTCTAGAGCTAATACA
TGCAAACAGCGCCGACTTCGCGGGAGGCGTGCTTTTATCAGACCAAAAACCGACCGCGGC
TCCGGCCGCGTTCGACTGGTGACTCTGGATAACCTGGCGGATCGCACGGTCTAGCACCGG
CGACGGATCATTCAAGTGTCTGCCCTATCAACTTTCGTCGGTACGGTATTCGCCTACCGA
GGTTCTTACGGGTAACGGGGAATCAGGGTTCGATTCCGGAGAGGGAGCCTGAGAAACGGC
TACCACATCC
>HOIR5KG01AAQDH__(reversed) rank=0018753 x=5.0 y=371.0 length=440
CATGCAAGTCTAAGTACGAGCTCTCGTACAGCGAAACTGCGAATGGCTCATTAAATCAGT
TATGGTTCATTTGATCGTATGGTTTACTTGGATAACTGTGGTAATTCTAGAGCTAATACA
TGCAAACAGCGCCGACTTCGCGGGAGGCGTGCTTTTATCAGACCAAAAACCGACCGCGGC
TCCGGCCGCGTTCGACTGGTGACTCTGGATAACCTGGCGGATCGCACGGTCTAGCACCGG
CGACGGATCATTCAAGTGTCTGCCCTATCAACTTTCGTCGGTACGGTATTCGCCTACCGA
GGTTCTTACGGGTAACGGGGAATCAGGGTTCGATTCCGGAGAGGGAGCCTGAGAAACGGC
TACCACATCC
>HOIR5KG01ACLON__(reversed) rank=0018927 x=26.5 y=1589.0 length=440
CATGCAAGTCTAAGTACGAGCTCTCGTACAGCGAAACTGCGAATGGCTCATTAAATCAGT
TATGGTTCATTTGATCGTATGGTTTACTTGGATAACTGTGGTAATTCTAGAGCTAATACA
TGCAAACAGCGCCGACTTCGCGGGAGGCGTGCTTTTATCAGACCAAAAACCGACCGCGGC
TCCGGCCGCGTTCGACTGGTGACTCTGGATAACCTGGCGGATCGCACGGTCTAGCACCGG
CGACGGATCATTCAAGTGTCTGCCCTATCAACTTTCGTCGGTACGGTATTCGCCTACCGA
GGTTCTTACGGGTAACGGGGAATCAGGGTTCGATTCCGGAGAGGGAGCCTGAGAAACGGC
TACCACATCC
>HOIR5KG01AFXEE__(reversed) rank=0019279 x=64.0 y=1092.0 length=440
CATGCAAGTCTAAGTACGAGCTCTCGTACAGCGAAACTGCGAATGGCTCATTAAATCAGT
TATGGTTCATTTGATCGTATGGTTTACTTGGATAACTGTGGTAATTCTAGAGCTAATACA
TGCAAACAGCGCCGACTTCGCGGGAGGCGTGCTTTTATCAGACCAAAAACCGACCGCGGC
TCCGGCCGCGTTCGACTGGTGACTCTGGATAACCTGGCGGATCGCACGGTCTAGCACCGG
CGACGGATCATTCAAGTGTCTGCCCTATCAACTTTCGTCGGTACGGTATTCGCCTACCGA
GGTTCTTACGGGTAACGGGGAATCAGGGTTCGATTCCGGAGAGGGAGCCTGAGAAACGGC
TACCACATCC
>HOIR5KG01BND2J__(reversed) rank=0019366 x=559.0 y=1385.5 length=440
CATGCAAGTCTAAGTACGAGCTCTCGTACAGCGAAACTGCGAATGGCTCATTAAATCAGT
TATGGTTCATTTGATCGTATGGTTTACTTGGATAACTGTGGTAATTCTAGAGCTAATACA
TGCAAACAGCGCCGACTTCGCGGGAGGCGTGCTTTTATCAGACCAAAAACCGACCGCGGC
TCCGGCCGCGTTCGACTGGTGACTCTGGATAACCTGGCGGATCGCACGGTCTAGCACCGG
CGACGGATCATTCAAGTGTCTGCCCTATCAACTTTCGTCGGTACGGTATTCGCCTACCGA
GGTTCTTACGGGTAACGGGGAATCAGGGTTCGATTCCGGAGAGGGAGCCTGAGAAACGGC
TACCACATCC
>HOIR5KG01B0MGD__(reversed) rank=0019621 x=710.5 y=283.0 length=440
CATGCAAGTCTAAGTACGAGCTCTCGTACAGCGAAACTGCGAATGGCTCATTAAATCAGT
TATGGTTCATTTGATCGTATGGTTTACTTGGATAACTGTGGTAATTCTAGAGCTAATACA
TGCAAACAGCGCCGACTTCGCGGGAGGCGTGCTTTTATCAGACCAAAAACCGACCGCGGC
TCCGGCCGCGTTCGACTGGTGACTCTGGATAACCTGGCGGATCGCACGGTCTAGCACCGG
CGACGGATCATTCAAGTGTCTGCCCTATCAACTTTCGTCGGTACGGTATTCGCCTACCGA
GGTTCTTACGGGTAACGGGGAATCAGGGTTCGATTCCGGAGAGGGAGCCTGAGAAACGGC
TACCACATCC
>HOIR5KG01A4RZ6__(reversed) rank=0006836 x=347.5 y=1332.5 length=441
CATGCATGTCCAAGTACAAGCTTTCAAAAGCGAAACTGCGGATGGCTCATTAAATCAGTT
ATGGTTCCTTGGAGCGCATCCCCTTACATGGATAACTGTGGTAATTCTAGAGCTAATACA
TGCAATCAAGCGCCGACCTTACGGGAGGCGTGCTCTTATTAGGAACAAGACCAACCCGGG
TCCGCCCGGCTCCGTTGGTGAACTCTGGATAACCTGGCCGATCGCACGGTCTCTGCACCG
GCGACGGATCCTTCGAATGTCTGCCCTATCAACTTTCGATGGTACGTTATGCGCCTACCA
TGGTCGTAACGGGTAACGGAGAATCAGGGTTCGATTCCGGAGAGGGAGCTTGAGAAACGG
CTACCACATCC
>HOIR5KG01AEOWF__(reversed) rank=0006850 x=50.5 y=765.5 length=441
CATGCATGTCCAAGTACAAGCTTTCAAAAGCGAAACTGCGGATGGCTCATTAAATCAGTT
ATGGTTCCTTGGAGCGCATCCCCTTACATGGATAACTGTGGTAATTCTAGAGCTAATACA
TGCAATCAAGCGCCGACCTTACGGGAGGCGTGCTCTTATTAGGAACAAGACCAACCCGGG
TCCGCCCGGCTCCGTTGGTGAACTCTGGATAACCTGGCCGATCGCACGGTCTCTGCACCG
GCGACGGATCCTTCGAATGTCTGCCCTATCAACTTTCGATGGTACGTTATGCGCCTACCA
TGGTCGTAACGGGTAACGGAGAATCAGGGTTCGATTCCGGAGAGGGAGCTTGAGAAACGG
CTACCACATCC
>HOIR5KG01AA9HH__(reversed) rank=0007070 x=11.0 y=563.0 length=441
CATGCATGTCCAAGTACAAGCTTTCAAAAGCGAAACTGCGGATGGCTCATTAAATCAGTT
ATGGTTCCTTGGAGCGCATCCCCTTACATGGATAACTGTGGTAATTCTAGAGCTAATACA
TGCAATCAAGCGCCGACCTTACGGGAGGCGTGCTCTTATTAGGAACAAGACCAACCCGGG
TCCGCCCGGCTCCGTTGGTGAACTCTGGATAACCTGGCCGATCGCACGGTCTCTGCACCG
GCGACGGATCCTTCGAATGTCTGCCCTATCAACTTTCGATGGTACGTTATGCGCCTACCA
TGGTCGTAACGGGTAACGGAGAATCAGGGTTCGATTCCGGAGAGGGAGCTTGAGAAACGG
CTACCACATCC
>HOIR5KG01AB85O__(reversed) rank=0007289 x=22.0 y=1738.0 length=441
CATGCATGTCCAAGTACAAGCTTTCAAAAGCGAAACTGCGGATGGCTCATTAAATCAGTT
ATGGTTCCTTGGAGCGCATCCCCTTACATGGATAACTGTGGTAATTCTAGAGCTAATACA
TGCAATCAAGCGCCGACCTTACGGGAGGCGTGCTCTTATTAGGAACAAGACCAACCCGGG
TCCGCCCGGCTCCGTTGGTGAACTCTGGATAACCTGGCCGATCGCACGGTCTCTGCACCG
GCGACGGATCCTTCGAATGTCTGCCCTATCAACTTTCGATGGTACGTTATGCGCCTACCA
TGGTCGTAACGGGTAACGGAGAATCAGGGTTCGATTCCGGAGAGGGAGCTTGAGAAACGG
CTACCACATCC
>HOIR5KG01BSV4Z__(reversed) rank=0007641 x=622.0 y=33.0 length=441
CATGCATGTCCAAGTACAAGCTTTCAAAAGCGAAACTGCGGATGGCTCATTAAATCAGTT
ATGGTTCCTTGGAGCGCATCCCCTTACATGGATAACTGTGGTAATTCTAGAGCTAATACA
TGCAATCAAGCGCCGACCTTACGGGAGGCGTGCTCTTATTAGGAACAAGACCAACCCGGG
TCCGCCCGGCTCCGTTGGTGAACTCTGGATAACCTGGCCGATCGCACGGTCTCTGCACCG
GCGACGGATCCTTCGAATGTCTGCCCTATCAACTTTCGATGGTACGTTATGCGCCTACCA
TGGTCGTAACGGGTAACGGAGAATCAGGGTTCGATTCCGGAGAGGGAGCTTGAGAAACGG
CTACCACATCC
>HOIR5KG01AH71K__(reversed) rank=0008260 x=90.0 y=1702.0 length=441
CATGCATGTCCAAGTACAAGCTTTCAAAAGCGAAACTGCGGATGGCTCATTAAATCAGTT
ATGGTTCCTTGGAGCGCATCCCCTTACATGGATAACTGTGGTAATTCTAGAGCTAATACA
TGCAATCAAGCGCCGACCTTACGGGAGGCGTGCTCTTATTAGGAACAAGACCAACCCGGG
TCCGCCCGGCTCCGTTGGTGAACTCTGGATAACCTGGCCGATCGCACGGTCTCTGCACCG
GCGACGGATCCTTCGAATGTCTGCCCTATCAACTTTCGATGGTACGTTATGCGCCTACCA
TGGTCGTAACGGGTAACGGAGAATCAGGGTTCGATTCCGGAGAGGGAGCTTGAGAAACGG
CTACCACATCC
>HOIR5KG01AELRS__(reversed) rank=0008279 x=49.0 y=806.0 length=441
CATGCATGTCCAAGTACAAGCTTTCAAAAGCGAAACTGCGGATGGCTCATTAAATCAGTT
ATGGTTCCTTGGAGCGCATCCCCTTACATGGATAACTGTGGTAATTCTAGAGCTAATACA
TGCAATCAAGCGCCGACCTTACGGGAGGCGTGCTCTTATTAGGAACAAGACCAACCCGGG
TCCGCCCGGCTCCGTTGGTGAACTCTGGATAACCTGGCCGATCGCACGGTCTCTGCACCG
GCGACGGATCCTTCGAATGTCTGCCCTATCAACTTTCGATGGTACGTTATGCGCCTACCA
TGGTCGTAACGGGTAACGGAGAATCAGGGTTCGATTCCGGAGAGGGAGCTTGAGAAACGG
CTACCACATCC
>HOIR5KG01ADZYF__(reversed) rank=0008320 x=42.0 y=1205.0 length=441
CATGCATGTCCAAGTACAAGCTTTCAAAAGCGAAACTGCGGATGGCTCATTAAATCAGTT
ATGGTTCCTTGGAGCGCATCCCCTTACATGGATAACTGTGGTAATTCTAGAGCTAATACA
TGCAATCAAGCGCCGACCTTACGGGAGGCGTGCTCTTATTAGGAACAAGACCAACCCGGG
TCCGCCCGGCTCCGTTGGTGAACTCTGGATAACCTGGCCGATCGCACGGTCTCTGCACCG
GCGACGGATCCTTCGAATGTCTGCCCTATCAACTTTCGATGGTACGTTATGCGCCTACCA
TGGTCGTAACGGGTAACGGAGAATCAGGGTTCGATTCCGGAGAGGGAGCTTGAGAAACGG
CTACCACATCC
>HOIR5KG01BH65T__(reversed) rank=0008450 x=500.5 y=815.0 length=441
CATGCATGTCCAAGTACAAGCTTTCAAAAGCGAAACTGCGGATGGCTCATTAAATCAGTT
ATGGTTCCTTGGAGCGCATCCCCTTACATGGATAACTGTGGTAATTCTAGAGCTAATACA
TGCAATCAAGCGCCGACCTTACGGGAGGCGTGCTCTTATTAGGAACAAGACCAACCCGGG
TCCGCCCGGCTCCGTTGGTGAACTCTGGATAACCTGGCCGATCGCACGGTCTCTGCACCG
GCGACGGATCCTTCGAATGTCTGCCCTATCAACTTTCGATGGTACGTTATGCGCCTACCA
TGGTCGTAACGGGTAACGGAGAATCAGGGTTCGATTCCGGAGAGGGAGCTTGAGAAACGG
CTACCACATCC
>HOIR5KG01BLVMK__(reversed) rank=0008769 x=542.5 y=458.5 length=441
CATGCATGTCCAAGTACAAGCTTTCAAAAGCGAAACTGCGGATGGCTCATTAAATCAGTT
ATGGTTCCTTGGAGCGCATCCCCTTACATGGATAACTGTGGTAATTCTAGAGCTAATACA
TGCAATCAAGCGCCGACCTTACGGGAGGCGTGCTCTTATTAGGAACAAGACCAACCCGGG
TCCGCCCGGCTCCGTTGGTGAACTCTGGATAACCTGGCCGATCGCACGGTCTCTGCACCG
GCGACGGATCCTTCGAATGTCTGCCCTATCAACTTTCGATGGTACGTTATGCGCCTACCA
TGGTCGTAACGGGTAACGGAGAATCAGGGTTCGATTCCGGAGAGGGAGCTTGAGAAACGG
CTACCACATCC
>HOIR5KG01APKEK__(reversed) rank=0009049 x=174.5 y=250.0 length=441
CATGCATGTCCAAGTACAAGCTTTCAAAAGCGAAACTGCGGATGGCTCATTAAATCAGTT
ATGGTTCCTTGGAGCGCATCCCCTTACATGGATAACTGTGGTAATTCTAGAGCTAATACA
TGCAATCAAGCGCCGACCTTACGGGAGGCGTGCTCTTATTAGGAACAAGACCAACCCGGG
TCCGCCCGGCTCCGTTGGTGAACTCTGGATAACCTGGCCGATCGCACGGTCTCTGCACCG
GCGACGGATCCTTCGAATGTCTGCCCTATCAACTTTCGATGGTACGTTATGCGCCTACCA
TGGTCGTAACGGGTAACGGAGAATCAGGGTTCGATTCCGGAGAGGGAGCTTGAGAAACGG
CTACCACATCC
>HOIR5KG01ALAHI__(reversed) rank=0009414 x=125.0 y=1476.0 length=441
CATGCATGTCCAAGTACAAGCTTTCAAAAGCGAAACTGCGGATGGCTCATTAAATCAGTT
ATGGTTCCTTGGAGCGCATCCCCTTACATGGATAACTGTGGTAATTCTAGAGCTAATACA
TGCAATCAAGCGCCGACCTTACGGGAGGCGTGCTCTTATTAGGAACAAGACCAACCCGGG
TCCGCCCGGCTCCGTTGGTGAACTCTGGATAACCTGGCCGATCGCACGGTCTCTGCACCG
GCGACGGATCCTTCGAATGTCTGCCCTATCAACTTTCGATGGTACGTTATGCGCCTACCA
TGGTCGTAACGGGTAACGGAGAATCAGGGTTCGATTCCGGAGAGGGAGCTTGAGAAACGG
CTACCACATCC
>HOIR5KG01AH4FU__(reversed) rank=0009685 x=89.0 y=1128.0 length=441
CATGCATGTCCAAGTACAAGCTTTCAAAAGCGAAACTGCGGATGGCTCATTAAATCAGTT
ATGGTTCCTTGGAGCGCATCCCCTTACATGGATAACTGTGGTAATTCTAGAGCTAATACA
TGCAATCAAGCGCCGACCTTACGGGAGGCGTGCTCTTATTAGGAACAAGACCAACCCGGG
TCCGCCCGGCTCCGTTGGTGAACTCTGGATAACCTGGCCGATCGCACGGTCTCTGCACCG
GCGACGGATCCTTCGAATGTCTGCCCTATCAACTTTCGATGGTACGTTATGCGCCTACCA
TGGTCGTAACGGGTAACGGAGAATCAGGGTTCGATTCCGGAGAGGGAGCTTGAGAAACGG
CTACCACATCC
>HOIR5KG01BV2N8__(reversed) rank=0009810 x=658.0 y=1014.5 length=441
CATGCATGTCCAAGTACAAGCTTTCAAAAGCGAAACTGCGGATGGCTCATTAAATCAGTT
ATGGTTCCTTGGAGCGCATCCCCTTACATGGATAACTGTGGTAATTCTAGAGCTAATACA
TGCAATCAAGCGCCGACCTTACGGGAGGCGTGCTCTTATTAGGAACAAGACCAACCCGGG
TCCGCCCGGCTCCGTTGGTGAACTCTGGATAACCTGGCCGATCGCACGGTCTCTGCACCG
GCGACGGATCCTTCGAATGTCTGCCCTATCAACTTTCGATGGTACGTTATGCGCCTACCA
TGGTCGTAACGGGTAACGGAGAATCAGGGTTCGATTCCGGAGAGGGAGCTTGAGAAACGG
CTACCACATCC
>HOIR5KG01AMBET__(reversed) rank=0010015 x=137.5 y=179.0 length=441
CATGCATGTCCAAGTACAAGCTTTCAAAAGCGAAACTGCGGATGGCTCATTAAATCAGTT
ATGGTTCCTTGGAGCGCATCCCCTTACATGGATAACTGTGGTAATTCTAGAGCTAATACA
TGCAATCAAGCGCCGACCTTACGGGAGGCGTGCTCTTATTAGGAACAAGACCAACCCGGG
TCCGCCCGGCTCCGTTGGTGAACTCTGGATAACCTGGCCGATCGCACGGTCTCTGCACCG
GCGACGGATCCTTCGAATGTCTGCCCTATCAACTTTCGATGGTACGTTATGCGCCTACCA
TGGTCGTAACGGGTAACGGAGAATCAGGGTTCGATTCCGGAGAGGGAGCTTGAGAAACGG
CTACCACATCC
>HOIR5KG01ABZSD__(reversed) rank=0010158 x=19.0 y=1883.0 length=441
CATGCATGTCCAAGTACAAGCTTTCAAAAGCGAAACTGCGGATGGCTCATTAAATCAGTT
ATGGTTCCTTGGAGCGCATCCCCTTACATGGATAACTGTGGTAATTCTAGAGCTAATACA
TGCAATCAAGCGCCGACCTTACGGGAGGCGTGCTCTTATTAGGAACAAGACCAACCCGGG
TCCGCCCGGCTCCGTTGGTGAACTCTGGATAACCTGGCCGATCGCACGGTCTCTGCACCG
GCGACGGATCCTTCGAATGTCTGCCCTATCAACTTTCGATGGTACGTTATGCGCCTACCA
TGGTCGTAACGGGTAACGGAGAATCAGGGTTCGATTCCGGAGAGGGAGCTTGAGAAACGG
CTACCACATCC
>HOIR5KG01BKTKW__(reversed) rank=0010200 x=530.0 y=302.0 length=441
CATGCATGTCCAAGTACAAGCTTTCAAAAGCGAAACTGCGGATGGCTCATTAAATCAGTT
ATGGTTCCTTGGAGCGCATCCCCTTACATGGATAACTGTGGTAATTCTAGAGCTAATACA
TGCAATCAAGCGCCGACCTTACGGGAGGCGTGCTCTTATTAGGAACAAGACCAACCCGGG
TCCGCCCGGCTCCGTTGGTGAACTCTGGATAACCTGGCCGATCGCACGGTCTCTGCACCG
GCGACGGATCCTTCGAATGTCTGCCCTATCAACTTTCGATGGTACGTTATGCGCCTACCA
TGGTCGTAACGGGTAACGGAGAATCAGGGTTCGATTCCGGAGAGGGAGCTTGAGAAACGG
CTACCACATCC
>HOIR5KG01BVGQ4__(reversed) rank=0010238 x=651.0 y=1278.5 length=441
CATGCATGTCCAAGTACAAGCTTTCAAAAGCGAAACTGCGGATGGCTCATTAAATCAGTT
ATGGTTCCTTGGAGCGCATCCCCTTACATGGATAACTGTGGTAATTCTAGAGCTAATACA
TGCAATCAAGCGCCGACCTTACGGGAGGCGTGCTCTTATTAGGAACAAGACCAACCCGGG
TCCGCCCGGCTCCGTTGGTGAACTCTGGATAACCTGGCCGATCGCACGGTCTCTGCACCG
GCGACGGATCCTTCGAATGTCTGCCCTATCAACTTTCGATGGTACGTTATGCGCCTACCA
TGGTCGTAACGGGTAACGGAGAATCAGGGTTCGATTCCGGAGAGGGAGCTTGAGAAACGG
CTACCACATCC
>HOIR5KG01ASER9__(reversed) rank=0010243 x=206.0 y=1863.0 length=441
CATGCATGTCCAAGTACAAGCTTTCAAAAGCGAAACTGCGGATGGCTCATTAAATCAGTT
ATGGTTCCTTGGAGCGCATCCCCTTACATGGATAACTGTGGTAATTCTAGAGCTAATACA
TGCAATCAAGCGCCGACCTTACGGGAGGCGTGCTCTTATTAGGAACAAGACCAACCCGGG
TCCGCCCGGCTCCGTTGGTGAACTCTGGATAACCTGGCCGATCGCACGGTCTCTGCACCG
GCGACGGATCCTTCGAATGTCTGCCCTATCAACTTTCGATGGTACGTTATGCGCCTACCA
TGGTCGTAACGGGTAACGGAGAATCAGGGTTCGATTCCGGAGAGGGAGCTTGAGAAACGG
CTACCACATCC
>HOIR5KG01A0DNL__(reversed) rank=0010264 x=297.0 y=911.0 length=441
CATGCATGTCCAAGTACAAGCTTTCAAAAGCGAAACTGCGGATGGCTCATTAAATCAGTT
ATGGTTCCTTGGAGCGCATCCCCTTACATGGATAACTGTGGTAATTCTAGAGCTAATACA
TGCAATCAAGCGCCGACCTTACGGGAGGCGTGCTCTTATTAGGAACAAGACCAACCCGGG
TCCGCCCGGCTCCGTTGGTGAACTCTGGATAACCTGGCCGATCGCACGGTCTCTGCACCG
GCGACGGATCCTTCGAATGTCTGCCCTATCAACTTTCGATGGTACGTTATGCGCCTACCA
TGGTCGTAACGGGTAACGGAGAATCAGGGTTCGATTCCGGAGAGGGAGCTTGAGAAACGG
CTACCACATCC
>HOIR5KG01BXTW4__(reversed) rank=0010349 x=678.5 y=1062.0 length=441
CATGCATGTCCAAGTACAAGCTTTCAAAAGCGAAACTGCGGATGGCTCATTAAATCAGTT
ATGGTTCCTTGGAGCGCATCCCCTTACATGGATAACTGTGGTAATTCTAGAGCTAATACA
TGCAATCAAGCGCCGACCTTACGGGAGGCGTGCTCTTATTAGGAACAAGACCAACCCGGG
TCCGCCCGGCTCCGTTGGTGAACTCTGGATAACCTGGCCGATCGCACGGTCTCTGCACCG
GCGACGGATCCTTCGAATGTCTGCCCTATCAACTTTCGATGGTACGTTATGCGCCTACCA
TGGTCGTAACGGGTAACGGAGAATCAGGGTTCGATTCCGGAGAGGGAGCTTGAGAAACGG
CTACCACATCC
>HOIR5KG01AIS57__(reversed) rank=0010643 x=97.5 y=413.5 length=441
CATGCATGTCCAAGTACAAGCTTTCAAAAGCGAAACTGCGGATGGCTCATTAAATCAGTT
ATGGTTCCTTGGAGCGCATCCCCTTACATGGATAACTGTGGTAATTCTAGAGCTAATACA
TGCAATCAAGCGCCGACCTTACGGGAGGCGTGCTCTTATTAGGAACAAGACCAACCCGGG
TCCGCCCGGCTCCGTTGGTGAACTCTGGATAACCTGGCCGATCGCACGGTCTCTGCACCG
GCGACGGATCCTTCGAATGTCTGCCCTATCAACTTTCGATGGTACGTTATGCGCCTACCA
TGGTCGTAACGGGTAACGGAGAATCAGGGTTCGATTCCGGAGAGGGAGCTTGAGAAACGG
CTACCACATCC
>HOIR5KG01ADZQ8__(reversed) rank=0010669 x=42.5 y=946.0 length=441
CATGCATGTCCAAGTACAAGCTTTCAAAAGCGAAACTGCGGATGGCTCATTAAATCAGTT
ATGGTTCCTTGGAGCGCATCCCCTTACATGGATAACTGTGGTAATTCTAGAGCTAATACA
TGCAATCAAGCGCCGACCTTACGGGAGGCGTGCTCTTATTAGGAACAAGACCAACCCGGG
TCCGCCCGGCTCCGTTGGTGAACTCTGGATAACCTGGCCGATCGCACGGTCTCTGCACCG
GCGACGGATCCTTCGAATGTCTGCCCTATCAACTTTCGATGGTACGTTATGCGCCTACCA
TGGTCGTAACGGGTAACGGAGAATCAGGGTTCGATTCCGGAGAGGGAGCTTGAGAAACGG
CTACCACATCC
>HOIR5KG01AGQEB__(reversed) rank=0010731 x=73.0 y=1809.0 length=441
CATGCATGTCCAAGTACAAGCTTTCAAAAGCGAAACTGCGGATGGCTCATTAAATCAGTT
ATGGTTCCTTGGAGCGCATCCCCTTACATGGATAACTGTGGTAATTCTAGAGCTAATACA
TGCAATCAAGCGCCGACCTTACGGGAGGCGTGCTCTTATTAGGAACAAGACCAACCCGGG
TCCGCCCGGCTCCGTTGGTGAACTCTGGATAACCTGGCCGATCGCACGGTCTCTGCACCG
GCGACGGATCCTTCGAATGTCTGCCCTATCAACTTTCGATGGTACGTTATGCGCCTACCA
TGGTCGTAACGGGTAACGGAGAATCAGGGTTCGATTCCGGAGAGGGAGCTTGAGAAACGG
CTACCACATCC
>HOIR5KG01A6E5S__(reversed) rank=0010788 x=366.0 y=174.0 length=441
CATGCATGTCCAAGTACAAGCTTTCAAAAGCGAAACTGCGGATGGCTCATTAAATCAGTT
ATGGTTCCTTGGAGCGCATCCCCTTACATGGATAACTGTGGTAATTCTAGAGCTAATACA
TGCAATCAAGCGCCGACCTTACGGGAGGCGTGCTCTTATTAGGAACAAGACCAACCCGGG
TCCGCCCGGCTCCGTTGGTGAACTCTGGATAACCTGGCCGATCGCACGGTCTCTGCACCG
GCGACGGATCCTTCGAATGTCTGCCCTATCAACTTTCGATGGTACGTTATGCGCCTACCA
TGGTCGTAACGGGTAACGGAGAATCAGGGTTCGATTCCGGAGAGGGAGCTTGAGAAACGG
CTACCACATCC
>HOIR5KG01AX6WG__(reversed) rank=0010835 x=272.0 y=1246.5 length=441
CATGCATGTCCAAGTACAAGCTTTCAAAAGCGAAACTGCGGATGGCTCATTAAATCAGTT
ATGGTTCCTTGGAGCGCATCCCCTTACATGGATAACTGTGGTAATTCTAGAGCTAATACA
TGCAATCAAGCGCCGACCTTACGGGAGGCGTGCTCTTATTAGGAACAAGACCAACCCGGG
TCCGCCCGGCTCCGTTGGTGAACTCTGGATAACCTGGCCGATCGCACGGTCTCTGCACCG
GCGACGGATCCTTCGAATGTCTGCCCTATCAACTTTCGATGGTACGTTATGCGCCTACCA
TGGTCGTAACGGGTAACGGAGAATCAGGGTTCGATTCCGGAGAGGGAGCTTGAGAAACGG
CTACCACATCC
>HOIR5KG01BVP0X__(reversed) rank=0010898 x=654.0 y=1007.5 length=441
CATGCATGTCCAAGTACAAGCTTTCAAAAGCGAAACTGCGGATGGCTCATTAAATCAGTT
ATGGTTCCTTGGAGCGCATCCCCTTACATGGATAACTGTGGTAATTCTAGAGCTAATACA
TGCAATCAAGCGCCGACCTTACGGGAGGCGTGCTCTTATTAGGAACAAGACCAACCCGGG
TCCGCCCGGCTCCGTTGGTGAACTCTGGATAACCTGGCCGATCGCACGGTCTCTGCACCG
GCGACGGATCCTTCGAATGTCTGCCCTATCAACTTTCGATGGTACGTTATGCGCCTACCA
TGGTCGTAACGGGTAACGGAGAATCAGGGTTCGATTCCGGAGAGGGAGCTTGAGAAACGG
CTACCACATCC
>HOIR5KG01AM1MH__(reversed) rank=0011030 x=145.0 y=1383.0 length=441
CATGCATGTCCAAGTACAAGCTTTCAAAAGCGAAACTGCGGATGGCTCATTAAATCAGTT
ATGGTTCCTTGGAGCGCATCCCCTTACATGGATAACTGTGGTAATTCTAGAGCTAATACA
TGCAATCAAGCGCCGACCTTACGGGAGGCGTGCTCTTATTAGGAACAAGACCAACCCGGG
TCCGCCCGGCTCCGTTGGTGAACTCTGGATAACCTGGCCGATCGCACGGTCTCTGCACCG
GCGACGGATCCTTCGAATGTCTGCCCTATCAACTTTCGATGGTACGTTATGCGCCTACCA
TGGTCGTAACGGGTAACGGAGAATCAGGGTTCGATTCCGGAGAGGGAGCTTGAGAAACGG
CTACCACATCC
>HOIR5KG01BPQTQ__(reversed) rank=0011109 x=586.5 y=636.0 length=441
CATGCATGTCCAAGTACAAGCTTTCAAAAGCGAAACTGCGGATGGCTCATTAAATCAGTT
ATGGTTCCTTGGAGCGCATCCCCTTACATGGATAACTGTGGTAATTCTAGAGCTAATACA
TGCAATCAAGCGCCGACCTTACGGGAGGCGTGCTCTTATTAGGAACAAGACCAACCCGGG
TCCGCCCGGCTCCGTTGGTGAACTCTGGATAACCTGGCCGATCGCACGGTCTCTGCACCG
GCGACGGATCCTTCGAATGTCTGCCCTATCAACTTTCGATGGTACGTTATGCGCCTACCA
TGGTCGTAACGGGTAACGGAGAATCAGGGTTCGATTCCGGAGAGGGAGCTTGAGAAACGG
CTACCACATCC
>HOIR5KG01AYC33__(reversed) rank=0011143 x=274.0 y=1105.0 length=441
CATGCATGTCCAAGTACAAGCTTTCAAAAGCGAAACTGCGGATGGCTCATTAAATCAGTT
ATGGTTCCTTGGAGCGCATCCCCTTACATGGATAACTGTGGTAATTCTAGAGCTAATACA
TGCAATCAAGCGCCGACCTTACGGGAGGCGTGCTCTTATTAGGAACAAGACCAACCCGGG
TCCGCCCGGCTCCGTTGGTGAACTCTGGATAACCTGGCCGATCGCACGGTCTCTGCACCG
GCGACGGATCCTTCGAATGTCTGCCCTATCAACTTTCGATGGTACGTTATGCGCCTACCA
TGGTCGTAACGGGTAACGGAGAATCAGGGTTCGATTCCGGAGAGGGAGCTTGAGAAACGG
CTACCACATCC
>HOIR5KG01BLWMR__(reversed) rank=0012223 x=542.5 y=1761.5 length=441
CATGCATGTCCAAGTACAAGCTTTCAAAAGCGAAACTGCGGATGGCTCATTAAATCAGTT
ATGGTTCCTTGGAGCGCATCCCCTTACATGGATAACTGTGGTAATTCTAGAGCTAATACA
TGCAATCAAGCGCCGACCTTACGGGAGGCGTGCTCTTATTAGGAACAAGACCAACCCGGG
TCCGCCCGGCTCCGTTGGTGAACTCTGGATAACCTGGCCGATCGCACGGTCTCTGCACCG
GCGACGGATCCTTCGAATGTCTGCCCTATCAACTTTCGATGGTACGTTATGCGCCTACCA
TGGTCGTAACGGGTAACGGAGAATCAGGGTTCGATTCCGGAGAGGGAGCTTGAGAAACGG
CTACCACATCC
>HOIR5KG01AEBW8__(reversed) rank=0012463 x=46.0 y=330.5 length=441
CATGCATGTCCAAGTACAAGCTTTCAAAAGCGAAACTGCGGATGGCTCATTAAATCAGTT
ATGGTTCCTTGGAGCGCATCCCCTTACATGGATAACTGTGGTAATTCTAGAGCTAATACA
TGCAATCAAGCGCCGACCTTACGGGAGGCGTGCTCTTATTAGGAACAAGACCAACCCGGG
TCCGCCCGGCTCCGTTGGTGAACTCTGGATAACCTGGCCGATCGCACGGTCTCTGCACCG
GCGACGGATCCTTCGAATGTCTGCCCTATCAACTTTCGATGGTACGTTATGCGCCTACCA
TGGTCGTAACGGGTAACGGAGAATCAGGGTTCGATTCCGGAGAGGGAGCTTGAGAAACGG
CTACCACATCC
>HOIR5KG01AX9H4__(reversed) rank=0012673 x=273.5 y=522.5 length=441
CATGCATGTCCAAGTACAAGCTTTCAAAAGCGAAACTGCGGATGGCTCATTAAATCAGTT
ATGGTTCCTTGGAGCGCATCCCCTTACATGGATAACTGTGGTAATTCTAGAGCTAATACA
TGCAATCAAGCGCCGACCTTACGGGAGGCGTGCTCTTATTAGGAACAAGACCAACCCGGG
TCCGCCCGGCTCCGTTGGTGAACTCTGGATAACCTGGCCGATCGCACGGTCTCTGCACCG
GCGACGGATCCTTCGAATGTCTGCCCTATCAACTTTCGATGGTACGTTATGCGCCTACCA
TGGTCGTAACGGGTAACGGAGAATCAGGGTTCGATTCCGGAGAGGGAGCTTGAGAAACGG
CTACCACATCC
>HOIR5KG01A5P4A__(reversed) rank=0012789 x=358.0 y=488.0 length=441
CATGCATGTCCAAGTACAAGCTTTCAAAAGCGAAACTGCGGATGGCTCATTAAATCAGTT
ATGGTTCCTTGGAGCGCATCCCCTTACATGGATAACTGTGGTAATTCTAGAGCTAATACA
TGCAATCAAGCGCCGACCTTACGGGAGGCGTGCTCTTATTAGGAACAAGACCAACCCGGG
TCCGCCCGGCTCCGTTGGTGAACTCTGGATAACCTGGCCGATCGCACGGTCTCTGCACCG
GCGACGGATCCTTCGAATGTCTGCCCTATCAACTTTCGATGGTACGTTATGCGCCTACCA
TGGTCGTAACGGGTAACGGAGAATCAGGGTTCGATTCCGGAGAGGGAGCTTGAGAAACGG
CTACCACATCC
>HOIR5KG01BLVVR__(reversed) rank=0012959 x=542.0 y=789.0 length=441
CATGCATGTCCAAGTACAAGCTTTCAAAAGCGAAACTGCGGATGGCTCATTAAATCAGTT
ATGGTTCCTTGGAGCGCATCCCCTTACATGGATAACTGTGGTAATTCTAGAGCTAATACA
TGCAATCAAGCGCCGACCTTACGGGAGGCGTGCTCTTATTAGGAACAAGACCAACCCGGG
TCCGCCCGGCTCCGTTGGTGAACTCTGGATAACCTGGCCGATCGCACGGTCTCTGCACCG
GCGACGGATCCTTCGAATGTCTGCCCTATCAACTTTCGATGGTACGTTATGCGCCTACCA
TGGTCGTAACGGGTAACGGAGAATCAGGGTTCGATTCCGGAGAGGGAGCTTGAGAAACGG
CTACCACATCC
>HOIR5KG01AFA7F__(reversed) rank=0013400 x=57.0 y=1001.0 length=441
CATGCATGTCCAAGTACAAGCTTTCAAAAGCGAAACTGCGGATGGCTCATTAAATCAGTT
ATGGTTCCTTGGAGCGCATCCCCTTACATGGATAACTGTGGTAATTCTAGAGCTAATACA
TGCAATCAAGCGCCGACCTTACGGGAGGCGTGCTCTTATTAGGAACAAGACCAACCCGGG
TCCGCCCGGCTCCGTTGGTGAACTCTGGATAACCTGGCCGATCGCACGGTCTCTGCACCG
GCGACGGATCCTTCGAATGTCTGCCCTATCAACTTTCGATGGTACGTTATGCGCCTACCA
TGGTCGTAACGGGTAACGGAGAATCAGGGTTCGATTCCGGAGAGGGAGCTTGAGAAACGG
CTACCACATCC
>HOIR5KG01AODEO__(reversed) rank=0013809 x=160.5 y=1870.0 length=441
CATGCATGTCCAAGTACAAGCTTTCAAAAGCGAAACTGCGGATGGCTCATTAAATCAGTT
ATGGTTCCTTGGAGCGCATCCCCTTACATGGATAACTGTGGTAATTCTAGAGCTAATACA
TGCAATCAAGCGCCGACCTTACGGGAGGCGTGCTCTTATTAGGAACAAGACCAACCCGGG
TCCGCCCGGCTCCGTTGGTGAACTCTGGATAACCTGGCCGATCGCACGGTCTCTGCACCG
GCGACGGATCCTTCGAATGTCTGCCCTATCAACTTTCGATGGTACGTTATGCGCCTACCA
TGGTCGTAACGGGTAACGGAGAATCAGGGTTCGATTCCGGAGAGGGAGCTTGAGAAACGG
CTACCACATCC
>HOIR5KG01BUKHF__(reversed) rank=0013834 x=641.0 y=417.0 length=441
CATGCATGTCCAAGTACAAGCTTTCAAAAGCGAAACTGCGGATGGCTCATTAAATCAGTT
ATGGTTCCTTGGAGCGCATCCCCTTACATGGATAACTGTGGTAATTCTAGAGCTAATACA
TGCAATCAAGCGCCGACCTTACGGGAGGCGTGCTCTTATTAGGAACAAGACCAACCCGGG
TCCGCCCGGCTCCGTTGGTGAACTCTGGATAACCTGGCCGATCGCACGGTCTCTGCACCG
GCGACGGATCCTTCGAATGTCTGCCCTATCAACTTTCGATGGTACGTTATGCGCCTACCA
TGGTCGTAACGGGTAACGGAGAATCAGGGTTCGATTCCGGAGAGGGAGCTTGAGAAACGG
CTACCACATCC
>HOIR5KG01BNJYV__(reversed) rank=0014049 x=561.0 y=837.0 length=441
CATGCATGTCCAAGTACAAGCTTTCAAAAGCGAAACTGCGGATGGCTCATTAAATCAGTT
ATGGTTCCTTGGAGCGCATCCCCTTACATGGATAACTGTGGTAATTCTAGAGCTAATACA
TGCAATCAAGCGCCGACCTTACGGGAGGCGTGCTCTTATTAGGAACAAGACCAACCCGGG
TCCGCCCGGCTCCGTTGGTGAACTCTGGATAACCTGGCCGATCGCACGGTCTCTGCACCG
GCGACGGATCCTTCGAATGTCTGCCCTATCAACTTTCGATGGTACGTTATGCGCCTACCA
TGGTCGTAACGGGTAACGGAGAATCAGGGTTCGATTCCGGAGAGGGAGCTTGAGAAACGG
CTACCACATCC
>HOIR5KG01A7N5L__(reversed) rank=0014439 x=380.0 y=1143.0 length=441
CATGCATGTCCAAGTACAAGCTTTCAAAAGCGAAACTGCGGATGGCTCATTAAATCAGTT
ATGGTTCCTTGGAGCGCATCCCCTTACATGGATAACTGTGGTAATTCTAGAGCTAATACA
TGCAATCAAGCGCCGACCTTACGGGAGGCGTGCTCTTATTAGGAACAAGACCAACCCGGG
TCCGCCCGGCTCCGTTGGTGAACTCTGGATAACCTGGCCGATCGCACGGTCTCTGCACCG
GCGACGGATCCTTCGAATGTCTGCCCTATCAACTTTCGATGGTACGTTATGCGCCTACCA
TGGTCGTAACGGGTAACGGAGAATCAGGGTTCGATTCCGGAGAGGGAGCTTGAGAAACGG
CTACCACATCC
>HOIR5KG01AMENK__(reversed) rank=0014626 x=138.0 y=286.0 length=441
CATGCATGTCCAAGTACAAGCTTTCAAAAGCGAAACTGCGGATGGCTCATTAAATCAGTT
ATGGTTCCTTGGAGCGCATCCCCTTACATGGATAACTGTGGTAATTCTAGAGCTAATACA
TGCAATCAAGCGCCGACCTTACGGGAGGCGTGCTCTTATTAGGAACAAGACCAACCCGGG
TCCGCCCGGCTCCGTTGGTGAACTCTGGATAACCTGGCCGATCGCACGGTCTCTGCACCG
GCGACGGATCCTTCGAATGTCTGCCCTATCAACTTTCGATGGTACGTTATGCGCCTACCA
TGGTCGTAACGGGTAACGGAGAATCAGGGTTCGATTCCGGAGAGGGAGCTTGAGAAACGG
CTACCACATCC
>HOIR5KG01APAVJ__(reversed) rank=0015075 x=171.0 y=189.5 length=441
CATGCATGTCCAAGTACAAGCTTTCAAAAGCGAAACTGCGGATGGCTCATTAAATCAGTT
ATGGTTCCTTGGAGCGCATCCCCTTACATGGATAACTGTGGTAATTCTAGAGCTAATACA
TGCAATCAAGCGCCGACCTTACGGGAGGCGTGCTCTTATTAGGAACAAGACCAACCCGGG
TCCGCCCGGCTCCGTTGGTGAACTCTGGATAACCTGGCCGATCGCACGGTCTCTGCACCG
GCGACGGATCCTTCGAATGTCTGCCCTATCAACTTTCGATGGTACGTTATGCGCCTACCA
TGGTCGTAACGGGTAACGGAGAATCAGGGTTCGATTCCGGAGAGGGAGCTTGAGAAACGG
CTACCACATCC
>HOIR5KG01AZIM4__(reversed) rank=0015098 x=287.0 y=1678.5 length=441
CATGCATGTCCAAGTACAAGCTTTCAAAAGCGAAACTGCGGATGGCTCATTAAATCAGTT
ATGGTTCCTTGGAGCGCATCCCCTTACATGGATAACTGTGGTAATTCTAGAGCTAATACA
TGCAATCAAGCGCCGACCTTACGGGAGGCGTGCTCTTATTAGGAACAAGACCAACCCGGG
TCCGCCCGGCTCCGTTGGTGAACTCTGGATAACCTGGCCGATCGCACGGTCTCTGCACCG
GCGACGGATCCTTCGAATGTCTGCCCTATCAACTTTCGATGGTACGTTATGCGCCTACCA
TGGTCGTAACGGGTAACGGAGAATCAGGGTTCGATTCCGGAGAGGGAGCTTGAGAAACGG
CTACCACATCC
>HOIR5KG01A68V4__(reversed) rank=0015194 x=375.0 y=1842.0 length=441
CATGCATGTCCAAGTACAAGCTTTCAAAAGCGAAACTGCGGATGGCTCATTAAATCAGTT
ATGGTTCCTTGGAGCGCATCCCCTTACATGGATAACTGTGGTAATTCTAGAGCTAATACA
TGCAATCAAGCGCCGACCTTACGGGAGGCGTGCTCTTATTAGGAACAAGACCAACCCGGG
TCCGCCCGGCTCCGTTGGTGAACTCTGGATAACCTGGCCGATCGCACGGTCTCTGCACCG
GCGACGGATCCTTCGAATGTCTGCCCTATCAACTTTCGATGGTACGTTATGCGCCTACCA
TGGTCGTAACGGGTAACGGAGAATCAGGGTTCGATTCCGGAGAGGGAGCTTGAGAAACGG
CTACCACATCC
>HOIR5KG01BDAV8__(reversed) rank=0015319 x=444.5 y=1750.5 length=441
CATGCATGTCCAAGTACAAGCTTTCAAAAGCGAAACTGCGGATGGCTCATTAAATCAGTT
ATGGTTCCTTGGAGCGCATCCCCTTACATGGATAACTGTGGTAATTCTAGAGCTAATACA
TGCAATCAAGCGCCGACCTTACGGGAGGCGTGCTCTTATTAGGAACAAGACCAACCCGGG
TCCGCCCGGCTCCGTTGGTGAACTCTGGATAACCTGGCCGATCGCACGGTCTCTGCACCG
GCGACGGATCCTTCGAATGTCTGCCCTATCAACTTTCGATGGTACGTTATGCGCCTACCA
TGGTCGTAACGGGTAACGGAGAATCAGGGTTCGATTCCGGAGAGGGAGCTTGAGAAACGG
CTACCACATCC
>HOIR5KG01AAHT1__(reversed) rank=0016308 x=2.5 y=1591.0 length=441
CATGCATGTCCAAGTACAAGCTTTCAAAAGCGAAACTGCGGATGGCTCATTAAATCAGTT
ATGGTTCCTTGGAGCGCATCCCCTTACATGGATAACTGTGGTAATTCTAGAGCTAATACA
TGCAATCAAGCGCCGACCTTACGGGAGGCGTGCTCTTATTAGGAACAAGACCAACCCGGG
TCCGCCCGGCTCCGTTGGTGAACTCTGGATAACCTGGCCGATCGCACGGTCTCTGCACCG
GCGACGGATCCTTCGAATGTCTGCCCTATCAACTTTCGATGGTACGTTATGCGCCTACCA
TGGTCGTAACGGGTAACGGAGAATCAGGGTTCGATTCCGGAGAGGGAGCTTGAGAAACGG
CTACCACATCC
>HOIR5KG01ADZLX__(reversed) rank=0016658 x=42.0 y=755.0 length=441
CATGCATGTCCAAGTACAAGCTTTCAAAAGCGAAACTGCGGATGGCTCATTAAATCAGTT
ATGGTTCCTTGGAGCGCATCCCCTTACATGGATAACTGTGGTAATTCTAGAGCTAATACA
TGCAATCAAGCGCCGACCTTACGGGAGGCGTGCTCTTATTAGGAACAAGACCAACCCGGG
TCCGCCCGGCTCCGTTGGTGAACTCTGGATAACCTGGCCGATCGCACGGTCTCTGCACCG
GCGACGGATCCTTCGAATGTCTGCCCTATCAACTTTCGATGGTACGTTATGCGCCTACCA
TGGTCGTAACGGGTAACGGAGAATCAGGGTTCGATTCCGGAGAGGGAGCTTGAGAAACGG
CTACCACATCC
>HOIR5KG01BZIEE__(reversed) rank=0016663 x=697.0 y=1620.0 length=441
CATGCATGTCCAAGTACAAGCTTTCAAAAGCGAAACTGCGGATGGCTCATTAAATCAGTT
ATGGTTCCTTGGAGCGCATCCCCTTACATGGATAACTGTGGTAATTCTAGAGCTAATACA
TGCAATCAAGCGCCGACCTTACGGGAGGCGTGCTCTTATTAGGAACAAGACCAACCCGGG
TCCGCCCGGCTCCGTTGGTGAACTCTGGATAACCTGGCCGATCGCACGGTCTCTGCACCG
GCGACGGATCCTTCGAATGTCTGCCCTATCAACTTTCGATGGTACGTTATGCGCCTACCA
TGGTCGTAACGGGTAACGGAGAATCAGGGTTCGATTCCGGAGAGGGAGCTTGAGAAACGG
CTACCACATCC
>HOIR5KG01B1XV7__(reversed) rank=0016682 x=725.0 y=325.5 length=441
CATGCATGTCCAAGTACAAGCTTTCAAAAGCGAAACTGCGGATGGCTCATTAAATCAGTT
ATGGTTCCTTGGAGCGCATCCCCTTACATGGATAACTGTGGTAATTCTAGAGCTAATACA
TGCAATCAAGCGCCGACCTTACGGGAGGCGTGCTCTTATTAGGAACAAGACCAACCCGGG
TCCGCCCGGCTCCGTTGGTGAACTCTGGATAACCTGGCCGATCGCACGGTCTCTGCACCG
GCGACGGATCCTTCGAATGTCTGCCCTATCAACTTTCGATGGTACGTTATGCGCCTACCA
TGGTCGTAACGGGTAACGGAGAATCAGGGTTCGATTCCGGAGAGGGAGCTTGAGAAACGG
CTACCACATCC
>HOIR5KG01AAS85__(reversed) rank=0016906 x=6.0 y=7.0 length=441
CATGCATGTCCAAGTACAAGCTTTCAAAAGCGAAACTGCGGATGGCTCATTAAATCAGTT
ATGGTTCCTTGGAGCGCATCCCCTTACATGGATAACTGTGGTAATTCTAGAGCTAATACA
TGCAATCAAGCGCCGACCTTACGGGAGGCGTGCTCTTATTAGGAACAAGACCAACCCGGG
TCCGCCCGGCTCCGTTGGTGAACTCTGGATAACCTGGCCGATCGCACGGTCTCTGCACCG
GCGACGGATCCTTCGAATGTCTGCCCTATCAACTTTCGATGGTACGTTATGCGCCTACCA
TGGTCGTAACGGGTAACGGAGAATCAGGGTTCGATTCCGGAGAGGGAGCTTGAGAAACGG
CTACCACATCC
>HOIR5KG01BTZFM__(reversed) rank=0017136 x=634.0 y=1808.0 length=441
CATGCATGTCCAAGTACAAGCTTTCAAAAGCGAAACTGCGGATGGCTCATTAAATCAGTT
ATGGTTCCTTGGAGCGCATCCCCTTACATGGATAACTGTGGTAATTCTAGAGCTAATACA
TGCAATCAAGCGCCGACCTTACGGGAGGCGTGCTCTTATTAGGAACAAGACCAACCCGGG
TCCGCCCGGCTCCGTTGGTGAACTCTGGATAACCTGGCCGATCGCACGGTCTCTGCACCG
GCGACGGATCCTTCGAATGTCTGCCCTATCAACTTTCGATGGTACGTTATGCGCCTACCA
TGGTCGTAACGGGTAACGGAGAATCAGGGTTCGATTCCGGAGAGGGAGCTTGAGAAACGG
CTACCACATCC
>HOIR5KG01AFGT8__(reversed) rank=0017488 x=59.0 y=110.5 length=441
CATGCATGTCCAAGTACAAGCTTTCAAAAGCGAAACTGCGGATGGCTCATTAAATCAGTT
ATGGTTCCTTGGAGCGCATCCCCTTACATGGATAACTGTGGTAATTCTAGAGCTAATACA
TGCAATCAAGCGCCGACCTTACGGGAGGCGTGCTCTTATTAGGAACAAGACCAACCCGGG
TCCGCCCGGCTCCGTTGGTGAACTCTGGATAACCTGGCCGATCGCACGGTCTCTGCACCG
GCGACGGATCCTTCGAATGTCTGCCCTATCAACTTTCGATGGTACGTTATGCGCCTACCA
TGGTCGTAACGGGTAACGGAGAATCAGGGTTCGATTCCGGAGAGGGAGCTTGAGAAACGG
CTACCACATCC
>HOIR5KG01BQGSL__(reversed) rank=0017543 x=594.5 y=1523.0 length=441
CATGCATGTCCAAGTACAAGCTTTCAAAAGCGAAACTGCGGATGGCTCATTAAATCAGTT
ATGGTTCCTTGGAGCGCATCCCCTTACATGGATAACTGTGGTAATTCTAGAGCTAATACA
TGCAATCAAGCGCCGACCTTACGGGAGGCGTGCTCTTATTAGGAACAAGACCAACCCGGG
TCCGCCCGGCTCCGTTGGTGAACTCTGGATAACCTGGCCGATCGCACGGTCTCTGCACCG
GCGACGGATCCTTCGAATGTCTGCCCTATCAACTTTCGATGGTACGTTATGCGCCTACCA
TGGTCGTAACGGGTAACGGAGAATCAGGGTTCGATTCCGGAGAGGGAGCTTGAGAAACGG
CTACCACATCC
>HOIR5KG01AK9JW__(reversed) rank=0017592 x=125.5 y=266.5 length=441
CATGCATGTCCAAGTACAAGCTTTCAAAAGCGAAACTGCGGATGGCTCATTAAATCAGTT
ATGGTTCCTTGGAGCGCATCCCCTTACATGGATAACTGTGGTAATTCTAGAGCTAATACA
TGCAATCAAGCGCCGACCTTACGGGAGGCGTGCTCTTATTAGGAACAAGACCAACCCGGG
TCCGCCCGGCTCCGTTGGTGAACTCTGGATAACCTGGCCGATCGCACGGTCTCTGCACCG
GCGACGGATCCTTCGAATGTCTGCCCTATCAACTTTCGATGGTACGTTATGCGCCTACCA
TGGTCGTAACGGGTAACGGAGAATCAGGGTTCGATTCCGGAGAGGGAGCTTGAGAAACGG
CTACCACATCC
>HOIR5KG01A724V__(reversed) rank=0018139 x=385.0 y=77.0 length=441
CATGCATGTCCAAGTACAAGCTTTCAAAAGCGAAACTGCGGATGGCTCATTAAATCAGTT
ATGGTTCCTTGGAGCGCATCCCCTTACATGGATAACTGTGGTAATTCTAGAGCTAATACA
TGCAATCAAGCGCCGACCTTACGGGAGGCGTGCTCTTATTAGGAACAAGACCAACCCGGG
TCCGCCCGGCTCCGTTGGTGAACTCTGGATAACCTGGCCGATCGCACGGTCTCTGCACCG
GCGACGGATCCTTCGAATGTCTGCCCTATCAACTTTCGATGGTACGTTATGCGCCTACCA
TGGTCGTAACGGGTAACGGAGAATCAGGGTTCGATTCCGGAGAGGGAGCTTGAGAAACGG
CTACCACATCC
>HOIR5KG01BKNXH__(reversed) rank=0018255 x=528.0 y=1171.0 length=441
CATGCATGTCCAAGTACAAGCTTTCAAAAGCGAAACTGCGGATGGCTCATTAAATCAGTT
ATGGTTCCTTGGAGCGCATCCCCTTACATGGATAACTGTGGTAATTCTAGAGCTAATACA
TGCAATCAAGCGCCGACCTTACGGGAGGCGTGCTCTTATTAGGAACAAGACCAACCCGGG
TCCGCCCGGCTCCGTTGGTGAACTCTGGATAACCTGGCCGATCGCACGGTCTCTGCACCG
GCGACGGATCCTTCGAATGTCTGCCCTATCAACTTTCGATGGTACGTTATGCGCCTACCA
TGGTCGTAACGGGTAACGGAGAATCAGGGTTCGATTCCGGAGAGGGAGCTTGAGAAACGG
CTACCACATCC
>HOIR5KG01AWFC8__(reversed) rank=0018388 x=252.5 y=826.0 length=441
CATGCATGTCCAAGTACAAGCTTTCAAAAGCGAAACTGCGGATGGCTCATTAAATCAGTT
ATGGTTCCTTGGAGCGCATCCCCTTACATGGATAACTGTGGTAATTCTAGAGCTAATACA
TGCAATCAAGCGCCGACCTTACGGGAGGCGTGCTCTTATTAGGAACAAGACCAACCCGGG
TCCGCCCGGCTCCGTTGGTGAACTCTGGATAACCTGGCCGATCGCACGGTCTCTGCACCG
GCGACGGATCCTTCGAATGTCTGCCCTATCAACTTTCGATGGTACGTTATGCGCCTACCA
TGGTCGTAACGGGTAACGGAGAATCAGGGTTCGATTCCGGAGAGGGAGCTTGAGAAACGG
CTACCACATCC
>HOIR5KG01BIF16__(reversed) rank=0018705 x=503.5 y=60.0 length=441
CATGCATGTCCAAGTACAAGCTTTCAAAAGCGAAACTGCGGATGGCTCATTAAATCAGTT
ATGGTTCCTTGGAGCGCATCCCCTTACATGGATAACTGTGGTAATTCTAGAGCTAATACA
TGCAATCAAGCGCCGACCTTACGGGAGGCGTGCTCTTATTAGGAACAAGACCAACCCGGG
TCCGCCCGGCTCCGTTGGTGAACTCTGGATAACCTGGCCGATCGCACGGTCTCTGCACCG
GCGACGGATCCTTCGAATGTCTGCCCTATCAACTTTCGATGGTACGTTATGCGCCTACCA
TGGTCGTAACGGGTAACGGAGAATCAGGGTTCGATTCCGGAGAGGGAGCTTGAGAAACGG
CTACCACATCC
>HOIR5KG01AFA61__(reversed) rank=0018867 x=57.0 y=987.0 length=441
CATGCATGTCCAAGTACAAGCTTTCAAAAGCGAAACTGCGGATGGCTCATTAAATCAGTT
ATGGTTCCTTGGAGCGCATCCCCTTACATGGATAACTGTGGTAATTCTAGAGCTAATACA
TGCAATCAAGCGCCGACCTTACGGGAGGCGTGCTCTTATTAGGAACAAGACCAACCCGGG
TCCGCCCGGCTCCGTTGGTGAACTCTGGATAACCTGGCCGATCGCACGGTCTCTGCACCG
GCGACGGATCCTTCGAATGTCTGCCCTATCAACTTTCGATGGTACGTTATGCGCCTACCA
TGGTCGTAACGGGTAACGGAGAATCAGGGTTCGATTCCGGAGAGGGAGCTTGAGAAACGG
CTACCACATCC
>HOIR5KG01AATNW__(reversed) rank=0019128 x=6.0 y=538.0 length=441
CATGCATGTCCAAGTACAAGCTTTCAAAAGCGAAACTGCGGATGGCTCATTAAATCAGTT
ATGGTTCCTTGGAGCGCATCCCCTTACATGGATAACTGTGGTAATTCTAGAGCTAATACA
TGCAATCAAGCGCCGACCTTACGGGAGGCGTGCTCTTATTAGGAACAAGACCAACCCGGG
TCCGCCCGGCTCCGTTGGTGAACTCTGGATAACCTGGCCGATCGCACGGTCTCTGCACCG
GCGACGGATCCTTCGAATGTCTGCCCTATCAACTTTCGATGGTACGTTATGCGCCTACCA
TGGTCGTAACGGGTAACGGAGAATCAGGGTTCGATTCCGGAGAGGGAGCTTGAGAAACGG
CTACCACATCC
>HOIR5KG01AV0F0__(reversed) rank=0019192 x=247.0 y=1966.5 length=441
CATGCATGTCCAAGTACAAGCTTTCAAAAGCGAAACTGCGGATGGCTCATTAAATCAGTT
ATGGTTCCTTGGAGCGCATCCCCTTACATGGATAACTGTGGTAATTCTAGAGCTAATACA
TGCAATCAAGCGCCGACCTTACGGGAGGCGTGCTCTTATTAGGAACAAGACCAACCCGGG
TCCGCCCGGCTCCGTTGGTGAACTCTGGATAACCTGGCCGATCGCACGGTCTCTGCACCG
GCGACGGATCCTTCGAATGTCTGCCCTATCAACTTTCGATGGTACGTTATGCGCCTACCA
TGGTCGTAACGGGTAACGGAGAATCAGGGTTCGATTCCGGAGAGGGAGCTTGAGAAACGG
CTACCACATCC
>HOIR5KG01AHYBM__(reversed) rank=0019280 x=87.5 y=1392.5 length=441
CATGCATGTCCAAGTACAAGCTTTCAAAAGCGAAACTGCGGATGGCTCATTAAATCAGTT
ATGGTTCCTTGGAGCGCATCCCCTTACATGGATAACTGTGGTAATTCTAGAGCTAATACA
TGCAATCAAGCGCCGACCTTACGGGAGGCGTGCTCTTATTAGGAACAAGACCAACCCGGG
TCCGCCCGGCTCCGTTGGTGAACTCTGGATAACCTGGCCGATCGCACGGTCTCTGCACCG
GCGACGGATCCTTCGAATGTCTGCCCTATCAACTTTCGATGGTACGTTATGCGCCTACCA
TGGTCGTAACGGGTAACGGAGAATCAGGGTTCGATTCCGGAGAGGGAGCTTGAGAAACGG
CTACCACATCC
>HOIR5KG01BOVWR__(reversed) rank=0019328 x=576.0 y=1529.5 length=441
CATGCATGTCCAAGTACAAGCTTTCAAAAGCGAAACTGCGGATGGCTCATTAAATCAGTT
ATGGTTCCTTGGAGCGCATCCCCTTACATGGATAACTGTGGTAATTCTAGAGCTAATACA
TGCAATCAAGCGCCGACCTTACGGGAGGCGTGCTCTTATTAGGAACAAGACCAACCCGGG
TCCGCCCGGCTCCGTTGGTGAACTCTGGATAACCTGGCCGATCGCACGGTCTCTGCACCG
GCGACGGATCCTTCGAATGTCTGCCCTATCAACTTTCGATGGTACGTTATGCGCCTACCA
TGGTCGTAACGGGTAACGGAGAATCAGGGTTCGATTCCGGAGAGGGAGCTTGAGAAACGG
CTACCACATCC
>HOIR5KG01ACKJY__(reversed) rank=0019692 x=26.5 y=124.0 length=441
CATGCATGTCCAAGTACAAGCTTTCAAAAGCGAAACTGCGGATGGCTCATTAAATCAGTT
ATGGTTCCTTGGAGCGCATCCCCTTACATGGATAACTGTGGTAATTCTAGAGCTAATACA
TGCAATCAAGCGCCGACCTTACGGGAGGCGTGCTCTTATTAGGAACAAGACCAACCCGGG
TCCGCCCGGCTCCGTTGGTGAACTCTGGATAACCTGGCCGATCGCACGGTCTCTGCACCG
GCGACGGATCCTTCGAATGTCTGCCCTATCAACTTTCGATGGTACGTTATGCGCCTACCA
TGGTCGTAACGGGTAACGGAGAATCAGGGTTCGATTCCGGAGAGGGAGCTTGAGAAACGG
CTACCACATCC
>HOIR5KG01AC0G1__(reversed) rank=0019804 x=31.0 y=275.0 length=441
CATGCATGTCCAAGTACAAGCTTTCAAAAGCGAAACTGCGGATGGCTCATTAAATCAGTT
ATGGTTCCTTGGAGCGCATCCCCTTACATGGATAACTGTGGTAATTCTAGAGCTAATACA
TGCAATCAAGCGCCGACCTTACGGGAGGCGTGCTCTTATTAGGAACAAGACCAACCCGGG
TCCGCCCGGCTCCGTTGGTGAACTCTGGATAACCTGGCCGATCGCACGGTCTCTGCACCG
GCGACGGATCCTTCGAATGTCTGCCCTATCAACTTTCGATGGTACGTTATGCGCCTACCA
TGGTCGTAACGGGTAACGGAGAATCAGGGTTCGATTCCGGAGAGGGAGCTTGAGAAACGG
CTACCACATCC
>HOIR5KG01A5GI4__(reversed) rank=0019811 x=355.0 y=350.0 length=441
CATGCATGTCCAAGTACAAGCTTTCAAAAGCGAAACTGCGGATGGCTCATTAAATCAGTT
ATGGTTCCTTGGAGCGCATCCCCTTACATGGATAACTGTGGTAATTCTAGAGCTAATACA
TGCAATCAAGCGCCGACCTTACGGGAGGCGTGCTCTTATTAGGAACAAGACCAACCCGGG
TCCGCCCGGCTCCGTTGGTGAACTCTGGATAACCTGGCCGATCGCACGGTCTCTGCACCG
GCGACGGATCCTTCGAATGTCTGCCCTATCAACTTTCGATGGTACGTTATGCGCCTACCA
TGGTCGTAACGGGTAACGGAGAATCAGGGTTCGATTCCGGAGAGGGAGCTTGAGAAACGG
CTACCACATCC
>HOIR5KG01AATPQ__(reversed) rank=0020054 x=6.0 y=604.0 length=441
CATGCATGTCCAAGTACAAGCTTTCAAAAGCGAAACTGCGGATGGCTCATTAAATCAGTT
ATGGTTCCTTGGAGCGCATCCCCTTACATGGATAACTGTGGTAATTCTAGAGCTAATACA
TGCAATCAAGCGCCGACCTTACGGGAGGCGTGCTCTTATTAGGAACAAGACCAACCCGGG
TCCGCCCGGCTCCGTTGGTGAACTCTGGATAACCTGGCCGATCGCACGGTCTCTGCACCG
GCGACGGATCCTTCGAATGTCTGCCCTATCAACTTTCGATGGTACGTTATGCGCCTACCA
TGGTCGTAACGGGTAACGGAGAATCAGGGTTCGATTCCGGAGAGGGAGCTTGAGAAACGG
CTACCACATCC
>HOIR5KG01BLNB1__(reversed) rank=0020094 x=539.5 y=1999.0 length=441
CATGCATGTCCAAGTACAAGCTTTCAAAAGCGAAACTGCGGATGGCTCATTAAATCAGTT
ATGGTTCCTTGGAGCGCATCCCCTTACATGGATAACTGTGGTAATTCTAGAGCTAATACA
TGCAATCAAGCGCCGACCTTACGGGAGGCGTGCTCTTATTAGGAACAAGACCAACCCGGG
TCCGCCCGGCTCCGTTGGTGAACTCTGGATAACCTGGCCGATCGCACGGTCTCTGCACCG
GCGACGGATCCTTCGAATGTCTGCCCTATCAACTTTCGATGGTACGTTATGCGCCTACCA
TGGTCGTAACGGGTAACGGAGAATCAGGGTTCGATTCCGGAGAGGGAGCTTGAGAAACGG
CTACCACATCC
>HOIR5KG01A2AK8__(reversed) rank=0020118 x=319.0 y=138.0 length=441
CATGCATGTCCAAGTACAAGCTTTCAAAAGCGAAACTGCGGATGGCTCATTAAATCAGTT
ATGGTTCCTTGGAGCGCATCCCCTTACATGGATAACTGTGGTAATTCTAGAGCTAATACA
TGCAATCAAGCGCCGACCTTACGGGAGGCGTGCTCTTATTAGGAACAAGACCAACCCGGG
TCCGCCCGGCTCCGTTGGTGAACTCTGGATAACCTGGCCGATCGCACGGTCTCTGCACCG
GCGACGGATCCTTCGAATGTCTGCCCTATCAACTTTCGATGGTACGTTATGCGCCTACCA
TGGTCGTAACGGGTAACGGAGAATCAGGGTTCGATTCCGGAGAGGGAGCTTGAGAAACGG
CTACCACATCC
>HOIR5KG01BXM1P__(reversed) rank=0006840 x=676.5 y=347.0 length=450
CATGCATGTCTAAGTACAAGCCCATATAAGGTGAAACCGCGAATGGCTCATTAAATCAGC
TATGATTCATTGGATCTGTACCCACACTTACTTGGATAACTGTGGTAATTCTAGAGCTAA
TACATGCACCACGTCTCTGACCGCAAGGGAAGAGCGCTTTTATTAGTTCAAAACCGGTCG
GGCCTCGGTCCGTCACCCCAACGTGTTGAATCTGAATAACTTGTCGCTGAGCGCACGGTC
TCTGCACCGGCGCCGCCTCTTTCAAGTGTCTGCCTTATCAGCTTTCGATTGTAGGCTATG
CGCCTACAATGGCTATAACGGGTAACGGGGAATCAGGGTTCGATTCCGGAGAGGGAGCCT
GAGAAACGGCTACCACATCT
>HOIR5KG01BBP5S__(reversed) rank=0006905 x=426.0 y=1950.0 length=450
CATGCATGTCTAAGTACAAGCCCATATAAGGTGAAACCGCGAATGGCTCATTAAATCAGC
TATGATTCATTGGATCTGTACCCACACTTACTTGGATAACTGTGGTAATTCTAGAGCTAA
TACATGCACCACGTCTCTGACCGCAAGGGAAGAGCGCTTTTATTAGTTCAAAACCGGTCG
GGCCTCGGTCCGTCACCCCAACGTGTTGAATCTGAATAACTTGTCGCTGAGCGCACGGTC
TCTGCACCGGCGCCGCCTCTTTCAAGTGTCTGCCTTATCAGCTTTCGATTGTAGGCTATG
CGCCTACAATGGCTATAACGGGTAACGGGGAATCAGGGTTCGATTCCGGAGAGGGAGCCT
GAGAAACGGCTACCACATCT
>HOIR5KG01AW766__(reversed) rank=0007690 x=261.0 y=1328.5 length=450
CATGCATGTCTAAGTACAAGCCCATATAAGGTGAAACCGCGAATGGCTCATTAAATCAGC
TATGATTCATTGGATCTGTACCCACACTTACTTGGATAACTGTGGTAATTCTAGAGCTAA
TACATGCACCACGTCTCTGACCGCAAGGGAAGAGCGCTTTTATTAGTTCAAAACCGGTCG
GGCCTCGGTCCGTCACCCCAACGTGTTGAATCTGAATAACTTGTCGCTGAGCGCACGGTC
TCTGCACCGGCGCCGCCTCTTTCAAGTGTCTGCCTTATCAGCTTTCGATTGTAGGCTATG
CGCCTACAATGGCTATAACGGGTAACGGGGAATCAGGGTTCGATTCCGGAGAGGGAGCCT
GAGAAACGGCTACCACATCT
>HOIR5KG01A8PMI__(reversed) rank=0008071 x=392.5 y=552.0 length=450
CATGCATGTCTAAGTACAAGCCCATATAAGGTGAAACCGCGAATGGCTCATTAAATCAGC
TATGATTCATTGGATCTGTACCCACACTTACTTGGATAACTGTGGTAATTCTAGAGCTAA
TACATGCACCACGTCTCTGACCGCAAGGGAAGAGCGCTTTTATTAGTTCAAAACCGGTCG
GGCCTCGGTCCGTCACCCCAACGTGTTGAATCTGAATAACTTGTCGCTGAGCGCACGGTC
TCTGCACCGGCGCCGCCTCTTTCAAGTGTCTGCCTTATCAGCTTTCGATTGTAGGCTATG
CGCCTACAATGGCTATAACGGGTAACGGGGAATCAGGGTTCGATTCCGGAGAGGGAGCCT
GAGAAACGGCTACCACATCT
>HOIR5KG01AFAT9__(reversed) rank=0009619 x=57.5 y=527.0 length=450
CATGCATGTCTAAGTACAAGCCCATATAAGGTGAAACCGCGAATGGCTCATTAAATCAGC
TATGATTCATTGGATCTGTACCCACACTTACTTGGATAACTGTGGTAATTCTAGAGCTAA
TACATGCACCACGTCTCTGACCGCAAGGGAAGAGCGCTTTTATTAGTTCAAAACCGGTCG
GGCCTCGGTCCGTCACCCCAACGTGTTGAATCTGAATAACTTGTCGCTGAGCGCACGGTC
TCTGCACCGGCGCCGCCTCTTTCAAGTGTCTGCCTTATCAGCTTTCGATTGTAGGCTATG
CGCCTACAATGGCTATAACGGGTAACGGGGAATCAGGGTTCGATTCCGGAGAGGGAGCCT
GAGAAACGGCTACCACATCT
>HOIR5KG01B0SXG__(reversed) rank=0009828 x=712.5 y=482.0 length=450
CATGCATGTCTAAGTACAAGCCCATATAAGGTGAAACCGCGAATGGCTCATTAAATCAGC
TATGATTCATTGGATCTGTACCCACACTTACTTGGATAACTGTGGTAATTCTAGAGCTAA
TACATGCACCACGTCTCTGACCGCAAGGGAAGAGCGCTTTTATTAGTTCAAAACCGGTCG
GGCCTCGGTCCGTCACCCCAACGTGTTGAATCTGAATAACTTGTCGCTGAGCGCACGGTC
TCTGCACCGGCGCCGCCTCTTTCAAGTGTCTGCCTTATCAGCTTTCGATTGTAGGCTATG
CGCCTACAATGGCTATAACGGGTAACGGGGAATCAGGGTTCGATTCCGGAGAGGGAGCCT
GAGAAACGGCTACCACATCT
>HOIR5KG01BEYNK__(reversed) rank=0009993 x=463.0 y=1374.0 length=450
CATGCATGTCTAAGTACAAGCCCATATAAGGTGAAACCGCGAATGGCTCATTAAATCAGC
TATGATTCATTGGATCTGTACCCACACTTACTTGGATAACTGTGGTAATTCTAGAGCTAA
TACATGCACCACGTCTCTGACCGCAAGGGAAGAGCGCTTTTATTAGTTCAAAACCGGTCG
GGCCTCGGTCCGTCACCCCAACGTGTTGAATCTGAATAACTTGTCGCTGAGCGCACGGTC
TCTGCACCGGCGCCGCCTCTTTCAAGTGTCTGCCTTATCAGCTTTCGATTGTAGGCTATG
CGCCTACAATGGCTATAACGGGTAACGGGGAATCAGGGTTCGATTCCGGAGAGGGAGCCT
GAGAAACGGCTACCACATCT
>HOIR5KG01ANDR6__(reversed) rank=0012033 x=149.0 y=756.0 length=450
CATGCATGTCTAAGTACAAGCCCATATAAGGTGAAACCGCGAATGGCTCATTAAATCAGC
TATGATTCATTGGATCTGTACCCACACTTACTTGGATAACTGTGGTAATTCTAGAGCTAA
TACATGCACCACGTCTCTGACCGCAAGGGAAGAGCGCTTTTATTAGTTCAAAACCGGTCG
GGCCTCGGTCCGTCACCCCAACGTGTTGAATCTGAATAACTTGTCGCTGAGCGCACGGTC
TCTGCACCGGCGCCGCCTCTTTCAAGTGTCTGCCTTATCAGCTTTCGATTGTAGGCTATG
CGCCTACAATGGCTATAACGGGTAACGGGGAATCAGGGTTCGATTCCGGAGAGGGAGCCT
GAGAAACGGCTACCACATCT
>HOIR5KG01A208V__(reversed) rank=0013059 x=327.0 y=1917.5 length=450
CATGCATGTCTAAGTACAAGCCCATATAAGGTGAAACCGCGAATGGCTCATTAAATCAGC
TATGATTCATTGGATCTGTACCCACACTTACTTGGATAACTGTGGTAATTCTAGAGCTAA
TACATGCACCACGTCTCTGACCGCAAGGGAAGAGCGCTTTTATTAGTTCAAAACCGGTCG
GGCCTCGGTCCGTCACCCCAACGTGTTGAATCTGAATAACTTGTCGCTGAGCGCACGGTC
TCTGCACCGGCGCCGCCTCTTTCAAGTGTCTGCCTTATCAGCTTTCGATTGTAGGCTATG
CGCCTACAATGGCTATAACGGGTAACGGGGAATCAGGGTTCGATTCCGGAGAGGGAGCCT
GAGAAACGGCTACCACATCT
>HOIR5KG01AGGZE__(reversed) rank=0013432 x=70.5 y=1896.0 length=450
CATGCATGTCTAAGTACAAGCCCATATAAGGTGAAACCGCGAATGGCTCATTAAATCAGC
TATGATTCATTGGATCTGTACCCACACTTACTTGGATAACTGTGGTAATTCTAGAGCTAA
TACATGCACCACGTCTCTGACCGCAAGGGAAGAGCGCTTTTATTAGTTCAAAACCGGTCG
GGCCTCGGTCCGTCACCCCAACGTGTTGAATCTGAATAACTTGTCGCTGAGCGCACGGTC
TCTGCACCGGCGCCGCCTCTTTCAAGTGTCTGCCTTATCAGCTTTCGATTGTAGGCTATG
CGCCTACAATGGCTATAACGGGTAACGGGGAATCAGGGTTCGATTCCGGAGAGGGAGCCT
GAGAAACGGCTACCACATCT
>HOIR5KG01AC7ZG__(reversed) rank=0014108 x=33.5 y=1818.0 length=450
CATGCATGTCTAAGTACAAGCCCATATAAGGTGAAACCGCGAATGGCTCATTAAATCAGC
TATGATTCATTGGATCTGTACCCACACTTACTTGGATAACTGTGGTAATTCTAGAGCTAA
TACATGCACCACGTCTCTGACCGCAAGGGAAGAGCGCTTTTATTAGTTCAAAACCGGTCG
GGCCTCGGTCCGTCACCCCAACGTGTTGAATCTGAATAACTTGTCGCTGAGCGCACGGTC
TCTGCACCGGCGCCGCCTCTTTCAAGTGTCTGCCTTATCAGCTTTCGATTGTAGGCTATG
CGCCTACAATGGCTATAACGGGTAACGGGGAATCAGGGTTCGATTCCGGAGAGGGAGCCT
GAGAAACGGCTACCACATCT
>HOIR5KG01A2QG7__(reversed) rank=0014251 x=324.0 y=249.0 length=450
CATGCATGTCTAAGTACAAGCCCATATAAGGTGAAACCGCGAATGGCTCATTAAATCAGC
TATGATTCATTGGATCTGTACCCACACTTACTTGGATAACTGTGGTAATTCTAGAGCTAA
TACATGCACCACGTCTCTGACCGCAAGGGAAGAGCGCTTTTATTAGTTCAAAACCGGTCG
GGCCTCGGTCCGTCACCCCAACGTGTTGAATCTGAATAACTTGTCGCTGAGCGCACGGTC
TCTGCACCGGCGCCGCCTCTTTCAAGTGTCTGCCTTATCAGCTTTCGATTGTAGGCTATG
CGCCTACAATGGCTATAACGGGTAACGGGGAATCAGGGTTCGATTCCGGAGAGGGAGCCT
GAGAAACGGCTACCACATCT
>HOIR5KG01AE71Z__(reversed) rank=0014818 x=56.0 y=1013.0 length=450
CATGCATGTCTAAGTACAAGCCCATATAAGGTGAAACCGCGAATGGCTCATTAAATCAGC
TATGATTCATTGGATCTGTACCCACACTTACTTGGATAACTGTGGTAATTCTAGAGCTAA
TACATGCACCACGTCTCTGACCGCAAGGGAAGAGCGCTTTTATTAGTTCAAAACCGGTCG
GGCCTCGGTCCGTCACCCCAACGTGTTGAATCTGAATAACTTGTCGCTGAGCGCACGGTC
TCTGCACCGGCGCCGCCTCTTTCAAGTGTCTGCCTTATCAGCTTTCGATTGTAGGCTATG
CGCCTACAATGGCTATAACGGGTAACGGGGAATCAGGGTTCGATTCCGGAGAGGGAGCCT
GAGAAACGGCTACCACATCT
>HOIR5KG01AX5YY__(reversed) rank=0016572 x=272.0 y=40.0 length=450
CATGCATGTCTAAGTACAAGCCCATATAAGGTGAAACCGCGAATGGCTCATTAAATCAGC
TATGATTCATTGGATCTGTACCCACACTTACTTGGATAACTGTGGTAATTCTAGAGCTAA
TACATGCACCACGTCTCTGACCGCAAGGGAAGAGCGCTTTTATTAGTTCAAAACCGGTCG
GGCCTCGGTCCGTCACCCCAACGTGTTGAATCTGAATAACTTGTCGCTGAGCGCACGGTC
TCTGCACCGGCGCCGCCTCTTTCAAGTGTCTGCCTTATCAGCTTTCGATTGTAGGCTATG
CGCCTACAATGGCTATAACGGGTAACGGGGAATCAGGGTTCGATTCCGGAGAGGGAGCCT
GAGAAACGGCTACCACATCT
>HOIR5KG01AT810__(reversed) rank=0016576 x=227.0 y=1734.0 length=450
CATGCATGTCTAAGTACAAGCCCATATAAGGTGAAACCGCGAATGGCTCATTAAATCAGC
TATGATTCATTGGATCTGTACCCACACTTACTTGGATAACTGTGGTAATTCTAGAGCTAA
TACATGCACCACGTCTCTGACCGCAAGGGAAGAGCGCTTTTATTAGTTCAAAACCGGTCG
GGCCTCGGTCCGTCACCCCAACGTGTTGAATCTGAATAACTTGTCGCTGAGCGCACGGTC
TCTGCACCGGCGCCGCCTCTTTCAAGTGTCTGCCTTATCAGCTTTCGATTGTAGGCTATG
CGCCTACAATGGCTATAACGGGTAACGGGGAATCAGGGTTCGATTCCGGAGAGGGAGCCT
GAGAAACGGCTACCACATCT
>HOIR5KG01A67PE__(reversed) rank=0017581 x=375.0 y=304.5 length=450
CATGCATGTCTAAGTACAAGCCCATATAAGGTGAAACCGCGAATGGCTCATTAAATCAGC
TATGATTCATTGGATCTGTACCCACACTTACTTGGATAACTGTGGTAATTCTAGAGCTAA
TACATGCACCACGTCTCTGACCGCAAGGGAAGAGCGCTTTTATTAGTTCAAAACCGGTCG
GGCCTCGGTCCGTCACCCCAACGTGTTGAATCTGAATAACTTGTCGCTGAGCGCACGGTC
TCTGCACCGGCGCCGCCTCTTTCAAGTGTCTGCCTTATCAGCTTTCGATTGTAGGCTATG
CGCCTACAATGGCTATAACGGGTAACGGGGAATCAGGGTTCGATTCCGGAGAGGGAGCCT
GAGAAACGGCTACCACATCT
>HOIR5KG01AI8T4__(reversed) rank=0017750 x=102.0 y=234.0 length=450
CATGCATGTCTAAGTACAAGCCCATATAAGGTGAAACCGCGAATGGCTCATTAAATCAGC
TATGATTCATTGGATCTGTACCCACACTTACTTGGATAACTGTGGTAATTCTAGAGCTAA
TACATGCACCACGTCTCTGACCGCAAGGGAAGAGCGCTTTTATTAGTTCAAAACCGGTCG
GGCCTCGGTCCGTCACCCCAACGTGTTGAATCTGAATAACTTGTCGCTGAGCGCACGGTC
TCTGCACCGGCGCCGCCTCTTTCAAGTGTCTGCCTTATCAGCTTTCGATTGTAGGCTATG
CGCCTACAATGGCTATAACGGGTAACGGGGAATCAGGGTTCGATTCCGGAGAGGGAGCCT
GAGAAACGGCTACCACATCT
>HOIR5KG01AQDZA__(reversed) rank=0019569 x=183.0 y=1716.5 length=450
CATGCATGTCTAAGTACAAGCCCATATAAGGTGAAACCGCGAATGGCTCATTAAATCAGC
TATGATTCATTGGATCTGTACCCACACTTACTTGGATAACTGTGGTAATTCTAGAGCTAA
TACATGCACCACGTCTCTGACCGCAAGGGAAGAGCGCTTTTATTAGTTCAAAACCGGTCG
GGCCTCGGTCCGTCACCCCAACGTGTTGAATCTGAATAACTTGTCGCTGAGCGCACGGTC
TCTGCACCGGCGCCGCCTCTTTCAAGTGTCTGCCTTATCAGCTTTCGATTGTAGGCTATG
CGCCTACAATGGCTATAACGGGTAACGGGGAATCAGGGTTCGATTCCGGAGAGGGAGCCT
GAGAAACGGCTACCACATCT
>HOIR5KG01AL5GL__(reversed) rank=0006856 x=135.0 y=659.5 length=443
CATGCATGTCTAAGTACATACTTTTACATGGTGAAACCGCGAATGGCTCATTAAATCAGT
TATGGTTCCTTAGATCGTACAATCCTACTTGGATAACTGTGGTAATTCTAGAGCTAATAC
ATGAAACTGACGCTCCGACCCTCTGGGAAAGAGCGCGTTTATTAGAACAAGACCAGTCGG
GGTTCTGCCCCGTACGATTGGTGATACTGGATAACTTTGTGCAGATCGCACGGCCTCGCG
CCGGCGACGTATCTTTCAAATGTCTGCCCTATCAACTGTCGATGGTACGTGATATGCCTA
CCATGGTTGTAACGGGTAACGGGGAATCAGGGTTCGATTCCGGAGAGGGAGCATGAGAAA
CGGCTACCACATCC
>HOIR5KG01A6YMU__(reversed) rank=0006857 x=372.0 y=836.0 length=441
CATGCAAGTCTAAGTACGAGCTCTCGTACAGTGAAACTGCGAATGGCTCATTAAATCAGT
TATGGTTCATTTGATCGTACAGTTTACTTGGATAACTGTGGTAATTCTAGAGCTAATACA
TGCGAGAAGCGCCGACCTCGCGGGAGGCGTGCATTTATCAGACCAAAAACCGGCCGCGTC
TTCGGGCGCGTTCGCCTTGGTGACTCTGGATAACTTTGCGGATCGCACGGTCTAGCACCG
GCGACGGATCATTCAAGTGTCTGCCCTATCAACTTTCGTCGGTACGGTATTTGCCTACCG
AGGTTCTTACGGGTGACGGGGAATCAGGGTTCGATTCCGGAGAGGGAGCCTGAGAAACGG
CTACCACATCC
>HOIR5KG01BB5SH__(reversed) rank=0006861 x=431.0 y=1727.0 length=441
CATGCAAGTCTAAGTACGAGCTCTCGTACAGTGAAACTGCGAATGGCTCATTAAATCAGT
TATGGTTCATTTGATCGTACAGTTTACTTGGATAACTGTGGTAATTCTAGAGCTAATACA
TGCGAGAAGCGCCGACCTCGCGGGAGGCGTGCATTTATCAGACCAAAAACCGGCCGCGTC
TTCGGGCGCGTTCGCCTTGGTGACTCTGGATAACTTTGCGGATCGCACGGTCTAGCACCG
GCGACGGATCATTCAAGTGTCTGCCCTATCAACTTTCGTCGGTACGGTATTTGCCTACCG
AGGTTCTTACGGGTGACGGGGAATCAGGGTTCGATTCCGGAGAGGGAGCCTGAGAAACGG
CTACCACATCC
>HOIR5KG01BFWY1__(reversed) rank=0006874 x=474.5 y=795.0 length=441
CATGCAAGTCTAAGTACGAGCTCTCGTACAGTGAAACTGCGAATGGCTCATTAAATCAGT
TATGGTTCATTTGATCGTACAGTTTACTTGGATAACTGTGGTAATTCTAGAGCTAATACA
TGCGAGAAGCGCCGACCTCGCGGGAGGCGTGCATTTATCAGACCAAAAACCGGCCGCGTC
TTCGGGCGCGTTCGCCTTGGTGACTCTGGATAACTTTGCGGATCGCACGGTCTAGCACCG
GCGACGGATCATTCAAGTGTCTGCCCTATCAACTTTCGTCGGTACGGTATTTGCCTACCG
AGGTTCTTACGGGTGACGGGGAATCAGGGTTCGATTCCGGAGAGGGAGCCTGAGAAACGG
CTACCACATCC
>HOIR5KG01AKLBW__(reversed) rank=0007130 x=117.0 y=1642.5 length=441
CATGCAAGTCTAAGTACGAGCTCTCGTACAGTGAAACTGCGAATGGCTCATTAAATCAGT
TATGGTTCATTTGATCGTACAGTTTACTTGGATAACTGTGGTAATTCTAGAGCTAATACA
TGCGAGAAGCGCCGACCTCGCGGGAGGCGTGCATTTATCAGACCAAAAACCGGCCGCGTC
TTCGGGCGCGTTCGCCTTGGTGACTCTGGATAACTTTGCGGATCGCACGGTCTAGCACCG
GCGACGGATCATTCAAGTGTCTGCCCTATCAACTTTCGTCGGTACGGTATTTGCCTACCG
AGGTTCTTACGGGTGACGGGGAATCAGGGTTCGATTCCGGAGAGGGAGCCTGAGAAACGG
CTACCACATCC
>HOIR5KG01AQ9QH__(reversed) rank=0007133 x=193.0 y=1911.0 length=441
CATGCAAGTCTAAGTACGAGCTCTCGTACAGTGAAACTGCGAATGGCTCATTAAATCAGT
TATGGTTCATTTGATCGTACAGTTTACTTGGATAACTGTGGTAATTCTAGAGCTAATACA
TGCGAGAAGCGCCGACCTCGCGGGAGGCGTGCATTTATCAGACCAAAAACCGGCCGCGTC
TTCGGGCGCGTTCGCCTTGGTGACTCTGGATAACTTTGCGGATCGCACGGTCTAGCACCG
GCGACGGATCATTCAAGTGTCTGCCCTATCAACTTTCGTCGGTACGGTATTTGCCTACCG
AGGTTCTTACGGGTGACGGGGAATCAGGGTTCGATTCCGGAGAGGGAGCCTGAGAAACGG
CTACCACATCC
>HOIR5KG01BOZEM__(reversed) rank=0007141 x=577.5 y=1964.5 length=441
CATGCAAGTCTAAGTACGAGCTCTCGTACAGTGAAACTGCGAATGGCTCATTAAATCAGT
TATGGTTCATTTGATCGTACAGTTTACTTGGATAACTGTGGTAATTCTAGAGCTAATACA
TGCGAGAAGCGCCGACCTCGCGGGAGGCGTGCATTTATCAGACCAAAAACCGGCCGCGTC
TTCGGGCGCGTTCGCCTTGGTGACTCTGGATAACTTTGCGGATCGCACGGTCTAGCACCG
GCGACGGATCATTCAAGTGTCTGCCCTATCAACTTTCGTCGGTACGGTATTTGCCTACCG
AGGTTCTTACGGGTGACGGGGAATCAGGGTTCGATTCCGGAGAGGGAGCCTGAGAAACGG
CTACCACATCC
>HOIR5KG01AY85B__(reversed) rank=0007211 x=284.0 y=1661.5 length=441
CATGCAAGTCTAAGTACGAGCTCTCGTACAGTGAAACTGCGAATGGCTCATTAAATCAGT
TATGGTTCATTTGATCGTACAGTTTACTTGGATAACTGTGGTAATTCTAGAGCTAATACA
TGCGAGAAGCGCCGACCTCGCGGGAGGCGTGCATTTATCAGACCAAAAACCGGCCGCGTC
TTCGGGCGCGTTCGCCTTGGTGACTCTGGATAACTTTGCGGATCGCACGGTCTAGCACCG
GCGACGGATCATTCAAGTGTCTGCCCTATCAACTTTCGTCGGTACGGTATTTGCCTACCG
AGGTTCTTACGGGTGACGGGGAATCAGGGTTCGATTCCGGAGAGGGAGCCTGAGAAACGG
CTACCACATCC
>HOIR5KG01A35AA__(reversed) rank=0007236 x=340.0 y=560.0 length=441
CATGCAAGTCTAAGTACGAGCTCTCGTACAGTGAAACTGCGAATGGCTCATTAAATCAGT
TATGGTTCATTTGATCGTACAGTTTACTTGGATAACTGTGGTAATTCTAGAGCTAATACA
TGCGAGAAGCGCCGACCTCGCGGGAGGCGTGCATTTATCAGACCAAAAACCGGCCGCGTC
TTCGGGCGCGTTCGCCTTGGTGACTCTGGATAACTTTGCGGATCGCACGGTCTAGCACCG
GCGACGGATCATTCAAGTGTCTGCCCTATCAACTTTCGTCGGTACGGTATTTGCCTACCG
AGGTTCTTACGGGTGACGGGGAATCAGGGTTCGATTCCGGAGAGGGAGCCTGAGAAACGG
CTACCACATCC
>HOIR5KG01ATFZP__(reversed) rank=0007469 x=218.0 y=931.0 length=441
CATGCAAGTCTAAGTACGAGCTCTCGTACAGTGAAACTGCGAATGGCTCATTAAATCAGT
TATGGTTCATTTGATCGTACAGTTTACTTGGATAACTGTGGTAATTCTAGAGCTAATACA
TGCGAGAAGCGCCGACCTCGCGGGAGGCGTGCATTTATCAGACCAAAAACCGGCCGCGTC
TTCGGGCGCGTTCGCCTTGGTGACTCTGGATAACTTTGCGGATCGCACGGTCTAGCACCG
GCGACGGATCATTCAAGTGTCTGCCCTATCAACTTTCGTCGGTACGGTATTTGCCTACCG
AGGTTCTTACGGGTGACGGGGAATCAGGGTTCGATTCCGGAGAGGGAGCCTGAGAAACGG
CTACCACATCC
>HOIR5KG01AG1N6__(reversed) rank=0007597 x=77.5 y=36.5 length=441
CATGCAAGTCTAAGTACGAGCTCTCGTACAGTGAAACTGCGAATGGCTCATTAAATCAGT
TATGGTTCATTTGATCGTACAGTTTACTTGGATAACTGTGGTAATTCTAGAGCTAATACA
TGCGAGAAGCGCCGACCTCGCGGGAGGCGTGCATTTATCAGACCAAAAACCGGCCGCGTC
TTCGGGCGCGTTCGCCTTGGTGACTCTGGATAACTTTGCGGATCGCACGGTCTAGCACCG
GCGACGGATCATTCAAGTGTCTGCCCTATCAACTTTCGTCGGTACGGTATTTGCCTACCG
AGGTTCTTACGGGTGACGGGGAATCAGGGTTCGATTCCGGAGAGGGAGCCTGAGAAACGG
CTACCACATCC
>HOIR5KG01A1XXM__(reversed) rank=0007710 x=315.0 y=120.5 length=441
CATGCAAGTCTAAGTACGAGCTCTCGTACAGTGAAACTGCGAATGGCTCATTAAATCAGT
TATGGTTCATTTGATCGTACAGTTTACTTGGATAACTGTGGTAATTCTAGAGCTAATACA
TGCGAGAAGCGCCGACCTCGCGGGAGGCGTGCATTTATCAGACCAAAAACCGGCCGCGTC
TTCGGGCGCGTTCGCCTTGGTGACTCTGGATAACTTTGCGGATCGCACGGTCTAGCACCG
GCGACGGATCATTCAAGTGTCTGCCCTATCAACTTTCGTCGGTACGGTATTTGCCTACCG
AGGTTCTTACGGGTGACGGGGAATCAGGGTTCGATTCCGGAGAGGGAGCCTGAGAAACGG
CTACCACATCC
>HOIR5KG01AJRW5__(reversed) rank=0007763 x=108.0 y=391.0 length=441
CATGCAAGTCTAAGTACGAGCTCTCGTACAGTGAAACTGCGAATGGCTCATTAAATCAGT
TATGGTTCATTTGATCGTACAGTTTACTTGGATAACTGTGGTAATTCTAGAGCTAATACA
TGCGAGAAGCGCCGACCTCGCGGGAGGCGTGCATTTATCAGACCAAAAACCGGCCGCGTC
TTCGGGCGCGTTCGCCTTGGTGACTCTGGATAACTTTGCGGATCGCACGGTCTAGCACCG
GCGACGGATCATTCAAGTGTCTGCCCTATCAACTTTCGTCGGTACGGTATTTGCCTACCG
AGGTTCTTACGGGTGACGGGGAATCAGGGTTCGATTCCGGAGAGGGAGCCTGAGAAACGG
CTACCACATCC
>HOIR5KG01BMU0F__(reversed) rank=0007873 x=553.0 y=1261.0 length=441
CATGCAAGTCTAAGTACGAGCTCTCGTACAGTGAAACTGCGAATGGCTCATTAAATCAGT
TATGGTTCATTTGATCGTACAGTTTACTTGGATAACTGTGGTAATTCTAGAGCTAATACA
TGCGAGAAGCGCCGACCTCGCGGGAGGCGTGCATTTATCAGACCAAAAACCGGCCGCGTC
TTCGGGCGCGTTCGCCTTGGTGACTCTGGATAACTTTGCGGATCGCACGGTCTAGCACCG
GCGACGGATCATTCAAGTGTCTGCCCTATCAACTTTCGTCGGTACGGTATTTGCCTACCG
AGGTTCTTACGGGTGACGGGGAATCAGGGTTCGATTCCGGAGAGGGAGCCTGAGAAACGG
CTACCACATCC
>HOIR5KG01AGVS2__(reversed) rank=0007915 x=75.0 y=628.0 length=441
CATGCAAGTCTAAGTACGAGCTCTCGTACAGTGAAACTGCGAATGGCTCATTAAATCAGT
TATGGTTCATTTGATCGTACAGTTTACTTGGATAACTGTGGTAATTCTAGAGCTAATACA
TGCGAGAAGCGCCGACCTCGCGGGAGGCGTGCATTTATCAGACCAAAAACCGGCCGCGTC
TTCGGGCGCGTTCGCCTTGGTGACTCTGGATAACTTTGCGGATCGCACGGTCTAGCACCG
GCGACGGATCATTCAAGTGTCTGCCCTATCAACTTTCGTCGGTACGGTATTTGCCTACCG
AGGTTCTTACGGGTGACGGGGAATCAGGGTTCGATTCCGGAGAGGGAGCCTGAGAAACGG
CTACCACATCC
>HOIR5KG01BAXGS__(reversed) rank=0008017 x=417.5 y=1626.0 length=441
CATGCAAGTCTAAGTACGAGCTCTCGTACAGTGAAACTGCGAATGGCTCATTAAATCAGT
TATGGTTCATTTGATCGTACAGTTTACTTGGATAACTGTGGTAATTCTAGAGCTAATACA
TGCGAGAAGCGCCGACCTCGCGGGAGGCGTGCATTTATCAGACCAAAAACCGGCCGCGTC
TTCGGGCGCGTTCGCCTTGGTGACTCTGGATAACTTTGCGGATCGCACGGTCTAGCACCG
GCGACGGATCATTCAAGTGTCTGCCCTATCAACTTTCGTCGGTACGGTATTTGCCTACCG
AGGTTCTTACGGGTGACGGGGAATCAGGGTTCGATTCCGGAGAGGGAGCCTGAGAAACGG
CTACCACATCC
>HOIR5KG01A2KTN__(reversed) rank=0008105 x=322.5 y=1113.0 length=441
CATGCAAGTCTAAGTACGAGCTCTCGTACAGTGAAACTGCGAATGGCTCATTAAATCAGT
TATGGTTCATTTGATCGTACAGTTTACTTGGATAACTGTGGTAATTCTAGAGCTAATACA
TGCGAGAAGCGCCGACCTCGCGGGAGGCGTGCATTTATCAGACCAAAAACCGGCCGCGTC
TTCGGGCGCGTTCGCCTTGGTGACTCTGGATAACTTTGCGGATCGCACGGTCTAGCACCG
GCGACGGATCATTCAAGTGTCTGCCCTATCAACTTTCGTCGGTACGGTATTTGCCTACCG
AGGTTCTTACGGGTGACGGGGAATCAGGGTTCGATTCCGGAGAGGGAGCCTGAGAAACGG
CTACCACATCC
>HOIR5KG01AROT2__(reversed) rank=0008172 x=198.5 y=1000.0 length=441
CATGCAAGTCTAAGTACGAGCTCTCGTACAGTGAAACTGCGAATGGCTCATTAAATCAGT
TATGGTTCATTTGATCGTACAGTTTACTTGGATAACTGTGGTAATTCTAGAGCTAATACA
TGCGAGAAGCGCCGACCTCGCGGGAGGCGTGCATTTATCAGACCAAAAACCGGCCGCGTC
TTCGGGCGCGTTCGCCTTGGTGACTCTGGATAACTTTGCGGATCGCACGGTCTAGCACCG
GCGACGGATCATTCAAGTGTCTGCCCTATCAACTTTCGTCGGTACGGTATTTGCCTACCG
AGGTTCTTACGGGTGACGGGGAATCAGGGTTCGATTCCGGAGAGGGAGCCTGAGAAACGG
CTACCACATCC
>HOIR5KG01AJC6I__(reversed) rank=0008218 x=103.0 y=1768.0 length=441
CATGCAAGTCTAAGTACGAGCTCTCGTACAGTGAAACTGCGAATGGCTCATTAAATCAGT
TATGGTTCATTTGATCGTACAGTTTACTTGGATAACTGTGGTAATTCTAGAGCTAATACA
TGCGAGAAGCGCCGACCTCGCGGGAGGCGTGCATTTATCAGACCAAAAACCGGCCGCGTC
TTCGGGCGCGTTCGCCTTGGTGACTCTGGATAACTTTGCGGATCGCACGGTCTAGCACCG
GCGACGGATCATTCAAGTGTCTGCCCTATCAACTTTCGTCGGTACGGTATTTGCCTACCG
AGGTTCTTACGGGTGACGGGGAATCAGGGTTCGATTCCGGAGAGGGAGCCTGAGAAACGG
CTACCACATCC
>HOIR5KG01BZ7PB__(reversed) rank=0008232 x=705.0 y=1645.0 length=441
CATGCAAGTCTAAGTACGAGCTCTCGTACAGTGAAACTGCGAATGGCTCATTAAATCAGT
TATGGTTCATTTGATCGTACAGTTTACTTGGATAACTGTGGTAATTCTAGAGCTAATACA
TGCGAGAAGCGCCGACCTCGCGGGAGGCGTGCATTTATCAGACCAAAAACCGGCCGCGTC
TTCGGGCGCGTTCGCCTTGGTGACTCTGGATAACTTTGCGGATCGCACGGTCTAGCACCG
GCGACGGATCATTCAAGTGTCTGCCCTATCAACTTTCGTCGGTACGGTATTTGCCTACCG
AGGTTCTTACGGGTGACGGGGAATCAGGGTTCGATTCCGGAGAGGGAGCCTGAGAAACGG
CTACCACATCC
>HOIR5KG01BQ2KZ__(reversed) rank=0008350 x=601.0 y=1089.0 length=441
CATGCAAGTCTAAGTACGAGCTCTCGTACAGTGAAACTGCGAATGGCTCATTAAATCAGT
TATGGTTCATTTGATCGTACAGTTTACTTGGATAACTGTGGTAATTCTAGAGCTAATACA
TGCGAGAAGCGCCGACCTCGCGGGAGGCGTGCATTTATCAGACCAAAAACCGGCCGCGTC
TTCGGGCGCGTTCGCCTTGGTGACTCTGGATAACTTTGCGGATCGCACGGTCTAGCACCG
GCGACGGATCATTCAAGTGTCTGCCCTATCAACTTTCGTCGGTACGGTATTTGCCTACCG
AGGTTCTTACGGGTGACGGGGAATCAGGGTTCGATTCCGGAGAGGGAGCCTGAGAAACGG
CTACCACATCC
>HOIR5KG01BZ0O5__(reversed) rank=0008459 x=703.5 y=759.0 length=441
CATGCAAGTCTAAGTACGAGCTCTCGTACAGTGAAACTGCGAATGGCTCATTAAATCAGT
TATGGTTCATTTGATCGTACAGTTTACTTGGATAACTGTGGTAATTCTAGAGCTAATACA
TGCGAGAAGCGCCGACCTCGCGGGAGGCGTGCATTTATCAGACCAAAAACCGGCCGCGTC
TTCGGGCGCGTTCGCCTTGGTGACTCTGGATAACTTTGCGGATCGCACGGTCTAGCACCG
GCGACGGATCATTCAAGTGTCTGCCCTATCAACTTTCGTCGGTACGGTATTTGCCTACCG
AGGTTCTTACGGGTGACGGGGAATCAGGGTTCGATTCCGGAGAGGGAGCCTGAGAAACGG
CTACCACATCC
>HOIR5KG01AZK29__(reversed) rank=0008545 x=288.5 y=755.0 length=441
CATGCAAGTCTAAGTACGAGCTCTCGTACAGTGAAACTGCGAATGGCTCATTAAATCAGT
TATGGTTCATTTGATCGTACAGTTTACTTGGATAACTGTGGTAATTCTAGAGCTAATACA
TGCGAGAAGCGCCGACCTCGCGGGAGGCGTGCATTTATCAGACCAAAAACCGGCCGCGTC
TTCGGGCGCGTTCGCCTTGGTGACTCTGGATAACTTTGCGGATCGCACGGTCTAGCACCG
GCGACGGATCATTCAAGTGTCTGCCCTATCAACTTTCGTCGGTACGGTATTTGCCTACCG
AGGTTCTTACGGGTGACGGGGAATCAGGGTTCGATTCCGGAGAGGGAGCCTGAGAAACGG
CTACCACATCC
>HOIR5KG01BFJQR__(reversed) rank=0008648 x=470.5 y=33.5 length=441
CATGCAAGTCTAAGTACGAGCTCTCGTACAGTGAAACTGCGAATGGCTCATTAAATCAGT
TATGGTTCATTTGATCGTACAGTTTACTTGGATAACTGTGGTAATTCTAGAGCTAATACA
TGCGAGAAGCGCCGACCTCGCGGGAGGCGTGCATTTATCAGACCAAAAACCGGCCGCGTC
TTCGGGCGCGTTCGCCTTGGTGACTCTGGATAACTTTGCGGATCGCACGGTCTAGCACCG
GCGACGGATCATTCAAGTGTCTGCCCTATCAACTTTCGTCGGTACGGTATTTGCCTACCG
AGGTTCTTACGGGTGACGGGGAATCAGGGTTCGATTCCGGAGAGGGAGCCTGAGAAACGG
CTACCACATCC
>HOIR5KG01AU01L__(reversed) rank=0008718 x=236.5 y=1143.0 length=441
CATGCAAGTCTAAGTACGAGCTCTCGTACAGTGAAACTGCGAATGGCTCATTAAATCAGT
TATGGTTCATTTGATCGTACAGTTTACTTGGATAACTGTGGTAATTCTAGAGCTAATACA
TGCGAGAAGCGCCGACCTCGCGGGAGGCGTGCATTTATCAGACCAAAAACCGGCCGCGTC
TTCGGGCGCGTTCGCCTTGGTGACTCTGGATAACTTTGCGGATCGCACGGTCTAGCACCG
GCGACGGATCATTCAAGTGTCTGCCCTATCAACTTTCGTCGGTACGGTATTTGCCTACCG
AGGTTCTTACGGGTGACGGGGAATCAGGGTTCGATTCCGGAGAGGGAGCCTGAGAAACGG
CTACCACATCC
>HOIR5KG01ABSM0__(reversed) rank=0008898 x=17.0 y=810.5 length=441
CATGCAAGTCTAAGTACGAGCTCTCGTACAGTGAAACTGCGAATGGCTCATTAAATCAGT
TATGGTTCATTTGATCGTACAGTTTACTTGGATAACTGTGGTAATTCTAGAGCTAATACA
TGCGAGAAGCGCCGACCTCGCGGGAGGCGTGCATTTATCAGACCAAAAACCGGCCGCGTC
TTCGGGCGCGTTCGCCTTGGTGACTCTGGATAACTTTGCGGATCGCACGGTCTAGCACCG
GCGACGGATCATTCAAGTGTCTGCCCTATCAACTTTCGTCGGTACGGTATTTGCCTACCG
AGGTTCTTACGGGTGACGGGGAATCAGGGTTCGATTCCGGAGAGGGAGCCTGAGAAACGG
CTACCACATCC
>HOIR5KG01APUHJ__(reversed) rank=0008999 x=177.0 y=1029.0 length=441
CATGCAAGTCTAAGTACGAGCTCTCGTACAGTGAAACTGCGAATGGCTCATTAAATCAGT
TATGGTTCATTTGATCGTACAGTTTACTTGGATAACTGTGGTAATTCTAGAGCTAATACA
TGCGAGAAGCGCCGACCTCGCGGGAGGCGTGCATTTATCAGACCAAAAACCGGCCGCGTC
TTCGGGCGCGTTCGCCTTGGTGACTCTGGATAACTTTGCGGATCGCACGGTCTAGCACCG
GCGACGGATCATTCAAGTGTCTGCCCTATCAACTTTCGTCGGTACGGTATTTGCCTACCG
AGGTTCTTACGGGTGACGGGGAATCAGGGTTCGATTCCGGAGAGGGAGCCTGAGAAACGG
CTACCACATCC
>HOIR5KG01BO8Q2__(reversed) rank=0009074 x=580.5 y=1788.0 length=441
CATGCAAGTCTAAGTACGAGCTCTCGTACAGTGAAACTGCGAATGGCTCATTAAATCAGT
TATGGTTCATTTGATCGTACAGTTTACTTGGATAACTGTGGTAATTCTAGAGCTAATACA
TGCGAGAAGCGCCGACCTCGCGGGAGGCGTGCATTTATCAGACCAAAAACCGGCCGCGTC
TTCGGGCGCGTTCGCCTTGGTGACTCTGGATAACTTTGCGGATCGCACGGTCTAGCACCG
GCGACGGATCATTCAAGTGTCTGCCCTATCAACTTTCGTCGGTACGGTATTTGCCTACCG
AGGTTCTTACGGGTGACGGGGAATCAGGGTTCGATTCCGGAGAGGGAGCCTGAGAAACGG
CTACCACATCC
>HOIR5KG01ACBER__(reversed) rank=0009148 x=23.0 y=561.0 length=441
CATGCAAGTCTAAGTACGAGCTCTCGTACAGTGAAACTGCGAATGGCTCATTAAATCAGT
TATGGTTCATTTGATCGTACAGTTTACTTGGATAACTGTGGTAATTCTAGAGCTAATACA
TGCGAGAAGCGCCGACCTCGCGGGAGGCGTGCATTTATCAGACCAAAAACCGGCCGCGTC
TTCGGGCGCGTTCGCCTTGGTGACTCTGGATAACTTTGCGGATCGCACGGTCTAGCACCG
GCGACGGATCATTCAAGTGTCTGCCCTATCAACTTTCGTCGGTACGGTATTTGCCTACCG
AGGTTCTTACGGGTGACGGGGAATCAGGGTTCGATTCCGGAGAGGGAGCCTGAGAAACGG
CTACCACATCC
>HOIR5KG01BCNM4__(reversed) rank=0009168 x=437.0 y=286.0 length=441
CATGCAAGTCTAAGTACGAGCTCTCGTACAGTGAAACTGCGAATGGCTCATTAAATCAGT
TATGGTTCATTTGATCGTACAGTTTACTTGGATAACTGTGGTAATTCTAGAGCTAATACA
TGCGAGAAGCGCCGACCTCGCGGGAGGCGTGCATTTATCAGACCAAAAACCGGCCGCGTC
TTCGGGCGCGTTCGCCTTGGTGACTCTGGATAACTTTGCGGATCGCACGGTCTAGCACCG
GCGACGGATCATTCAAGTGTCTGCCCTATCAACTTTCGTCGGTACGGTATTTGCCTACCG
AGGTTCTTACGGGTGACGGGGAATCAGGGTTCGATTCCGGAGAGGGAGCCTGAGAAACGG
CTACCACATCC
>HOIR5KG01A4FUC__(reversed) rank=0009189 x=343.0 y=1954.5 length=441
CATGCAAGTCTAAGTACGAGCTCTCGTACAGTGAAACTGCGAATGGCTCATTAAATCAGT
TATGGTTCATTTGATCGTACAGTTTACTTGGATAACTGTGGTAATTCTAGAGCTAATACA
TGCGAGAAGCGCCGACCTCGCGGGAGGCGTGCATTTATCAGACCAAAAACCGGCCGCGTC
TTCGGGCGCGTTCGCCTTGGTGACTCTGGATAACTTTGCGGATCGCACGGTCTAGCACCG
GCGACGGATCATTCAAGTGTCTGCCCTATCAACTTTCGTCGGTACGGTATTTGCCTACCG
AGGTTCTTACGGGTGACGGGGAATCAGGGTTCGATTCCGGAGAGGGAGCCTGAGAAACGG
CTACCACATCC
>HOIR5KG01A2RQH__(reversed) rank=0009287 x=324.0 y=1879.0 length=441
CATGCAAGTCTAAGTACGAGCTCTCGTACAGTGAAACTGCGAATGGCTCATTAAATCAGT
TATGGTTCATTTGATCGTACAGTTTACTTGGATAACTGTGGTAATTCTAGAGCTAATACA
TGCGAGAAGCGCCGACCTCGCGGGAGGCGTGCATTTATCAGACCAAAAACCGGCCGCGTC
TTCGGGCGCGTTCGCCTTGGTGACTCTGGATAACTTTGCGGATCGCACGGTCTAGCACCG
GCGACGGATCATTCAAGTGTCTGCCCTATCAACTTTCGTCGGTACGGTATTTGCCTACCG
AGGTTCTTACGGGTGACGGGGAATCAGGGTTCGATTCCGGAGAGGGAGCCTGAGAAACGG
CTACCACATCC
>HOIR5KG01AUUTN__(reversed) rank=0009294 x=234.0 y=1273.5 length=441
CATGCAAGTCTAAGTACGAGCTCTCGTACAGTGAAACTGCGAATGGCTCATTAAATCAGT
TATGGTTCATTTGATCGTACAGTTTACTTGGATAACTGTGGTAATTCTAGAGCTAATACA
TGCGAGAAGCGCCGACCTCGCGGGAGGCGTGCATTTATCAGACCAAAAACCGGCCGCGTC
TTCGGGCGCGTTCGCCTTGGTGACTCTGGATAACTTTGCGGATCGCACGGTCTAGCACCG
GCGACGGATCATTCAAGTGTCTGCCCTATCAACTTTCGTCGGTACGGTATTTGCCTACCG
AGGTTCTTACGGGTGACGGGGAATCAGGGTTCGATTCCGGAGAGGGAGCCTGAGAAACGG
CTACCACATCC
>HOIR5KG01BVD2Y__(reversed) rank=0009388 x=650.0 y=1912.0 length=441
CATGCAAGTCTAAGTACGAGCTCTCGTACAGTGAAACTGCGAATGGCTCATTAAATCAGT
TATGGTTCATTTGATCGTACAGTTTACTTGGATAACTGTGGTAATTCTAGAGCTAATACA
TGCGAGAAGCGCCGACCTCGCGGGAGGCGTGCATTTATCAGACCAAAAACCGGCCGCGTC
TTCGGGCGCGTTCGCCTTGGTGACTCTGGATAACTTTGCGGATCGCACGGTCTAGCACCG
GCGACGGATCATTCAAGTGTCTGCCCTATCAACTTTCGTCGGTACGGTATTTGCCTACCG
AGGTTCTTACGGGTGACGGGGAATCAGGGTTCGATTCCGGAGAGGGAGCCTGAGAAACGG
CTACCACATCC
>HOIR5KG01AW4I1__(reversed) rank=0009479 x=260.0 y=667.0 length=441
CATGCAAGTCTAAGTACGAGCTCTCGTACAGTGAAACTGCGAATGGCTCATTAAATCAGT
TATGGTTCATTTGATCGTACAGTTTACTTGGATAACTGTGGTAATTCTAGAGCTAATACA
TGCGAGAAGCGCCGACCTCGCGGGAGGCGTGCATTTATCAGACCAAAAACCGGCCGCGTC
TTCGGGCGCGTTCGCCTTGGTGACTCTGGATAACTTTGCGGATCGCACGGTCTAGCACCG
GCGACGGATCATTCAAGTGTCTGCCCTATCAACTTTCGTCGGTACGGTATTTGCCTACCG
AGGTTCTTACGGGTGACGGGGAATCAGGGTTCGATTCCGGAGAGGGAGCCTGAGAAACGG
CTACCACATCC
>HOIR5KG01BCX10__(reversed) rank=0009551 x=440.0 y=1494.0 length=441
CATGCAAGTCTAAGTACGAGCTCTCGTACAGTGAAACTGCGAATGGCTCATTAAATCAGT
TATGGTTCATTTGATCGTACAGTTTACTTGGATAACTGTGGTAATTCTAGAGCTAATACA
TGCGAGAAGCGCCGACCTCGCGGGAGGCGTGCATTTATCAGACCAAAAACCGGCCGCGTC
TTCGGGCGCGTTCGCCTTGGTGACTCTGGATAACTTTGCGGATCGCACGGTCTAGCACCG
GCGACGGATCATTCAAGTGTCTGCCCTATCAACTTTCGTCGGTACGGTATTTGCCTACCG
AGGTTCTTACGGGTGACGGGGAATCAGGGTTCGATTCCGGAGAGGGAGCCTGAGAAACGG
CTACCACATCC
>HOIR5KG01BRLXP__(reversed) rank=0009692 x=607.0 y=1595.0 length=441
CATGCAAGTCTAAGTACGAGCTCTCGTACAGTGAAACTGCGAATGGCTCATTAAATCAGT
TATGGTTCATTTGATCGTACAGTTTACTTGGATAACTGTGGTAATTCTAGAGCTAATACA
TGCGAGAAGCGCCGACCTCGCGGGAGGCGTGCATTTATCAGACCAAAAACCGGCCGCGTC
TTCGGGCGCGTTCGCCTTGGTGACTCTGGATAACTTTGCGGATCGCACGGTCTAGCACCG
GCGACGGATCATTCAAGTGTCTGCCCTATCAACTTTCGTCGGTACGGTATTTGCCTACCG
AGGTTCTTACGGGTGACGGGGAATCAGGGTTCGATTCCGGAGAGGGAGCCTGAGAAACGG
CTACCACATCC
>HOIR5KG01BIJ7J__(reversed) rank=0009962 x=504.0 y=1341.0 length=441
CATGCAAGTCTAAGTACGAGCTCTCGTACAGTGAAACTGCGAATGGCTCATTAAATCAGT
TATGGTTCATTTGATCGTACAGTTTACTTGGATAACTGTGGTAATTCTAGAGCTAATACA
TGCGAGAAGCGCCGACCTCGCGGGAGGCGTGCATTTATCAGACCAAAAACCGGCCGCGTC
TTCGGGCGCGTTCGCCTTGGTGACTCTGGATAACTTTGCGGATCGCACGGTCTAGCACCG
GCGACGGATCATTCAAGTGTCTGCCCTATCAACTTTCGTCGGTACGGTATTTGCCTACCG
AGGTTCTTACGGGTGACGGGGAATCAGGGTTCGATTCCGGAGAGGGAGCCTGAGAAACGG
CTACCACATCC
>HOIR5KG01BW436__(reversed) rank=0010541 x=670.0 y=1684.5 length=441
CATGCAAGTCTAAGTACGAGCTCTCGTACAGTGAAACTGCGAATGGCTCATTAAATCAGT
TATGGTTCATTTGATCGTACAGTTTACTTGGATAACTGTGGTAATTCTAGAGCTAATACA
TGCGAGAAGCGCCGACCTCGCGGGAGGCGTGCATTTATCAGACCAAAAACCGGCCGCGTC
TTCGGGCGCGTTCGCCTTGGTGACTCTGGATAACTTTGCGGATCGCACGGTCTAGCACCG
GCGACGGATCATTCAAGTGTCTGCCCTATCAACTTTCGTCGGTACGGTATTTGCCTACCG
AGGTTCTTACGGGTGACGGGGAATCAGGGTTCGATTCCGGAGAGGGAGCCTGAGAAACGG
CTACCACATCC
>HOIR5KG01BCHIU__(reversed) rank=0010755 x=435.0 y=548.5 length=441
CATGCAAGTCTAAGTACGAGCTCTCGTACAGTGAAACTGCGAATGGCTCATTAAATCAGT
TATGGTTCATTTGATCGTACAGTTTACTTGGATAACTGTGGTAATTCTAGAGCTAATACA
TGCGAGAAGCGCCGACCTCGCGGGAGGCGTGCATTTATCAGACCAAAAACCGGCCGCGTC
TTCGGGCGCGTTCGCCTTGGTGACTCTGGATAACTTTGCGGATCGCACGGTCTAGCACCG
GCGACGGATCATTCAAGTGTCTGCCCTATCAACTTTCGTCGGTACGGTATTTGCCTACCG
AGGTTCTTACGGGTGACGGGGAATCAGGGTTCGATTCCGGAGAGGGAGCCTGAGAAACGG
CTACCACATCC
>HOIR5KG01AKXM4__(reversed) rank=0010784 x=121.5 y=1214.0 length=441
CATGCAAGTCTAAGTACGAGCTCTCGTACAGTGAAACTGCGAATGGCTCATTAAATCAGT
TATGGTTCATTTGATCGTACAGTTTACTTGGATAACTGTGGTAATTCTAGAGCTAATACA
TGCGAGAAGCGCCGACCTCGCGGGAGGCGTGCATTTATCAGACCAAAAACCGGCCGCGTC
TTCGGGCGCGTTCGCCTTGGTGACTCTGGATAACTTTGCGGATCGCACGGTCTAGCACCG
GCGACGGATCATTCAAGTGTCTGCCCTATCAACTTTCGTCGGTACGGTATTTGCCTACCG
AGGTTCTTACGGGTGACGGGGAATCAGGGTTCGATTCCGGAGAGGGAGCCTGAGAAACGG
CTACCACATCC
>HOIR5KG01BIZ7Z__(reversed) rank=0010794 x=509.0 y=1613.0 length=441
CATGCAAGTCTAAGTACGAGCTCTCGTACAGTGAAACTGCGAATGGCTCATTAAATCAGT
TATGGTTCATTTGATCGTACAGTTTACTTGGATAACTGTGGTAATTCTAGAGCTAATACA
TGCGAGAAGCGCCGACCTCGCGGGAGGCGTGCATTTATCAGACCAAAAACCGGCCGCGTC
TTCGGGCGCGTTCGCCTTGGTGACTCTGGATAACTTTGCGGATCGCACGGTCTAGCACCG
GCGACGGATCATTCAAGTGTCTGCCCTATCAACTTTCGTCGGTACGGTATTTGCCTACCG
AGGTTCTTACGGGTGACGGGGAATCAGGGTTCGATTCCGGAGAGGGAGCCTGAGAAACGG
CTACCACATCC
>HOIR5KG01AOR1R__(reversed) rank=0010808 x=165.5 y=365.5 length=441
CATGCAAGTCTAAGTACGAGCTCTCGTACAGTGAAACTGCGAATGGCTCATTAAATCAGT
TATGGTTCATTTGATCGTACAGTTTACTTGGATAACTGTGGTAATTCTAGAGCTAATACA
TGCGAGAAGCGCCGACCTCGCGGGAGGCGTGCATTTATCAGACCAAAAACCGGCCGCGTC
TTCGGGCGCGTTCGCCTTGGTGACTCTGGATAACTTTGCGGATCGCACGGTCTAGCACCG
GCGACGGATCATTCAAGTGTCTGCCCTATCAACTTTCGTCGGTACGGTATTTGCCTACCG
AGGTTCTTACGGGTGACGGGGAATCAGGGTTCGATTCCGGAGAGGGAGCCTGAGAAACGG
CTACCACATCC
>HOIR5KG01A0G0W__(reversed) rank=0010873 x=298.0 y=1182.5 length=441
CATGCAAGTCTAAGTACGAGCTCTCGTACAGTGAAACTGCGAATGGCTCATTAAATCAGT
TATGGTTCATTTGATCGTACAGTTTACTTGGATAACTGTGGTAATTCTAGAGCTAATACA
TGCGAGAAGCGCCGACCTCGCGGGAGGCGTGCATTTATCAGACCAAAAACCGGCCGCGTC
TTCGGGCGCGTTCGCCTTGGTGACTCTGGATAACTTTGCGGATCGCACGGTCTAGCACCG
GCGACGGATCATTCAAGTGTCTGCCCTATCAACTTTCGTCGGTACGGTATTTGCCTACCG
AGGTTCTTACGGGTGACGGGGAATCAGGGTTCGATTCCGGAGAGGGAGCCTGAGAAACGG
CTACCACATCC
>HOIR5KG01ACR4Z__(reversed) rank=0010929 x=28.0 y=1761.0 length=441
CATGCAAGTCTAAGTACGAGCTCTCGTACAGTGAAACTGCGAATGGCTCATTAAATCAGT
TATGGTTCATTTGATCGTACAGTTTACTTGGATAACTGTGGTAATTCTAGAGCTAATACA
TGCGAGAAGCGCCGACCTCGCGGGAGGCGTGCATTTATCAGACCAAAAACCGGCCGCGTC
TTCGGGCGCGTTCGCCTTGGTGACTCTGGATAACTTTGCGGATCGCACGGTCTAGCACCG
GCGACGGATCATTCAAGTGTCTGCCCTATCAACTTTCGTCGGTACGGTATTTGCCTACCG
AGGTTCTTACGGGTGACGGGGAATCAGGGTTCGATTCCGGAGAGGGAGCCTGAGAAACGG
CTACCACATCC
>HOIR5KG01AFG4R__(reversed) rank=0010961 x=59.0 y=489.5 length=441
CATGCAAGTCTAAGTACGAGCTCTCGTACAGTGAAACTGCGAATGGCTCATTAAATCAGT
TATGGTTCATTTGATCGTACAGTTTACTTGGATAACTGTGGTAATTCTAGAGCTAATACA
TGCGAGAAGCGCCGACCTCGCGGGAGGCGTGCATTTATCAGACCAAAAACCGGCCGCGTC
TTCGGGCGCGTTCGCCTTGGTGACTCTGGATAACTTTGCGGATCGCACGGTCTAGCACCG
GCGACGGATCATTCAAGTGTCTGCCCTATCAACTTTCGTCGGTACGGTATTTGCCTACCG
AGGTTCTTACGGGTGACGGGGAATCAGGGTTCGATTCCGGAGAGGGAGCCTGAGAAACGG
CTACCACATCC
>HOIR5KG01AAEK1__(reversed) rank=0011053 x=1.0 y=1475.0 length=441
CATGCAAGTCTAAGTACGAGCTCTCGTACAGTGAAACTGCGAATGGCTCATTAAATCAGT
TATGGTTCATTTGATCGTACAGTTTACTTGGATAACTGTGGTAATTCTAGAGCTAATACA
TGCGAGAAGCGCCGACCTCGCGGGAGGCGTGCATTTATCAGACCAAAAACCGGCCGCGTC
TTCGGGCGCGTTCGCCTTGGTGACTCTGGATAACTTTGCGGATCGCACGGTCTAGCACCG
GCGACGGATCATTCAAGTGTCTGCCCTATCAACTTTCGTCGGTACGGTATTTGCCTACCG
AGGTTCTTACGGGTGACGGGGAATCAGGGTTCGATTCCGGAGAGGGAGCCTGAGAAACGG
CTACCACATCC
>HOIR5KG01A7LHY__(reversed) rank=0011173 x=379.0 y=1796.0 length=441
CATGCAAGTCTAAGTACGAGCTCTCGTACAGTGAAACTGCGAATGGCTCATTAAATCAGT
TATGGTTCATTTGATCGTACAGTTTACTTGGATAACTGTGGTAATTCTAGAGCTAATACA
TGCGAGAAGCGCCGACCTCGCGGGAGGCGTGCATTTATCAGACCAAAAACCGGCCGCGTC
TTCGGGCGCGTTCGCCTTGGTGACTCTGGATAACTTTGCGGATCGCACGGTCTAGCACCG
GCGACGGATCATTCAAGTGTCTGCCCTATCAACTTTCGTCGGTACGGTATTTGCCTACCG
AGGTTCTTACGGGTGACGGGGAATCAGGGTTCGATTCCGGAGAGGGAGCCTGAGAAACGG
CTACCACATCC
>HOIR5KG01AO5DC__(reversed) rank=0011275 x=169.0 y=1246.0 length=441
CATGCAAGTCTAAGTACGAGCTCTCGTACAGTGAAACTGCGAATGGCTCATTAAATCAGT
TATGGTTCATTTGATCGTACAGTTTACTTGGATAACTGTGGTAATTCTAGAGCTAATACA
TGCGAGAAGCGCCGACCTCGCGGGAGGCGTGCATTTATCAGACCAAAAACCGGCCGCGTC
TTCGGGCGCGTTCGCCTTGGTGACTCTGGATAACTTTGCGGATCGCACGGTCTAGCACCG
GCGACGGATCATTCAAGTGTCTGCCCTATCAACTTTCGTCGGTACGGTATTTGCCTACCG
AGGTTCTTACGGGTGACGGGGAATCAGGGTTCGATTCCGGAGAGGGAGCCTGAGAAACGG
CTACCACATCC
>HOIR5KG01A3PXS__(reversed) rank=0011360 x=335.5 y=1150.0 length=441
CATGCAAGTCTAAGTACGAGCTCTCGTACAGTGAAACTGCGAATGGCTCATTAAATCAGT
TATGGTTCATTTGATCGTACAGTTTACTTGGATAACTGTGGTAATTCTAGAGCTAATACA
TGCGAGAAGCGCCGACCTCGCGGGAGGCGTGCATTTATCAGACCAAAAACCGGCCGCGTC
TTCGGGCGCGTTCGCCTTGGTGACTCTGGATAACTTTGCGGATCGCACGGTCTAGCACCG
GCGACGGATCATTCAAGTGTCTGCCCTATCAACTTTCGTCGGTACGGTATTTGCCTACCG
AGGTTCTTACGGGTGACGGGGAATCAGGGTTCGATTCCGGAGAGGGAGCCTGAGAAACGG
CTACCACATCC
>HOIR5KG01AW4XM__(reversed) rank=0011607 x=260.0 y=1192.0 length=441
CATGCAAGTCTAAGTACGAGCTCTCGTACAGTGAAACTGCGAATGGCTCATTAAATCAGT
TATGGTTCATTTGATCGTACAGTTTACTTGGATAACTGTGGTAATTCTAGAGCTAATACA
TGCGAGAAGCGCCGACCTCGCGGGAGGCGTGCATTTATCAGACCAAAAACCGGCCGCGTC
TTCGGGCGCGTTCGCCTTGGTGACTCTGGATAACTTTGCGGATCGCACGGTCTAGCACCG
GCGACGGATCATTCAAGTGTCTGCCCTATCAACTTTCGTCGGTACGGTATTTGCCTACCG
AGGTTCTTACGGGTGACGGGGAATCAGGGTTCGATTCCGGAGAGGGAGCCTGAGAAACGG
CTACCACATCC
>HOIR5KG01B20EE__(reversed) rank=0011679 x=737.0 y=1076.0 length=441
CATGCAAGTCTAAGTACGAGCTCTCGTACAGTGAAACTGCGAATGGCTCATTAAATCAGT
TATGGTTCATTTGATCGTACAGTTTACTTGGATAACTGTGGTAATTCTAGAGCTAATACA
TGCGAGAAGCGCCGACCTCGCGGGAGGCGTGCATTTATCAGACCAAAAACCGGCCGCGTC
TTCGGGCGCGTTCGCCTTGGTGACTCTGGATAACTTTGCGGATCGCACGGTCTAGCACCG
GCGACGGATCATTCAAGTGTCTGCCCTATCAACTTTCGTCGGTACGGTATTTGCCTACCG
AGGTTCTTACGGGTGACGGGGAATCAGGGTTCGATTCCGGAGAGGGAGCCTGAGAAACGG
CTACCACATCC
>HOIR5KG01A50CI__(reversed) rank=0011756 x=361.0 y=1456.5 length=441
CATGCAAGTCTAAGTACGAGCTCTCGTACAGTGAAACTGCGAATGGCTCATTAAATCAGT
TATGGTTCATTTGATCGTACAGTTTACTTGGATAACTGTGGTAATTCTAGAGCTAATACA
TGCGAGAAGCGCCGACCTCGCGGGAGGCGTGCATTTATCAGACCAAAAACCGGCCGCGTC
TTCGGGCGCGTTCGCCTTGGTGACTCTGGATAACTTTGCGGATCGCACGGTCTAGCACCG
GCGACGGATCATTCAAGTGTCTGCCCTATCAACTTTCGTCGGTACGGTATTTGCCTACCG
AGGTTCTTACGGGTGACGGGGAATCAGGGTTCGATTCCGGAGAGGGAGCCTGAGAAACGG
CTACCACATCC
>HOIR5KG01A1IAR__(reversed) rank=0011757 x=310.0 y=337.0 length=441
CATGCAAGTCTAAGTACGAGCTCTCGTACAGTGAAACTGCGAATGGCTCATTAAATCAGT
TATGGTTCATTTGATCGTACAGTTTACTTGGATAACTGTGGTAATTCTAGAGCTAATACA
TGCGAGAAGCGCCGACCTCGCGGGAGGCGTGCATTTATCAGACCAAAAACCGGCCGCGTC
TTCGGGCGCGTTCGCCTTGGTGACTCTGGATAACTTTGCGGATCGCACGGTCTAGCACCG
GCGACGGATCATTCAAGTGTCTGCCCTATCAACTTTCGTCGGTACGGTATTTGCCTACCG
AGGTTCTTACGGGTGACGGGGAATCAGGGTTCGATTCCGGAGAGGGAGCCTGAGAAACGG
CTACCACATCC
>HOIR5KG01AI5UJ__(reversed) rank=0011847 x=101.0 y=457.0 length=441
CATGCAAGTCTAAGTACGAGCTCTCGTACAGTGAAACTGCGAATGGCTCATTAAATCAGT
TATGGTTCATTTGATCGTACAGTTTACTTGGATAACTGTGGTAATTCTAGAGCTAATACA
TGCGAGAAGCGCCGACCTCGCGGGAGGCGTGCATTTATCAGACCAAAAACCGGCCGCGTC
TTCGGGCGCGTTCGCCTTGGTGACTCTGGATAACTTTGCGGATCGCACGGTCTAGCACCG
GCGACGGATCATTCAAGTGTCTGCCCTATCAACTTTCGTCGGTACGGTATTTGCCTACCG
AGGTTCTTACGGGTGACGGGGAATCAGGGTTCGATTCCGGAGAGGGAGCCTGAGAAACGG
CTACCACATCC
>HOIR5KG01BINS2__(reversed) rank=0011893 x=505.5 y=1908.5 length=441
CATGCAAGTCTAAGTACGAGCTCTCGTACAGTGAAACTGCGAATGGCTCATTAAATCAGT
TATGGTTCATTTGATCGTACAGTTTACTTGGATAACTGTGGTAATTCTAGAGCTAATACA
TGCGAGAAGCGCCGACCTCGCGGGAGGCGTGCATTTATCAGACCAAAAACCGGCCGCGTC
TTCGGGCGCGTTCGCCTTGGTGACTCTGGATAACTTTGCGGATCGCACGGTCTAGCACCG
GCGACGGATCATTCAAGTGTCTGCCCTATCAACTTTCGTCGGTACGGTATTTGCCTACCG
AGGTTCTTACGGGTGACGGGGAATCAGGGTTCGATTCCGGAGAGGGAGCCTGAGAAACGG
CTACCACATCC
>HOIR5KG01AD0DI__(reversed) rank=0012185 x=42.0 y=1748.5 length=441
CATGCAAGTCTAAGTACGAGCTCTCGTACAGTGAAACTGCGAATGGCTCATTAAATCAGT
TATGGTTCATTTGATCGTACAGTTTACTTGGATAACTGTGGTAATTCTAGAGCTAATACA
TGCGAGAAGCGCCGACCTCGCGGGAGGCGTGCATTTATCAGACCAAAAACCGGCCGCGTC
TTCGGGCGCGTTCGCCTTGGTGACTCTGGATAACTTTGCGGATCGCACGGTCTAGCACCG
GCGACGGATCATTCAAGTGTCTGCCCTATCAACTTTCGTCGGTACGGTATTTGCCTACCG
AGGTTCTTACGGGTGACGGGGAATCAGGGTTCGATTCCGGAGAGGGAGCCTGAGAAACGG
CTACCACATCC
>HOIR5KG01A41FV__(reversed) rank=0012392 x=350.0 y=1273.0 length=441
CATGCAAGTCTAAGTACGAGCTCTCGTACAGTGAAACTGCGAATGGCTCATTAAATCAGT
TATGGTTCATTTGATCGTACAGTTTACTTGGATAACTGTGGTAATTCTAGAGCTAATACA
TGCGAGAAGCGCCGACCTCGCGGGAGGCGTGCATTTATCAGACCAAAAACCGGCCGCGTC
TTCGGGCGCGTTCGCCTTGGTGACTCTGGATAACTTTGCGGATCGCACGGTCTAGCACCG
GCGACGGATCATTCAAGTGTCTGCCCTATCAACTTTCGTCGGTACGGTATTTGCCTACCG
AGGTTCTTACGGGTGACGGGGAATCAGGGTTCGATTCCGGAGAGGGAGCCTGAGAAACGG
CTACCACATCC
>HOIR5KG01BXJZ7__(reversed) rank=0012414 x=675.0 y=501.0 length=441
CATGCAAGTCTAAGTACGAGCTCTCGTACAGTGAAACTGCGAATGGCTCATTAAATCAGT
TATGGTTCATTTGATCGTACAGTTTACTTGGATAACTGTGGTAATTCTAGAGCTAATACA
TGCGAGAAGCGCCGACCTCGCGGGAGGCGTGCATTTATCAGACCAAAAACCGGCCGCGTC
TTCGGGCGCGTTCGCCTTGGTGACTCTGGATAACTTTGCGGATCGCACGGTCTAGCACCG
GCGACGGATCATTCAAGTGTCTGCCCTATCAACTTTCGTCGGTACGGTATTTGCCTACCG
AGGTTCTTACGGGTGACGGGGAATCAGGGTTCGATTCCGGAGAGGGAGCCTGAGAAACGG
CTACCACATCC
>HOIR5KG01AGGPD__(reversed) rank=0012416 x=70.0 y=1535.0 length=441
CATGCAAGTCTAAGTACGAGCTCTCGTACAGTGAAACTGCGAATGGCTCATTAAATCAGT
TATGGTTCATTTGATCGTACAGTTTACTTGGATAACTGTGGTAATTCTAGAGCTAATACA
TGCGAGAAGCGCCGACCTCGCGGGAGGCGTGCATTTATCAGACCAAAAACCGGCCGCGTC
TTCGGGCGCGTTCGCCTTGGTGACTCTGGATAACTTTGCGGATCGCACGGTCTAGCACCG
GCGACGGATCATTCAAGTGTCTGCCCTATCAACTTTCGTCGGTACGGTATTTGCCTACCG
AGGTTCTTACGGGTGACGGGGAATCAGGGTTCGATTCCGGAGAGGGAGCCTGAGAAACGG
CTACCACATCC
>HOIR5KG01BK0HZ__(reversed) rank=0012738 x=532.5 y=1077.0 length=441
CATGCAAGTCTAAGTACGAGCTCTCGTACAGTGAAACTGCGAATGGCTCATTAAATCAGT
TATGGTTCATTTGATCGTACAGTTTACTTGGATAACTGTGGTAATTCTAGAGCTAATACA
TGCGAGAAGCGCCGACCTCGCGGGAGGCGTGCATTTATCAGACCAAAAACCGGCCGCGTC
TTCGGGCGCGTTCGCCTTGGTGACTCTGGATAACTTTGCGGATCGCACGGTCTAGCACCG
GCGACGGATCATTCAAGTGTCTGCCCTATCAACTTTCGTCGGTACGGTATTTGCCTACCG
AGGTTCTTACGGGTGACGGGGAATCAGGGTTCGATTCCGGAGAGGGAGCCTGAGAAACGG
CTACCACATCC
>HOIR5KG01BBFCU__(reversed) rank=0012748 x=423.0 y=236.0 length=441
CATGCAAGTCTAAGTACGAGCTCTCGTACAGTGAAACTGCGAATGGCTCATTAAATCAGT
TATGGTTCATTTGATCGTACAGTTTACTTGGATAACTGTGGTAATTCTAGAGCTAATACA
TGCGAGAAGCGCCGACCTCGCGGGAGGCGTGCATTTATCAGACCAAAAACCGGCCGCGTC
TTCGGGCGCGTTCGCCTTGGTGACTCTGGATAACTTTGCGGATCGCACGGTCTAGCACCG
GCGACGGATCATTCAAGTGTCTGCCCTATCAACTTTCGTCGGTACGGTATTTGCCTACCG
AGGTTCTTACGGGTGACGGGGAATCAGGGTTCGATTCCGGAGAGGGAGCCTGAGAAACGG
CTACCACATCC
>HOIR5KG01BPTW4__(reversed) rank=0012810 x=587.0 y=550.0 length=441
CATGCAAGTCTAAGTACGAGCTCTCGTACAGTGAAACTGCGAATGGCTCATTAAATCAGT
TATGGTTCATTTGATCGTACAGTTTACTTGGATAACTGTGGTAATTCTAGAGCTAATACA
TGCGAGAAGCGCCGACCTCGCGGGAGGCGTGCATTTATCAGACCAAAAACCGGCCGCGTC
TTCGGGCGCGTTCGCCTTGGTGACTCTGGATAACTTTGCGGATCGCACGGTCTAGCACCG
GCGACGGATCATTCAAGTGTCTGCCCTATCAACTTTCGTCGGTACGGTATTTGCCTACCG
AGGTTCTTACGGGTGACGGGGAATCAGGGTTCGATTCCGGAGAGGGAGCCTGAGAAACGG
CTACCACATCC
>HOIR5KG01BM7VY__(reversed) rank=0013062 x=557.0 y=1564.0 length=441
CATGCAAGTCTAAGTACGAGCTCTCGTACAGTGAAACTGCGAATGGCTCATTAAATCAGT
TATGGTTCATTTGATCGTACAGTTTACTTGGATAACTGTGGTAATTCTAGAGCTAATACA
TGCGAGAAGCGCCGACCTCGCGGGAGGCGTGCATTTATCAGACCAAAAACCGGCCGCGTC
TTCGGGCGCGTTCGCCTTGGTGACTCTGGATAACTTTGCGGATCGCACGGTCTAGCACCG
GCGACGGATCATTCAAGTGTCTGCCCTATCAACTTTCGTCGGTACGGTATTTGCCTACCG
AGGTTCTTACGGGTGACGGGGAATCAGGGTTCGATTCCGGAGAGGGAGCCTGAGAAACGG
CTACCACATCC
>HOIR5KG01ASS9Y__(reversed) rank=0013663 x=211.0 y=164.5 length=441
CATGCAAGTCTAAGTACGAGCTCTCGTACAGTGAAACTGCGAATGGCTCATTAAATCAGT
TATGGTTCATTTGATCGTACAGTTTACTTGGATAACTGTGGTAATTCTAGAGCTAATACA
TGCGAGAAGCGCCGACCTCGCGGGAGGCGTGCATTTATCAGACCAAAAACCGGCCGCGTC
TTCGGGCGCGTTCGCCTTGGTGACTCTGGATAACTTTGCGGATCGCACGGTCTAGCACCG
GCGACGGATCATTCAAGTGTCTGCCCTATCAACTTTCGTCGGTACGGTATTTGCCTACCG
AGGTTCTTACGGGTGACGGGGAATCAGGGTTCGATTCCGGAGAGGGAGCCTGAGAAACGG
CTACCACATCC
>HOIR5KG01B1FXI__(reversed) rank=0013845 x=719.0 y=1620.0 length=441
CATGCAAGTCTAAGTACGAGCTCTCGTACAGTGAAACTGCGAATGGCTCATTAAATCAGT
TATGGTTCATTTGATCGTACAGTTTACTTGGATAACTGTGGTAATTCTAGAGCTAATACA
TGCGAGAAGCGCCGACCTCGCGGGAGGCGTGCATTTATCAGACCAAAAACCGGCCGCGTC
TTCGGGCGCGTTCGCCTTGGTGACTCTGGATAACTTTGCGGATCGCACGGTCTAGCACCG
GCGACGGATCATTCAAGTGTCTGCCCTATCAACTTTCGTCGGTACGGTATTTGCCTACCG
AGGTTCTTACGGGTGACGGGGAATCAGGGTTCGATTCCGGAGAGGGAGCCTGAGAAACGG
CTACCACATCC
>HOIR5KG01ACHBW__(reversed) rank=0013940 x=25.5 y=42.0 length=441
CATGCAAGTCTAAGTACGAGCTCTCGTACAGTGAAACTGCGAATGGCTCATTAAATCAGT
TATGGTTCATTTGATCGTACAGTTTACTTGGATAACTGTGGTAATTCTAGAGCTAATACA
TGCGAGAAGCGCCGACCTCGCGGGAGGCGTGCATTTATCAGACCAAAAACCGGCCGCGTC
TTCGGGCGCGTTCGCCTTGGTGACTCTGGATAACTTTGCGGATCGCACGGTCTAGCACCG
GCGACGGATCATTCAAGTGTCTGCCCTATCAACTTTCGTCGGTACGGTATTTGCCTACCG
AGGTTCTTACGGGTGACGGGGAATCAGGGTTCGATTCCGGAGAGGGAGCCTGAGAAACGG
CTACCACATCC
>HOIR5KG01BEJC1__(reversed) rank=0014043 x=458.0 y=2035.0 length=441
CATGCAAGTCTAAGTACGAGCTCTCGTACAGTGAAACTGCGAATGGCTCATTAAATCAGT
TATGGTTCATTTGATCGTACAGTTTACTTGGATAACTGTGGTAATTCTAGAGCTAATACA
TGCGAGAAGCGCCGACCTCGCGGGAGGCGTGCATTTATCAGACCAAAAACCGGCCGCGTC
TTCGGGCGCGTTCGCCTTGGTGACTCTGGATAACTTTGCGGATCGCACGGTCTAGCACCG
GCGACGGATCATTCAAGTGTCTGCCCTATCAACTTTCGTCGGTACGGTATTTGCCTACCG
AGGTTCTTACGGGTGACGGGGAATCAGGGTTCGATTCCGGAGAGGGAGCCTGAGAAACGG
CTACCACATCC
>HOIR5KG01ACBVZ__(reversed) rank=0014711 x=23.5 y=1181.0 length=441
CATGCAAGTCTAAGTACGAGCTCTCGTACAGTGAAACTGCGAATGGCTCATTAAATCAGT
TATGGTTCATTTGATCGTACAGTTTACTTGGATAACTGTGGTAATTCTAGAGCTAATACA
TGCGAGAAGCGCCGACCTCGCGGGAGGCGTGCATTTATCAGACCAAAAACCGGCCGCGTC
TTCGGGCGCGTTCGCCTTGGTGACTCTGGATAACTTTGCGGATCGCACGGTCTAGCACCG
GCGACGGATCATTCAAGTGTCTGCCCTATCAACTTTCGTCGGTACGGTATTTGCCTACCG
AGGTTCTTACGGGTGACGGGGAATCAGGGTTCGATTCCGGAGAGGGAGCCTGAGAAACGG
CTACCACATCC
>HOIR5KG01A5UFW__(reversed) rank=0014889 x=359.5 y=1994.0 length=441
CATGCAAGTCTAAGTACGAGCTCTCGTACAGTGAAACTGCGAATGGCTCATTAAATCAGT
TATGGTTCATTTGATCGTACAGTTTACTTGGATAACTGTGGTAATTCTAGAGCTAATACA
TGCGAGAAGCGCCGACCTCGCGGGAGGCGTGCATTTATCAGACCAAAAACCGGCCGCGTC
TTCGGGCGCGTTCGCCTTGGTGACTCTGGATAACTTTGCGGATCGCACGGTCTAGCACCG
GCGACGGATCATTCAAGTGTCTGCCCTATCAACTTTCGTCGGTACGGTATTTGCCTACCG
AGGTTCTTACGGGTGACGGGGAATCAGGGTTCGATTCCGGAGAGGGAGCCTGAGAAACGG
CTACCACATCC
>HOIR5KG01BXQ8D__(reversed) rank=0015005 x=677.0 y=1675.0 length=441
CATGCAAGTCTAAGTACGAGCTCTCGTACAGTGAAACTGCGAATGGCTCATTAAATCAGT
TATGGTTCATTTGATCGTACAGTTTACTTGGATAACTGTGGTAATTCTAGAGCTAATACA
TGCGAGAAGCGCCGACCTCGCGGGAGGCGTGCATTTATCAGACCAAAAACCGGCCGCGTC
TTCGGGCGCGTTCGCCTTGGTGACTCTGGATAACTTTGCGGATCGCACGGTCTAGCACCG
GCGACGGATCATTCAAGTGTCTGCCCTATCAACTTTCGTCGGTACGGTATTTGCCTACCG
AGGTTCTTACGGGTGACGGGGAATCAGGGTTCGATTCCGGAGAGGGAGCCTGAGAAACGG
CTACCACATCC
>HOIR5KG01BCOPO__(reversed) rank=0015107 x=437.0 y=1674.0 length=441
CATGCAAGTCTAAGTACGAGCTCTCGTACAGTGAAACTGCGAATGGCTCATTAAATCAGT
TATGGTTCATTTGATCGTACAGTTTACTTGGATAACTGTGGTAATTCTAGAGCTAATACA
TGCGAGAAGCGCCGACCTCGCGGGAGGCGTGCATTTATCAGACCAAAAACCGGCCGCGTC
TTCGGGCGCGTTCGCCTTGGTGACTCTGGATAACTTTGCGGATCGCACGGTCTAGCACCG
GCGACGGATCATTCAAGTGTCTGCCCTATCAACTTTCGTCGGTACGGTATTTGCCTACCG
AGGTTCTTACGGGTGACGGGGAATCAGGGTTCGATTCCGGAGAGGGAGCCTGAGAAACGG
CTACCACATCC
>HOIR5KG01BD6GK__(reversed) rank=0015281 x=454.0 y=1698.0 length=441
CATGCAAGTCTAAGTACGAGCTCTCGTACAGTGAAACTGCGAATGGCTCATTAAATCAGT
TATGGTTCATTTGATCGTACAGTTTACTTGGATAACTGTGGTAATTCTAGAGCTAATACA
TGCGAGAAGCGCCGACCTCGCGGGAGGCGTGCATTTATCAGACCAAAAACCGGCCGCGTC
TTCGGGCGCGTTCGCCTTGGTGACTCTGGATAACTTTGCGGATCGCACGGTCTAGCACCG
GCGACGGATCATTCAAGTGTCTGCCCTATCAACTTTCGTCGGTACGGTATTTGCCTACCG
AGGTTCTTACGGGTGACGGGGAATCAGGGTTCGATTCCGGAGAGGGAGCCTGAGAAACGG
CTACCACATCC
>HOIR5KG01A8GQV__(reversed) rank=0015540 x=389.0 y=1333.0 length=441
CATGCAAGTCTAAGTACGAGCTCTCGTACAGTGAAACTGCGAATGGCTCATTAAATCAGT
TATGGTTCATTTGATCGTACAGTTTACTTGGATAACTGTGGTAATTCTAGAGCTAATACA
TGCGAGAAGCGCCGACCTCGCGGGAGGCGTGCATTTATCAGACCAAAAACCGGCCGCGTC
TTCGGGCGCGTTCGCCTTGGTGACTCTGGATAACTTTGCGGATCGCACGGTCTAGCACCG
GCGACGGATCATTCAAGTGTCTGCCCTATCAACTTTCGTCGGTACGGTATTTGCCTACCG
AGGTTCTTACGGGTGACGGGGAATCAGGGTTCGATTCCGGAGAGGGAGCCTGAGAAACGG
CTACCACATCC
>HOIR5KG01BD3JS__(reversed) rank=0015763 x=453.0 y=2022.0 length=441
CATGCAAGTCTAAGTACGAGCTCTCGTACAGTGAAACTGCGAATGGCTCATTAAATCAGT
TATGGTTCATTTGATCGTACAGTTTACTTGGATAACTGTGGTAATTCTAGAGCTAATACA
TGCGAGAAGCGCCGACCTCGCGGGAGGCGTGCATTTATCAGACCAAAAACCGGCCGCGTC
TTCGGGCGCGTTCGCCTTGGTGACTCTGGATAACTTTGCGGATCGCACGGTCTAGCACCG
GCGACGGATCATTCAAGTGTCTGCCCTATCAACTTTCGTCGGTACGGTATTTGCCTACCG
AGGTTCTTACGGGTGACGGGGAATCAGGGTTCGATTCCGGAGAGGGAGCCTGAGAAACGG
CTACCACATCC
>HOIR5KG01AM453__(reversed) rank=0015910 x=146.0 y=1881.5 length=441
CATGCAAGTCTAAGTACGAGCTCTCGTACAGTGAAACTGCGAATGGCTCATTAAATCAGT
TATGGTTCATTTGATCGTACAGTTTACTTGGATAACTGTGGTAATTCTAGAGCTAATACA
TGCGAGAAGCGCCGACCTCGCGGGAGGCGTGCATTTATCAGACCAAAAACCGGCCGCGTC
TTCGGGCGCGTTCGCCTTGGTGACTCTGGATAACTTTGCGGATCGCACGGTCTAGCACCG
GCGACGGATCATTCAAGTGTCTGCCCTATCAACTTTCGTCGGTACGGTATTTGCCTACCG
AGGTTCTTACGGGTGACGGGGAATCAGGGTTCGATTCCGGAGAGGGAGCCTGAGAAACGG
CTACCACATCC
>HOIR5KG01BG8GZ__(reversed) rank=0015985 x=489.0 y=913.0 length=441
CATGCAAGTCTAAGTACGAGCTCTCGTACAGTGAAACTGCGAATGGCTCATTAAATCAGT
TATGGTTCATTTGATCGTACAGTTTACTTGGATAACTGTGGTAATTCTAGAGCTAATACA
TGCGAGAAGCGCCGACCTCGCGGGAGGCGTGCATTTATCAGACCAAAAACCGGCCGCGTC
TTCGGGCGCGTTCGCCTTGGTGACTCTGGATAACTTTGCGGATCGCACGGTCTAGCACCG
GCGACGGATCATTCAAGTGTCTGCCCTATCAACTTTCGTCGGTACGGTATTTGCCTACCG
AGGTTCTTACGGGTGACGGGGAATCAGGGTTCGATTCCGGAGAGGGAGCCTGAGAAACGG
CTACCACATCC
>HOIR5KG01AR1UG__(reversed) rank=0016012 x=202.5 y=1478.5 length=441
CATGCAAGTCTAAGTACGAGCTCTCGTACAGTGAAACTGCGAATGGCTCATTAAATCAGT
TATGGTTCATTTGATCGTACAGTTTACTTGGATAACTGTGGTAATTCTAGAGCTAATACA
TGCGAGAAGCGCCGACCTCGCGGGAGGCGTGCATTTATCAGACCAAAAACCGGCCGCGTC
TTCGGGCGCGTTCGCCTTGGTGACTCTGGATAACTTTGCGGATCGCACGGTCTAGCACCG
GCGACGGATCATTCAAGTGTCTGCCCTATCAACTTTCGTCGGTACGGTATTTGCCTACCG
AGGTTCTTACGGGTGACGGGGAATCAGGGTTCGATTCCGGAGAGGGAGCCTGAGAAACGG
CTACCACATCC
>HOIR5KG01BCYE2__(reversed) rank=0016135 x=440.0 y=1964.0 length=441
CATGCAAGTCTAAGTACGAGCTCTCGTACAGTGAAACTGCGAATGGCTCATTAAATCAGT
TATGGTTCATTTGATCGTACAGTTTACTTGGATAACTGTGGTAATTCTAGAGCTAATACA
TGCGAGAAGCGCCGACCTCGCGGGAGGCGTGCATTTATCAGACCAAAAACCGGCCGCGTC
TTCGGGCGCGTTCGCCTTGGTGACTCTGGATAACTTTGCGGATCGCACGGTCTAGCACCG
GCGACGGATCATTCAAGTGTCTGCCCTATCAACTTTCGTCGGTACGGTATTTGCCTACCG
AGGTTCTTACGGGTGACGGGGAATCAGGGTTCGATTCCGGAGAGGGAGCCTGAGAAACGG
CTACCACATCC
>HOIR5KG01A4KVC__(reversed) rank=0016401 x=345.0 y=278.0 length=441
CATGCAAGTCTAAGTACGAGCTCTCGTACAGTGAAACTGCGAATGGCTCATTAAATCAGT
TATGGTTCATTTGATCGTACAGTTTACTTGGATAACTGTGGTAATTCTAGAGCTAATACA
TGCGAGAAGCGCCGACCTCGCGGGAGGCGTGCATTTATCAGACCAAAAACCGGCCGCGTC
TTCGGGCGCGTTCGCCTTGGTGACTCTGGATAACTTTGCGGATCGCACGGTCTAGCACCG
GCGACGGATCATTCAAGTGTCTGCCCTATCAACTTTCGTCGGTACGGTATTTGCCTACCG
AGGTTCTTACGGGTGACGGGGAATCAGGGTTCGATTCCGGAGAGGGAGCCTGAGAAACGG
CTACCACATCC
>HOIR5KG01A0PYR__(reversed) rank=0016425 x=301.0 y=481.5 length=441
CATGCAAGTCTAAGTACGAGCTCTCGTACAGTGAAACTGCGAATGGCTCATTAAATCAGT
TATGGTTCATTTGATCGTACAGTTTACTTGGATAACTGTGGTAATTCTAGAGCTAATACA
TGCGAGAAGCGCCGACCTCGCGGGAGGCGTGCATTTATCAGACCAAAAACCGGCCGCGTC
TTCGGGCGCGTTCGCCTTGGTGACTCTGGATAACTTTGCGGATCGCACGGTCTAGCACCG
GCGACGGATCATTCAAGTGTCTGCCCTATCAACTTTCGTCGGTACGGTATTTGCCTACCG
AGGTTCTTACGGGTGACGGGGAATCAGGGTTCGATTCCGGAGAGGGAGCCTGAGAAACGG
CTACCACATCC
>HOIR5KG01AP0NP__(reversed) rank=0016472 x=179.5 y=835.5 length=441
CATGCAAGTCTAAGTACGAGCTCTCGTACAGTGAAACTGCGAATGGCTCATTAAATCAGT
TATGGTTCATTTGATCGTACAGTTTACTTGGATAACTGTGGTAATTCTAGAGCTAATACA
TGCGAGAAGCGCCGACCTCGCGGGAGGCGTGCATTTATCAGACCAAAAACCGGCCGCGTC
TTCGGGCGCGTTCGCCTTGGTGACTCTGGATAACTTTGCGGATCGCACGGTCTAGCACCG
GCGACGGATCATTCAAGTGTCTGCCCTATCAACTTTCGTCGGTACGGTATTTGCCTACCG
AGGTTCTTACGGGTGACGGGGAATCAGGGTTCGATTCCGGAGAGGGAGCCTGAGAAACGG
CTACCACATCC
>HOIR5KG01BH7B5__(reversed) rank=0016743 x=500.0 y=1043.0 length=441
CATGCAAGTCTAAGTACGAGCTCTCGTACAGTGAAACTGCGAATGGCTCATTAAATCAGT
TATGGTTCATTTGATCGTACAGTTTACTTGGATAACTGTGGTAATTCTAGAGCTAATACA
TGCGAGAAGCGCCGACCTCGCGGGAGGCGTGCATTTATCAGACCAAAAACCGGCCGCGTC
TTCGGGCGCGTTCGCCTTGGTGACTCTGGATAACTTTGCGGATCGCACGGTCTAGCACCG
GCGACGGATCATTCAAGTGTCTGCCCTATCAACTTTCGTCGGTACGGTATTTGCCTACCG
AGGTTCTTACGGGTGACGGGGAATCAGGGTTCGATTCCGGAGAGGGAGCCTGAGAAACGG
CTACCACATCC
>HOIR5KG01BB5CC__(reversed) rank=0016794 x=431.5 y=1146.5 length=441
CATGCAAGTCTAAGTACGAGCTCTCGTACAGTGAAACTGCGAATGGCTCATTAAATCAGT
TATGGTTCATTTGATCGTACAGTTTACTTGGATAACTGTGGTAATTCTAGAGCTAATACA
TGCGAGAAGCGCCGACCTCGCGGGAGGCGTGCATTTATCAGACCAAAAACCGGCCGCGTC
TTCGGGCGCGTTCGCCTTGGTGACTCTGGATAACTTTGCGGATCGCACGGTCTAGCACCG
GCGACGGATCATTCAAGTGTCTGCCCTATCAACTTTCGTCGGTACGGTATTTGCCTACCG
AGGTTCTTACGGGTGACGGGGAATCAGGGTTCGATTCCGGAGAGGGAGCCTGAGAAACGG
CTACCACATCC
>HOIR5KG01ATVU5__(reversed) rank=0016857 x=223.5 y=1023.0 length=441
CATGCAAGTCTAAGTACGAGCTCTCGTACAGTGAAACTGCGAATGGCTCATTAAATCAGT
TATGGTTCATTTGATCGTACAGTTTACTTGGATAACTGTGGTAATTCTAGAGCTAATACA
TGCGAGAAGCGCCGACCTCGCGGGAGGCGTGCATTTATCAGACCAAAAACCGGCCGCGTC
TTCGGGCGCGTTCGCCTTGGTGACTCTGGATAACTTTGCGGATCGCACGGTCTAGCACCG
GCGACGGATCATTCAAGTGTCTGCCCTATCAACTTTCGTCGGTACGGTATTTGCCTACCG
AGGTTCTTACGGGTGACGGGGAATCAGGGTTCGATTCCGGAGAGGGAGCCTGAGAAACGG
CTACCACATCC
>HOIR5KG01BTP3B__(reversed) rank=0016862 x=631.0 y=1989.0 length=441
CATGCAAGTCTAAGTACGAGCTCTCGTACAGTGAAACTGCGAATGGCTCATTAAATCAGT
TATGGTTCATTTGATCGTACAGTTTACTTGGATAACTGTGGTAATTCTAGAGCTAATACA
TGCGAGAAGCGCCGACCTCGCGGGAGGCGTGCATTTATCAGACCAAAAACCGGCCGCGTC
TTCGGGCGCGTTCGCCTTGGTGACTCTGGATAACTTTGCGGATCGCACGGTCTAGCACCG
GCGACGGATCATTCAAGTGTCTGCCCTATCAACTTTCGTCGGTACGGTATTTGCCTACCG
AGGTTCTTACGGGTGACGGGGAATCAGGGTTCGATTCCGGAGAGGGAGCCTGAGAAACGG
CTACCACATCC
>HOIR5KG01AOJFT__(reversed) rank=0017027 x=162.0 y=1495.0 length=441
CATGCAAGTCTAAGTACGAGCTCTCGTACAGTGAAACTGCGAATGGCTCATTAAATCAGT
TATGGTTCATTTGATCGTACAGTTTACTTGGATAACTGTGGTAATTCTAGAGCTAATACA
TGCGAGAAGCGCCGACCTCGCGGGAGGCGTGCATTTATCAGACCAAAAACCGGCCGCGTC
TTCGGGCGCGTTCGCCTTGGTGACTCTGGATAACTTTGCGGATCGCACGGTCTAGCACCG
GCGACGGATCATTCAAGTGTCTGCCCTATCAACTTTCGTCGGTACGGTATTTGCCTACCG
AGGTTCTTACGGGTGACGGGGAATCAGGGTTCGATTCCGGAGAGGGAGCCTGAGAAACGG
CTACCACATCC
>HOIR5KG01AHQZX__(reversed) rank=0017248 x=85.0 y=91.0 length=441
CATGCAAGTCTAAGTACGAGCTCTCGTACAGTGAAACTGCGAATGGCTCATTAAATCAGT
TATGGTTCATTTGATCGTACAGTTTACTTGGATAACTGTGGTAATTCTAGAGCTAATACA
TGCGAGAAGCGCCGACCTCGCGGGAGGCGTGCATTTATCAGACCAAAAACCGGCCGCGTC
TTCGGGCGCGTTCGCCTTGGTGACTCTGGATAACTTTGCGGATCGCACGGTCTAGCACCG
GCGACGGATCATTCAAGTGTCTGCCCTATCAACTTTCGTCGGTACGGTATTTGCCTACCG
AGGTTCTTACGGGTGACGGGGAATCAGGGTTCGATTCCGGAGAGGGAGCCTGAGAAACGG
CTACCACATCC
>HOIR5KG01BY8HS__(reversed) rank=0017550 x=694.0 y=1070.0 length=441
CATGCAAGTCTAAGTACGAGCTCTCGTACAGTGAAACTGCGAATGGCTCATTAAATCAGT
TATGGTTCATTTGATCGTACAGTTTACTTGGATAACTGTGGTAATTCTAGAGCTAATACA
TGCGAGAAGCGCCGACCTCGCGGGAGGCGTGCATTTATCAGACCAAAAACCGGCCGCGTC
TTCGGGCGCGTTCGCCTTGGTGACTCTGGATAACTTTGCGGATCGCACGGTCTAGCACCG
GCGACGGATCATTCAAGTGTCTGCCCTATCAACTTTCGTCGGTACGGTATTTGCCTACCG
AGGTTCTTACGGGTGACGGGGAATCAGGGTTCGATTCCGGAGAGGGAGCCTGAGAAACGG
CTACCACATCC
>HOIR5KG01AOR6K__(reversed) rank=0017667 x=165.0 y=538.0 length=441
CATGCAAGTCTAAGTACGAGCTCTCGTACAGTGAAACTGCGAATGGCTCATTAAATCAGT
TATGGTTCATTTGATCGTACAGTTTACTTGGATAACTGTGGTAATTCTAGAGCTAATACA
TGCGAGAAGCGCCGACCTCGCGGGAGGCGTGCATTTATCAGACCAAAAACCGGCCGCGTC
TTCGGGCGCGTTCGCCTTGGTGACTCTGGATAACTTTGCGGATCGCACGGTCTAGCACCG
GCGACGGATCATTCAAGTGTCTGCCCTATCAACTTTCGTCGGTACGGTATTTGCCTACCG
AGGTTCTTACGGGTGACGGGGAATCAGGGTTCGATTCCGGAGAGGGAGCCTGAGAAACGG
CTACCACATCC
>HOIR5KG01AS2RK__(reversed) rank=0017746 x=214.0 y=174.0 length=441
CATGCAAGTCTAAGTACGAGCTCTCGTACAGTGAAACTGCGAATGGCTCATTAAATCAGT
TATGGTTCATTTGATCGTACAGTTTACTTGGATAACTGTGGTAATTCTAGAGCTAATACA
TGCGAGAAGCGCCGACCTCGCGGGAGGCGTGCATTTATCAGACCAAAAACCGGCCGCGTC
TTCGGGCGCGTTCGCCTTGGTGACTCTGGATAACTTTGCGGATCGCACGGTCTAGCACCG
GCGACGGATCATTCAAGTGTCTGCCCTATCAACTTTCGTCGGTACGGTATTTGCCTACCG
AGGTTCTTACGGGTGACGGGGAATCAGGGTTCGATTCCGGAGAGGGAGCCTGAGAAACGG
CTACCACATCC
>HOIR5KG01A14GQ__(reversed) rank=0017963 x=317.0 y=392.0 length=441
CATGCAAGTCTAAGTACGAGCTCTCGTACAGTGAAACTGCGAATGGCTCATTAAATCAGT
TATGGTTCATTTGATCGTACAGTTTACTTGGATAACTGTGGTAATTCTAGAGCTAATACA
TGCGAGAAGCGCCGACCTCGCGGGAGGCGTGCATTTATCAGACCAAAAACCGGCCGCGTC
TTCGGGCGCGTTCGCCTTGGTGACTCTGGATAACTTTGCGGATCGCACGGTCTAGCACCG
GCGACGGATCATTCAAGTGTCTGCCCTATCAACTTTCGTCGGTACGGTATTTGCCTACCG
AGGTTCTTACGGGTGACGGGGAATCAGGGTTCGATTCCGGAGAGGGAGCCTGAGAAACGG
CTACCACATCC
>HOIR5KG01AQ46Z__(reversed) rank=0018010 x=192.0 y=121.0 length=441
CATGCAAGTCTAAGTACGAGCTCTCGTACAGTGAAACTGCGAATGGCTCATTAAATCAGT
TATGGTTCATTTGATCGTACAGTTTACTTGGATAACTGTGGTAATTCTAGAGCTAATACA
TGCGAGAAGCGCCGACCTCGCGGGAGGCGTGCATTTATCAGACCAAAAACCGGCCGCGTC
TTCGGGCGCGTTCGCCTTGGTGACTCTGGATAACTTTGCGGATCGCACGGTCTAGCACCG
GCGACGGATCATTCAAGTGTCTGCCCTATCAACTTTCGTCGGTACGGTATTTGCCTACCG
AGGTTCTTACGGGTGACGGGGAATCAGGGTTCGATTCCGGAGAGGGAGCCTGAGAAACGG
CTACCACATCC
>HOIR5KG01BMB3U__(reversed) rank=0018228 x=547.0 y=1336.5 length=441
CATGCAAGTCTAAGTACGAGCTCTCGTACAGTGAAACTGCGAATGGCTCATTAAATCAGT
TATGGTTCATTTGATCGTACAGTTTACTTGGATAACTGTGGTAATTCTAGAGCTAATACA
TGCGAGAAGCGCCGACCTCGCGGGAGGCGTGCATTTATCAGACCAAAAACCGGCCGCGTC
TTCGGGCGCGTTCGCCTTGGTGACTCTGGATAACTTTGCGGATCGCACGGTCTAGCACCG
GCGACGGATCATTCAAGTGTCTGCCCTATCAACTTTCGTCGGTACGGTATTTGCCTACCG
AGGTTCTTACGGGTGACGGGGAATCAGGGTTCGATTCCGGAGAGGGAGCCTGAGAAACGG
CTACCACATCC
>HOIR5KG01AGV7A__(reversed) rank=0018336 x=75.0 y=1140.0 length=441
CATGCAAGTCTAAGTACGAGCTCTCGTACAGTGAAACTGCGAATGGCTCATTAAATCAGT
TATGGTTCATTTGATCGTACAGTTTACTTGGATAACTGTGGTAATTCTAGAGCTAATACA
TGCGAGAAGCGCCGACCTCGCGGGAGGCGTGCATTTATCAGACCAAAAACCGGCCGCGTC
TTCGGGCGCGTTCGCCTTGGTGACTCTGGATAACTTTGCGGATCGCACGGTCTAGCACCG
GCGACGGATCATTCAAGTGTCTGCCCTATCAACTTTCGTCGGTACGGTATTTGCCTACCG
AGGTTCTTACGGGTGACGGGGAATCAGGGTTCGATTCCGGAGAGGGAGCCTGAGAAACGG
CTACCACATCC
>HOIR5KG01BMFG9__(reversed) rank=0018358 x=548.0 y=1611.0 length=441
CATGCAAGTCTAAGTACGAGCTCTCGTACAGTGAAACTGCGAATGGCTCATTAAATCAGT
TATGGTTCATTTGATCGTACAGTTTACTTGGATAACTGTGGTAATTCTAGAGCTAATACA
TGCGAGAAGCGCCGACCTCGCGGGAGGCGTGCATTTATCAGACCAAAAACCGGCCGCGTC
TTCGGGCGCGTTCGCCTTGGTGACTCTGGATAACTTTGCGGATCGCACGGTCTAGCACCG
GCGACGGATCATTCAAGTGTCTGCCCTATCAACTTTCGTCGGTACGGTATTTGCCTACCG
AGGTTCTTACGGGTGACGGGGAATCAGGGTTCGATTCCGGAGAGGGAGCCTGAGAAACGG
CTACCACATCC
>HOIR5KG01AM7CJ__(reversed) rank=0018467 x=147.5 y=609.0 length=441
CATGCAAGTCTAAGTACGAGCTCTCGTACAGTGAAACTGCGAATGGCTCATTAAATCAGT
TATGGTTCATTTGATCGTACAGTTTACTTGGATAACTGTGGTAATTCTAGAGCTAATACA
TGCGAGAAGCGCCGACCTCGCGGGAGGCGTGCATTTATCAGACCAAAAACCGGCCGCGTC
TTCGGGCGCGTTCGCCTTGGTGACTCTGGATAACTTTGCGGATCGCACGGTCTAGCACCG
GCGACGGATCATTCAAGTGTCTGCCCTATCAACTTTCGTCGGTACGGTATTTGCCTACCG
AGGTTCTTACGGGTGACGGGGAATCAGGGTTCGATTCCGGAGAGGGAGCCTGAGAAACGG
CTACCACATCC
>HOIR5KG01BXTNY__(reversed) rank=0018485 x=678.0 y=732.0 length=441
CATGCAAGTCTAAGTACGAGCTCTCGTACAGTGAAACTGCGAATGGCTCATTAAATCAGT
TATGGTTCATTTGATCGTACAGTTTACTTGGATAACTGTGGTAATTCTAGAGCTAATACA
TGCGAGAAGCGCCGACCTCGCGGGAGGCGTGCATTTATCAGACCAAAAACCGGCCGCGTC
TTCGGGCGCGTTCGCCTTGGTGACTCTGGATAACTTTGCGGATCGCACGGTCTAGCACCG
GCGACGGATCATTCAAGTGTCTGCCCTATCAACTTTCGTCGGTACGGTATTTGCCTACCG
AGGTTCTTACGGGTGACGGGGAATCAGGGTTCGATTCCGGAGAGGGAGCCTGAGAAACGG
CTACCACATCC
>HOIR5KG01BUK0B__(reversed) rank=0018551 x=641.5 y=1097.0 length=441
CATGCAAGTCTAAGTACGAGCTCTCGTACAGTGAAACTGCGAATGGCTCATTAAATCAGT
TATGGTTCATTTGATCGTACAGTTTACTTGGATAACTGTGGTAATTCTAGAGCTAATACA
TGCGAGAAGCGCCGACCTCGCGGGAGGCGTGCATTTATCAGACCAAAAACCGGCCGCGTC
TTCGGGCGCGTTCGCCTTGGTGACTCTGGATAACTTTGCGGATCGCACGGTCTAGCACCG
GCGACGGATCATTCAAGTGTCTGCCCTATCAACTTTCGTCGGTACGGTATTTGCCTACCG
AGGTTCTTACGGGTGACGGGGAATCAGGGTTCGATTCCGGAGAGGGAGCCTGAGAAACGG
CTACCACATCC
>HOIR5KG01A5QLX__(reversed) rank=0018591 x=358.5 y=1123.5 length=441
CATGCAAGTCTAAGTACGAGCTCTCGTACAGTGAAACTGCGAATGGCTCATTAAATCAGT
TATGGTTCATTTGATCGTACAGTTTACTTGGATAACTGTGGTAATTCTAGAGCTAATACA
TGCGAGAAGCGCCGACCTCGCGGGAGGCGTGCATTTATCAGACCAAAAACCGGCCGCGTC
TTCGGGCGCGTTCGCCTTGGTGACTCTGGATAACTTTGCGGATCGCACGGTCTAGCACCG
GCGACGGATCATTCAAGTGTCTGCCCTATCAACTTTCGTCGGTACGGTATTTGCCTACCG
AGGTTCTTACGGGTGACGGGGAATCAGGGTTCGATTCCGGAGAGGGAGCCTGAGAAACGG
CTACCACATCC
>HOIR5KG01BA9LU__(reversed) rank=0018806 x=421.0 y=976.0 length=441
CATGCAAGTCTAAGTACGAGCTCTCGTACAGTGAAACTGCGAATGGCTCATTAAATCAGT
TATGGTTCATTTGATCGTACAGTTTACTTGGATAACTGTGGTAATTCTAGAGCTAATACA
TGCGAGAAGCGCCGACCTCGCGGGAGGCGTGCATTTATCAGACCAAAAACCGGCCGCGTC
TTCGGGCGCGTTCGCCTTGGTGACTCTGGATAACTTTGCGGATCGCACGGTCTAGCACCG
GCGACGGATCATTCAAGTGTCTGCCCTATCAACTTTCGTCGGTACGGTATTTGCCTACCG
AGGTTCTTACGGGTGACGGGGAATCAGGGTTCGATTCCGGAGAGGGAGCCTGAGAAACGG
CTACCACATCC
>HOIR5KG01BO12T__(reversed) rank=0019005 x=578.5 y=1331.5 length=441
CATGCAAGTCTAAGTACGAGCTCTCGTACAGTGAAACTGCGAATGGCTCATTAAATCAGT
TATGGTTCATTTGATCGTACAGTTTACTTGGATAACTGTGGTAATTCTAGAGCTAATACA
TGCGAGAAGCGCCGACCTCGCGGGAGGCGTGCATTTATCAGACCAAAAACCGGCCGCGTC
TTCGGGCGCGTTCGCCTTGGTGACTCTGGATAACTTTGCGGATCGCACGGTCTAGCACCG
GCGACGGATCATTCAAGTGTCTGCCCTATCAACTTTCGTCGGTACGGTATTTGCCTACCG
AGGTTCTTACGGGTGACGGGGAATCAGGGTTCGATTCCGGAGAGGGAGCCTGAGAAACGG
CTACCACATCC
>HOIR5KG01BOS12__(reversed) rank=0019068 x=575.0 y=1928.0 length=441
CATGCAAGTCTAAGTACGAGCTCTCGTACAGTGAAACTGCGAATGGCTCATTAAATCAGT
TATGGTTCATTTGATCGTACAGTTTACTTGGATAACTGTGGTAATTCTAGAGCTAATACA
TGCGAGAAGCGCCGACCTCGCGGGAGGCGTGCATTTATCAGACCAAAAACCGGCCGCGTC
TTCGGGCGCGTTCGCCTTGGTGACTCTGGATAACTTTGCGGATCGCACGGTCTAGCACCG
GCGACGGATCATTCAAGTGTCTGCCCTATCAACTTTCGTCGGTACGGTATTTGCCTACCG
AGGTTCTTACGGGTGACGGGGAATCAGGGTTCGATTCCGGAGAGGGAGCCTGAGAAACGG
CTACCACATCC
>HOIR5KG01ANZ0U__(reversed) rank=0019196 x=156.0 y=908.5 length=441
CATGCAAGTCTAAGTACGAGCTCTCGTACAGTGAAACTGCGAATGGCTCATTAAATCAGT
TATGGTTCATTTGATCGTACAGTTTACTTGGATAACTGTGGTAATTCTAGAGCTAATACA
TGCGAGAAGCGCCGACCTCGCGGGAGGCGTGCATTTATCAGACCAAAAACCGGCCGCGTC
TTCGGGCGCGTTCGCCTTGGTGACTCTGGATAACTTTGCGGATCGCACGGTCTAGCACCG
GCGACGGATCATTCAAGTGTCTGCCCTATCAACTTTCGTCGGTACGGTATTTGCCTACCG
AGGTTCTTACGGGTGACGGGGAATCAGGGTTCGATTCCGGAGAGGGAGCCTGAGAAACGG
CTACCACATCC
>HOIR5KG01ASNR3__(reversed) rank=0019198 x=209.0 y=1233.0 length=441
CATGCAAGTCTAAGTACGAGCTCTCGTACAGTGAAACTGCGAATGGCTCATTAAATCAGT
TATGGTTCATTTGATCGTACAGTTTACTTGGATAACTGTGGTAATTCTAGAGCTAATACA
TGCGAGAAGCGCCGACCTCGCGGGAGGCGTGCATTTATCAGACCAAAAACCGGCCGCGTC
TTCGGGCGCGTTCGCCTTGGTGACTCTGGATAACTTTGCGGATCGCACGGTCTAGCACCG
GCGACGGATCATTCAAGTGTCTGCCCTATCAACTTTCGTCGGTACGGTATTTGCCTACCG
AGGTTCTTACGGGTGACGGGGAATCAGGGTTCGATTCCGGAGAGGGAGCCTGAGAAACGG
CTACCACATCC
>HOIR5KG01APKLN__(reversed) rank=0019325 x=174.0 y=505.0 length=441
CATGCAAGTCTAAGTACGAGCTCTCGTACAGTGAAACTGCGAATGGCTCATTAAATCAGT
TATGGTTCATTTGATCGTACAGTTTACTTGGATAACTGTGGTAATTCTAGAGCTAATACA
TGCGAGAAGCGCCGACCTCGCGGGAGGCGTGCATTTATCAGACCAAAAACCGGCCGCGTC
TTCGGGCGCGTTCGCCTTGGTGACTCTGGATAACTTTGCGGATCGCACGGTCTAGCACCG
GCGACGGATCATTCAAGTGTCTGCCCTATCAACTTTCGTCGGTACGGTATTTGCCTACCG
AGGTTCTTACGGGTGACGGGGAATCAGGGTTCGATTCCGGAGAGGGAGCCTGAGAAACGG
CTACCACATCC
>HOIR5KG01AXG73__(reversed) rank=0019367 x=264.0 y=737.5 length=441
CATGCAAGTCTAAGTACGAGCTCTCGTACAGTGAAACTGCGAATGGCTCATTAAATCAGT
TATGGTTCATTTGATCGTACAGTTTACTTGGATAACTGTGGTAATTCTAGAGCTAATACA
TGCGAGAAGCGCCGACCTCGCGGGAGGCGTGCATTTATCAGACCAAAAACCGGCCGCGTC
TTCGGGCGCGTTCGCCTTGGTGACTCTGGATAACTTTGCGGATCGCACGGTCTAGCACCG
GCGACGGATCATTCAAGTGTCTGCCCTATCAACTTTCGTCGGTACGGTATTTGCCTACCG
AGGTTCTTACGGGTGACGGGGAATCAGGGTTCGATTCCGGAGAGGGAGCCTGAGAAACGG
CTACCACATCC
>HOIR5KG01AP043__(reversed) rank=0019452 x=179.0 y=1461.0 length=441
CATGCAAGTCTAAGTACGAGCTCTCGTACAGTGAAACTGCGAATGGCTCATTAAATCAGT
TATGGTTCATTTGATCGTACAGTTTACTTGGATAACTGTGGTAATTCTAGAGCTAATACA
TGCGAGAAGCGCCGACCTCGCGGGAGGCGTGCATTTATCAGACCAAAAACCGGCCGCGTC
TTCGGGCGCGTTCGCCTTGGTGACTCTGGATAACTTTGCGGATCGCACGGTCTAGCACCG
GCGACGGATCATTCAAGTGTCTGCCCTATCAACTTTCGTCGGTACGGTATTTGCCTACCG
AGGTTCTTACGGGTGACGGGGAATCAGGGTTCGATTCCGGAGAGGGAGCCTGAGAAACGG
CTACCACATCC
>HOIR5KG01APEXZ__(reversed) rank=0019517 x=172.0 y=1365.0 length=441
CATGCAAGTCTAAGTACGAGCTCTCGTACAGTGAAACTGCGAATGGCTCATTAAATCAGT
TATGGTTCATTTGATCGTACAGTTTACTTGGATAACTGTGGTAATTCTAGAGCTAATACA
TGCGAGAAGCGCCGACCTCGCGGGAGGCGTGCATTTATCAGACCAAAAACCGGCCGCGTC
TTCGGGCGCGTTCGCCTTGGTGACTCTGGATAACTTTGCGGATCGCACGGTCTAGCACCG
GCGACGGATCATTCAAGTGTCTGCCCTATCAACTTTCGTCGGTACGGTATTTGCCTACCG
AGGTTCTTACGGGTGACGGGGAATCAGGGTTCGATTCCGGAGAGGGAGCCTGAGAAACGG
CTACCACATCC
>HOIR5KG01AHO4M__(reversed) rank=0019548 x=84.5 y=1764.5 length=441
CATGCAAGTCTAAGTACGAGCTCTCGTACAGTGAAACTGCGAATGGCTCATTAAATCAGT
TATGGTTCATTTGATCGTACAGTTTACTTGGATAACTGTGGTAATTCTAGAGCTAATACA
TGCGAGAAGCGCCGACCTCGCGGGAGGCGTGCATTTATCAGACCAAAAACCGGCCGCGTC
TTCGGGCGCGTTCGCCTTGGTGACTCTGGATAACTTTGCGGATCGCACGGTCTAGCACCG
GCGACGGATCATTCAAGTGTCTGCCCTATCAACTTTCGTCGGTACGGTATTTGCCTACCG
AGGTTCTTACGGGTGACGGGGAATCAGGGTTCGATTCCGGAGAGGGAGCCTGAGAAACGG
CTACCACATCC
>HOIR5KG01BPW68__(reversed) rank=0019575 x=588.5 y=706.0 length=441
CATGCAAGTCTAAGTACGAGCTCTCGTACAGTGAAACTGCGAATGGCTCATTAAATCAGT
TATGGTTCATTTGATCGTACAGTTTACTTGGATAACTGTGGTAATTCTAGAGCTAATACA
TGCGAGAAGCGCCGACCTCGCGGGAGGCGTGCATTTATCAGACCAAAAACCGGCCGCGTC
TTCGGGCGCGTTCGCCTTGGTGACTCTGGATAACTTTGCGGATCGCACGGTCTAGCACCG
GCGACGGATCATTCAAGTGTCTGCCCTATCAACTTTCGTCGGTACGGTATTTGCCTACCG
AGGTTCTTACGGGTGACGGGGAATCAGGGTTCGATTCCGGAGAGGGAGCCTGAGAAACGG
CTACCACATCC
>HOIR5KG01AP61C__(reversed) rank=0019802 x=181.5 y=910.0 length=441
CATGCAAGTCTAAGTACGAGCTCTCGTACAGTGAAACTGCGAATGGCTCATTAAATCAGT
TATGGTTCATTTGATCGTACAGTTTACTTGGATAACTGTGGTAATTCTAGAGCTAATACA
TGCGAGAAGCGCCGACCTCGCGGGAGGCGTGCATTTATCAGACCAAAAACCGGCCGCGTC
TTCGGGCGCGTTCGCCTTGGTGACTCTGGATAACTTTGCGGATCGCACGGTCTAGCACCG
GCGACGGATCATTCAAGTGTCTGCCCTATCAACTTTCGTCGGTACGGTATTTGCCTACCG
AGGTTCTTACGGGTGACGGGGAATCAGGGTTCGATTCCGGAGAGGGAGCCTGAGAAACGG
CTACCACATCC
>HOIR5KG01AAXN5__(reversed) rank=0019836 x=7.5 y=1635.0 length=441
CATGCAAGTCTAAGTACGAGCTCTCGTACAGTGAAACTGCGAATGGCTCATTAAATCAGT
TATGGTTCATTTGATCGTACAGTTTACTTGGATAACTGTGGTAATTCTAGAGCTAATACA
TGCGAGAAGCGCCGACCTCGCGGGAGGCGTGCATTTATCAGACCAAAAACCGGCCGCGTC
TTCGGGCGCGTTCGCCTTGGTGACTCTGGATAACTTTGCGGATCGCACGGTCTAGCACCG
GCGACGGATCATTCAAGTGTCTGCCCTATCAACTTTCGTCGGTACGGTATTTGCCTACCG
AGGTTCTTACGGGTGACGGGGAATCAGGGTTCGATTCCGGAGAGGGAGCCTGAGAAACGG
CTACCACATCC
>HOIR5KG01ADWNU__(reversed) rank=0020204 x=41.0 y=1032.0 length=441
CATGCAAGTCTAAGTACGAGCTCTCGTACAGTGAAACTGCGAATGGCTCATTAAATCAGT
TATGGTTCATTTGATCGTACAGTTTACTTGGATAACTGTGGTAATTCTAGAGCTAATACA
TGCGAGAAGCGCCGACCTCGCGGGAGGCGTGCATTTATCAGACCAAAAACCGGCCGCGTC
TTCGGGCGCGTTCGCCTTGGTGACTCTGGATAACTTTGCGGATCGCACGGTCTAGCACCG
GCGACGGATCATTCAAGTGTCTGCCCTATCAACTTTCGTCGGTACGGTATTTGCCTACCG
AGGTTCTTACGGGTGACGGGGAATCAGGGTTCGATTCCGGAGAGGGAGCCTGAGAAACGG
CTACCACATCC
>HOIR5KG01ASQB7__(reversed) rank=0006926 x=210.0 y=453.0 length=442
CATGCAAGTCTAAGTACGAGCTCTCGTACAGTGAAACTGCGAATGGCTCATTAAATCAGT
TATGGTTCATTTGTATCGTACAGTTTACTTTGGATAACTGTGGTAATTCTAGAGCTAATA
CATGCGAGAAGCGCCGACCTCGCGGGAGGCGTGCATTTATCAGACCAAAAACCGGCCGCG
TCTTCGGGCGCGTTCGCCTTGGTGACTCTGGATAACTTTGCGGATCGCACGGTCTAGCAC
CGGCGACGGATCATTCAAGTGTCTGCCCTATCAACTTTCGTCGGTACGGTATTTGCCTAC
CGAGGTTCTTACGGGTGACGGGGAATCAGGGTTCGATTCCGGAGAGGGAGCCTGAGAAAC
GGCTACCACATCC
>HOIR5KG01BX622__(reversed) rank=0006950 x=682.0 y=1740.0 length=443
CATGCATGTCTAAGTACATACCTTAACACGGTGAAACTGCGAATGGCTCATTAAATCATA
TGTTATTTCTTAGATCGTACAATCCTACTTGGATAACTGTGGTAATTCTAGAGCTAATAC
ATGCATCAAAGCTCCGACCTCCGGGGAAGAGCGCTTTTATTAGACCAAAACCAATCGTCC
TCTCGGGGGCGTCCCGTTGGTGACTCTGAATAACTTTAAGCTGATCGCATGGCCTCGTGC
CGGCGACGTATCTTTCAAGTGTATGCCCTATCAATTGTCGAAGGTAAGTGACTTGCTTAC
CTTGATGATAACGGGTAGCGGGGAATCAGGGTTCGATTCCGGAGAGGGAGCATGAGAAAC
GGCTACCACATCC
>HOIR5KG01ACLMJ__(reversed) rank=0007331 x=26.0 y=1513.0 length=443
CATGCATGTCTAAGTACATACCTTAACACGGTGAAACTGCGAATGGCTCATTAAATCATA
TGTTATTTCTTAGATCGTACAATCCTACTTGGATAACTGTGGTAATTCTAGAGCTAATAC
ATGCATCAAAGCTCCGACCTCCGGGGAAGAGCGCTTTTATTAGACCAAAACCAATCGTCC
TCTCGGGGGCGTCCCGTTGGTGACTCTGAATAACTTTAAGCTGATCGCATGGCCTCGTGC
CGGCGACGTATCTTTCAAGTGTATGCCCTATCAATTGTCGAAGGTAAGTGACTTGCTTAC
CTTGATGATAACGGGTAGCGGGGAATCAGGGTTCGATTCCGGAGAGGGAGCATGAGAAAC
GGCTACCACATCC
>HOIR5KG01AKBHH__(reversed) rank=0007712 x=114.0 y=1171.0 length=443
CATGCATGTCTAAGTACATACCTTAACACGGTGAAACTGCGAATGGCTCATTAAATCATA
TGTTATTTCTTAGATCGTACAATCCTACTTGGATAACTGTGGTAATTCTAGAGCTAATAC
ATGCATCAAAGCTCCGACCTCCGGGGAAGAGCGCTTTTATTAGACCAAAACCAATCGTCC
TCTCGGGGGCGTCCCGTTGGTGACTCTGAATAACTTTAAGCTGATCGCATGGCCTCGTGC
CGGCGACGTATCTTTCAAGTGTATGCCCTATCAATTGTCGAAGGTAAGTGACTTGCTTAC
CTTGATGATAACGGGTAGCGGGGAATCAGGGTTCGATTCCGGAGAGGGAGCATGAGAAAC
GGCTACCACATCC
>HOIR5KG01BG1K5__(reversed) rank=0008943 x=487.0 y=183.5 length=443
CATGCATGTCTAAGTACATACCTTAACACGGTGAAACTGCGAATGGCTCATTAAATCATA
TGTTATTTCTTAGATCGTACAATCCTACTTGGATAACTGTGGTAATTCTAGAGCTAATAC
ATGCATCAAAGCTCCGACCTCCGGGGAAGAGCGCTTTTATTAGACCAAAACCAATCGTCC
TCTCGGGGGCGTCCCGTTGGTGACTCTGAATAACTTTAAGCTGATCGCATGGCCTCGTGC
CGGCGACGTATCTTTCAAGTGTATGCCCTATCAATTGTCGAAGGTAAGTGACTTGCTTAC
CTTGATGATAACGGGTAGCGGGGAATCAGGGTTCGATTCCGGAGAGGGAGCATGAGAAAC
GGCTACCACATCC
>HOIR5KG01BV3AQ__(reversed) rank=0009465 x=658.5 y=1824.5 length=443
CATGCATGTCTAAGTACATACCTTAACACGGTGAAACTGCGAATGGCTCATTAAATCATA
TGTTATTTCTTAGATCGTACAATCCTACTTGGATAACTGTGGTAATTCTAGAGCTAATAC
ATGCATCAAAGCTCCGACCTCCGGGGAAGAGCGCTTTTATTAGACCAAAACCAATCGTCC
TCTCGGGGGCGTCCCGTTGGTGACTCTGAATAACTTTAAGCTGATCGCATGGCCTCGTGC
CGGCGACGTATCTTTCAAGTGTATGCCCTATCAATTGTCGAAGGTAAGTGACTTGCTTAC
CTTGATGATAACGGGTAGCGGGGAATCAGGGTTCGATTCCGGAGAGGGAGCATGAGAAAC
GGCTACCACATCC
>HOIR5KG01AW4XT__(reversed) rank=0010877 x=260.0 y=1199.5 length=443
CATGCATGTCTAAGTACATACCTTAACACGGTGAAACTGCGAATGGCTCATTAAATCATA
TGTTATTTCTTAGATCGTACAATCCTACTTGGATAACTGTGGTAATTCTAGAGCTAATAC
ATGCATCAAAGCTCCGACCTCCGGGGAAGAGCGCTTTTATTAGACCAAAACCAATCGTCC
TCTCGGGGGCGTCCCGTTGGTGACTCTGAATAACTTTAAGCTGATCGCATGGCCTCGTGC
CGGCGACGTATCTTTCAAGTGTATGCCCTATCAATTGTCGAAGGTAAGTGACTTGCTTAC
CTTGATGATAACGGGTAGCGGGGAATCAGGGTTCGATTCCGGAGAGGGAGCATGAGAAAC
GGCTACCACATCC
>HOIR5KG01AXKJD__(reversed) rank=0011677 x=265.0 y=935.0 length=443
CATGCATGTCTAAGTACATACCTTAACACGGTGAAACTGCGAATGGCTCATTAAATCATA
TGTTATTTCTTAGATCGTACAATCCTACTTGGATAACTGTGGTAATTCTAGAGCTAATAC
ATGCATCAAAGCTCCGACCTCCGGGGAAGAGCGCTTTTATTAGACCAAAACCAATCGTCC
TCTCGGGGGCGTCCCGTTGGTGACTCTGAATAACTTTAAGCTGATCGCATGGCCTCGTGC
CGGCGACGTATCTTTCAAGTGTATGCCCTATCAATTGTCGAAGGTAAGTGACTTGCTTAC
CTTGATGATAACGGGTAGCGGGGAATCAGGGTTCGATTCCGGAGAGGGAGCATGAGAAAC
GGCTACCACATCC
>HOIR5KG01A38QM__(reversed) rank=0012585 x=341.0 y=940.5 length=443
CATGCATGTCTAAGTACATACCTTAACACGGTGAAACTGCGAATGGCTCATTAAATCATA
TGTTATTTCTTAGATCGTACAATCCTACTTGGATAACTGTGGTAATTCTAGAGCTAATAC
ATGCATCAAAGCTCCGACCTCCGGGGAAGAGCGCTTTTATTAGACCAAAACCAATCGTCC
TCTCGGGGGCGTCCCGTTGGTGACTCTGAATAACTTTAAGCTGATCGCATGGCCTCGTGC
CGGCGACGTATCTTTCAAGTGTATGCCCTATCAATTGTCGAAGGTAAGTGACTTGCTTAC
CTTGATGATAACGGGTAGCGGGGAATCAGGGTTCGATTCCGGAGAGGGAGCATGAGAAAC
GGCTACCACATCC
>HOIR5KG01A18U1__(reversed) rank=0012859 x=318.0 y=1995.5 length=443
CATGCATGTCTAAGTACATACCTTAACACGGTGAAACTGCGAATGGCTCATTAAATCATA
TGTTATTTCTTAGATCGTACAATCCTACTTGGATAACTGTGGTAATTCTAGAGCTAATAC
ATGCATCAAAGCTCCGACCTCCGGGGAAGAGCGCTTTTATTAGACCAAAACCAATCGTCC
TCTCGGGGGCGTCCCGTTGGTGACTCTGAATAACTTTAAGCTGATCGCATGGCCTCGTGC
CGGCGACGTATCTTTCAAGTGTATGCCCTATCAATTGTCGAAGGTAAGTGACTTGCTTAC
CTTGATGATAACGGGTAGCGGGGAATCAGGGTTCGATTCCGGAGAGGGAGCATGAGAAAC
GGCTACCACATCC
>HOIR5KG01AQCSX__(reversed) rank=0014424 x=183.0 y=191.0 length=443
CATGCATGTCTAAGTACATACCTTAACACGGTGAAACTGCGAATGGCTCATTAAATCATA
TGTTATTTCTTAGATCGTACAATCCTACTTGGATAACTGTGGTAATTCTAGAGCTAATAC
ATGCATCAAAGCTCCGACCTCCGGGGAAGAGCGCTTTTATTAGACCAAAACCAATCGTCC
TCTCGGGGGCGTCCCGTTGGTGACTCTGAATAACTTTAAGCTGATCGCATGGCCTCGTGC
CGGCGACGTATCTTTCAAGTGTATGCCCTATCAATTGTCGAAGGTAAGTGACTTGCTTAC
CTTGATGATAACGGGTAGCGGGGAATCAGGGTTCGATTCCGGAGAGGGAGCATGAGAAAC
GGCTACCACATCC
>HOIR5KG01B2G85__(reversed) rank=0015054 x=731.0 y=839.5 length=443
CATGCATGTCTAAGTACATACCTTAACACGGTGAAACTGCGAATGGCTCATTAAATCATA
TGTTATTTCTTAGATCGTACAATCCTACTTGGATAACTGTGGTAATTCTAGAGCTAATAC
ATGCATCAAAGCTCCGACCTCCGGGGAAGAGCGCTTTTATTAGACCAAAACCAATCGTCC
TCTCGGGGGCGTCCCGTTGGTGACTCTGAATAACTTTAAGCTGATCGCATGGCCTCGTGC
CGGCGACGTATCTTTCAAGTGTATGCCCTATCAATTGTCGAAGGTAAGTGACTTGCTTAC
CTTGATGATAACGGGTAGCGGGGAATCAGGGTTCGATTCCGGAGAGGGAGCATGAGAAAC
GGCTACCACATCC
>HOIR5KG01BDNMZ__(reversed) rank=0015404 x=448.0 y=1881.5 length=443
CATGCATGTCTAAGTACATACCTTAACACGGTGAAACTGCGAATGGCTCATTAAATCATA
TGTTATTTCTTAGATCGTACAATCCTACTTGGATAACTGTGGTAATTCTAGAGCTAATAC
ATGCATCAAAGCTCCGACCTCCGGGGAAGAGCGCTTTTATTAGACCAAAACCAATCGTCC
TCTCGGGGGCGTCCCGTTGGTGACTCTGAATAACTTTAAGCTGATCGCATGGCCTCGTGC
CGGCGACGTATCTTTCAAGTGTATGCCCTATCAATTGTCGAAGGTAAGTGACTTGCTTAC
CTTGATGATAACGGGTAGCGGGGAATCAGGGTTCGATTCCGGAGAGGGAGCATGAGAAAC
GGCTACCACATCC
>HOIR5KG01AKXXX__(reversed) rank=0016966 x=121.5 y=1603.5 length=443
CATGCATGTCTAAGTACATACCTTAACACGGTGAAACTGCGAATGGCTCATTAAATCATA
TGTTATTTCTTAGATCGTACAATCCTACTTGGATAACTGTGGTAATTCTAGAGCTAATAC
ATGCATCAAAGCTCCGACCTCCGGGGAAGAGCGCTTTTATTAGACCAAAACCAATCGTCC
TCTCGGGGGCGTCCCGTTGGTGACTCTGAATAACTTTAAGCTGATCGCATGGCCTCGTGC
CGGCGACGTATCTTTCAAGTGTATGCCCTATCAATTGTCGAAGGTAAGTGACTTGCTTAC
CTTGATGATAACGGGTAGCGGGGAATCAGGGTTCGATTCCGGAGAGGGAGCATGAGAAAC
GGCTACCACATCC
>HOIR5KG01BM6P1__(reversed) rank=0017199 x=557.5 y=55.0 length=443
CATGCATGTCTAAGTACATACCTTAACACGGTGAAACTGCGAATGGCTCATTAAATCATA
TGTTATTTCTTAGATCGTACAATCCTACTTGGATAACTGTGGTAATTCTAGAGCTAATAC
ATGCATCAAAGCTCCGACCTCCGGGGAAGAGCGCTTTTATTAGACCAAAACCAATCGTCC
TCTCGGGGGCGTCCCGTTGGTGACTCTGAATAACTTTAAGCTGATCGCATGGCCTCGTGC
CGGCGACGTATCTTTCAAGTGTATGCCCTATCAATTGTCGAAGGTAAGTGACTTGCTTAC
CTTGATGATAACGGGTAGCGGGGAATCAGGGTTCGATTCCGGAGAGGGAGCATGAGAAAC
GGCTACCACATCC
>HOIR5KG01AVG87__(reversed) rank=0017464 x=241.0 y=1673.0 length=443
CATGCATGTCTAAGTACATACCTTAACACGGTGAAACTGCGAATGGCTCATTAAATCATA
TGTTATTTCTTAGATCGTACAATCCTACTTGGATAACTGTGGTAATTCTAGAGCTAATAC
ATGCATCAAAGCTCCGACCTCCGGGGAAGAGCGCTTTTATTAGACCAAAACCAATCGTCC
TCTCGGGGGCGTCCCGTTGGTGACTCTGAATAACTTTAAGCTGATCGCATGGCCTCGTGC
CGGCGACGTATCTTTCAAGTGTATGCCCTATCAATTGTCGAAGGTAAGTGACTTGCTTAC
CTTGATGATAACGGGTAGCGGGGAATCAGGGTTCGATTCCGGAGAGGGAGCATGAGAAAC
GGCTACCACATCC
>HOIR5KG01BPZ01__(reversed) rank=0017864 x=589.5 y=275.0 length=443
CATGCATGTCTAAGTACATACCTTAACACGGTGAAACTGCGAATGGCTCATTAAATCATA
TGTTATTTCTTAGATCGTACAATCCTACTTGGATAACTGTGGTAATTCTAGAGCTAATAC
ATGCATCAAAGCTCCGACCTCCGGGGAAGAGCGCTTTTATTAGACCAAAACCAATCGTCC
TCTCGGGGGCGTCCCGTTGGTGACTCTGAATAACTTTAAGCTGATCGCATGGCCTCGTGC
CGGCGACGTATCTTTCAAGTGTATGCCCTATCAATTGTCGAAGGTAAGTGACTTGCTTAC
CTTGATGATAACGGGTAGCGGGGAATCAGGGTTCGATTCCGGAGAGGGAGCATGAGAAAC
GGCTACCACATCC
>HOIR5KG01AGWRQ__(reversed) rank=0020301 x=75.0 y=1876.0 length=443
CATGCATGTCTAAGTACATACCTTAACACGGTGAAACTGCGAATGGCTCATTAAATCATA
TGTTATTTCTTAGATCGTACAATCCTACTTGGATAACTGTGGTAATTCTAGAGCTAATAC
ATGCATCAAAGCTCCGACCTCCGGGGAAGAGCGCTTTTATTAGACCAAAACCAATCGTCC
TCTCGGGGGCGTCCCGTTGGTGACTCTGAATAACTTTAAGCTGATCGCATGGCCTCGTGC
CGGCGACGTATCTTTCAAGTGTATGCCCTATCAATTGTCGAAGGTAAGTGACTTGCTTAC
CTTGATGATAACGGGTAGCGGGGAATCAGGGTTCGATTCCGGAGAGGGAGCATGAGAAAC
GGCTACCACATCC
>HOIR5KG01AD3B5__(reversed) rank=0007005 x=43.5 y=1491.0 length=449
CATGCATGTCTAAGTACACGCCTTAACACGGCTAAACTGCGAATGGCTCATTAAATCAGT
TATGGTTCCTTAGATCGTACAATCCTACTTGGATAACTGTGGCAATTCTAGAGCTAATAC
ATGCAACACAGCTCCGACCTCGCGGGAAGAGCGCTTTTGTTAGCCCAAAACCAATGCGTC
GACTTCGGTAGGCGCTCACACATGGTGACTCTGGACAACTTTGTGCCGATCGCACGGCCT
TCGCGCCGGCGACGTATCTTTCAAGTGTCTGCCCTATCAACTTTCGATGGTACGTGCTAT
GCCTACCATGGTGATAACGGGTAACGGGGAATCAGGGTTCGATTCCGGAGAGGGAGCATG
AGATACGGCTACCACATCC
>HOIR5KG01AYDKP__(reversed) rank=0008188 x=274.0 y=1703.5 length=449
CATGCATGTCTAAGTACACGCCTTAACACGGCTAAACTGCGAATGGCTCATTAAATCAGT
TATGGTTCCTTAGATCGTACAATCCTACTTGGATAACTGTGGCAATTCTAGAGCTAATAC
ATGCAACACAGCTCCGACCTCGCGGGAAGAGCGCTTTTGTTAGCCCAAAACCAATGCGTC
GACTTCGGTAGGCGCTCACACATGGTGACTCTGGACAACTTTGTGCCGATCGCACGGCCT
TCGCGCCGGCGACGTATCTTTCAAGTGTCTGCCCTATCAACTTTCGATGGTACGTGCTAT
GCCTACCATGGTGATAACGGGTAACGGGGAATCAGGGTTCGATTCCGGAGAGGGAGCATG
AGATACGGCTACCACATCC
>HOIR5KG01A0M42__(reversed) rank=0008647 x=300.5 y=916.0 length=449
CATGCATGTCTAAGTACACGCCTTAACACGGCTAAACTGCGAATGGCTCATTAAATCAGT
TATGGTTCCTTAGATCGTACAATCCTACTTGGATAACTGTGGCAATTCTAGAGCTAATAC
ATGCAACACAGCTCCGACCTCGCGGGAAGAGCGCTTTTGTTAGCCCAAAACCAATGCGTC
GACTTCGGTAGGCGCTCACACATGGTGACTCTGGACAACTTTGTGCCGATCGCACGGCCT
TCGCGCCGGCGACGTATCTTTCAAGTGTCTGCCCTATCAACTTTCGATGGTACGTGCTAT
GCCTACCATGGTGATAACGGGTAACGGGGAATCAGGGTTCGATTCCGGAGAGGGAGCATG
AGATACGGCTACCACATCC
>HOIR5KG01AK6UO__(reversed) rank=0009135 x=124.0 y=862.0 length=449
CATGCATGTCTAAGTACACGCCTTAACACGGCTAAACTGCGAATGGCTCATTAAATCAGT
TATGGTTCCTTAGATCGTACAATCCTACTTGGATAACTGTGGCAATTCTAGAGCTAATAC
ATGCAACACAGCTCCGACCTCGCGGGAAGAGCGCTTTTGTTAGCCCAAAACCAATGCGTC
GACTTCGGTAGGCGCTCACACATGGTGACTCTGGACAACTTTGTGCCGATCGCACGGCCT
TCGCGCCGGCGACGTATCTTTCAAGTGTCTGCCCTATCAACTTTCGATGGTACGTGCTAT
GCCTACCATGGTGATAACGGGTAACGGGGAATCAGGGTTCGATTCCGGAGAGGGAGCATG
AGATACGGCTACCACATCC
>HOIR5KG01ADPL7__(reversed) rank=0009674 x=39.0 y=93.5 length=449
CATGCATGTCTAAGTACACGCCTTAACACGGCTAAACTGCGAATGGCTCATTAAATCAGT
TATGGTTCCTTAGATCGTACAATCCTACTTGGATAACTGTGGCAATTCTAGAGCTAATAC
ATGCAACACAGCTCCGACCTCGCGGGAAGAGCGCTTTTGTTAGCCCAAAACCAATGCGTC
GACTTCGGTAGGCGCTCACACATGGTGACTCTGGACAACTTTGTGCCGATCGCACGGCCT
TCGCGCCGGCGACGTATCTTTCAAGTGTCTGCCCTATCAACTTTCGATGGTACGTGCTAT
GCCTACCATGGTGATAACGGGTAACGGGGAATCAGGGTTCGATTCCGGAGAGGGAGCATG
AGATACGGCTACCACATCC
>HOIR5KG01BD8Y8__(reversed) rank=0012858 x=455.0 y=866.5 length=449
CATGCATGTCTAAGTACACGCCTTAACACGGCTAAACTGCGAATGGCTCATTAAATCAGT
TATGGTTCCTTAGATCGTACAATCCTACTTGGATAACTGTGGCAATTCTAGAGCTAATAC
ATGCAACACAGCTCCGACCTCGCGGGAAGAGCGCTTTTGTTAGCCCAAAACCAATGCGTC
GACTTCGGTAGGCGCTCACACATGGTGACTCTGGACAACTTTGTGCCGATCGCACGGCCT
TCGCGCCGGCGACGTATCTTTCAAGTGTCTGCCCTATCAACTTTCGATGGTACGTGCTAT
GCCTACCATGGTGATAACGGGTAACGGGGAATCAGGGTTCGATTCCGGAGAGGGAGCATG
AGATACGGCTACCACATCC
>HOIR5KG01ALQDK__(reversed) rank=0019122 x=130.0 y=1590.0 length=449
CATGCATGTCTAAGTACACGCCTTAACACGGCTAAACTGCGAATGGCTCATTAAATCAGT
TATGGTTCCTTAGATCGTACAATCCTACTTGGATAACTGTGGCAATTCTAGAGCTAATAC
ATGCAACACAGCTCCGACCTCGCGGGAAGAGCGCTTTTGTTAGCCCAAAACCAATGCGTC
GACTTCGGTAGGCGCTCACACATGGTGACTCTGGACAACTTTGTGCCGATCGCACGGCCT
TCGCGCCGGCGACGTATCTTTCAAGTGTCTGCCCTATCAACTTTCGATGGTACGTGCTAT
GCCTACCATGGTGATAACGGGTAACGGGGAATCAGGGTTCGATTCCGGAGAGGGAGCATG
AGATACGGCTACCACATCC
>HOIR5KG01ACEVQ__(reversed) rank=0007190 x=24.0 y=964.5 length=449
CCATGCATGTCTAAGTACATACTTTTACATGGTGAAACCGCGAATGGCTCATTAAATCAG
TTATGGTTCCTTAGATCGTACAATCCTACTTGGATAACTGTGGTAATTCTAGAGCTAATA
CATGAAACTGACGCTCCCGACCCTCGTGGGAAAGAGCGTCGTTTATTAGAACAAGACCAG
TCGGGGTTCTGCCCCGTACGATTGGTGATACTGGATAACTTTGTGCAGATCGCACGGCCT
CGCGCCGGCGACGTATCTTTCAAATGTCTGCCCTATCAACTGTCGATGGTACGTGATATG
CCTACCATGGTTGTAACGGGTAACGGGGAATCAGGGTTCGATTCCGGAGAGGGAGCATGA
GAAACGGCTACCACATCC
>HOIR5KG01AB44C__(reversed) rank=0007210 x=21.0 y=602.5 length=441
CATGCAAGTCTAAGTACGAGCTCTCGTACAGTGAAACTGCGAATGGCTCATTAAATCAGT
TATGGTTCATTTGATCGTACAGTTTACTTGGATAACTGTGGTAATTCTAGAGCTAATACA
TGCGAGAAGCGCCGACCTCGCGGGAGGCGTGCATTTATCAGACCAAAAACCGGCCGCGTC
TTCGGGCGCGTTCGCCTTGGTGACTCTGGATAACTTTGCGGATCGCACGGTCTAGCACCG
GCGACGGATCATTCAATTGTCTGCCCTATCAACTTTCGTCGGTACGGTATTTGCCTACCG
AGGTTCTTACGGGTGACGGGGAATCAGGGTTCGATTCCGGAGAGGGAGCCTGAGAAACGG
CTACCACATCC
>HOIR5KG01BBMBM__(reversed) rank=0007229 x=425.5 y=1072.5 length=441
CATGCATGTCCAAGTACAAGCTTTCAAAAGCGAAACTGCGGATGGCTCATTAAATCAGTT
ATGGTTCCTTGGAGCGCATCCCCTTACATGGATAACTGTGGTAATTCTAGAGCTAATACA
TGCAATCAAGCGCCGACCTTACGGGAGGCGTGCTCTTATTAGGAACAAGACCAACCCGGG
TCCGCCCGACTCCGTTGGTGAACTCTGGATAACCTGGCCGATCGCACGGTCTCTGCACCG
GCGACGGATCCTTCGAATGTCTGCCCTATCAACTTTCGATGGTACGTTATGCGCCTACCA
TGGTCGTAACGGGTAACGGAGAATCAGGGTTCGATTCCGGAGAGGGAGCTTGAGAAACGG
CTACCACATCC
>HOIR5KG01AIJUD__(reversed) rank=0007280 x=94.0 y=611.5 length=441
CATGCAAGTCTAAGTACGAGCTCTCGTACAGTGAAACTGCGAATGGCTCATTAAATCAGT
TATGGTTCATTTGATCGTACAGTTTACTTGGATAACTGTGGTAATTCTAGAGCTAATACA
TGCGAGAAGCGCCGACCTCGCGGGAGGCGTGCATTTATCAGACCAAAAACCGGCCGCGTC
CTCGGGCGCGTTCGCCTTGGTGACTCTGGATAACTTTGCGGATCGCACGGTCTAGCACCG
GCGACGGATCATTCAAGTGTCTGCCCTATCAACTTTCGTCGGTACGGTATTTGCCTACCG
AGGTTCTTACGGGTGACGGGGAATCAGGGTTCGATTCCGGAGAGGGAGCCTGAGAAACGG
CTACCACATCC
>HOIR5KG01ACU08__(reversed) rank=0007582 x=29.5 y=1418.0 length=441
CATGCAAGTCTAAGTACGAGCTCTCGTACAGTGAAACTGCGAATGGCTCATTAAATCAGT
TATGGTTCATTTGATCGTACAGTTTACTTGGATAACTGTGGTAATTCTAGAGCTAATACA
TGCGAGAAGCGCCGACCTCGCGGGAGGCGTGCATTTATCAGACCAAAAACCGGCCGCGTC
CTCGGGCGCGTTCGCCTTGGTGACTCTGGATAACTTTGCGGATCGCACGGTCTAGCACCG
GCGACGGATCATTCAAGTGTCTGCCCTATCAACTTTCGTCGGTACGGTATTTGCCTACCG
AGGTTCTTACGGGTGACGGGGAATCAGGGTTCGATTCCGGAGAGGGAGCCTGAGAAACGG
CTACCACATCC
>HOIR5KG01B0288__(reversed) rank=0007440 x=715.0 y=1578.0 length=444
CATGCATGTCTAAGTACATACTTTTACATGGTGAAACCGCGAATGGCTCATTAAATCAGT
TATGGTTCCTTAGATCGTACAATCCTACTTGGATAACTGTGGTAATTCTAGAGCTAATAC
ATGAAACTGACGCTCCGACCCTCTGGGAAAGAGCGCGTTTATTAGAACAAGACCAGTCGG
GGTTCTGCCCCGTACGATTGGTGATACTGGATAACTTTGTGCAGATCGCACGGCCTCGCG
CCGGCGACGTATCTTTCAAATGTCTGCCCTATCAACTGTCGATGGTACGTGATATGCCTA
CCATGGTTGTAACGGGTAACGGGGAATCAGGGTTCGATTCCGGAGAGGGAGCCTGAGAAA
CGGCTACCACATCC
>HOIR5KG01AD3L4__(reversed) rank=0008891 x=43.5 y=1850.0 length=444
CATGCATGTCTAAGTACATACTTTTACATGGTGAAACCGCGAATGGCTCATTAAATCAGT
TATGGTTCCTTAGATCGTACAATCCTACTTGGATAACTGTGGTAATTCTAGAGCTAATAC
ATGAAACTGACGCTCCGACCCTCTGGGAAAGAGCGCGTTTATTAGAACAAGACCAGTCGG
GGTTCTGCCCCGTACGATTGGTGATACTGGATAACTTTGTGCAGATCGCACGGCCTCGCG
CCGGCGACGTATCTTTCAAATGTCTGCCCTATCAACTGTCGATGGTACGTGATATGCCTA
CCATGGTTGTAACGGGTAACGGGGAATCAGGGTTCGATTCCGGAGAGGGAGCCTGAGAAA
CGGCTACCACATCC
>HOIR5KG01A2EL9__(reversed) rank=0007502 x=320.0 y=1263.0 length=441
CATGCAAGTCTAAGTACGAGCTCTCGTACAGTGAAACTGCGAATGGCTCATTAAATCAGT
TATGGTTCATTTGATCGTACAGTTTACTTGGATAACTGTGGTAATTCTAGAGCTAATACA
TGCGAGAAGCGCCGACCTCGCGGGAGGCGTGCATTTATCAGACCAAAAACCGGCCGCGTC
TTCGGGCGCGTTCGCCTTGGTGACTCTGGATAACTTTGCGGATCGAACGGTCTAGCACCG
GCGATGGATCATTCAAGTGTCTGCCCTATCAACTTTCGTCGGTACGGTATTTGCCTACCG
AGGTTCTTACGGGTGACGGGGAATCAGGGTTCGATTCCGGAGAGGGAGCCTGAGAAACGG
CTACCACATCC
>HOIR5KG01BG78P__(reversed) rank=0007698 x=489.0 y=615.0 length=440
CATGCAAGTCTAAGTACGAGCTCTCGTACAGCGAAACTGCGAATAGCTCATTAAATCAGT
TATGGTTCATTTGATCGTATGGTTTACTTGGATAACTGTGGTAATTCTAGAGCTAATACA
TGCAAACAGCGCCGACTTCGCGGGAGGCGTGCTTTTATCAGACCAAAAACCGACCGCGGC
TCCGGCCGCGTTCGACTGGTGACTCTGGATAACCTGGCGGATCGCACGGTCTAGCACCGG
CGACGGATCATTCAAGTGTCTGCCCTATCAACTTTCGTCGGTACGGTATTCGCCTACCGA
GGTTCTTACGGGTAACGGGGAATCAGGGTTCGATTCCGGAGAGGGAGCCTGAGAAACGGC
TACCACATCC
>HOIR5KG01BBABB__(reversed) rank=0007761 x=421.5 y=1893.5 length=441
CATGTAAGTCTAAGTACGAGCTCTCGTACAGTGAAACTGCGAATGGCTCATTAAATCAGT
TATGGTTCATTTGATCGTACAGTTTACTTGGATAACTGTGGTAATTCTAGAGCTAATACA
TGCGAGAAGCGCCGACCTCGCGGGAGGCGTGCATTTATCAGACCAAAAACCGGCCGCGTC
TTCGGGCGCGTTCGCCTTGGTGACTCTGGATAACTTTGCGGATCGCACGGTCTAGCACCG
GCGACGGATCATTCAAGTGTCTGCCCTATCAACTTTCGTCGGTACGGTATTTGCCTACCG
AGGTTCTTACGGGTGACGGGGAATCAGGGTTCGATTCCGGAGAGGGAGCCTGAGAAACGG
CTACCACATCC
>HOIR5KG01AA9WH__(reversed) rank=0007821 x=11.5 y=1103.0 length=444
CATGCATGTCTAAGTACATACTTTTACATGGTGAAACCGCGAATGGCTCATTAAATCAGT
TATGGTTCCTTAGATCGTACAATCCTACTTGGATAACTGTGGTAATTCTAGAGCTAATAC
ATGAAACTGACGCTCCGACCCTCTGGGAAAGAGCGCGTTTATTAGAACAAGACCAGTCGG
GGTTCTGCCCCGTACGATTGGTGATACTGGATAACTTTGTGCAGATCGCACCGCCTCGCG
CCGGCGACGTATCTTTCAAATGTCTGCCCTATCAACTGTCGATGGTACGTGATATGCCTA
CCATGGTTGTAACGGGTAACGGGGAATCAGGGTTCGATTCCGGAGAGGGAGCATGAGAAA
CGGCTACCACATCC
>HOIR5KG01AZRZM__(reversed) rank=0007843 x=290.5 y=1504.0 length=444
CATGCATGTCTAAGTACATACTTTTACATGGTGAAACCGCGAATGGCTCATTAAATCAGT
TATGGTTCCTTAGATCGTACAATCCTACTTGGATAACTGTGGTAATTCTAGAGCTAATAC
ATGAAACTGACGCTCCGACCCTCTGGGAAAGAGCGCGTTTATTAGAACAAGACCAGTCGG
GGTTCTGCCCCGTACGATTGGTGATACTGGATAACTTTGTGCAGATCGCACGGCCTCGCG
CCGGCGACGTATCTTTCAAATGTCTGCCCTATCAACTGTCGATGGTACGTGATATGCCTA
CCATGGTTGTAACGGGTAACGGGGAATCAGGGTTCGATTCCGGAGAGGGAGCATGAGAAA
CGGCTACCGCATCC
>HOIR5KG01A1MC6__(reversed) rank=0008148 x=311.0 y=1512.0 length=445
CATGCATGTCTAAGTACATACTTTTACATGGTGAAACCGCGAATGGCTCATTAAATCAGT
TATGGTTCCTTAGATCGTACAATCCTACTTGGATAACTGTGGTAATTCTAGAGCTAATAC
ATGAAAAAGGTCTCCGACCTGACGGAAAGAGAGCGTTTATTACAACAAGACCAGTCGGGG
TCGCAAGGCCCCGTCATATTGGTGAAACTGAATAACTTTGTGCAGATCGCACGGCCTCGC
GCCGGCGACAAATCTTTCAAATGTCTGCCCTATCAACTGACGATGGTACGTGATATGCCT
ACCGTGGTTGTAACGGGTAACGGAGAATCAGGGTTCGATTCCGGAGAGGGAGCATGAGAA
ACGGCTACCACATCC
>HOIR5KG01AWO7Z__(reversed) rank=0008190 x=255.0 y=1309.0 length=441
CATGCATGTCCAAGTACAAGCTTTCAAAAGCGAAACTGCGGATGGCTCATTAAATCAGTT
ATGGTTCCTTGGAGCGCATCCCCTTACATGGATAACTGTGGTAATTCTAGAGCTAATACA
TGCAATCAGGCGCCGACCTTACGGGAGGCGTGCTCTTATTAGGAACAAGACCAACCCGGG
TCCGCCCGGCTCCGTTGGTGAACTCTGGATAACCTGGCCGATCGCACGGTCTCTGCACCG
GCGACGGATCCTTCGAATGTCTGCCCTATCAACTTTCGATGGTACGTTATGCGCCTACCA
TGGTCGTAACGGGTAACGGAGAATCAGGGTTCGATTCCGGAGAGGGAGCTTGAGAAACGG
CTACCACATCC
>HOIR5KG01AFT0R__(reversed) rank=0008225 x=63.5 y=809.0 length=444
CATGCAAGTCTAAGTACGAGCTCTCGTACAGTGAAACTGCGAATGGCTCATTAAATCAGT
TATGGTTCCTTAGATCGTACAATCCTACTTGGATAACTGTGGTAATTCTAGAGCTAATAC
ATGAAACTGACGCTCCGACCCTCTGGGAAAGAGCGCGTTTATTAGAACAAGACCAGTCGG
GGTTCTGCCCCGTACGATTGGTGATACTGGATAACTTTGTGCAGATCGCACGGCCTCGCG
CCGGCGACGTATCTTTCAAATGTCTGCCCTATCAACTGTCGATGGTACGTGATATGCCTA
CCATGGTTGTAACGGGTAACGGGGAATCAGGGTTCGATTCCGGAGAGGGAGCATGAGATA
CGGCTACCACATCC
>HOIR5KG01BT1ZB__(reversed) rank=0010745 x=635.0 y=1013.0 length=444
CATGCAAGTCTAAGTACGAGCTCTCGTACAGTGAAACTGCGAATGGCTCATTAAATCAGT
TATGGTTCCTTAGATCGTACAATCCTACTTGGATAACTGTGGTAATTCTAGAGCTAATAC
ATGAAACTGACGCTCCGACCCTCTGGGAAAGAGCGCGTTTATTAGAACAAGACCAGTCGG
GGTTCTGCCCCGTACGATTGGTGATACTGGATAACTTTGTGCAGATCGCACGGCCTCGCG
CCGGCGACGTATCTTTCAAATGTCTGCCCTATCAACTGTCGATGGTACGTGATATGCCTA
CCATGGTTGTAACGGGTAACGGGGAATCAGGGTTCGATTCCGGAGAGGGAGCATGAGATA
CGGCTACCACATCC
>HOIR5KG01AQMI9__(reversed) rank=0008465 x=186.0 y=515.0 length=443
CATGCATGTCTAAGTACATACCTTAACACGGTGAAACTGCGAATGGCTCATTAAATCATA
TGTTATTTCTTAGATCGTACAATCCTACTTGGATAACTGTGGTAATTCTAGAGCTAATAC
ATGCATCAAAGCTCCGACCTCCGGGGAAGAGCGCTTTTATTAGACCAAAACCAATCGTCC
TCTCGGGGGCGTCCCGTTGGTGACTCTGAATAACTTTAAGCTGATCGCATGGCCTCGTGC
CGGCGACGTATCTTTCAAGTGTATGCCCTATCAATTGTCGAAGGTAAGTGACTTGCTTAC
CTTGATGATAACGGGTAGCGGGGAATCAGGGTTCGATTCCGGAGAGGGAGCCTGAGAAAC
GGCTACCACATCC
>HOIR5KG01AXQTT__(reversed) rank=0008519 x=267.5 y=895.0 length=443
CATGCATGTCTAAGTACATACTTTTACATGGTGAAACCGCGAATGGCTCATTAAATCAGT
TATGGTTCCTTAGATCGTACAATCCTACTTGGATAACTGTGGTAATTCTAGAGCTAATAC
ATGAAACTGACGCTCCGACCCTCTGGGAAAGAGCGCGTTTATTAGAACAAGACCAGTCGG
GGTTCTGCCCCGTACGATTGGTGATACTGGATAACTTTGTGCAGATCGCACGGCCTCGCG
CCGGCGACGTATCTTTCAAATGTCTGCCCTATCAACTGTCGATGGTACGTGATATGCCTA
CCATGGTTGTAACGGGTAACGGGGAATCAGGGTTCGATTCCGGAGAGGGAGCATGAGAAA
CGGCTACCACATCC
>HOIR5KG01BDKJ1__(reversed) rank=0008581 x=447.0 y=1983.0 length=441
CATGCAAGTCTAAGTACGAGCTCTCGTACAGTGAAACTGCGAATGGCTCATTAAATCAGT
TATGGTTCATTTGATCGTACAGTTTACTTGGATAACTGTGGTAATTCTAGAGCTAATACA
TGCGAGAAGCGCCGACCTCGCGGGAGGCGTGCATTTATCAGACCAAAAACCGGCCGCGTC
TTCGGGCGCGTTCGCCTTGGTGACTCTGAATAACTTTGCGGATCGCACGGTCTAGCACCG
GCGACGGATCATTCAAGTGTCTGCCCTATCAACTTTCGTCGGTACGGTATTTGCCTACCG
AGGTTCTTACGGGTGACGGGGAATCAGGGTTCGATTCCGGAGAGGGAGCCTGAGAAACGG
CTACCACATCC
>HOIR5KG01BFDG3__(reversed) rank=0008631 x=468.5 y=101.0 length=441
CGTGCAAGTCTAAGTACGAGCTCTCGTACAGTGAAACTGCGAATGGCTCATTAAATCAGT
TATGGTTCATTTGATCGTACAGTTTACTTGGATAACTGTGGTAATTCTAGAGCTAATACA
TGCGAGAAGCGCCGACCTCGCGGGAGGCGTGCATTTATCAGACCAAAAACCGGCCGCGTC
TTCGGGCGCGTTCGCCTTGGTGACTCTGGATAACTTTGCGGATCGCACGGTCTAGCACCG
GCGACGGATCATTCAAGTGTCTGCCCTATCAACTTTCGTCGGTACGGTATTTGCCTACCG
AGGTTCTTACGGGTGACGGGGAATCAGGGTTCGATTCCGGAGAGGGAGCCTGAGAAACGG
CTACCACATCC
>HOIR5KG01BRKRC__(reversed) rank=0008653 x=607.0 y=70.0 length=442
CATGCATGTCTAAGTACATACTTTTACATGGTGAAACCGCGAATGGCTCATTAAATCAGT
TATGGTTCCTTAGATCGTACAATCCTACTTGGATAACTGTGGTAATTCTAGAGCTAATAC
ATGAAACTGACGCTCCGACCCTCTGGGAAAGAGCGCGTTTATTAGAACAAGACCAGTCGG
GGTTCTGCCCCGTACGATTGGTGATACTGGATAACTTTGTGCAGATCGCACGGCCTCGCG
CCGGCAACGTATCTTTCAAATGTCTGCCCTATCAACTGTCGATGGTACGTGATATGCCTA
CCATGGTTGTAACGGGTAACGGGGAATCAGGGTTCGATTCCGGAGAGGGAGCATGAGAAA
CGGCTACCACATCC
>HOIR5KG01AVZ5U__(reversed) rank=0008656 x=247.5 y=1600.5 length=441
CATGCAAGTCTAAGTACGAGCTCTCGTACAGTGAAACTGCGAATGGCTCATTAAATCAGT
TATGGTTCATTTGATCGTACAGTTTACTTGGATAACTGTGGTAATTCTAGAGCTAATACA
TGCGAGAAGCGCCGACCTCGCGGGAGGCGTGCATTTATCAGACCAAAAACCGGCCGCGTC
TTCGGGCGCGTTCGCCTTGGTGACTCTGGATAACTTTGAGGATCGCACGGTCTAGCACCG
GCGACGGATCATTCAAGTGTCTGCCCTATCAACTTTCGTCGGTACGGTATTTGCCTACCG
AGGTTCTTACGGGTGACGGGGAATCAGGGTTCGATTCCGGAGAGGGAGCCTGAGAAACGG
CTACCACATCC
>HOIR5KG01AL2MI__(reversed) rank=0008669 x=134.0 y=1080.0 length=440
CATGCATGTCCAAGTACAAGCTTTCAAAAGCGAAACTGCGGATGGCTCATTAAATCAGTT
ATGGTTCCTTGGAGCGCATCCCCTTACATGGATAACTGTGGTAATTCTAGAGCTAATACA
TGCAATCAAGCGCCGACCTTACGGGAGGCGTGCTCTTATTAGGAACAAGACCAACCCGGG
TCCGCCCGGCTCCGTTGGTGAACTCTGGATAACCTGGCCGATCGCACGGTCTCTGCACCG
GCGACGGATCCTTCGAATGTCTGCCCTATCAACTTTCGATGGTACGTTATGCGCCTACCA
TGGTCGTAACGGGTACGGAGAATCAGGGTTCGATTCCGGAGAGGGAGCTTGAGAAACGGC
TACCACATCC
>HOIR5KG01AUIJY__(reversed) rank=0008775 x=230.5 y=1756.0 length=441
CATGCATGTCCAAGTACAAGCTTTCAAAAGCGAAACTGCGGATGGCTCATTAAATCAGTT
ATGGTTCCTTGGAGCGCATCCCCTTACATGGATAACTGTGGTAATTCTAGAGCTAATACA
TGCAATCAAGCGCCGACCTTACGGGAGGCGTGCTCTTATTAGGAACAAGACCAACCCGGG
TCCGCCCGGCTCCGTTGGTGAACTCTGGATAACCTGGCCGATCGCACGGTCTCTGCACCG
GCGACGGATCCTTCGAATGTCTGCCCTATCAACTTTCGATGGTACGTTATGCGCCTACCA
TGGTCGTAACGGGTAACGGAGAATCAGGGTTCGATTCCGGAGAGGGAGCTTGAGAAGCGG
CTACCACATCC
>HOIR5KG01BTMQD__(reversed) rank=0008799 x=630.0 y=1731.0 length=441
CATGCATGTCCAAGTACAAGCTTTCAAAAGCGAAACTGCGGATGGCTCATTAAATCAGTT
ATGGTTCCTTGGAGCGCATCCCCTTACATGGATAACTGTGGTAATTCTAGAGCTAATACA
TGCAATCAAGCGCCGACCTTACGGGAGGCGTGCTCTTATTAGGAACAAGACCAACCCGGG
TCCGCCCGGCTCCGTTGGTGAACTCTGGATAACCTGGCCGATCGCACGGTCTCTGCACCG
GCGACGGATCCTTCGAATGTCTGCCCTATCAACTTTCGATGGTACGTTATGCGCCTACCA
TGGTCGTAACGGGTAACGGAGAATCAGGGTTCGATTCCGGAGAGGGAGCATGAGAAACGG
CTACCACATCC
>HOIR5KG01AI6RA__(reversed) rank=0019080 x=101.0 y=1636.0 length=441
CATGCATGTCCAAGTACAAGCTTTCAAAAGCGAAACTGCGGATGGCTCATTAAATCAGTT
ATGGTTCCTTGGAGCGCATCCCCTTACATGGATAACTGTGGTAATTCTAGAGCTAATACA
TGCAATCAAGCGCCGACCTTACGGGAGGCGTGCTCTTATTAGGAACAAGACCAACCCGGG
TCCGCCCGGCTCCGTTGGTGAACTCTGGATAACCTGGCCGATCGCACGGTCTCTGCACCG
GCGACGGATCCTTCGAATGTCTGCCCTATCAACTTTCGATGGTACGTTATGCGCCTACCA
TGGTCGTAACGGGTAACGGAGAATCAGGGTTCGATTCCGGAGAGGGAGCATGAGAAACGG
CTACCACATCC
>HOIR5KG01BOYUT__(reversed) rank=0008860 x=577.0 y=1251.0 length=441
CATGCATGTCCAAGTACAAGCTTTCAAAAGCGAAACTGCGGATGGCTCATTAAATCAGTT
ATGGTTCCTTGGAGCGCATCCCCTTACATGGATAACTGTGGTAATTCTAGAGCTAATACA
TGCAATCAAGCGCCGACCTTACGGGAGGCGTGCTCTTATTAGGAACAAGACCAACCCGGG
TCCGCCCGGCTCCGTTGGTGAACTCTGGATAACCTGGCCGATCGCACGGTCTCTGCACCG
GCGACGGATCCTTCGAATGTCTGCCCTATCAACTTTCGATGGTACGTTATGCGCCTACCA
TGGTCGTAACGGGTAACGGAGAATCAGGGTTTGATTCCGGAGAGGGAGCTTGAGGAACGG
CTACCACATCC
>HOIR5KG01AAJTY__(reversed) rank=0008917 x=3.0 y=84.0 length=445
CATGCATGTCTAAGTACATACTTTTACTATGGTGAAACCGACGAATGGCTCATTAAATAC
AGTTATGGTTCCTTAGATCGTACAATCCTACTTGGATAACTGTGGTAATTCTAGAGCTAA
TACATGAAACTGACGCTCCGACCCTCTGGAAGAGCGCGTTTATTAGAACAAGACCAGTCG
GGGTTCTGCCCCGTACGATTGGTGATACTGGATAACTTTGTGCAGATCGCACGGCCTCGC
GCCGGCGACGTATCTTTCAAATGTCTGCCCTATCAACTGTCGATGGTACGTGATATGCCT
ACCATGGTTGTAACGGGTAACGGGGAATCAGGGTTCGATTCCGGAGAGGGAGCATGAGAA
ACGGCTACCACATCC
>HOIR5KG01BZ4QY__(reversed) rank=0008925 x=704.0 y=1912.0 length=441
CATGCAAGTCTAAGTACGAGCTCTCGTACAGTGAAACTGCGAATGGCTCATTAAATCAGT
TATGGTTCATTTGATCGTACAGTTTACTTGGATAACTGTGGTAATTCTAGAGCTAATACA
TGCGAGAAGCGCCGACCTCGCGGGAGGCGTGCATTTATCAGACCAAAAACCGGCCGCGTC
TTCGGGCGCGTTCGCCTTGGTGACTCTGGATAACTTTGCGGATCGCACGGTCTAGCACCG
GCGACGGATCATTCAAGTGTCTGCCCTATCAACTTTCGTCGGTACGGTATTTGCCTACCG
AGGTTCTTACGGGTGACGGGGAATCAGGGTTCGATTCCGGAGAGGGAGCCTGAGAAACGG
CTACCACATCC
>HOIR5KG01BGDH8__(reversed) rank=0012274 x=479.0 y=1742.0 length=441
CATGCAAGTCTAAGTACGAGCTCTCGTACAGTGAAACTGCGAATGGCTCATTAAATCAGT
TATGGTTCATTTGATCGTACAGTTTACTTGGATAACTGTGGTAATTCTAGAGCTAATACA
TGCGAGAAGCGCCGACCTCGCGGGAGGCGTGCATTTATCAGACCAAAAACCGGCCGCGTC
TTCGGGCGCGTTCGCCTTGGTGACTCTGGATAACTTTGCGGATCGCACGGTCTAGCACCG
GCGACGGATCATTCAAGTGTCTGCCCTATCAACTTTCGTCGGTACGGTATTTGCCTACCG
AGGTTCTTACGGGTGACGGGGAATCAGGGTTCGATTCCGGAGAGGGAGCCTGAGAAACGG
CTACCACATCC
>HOIR5KG01AD2FP__(reversed) rank=0013463 x=43.0 y=323.5 length=441
CATGCAAGTCTAAGTACGAGCTCTCGTACAGTGAAACTGCGAATGGCTCATTAAATCAGT
TATGGTTCATTTGATCGTACAGTTTACTTGGATAACTGTGGTAATTCTAGAGCTAATACA
TGCGAGAAGCGCCGACCTCGCGGGAGGCGTGCATTTATCAGACCAAAAACCGGCCGCGTC
TTCGGGCGCGTTCGCCTTGGTGACTCTGGATAACTTTGCGGATCGCACGGTCTAGCACCG
GCGACGGATCATTCAAGTGTCTGCCCTATCAACTTTCGTCGGTACGGTATTTGCCTACCG
AGGTTCTTACGGGTGACGGGGAATCAGGGTTCGATTCCGGAGAGGGAGCCTGAGAAACGG
CTACCACATCC
>HOIR5KG01AIEBN__(reversed) rank=0014984 x=92.0 y=1649.5 length=441
CATGCAAGTCTAAGTACGAGCTCTCGTACAGTGAAACTGCGAATGGCTCATTAAATCAGT
TATGGTTCATTTGATCGTACAGTTTACTTGGATAACTGTGGTAATTCTAGAGCTAATACA
TGCGAGAAGCGCCGACCTCGCGGGAGGCGTGCATTTATCAGACCAAAAACCGGCCGCGTC
TTCGGGCGCGTTCGCCTTGGTGACTCTGGATAACTTTGCGGATCGCACGGTCTAGCACCG
GCGACGGATCATTCAAGTGTCTGCCCTATCAACTTTCGTCGGTACGGTATTTGCCTACCG
AGGTTCTTACGGGTGACGGGGAATCAGGGTTCGATTCCGGAGAGGGAGCCTGAGAAACGG
CTACCACATCC
>HOIR5KG01AS3TY__(reversed) rank=0015470 x=214.5 y=1556.0 length=441
CATGCAAGTCTAAGTACGAGCTCTCGTACAGTGAAACTGCGAATGGCTCATTAAATCAGT
TATGGTTCATTTGATCGTACAGTTTACTTGGATAACTGTGGTAATTCTAGAGCTAATACA
TGCGAGAAGCGCCGACCTCGCGGGAGGCGTGCATTTATCAGACCAAAAACCGGCCGCGTC
TTCGGGCGCGTTCGCCTTGGTGACTCTGGATAACTTTGCGGATCGCACGGTCTAGCACCG
GCGACGGATCATTCAAGTGTCTGCCCTATCAACTTTCGTCGGTACGGTATTTGCCTACCG
AGGTTCTTACGGGTGACGGGGAATCAGGGTTCGATTCCGGAGAGGGAGCCTGAGAAACGG
CTACCACATCC
>HOIR5KG01AB4ZN__(reversed) rank=0015720 x=21.0 y=433.0 length=441
CATGCAAGTCTAAGTACGAGCTCTCGTACAGTGAAACTGCGAATGGCTCATTAAATCAGT
TATGGTTCATTTGATCGTACAGTTTACTTGGATAACTGTGGTAATTCTAGAGCTAATACA
TGCGAGAAGCGCCGACCTCGCGGGAGGCGTGCATTTATCAGACCAAAAACCGGCCGCGTC
TTCGGGCGCGTTCGCCTTGGTGACTCTGGATAACTTTGCGGATCGCACGGTCTAGCACCG
GCGACGGATCATTCAAGTGTCTGCCCTATCAACTTTCGTCGGTACGGTATTTGCCTACCG
AGGTTCTTACGGGTGACGGGGAATCAGGGTTCGATTCCGGAGAGGGAGCCTGAGAAACGG
CTACCACATCC
>HOIR5KG01AZHQY__(reversed) rank=0015960 x=287.0 y=520.0 length=441
CATGCAAGTCTAAGTACGAGCTCTCGTACAGTGAAACTGCGAATGGCTCATTAAATCAGT
TATGGTTCATTTGATCGTACAGTTTACTTGGATAACTGTGGTAATTCTAGAGCTAATACA
TGCGAGAAGCGCCGACCTCGCGGGAGGCGTGCATTTATCAGACCAAAAACCGGCCGCGTC
TTCGGGCGCGTTCGCCTTGGTGACTCTGGATAACTTTGCGGATCGCACGGTCTAGCACCG
GCGACGGATCATTCAAGTGTCTGCCCTATCAACTTTCGTCGGTACGGTATTTGCCTACCG
AGGTTCTTACGGGTGACGGGGAATCAGGGTTCGATTCCGGAGAGGGAGCCTGAGAAACGG
CTACCACATCC
>HOIR5KG01AV3ER__(reversed) rank=0016656 x=248.5 y=1713.0 length=441
CATGCAAGTCTAAGTACGAGCTCTCGTACAGTGAAACTGCGAATGGCTCATTAAATCAGT
TATGGTTCATTTGATCGTACAGTTTACTTGGATAACTGTGGTAATTCTAGAGCTAATACA
TGCGAGAAGCGCCGACCTCGCGGGAGGCGTGCATTTATCAGACCAAAAACCGGCCGCGTC
TTCGGGCGCGTTCGCCTTGGTGACTCTGGATAACTTTGCGGATCGCACGGTCTAGCACCG
GCGACGGATCATTCAAGTGTCTGCCCTATCAACTTTCGTCGGTACGGTATTTGCCTACCG
AGGTTCTTACGGGTGACGGGGAATCAGGGTTCGATTCCGGAGAGGGAGCCTGAGAAACGG
CTACCACATCC
>HOIR5KG01AK61G__(reversed) rank=0017419 x=124.5 y=1106.0 length=441
CATGCAAGTCTAAGTACGAGCTCTCGTACAGTGAAACTGCGAATGGCTCATTAAATCAGT
TATGGTTCATTTGATCGTACAGTTTACTTGGATAACTGTGGTAATTCTAGAGCTAATACA
TGCGAGAAGCGCCGACCTCGCGGGAGGCGTGCATTTATCAGACCAAAAACCGGCCGCGTC
TTCGGGCGCGTTCGCCTTGGTGACTCTGGATAACTTTGCGGATCGCACGGTCTAGCACCG
GCGACGGATCATTCAAGTGTCTGCCCTATCAACTTTCGTCGGTACGGTATTTGCCTACCG
AGGTTCTTACGGGTGACGGGGAATCAGGGTTCGATTCCGGAGAGGGAGCCTGAGAAACGG
CTACCACATCC
>HOIR5KG01AHKP3__(reversed) rank=0019724 x=83.0 y=153.5 length=441
CATGCAAGTCTAAGTACGAGCTCTCGTACAGTGAAACTGCGAATGGCTCATTAAATCAGT
TATGGTTCATTTGATCGTACAGTTTACTTGGATAACTGTGGTAATTCTAGAGCTAATACA
TGCGAGAAGCGCCGACCTCGCGGGAGGCGTGCATTTATCAGACCAAAAACCGGCCGCGTC
TTCGGGCGCGTTCGCCTTGGTGACTCTGGATAACTTTGCGGATCGCACGGTCTAGCACCG
GCGACGGATCATTCAAGTGTCTGCCCTATCAACTTTCGTCGGTACGGTATTTGCCTACCG
AGGTTCTTACGGGTGACGGGGAATCAGGGTTCGATTCCGGAGAGGGAGCCTGAGAAACGG
CTACCACATCC
>HOIR5KG01BQSEH__(reversed) rank=0008934 x=598.0 y=183.0 length=443
CATGCATGTCTAAGTACATACTTTTACATGGTGAAACCGCGAATGGCTCATTAAATCAGT
TATGGTTCCTTAGATCGTACAATCCTACTTGGATAACTGTGGTAATTCTAGAGCTAATAC
ATGAAACTGACGCTCCGACCCTCTGGGAAAGAGCGCGTTTATTAGAACAAGACCAGTCGG
GGTTCTGCCCCGTACGATTGGTGATACTGGATAACTTTGTGCAGATCGCACGGCCTCGCG
CCGGCGACGTATCTTTCAAATGTCTGCCCTATCAACTGTCGATGGTACGTGATATGCCTA
CCATGGTTGTAACGGGTAACGGGGAATCAGGGTTCGATTCCGGAGAGGGAGCATGAGAAA
CGGCTACCACATCC
>HOIR5KG01AHBFN__(reversed) rank=0008979 x=80.5 y=401.0 length=440
CATGCAAGTCTAAGTACGAGCTCTCGTACAGTGAAACTGCGAATGGCTCATTAAATCAGT
TATGGTTCATTTGATCGTACAGTTTACTTGGATAACTGTGGTAATTCTAGAGCTAATACA
TGCAAACAGCGCCGACTTCGCGGGAGGCGTGCTTTTATCAGACCAAAAACCGACCGCGGC
TCCGGCCGCGTTCGACTGGTGACTCTGGATAACCTGGCGGATCGCACGGTCTAGCACCGG
CGACGGATCATTCAAGTGTCTGCCCTATCAACTTTCGTCGGTACGGTATTCGCCTACCGA
GGTTCTTACGGGTAACGGGGAATCAGGGTTCGATTCCGGAGAGGGAGCCTGAGAAACGGC
TACCACATCC
>HOIR5KG01ADM6Y__(reversed) rank=0011034 x=38.5 y=1048.0 length=440
CATGCAAGTCTAAGTACGAGCTCTCGTACAGTGAAACTGCGAATGGCTCATTAAATCAGT
TATGGTTCATTTGATCGTACAGTTTACTTGGATAACTGTGGTAATTCTAGAGCTAATACA
TGCAAACAGCGCCGACTTCGCGGGAGGCGTGCTTTTATCAGACCAAAAACCGACCGCGGC
TCCGGCCGCGTTCGACTGGTGACTCTGGATAACCTGGCGGATCGCACGGTCTAGCACCGG
CGACGGATCATTCAAGTGTCTGCCCTATCAACTTTCGTCGGTACGGTATTCGCCTACCGA
GGTTCTTACGGGTAACGGGGAATCAGGGTTCGATTCCGGAGAGGGAGCCTGAGAAACGGC
TACCACATCC
>HOIR5KG01BC6HI__(reversed) rank=0009072 x=443.0 y=132.0 length=444
CATGCATGTCTAAGTACATACTTTTACATGGTGAAACCGCGAATGGCTCATTAAATCAGT
TATGGTTCCTTAGATCGTACAATCCTACTTGGATAACTGTGGTAATTCTAGAGCTAATAC
ATGAAACTGACGCTCCGACCCTCTGGGAAAGAGCGCGTTTATTAGAACAAGACCAGTCGG
GGTTCTGCCCCGTACGATTGGTGATACTGGATAACTTTGTGCAGATCGCACGGCCTCGCG
CTGGCGACGTATCTTTCAAATGTCTGCCCTATCAACTGTCGATGGTACGTGATATGCCTA
CCATGGTTGTAACGGGTAACGGGGAATCAGGGTTCGATTCCGGAGAGGGAGCATGAGAAA
CGGCTACCACATCC
>HOIR5KG01AR43R__(reversed) rank=0009097 x=203.5 y=1605.0 length=444
CATGCATGTCTAAGTACATACTTTTACATGGTGAAACCGCGAATGGCTCATTAAATCAGT
TATGGTTCCTTAGATCGTACAATCCTACTTGGATAACTGTGGTAATTCTAGAGCTAATAC
ATGAAACTGACGCTCCGACCCTCTGGGAAAGAGCGCGTTTATTAGAACAAGACCAGTCGG
GGTTCTGCCCCGTACGATTGGTGATACTGGATAACTTTGTGCAGATCGCACGGCCTCGCG
CCGGCGACGTATCTTTCAAATGTCTGCCCTATCAACTGTCGATGGTACGTGATATGCCTA
CCATGGTTGTAACGGGTAACGGGGAATCAGGGTTCGATTCCGGAGAGGGAGCATGAGAAA
CGGCTACCACATCC
>HOIR5KG01AZUAL__(reversed) rank=0009132 x=291.0 y=395.0 length=445
CATGCATGTCTAAGTACATACTTTTACATGGTGAAACCGCGAATGGCTCATTAAATCAGT
TATGGTTCCTTAGATCGTACAATCCTACTTGGATAACTGTGGTAATTCTAGAGCTAATAC
ATGAAAAAGGTCTCCGACCTGACGGAAAGAGAGCGTTTATTACAACAAGACCAGTCGGGG
TCGCAAGGCCCCGTCATATTGGTGAAACTGAATAACTTTGTGCAGATCGCACGGCCTCGC
GCCGGCGACAAATCTTTCAAATGTCTGCCCTATCAACTGACGATGGTACGTGATATGCCT
ACCATGGTTGTAACGGGTAACGGAGAATCAGGGTTCGATTCCGGAGAGGGAGCATGAGAA
ACGGCTACCACATCC
>HOIR5KG01ADJBN__(reversed) rank=0009141 x=37.0 y=129.0 length=445
CATGCATGTCTAAGTACATACTTTTACATGGTGAAACCGCGAATGGCTCATTAAATCAGT
TATGGTTCCTTAGATCGTACAATCCTACTTGGATAACTGTGGTAATTCTAGAGCTAATAC
ATGAAAAAGGTCTCCGACCTGACGGAAAGAGAGCGTTTATTACAACAAGACCAGTCGGGG
TCGCAAGGCCCCGTCATATTGGTGAAACTGAATAACTTTGTGCAGATCGCACGGCCTCGC
GCCGGCGACAAATCTTTCAAATGTCTGCCCTATCAACTGACGATGGTACGTGATATGCCT
ACCATGGTTGTAACGGGTAACGGAGAATCAGGGTTCGATTCCGGAGAGGGAGCATGAGAA
ACGGCTACCACATCC
>HOIR5KG01BME95__(reversed) rank=0010112 x=548.5 y=1355.0 length=445
CATGCATGTCTAAGTACATACTTTTACATGGTGAAACCGCGAATGGCTCATTAAATCAGT
TATGGTTCCTTAGATCGTACAATCCTACTTGGATAACTGTGGTAATTCTAGAGCTAATAC
ATGAAAAAGGTCTCCGACCTGACGGAAAGAGAGCGTTTATTACAACAAGACCAGTCGGGG
TCGCAAGGCCCCGTCATATTGGTGAAACTGAATAACTTTGTGCAGATCGCACGGCCTCGC
GCCGGCGACAAATCTTTCAAATGTCTGCCCTATCAACTGACGATGGTACGTGATATGCCT
ACCATGGTTGTAACGGGTAACGGAGAATCAGGGTTCGATTCCGGAGAGGGAGCATGAGAA
ACGGCTACCACATCC
>HOIR5KG01BBJBN__(reversed) rank=0011072 x=424.0 y=1281.0 length=445
CATGCATGTCTAAGTACATACTTTTACATGGTGAAACCGCGAATGGCTCATTAAATCAGT
TATGGTTCCTTAGATCGTACAATCCTACTTGGATAACTGTGGTAATTCTAGAGCTAATAC
ATGAAAAAGGTCTCCGACCTGACGGAAAGAGAGCGTTTATTACAACAAGACCAGTCGGGG
TCGCAAGGCCCCGTCATATTGGTGAAACTGAATAACTTTGTGCAGATCGCACGGCCTCGC
GCCGGCGACAAATCTTTCAAATGTCTGCCCTATCAACTGACGATGGTACGTGATATGCCT
ACCATGGTTGTAACGGGTAACGGAGAATCAGGGTTCGATTCCGGAGAGGGAGCATGAGAA
ACGGCTACCACATCC
>HOIR5KG01ARVCL__(reversed) rank=0011234 x=200.0 y=1251.0 length=445
CATGCATGTCTAAGTACATACTTTTACATGGTGAAACCGCGAATGGCTCATTAAATCAGT
TATGGTTCCTTAGATCGTACAATCCTACTTGGATAACTGTGGTAATTCTAGAGCTAATAC
ATGAAAAAGGTCTCCGACCTGACGGAAAGAGAGCGTTTATTACAACAAGACCAGTCGGGG
TCGCAAGGCCCCGTCATATTGGTGAAACTGAATAACTTTGTGCAGATCGCACGGCCTCGC
GCCGGCGACAAATCTTTCAAATGTCTGCCCTATCAACTGACGATGGTACGTGATATGCCT
ACCATGGTTGTAACGGGTAACGGAGAATCAGGGTTCGATTCCGGAGAGGGAGCATGAGAA
ACGGCTACCACATCC
>HOIR5KG01ASQB2__(reversed) rank=0012243 x=210.0 y=448.5 length=445
CATGCATGTCTAAGTACATACTTTTACATGGTGAAACCGCGAATGGCTCATTAAATCAGT
TATGGTTCCTTAGATCGTACAATCCTACTTGGATAACTGTGGTAATTCTAGAGCTAATAC
ATGAAAAAGGTCTCCGACCTGACGGAAAGAGAGCGTTTATTACAACAAGACCAGTCGGGG
TCGCAAGGCCCCGTCATATTGGTGAAACTGAATAACTTTGTGCAGATCGCACGGCCTCGC
GCCGGCGACAAATCTTTCAAATGTCTGCCCTATCAACTGACGATGGTACGTGATATGCCT
ACCATGGTTGTAACGGGTAACGGAGAATCAGGGTTCGATTCCGGAGAGGGAGCATGAGAA
ACGGCTACCACATCC
>HOIR5KG01AL29E__(reversed) rank=0015899 x=134.0 y=1904.0 length=445
CATGCATGTCTAAGTACATACTTTTACATGGTGAAACCGCGAATGGCTCATTAAATCAGT
TATGGTTCCTTAGATCGTACAATCCTACTTGGATAACTGTGGTAATTCTAGAGCTAATAC
ATGAAAAAGGTCTCCGACCTGACGGAAAGAGAGCGTTTATTACAACAAGACCAGTCGGGG
TCGCAAGGCCCCGTCATATTGGTGAAACTGAATAACTTTGTGCAGATCGCACGGCCTCGC
GCCGGCGACAAATCTTTCAAATGTCTGCCCTATCAACTGACGATGGTACGTGATATGCCT
ACCATGGTTGTAACGGGTAACGGAGAATCAGGGTTCGATTCCGGAGAGGGAGCATGAGAA
ACGGCTACCACATCC
>HOIR5KG01BC0MC__(reversed) rank=0016592 x=441.5 y=722.0 length=445
CATGCATGTCTAAGTACATACTTTTACATGGTGAAACCGCGAATGGCTCATTAAATCAGT
TATGGTTCCTTAGATCGTACAATCCTACTTGGATAACTGTGGTAATTCTAGAGCTAATAC
ATGAAAAAGGTCTCCGACCTGACGGAAAGAGAGCGTTTATTACAACAAGACCAGTCGGGG
TCGCAAGGCCCCGTCATATTGGTGAAACTGAATAACTTTGTGCAGATCGCACGGCCTCGC
GCCGGCGACAAATCTTTCAAATGTCTGCCCTATCAACTGACGATGGTACGTGATATGCCT
ACCATGGTTGTAACGGGTAACGGAGAATCAGGGTTCGATTCCGGAGAGGGAGCATGAGAA
ACGGCTACCACATCC
>HOIR5KG01ATYAA__(reversed) rank=0016740 x=224.0 y=64.0 length=445
CATGCATGTCTAAGTACATACTTTTACATGGTGAAACCGCGAATGGCTCATTAAATCAGT
TATGGTTCCTTAGATCGTACAATCCTACTTGGATAACTGTGGTAATTCTAGAGCTAATAC
ATGAAAAAGGTCTCCGACCTGACGGAAAGAGAGCGTTTATTACAACAAGACCAGTCGGGG
TCGCAAGGCCCCGTCATATTGGTGAAACTGAATAACTTTGTGCAGATCGCACGGCCTCGC
GCCGGCGACAAATCTTTCAAATGTCTGCCCTATCAACTGACGATGGTACGTGATATGCCT
ACCATGGTTGTAACGGGTAACGGAGAATCAGGGTTCGATTCCGGAGAGGGAGCATGAGAA
ACGGCTACCACATCC
>HOIR5KG01AVGNB__(reversed) rank=0016796 x=241.5 y=885.5 length=445
CATGCATGTCTAAGTACATACTTTTACATGGTGAAACCGCGAATGGCTCATTAAATCAGT
TATGGTTCCTTAGATCGTACAATCCTACTTGGATAACTGTGGTAATTCTAGAGCTAATAC
ATGAAAAAGGTCTCCGACCTGACGGAAAGAGAGCGTTTATTACAACAAGACCAGTCGGGG
TCGCAAGGCCCCGTCATATTGGTGAAACTGAATAACTTTGTGCAGATCGCACGGCCTCGC
GCCGGCGACAAATCTTTCAAATGTCTGCCCTATCAACTGACGATGGTACGTGATATGCCT
ACCATGGTTGTAACGGGTAACGGAGAATCAGGGTTCGATTCCGGAGAGGGAGCATGAGAA
ACGGCTACCACATCC
>HOIR5KG01BWO21__(reversed) rank=0017965 x=665.0 y=1387.0 length=445
CATGCATGTCTAAGTACATACTTTTACATGGTGAAACCGCGAATGGCTCATTAAATCAGT
TATGGTTCCTTAGATCGTACAATCCTACTTGGATAACTGTGGTAATTCTAGAGCTAATAC
ATGAAAAAGGTCTCCGACCTGACGGAAAGAGAGCGTTTATTACAACAAGACCAGTCGGGG
TCGCAAGGCCCCGTCATATTGGTGAAACTGAATAACTTTGTGCAGATCGCACGGCCTCGC
GCCGGCGACAAATCTTTCAAATGTCTGCCCTATCAACTGACGATGGTACGTGATATGCCT
ACCATGGTTGTAACGGGTAACGGAGAATCAGGGTTCGATTCCGGAGAGGGAGCATGAGAA
ACGGCTACCACATCC
>HOIR5KG01BDPY1__(reversed) rank=0018019 x=449.0 y=811.0 length=445
CATGCATGTCTAAGTACATACTTTTACATGGTGAAACCGCGAATGGCTCATTAAATCAGT
TATGGTTCCTTAGATCGTACAATCCTACTTGGATAACTGTGGTAATTCTAGAGCTAATAC
ATGAAAAAGGTCTCCGACCTGACGGAAAGAGAGCGTTTATTACAACAAGACCAGTCGGGG
TCGCAAGGCCCCGTCATATTGGTGAAACTGAATAACTTTGTGCAGATCGCACGGCCTCGC
GCCGGCGACAAATCTTTCAAATGTCTGCCCTATCAACTGACGATGGTACGTGATATGCCT
ACCATGGTTGTAACGGGTAACGGAGAATCAGGGTTCGATTCCGGAGAGGGAGCATGAGAA
ACGGCTACCACATCC
>HOIR5KG01AQGA9__(reversed) rank=0018839 x=184.5 y=643.0 length=445
CATGCATGTCTAAGTACATACTTTTACATGGTGAAACCGCGAATGGCTCATTAAATCAGT
TATGGTTCCTTAGATCGTACAATCCTACTTGGATAACTGTGGTAATTCTAGAGCTAATAC
ATGAAAAAGGTCTCCGACCTGACGGAAAGAGAGCGTTTATTACAACAAGACCAGTCGGGG
TCGCAAGGCCCCGTCATATTGGTGAAACTGAATAACTTTGTGCAGATCGCACGGCCTCGC
GCCGGCGACAAATCTTTCAAATGTCTGCCCTATCAACTGACGATGGTACGTGATATGCCT
ACCATGGTTGTAACGGGTAACGGAGAATCAGGGTTCGATTCCGGAGAGGGAGCATGAGAA
ACGGCTACCACATCC
>HOIR5KG01ANGFU__(reversed) rank=0018962 x=150.0 y=104.0 length=445
CATGCATGTCTAAGTACATACTTTTACATGGTGAAACCGCGAATGGCTCATTAAATCAGT
TATGGTTCCTTAGATCGTACAATCCTACTTGGATAACTGTGGTAATTCTAGAGCTAATAC
ATGAAAAAGGTCTCCGACCTGACGGAAAGAGAGCGTTTATTACAACAAGACCAGTCGGGG
TCGCAAGGCCCCGTCATATTGGTGAAACTGAATAACTTTGTGCAGATCGCACGGCCTCGC
GCCGGCGACAAATCTTTCAAATGTCTGCCCTATCAACTGACGATGGTACGTGATATGCCT
ACCATGGTTGTAACGGGTAACGGAGAATCAGGGTTCGATTCCGGAGAGGGAGCATGAGAA
ACGGCTACCACATCC
>HOIR5KG01AEF85__(reversed) rank=0019061 x=47.0 y=1847.5 length=445
CATGCATGTCTAAGTACATACTTTTACATGGTGAAACCGCGAATGGCTCATTAAATCAGT
TATGGTTCCTTAGATCGTACAATCCTACTTGGATAACTGTGGTAATTCTAGAGCTAATAC
ATGAAAAAGGTCTCCGACCTGACGGAAAGAGAGCGTTTATTACAACAAGACCAGTCGGGG
TCGCAAGGCCCCGTCATATTGGTGAAACTGAATAACTTTGTGCAGATCGCACGGCCTCGC
GCCGGCGACAAATCTTTCAAATGTCTGCCCTATCAACTGACGATGGTACGTGATATGCCT
ACCATGGTTGTAACGGGTAACGGAGAATCAGGGTTCGATTCCGGAGAGGGAGCATGAGAA
ACGGCTACCACATCC
>HOIR5KG01ANPXD__(reversed) rank=0009281 x=153.5 y=111.0 length=440
CATGCAAGTCTAAGTACGAGCTCTCGTACAGTGAAACTGCGAATGGCTCATTAAATCAGT
TATGGTTCATTTGATCGTACAGTTTACTTGGATAACTGTGGTAATTCTAGAGCTAATACA
TGCGAGAAGCGCCGACCTCGCGGGAGGCGTGCATTTATCAGACCAAAAACCGGCCGCGTC
TTCGGGCGCGTTCGCCTTGGTGACTCTGGATAACTTTGCGGATCGCACGGTCTAGCACCG
GCGACGGATCATTCAAGTGTCTGCCCTATCAACTTTCGTCGGTACGGTATTTGCCTACCG
AGGTTCTTACGGGTGACGGGGAATCAGGGTTCGATTCCGGAGAGGGAGCCTGAGAAACGG
CTACCACATCC
>HOIR5KG01BIQ13__(reversed) rank=0009411 x=506.0 y=2025.0 length=441
CATGCATGTCCAAGTACAAGCTTTCAAAAGCGAAACTGCGGATGGCTCATTAAATCAGTT
ATGGTTCCTTGGAGCGCATCCCCTTACATGGATAACTGTGGTAATTCTAGAGCTAATACA
TGCAATCAAGCGCCGACCTTACGGGAGGCGTGCTCTTATTAGGAACAAGACCAACCCGGG
TCCGCCCGGCTCCGTTGGTGAACTCTGGATAACCTGGCCGATCGCACGGTCTCTGCACCG
GCGACGGATCCTTCGAATGTCTGCCCTATCAACTTTCGATGGTACGTTATGCGCCTACCA
TGGTCGTAACGGGTAACGGAGAATCAGGGTTCGATTCCGGAGAGGGAGCTTGAGAAACGG
CTACCACATCC
>HOIR5KG01AS9PD__(reversed) rank=0009875 x=216.0 y=975.0 length=441
CATGCATGTCCAAGTACAAGCTTTCAAAAGCGAAACTGCGGATGGCTCATTAAATCAGTT
ATGGTTCCTTGGAGCGCATCCCCTTACATGGATAACTGTGGTAATTCTAGAGCTAATACA
TGCAATCAAGCGCCGACCTTACGGGAGGCGTGCTCTTATTAGGAACAAGACCAACCCGGG
TCCGCCCGGCTCCGTTGGTGAACTCTGGATAACCTGGCCGATCGCACGGTCTCTGCACCG
GCGACGGATCCTTCGAATGTCTGCCCTATCAACTTTCGATGGTACGTTATGCGCCTACCA
TGGTCGTAACGGGTAACGGAGAATCAGGGTTCGATTCCGGAGAGGGAGCTTGAGAAACGG
CTACCACATCC
>HOIR5KG01AGZON__(reversed) rank=0011123 x=76.0 y=1557.0 length=441
CATGCATGTCCAAGTACAAGCTTTCAAAAGCGAAACTGCGGATGGCTCATTAAATCAGTT
ATGGTTCCTTGGAGCGCATCCCCTTACATGGATAACTGTGGTAATTCTAGAGCTAATACA
TGCAATCAAGCGCCGACCTTACGGGAGGCGTGCTCTTATTAGGAACAAGACCAACCCGGG
TCCGCCCGGCTCCGTTGGTGAACTCTGGATAACCTGGCCGATCGCACGGTCTCTGCACCG
GCGACGGATCCTTCGAATGTCTGCCCTATCAACTTTCGATGGTACGTTATGCGCCTACCA
TGGTCGTAACGGGTAACGGAGAATCAGGGTTCGATTCCGGAGAGGGAGCTTGAGAAACGG
CTACCACATCC
>HOIR5KG01BNSZB__(reversed) rank=0012491 x=564.0 y=229.0 length=441
CATGCATGTCCAAGTACAAGCTTTCAAAAGCGAAACTGCGGATGGCTCATTAAATCAGTT
ATGGTTCCTTGGAGCGCATCCCCTTACATGGATAACTGTGGTAATTCTAGAGCTAATACA
TGCAATCAAGCGCCGACCTTACGGGAGGCGTGCTCTTATTAGGAACAAGACCAACCCGGG
TCCGCCCGGCTCCGTTGGTGAACTCTGGATAACCTGGCCGATCGCACGGTCTCTGCACCG
GCGACGGATCCTTCGAATGTCTGCCCTATCAACTTTCGATGGTACGTTATGCGCCTACCA
TGGTCGTAACGGGTAACGGAGAATCAGGGTTCGATTCCGGAGAGGGAGCTTGAGAAACGG
CTACCACATCC
>HOIR5KG01AATN0__(reversed) rank=0015830 x=6.0 y=542.5 length=441
CATGCATGTCCAAGTACAAGCTTTCAAAAGCGAAACTGCGGATGGCTCATTAAATCAGTT
ATGGTTCCTTGGAGCGCATCCCCTTACATGGATAACTGTGGTAATTCTAGAGCTAATACA
TGCAATCAAGCGCCGACCTTACGGGAGGCGTGCTCTTATTAGGAACAAGACCAACCCGGG
TCCGCCCGGCTCCGTTGGTGAACTCTGGATAACCTGGCCGATCGCACGGTCTCTGCACCG
GCGACGGATCCTTCGAATGTCTGCCCTATCAACTTTCGATGGTACGTTATGCGCCTACCA
TGGTCGTAACGGGTAACGGAGAATCAGGGTTCGATTCCGGAGAGGGAGCTTGAGAAACGG
CTACCACATCC
>HOIR5KG01AE12L__(reversed) rank=0016758 x=54.0 y=1451.5 length=441
CATGCATGTCCAAGTACAAGCTTTCAAAAGCGAAACTGCGGATGGCTCATTAAATCAGTT
ATGGTTCCTTGGAGCGCATCCCCTTACATGGATAACTGTGGTAATTCTAGAGCTAATACA
TGCAATCAAGCGCCGACCTTACGGGAGGCGTGCTCTTATTAGGAACAAGACCAACCCGGG
TCCGCCCGGCTCCGTTGGTGAACTCTGGATAACCTGGCCGATCGCACGGTCTCTGCACCG
GCGACGGATCCTTCGAATGTCTGCCCTATCAACTTTCGATGGTACGTTATGCGCCTACCA
TGGTCGTAACGGGTAACGGAGAATCAGGGTTCGATTCCGGAGAGGGAGCTTGAGAAACGG
CTACCACATCC
>HOIR5KG01ATM1S__(reversed) rank=0018372 x=220.0 y=1886.5 length=441
CATGCATGTCCAAGTACAAGCTTTCAAAAGCGAAACTGCGGATGGCTCATTAAATCAGTT
ATGGTTCCTTGGAGCGCATCCCCTTACATGGATAACTGTGGTAATTCTAGAGCTAATACA
TGCAATCAAGCGCCGACCTTACGGGAGGCGTGCTCTTATTAGGAACAAGACCAACCCGGG
TCCGCCCGGCTCCGTTGGTGAACTCTGGATAACCTGGCCGATCGCACGGTCTCTGCACCG
GCGACGGATCCTTCGAATGTCTGCCCTATCAACTTTCGATGGTACGTTATGCGCCTACCA
TGGTCGTAACGGGTAACGGAGAATCAGGGTTCGATTCCGGAGAGGGAGCTTGAGAAACGG
CTACCACATCC
>HOIR5KG01A5QRG__(reversed) rank=0019106 x=358.0 y=1322.5 length=441
CATGCATGTCCAAGTACAAGCTTTCAAAAGCGAAACTGCGGATGGCTCATTAAATCAGTT
ATGGTTCCTTGGAGCGCATCCCCTTACATGGATAACTGTGGTAATTCTAGAGCTAATACA
TGCAATCAAGCGCCGACCTTACGGGAGGCGTGCTCTTATTAGGAACAAGACCAACCCGGG
TCCGCCCGGCTCCGTTGGTGAACTCTGGATAACCTGGCCGATCGCACGGTCTCTGCACCG
GCGACGGATCCTTCGAATGTCTGCCCTATCAACTTTCGATGGTACGTTATGCGCCTACCA
TGGTCGTAACGGGTAACGGAGAATCAGGGTTCGATTCCGGAGAGGGAGCTTGAGAAACGG
CTACCACATCC
>HOIR5KG01APRW1__(reversed) rank=0019642 x=176.0 y=1795.0 length=441
CATGCATGTCCAAGTACAAGCTTTCAAAAGCGAAACTGCGGATGGCTCATTAAATCAGTT
ATGGTTCCTTGGAGCGCATCCCCTTACATGGATAACTGTGGTAATTCTAGAGCTAATACA
TGCAATCAAGCGCCGACCTTACGGGAGGCGTGCTCTTATTAGGAACAAGACCAACCCGGG
TCCGCCCGGCTCCGTTGGTGAACTCTGGATAACCTGGCCGATCGCACGGTCTCTGCACCG
GCGACGGATCCTTCGAATGTCTGCCCTATCAACTTTCGATGGTACGTTATGCGCCTACCA
TGGTCGTAACGGGTAACGGAGAATCAGGGTTCGATTCCGGAGAGGGAGCTTGAGAAACGG
CTACCACATCC
>HOIR5KG01BYR3Q__(reversed) rank=0019784 x=689.0 y=308.0 length=441
CATGCATGTCCAAGTACAAGCTTTCAAAAGCGAAACTGCGGATGGCTCATTAAATCAGTT
ATGGTTCCTTGGAGCGCATCCCCTTACATGGATAACTGTGGTAATTCTAGAGCTAATACA
TGCAATCAAGCGCCGACCTTACGGGAGGCGTGCTCTTATTAGGAACAAGACCAACCCGGG
TCCGCCCGGCTCCGTTGGTGAACTCTGGATAACCTGGCCGATCGCACGGTCTCTGCACCG
GCGACGGATCCTTCGAATGTCTGCCCTATCAACTTTCGATGGTACGTTATGCGCCTACCA
TGGTCGTAACGGGTAACGGAGAATCAGGGTTCGATTCCGGAGAGGGAGCTTGAGAAACGG
CTACCACATCC
>HOIR5KG01ARY36__(reversed) rank=0009695 x=201.5 y=2036.0 length=441
CATGCAAGTCTAAGTACGAGCTCTCGTACAGTGAAACTGCGAATGGCTCATTAAATCAGT
TATGGTTCATTTGATCGTACAGTTTACTTGGATAACTGTGGTAATTCTAGAGCTAATACA
TGCGAGAAGCGCCGACCTCGCGGGAGGCGTGCATTTATCAGACCAAAAACCGGCCGCGTC
TTCGGGCGCGTTCGCCTTGGTGACTCTGGATAACTTTGCGGATCGCACGGTCTAGCACCG
GCGACGGATCATTCAAGTGTCTGCCCTATCAACTTTCGTCGGTACGGTATTTGCCTACCG
AGGTTCTTACGGGTGACGGGGAATCATGGTTCGATTCCGGAGAGGGAGCCTGAGAAACGG
CTACCACATCC
>HOIR5KG01AA6FV__(reversed) rank=0009932 x=10.0 y=713.5 length=441
CATGCAAGTCTAAGTACGAGCTCTCGTACAGTGAAACTGCGAATGGCTCATTAAATCAGT
TATGGTTCATTTGATCGTACAGTTTACTTGGATAACTGTGGTAATTCTAGAGCTAATACA
TGCGAGAAGCGCCGACCCCGCGGGAGGCGTGCATTTATCAGACCAAAAACCGGCCGCGTC
TTCGGGCGCGTTCGCCTTGGTGACTCTGGATAACTTTGCGGATCGCACGGTCTAGCACCG
GCGACGGATCATTCAAGTGTCTGCCCTATCAACTTTCGTCGGTACGGTATTTGCCTACCG
AGGTTCTTACGGGTGACGGGGAATCAGGGTTCGATTCCGGAGAGGGAGCCTGAGAAACGG
CTACCACATCC
>HOIR5KG01BCCCJ__(reversed) rank=0012283 x=433.0 y=2033.5 length=441
CATGCAAGTCTAAGTACGAGCTCTCGTACAGTGAAACTGCGAATGGCTCATTAAATCAGT
TATGGTTCATTTGATCGTACAGTTTACTTGGATAACTGTGGTAATTCTAGAGCTAATACA
TGCGAGAAGCGCCGACCCCGCGGGAGGCGTGCATTTATCAGACCAAAAACCGGCCGCGTC
TTCGGGCGCGTTCGCCTTGGTGACTCTGGATAACTTTGCGGATCGCACGGTCTAGCACCG
GCGACGGATCATTCAAGTGTCTGCCCTATCAACTTTCGTCGGTACGGTATTTGCCTACCG
AGGTTCTTACGGGTGACGGGGAATCAGGGTTCGATTCCGGAGAGGGAGCCTGAGAAACGG
CTACCACATCC
>HOIR5KG01ABVMK__(reversed) rank=0010030 x=18.0 y=586.0 length=444
CATGCATGTCTAAGTACATACTTTTACATGGTGAAACCGCGAATGGCTCATTAAATCAGT
TATGGTTCCTTAGATCGTACAATCCTACTTGGATAACTGTGGTAATTCTAGAGCTAATAC
ATGAAACTGACGCTCCGACCCTCTGGGAAAGAGCGCGTTTATTAGAACAAGACCAGTCGG
GGTTCTGCCCCGTACGATTGGTGATACTGGATAACTTTGTGCAGATCGCACGGCCTCGCG
CCGGCGACGTATCTTTCAAATGTCTGCCCTATCAACTGTCGATGGTACGTGATATGCCTA
CCATGGTTGTAACGGGTAACGGGGAATCAGGGTTCGATTCCGGAGAGGGAGCATGAGAAA
CGGCTACCACATCC
>HOIR5KG01AE7N6__(reversed) rank=0011691 x=56.0 y=516.5 length=444
CATGCATGTCTAAGTACATACTTTTACATGGTGAAACCGCGAATGGCTCATTAAATCAGT
TATGGTTCCTTAGATCGTACAATCCTACTTGGATAACTGTGGTAATTCTAGAGCTAATAC
ATGAAACTGACGCTCCGACCCTCTGGGAAAGAGCGCGTTTATTAGAACAAGACCAGTCGG
GGTTCTGCCCCGTACGATTGGTGATACTGGATAACTTTGTGCAGATCGCACGGCCTCGCG
CCGGCGACGTATCTTTCAAATGTCTGCCCTATCAACTGTCGATGGTACGTGATATGCCTA
CCATGGTTGTAACGGGTAACGGGGAATCAGGGTTCGATTCCGGAGAGGGAGCATGAGAAA
CGGCTACCACATCC
>HOIR5KG01A7Z7Q__(reversed) rank=0012999 x=384.0 y=388.0 length=444
CATGCATGTCTAAGTACATACTTTTACATGGTGAAACCGCGAATGGCTCATTAAATCAGT
TATGGTTCCTTAGATCGTACAATCCTACTTGGATAACTGTGGTAATTCTAGAGCTAATAC
ATGAAACTGACGCTCCGACCCTCTGGGAAAGAGCGCGTTTATTAGAACAAGACCAGTCGG
GGTTCTGCCCCGTACGATTGGTGATACTGGATAACTTTGTGCAGATCGCACGGCCTCGCG
CCGGCGACGTATCTTTCAAATGTCTGCCCTATCAACTGTCGATGGTACGTGATATGCCTA
CCATGGTTGTAACGGGTAACGGGGAATCAGGGTTCGATTCCGGAGAGGGAGCATGAGAAA
CGGCTACCACATCC
>HOIR5KG01AFBT9__(reversed) rank=0013359 x=57.5 y=1823.0 length=444
CATGCATGTCTAAGTACATACTTTTACATGGTGAAACCGCGAATGGCTCATTAAATCAGT
TATGGTTCCTTAGATCGTACAATCCTACTTGGATAACTGTGGTAATTCTAGAGCTAATAC
ATGAAACTGACGCTCCGACCCTCTGGGAAAGAGCGCGTTTATTAGAACAAGACCAGTCGG
GGTTCTGCCCCGTACGATTGGTGATACTGGATAACTTTGTGCAGATCGCACGGCCTCGCG
CCGGCGACGTATCTTTCAAATGTCTGCCCTATCAACTGTCGATGGTACGTGATATGCCTA
CCATGGTTGTAACGGGTAACGGGGAATCAGGGTTCGATTCCGGAGAGGGAGCATGAGAAA
CGGCTACCACATCC
>HOIR5KG01AC68J__(reversed) rank=0016772 x=33.0 y=849.5 length=444
CATGCATGTCTAAGTACATACTTTTACATGGTGAAACCGCGAATGGCTCATTAAATCAGT
TATGGTTCCTTAGATCGTACAATCCTACTTGGATAACTGTGGTAATTCTAGAGCTAATAC
ATGAAACTGACGCTCCGACCCTCTGGGAAAGAGCGCGTTTATTAGAACAAGACCAGTCGG
GGTTCTGCCCCGTACGATTGGTGATACTGGATAACTTTGTGCAGATCGCACGGCCTCGCG
CCGGCGACGTATCTTTCAAATGTCTGCCCTATCAACTGTCGATGGTACGTGATATGCCTA
CCATGGTTGTAACGGGTAACGGGGAATCAGGGTTCGATTCCGGAGAGGGAGCATGAGAAA
CGGCTACCACATCC
>HOIR5KG01AML7O__(reversed) rank=0016840 x=140.0 y=1890.0 length=444
CATGCATGTCTAAGTACATACTTTTACATGGTGAAACCGCGAATGGCTCATTAAATCAGT
TATGGTTCCTTAGATCGTACAATCCTACTTGGATAACTGTGGTAATTCTAGAGCTAATAC
ATGAAACTGACGCTCCGACCCTCTGGGAAAGAGCGCGTTTATTAGAACAAGACCAGTCGG
GGTTCTGCCCCGTACGATTGGTGATACTGGATAACTTTGTGCAGATCGCACGGCCTCGCG
CCGGCGACGTATCTTTCAAATGTCTGCCCTATCAACTGTCGATGGTACGTGATATGCCTA
CCATGGTTGTAACGGGTAACGGGGAATCAGGGTTCGATTCCGGAGAGGGAGCATGAGAAA
CGGCTACCACATCC
>HOIR5KG01AA942__(reversed) rank=0017148 x=11.0 y=1412.0 length=444
CATGCATGTCTAAGTACATACTTTTACATGGTGAAACCGCGAATGGCTCATTAAATCAGT
TATGGTTCCTTAGATCGTACAATCCTACTTGGATAACTGTGGTAATTCTAGAGCTAATAC
ATGAAACTGACGCTCCGACCCTCTGGGAAAGAGCGCGTTTATTAGAACAAGACCAGTCGG
GGTTCTGCCCCGTACGATTGGTGATACTGGATAACTTTGTGCAGATCGCACGGCCTCGCG
CCGGCGACGTATCTTTCAAATGTCTGCCCTATCAACTGTCGATGGTACGTGATATGCCTA
CCATGGTTGTAACGGGTAACGGGGAATCAGGGTTCGATTCCGGAGAGGGAGCATGAGAAA
CGGCTACCACATCC
>HOIR5KG01AVYXM__(reversed) rank=0017651 x=247.5 y=8.0 length=444
CATGCATGTCTAAGTACATACTTTTACATGGTGAAACCGCGAATGGCTCATTAAATCAGT
TATGGTTCCTTAGATCGTACAATCCTACTTGGATAACTGTGGTAATTCTAGAGCTAATAC
ATGAAACTGACGCTCCGACCCTCTGGGAAAGAGCGCGTTTATTAGAACAAGACCAGTCGG
GGTTCTGCCCCGTACGATTGGTGATACTGGATAACTTTGTGCAGATCGCACGGCCTCGCG
CCGGCGACGTATCTTTCAAATGTCTGCCCTATCAACTGTCGATGGTACGTGATATGCCTA
CCATGGTTGTAACGGGTAACGGGGAATCAGGGTTCGATTCCGGAGAGGGAGCATGAGAAA
CGGCTACCACATCC
>HOIR5KG01AHYIQ__(reversed) rank=0017955 x=87.0 y=1648.0 length=444
CATGCATGTCTAAGTACATACTTTTACATGGTGAAACCGCGAATGGCTCATTAAATCAGT
TATGGTTCCTTAGATCGTACAATCCTACTTGGATAACTGTGGTAATTCTAGAGCTAATAC
ATGAAACTGACGCTCCGACCCTCTGGGAAAGAGCGCGTTTATTAGAACAAGACCAGTCGG
GGTTCTGCCCCGTACGATTGGTGATACTGGATAACTTTGTGCAGATCGCACGGCCTCGCG
CCGGCGACGTATCTTTCAAATGTCTGCCCTATCAACTGTCGATGGTACGTGATATGCCTA
CCATGGTTGTAACGGGTAACGGGGAATCAGGGTTCGATTCCGGAGAGGGAGCATGAGAAA
CGGCTACCACATCC
>HOIR5KG01AW75X__(reversed) rank=0010162 x=261.0 y=1283.0 length=448
CATGCATGTCTAAGTACACGCCTTAACACGGCTAAACTGCGAATGGCTCATTAAATCAGT
TATGGTTCCTTAGATCGTACAATCCTACTTGGATAACTGTGGCAATTCTAGAGCTAATAC
ATGCAACACAGCTCCGACCTCACGGGAAGAGCGCTTTTGTTAGCCCAAAACCAACGCGTC
GCCTTCGGGCGGCGCTCACTGTGGTGACTCTGGACAACTTTGTGCCGATCGCACGGCCCT
AGCGCCGGCGACGTATCTTTCAAGTGTCTGCCCTATCAACTTTCGATGGTACGTGCTATG
CCTACCATGGTGATAACGGGTAACGGGGAATCAGGGTTCGATTCCGGAGAGGGAGCATGA
GATACGGCTACCACATCC
>HOIR5KG01AP0EH__(reversed) rank=0010279 x=179.0 y=503.5 length=448
CATGCATGTCTAAGTACACGCCTTAACACGGCTAAACTGCGAATGGCTCATTAAATCAGT
TATGGTTCCTTAGATCGTACAATCCTACTTGGATAACTGTGGCAATTCTAGAGCTAATAC
ATGCAACACAGCTCCGACCTCACGGGAAGAGCGCTTTTGTTAGCCCAAAACCAACGCGTC
GCCTTCGGGCGGCGCTCACTGTGGTGACTCTGGACAACTTTGTGCCGATCGCACGGCCCT
AGCGCCGGCGACGTATCTTTCAAGTGTCTGCCCTATCAACTTTCGATGGTACGTGCTATG
CCTACCATGGTGATAACGGGTAACGGGGAATCAGGGTTCGATTCCGGAGAGGGAGCATGA
GATACGGCTACCACATCC
>HOIR5KG01B3MKO__(reversed) rank=0013429 x=744.0 y=1142.0 length=448
CATGCATGTCTAAGTACACGCCTTAACACGGCTAAACTGCGAATGGCTCATTAAATCAGT
TATGGTTCCTTAGATCGTACAATCCTACTTGGATAACTGTGGCAATTCTAGAGCTAATAC
ATGCAACACAGCTCCGACCTCACGGGAAGAGCGCTTTTGTTAGCCCAAAACCAACGCGTC
GCCTTCGGGCGGCGCTCACTGTGGTGACTCTGGACAACTTTGTGCCGATCGCACGGCCCT
AGCGCCGGCGACGTATCTTTCAAGTGTCTGCCCTATCAACTTTCGATGGTACGTGCTATG
CCTACCATGGTGATAACGGGTAACGGGGAATCAGGGTTCGATTCCGGAGAGGGAGCATGA
GATACGGCTACCACATCC
>HOIR5KG01BEK3X__(reversed) rank=0017084 x=459.0 y=203.0 length=448
CATGCATGTCTAAGTACACGCCTTAACACGGCTAAACTGCGAATGGCTCATTAAATCAGT
TATGGTTCCTTAGATCGTACAATCCTACTTGGATAACTGTGGCAATTCTAGAGCTAATAC
ATGCAACACAGCTCCGACCTCACGGGAAGAGCGCTTTTGTTAGCCCAAAACCAACGCGTC
GCCTTCGGGCGGCGCTCACTGTGGTGACTCTGGACAACTTTGTGCCGATCGCACGGCCCT
AGCGCCGGCGACGTATCTTTCAAGTGTCTGCCCTATCAACTTTCGATGGTACGTGCTATG
CCTACCATGGTGATAACGGGTAACGGGGAATCAGGGTTCGATTCCGGAGAGGGAGCATGA
GATACGGCTACCACATCC
>HOIR5KG01AU04R__(reversed) rank=0017777 x=236.0 y=1257.5 length=448
CATGCATGTCTAAGTACACGCCTTAACACGGCTAAACTGCGAATGGCTCATTAAATCAGT
TATGGTTCCTTAGATCGTACAATCCTACTTGGATAACTGTGGCAATTCTAGAGCTAATAC
ATGCAACACAGCTCCGACCTCACGGGAAGAGCGCTTTTGTTAGCCCAAAACCAACGCGTC
GCCTTCGGGCGGCGCTCACTGTGGTGACTCTGGACAACTTTGTGCCGATCGCACGGCCCT
AGCGCCGGCGACGTATCTTTCAAGTGTCTGCCCTATCAACTTTCGATGGTACGTGCTATG
CCTACCATGGTGATAACGGGTAACGGGGAATCAGGGTTCGATTCCGGAGAGGGAGCATGA
GATACGGCTACCACATCC
>HOIR5KG01ANZ14__(reversed) rank=0018230 x=156.5 y=954.0 length=448
CATGCATGTCTAAGTACACGCCTTAACACGGCTAAACTGCGAATGGCTCATTAAATCAGT
TATGGTTCCTTAGATCGTACAATCCTACTTGGATAACTGTGGCAATTCTAGAGCTAATAC
ATGCAACACAGCTCCGACCTCACGGGAAGAGCGCTTTTGTTAGCCCAAAACCAACGCGTC
GCCTTCGGGCGGCGCTCACTGTGGTGACTCTGGACAACTTTGTGCCGATCGCACGGCCCT
AGCGCCGGCGACGTATCTTTCAAGTGTCTGCCCTATCAACTTTCGATGGTACGTGCTATG
CCTACCATGGTGATAACGGGTAACGGGGAATCAGGGTTCGATTCCGGAGAGGGAGCATGA
GATACGGCTACCACATCC
>HOIR5KG01BRL4R__(reversed) rank=0010364 x=607.5 y=1849.0 length=444
CATGCATGTCTAAGTACATACTTTTACATGGTGAAACCGCGAATGGCTCATTAAATCAGT
TATGGTTCCTTAGATCGTACAATCCTACTTGGATAACTGTGGTAATTCTAGAGCTAATAC
ATGAAACTGACGCTCCGACCCTCTGGGAAAGAGCGCGTTTATTAGAACAAGACCAGTCGG
GGTTCTGCCCCGTACGATTGGTGATACTGGATAACTTTGTGCAGATCGCACGGCCTCGCG
CCGGCGACGTATCTTTCAAATGTCTGCCCTATCAACTGTCGATGGTACGTGATATGCCTA
CCATGGTTGTAGCGGGTAACGGGGAATCAGGGTTCGATTCCGGAGAGGGAGCATGAGAAA
CGGCTACCACATCC
>HOIR5KG01A31YN__(reversed) rank=0010478 x=339.5 y=349.5 length=444
CATGCATGTCTAAGTACATACTTTTACATGGTGAAACCGCGAATGGCTCATTAAATCAGT
TATGGTTCCTTAGATCGTACAATCCTACTTGGATAACTGTGGTAATTCTAGAGCTAATAC
ATGAAACTGACGCTCCGACCCTCTGGGAAAGAGCGCGTTTATTAGAACAAGACCAGTCGG
GGTTCTGCCCCGTACGATTGGTGATACTGGATAACTTTGTGCAGATCGCACGGCCTCGCG
CCGGCGACGTATCCTTCAAATGTCTGCCCTATCAACTGTCGATGGTACGTGATATGCCTA
CCATGGTTGTAACGGGTAACGGGGAATCAGGGTTCGATTCCGGAGAGGGAGCATGAGAAA
CGGCTACCACATCC
>HOIR5KG01BP05A__(reversed) rank=0010785 x=589.0 y=1724.5 length=444
CATGCATGTCTAAGTACATACTTTTACATGGTGAAACCGCGAATGGCTCATTAAATCAGT
TATGGTTCCTTAGATCGTACAATCCTACTTGGATAACTGTGGTAATTCTAGAGCTAATAC
ATGAAACTGACGCTCCGACCCTCTGGGAAAGAGCGCGTTTATTAGAACAAGACCAGTCGG
GGTTCTGCCCCGTACGATTGGTGATACTGGATAACTTTGTGCAGATCGCACGGCCTCGCG
CCGGCGACGTATCTTTCAAATGTCTGCCCTATCAACTGTCGATGGTACGTGATATGCCTA
CCATGGTTGTAACGGGTAACGGGGAATCAGGGTTCGATTCCGGAGAGGGAGCATGAAAAA
CGGCTACCACATCC
>HOIR5KG01AA92A__(reversed) rank=0010806 x=11.0 y=1312.0 length=440
CATGCAAGTCTAAGTACGAGCTCTCGTACAGTGAAACTGCGAATGGCTCATTAAATCAGT
TATGGTTCATTTGATCGTACAGTTTACTTGGATAACTGTGGTAATTCTAGAGCTAATACA
TGCGAGAAGCGCCGACCTCGCGGGAGGCGTGCATTTATCAGACCAAAAACCGGCCGCGTC
TTCGGGCGCGTTCGCCTTGGTGACTCTGGATAACTTTGCGGATCGCACGGTCTAGCACCG
GCGACGGATCATTCAAGTGTCTGCCCTATCAACTTTCGTCGGTACGGTATTTGCCTACCG
AGGTTCTTACGGGTGACGGGGAATCAGGGTTCGATTCCGGAGAGGGAGCCTGAGAAACGG
CTACCACATCC
>HOIR5KG01A7KQA__(reversed) rank=0010817 x=379.0 y=800.0 length=443
CATGCATGTCCAAGTACAAGCTTTCAAAAAGCGAAACTGCGGATGGCTCATTAAATCAGT
TATGGTTCCTTGGAGCGCATCCCCTTACATGGATAACTGTGGTAATTCTAGAGCTAATAC
ATGCAATCAAGCGCCGACCTTACGGGAGGCGTGCTCTTATTAGGAACAAGACCAACCCGG
GTCCGCCCGGCTCCGTTGGTGAACTCTGGATAACCTGGCCGATCGCACGGTCTCTGCACC
GGCGACGGATCCTTCGAATGTCTGCCCTATCAACTTTCGATGGTACGTTATGCGCCTACC
ATGGTCGTAACGGGGTAACGGGGAATCAGGGTTCGATTCCGGAGAGGGAGCATGAGAAAC
GGCTACCACATCC
>HOIR5KG01ARPEM__(reversed) rank=0010892 x=198.0 y=1740.0 length=441
CATGCATGTCCAAGTACAAGCTTTCAAAAGCGAAACTGCGGATGGCTCATTAAATCAGTT
ATGGTTCCTTGGAGCGCATCCCCTTACATGGATAACTGTGGTAATTCTAGAGCTAATAAA
TGCAATCAAGCGCCGACCTTACGGGAGGCGTGCTCTTATTAGGAACAAGACCAACCCGGG
TCCGCCCGGCTCCGTTGGTGAACTCTGGATAACCTGGCCGATCGCACGGTCTCTGCACCG
GCGACGGATCCTTCGAATGTCTGCCCTATCAACTTTCGATGGTACGTTATGCGCCTACCA
TGGTCGTAACGGGTAACGGAGAATCAGGGTTCGATTCCGGAGAGGGAGCTTGAGAAACGG
CTACCACATCC
>HOIR5KG01AXLCS__(reversed) rank=0010914 x=265.5 y=1994.5 length=445
CATGCATGTCTAAGTACATACGTTTTACATGGTGAAACCGCGAATGGCTCATTAAATCAG
TTATGGTTCCTTAGATCGTACAATCCTACTTGGATAACTGTGGTAATTCTAGAGCTAATA
CATGAAACTGACGCTCCGACCCTCTGGGAAAGAGCGCGTTTATTAGAACAAGACCAGTCG
GGGTTCTGCCCCGTACGATTGGTGATACTGGATAACTTTGTGCAGATCGCACGGCCTCGC
GCCGGCGACGTATCTTTCAAATGTCTGCCCTATCAACTGTCGATGGTACGTGATATGCCT
ACCATGGTTGTAACGGGTAACGGGGAATCAGGGTTCGATTCCGGAGAGGGAGCATGAGAA
ACGGCTACCACATCC
>HOIR5KG01BWLTJ__(reversed) rank=0010924 x=664.0 y=1253.0 length=441
CATGCATGTCCAAGTACAAGCTTTCAAAAGCGAAACTGCGGATGGCTCATTAAATCAGTT
ATGGTTCCTTGGAGCGCATCCCCTTACATGGATAACTGTGGTAATTCTAGAGCTAATACA
TGCAATCAAGCGCCGACCTTACGGGAGGCGTGCTCTTATTAGGAACAAGACCAACCCGGG
TCCGCCCGGCTCCGTTGGTGAACTCTGGATAACCTGGCCGATCGCACGGTCTCTGCACCG
GCGACGGATCCTTCGAATGTCTGCCCTATCAACTTTCGATGGTACGTTATGCGCCTACTA
TGGTCGTAACGGGTAACGGAGAATCAGGGTTCGATTCCGGAGAGGGAGCTTGAGAAACGG
CTACCACATCC
>HOIR5KG01A9L56__(reversed) rank=0010960 x=402.5 y=1772.5 length=441
CATGCATGTCCAAGTCAAGCTTTCAAAAGCGAAACTGCGGATGGCTCATTAAATCAGTTA
TGGTTCCTTGGAGCGCATCCCCTTACATGGATAACTGTGGTAATTCTAGAGCTAATACAT
GCAATCAAGCGCCGACCTTACGGGAGGCGTGCTCTTATTAGGAACAAGACCAACCCGGGT
CCGCCCGGCTCCGTTGGTGAACCTCTGGATAACCTGGCCGATCGCACGGTCTCTGCACCG
GCGACGGATCCTTCGAATGTCTGCCCTATCAACTTTCGATGGTACGTTATGCGCCTACCA
TGGTCGTAACGGGTAACGGAGAATCAGGGTTCGATTCCGGAGAGGGAGCTTGAGAAACGG
CTACCACATCC
>HOIR5KG01BAP84__(reversed) rank=0011091 x=415.0 y=470.0 length=445
CATGCATGTCTAAGTACATACTTTTACATGGTGAAACCGCGAATGGCTCATTAAATCAGT
TATGGTTCCTTAGATCGTACAATCCTACTTGGATAACTGTGGTAATTCTAGAGCTAATAC
ATGAAACTGACGCTCCGACCCTCTGGGAAAGAGCGCGTTTATTAGAACAAGACCAGTCGG
GGTTCTGCCCCGTACGATTGGTGATACTGGATAACTTTGTGCAGATCGCACCGGCCTCGC
GCCGGCGACGTATCTTTCAAATGTCTGCCCTATCAACTGTCGATGGTACGTGATATGCCT
ACCATGGTTGTAACGGGTAACGGGGAATCAGGGTTCGATTCCGGAGAGGGAGCATGAGAA
ACGGCTACCACATCC
>HOIR5KG01ARFJQ__(reversed) rank=0011613 x=195.0 y=1252.0 length=441
CATGCAAGTCTAAGTACGAGCTCTCGTACAGTGAAACTGCGAATGGCTCATTAAATCAGT
TATGGTTCATTTGATCGTACAGTTTACTTGGATAACTGTGGTAATTCTAGAGCTAATACA
TGCGAGAAGCGCCGACCTCGCGGGAGGCGTGCATTTATCAGACCAAAAACCGGCCGCGTC
TTCGGGCGCGTTCGCCTTGGTGACTCTGGATAACTTTGCGGATCGCACGGTCTAGCACCG
GCGACGGATCATTCAAGTGTCTGCCCTATCAACTTTCGTCGGTACGGTATTTGCCTACCG
AGGTTCTTACGGGTGACGGGGAATCAGGGTTCGATTCCGGAGAGGGAGCCTGAGAAACGG
CTACCACATCC
>HOIR5KG01BT5ST__(reversed) rank=0011678 x=636.0 y=1867.0 length=444
CATGCATGTCTAAGTACATACTTTTACATGGTGAAACCGCGAATGGCTCATTAAATCAGT
TATGGTTCCTTAGATCGTACAATCCTACTTGGATAACTGTGGTAATTCTAGAGCTAATAC
ATGAAACTGACGCTCCGACCCTCTGGGAAAGAGCGCGTTTATTAGAACAAGACCAGTCGG
GGTTCTGCCCCGTACGATTGGTGATACTGGATAACTTTGTGCGGATCGCACGGCCTCGCG
CCGGCGACGTATCTTTCAAATGTCTGCCCTATCAACTGTCGATGGTACGTGATATGCCTA
CCATGGTTGTAACGGGTAACGGGGAATCAGGGTTCGATTCCGGAGAGGGAGCATGAGAAA
CGGCTACCACATCC
>HOIR5KG01BKOA3__(reversed) rank=0011737 x=528.5 y=1661.0 length=444
CATGCATGTCTAAGTACATACTTTTACATGGTGAAACCGCGAATGGCTCATTAAATCAGT
TATGGTTCCTTAGATCGTACAATCCTACTTGGATAACTGTGGTAATTCTAGAGCTAATAC
ATGAAACTGACGCTCCGACCCTCTGGGAAAGAGCGCGTTTATTAGAACAAGACCAGTCGG
GGTTCTGCCCCGTACGATTGGTGATACTGGATAACTTTGTGCAGATCGCACGGCCTCGCG
CCGGCGACGTATCTTTCAAATGTCTGCCCTATCAACTGTCGATGGTACGTGATATGTCTA
CCATGGTTGTAACGGGTAACGGGGAATCAGGGTTCGATTCCGGAGAGGGAGCATGAGAAA
CGGCTACCACATCC
>HOIR5KG01B3GJN__(reversed) rank=0011876 x=742.0 y=1521.0 length=442
CATGCAAGTCTAAGTACGAGCTCTCGTACAGTGAAACTGCGAATGGCTCATTAAATCAGT
TATGGTTCATTTGATCGTACAGTTTACTTGGATAACTGTGGTAATTCTAGAGCTAATACA
TGCGAGAAGCGCCGACCTCGCGGGAGGCGTGCATTTATCAGACCAAAAACCGGCCGCGTC
TTCGGGCGCGTTCGCCTTGGTGACTCTGGATAACTTTGCGGATCGCACGGTCTAGCACCG
GCGACGGATCATTCAAGTGTCTGCCCTATCAACTTTCGTCGGTACGGTATTTGCCTACCG
AGGTTCTTACGGGTGACGGGGAATCAGGGTTCGATTCCGGAGAGGGAGCCTGAGAAACGG
CTACCACATCC
>HOIR5KG01BSTRJ__(reversed) rank=0012174 x=621.5 y=1053.0 length=444
CATGCATGTCTAAGTACATACTTTTACATGGTGAAACCGCGAATGGCTCATTAAATCAGT
TATGGTTCCTTAGATCGTACAATCCTACTTGGATAACTGTGGTAATTCTAGAGCTGATAC
ATGAAACTGACGCTCCGACCCTCTGGGAAAGAGCGCGTTTATTAGAACAAGACCAGTCGG
GGTTCTGCCCCGTACGATTGGTGATACTGGATAACTTTGTGCAGATCGCACGGCCTCGCG
CCGGCGACGTATCTTTCAAATATCTGCCCTATCAACTGTCGATGGTACGTGATATGCCTA
CCATGGTTGTAACGGGTAACGGGGAATCAGGGTTCGATTCCGGAGAGGGAGCATGAGAAA
CGGCTACCACATCC
>HOIR5KG01A2H3O__(reversed) rank=0012202 x=321.0 y=1682.5 length=444
CATGCATGTCTAAGTACATACTTTTACATGGTGAAACCGCGAATGGCTCATTAAATCAGT
TATGGTTCCTTAGATCGTACAATCCTACTTGGATAACTGTGGTAATTCTAGAGCTAATAC
ATGAAACTGACGCTCCGACCCTCTGGGAAAGAGCGCGTTTATTAGAACAAGACCAGTCGG
GGTTCTGCCCCGTACGATTGGTGATACTGGATAACTTTGTGCAGATCGCACGGCCTCGCG
CCGGCGACGTATCTTTCAAATGTCTGCCCTATCAACTGTCGATGGTACGTGATATGCCTA
CCATGGTTGTAACGGGTAACGGGGAATCAGGGTTCGATTCCGGAGAGGGAGCATGAGAAA
CGGCTACCACATCT
>HOIR5KG01A6LSX__(reversed) rank=0012257 x=368.0 y=591.0 length=442
CCATGCATGTCCAAGTACAAGCTTTCAAAAGCGAAACTGCGGATGGCTCATTAAATCAGT
TATGGTTCCTTGGAGCGCATCCCCTTACATGGATAACTGTGGTAATTCTAGAGCTAATAC
ATGCAATCAAGCGCCGACCTTACGGGAGGCGTGCTCTTATTAGGAACAAGACCAACCCGG
GTCCGCCCGGCTCCGTTGGTGAACTCTGGATAACCTGGCCGATCGCACGGTCTCTGCACC
GGCGACGGATCCTTCGAATGTCTGCCCTATCAACTTTCGATGGTATGTTATGCGCCTACC
ATGGTCGTAACGGGTAACGGAGAATCAGGGTTCGATTCCGGAGAGGGAGCTTGAGAAACG
GCTACCACATCC
>HOIR5KG01BTSLH__(reversed) rank=0012543 x=632.0 y=1139.0 length=444
CATGCATGTCTAAGTACATACTTTTACATGGTGAAACCGCGAATGGCTCATTAAATCAGT
TATGGTTCCTTAGATCGTACAATCCTACTTGGATAACTGTGGTAATTCTAGAGCTAATAC
ATGAAACTGACGCTCCGACCCTCTGGGAAAGAGCGCGTTTATTAGAACAAGACCAGTCGG
GGTTCTGCCCCGTACGATTGGTGATACTGGATAACTTTGTGCAGATCGCACGGCCTCGCG
CCGGCGACGTATCTTTCAAATGTCTGCCCTATCAACTGTCGATGGTACGTGATATGCCTA
CCATGGTTGTAACGGGTAACGGGGAATCAGGGTTCGATTCCGGAGAGGGAGCATGAGAAA
CGGCTACCACATCC
>HOIR5KG01BVSJU__(reversed) rank=0014101 x=655.0 y=184.0 length=444
CATGCATGTCTAAGTACATACTTTTACATGGTGAAACCGCGAATGGCTCATTAAATCAGT
TATGGTTCCTTAGATCGTACAATCCTACTTGGATAACTGTGGTAATTCTAGAGCTAATAC
ATGAAACTGACGCTCCGACCCTCTGGGAAAGAGCGCGTTTATTAGAACAAGACCAGTCGG
GGTTCTGCCCCGTACGATTGGTGATACTGGATAACTTTGTGCAGATCGCACGGCCTCGCG
CCGGCGACGTATCTTTCAAATGTCTGCCCTATCAACTGTCGATGGTACGTGATATGCCTA
CCATGGTTGTAACGGGTAACGGGGAATCAGGGTTCGATTCCGGAGAGGGAGCATGAGAAA
CGGCTACCACATCC
>HOIR5KG01AQY4Y__(reversed) rank=0012611 x=190.0 y=464.0 length=442
CATGCATGTCTAAGTACATACTTTTACATGGTGAAACCGCGAATGGCTCATTAAATCAGT
TATGGTTCCTTAGATCGTACAATCCTACTTGGATAACTGTGGTAATTCTAGAGCTAATAC
ATGAAACTGACGCTCCGACCCTCTGGGAAAGAGCGCGTTTATTAGAACAAGACCAGTCGG
GGTTCTGCCCCGTACGATTGGTGATACTGGATAACTTTGTGCAGATCGCACGGCCTCGCG
CCGGCGACGTATCTTTCAAATGTCTGCCCTATCAACTGTCGATGGTACGTGATATGCCTA
CCATGGTTGTAACGGGTAACGGGGAATCAGGGCTCGATTCCGGAGAGGGAGCATGAGAAA
CGGCTACCACATCC
>HOIR5KG01AKEVS__(reversed) rank=0012769 x=115.0 y=1478.5 length=445
CATGCATGTCTAAGTACATACTTTTACATGGTGAAACCGCGAATGGCTCATTAAATCAGT
TATGGTTCCTTAGATCGTACAATCCTACTTGGATAACTGTGGTAATTCTAGAGCTAATAC
ATGAAACTGACGCTCCGAACCCTCTGGGAAAGAGCGCGTTTATTAGAACAAGACCAGTCG
GGGTTCTGCCCCGTACGATTGGTGATACTGGATAACTTTGTGCAGATCGCACGGCCTCGC
GCCGGCGACGTATCTTTCAAATGTCTGCCCTATCAACTGTCGATGGTACGTGATATGCCT
ACCATGGTTGTAACGGGTAACGGGGAATCAGGGTTCGATTCCGGAGAGGGAGCATGAGAA
ACGGCTACCACATCC
>HOIR5KG01AAD8E__(reversed) rank=0012906 x=1.0 y=1020.0 length=445
CATGCATGTCTAAGTACATACTTTTACGTGGTGAAACCGCGAATGGCTCATTAAATCAGT
TATGGTTCCTTAGATCGTACAATCCTACTTGGATAACTGTGGTAATTCTAGAGCTAATAC
ATGAAACTGACGCTCCGACCCTCTGGGAAAGAGCGCGTTTATTAGAACAAGACCAGTCGG
GGTTCTGCCCCGTACGATTGGTGATACTGGATAACTTTGTGCAGATCGCACGGCCTCGCG
CCGGCGACGTATCTTTCAAATGTCTGCCCTATCAACTGTCGATGGTACGTGATATGCCTA
CCATGGTTGTAACGGGTAACGGGGAATCAGGGTTCGATTCCGGAGAGGGAGCATGAGAAA
CGGCTACCACATCC
>HOIR5KG01A8M59__(reversed) rank=0012991 x=391.5 y=1471.5 length=440
CATGCAAGTCTAAGTACGAGCTCTCGTACAGTGAAACTGCGAATGGCTCATTAAATCAGT
TATGGTTCATTTGATCGTACAGTTTACTTGGATAACTGTGGTAATTCTAGAGCTAATACA
TGCGAGAAGCGCCGACCTCGCGGGAGGCGTGCATTTATCAGACCAAAAACCGGCCGCGTC
TTCGGGCGCGTTCGCCTTGGTGACTCTGGATAACTTTGCGGATCGCACGGTCTAGCACCG
GCGACGGATCATTCAAGTGTCTGCCCTATCAACTTTCGTCGGTACGGTATTTGCCTACCG
AGGTTCTTACGGGTGACGGGGAATCAGGGTTCGATTCCGGAGAGGGAGCCTGAGAAACGG
CTACCACATCC
>HOIR5KG01ALWT7__(reversed) rank=0013209 x=132.5 y=1773.5 length=444
CATGCATGTCTAAGTACATACTTTTACATGGTGAAACCGCGAATGGCTCATTAAATCAGT
TATGGTTCCTTAGATCGTACAATCCTGCTTGGATAACTGTGGTAATTCTAGAGCTAATAC
ATGAAACTGACGCTCCGACCCTCTGGGAAAGAGCGCGTTTATTAGAACAAGACCAGTCGG
GGTTCTGCCCCGTACGATTGGTGATACTGGATAACTTTGTGCAGATCGCACGGCCTCGCG
CCGGCGACGTATCTTTCAAATGTCTGCCCTATCAACTGTCGATGGTACGTGATATGCCTA
CCATGGTTGTAACGGGTAACGGGGAATCAGGGTTCGATTCCGGAGAGGGAGCATGAGAAA
CGGCTACCACATCC
>HOIR5KG01AST96__(reversed) rank=0013422 x=211.0 y=1468.0 length=445
CATGCATGTCTAAGTACATACTTTTACATGGTGAAAACCGCGAATGGCTCATTAAATCAG
TTATGGTTCCTTAGATCGTACAATCCTACTTGGATAACTGTGGTAATTCTAGAGCTAATA
CATGAAACTGACGCTCCGACCCTCTGGGAAAGAGCGCGTTTATTAGAACAAGACCAGTCG
GGGTTCTGCCCCGTACGATTGGTGATACTGGATAACTTTGTGCAGATCGCACGGCCTCGC
GCCGGCGACGTATCTTTCAAATGTCTGCCCTATCAACTGTCGATGGTACGTGATATGCCT
ACCATGGTTGTAACGGGTAACGGGGAATCAGGGTTCGATTCCGGAGAGGGAGCATGAGAA
ACGGCTACCACATCC
>HOIR5KG01BFA0U__(reversed) rank=0016676 x=467.0 y=1020.0 length=445
CATGCATGTCTAAGTACATACTTTTACATGGTGAAAACCGCGAATGGCTCATTAAATCAG
TTATGGTTCCTTAGATCGTACAATCCTACTTGGATAACTGTGGTAATTCTAGAGCTAATA
CATGAAACTGACGCTCCGACCCTCTGGGAAAGAGCGCGTTTATTAGAACAAGACCAGTCG
GGGTTCTGCCCCGTACGATTGGTGATACTGGATAACTTTGTGCAGATCGCACGGCCTCGC
GCCGGCGACGTATCTTTCAAATGTCTGCCCTATCAACTGTCGATGGTACGTGATATGCCT
ACCATGGTTGTAACGGGTAACGGGGAATCAGGGTTCGATTCCGGAGAGGGAGCATGAGAA
ACGGCTACCACATCC
>HOIR5KG01AA6MG__(reversed) rank=0018781 x=10.0 y=950.0 length=445
CATGCATGTCTAAGTACATACTTTTACATGGTGAAAACCGCGAATGGCTCATTAAATCAG
TTATGGTTCCTTAGATCGTACAATCCTACTTGGATAACTGTGGTAATTCTAGAGCTAATA
CATGAAACTGACGCTCCGACCCTCTGGGAAAGAGCGCGTTTATTAGAACAAGACCAGTCG
GGGTTCTGCCCCGTACGATTGGTGATACTGGATAACTTTGTGCAGATCGCACGGCCTCGC
GCCGGCGACGTATCTTTCAAATGTCTGCCCTATCAACTGTCGATGGTACGTGATATGCCT
ACCATGGTTGTAACGGGTAACGGGGAATCAGGGTTCGATTCCGGAGAGGGAGCATGAGAA
ACGGCTACCACATCC
>HOIR5KG01BBE6E__(reversed) rank=0013559 x=423.5 y=4.0 length=450
CATGCATGTCTAAGTACATACTTTTACATGGTGAAACCGCGAATGGCTCATTAAATCAGT
TATGGTTCCTTAGATCGTACAATCCTACTTGGATAACTGTGGTAATTCTAGAGCTAATAC
ATGAAACTGACGCTCCGACCCTCTGGGAAAGAGCGCGTTTATTAGAACAAGACCAGTCGG
GGTTCTGCCCCGTACGATTGGTGATACTGGATAACTTTGTGCAGATCGCACGGCCTCGCG
CCGGCGACGTATCCTTCAAATGTCTGCCCTATCAACTGTCGATGGTACGTGATATGCCTA
CCATGGTTGTAACGGGTAACGGGGAATCAGGGTTCGATTCCGGAGAGGGAGCATGAGAAA
CGGCTACCACATCC
>HOIR5KG01BSKL4__(reversed) rank=0013576 x=618.0 y=1482.5 length=448
CATGCATGTCCAAGTACAAGCTTTCAAAAGCGAAACTGCGGATGGCTCACTAAATCAGTT
ATGGTTCCTTAGATCGTACAATCCTACTTGGATAACTGTGGCAATTCTAGAGCTAATACA
TGCAACACAGCTCCGACCTCGCGGGAAGAGCGCTTTTGTTAGCCCAAAACCAATGCGTCG
ACTTCGGTAGGCGCTCACACATGGTGACTCTGGACAACTTTGTGCCGATCGCACGGCCTT
CGCGCCGGCGACGTATCTTTCAAGTGTCTGCCCTATCAACTTTCGATGGTACGTGCTATG
CCTACCATGGTGATAACGGGTAACGGGGAATCAGGGTTCGATTCCGGAGAGGGAGCATGA
GATACGGCTACCACATCC
>HOIR5KG01BJY62__(reversed) rank=0013642 x=520.0 y=1884.0 length=445
CATGCATGTCTAAGTACATACTTTTACATGGTGAAACCGCGAATGGCTCATTAAATCAGT
TATGGTTCCTTAGATCGTACAATCCTACTTGGATAACTGTGGTAATTCTAGAGCTAATAC
ATGAAAAAGGTCTCCGACCTGACGGAAAGAGAGCGTTTATTACAACAAGACCAGTCGGGG
TCGCAAGGCCCCGTCATATTGGTGAAACTGAATAACTTTGTGCAGATCGCACGGCCTCGC
GCCGGCGACAAATCTTTCAAATGTCTGCCCTATCAACTGACGATGGTACGTGATATGCCT
ACCATGGTTGTAACGGGTAACGGAGAATCAGGGTTCGATTCCGGAGAGGGAGCATGAGAA
ACGGCTACCACATCC
>HOIR5KG01BJ7EL__(reversed) rank=0013830 x=523.0 y=235.0 length=443
CATGCATGTCTAAGTACATACCTTAACACGGTGAAACTGCGAATGGCTCATTAAATCATA
TGTTATTTCTTAGATCGTACAATCCTACTTGGATAACTGTGGTAATTCTAGAGCTAATAC
ATGCATCAAAGCTCCGACCTCCGGGGAAGAGCGCTTTTATTAGACCAAAACCAATCGTCC
TCTCGGGGGCGTCCCGTTGGTGACTCTGAATAACTTTAAGCTGATCGCATGGCCTCGTGC
CGGCGACGTATCTTTCAAGTGTATGCCCTATCAATTGTCGAAGGTAAGTGACTTGCTTAC
CTTGATGATAACGGGTAGCGGGGAATCAGGGTTCGATTCCGGAGAGGGAGCCTGAGAAAC
GGCTACCACATCT
>HOIR5KG01BVMFR__(reversed) rank=0013971 x=653.0 y=453.0 length=444
CATGCATGTCTAAGTACATACTTTTACATGGTGAAACCGCGAATGGCTCATTAAATCAGT
TATGGTTCCTTAGATCGTACAATCCTACTTGGATAACTGTGGTAATTCTAGAGCTAATAC
ATGAAACTGACGCTCCGACCCTCTGGGAAAGAGCGCGTTTATTAGAACAAGACCAGTCGG
GGTTCTGCCCCGTACGATTGGTGATACTGGATAACTTTGTGCAGATCGCACGGCCTCGCG
CCGGCGACGTATCTTTCAAATGTCTGCCCTATCAACTGTCGATGGTACGTGATATGCCTA
CCATGGTTGTAACGGGTAACGGGGAATCAGGGTTCGATTCCGGAGAGGGAGCATGAGAAA
CGGCTACCACATCC
>HOIR5KG01A14NB__(reversed) rank=0013986 x=317.0 y=629.5 length=441
CATGCATGTCCAAGTACAAGCTTTCAAAAGCGAAACTGCGGATGGCTCATTAAATCAGTT
ATGGTTCCTTGGAGCGCATCCCCCTACATGGATAACTGTGGTAATTCTAGAGCTAATACA
TGCAATCAAGCGCCGACCTTACGGGAGGCGTGCTCTTATTAGGAACAAGACCAACCCGGG
TCCGCCCGGCTCCGTTGGTGAACTCTGGATAACCTGGCCGATCGCACGGTCTCTGCACCG
GCGACGGATCCTTCGAATGTCTGCCCTATCAACTTTCGATGGTACGTTATGCGCCTACCA
TGGTCGTAACGGGTAACGGAGAATCAGGGTTCGATTCCGGAGAGGGAGCTTGAGAAACGG
CTACCACATCC
>HOIR5KG01A67U0__(reversed) rank=0014021 x=375.0 y=506.5 length=440
CATGCAAGTCTAGGTACGAGCTCTCGTACAGTGAAACTGCGAATGGCTCATTAAATCAGT
TATGGTTCATTTGATCGTACAGTTTACTTGGATAACTGTGGTAATTCTAGAGCTAATACA
TGCGAGAAGCGCCGACCTCGCGGGAGGCGTGCATTTATCAGACCAAAAACCGGCCGCGTC
TTCGGGCGCGTTCGCCTTGGTGACTCTGGATAACTTTGCGGATCGCACGGTCTAGCACCG
GCGACGGATCATTCAAGGTCTGCCCTATCAACTTTCGTCGGTACGGTATTTGCCTACCGA
GGTTCTTACGGGTGACGGGGAATCAGGGTTCGATTCCGGAGAGGGAGCCTGAGAAACGGC
TACCACATCC
>HOIR5KG01AK67R__(reversed) rank=0014064 x=124.0 y=1333.0 length=441
CATGCATGTCCAAGTACAAGCTTTCAAAAGCGAAACTGCGGATGGCTCATTAAATCAGTT
ATGGTTCCTTGGAGCGCATCCCCTTACATGGATAACTGTGGTAATTCTAGAGCTAATACA
TGCAATCAAGCGACGACCTTACGGGAGGCGTGCTCTTATTAGGAACAAGACCAACCCGGG
TCCGCCCGGCTCCGTTGGTGAACTCTGGATAACCTGGCCGATCGCACGGTCTCTGCACCG
GCGACGGATCCTTCGAATGTCTGCCCTATCAACTTTCGATGGTACGTTATGCGCCTACCA
TGGTCGTAACGGGTAACGGAGAATCAGGGTTCGATTCCGGAGAGGGAGCTTGAGAAACGG
CTACCACATCC
>HOIR5KG01BEK9S__(reversed) rank=0014401 x=459.0 y=414.0 length=444
CATGCATGTCTAAGTACATACTTTTACATGGTGAAACCGCGAATGGCTCATTAAATCAGT
TATGGTTCCTTAGATCGTACAATCCTACTTGGATAACTGTGGTAATTCTAGGGCTAATAC
ATGAAACTGACGCTCCGACCCTCTGGGAAAGAGCGCGTTTATTAGAACAAGACCAGTCGG
GGTTCTGCCCCGTACGATTGGTGATACTGGATAACTTTGTGCAGATCGCACGGCCTCGCG
CCGGCGACGTATCTTTCAAATGTCTGCCCTATCAACTGTCGATGGTACGTGATATGCCTA
CCATGGTTGTAACGGGTAACGGGGAATCAGGGTTCGATTCCGGAGAGGGAGCATGAGAAA
CGGCTACCACATCC
>HOIR5KG01A3AFN__(reversed) rank=0014454 x=330.0 y=1537.5 length=441
CATGCAAGTCTAAGTACGAGCTCTCGTACAGTGAAACTGCGAATGGCTCATTAAATCAGT
TATGGTTCATTTGATCGTACAGTTTACTTGGATAACTGTGGTAATTCTAGAGCTAATACA
TGCGAGAAGCGCCGACCTCGCGGGAGGCGTGCATTTATCAGACCAAAAACCGGCCGCGTC
TTCGGGCGCGTTCGCCTTGGTGACTCTGGATAACTTTGCGGATCGCACGGTCTAGCACCG
GCGACGGATCATTCAAGTGTCTGCCCTATCAACTTTCGTCGGTACGGTATTTGCCTACCG
AGGTTCTTACGGGTGACGGGGAATCAGGGTTCGATTCCGGAGAGGGAGCCTGAGAAACGG
CTACCACATCC
>HOIR5KG01A2DNK__(reversed) rank=0014529 x=320.0 y=14.5 length=441
CATGCAAGTCTAAGTACGAGCTCTCGTACAGTGAAACTGCGAATGGCTCATTAAATCAGT
TATGGTTCATTTGATCGTACAGTTTACTTGGATAACTGTGGTAATTCTAGAGCTAATACA
TGCGAGAAGCGCCGACCTCGCGGGAGGCGTGCATTTATCAGACCAAAAACCGGCCGCGTC
TTCGGGCGCGTTCGCCTTGGTGACTCTGGATAACTTTGCGGATCGCACGGTCTAGCACCG
GCGACGGATCATTCAAGTGTCTGCCCTATCAACTTTCGTCGGTACGGTATTTGCCTACCG
AGGTTCTTACGGGTAACGGGGAATCAGGGTTCGATTCCGGAGAGGGAGCATGAGAAACGG
CTACCACATCC
>HOIR5KG01BI5XO__(reversed) rank=0014843 x=511.0 y=826.5 length=441
CATGCATGTCCAAGTACAAGCTTTCAAAAGCGAAACTGCGGATGGCTCATTAAATCAGTT
ATGGTTCCTTGGAGCGCATCCCCTTACATGGATAACTGTGGTAATTCTAGAGCTAATACA
TGCAATCAAGCGCCGACCTTACGGGAGGCGTGCTCTTATTAGGAACAAGACCAACCCGGG
TCCGCCCGGCTCCGTTGGTGAACTCTGGATAACCTGGCCGATCGCACGGTCTCTGCACCG
GCGACGGATCCTTCGAATGTCTGCCCTATCAACTTTCGATGGTACGTTATGCGCCTACCA
TGGTCGTAACGGATAACGGAGAATCAGGGTTCGATTCCGGAGAGGGAGCTTGAGAAACGG
CTACCACATCC
>HOIR5KG01BBPBZ__(reversed) rank=0014905 x=426.5 y=877.0 length=443
CATGCATGTCTAAGTACATACTTTTACATGGTGAAACCGCGAATGGCTCATTAAATCAGT
TATGGTTCCCTAGATCGTACAATCCTACTTGGATAACTGTGGTAATTCTAGAGCTAATAC
ATGAAACTGACGCTCCGACCCTCTGGGAAAGAGCGCGTTTATTAGAACAAGACCAGTCGG
GGTTCTGCCCCGTACGATTGGTGATACTGGATAACTTTGTGCAGATCGCACGGCCTCGCG
CCGGCGACGTATCTTTCAAATGTCTGCCCTATCAACTGTCGATGGTACGTGATATGCCTA
CCATGGTTGTAACGGGTAACGGGGAGTCAGGGTTCGATTCCGGAGAGGGAGCATGAGAAA
CGGCTACCACATCC
>HOIR5KG01AMUJV__(reversed) rank=0015073 x=143.0 y=409.0 length=444
CATGCATGTCTAAGTACATACTTTTACATGGTGGAACCGCGAATGGCTCATTAAATCAGT
TATGGTTCCTTAGATCGTACAATCCTACTTGGATAACTGTGGTAATTCTAGAGCTAATAC
ATGAAACTGACGCTCCGACCCTCTGGGAAAGAGCGCGTTTATTAGAACAAGACCAGTCGG
GGTTCTGCCCCGTACGATTGGTGATACTGGATAACTTTGTGCAGATCGCACGGCCTCGCG
CCGGCGACGTATCTTTCAAATGTCTGCCCTATCAACTGTCGATGGTACGTGATATGCCTA
CCATGGTTGTAACGGGTAACGGGGAATCAGGGTTCGATTCCGGAGAGGGAGCATGAGAAA
CGGCTACCACATCC
>HOIR5KG01AAGVT__(reversed) rank=0015081 x=2.5 y=359.0 length=443
CATGCATGTCTAAGTACATACCTTAACACGGTGAAACTGCGAATGGCTCATTAAATCATA
TGTTATTTCTTAGATCGTACAATCCTACTTGGATAACTGTGGTAATTCTAGAGCTAATAC
ATGCATCAAAGCTCCGACCTCCGGGGAAGAGCGCTTTTATTAGACCAAAACCAATCGTCC
TCTCGGGGGCGTCCCGTTGGTGACTCTGAATAACTTTAAGCTGATCGCATGGCCTCGTGC
CGGCGACGTATCTTTCAAGTGTATGCCCTATCAATTGTCGAAGGTAAGTGACTTGCTTAC
CTTGATGATAACGGGTAGCGGGGAATCAGGGTTCGATTCCGGAGAGGGAGCATGAGAAAC
GGCTACCACATCC
>HOIR5KG01AMFHT__(reversed) rank=0015230 x=138.5 y=1375.5 length=440
CATGCAAGTCTAAGTACGAGCTCTCGTACAGTGAAACTGCGAATGGCTCATTAAATCAGT
TATGGTTCATTTGATCGTACAGTTTACTTGGATAACTGTGGTAATTCTAGAGCTAATACA
TGCGAGAAGCGCCGACCTCGCGGGAGGCGTGCATTTATCAGACCAAAAACCGGCCGCGTC
TTCGGGCGCGTTCGCCTTGGTGACTCTGGATAACTTTGCGGATCGCACGGTCTAGCACCG
GCGACGGATCATTCAAGTGTCTGCCCTATCAACTTTCGTCGGTACGGTATTTGCCTACCG
AGGTTCTTACGGGTGACGGGGAATCAGGGTTCGATTCCGGAGAGGGAGCCTGAGAAACGG
CTACCACATCC
>HOIR5KG01AR0T4__(reversed) rank=0015252 x=202.0 y=170.0 length=444
CATGTATGTCTAAGTACATACTTTTACATGGTGAAACCGCGAATGGCTCATTAAATCAGT
TATGGTTCCTTAGATCGTACAATCCTACTTGGATAACTGTGGTAATTCTAGAGCTAATAC
ATGAAGCTGACGCTCCGACCCTCTGGGAAAGAGCGCGTTTATTAGAACAAGACCAGTCGG
GGTTCTGCCCCGTACGATTGGTGATACTGGATAACTTTGTGCAGATCGCACGGCCTCGCG
CCGGCGACGTATCTTTCAAATGTCTGCCCTATCAACTGTCGATGGTACGTGATATGCCTA
CCATGGTTGTAACGGGTAACGGGGAATCAGGGTTCGATCCCGGAGAGGGAGCATGAGAAA
CGGCTACCACATCC
>HOIR5KG01A3MP0__(reversed) rank=0015300 x=334.0 y=1078.0 length=441
CATGCATGTCCAAGTACAAGCTTTCAAAAGCGAAACTGCGGATGGCTCATTAAATCAGTT
ATGGTTCCTTGGAGCGCATCCCCTTACATGGATAACTGTGGTAATTCTAGAGCTAATACA
TGCAATCAAGCGCCGACCTTACGGGAGGCGTGCTCTTATTAGGAACAAGACCAACCCGGG
TCCGCCCGGCTCCGTTGGTGAACTCTGGATAACCTGGCCGACCGCACGGTCTCTGCACCG
GCGACGGATCCTTCGAATGTCTGCCCTATCAACTTTCGATGGTACGTTATGCGCCTACCA
TGGTCGTAACGGGTAACGGAGAATCAGGGTTCGATTCCGGAGAGGGAGCTTGAGAAACGG
CTACCACATCC
>HOIR5KG01AOLJ4__(reversed) rank=0015384 x=163.5 y=146.0 length=448
CATGCATGTCTAAGTACACGCCTTAACACGGCTAAACTGCGAATGGCTCATTAAATCAGT
TATGGTTCCTTAGATCGTACAATCCTACTTGGATAACTGTGGCAATTCTAGAGCTAATAC
ATGCAACACAGCTCCGACCTCACGGGAAGAGCGCTTTTGTTAGCCCAAAACCAACGCGTC
GCCTTCGGGCGGCGCTCACTGTGGTGACTCTGGACAACTTTGTGCCGATCGCACGGCCCT
AGCGCCGGCGACGTATCTTTCAAGTGTCTGCCCTATCAACTTTCGATGGTACGTGCTATG
CCTACCATGGTGATAACGGGTAACGGGGAATCAGGGTTCGATTCCGGAGAGGGAGCATGA
GATACGGCTACCACATCC
>HOIR5KG01BC9SC__(reversed) rank=0015466 x=444.0 y=314.5 length=444
CATGCATGTCTAAGTACATACTTTTACATGGTGAAACCGCGAATGGCTCATTAAATTAGT
TATGGTTCCTTAGATCGTACAATCCTACTTGGATAACTGTGGTAATTCTAGAGCTAATAC
ATGAAACTGACGCTCCGACCCTCTGGGAAAGAGCGCGTTTATTAGAACAAGACCAGTCGG
GGTTCTGCCCCGTACGATTGGTGATACTGGATAACTTTGTGCAGATCGCACGGCCTCGCG
CCGGCGACGTATCTTTCAAATGTCTGCCCTATCAACTGTCGATGGTACGTGATATGCCTA
CCATGGTTGTAACGGGTAACGGGGAATCAGGGTTCGATTCCGGAGAGGGAGCATGAGAAA
CGGCTACCACATCC
>HOIR5KG01BZXON__(reversed) rank=0015538 x=702.0 y=949.0 length=449
CATGCATGTCTAAGTACACGCCTTAACACGGCTAAACTGCGAATGGCTCATTAAATCAGT
TATGGTTCCTTAGATCGTACAATCCTACTTGGATAACTGTGGCAATTCTAGAGCTAATAC
ATGCAACACAGCTCCGACCTCACGGGAAGAGCGCTTTTGTTAGCCCAAAACCAACGCGTC
GCCTTCGGGCGGCGCTCACTGTGGTGACTCTGGACAACTTTGTGCCGATCGCACGGCCCT
AGCGCCGGCGACGTATCTTTCAAGTGTCTGCCCTATCAACTTTCGATGGTACGTGCTATG
CCTACCATGGTGATAACGGGTAACGGGGAATCAGGGTTCGATTCCGGAGAGGGAGCATGA
GATACGGCTACCACATCC
>HOIR5KG01BC08U__(reversed) rank=0015567 x=441.0 y=1532.0 length=444
CATGCATGTCTAAGTACATACTTTTACATGGTGAAACCGCAAATGGCTCATTAAATCAGT
TATGGTTCCTTAGATCGTACAATCCTACTTGGATAACTGTGGTAATTCTAGAGCTAATAC
ATGAAACTGACGCTCCGACCCTCTGGGAAAGAGCGCGTTTATTAGAACAAGACCAGTCGG
GGTTCTGCCCCGTACGATTGGTGATACTGGATAACTTTGTGCAGATCGCACGGCCTCGCG
CCGGCGACGTATCTTTCAAATGTCTGCCCTATCAACTGTCGATGGTACGTGATATGCCTA
CCATGGTTGTAACGGGTAACGGGGAATCAGGGTTCGATTCCGGAGAGGGAGCATGAGAAA
CGGCTACCACATCC
>HOIR5KG01AL9GS__(reversed) rank=0015707 x=136.5 y=1754.0 length=446
CATGCATGTCTAAGTACATTACTTTTACATGGTGAAACCGCGAATGGCTCATTAAATCAG
TTATGGTTCCTTAGATCGTACAATCCTACTTGGATAACTGTGGTAATTCTAGAGCTAATA
CATGAAAAAGGTCTCCGACCTGACGGAAAGAGAGCGTTTATTACAACAAGACCAGTCGGG
GTCGCAAGGCCCCGTCATATTGGTGAAACTGAATAACTTTGTGCAGATCGCACGGCCTCG
CGCCGGCGACAAATCTTTCAAATGTCTGCCCTATCAACTGACGATGGTACGTGATATGCC
TACCATGGTTGTAACGGGTAACGGAGAATCAGGGTTCGATTCCGGAGAGGGAGCATGAGA
AACGGCTACCACATCC
>HOIR5KG01ABVS1__(reversed) rank=0015907 x=18.0 y=819.0 length=444
CATGCATGTCTAAGTACATACTTTTACATGGTGAAACCGCGAATGGCTCATTAAATCAGT
TATGGTTCCTTAGATCGTACAATCCTACTTGGATAACTGTGGTAATTCTAGAGCTAATAC
ATGAAACTGACGCTCCGACCCTCTGGGAAAGAGCGCGTTTATTAGAACAAGACCAGTCGG
GGTTCTGCCCCGTACGATTGGTGATACTGGATAACTTTGTGCAGATCGCACGGCCTCGCG
CCGGCGGCGTATCTTTCAAATGTCTGCCCTATCAACTGTCGATGGTACGTGATATGCCTA
CCATGGTTGTAACGGGTAACGGGGAATCAGGGTTCGATTCCGGAGAGGGAGCATGAGAAA
CGGCTACCACATCC
>HOIR5KG01A4RH7__(reversed) rank=0016018 x=347.0 y=685.0 length=448
CATGCATGTCTAAGTACACGCCTTAACACGGCTAAACTGCGAATGGCTCATTAAATCAGT
TATGGTTCCTTAGATCGTACAACCCTACTTGGATAACTGTGGCAATTCTAGAGCTAATAC
ATGCAACACAGCTCCGACCTCACGGGAAGAGCGCTTTTGTTAGCCCAAAACCAACGCGTC
GCCTTCGGGCGGCGCTCACTGTGGTGACTCTGGACAACTTTGTGCCGATCGCACGGCCCT
AGCGCCGGCGACGTATCTTTCAAGTGTCTGCCCTATCAACTTTCGATGGTACGTGCTATG
CCTACCATGGTGATAACGGGTAACGGGGAATCAGGGTTCGATTCCGGAGAGGGAGCATGA
GATACGGCTACCACATCC
>HOIR5KG01BT4M9__(reversed) rank=0016033 x=636.5 y=371.0 length=443
CATGCATGTCTAAGTACATACTTTTACTATGGTGAAACCGCGAATGGCTCATTAAATACA
GTTATGGTTCCTTAGATCGTACAATCCTACTTGGATAACTGTGGTAATTCTAGAGCTAAT
ACATGAAACTGACGCTCCGACCTCTGGAAGAGCGCGTTTATTAGAACAAGACCAGTCGGG
GTTCTGCCCCGTACGATTGGTGATACTGGATAACTTTGTGCAGATCGCACGGCCTCGCGC
CGGCGACGTATCTTTCAAATGTCTGCCCTATCAACTGTCGATGGTACGTGATATGCCTAC
CATGGTTGTAACGGGTAACGGGGAATCAGGGTTCGATTCCGGAGAGGGAGCATGAGAAAC
GGCTACCACATCC
>HOIR5KG01BC0CB__(reversed) rank=0016068 x=441.0 y=361.5 length=440
CATGCAAGTCTAAGTACGAGCTCTCGTACAGCGAAACTGCGAATGGCTCATTAAATCAGT
TATGGTTCATTTGATCGTATGGTTTACTTGGATAACTGTGGTAATTCTAGAGCTAATACA
TGCAAACAGCGCCGACTTCGCGGGAGGCGTGCTTTTATCAGACCAAAAACCGACCGCGGC
TCCGGCCGCGTTCGACTGGTGACTCTGGATAACCTGGCGGATCGCACGGTCTAGCACTGG
CGACGGATCATTCAAGTGTCTGCCCTATCAACTTTCGTCGGTACGGTATTCGCCTACCGA
GGTTCTTACGGGTAACGGGGAATCAGGGTTCGATTCCGGAGAGGGAGCCTGAGAAACGGC
TACCACATCC
>HOIR5KG01AX01Q__(reversed) rank=0016120 x=270.0 y=1852.0 length=444
CATGCATGTCTAAGTACATACTTTTACATGGTGAAACCGCGAATGGCTCATTAAATCAGT
TATGGTTCCTTAGATCGTACAATCCTACTTGGATAACTGTGGTAATTCTAGAGCTAATAC
ATGAAACTGACGCTCCGACCCTCTGGGAAAGGGCGCGTTTATTAGAACAAGACCAGTCGG
GGTTCTGCCCCGTACGATTGGTGATACTGGATAACTTTGTGCAGATCGCACGGCCTCGCG
CCGGCGACGTATCTTTCAAATGTCTGCCCTATCAACTGTCGATGGTACGTGATATGCCTA
CCATGGTTGTAACGGGTAACGGGGAATCAGGGTTCGATTCCGGAGAGGGAGCATGAGAAA
CGGCTACCACATCC
>HOIR5KG01BYY05__(reversed) rank=0016174 x=691.0 y=1095.0 length=442
CATGCATGTCCAAGTACAAGCTCTCGTACAGTGAAACTGCGAATGGCTCATTAAATCAGT
TATGGTTCCTTGGAGCGCATCCCCTTACATGGATAACTGTGGTAATTCTAGAGCTAATAC
ATGCAATCAAGCGCCGACCTTACGGGAGGCGTGCTCTTATTAGGAACAAGACCAACCCGG
GTCCGCCCGGCTCCGTTGGTGAACTCTGGATAACCTGGCCGATCGCACGGTCTCTGCACC
GGCGACGGATCCTTCGAATGTCTGCCCTATCAACTTTCGATGGTACGTTATGCGCCTACC
ATGGTCGTAACGGGTAACGGAGAATCAGGGTTCGATTCCGGAGAGGGAGCTTGAGAAACG
GCTACCACATCC
>HOIR5KG01AGVFZ__(reversed) rank=0016197 x=75.0 y=157.5 length=440
CATGCAAGTCTAAGTACGAGCTCTCGTACAGTGAAACTGCGAATGGCTCATTAAATCAGT
TATGGTTCATTTGATCGTATGGTTTACTTGGATAACTGTGGTAATTCTAGAGCTAATACA
TGCAAACAGCGCCGACTTCGCGGGAGGCGTGCTTTTATCAGACCAAAAACCGACCGCGGC
TCCGGCCGCGTTCGACTGGTGACTCTGGATAACCTGGCGGATCGCACGGTCTAGCACCGG
CGACGGATCATTCAAGTGTCTGCCCTATCAACTTTCGTCGGTACGGTATTCGCCTACCGA
GGTTCTTACGGGTAACGGGGAATCAGGGTTCGATTCCGGAGAGGGAGCCTGAGAAACGGC
TACCACATCC
>HOIR5KG01AY2S9__(reversed) rank=0016227 x=282.5 y=1643.5 length=441
CATGCAAGTCTAAGTACGAGCTCTCGTACAGTGAAACTGCGAATGGCTCATTAAATCAGT
TATGGTTCATTTGATCGTACAGTTTACTTGGATAACTGTGGTAATTCTAGAGCTAGTACA
TGCGAGAAGCGCCGACCTCGCGGGAGGCGTGCATTTATCAGACCAAAAACCGGCCGCGTC
TTCGGGCGCGTTCGCCTTGGTGACTCTGGATAACTTTGCGGATCGCACGGTCTAGCACCG
GCGACGGATCATTCAAGTGTCTGCCCTATCAACTTTCGTCGGTACGGTATTTGCCTACCG
AGGTTCTTACGGGTGACGGGGAATCAGGGTTCGATTCCGGAGAGGGAGCCTGAGAAACGG
CTACCACATCC
>HOIR5KG01AWIHW__(reversed) rank=0016239 x=253.0 y=786.0 length=440
CATGCAAGTCTAAGTACGAGCTCTCGTACAGTGAAACTGCGAATGGCTCATTAAATCAGT
TATGGTTCATTTGATCGTACAGTTTACTTGGATAACTGTGGTAATTCTAGAGCTAATACA
TGCGAGAAGCGCCGACCTCGCGGGAGGCGTGCATTTATCAGACCAAAAACCGGCCGCGTC
TTCGGGCGCGTTCGCCTTGGTGACTCTGGATAACTTTGCGGATCGCACGGTCTAGCACCG
GCGACGGATCATTCAAGTGTCTGCCCTATCAACTTTCGTCGGTACGGTATTTGCCTACCG
AGGTTCTTACGGGTGACGGGGAATCAGGGTTCGATTCCGGAGAGGGAGCCTGAGAAACGG
CTACCACATCC
>HOIR5KG01AB4SB__(reversed) rank=0016276 x=21.0 y=169.0 length=440
CATGCATGTCCAAGTACAAGCTTTCAAAAGCGAAACTGCGAATGGCTCATTAAATCAGTT
ATGGTTCATTTGATCGTACAGTTTACTTGGATAACTGTGGTAATTCTAGAGCTAATACAT
GCGAGAAGCGCCGACCTCGCGGGAGGCGTGCATTTATCAGACCAAAAACCGGCCGCGTCT
TCGGGCGCGTTCGCCTTGGTGACTCTGGATAACTTTGCGGATCGCACGGTCTAGCACCGG
CGACGGATCATTCAAGTGTCTGCCCTATCAACTTTCGTCGGTACGGTATTTGCCTACCGA
GGTTCTTACGGGTGACGGGGAATCAGGGTTCGATTCCGGAGAGGGAGCCTGAGAAACGGC
TACCACATCC
>HOIR5KG01BNNIY__(reversed) rank=0016380 x=562.0 y=1352.0 length=441
CATGCAAGTCTAAGTACGAGCTCTCGTACAGTGAAACTGCGAATGGCTCATTAAATCAGT
TATGGTTCATTTGATCGTACAGTTTACTTGGATAACTGTGGTAATTCTAGAGCTAATACA
TGCGAGAAGCGCCGACCTCGCGGGAGGCGTGCATTTATCAGACCAAAAACCGGCCGCGTC
TTCGGGCGCGTTCGCCTTGGTGACTCTGGATAACTTTGCGGATCGCGCGGTCTAGCACCG
GCGACGGATCATTCAAGTGTCTGCCCTATCAACTTTCGTCGGTACGGTATTTGCCTACCG
AGGTTCTTACGGGTGACGGGGAATCAGGGTTCGATTCCGGAGAGGGAGCCTGAGAAACGG
CTACCACATCC
>HOIR5KG01AUEDW__(reversed) rank=0016392 x=229.5 y=450.0 length=440
CATGCAAGTCTAAGTACGAGCTCTCGTACAGCGAAACTGCGAATGGCTCATTAAATCAGT
TATGGTTCATTTGATCGTATGGTTTACTTGGATAACTGTGGTAATTCTAGAGCTAATACA
TGCAAACAGCGCCGACTTCGCGGGAGGCGTGCTTTTATCAGACCAAAAACCGACCGCGGC
TCCGGCCGCGTTCGACTGGTGACTCTGGATAACCTGGCGGATCGCACGGTCTAGCACCGG
CGACGGATCATTCAAGTGTCTGCCCTATCAACTTTCGTCGGTACGGTATTTGCCTACCGA
GGTTCTTACGGGTGACGGGGAATCAGGGTTCGATTCCGGAGAGGGAGCCTGAGAAACGGC
TACCACATCC
>HOIR5KG01AXRG8__(reversed) rank=0016448 x=267.5 y=1738.0 length=444
CATGCATGTCTAAGTACATACTTTTACATGGTGAAACCGCGAATGGCTCATTAAATCAGT
TATGGTTCCTTAGATCGTACAATCCTACTTGGATAACTGTGGTAATTCTAGAGCTAATAC
ATGAAACTGACGCTCCGACCCTCTGGGAAAGAGCGCGTTTATTAGAACAAGACCAGTCGG
GGTTCTGCCCCGTACGATTGGTGATACTGGATAACTTTGTGCAGATCGCACGGCCTCGCG
CCGGCGACGTATCTTTCAAATGTCTGCCCTATCAACTGTCGATGGTACGTGATATGCCTA
CCATGGTTGTAACGGGTAACGGGGAATCGGGGTTCGATTCCGGAGAGGGAGCATGAGAAA
CGGCTACCACATCC
>HOIR5KG01AUBTC__(reversed) rank=0016569 x=228.0 y=1214.0 length=444
CATGCATGTCTAAGTACATACTTTTACATGGTGAAACCGCGAATGGCTCATTAAATCAGT
TATGGTTCCTTAGATCGTACAATCCTACTTGGATAACTGTGGTAATTCTAGAGCTAATAC
ATGAAACTGACGCTCCGACCCTCTGGGAAAGAGCGCGTTTATTAGAACAAGACCAGTCGG
GGTTCTGCCCCGTACGATTGGTGATACTGGATAACTTTGTGCAGATCGCACGGCCTCGCG
CCGGCGACGTATCTTTCAAATGTCTGCCCTATCAACTGTCGATGGTACGTGATATGCCTA
CCATGGTTGTAACGGGTAACGGGGAATCAGGGTTCGATTCCGGAGAGGGAGCATGAGAAA
CGGCTACCACATCC
>HOIR5KG01ADDIP__(reversed) rank=0016718 x=35.0 y=799.0 length=440
CATGCAAGTCTAAGTACGAGCTCTCGTACAGCGAAACTGCGAATGGCTCATTAAATCAGT
TATGGTTCATTTGATCGTATGGTTTACTTGGATAACTGTGGTAATTCTAGAGCTAATACA
TGCAAACAGCGCCGACTTCGCGGGAGGCGTGCTTTTATCAGACCAAAAACCGACCGCGGC
TCCGGCCGCGTTCGACTGGTGACTCTGGATAACCTGGCGGATCGCACGGTCTAGCACCGG
CGACGGATCATTCAAGTGTCTGCCCTATCAACTTTCGTCGGTACGGTATTCGCCTACCGA
GGTTCTTACGGGTAACGGGGAATCAGGGTTCGATTCCGGAGAGGGAGCCTGAGAAACGGC
TACCACATCC
>HOIR5KG01BRCKR__(reversed) rank=0016788 x=604.0 y=1753.5 length=444
CATGCATGTCTAAGTACATACTTTTACATGGTGAAACCGCGAATGGCTCATTAAATCAGT
TATGGTTCCTTAGATCGTACAATCCTACTTGGATAACTGTGGTAATTCTAGAGCTAATAC
ATGAAACTGACGCTCCGACCCTCTGGGAAAGAGCGCGTTTATTAGAACAAGACCAGTCGG
GGTTCTGCCCCGTACGATTGGTGATACTGGATAACTTTGTGCAGATCGCACGGCCTCGCG
[truncated: 3,589,975 more chars]
