# Supplementary material for: Evaluating Detection Limits of Next-Generation Sequencing for the Surveillance and Monitoring of International Marine Pests
Source: PLoS One. 2013 Sep 4;8(9):e73935. doi: 10.1371/journal.pone.0073935 (PMC3762713; doi:10.1371/journal.pone.0073935)
Supplement: DNA S3 — Pyrosequencing reads for treatments 1–6 (fasta format). (ZIP) [file pone.0073935.s007.zip › Treatment_T2.fasta]

>HOIR5KG01A8NLA__(reversed) rank=0000065 x=391.0 y=2012.0 length=441
CAAAGATTAAGCCATGCATGTCCAAGTACAAGCTTTCAAAAGCGAAACTGCGGATGGCTC
ATTAAATCAGTTATGGTTCCTTGGAGCGCATCCCCTTACATGGATAACTGTGGTAATTCT
AGAGCTAATACATGCAATCAAGCGCCGACCTTACGGGAGGCGTGCTCTTATTAGGAACAA
GACCAACCCGGGTCCGCCCGGCTCCGTTGGTGAACTCTGGATAACCTGGCCGATCGCACG
GTCTCTGCACCGGCGACGGATCCTTCGAATGTCTGCCCTATCAACTTTCGATGGTACGTT
ATGCGCCTACCATGGTCGTAACGGGTAACGGAGAATCAGGGTTCGATTCCGGAGAGGGAG
CTTGAGAAACGGCTACCACATCC
>HOIR5KG01AWJBY__(reversed) rank=0000193 x=253.0 y=1868.0 length=442
CAAAGATTAAGCCATGCAAGTCTAAGTACGAGCTCTCGTACAGTGAAACTGCGAATGGCT
CATTAAATCAGTTATGGTTCCTTGGAGCGCATCCCCTTACATGGATAACTGTGGTAATTC
TAGAGCTAATACATGCGAGAAGCGCCGACCTCGCGGGAGGCGTGCATTTATCAGACCAAA
AACCGGCCGCGTCTTCGGGCGCGTTCGCCTTGGTGACTCTGGATAACTTTGCGGATCGCA
CGGTCTAGCACCGGCGACGGATCATTCAAGTGTCTGCCCTATCAACTTTCGTCGGTACGG
TATTTGCCTACCGAGGTTCTTACGGGTGACGGGGAATCAGGGTTCGATTCCGGAGAGGGA
GCCTGAGAAACGGCTACCACATCC
>HOIR5KG01AB1KK__(reversed) rank=0000244 x=20.5 y=98.0 length=441
CAAAGATTAAGCCATGCATGTCCAAGTACAAGCTTTCAAAAGCGAAACTGCGGATGGCTC
ATTAAATCAGTTATGGTTCCTTGGAGCGCATCCCCTTACATGGATAACTGTGGTAATTCT
AGAGCTAATACATGCAATCAAGCGCCGACCTTACGGGAGGCGTGCTCTTATTAGGAACAA
GACCAACCCGGGTCCGCCCGGCTCCGTTGGTGAACTCTGGATAACCTGGCCGATCGCACG
GTCTCTGCACCGGCGACGGATCCTTCGAATGTCTGCCCTATCAACTTTCGATGGTACGTT
ATGCGCCTACCATGGTCGTAACGGGTAACGGAGAATCAGGGTTCGATTCCGGAGAGGGAG
CTTGAGAAACGGCTACCACATCC
>HOIR5KG01AYZV4__(reversed) rank=0000273 x=281.0 y=1954.0 length=441
CAAAGATTAAGCCATGCATGTCCAAGTACAAGCTTTCAAAAGCGAAACTGCGGATGGCTC
ATTAAATCAGTTATGGTTCCTTGGAGCGCATCCCCTTACATGGATAACTGTGGTAATTCT
AGAGCTAATACATGCAATCAAGCGCCGACCTTACGGGAGGCGTGCTCTTATTAGGAACAA
GACCAACCCGGGTCCGCCCGGCTCCGTTGGTGAACTCTGGATAACCTGGCCGATCGCACG
GTCTCTGCACCGGCGACGGATCCTTCGAATGTCTGCCCTATCAACTTTCGATGGTACGTT
ATGCGCCTACCATGGTCGTAACGGGTAACGGAGAATCAGGGTTCGATTCCGGAGAGGGAG
CTTGAGAAACGGCTACCACATCC
>HOIR5KG01ADQDP__(reversed) rank=0000277 x=39.0 y=1083.5 length=441
CAAAGATTAAGCCATGCATGTCCAAGTACAAGCTTTCAAAAGCGAAACTGCGGATGGCTC
ATTAAATCAGTTATGGTTCCTTGGAGCGCATCCCCTTACATGGATAACTGTGGTAATTCT
AGAGCTAATACATGCAATCAAGCGCCGACCTTACGGGAGGCGTGCTCTTATTAGGAACAA
GACCAACCCGGGTCCGCCCGGCTCCGTTGGTGAACTCTGGATAACCTGGCCGATCGCACG
GTCTCTGCACCGGCGACGGATCCTTCGAATGTCTGCCCTATCAACTTTCGATGGTACGTT
ATGCGCCTACCATGGTCGTAACGGGTAACGGAGAATCAGGGTTCGATTCCGGAGAGGGAG
CTTGAGAAACGGCTACCACATCC
>HOIR5KG01AO5QN__(reversed) rank=0000303 x=169.0 y=1725.0 length=441
CAAAGATTAAGCCATGCATGTCCAAGTACAAGCTTTCAAAAGCGAAACTGCGGATGGCTC
ATTAAATCAGTTATGGTTCCTTGGAGCGCATCCCCTTACATGGATAACTGTGGTAATTCT
AGAGCTAATACATGCAATCAAGCGCCGACCTTACGGGAGGCGTGCTCTTATTAGGAACAA
GACCAACCCGGGTCCGCCCGGCTCCGTTGGTGAACTCTGGATAACCTGGCCGATCGCACG
GTCTCTGCACCGGCGACGGATCCTTCGAATGTCTGCCCTATCAACTTTCGATGGTACGTT
ATGCGCCTACCATGGTCGTAACGGGTAACGGAGAATCAGGGTTCGATTCCGGAGAGGGAG
CTTGAGAAACGGCTACCACATCC
>HOIR5KG01A15NG__(reversed) rank=0000365 x=317.0 y=1930.0 length=441
CAAAGATTAAGCCATGCATGTCCAAGTACAAGCTTTCAAAAGCGAAACTGCGGATGGCTC
ATTAAATCAGTTATGGTTCCTTGGAGCGCATCCCCTTACATGGATAACTGTGGTAATTCT
AGAGCTAATACATGCAATCAAGCGCCGACCTTACGGGAGGCGTGCTCTTATTAGGAACAA
GACCAACCCGGGTCCGCCCGGCTCCGTTGGTGAACTCTGGATAACCTGGCCGATCGCACG
GTCTCTGCACCGGCGACGGATCCTTCGAATGTCTGCCCTATCAACTTTCGATGGTACGTT
ATGCGCCTACCATGGTCGTAACGGGTAACGGAGAATCAGGGTTCGATTCCGGAGAGGGAG
CTTGAGAAACGGCTACCACATCC
>HOIR5KG01AVMAN__(reversed) rank=0000403 x=243.0 y=13.0 length=441
CAAAGATTAAGCCATGCATGTCCAAGTACAAGCTTTCAAAAGCGAAACTGCGGATGGCTC
ATTAAATCAGTTATGGTTCCTTGGAGCGCATCCCCTTACATGGATAACTGTGGTAATTCT
AGAGCTAATACATGCAATCAAGCGCCGACCTTACGGGAGGCGTGCTCTTATTAGGAACAA
GACCAACCCGGGTCCGCCCGGCTCCGTTGGTGAACTCTGGATAACCTGGCCGATCGCACG
GTCTCTGCACCGGCGACGGATCCTTCGAATGTCTGCCCTATCAACTTTCGATGGTACGTT
ATGCGCCTACCATGGTCGTAACGGGTAACGGAGAATCAGGGTTCGATTCCGGAGAGGGAG
CTTGAGAAACGGCTACCACATCC
>HOIR5KG01ADNMJ__(reversed) rank=0000427 x=38.0 y=1609.5 length=446
CAAAGATTAAGCCATGCATGTCTAAGTACATTACTTTTACATGGTGAAACCGCGAATGGC
TCATTAAATCAGTTATGGTTCCTTAGATCGTACAATCCTACTTGGATAACTGTGGTAATT
CTAGAGCTAATACATGAAAAAGGTCTCCGACCTGACGGAAAGAGAGCGTTTATTACAACA
AGACCAGTCGGGGTCGCAAGGCCCCGTCATATTGGTGAAACTGAATAACTTTGTGCAGAT
CGCACGGCCTCGCGCCGGCGACAAATCTTTCAAATGTCTGCCCTATCAACTGACGATGGT
ACGTGATATGCCTACCATGGTTGTAACGGGTAACGGAGAATCAGGGTTCGATTCCGGAGA
GGGAGCATGAGAAACGGCTACCACATCC
>HOIR5KG01AA9FJ__(reversed) rank=0000446 x=11.0 y=493.0 length=441
CAAAGATTAAGCCATGCATGTCCAAGTACAAGCTTTCAAAAGCGAAACTGCGGATGGCTC
ATTAAATCAGTTATGGTTCCTTGGAGCGCATCCCCTTACATGGATAACTGTGGTAATTCT
AGAGCTAATACATGCAATCAAGCGCCGACCTTACGGGAGGCGTGCTCTTATTAGGAACAA
GACCAACCCGGGTCCGCCCGGCTCCGTTGGTGAACTCTGGATAACCTGGCCGATCGCACG
GTCTCTGCACCGGCGACGGATCCTTCGAATGTCTGCCCTATCAACTTTCGATGGTACGTT
ATGCGCCTACCATGGTCGTAACGGGTAACGGAGAATCAGGGTTCGATTCCGGAGAGGGAG
CTTGAGAAACGGCTACCACATCC
>HOIR5KG01AF3RE__(reversed) rank=0000487 x=66.0 y=1144.0 length=448
CAAAGATTAAGCCATGCATGTCTAAGTACACGCCTTAACACGGCTAAACTGCGAATGGCT
CATTAAATCAGTTATGGTTCCTTAGATCGTACAATCCTACTTGGATAACTGTGGCAATTC
TAGAGCTAATACATGCAACACAGCTCCGACCTCACGGGAAGAGCGCTTTTGTTAGCCCAA
AACCAACGCGTCGCCTTCGGGCGGCGCTCACTGTGGTGACTCTGGACAACTTTGTGCCGA
TCGCACGGCCCTAGCGCCGGCGACGTATCTTTCAAGTGTCTGCCCTATCAACTTTCGATG
GTACGTGCTATGCCTACCATGGTGATAACGGGTAACGGGGAATCAGGGTTCGATTCCGGA
GAGGGAGCATGAGATACGGCTACCACATCC
>HOIR5KG01A3NCG__(reversed) rank=0000541 x=334.0 y=1886.0 length=441
CAAAGATTAAGCCATGCATGTCCAAGTACAAGCTTTCAAAAGCGAAACTGCGGATGGCTC
ATTAAATCAGTTATGGTTCCTTGGAGCGCATCCCCTTACATGGATAACTGTGGTAATTCT
AGAGCTAATACATGCAATCAAGCGCCGACCTTACGGGAGGCGTGCTCTTATTAGGAACAA
GACCAACCCGGGTCCGCCCGGCTCCGTTGGTGAACTCTGGATAACCTGGCCGATCGCACG
GTCTCTGCACCGGCGACGGATCCTTCGAATGTCTGCCCTATCAACTTTCGATGGTACGTT
ATGCGCCTACCATGGTCGTAACGGGTAACGGAGAATCAGGGTTCGATTCCGGAGAGGGAG
CTTGAGAAACGGCTACCACATCC
>HOIR5KG01AAGUC__(reversed) rank=0000585 x=2.0 y=306.0 length=441
CAAAGATTAAGCCATGCATGTCCAAGTACAAGCTTTCAAAAGCGAAACTGCGGATGGCTC
ATTAAATCAGTTATGGTTCCTTGGAGCGCATCCCCTTACATGGATAACTGTGGTAATTCT
AGAGCTAATACATGCAATCAAGCGCCGACCTTACGGGAGGCGTGCTCTTATTAGGAACAA
GACCAACCCGGGTCCGCCCGGCTCCGTTGGTGAACTCTGGATAACCTGGCCGATCGCACG
GTCTCTGCACCGGCGACGGATCCTTCGAATGTCTGCCCTATCAACTTTCGATGGTACGTT
ATGCGCCTACCATGGTCGTAACGGGTAACGGAGAATCAGGGTTCGATTCCGGAGAGGGAG
CTTGAGAAACGGCTACCACATCC
>HOIR5KG01AMIVJ__(reversed) rank=0000616 x=139.5 y=1661.0 length=441
CAAAGATTAAGCCATGCATGTCCAAGTACAAGCTTTCAAAAGCGAAACTGCGGATGGCTC
ATTAAATCAGTTATGGTTCCTTGGAGCGCATCCCCTTACATGGATAACTGTGGTAATTCT
AGAGCTAATACATGCAATCAAGCGCCGACCTTACGGGAGGCGTGCTCTTATTAGGAACAA
GACCAACCCGGGTCCGCCCGGCTCCGTTGGTGAACTCTGGATAACCTGGCCGATCGCACG
GTCTCTGCACCGGCGACGGATCCTTCGAATGTCTGCCCTATCAACTTTCGATGGTACGTT
ATGCGCCTACCATGGTCGTAACGGGTAACGGAGAATCAGGGTTCGATTCCGGAGAGGGAG
CTTGAGAAACGGCTACCACATCC
>HOIR5KG01AK0L5__(reversed) rank=0000620 x=122.0 y=971.0 length=441
CAAAGATTAAGCCATGCATGTCCAAGTACAAGCTTTCAAAAGCGAAACTGCGGATGGCTC
ATTAAATCAGTTATGGTTCCTTGGAGCGCATCCCCTTACATGGATAACTGTGGTAATTCT
AGAGCTAATACATGCAATCAAGCGCCGACCTTACGGGAGGCGTGCTCTTATTAGGAACAA
GACCAACCCGGGTCCGCCCGGCTCCGTTGGTGAACTCTGGATAACCTGGCCGATCGCACG
GTCTCTGCACCGGCGACGGATCCTTCGAATGTCTGCCCTATCAACTTTCGATGGTACGTT
ATGCGCCTACCATGGTCGTAACGGGTAACGGAGAATCAGGGTTCGATTCCGGAGAGGGAG
CTTGAGAAACGGCTACCACATCC
>HOIR5KG01ACNXT__(reversed) rank=0000707 x=27.0 y=415.0 length=441
CAAAGATTAAGCCATGCATGTCCAAGTACAAGCTTTCAAAAGCGAAACTGCGGATGGCTC
ATTAAATCAGTTATGGTTCCTTGGAGCGCATCCCCTTACATGGATAACTGTGGTAATTCT
AGAGCTAATACATGCAATCAAGCGCCGACCTTACGGGAGGCGTGCTCTTATTAGGAACAA
GACCAACCCGGGTCCGCCCGGCTCCGTTGGTGAACTCTGGATAACCTGGCCGATCGCACG
GTCTCTGCACCGGCGACGGATCCTTCGAATGTCTGCCCTATCAACTTTCGATGGTACGTT
ATGCGCCTACCATGGTCGTAACGGGTAACGGAGAATCAGGGTTCGATTCCGGAGAGGGAG
CTTGAGAAACGGCTACCACATCC
>HOIR5KG01AAUPH__(reversed) rank=0000711 x=6.5 y=1891.0 length=441
CAAAGATTAAGCCATGCATGTCCAAGTACAAGCTTTCAAAAGCGAAACTGCGGATGGCTC
ATTAAATCAGTTATGGTTCCTTGGAGCGCATCCCCTTACATGGATAACTGTGGTAATTCT
AGAGCTAATACATGCAATCAAGCGCCGACCTTACGGGAGGCGTGCTCTTATTAGGAACAA
GACCAACCCGGGTCCGCCCGGCTCCGTTGGTGAACTCTGGATAACCTGGCCGATCGCACG
GTCTCTGCACCGGCGACGGATCCTTCGAATGTCTGCCCTATCAACTTTCGATGGTACGTT
ATGCGCCTACCATGGTCGTAACGGGTAACGGAGAATCAGGGTTCGATTCCGGAGAGGGAG
CTTGAGAAACGGCTACCACATCC
>HOIR5KG01AOV70__(reversed) rank=0000724 x=166.5 y=1678.0 length=441
CAAAGATTAAGCCATGCATGTCCAAGTACAAGCTTTCAAAAGCGAAACTGCGGATGGCTC
ATTAAATCAGTTATGGTTCCTTGGAGCGCATCCCCTTACATGGATAACTGTGGTAATTCT
AGAGCTAATACATGCAATCAAGCGCCGACCTTACGGGAGGCGTGCTCTTATTAGGAACAA
GACCAACCCGGGTCCGCCCGGCTCCGTTGGTGAACTCTGGATAACCTGGCCGATCGCACG
GTCTCTGCACCGGCGACGGATCCTTCGAATGTCTGCCCTATCAACTTTCGATGGTACGTT
ATGCGCCTACCATGGTCGTAACGGGTAACGGAGAATCAGGGTTCGATTCCGGAGAGGGAG
CTTGAGAAACGGCTACCACATCC
>HOIR5KG01A5KYW__(reversed) rank=0000766 x=356.0 y=2006.5 length=442
CAAAGATTAAGCCATGCATGTCCAAGTACAAGCTTTCAAAAGCGAAACTGCGGATGGCTC
ATTAAATCAGTTATGGTTCCTTGGAGCGCATCCCCTTACATGGATAACTGTGGTAATTCT
AGAGCTAATACATGCAATCAAGCGCCGACCTTACGGGAGGCGTGCTCTTATTAGGAACAA
GACCAACCCGGGTCCGCCCGGCTCCGTTGGTGAACTCTGGATAACCTGGCCGATCGCACG
GTCTCTGCACCGGCGACGGATCCTTCGAATGTCTGCCCTATCAACTTTCGATGGTACGTT
ATGCGCCTACCATGGTCGTAACGGGTAACGGAGAATCAGGGTTCGATTCCGGAGAGGGAG
CTTGAGAAACGGCTACCACATCC
>HOIR5KG01AI3D1__(reversed) rank=0000776 x=100.0 y=1367.0 length=444
CAAAGATTAAGCCATGCATGTCTAAGTACATACTTTTACATGGTGAAACCGCGAATGGCT
CATTAAATCAGTTATGGTTCCTTAGATCGTACAATCCTACTTGGATAACTGTGGTAATTC
TAGAGCTAATACATGAAACTGACGCTCCGACCCTCTGGGAAAGAGCGCGTTTATTAGAAC
AAGACCAGTCGGGGTTCTGCCCCGTACGATTGGTGATACTGGATAACTTTGTGCAGATCG
CACGGCCTCGCGCCGGCGACGTATCTTTCAAATGTCTGCCCTATCAACTGTCGATGGTAC
GTGATATGCCTACCATGGTTGTAACGGGTAACGGGGAATCAGGGTTCGATTCCGGAGAGG
GAGCATGAGAAACGGCTACCACATCC
>HOIR5KG01BNA63__(reversed) rank=0000807 x=558.0 y=1757.5 length=441
CAAAGATTAAGCCATGCATGTCCAAGTACAAGCTTTCAAAAGCGAAACTGCGGATGGCTC
ATTAAATCAGTTATGGTTCCTTGGAGCGCATCCCCTTACATGGATAACTGTGGTAATTCT
AGAGCTAATACATGCAATCAAGCGCCGACCTTACGGGAGGCGTGCTCTTATTAGGAACAA
GACCAACCCGGGTCCGCCCGGCTCCGTTGGTGAACTCTGGATAACCTGGCCGATCGCACG
GTCTCTGCACCGGCGACGGATCCTTCGAATGTCTGCCCTATCAACTTTCGATGGTACGTT
ATGCGCCTACCATGGTCGTAACGGGTAACGGAGAATCAGGGTTCGATTCCGGAGAGGGAG
CTTGAGAAACGGCTACCACATCC
>HOIR5KG01ABR64__(reversed) rank=0000824 x=17.0 y=238.0 length=441
CAAAGATTAAGCCATGCATGTCCAAGTACAAGCTTTCAAAAGCGAAACTGCGGATGGCTC
ATTAAATCAGTTATGGTTCCTTGGAGCGCATCCCCTTACATGGATAACTGTGGTAATTCT
AGAGCTAATACATGCAATCAAGCGCCGACCTTACGGGAGGCGTGCTCTTATTAGGAACAA
GACCAACCCGGGTCCGCCCGGCTCCGTTGGTGAACTCTGGATAACCTGGCCGATCGCACG
GTCTCTGCACCGGCGACGGATCCTTCGAATGTCTGCCCTATCAACTTTCGATGGTACGTT
ATGCGCCTACCATGGTCGTAACGGGTAACGGAGAATCAGGGTTCGATTCCGGAGAGGGAG
CTTGAGAAACGGCTACCACATCC
>HOIR5KG01AUYIJ__(reversed) rank=0000834 x=235.5 y=1961.0 length=441
CAAAGATTAAGCCATGCATGTCCAAGTACAAGCTTTCAAAAGCGAAACTGCGGATGGCTC
ATTAAATCAGTTATGGTTCCTTGGAGCGCATCCCCTTACATGGATAACTGTGGTAATTCT
AGAGCTAATACATGCAATCAAGCGCCGACCTTACGGGAGGCGTGCTCTTATTAGGAACAA
GACCAACCCGGGTCCGCCCGGCTCCGTTGGTGAACTCTGGATAACCTGGCCGATCGCACG
GTCTCTGCACCGGCGACGGATCCTTCGAATGTCTGCCCTATCAACTTTCGATGGTACGTT
ATGCGCCTACCATGGTCGTAACGGGTAACGGAGAATCAGGGTTCGATTCCGGAGAGGGAG
CTTGAGAAACGGCTACCACATCC
>HOIR5KG01ASUNP__(reversed) rank=0000839 x=211.0 y=1955.0 length=441
CAAAGATTAAGCCATGCATGTCCAAGTACAAGCTTTCAAAAGCGAAACTGCGGATGGCTC
ATTAAATCAGTTATGGTTCCTTGGAGCGCATCCCCTTACATGGATAACTGTGGTAATTCT
AGAGCTAATACATGCAATCAAGCGCCGACCTTACGGGAGGCGTGCTCTTATTAGGAACAA
GACCAACCCGGGTCCGCCCGGCTCCGTTGGTGAACTCTGGATAACCTGGCCGATCGCACG
GTCTCTGCACCGGCGACGGATCCTTCGAATGTCTGCCCTATCAACTTTCGATGGTACGTT
ATGCGCCTACCATGGTCGTAACGGGTAACGGAGAATCAGGGTTCGATTCCGGAGAGGGAG
CTTGAGAAACGGCTACCACATCC
>HOIR5KG01BW466__(reversed) rank=0000867 x=670.0 y=1792.0 length=445
CAAAGATTAAGCCATGCATGTCTAAGTACATACTTTTACATGGTGAAACCGCGAATGGCT
CATTAAATCAGTTATGGTTCCTTAGATCGTACAATCCTACTTGGATAACTGTGGTAATTC
TAGAGCTAATACATGAAACTGACGCTCCGACCCTCTGGGAAAGAGCGCGTTTATTAGAAC
AAGACCAGTCGGGGTTCTCGCCCCGTACGATTGGTGATACTGGATAACTTTGTGCAGATC
GCACGGCCTCGCGCCGGCGACGTATCTTTACAAATGTCTCGCCCTATCAACTGTCGAGTG
GTACGTGATATGCCTACCATGGTTGTAACGGTACGGGAATCAGGGTTCGATTCCGGAGAG
GGAGCATGAGAAACGGCTACCACATCC
>HOIR5KG01ABMY5__(reversed) rank=0000882 x=15.0 y=1663.0 length=441
CAAAGATTAAGCCATGCATGTCCAAGTACAAGCTTTCAAAAGCGAAACTGCGGATGGCTC
ATTAAATCAGTTATGGTTCCTTGGAGCGCATCCCCTTACATGGATAACTGTGGTAATTCT
AGAGCTAATACATGCAATCAAGCGCCGACCTTACGGGAGGCGTGCTCTTATTAGGAACAA
GACCAACCCGGGTCCGCCCGGCTCCGTTGGTGAACTCTGGATAACCTGGCCGATCGCACG
GTCTCTGCACCGGCGACGGATCCTTCGAATGTCTGCCCTATCAACTTTCGATGGTACGTT
ATGCGCCTACCATGGTCGTAACGGGTAACGGAGAATCAGGGTTCGATTCCGGAGAGGGAG
CTTGAGAAACGGCTACCACATCC
>HOIR5KG01AARBS__(reversed) rank=0000903 x=5.0 y=1606.0 length=441
CAAAGATTAAGCCATGCATGTCCAAGTACAAGCTTTCAAAAGCGAAACTGCGGATGGCTC
ATTAAATCAGTTATGGTTCCTTGGAGCGCATCCCCTTACATGGATAACTGTGGTAATTCT
AGAGCTAATACATGCAATCAAGCGCCGACCTTACGGGAGGCGTGCTCTTATTAGGAACAA
GACCAACCCGGGTCCGCCCGGCTCCGTTGGTGAACTCTGGATAACCTGGCCGATCGCACG
GTCTCTGCACCGGCGACGGATCCTTCGAATGTCTGCCCTATCAACTTTCGATGGTACGTT
ATGCGCCTACCATGGTCGTAACGGGTAACGGAGAATCAGGGTTCGATTCCGGAGAGGGAG
CTTGAGAAACGGCTACCACATCC
>HOIR5KG01BI9KE__(reversed) rank=0000904 x=512.0 y=1436.0 length=441
CAAAGATTAAGCCATGCATGTCCAAGTACAAGCTTTCAAAAGCGAAACTGCGGATGGCTC
ATTAAATCAGTTATGGTTCCTTGGAGCGCATCCCCTTACATGGATAACTGTGGTAATTCT
AGAGCTAATACATGCAATCAAGCGCCGACCTTACGGGAGGCGTGCTCTTATTAGGAACAA
GACCAACCCGGGTCCGCCCGGCTCCGTTGGTGAACTCTGGATAACCTGGCCGATCGCACG
GTCTCTGCACCGGCGACGGATCCTTCGAATGTCTGCCCTATCAACTTTCGATGGTACGTT
ATGCGCCTACCATGGTCGTAACGGGTAACGGAGAATCAGGGTTCGATTCCGGAGAGGGAG
CTTGAGAAACGGCTACCACATCC
>HOIR5KG01AOV12__(reversed) rank=0000954 x=166.0 y=1464.5 length=441
CAAAGATTAAGCCATGCATGTCCAAGTACAAGCTTTCAAAAGCGAAACTGCGGATGGCTC
ATTAAATCAGTTATGGTTCCTTGGAGCGCATCCCCTTACATGGATAACTGTGGTAATTCT
AGAGCTAATACATGCAATCAAGCGCCGACCTTACGGGAGGCGTGCTCTTATTAGGAACAA
GACCAACCCGGGTCCGCCCGGCTCCGTTGGTGAACTCTGGATAACCTGGCCGATCGCACG
GTCTCTGCACCGGCGACGGATCCTTCGAATGTCTGCCCTATCAACTTTCGATGGTACGTT
ATGCGCCTACCATGGTCGTAACGGGTAACGGAGAATCAGGGTTCGATTCCGGAGAGGGAG
CTTGAGAAACGGCTACCACATCC
>HOIR5KG01A8DVS__(reversed) rank=0001000 x=388.0 y=1718.0 length=441
CAAAGATTAAGCCATGCAAGTCTAAGTACGAGCTCTCGTACAGTGAAACTGCGAATGGCT
CATTAAATCAGTTATGGTTCATTTGATCGTACAGTTTACTTGGATAACTGTGGTAATTCT
AGAGCTAATACATGCGAGAAGCGCCGACCTCGCGGGAGGCGTGCATTTATCAGACCAAAA
ACCGGCCGCGTCTTCGGGCGCGTTCGCCTTGGTGACTCTGGATAACTTTGCGGATCGCAC
GGTCTAGCACCGGCGACGGATCATTCAAGTGTCTGCCCTATCAACTTTCGTCGGTACGGT
ATTTGCCTACCGAGGTTCTTACGGGTGACGGGGAATCAGGGTTCGATTCCGGAGAGGGAG
CCTGAGAAACGGCTACCACATCC
>HOIR5KG01AIY8V__(reversed) rank=0001043 x=99.0 y=93.0 length=441
CAAAGATTAAGCCATGCATGTCCAAGTACAAGCTTTCAAAAGCGAAACTGCGGATGGCTC
ATTAAATCAGTTATGGTTCCTTGGAGCGCATCCCCTTACATGGATAACTGTGGTAATTCT
AGAGCTAATACATGCAATCAAGCGCCGACCTTACGGGAGGCGTGCTCTTATTAGGAACAA
GACCAACCCGGGTCCGCCCGGCTCCGTTGGTGAACTCTGGATAACCTGGCCGATCGCACG
GTCTCTGCACCGGCGACGGATCCTTCGAATGTCTGCCCTATCAACTTTCGATGGTACGTT
ATGCGCCTACCATGGTCGTAACGGGTAACGGAGAATCAGGGTTCGATTCCGGAGAGGGAG
CTTGAGAAACGGCTACCACATCC
>HOIR5KG01BLAK0__(reversed) rank=0001044 x=535.0 y=1858.0 length=444
CAAAGATTAAGCCATGCATGTCTAAGTACATACTTTTACATGGTGAAACCGCGAATGGCT
CATTAAATCAGTTATGGTTCCTTAGATCGTACAATCCTACTTGGATAACTGTGGTAATTC
TAGAGCTAATACATGAAACTGACGCTCCGACCCTCTGGGAAAGAGCGCGTTTATTAGAAC
AAGACCAGTCGGGGTTCTGCCCCGTACGATTGGTGATACTGGATAACTTTGTGCAGATCG
CACGGCCTCGCGCCGGCGACGTATCTTTCAAATGTCTGCCCTATCAACTGTCGATGGTAC
GTGATATGCCTACCATGGTTGTAACGGGTAACGGGGAATCAGGGTTCGATTCCGGAGAGG
GAGCATGAGAAACGGCTACCACATCC
>HOIR5KG01A1RW4__(reversed) rank=0001047 x=313.0 y=518.0 length=441
CAAAGATTAAGCCATGCATGTCCAAGTACAAGCTTTCAAAAGCGAAACTGCGGATGGCTC
ATTAAATCAGTTATGGTTCCTTGGAGCGCATCCCCTTACATGGATAACTGTGGTAATTCT
AGAGCTAATACATGCAATCAAGCGCCGACCTTACGGGAGGCGTGCTCTTATTAGGAACAA
GACCAACCCGGGTCCGCCCGGCTCCGTTGGTGAACTCTGGATAACCTGGCCGATCGCACG
GTCTCTGCACCGGCGACGGATCCTTCGAATGTCTGCCCTATCAACTTTCGATGGTACGTT
ATGCGCCTACCATGGTCGTAACGGGTAACGGAGAATCAGGGTTCGATTCCGGAGAGGGAG
CTTGAGAAACGGCTACCACATCC
>HOIR5KG01AOMUC__(reversed) rank=0001077 x=163.0 y=1810.0 length=444
CAAAGATTAAGCCATGCATGTCTAAGTACATACTTTTACATGGTGAAACCGCGAATGGCT
CATTAAATCAGTTATGGTTCCTTAGATCGTACAATCCTACTTGGATAACTGTGGTAATTC
TAGAGCTAATACATGAAACTGACGCTCCGACCCTCTGGGAAAGAGCGCGTTTATTAGAAC
AAGACCAGTCGGGGTTCTGCCCCGTACGATTGGTGATACTGGATAACTTTGTGCAGATCG
CACGGCCTCGCGCCGGCGACGTATCTTTCAAATGTCTGCCCTATCAACTGTCGATGGTAC
GTGATATGCCTACCATGGTTGTAACGGGTAACGGGGAATCAGGGTTCGATTCCGGAGAGG
GAGCATGAGAAACGGCTACCACATCC
>HOIR5KG01BI6P3__(reversed) rank=0001109 x=511.0 y=1849.0 length=441
CAAAGATTAAGCCATGCATGTCCAAGTACAAGCTTTCAAAAGCGAAACTGCGGATGGCTC
ATTAAATCAGTTATGGTTCCTTGGAGCGCATCCCCTTACATGGATAACTGTGGTAATTCT
AGAGCTAATACATGCAATCAAGCGCCGACCTTACGGGAGGCGTGCTCTTATTAGGAACAA
GACCAACCCGGGTCCGCCCGGCTCCGTTGGTGAACTCTGGATAACCTGGCCGATCGCACG
GTCTCTGCACCGGCGACGGATCCTTCGAATGTCTGCCCTATCAACTTTCGATGGTACGTT
ATGCGCCTACCATGGTCGTAACGGGTAACGGAGAATCAGGGTTCGATTCCGGAGAGGGAG
CTTGAGAAACGGCTACCACATCC
>HOIR5KG01AQ3DF__(reversed) rank=0001114 x=191.0 y=1857.5 length=441
CAAAGATTAAGCCATGCATGTCCAAGTACAAGCTTTCAAAAGCGAAACTGCGGATGGCTC
ATTAAATCAGTTATGGTTCCTTGGAGCGCATCCCCTTACATGGATAACTGTGGTAATTCT
AGAGCTAATACATGCAATCAAGCGCCGACCTTACGGGAGGCGTGCTCTTATTAGGAACAA
GACCAACCCGGGTCCGCCCGGCTCCGTTGGTGAACTCTGGATAACCTGGCCGATCGCACG
GTCTCTGCACCGGCGACGGATCCTTCGAATGTCTGCCCTATCAACTTTCGATGGTACGTT
ATGCGCCTACCATGGTCGTAACGGGTAACGGAGAATCAGGGTTCGATTCCGGAGAGGGAG
CTTGAGAAACGGCTACCACATCC
>HOIR5KG01AP1E6__(reversed) rank=0001127 x=179.5 y=1824.5 length=441
CAAAGATTAAGCCATGCATGTCCAAGTACAAGCTTTCAAAAGCGAAACTGCGGATGGCTC
ATTAAATCAGTTATGGTTCCTTGGAGCGCATCCCCTTACATGGATAACTGTGGTAATTCT
AGAGCTAATACATGCAATCAAGCGCCGACCTTACGGGAGGCGTGCTCTTATTAGGAACAA
GACCAACCCGGGTCCGCCCGGCTCCGTTGGTGAACTCTGGATAACCTGGCCGATCGCACG
GTCTCTGCACCGGCGACGGATCCTTCGAATGTCTGCCCTATCAACTTTCGATGGTACGTT
ATGCGCCTACCATGGTCGTAACGGGTAACGGAGAATCAGGGTTCGATTCCGGAGAGGGAG
CTTGAGAAACGGCTACCACATCC
>HOIR5KG01BQO5C__(reversed) rank=0001147 x=597.0 y=62.5 length=441
CAAAGATTAAGCCATGCATGTCCAAGTACAAGCTTTCAAAAGCGAAACTGCGGATGGCTC
ATTAAATCAGTTATGGTTCCTTGGAGCGCATCCCCTTACATGGATAACTGTGGTAATTCT
AGAGCTAATACATGCAATCAAGCGCCGACCTTACGGGAGGCGTGCTCTTATTAGGAACAA
GACCAACCCGGGTCCGCCCGGCTCCGTTGGTGAACTCTGGATAACCTGGCCGATCGCACG
GTCTCTGCACCGGCGACGGATCCTTCGAATGTCTGCCCTATCAACTTTCGATGGTACGTT
ATGCGCCTACCATGGTCGTAACGGGTAACGGAGAATCAGGGTTCGATTCCGGAGAGGGAG
CTTGAGAAACGGCTACCACATCC
>HOIR5KG01BCX1Q__(reversed) rank=0001165 x=440.0 y=1484.0 length=441
CAAAGATTAAGCCATGCATGTCCAAGTACAAGCTTTCAAAAGCGAAACTGCGGATGGCTC
ATTAAATCAGTTATGGTTCCTTGGAGCGCATCCCCTTACATGGATAACTGTGGTAATTCT
AGAGCTAATACATGCAATCAAGCGCCGACCTTACGGGAGGCGTGCTCTTATTAGGAACAA
GACCAACCCGGGTCCGCCCGGCTCCGTTGGTGAACTCTGGATAACCTGGCCGATCGCACG
GTCTCTGCACCGGCGACGGATCCTTCGAATGTCTGCCCTATCAACTTTCGATGGTACGTT
ATGCGCCTACCATGGTCGTAACGGGTAACGGAGAATCAGGGTTCGATTCCGGAGAGGGAG
CTTGAGAAACGGCTACCACATCC
>HOIR5KG01ANK2A__(reversed) rank=0001207 x=151.0 y=2000.5 length=441
CAAAGATTAAGCCATGCAAGTCTAAGTACGAGCTCTCGTACAGTGAAACTGCGAATGGCT
CATTAAATCAGTTATGGTTCATTTGATCGTACAGTTTACTTGGATAACTGTGGTAATTCT
AGAGCTAATACATGCGAGAAGCGCCGACCTCGCGGGAGGCGTGCATTTATCAGACCAAAA
ACCGGCCGCGTCTTCGGGCGCGTTCGCCTTGGTGACTCTGGATAACTTTGCGGATCGCAC
GGTCTAGCACCGGCGACGGATCATTCAAGTGTCTGCCCTATCAACTTTCGTCGGTACGGT
ATTTGCCTACCGAGGTTCTTACGGGTGACGGGGAATCAGGGTTCGATTCCGGAGAGGGAG
CCTGAGAAACGGCTACCACATCC
>HOIR5KG01AJI6K__(reversed) rank=0001224 x=105.0 y=1354.0 length=441
CAAAGATTAAGCCATGCATGTCCAAGTACAAGCTTTCAAAAGCGAAACTGCGGATGGCTC
ATTAAATCAGTTATGGTTCCTTGGAGCGCATCCCCTTACATGGATAACTGTGGTAATTCT
AGAGCTAATACATGCAATCAAGCGCCGACCTTACGGGAGGCGTGCTCTTATTAGGAACAA
GACCAACCCGGGTCCGCCCGGCTCCGTTGGTGAACTCTGGATAACCTGGCCGATCGCACG
GTCTCTGCACCGGCGACGGATCCTTCGAATGTCTGCCCTATCAACTTTCGATGGTACGTT
ATGCGCCTACCATGGTCGTAACGGGTAACGGAGAATCAGGGTTCGATTCCGGAGAGGGAG
CTTGAGAAACGGCTACCACATCC
>HOIR5KG01ADTRU__(reversed) rank=0001260 x=40.0 y=1384.0 length=441
CAAAGATTAAGCCATGCATGTCCAAGTACAAGCTTTCAAAAGCGAAACTGCGGATGGCTC
ATTAAATCAGTTATGGTTCCTTGGAGCGCATCCCCTTACATGGATAACTGTGGTAATTCT
AGAGCTAATACATGCAATCAAGCGCCGACCTTACGGGAGGCGTGCTCTTATTAGGAACAA
GACCAACCCGGGTCCGCCCGGCTCCGTTGGTGAACTCTGGATAACCTGGCCGATCGCACG
GTCTCTGCACCGGCGACGGATCCTTCGAATGTCTGCCCTATCAACTTTCGATGGTACGTT
ATGCGCCTACCATGGTCGTAACGGGTAACGGAGAATCAGGGTTCGATTCCGGAGAGGGAG
CTTGAGAAACGGCTACCACATCC
>HOIR5KG01BNSXU__(reversed) rank=0001293 x=564.5 y=176.0 length=441
CAAAGATTAAGCCATGCATGTCCAAGTACAAGCTTTCAAAAGCGAAACTGCGGATGGCTC
ATTAAATCAGTTATGGTTCCTTGGAGCGCATCCCCTTACATGGATAACTGTGGTAATTCT
AGAGCTAATACATGCAATCAAGCGCCGACCTTACGGGAGGCGTGCTCTTATTAGGAACAA
GACCAACCCGGGTCCGCCCGGCTCCGTTGGTGAACTCTGGATAACCTGGCCGATCGCACG
GTCTCTGCACCGGCGACGGATCCTTCGAATGTCTGCCCTATCAACTTTCGATGGTACGTT
ATGCGCCTACCATGGTCGTAACGGGTAACGGAGAATCAGGGTTCGATTCCGGAGAGGGAG
CTTGAGAAACGGCTACCACATCC
>HOIR5KG01BRXGT__(reversed) rank=0001327 x=611.0 y=155.0 length=441
CAAAGATTAAGCCATGCATGTCCAAGTACAAGCTTTCAAAAGCGAAACTGCGGATGGCTC
ATTAAATCAGTTATGGTTCCTTGGAGCGCATCCCCTTACATGGATAACTGTGGTAATTCT
AGAGCTAATACATGCAATCAAGCGCCGACCTTACGGGAGGCGTGCTCTTATTAGGAACAA
GACCAACCCGGGTCCGCCCGGCTCCGTTGGTGAACTCTGGATAACCTGGCCGATCGCACG
GTCTCTGCACCGGCGACGGATCCTTCGAATGTCTGCCCTATCAACTTTCGATGGTACGTT
ATGCGCCTACCATGGTCGTAACGGGTAACGGAGAATCAGGGTTCGATTCCGGAGAGGGAG
CTTGAGAAACGGCTACCACATCC
>HOIR5KG01ACRG0__(reversed) rank=0001379 x=28.0 y=898.0 length=441
CAAAGATTAAGCCATGCATGTCCAAGTACAAGCTTTCAAAAGCGAAACTGCGGATGGCTC
ATTAAATCAGTTATGGTTCCTTGGAGCGCATCCCCTTACATGGATAACTGTGGTAATTCT
AGAGCTAATACATGCAATCAAGCGCCGACCTTACGGGAGGCGTGCTCTTATTAGGAACAA
GACCAACCCGGGTCCGCCCGGCTCCGTTGGTGAACTCTGGATAACCTGGCCGATCGCACG
GTCTCTGCACCGGCGACGGATCCTTCGAATGTCTGCCCTATCAACTTTCGATGGTACGTT
ATGCGCCTACCATGGTCGTAACGGGTAACGGAGAATCAGGGTTCGATTCCGGAGAGGGAG
CTTGAGAAACGGCTACCACATCC
>HOIR5KG01ARSOJ__(reversed) rank=0001409 x=199.0 y=1889.5 length=441
CAAAGATTAAGCCATGCATGTCCAAGTACAAGCTTTCAAAAGCGAAACTGCGGATGGCTC
ATTAAATCAGTTATGGTTCCTTGGAGCGCATCCCCTTACATGGATAACTGTGGTAATTCT
AGAGCTAATACATGCAATCAAGCGCCGACCTTACGGGAGGCGTGCTCTTATTAGGAACAA
GACCAACCCGGGTCCGCCCGGCTCCGTTGGTGAACTCTGGATAACCTGGCCGATCGCACG
GTCTCTGCACCGGCGACGGATTCTTCGAATGTCTGCCCTATCAACTTTCGATGGTACGTT
ATGCGCCTACCATGGTCGTAACGGGTAACGGAGAATCAGGGTTCGATTCCGGAGAGGGAG
CTTGAGAAACGGCTACCACATCC
>HOIR5KG01AMLGZ__(reversed) rank=0001423 x=140.0 y=929.5 length=441
CAAAGATTAAGCCATGCATGTCCAAGTACAAGCTTTCAAAAGCGAAACTGCGGATGGCTC
ATTAAATCAGTTATGGTTCCTTGGAGCGCATCCCCTTACATGGATAACTGTGGTAATTCT
AGAGCTAATACATGCAATCAAGCGCCGACCTTACGGGAGGCGTGCTCTTATTAGGAACAA
GACCAACCCGGGTCCGCCCGGCTCCGTTGGTGAACTCTGGATAACCTGGCCGATCGCACG
GTCTCTGCACCGGCGACGGATCCTTCGAATGTCTGCCCTATCAACTTTCGATGGTACGTT
ATGCGCCTACCATGGTCGTAACGGGTAACGGAGAATCAGGGTTCGATTCCGGAGAGGGAG
CTTGAGAAACGGCTACCACATCC
>HOIR5KG01BSEHZ__(reversed) rank=0001455 x=616.5 y=1749.0 length=441
CAAAGATTAAGCCATGCATGTCCAAGTACAAGCTTTCAAAAGCGAAACTGCGGATGGCTC
ATTAAATCAGTTATGGTTCCTTGGAGCGCATCCCCTTACATGGATAACTGTGGTAATTCT
AGAGCTAATACATGCAATCAAGCGCCGACCTTACGGGAGGCGTGCTCTTATTAGGAACAA
GACCAACCCGGGTCCGCCCGGCTCCGTTGGTGAACTCTGGATAACCTGGCCGATCGCACG
GTCTCTGCACCGGCGACGGATCCTTCGAATGTCTGCCCTATCAACTTTCGATGGTACGTT
ATGCGCCTACCATGGTCGTAACGGGTAACGGAGAATCAGGGTTCGATTCCGGAGAGGGAG
CTTGAGAAACGGCTACCACATCC
>HOIR5KG01AZLF9__(reversed) rank=0001482 x=288.0 y=1223.5 length=441
CAAAGATTAAGCCATGCATGTCCAAGTACAAGCTTTCAAAAGCGAAACTGCGGATGGCTC
ATTAAATCAGTTATGGTTCCTTGGAGCGCATCCCCTTACATGGATAACTGTGGTAATTCT
AGAGCTAATACATGCAATCAAGCGCCGACCTTACGGGAGGCGTGCTCTTATTAGGAACAA
GACCAACCCGGGTCCGCCCGGCTCCGTTGGTGAACTCTGGATAACCTGGCCGATCGCACG
GTCTCTGCACCGGCGACGGATCCTTCGAATGTCTGCCCTATCAACTTTCGATGGTACGTT
ATGCGCCTACCATGGTCGTAACGGGTAACGGAGAATCAGGGTTCGATTCCGGAGAGGGAG
CTTGAGAAACGGCTACCACATCC
>HOIR5KG01AAQRD__(reversed) rank=0001537 x=5.0 y=871.0 length=441
CAAAGATTAAGCCATGCATGTCCAAGTACAAGCTTTCAAAAGCGAAACTGCGGATGGCTC
ATTAAATCAGTTATGGTTCCTTGGAGCGCATCCCCTTACATGGATAACTGTGGTAATTCT
AGAGCTAATACATGCAATCAAGCGCCGACCTTACGGGAGGCGTGCTCTTATTAGGAACAA
GACCAACCCGGGTCCGCCCGGCTCCGTTGGTGAACTCTGGATAACCTGGCCGATCGCACG
GTCTCTGCACCGGCGACGGATCCTTCGAATGTCTGCCCTATCAACTTTCGATGGTACGTT
ATGCGCCTACCATGGTCGTAACGGGTAACGGAGAATCAGGGTTCGATTCCGGAGAGGGAG
CTTGAGAAACGGCTACCACATCC
>HOIR5KG01AH9ZD__(reversed) rank=0001580 x=91.0 y=119.5 length=443
CAAAGATTAAGCCATGCATGTCTAAGTACATACCTTAACACGGTGAAACTGCGAATGGCT
CATTAAATCATATGTTATTTCTTAGATCGTACAATCCTACTTGGATAACTGTGGTAATTC
TAGAGCTAATACATGCATCAAAGCTCCGACCTCCGGGGAAGAGCGCTTTTATTAGACCAA
AACCAATCGTCCTCTCGGGGGCGTCCCGTTGGTGACTCTGAATAACTTTAAGCTGATCGC
ATGGCCTCGTGCCGGCGACGTATCTTTCAAGTGTATGCCCTATCAATTGTCGAAGGTAAG
TGACTTGCTTACCTTGATGATAACGGGTAGCGGGGAATCAGGGTTCGATTCCGGAGAGGG
AGCATGAGAAACGGCTACCACATCC
>HOIR5KG01BBV35__(reversed) rank=0001588 x=428.0 y=1475.5 length=441
CAAAGATTAAGCCATGCATGTCCAAGTACAAGCTTTCAAAAGCGAAACTGCGGATGGCTC
ATTAAATCAGTTATGGTTCCTTGGAGCGCATCCCCTTACATGGATAACTGTGGTAATTCT
AGAGCTAATACATGCAATCAAGCGCCGACCTTACGGGAGGCGTGCTCTTATTAGGAACAA
GACCAACCCGGGTCCGCCCGGCTCCGTTGGTGAACTCTGGATAACCTGGCCGATCGCACG
GTCTCTGCACCGGCGACGGATCCTTCGAATGTCTGCCCTATCAACTTTCGATGGTACGTT
ATGCGCCTACCATGGTCGTAACGGGTAACGGAGAATCAGGGTTCGATTCCGGAGAGGGAG
CTTGAGAAACGGCTACCACATCC
>HOIR5KG01ABPPJ__(reversed) rank=0001590 x=16.0 y=1109.0 length=441
CAAAGATTAAGCCATGCATGTCCAAGTACAAGCTTTCAAAAGCGAAACTGCGGATGGCTC
ATTAAATCAGTTATGGTTCCTTGGAGCGCATCCCCTTACATGGATAACTGTGGTAATTCT
AGAGCTAATACATGCAATCAAGCGCCGACCTTACGGGAGGCGTGCTCTTATTAGGAACAA
GACCAACCCGGGTCCGCCCGGCTCCGTTGGTGAACTCTGGATAACCTGGCCGATCGCACG
GTCTCTGCACCGGCGACGGATCCTTCGAATGTCTGCCCTATCAACTTTCGATGGTACGTT
ATGCGCCTACCATGGTCGTAACGGGTAACGGAGAATCAGGGTTCGATTCCGGAGAGGGAG
CTTGAGAAACGGCTACCACATCC
>HOIR5KG01ATB8E__(reversed) rank=0001638 x=217.0 y=156.0 length=444
CAAAGATTAAGCCATGCATGTCTAAGTACATACTTTTACATGGTGAAACCGCGAATGGCT
CATTAAATCAGTTATGGTTCCTTAGATCGTACAATCCTACTTGGATAACTGTGGTAATTC
TAGAGCTAATACATGAAACTGACGCTCCGACCCTCTGGGAAAGAGCGCGTTTATTAGAAC
AAGACCAGTCGGGGTTCTGCCCCGTACGATTGGTGATACTGGATAACTTTGTGCAGATCG
CACGGCCTCGCGCCGGCGACGTATCTTTCAAATGTCTGCCCTATCAACTGTCGATGGTAC
GTGATATGCCTACCATGGTTGTAACGGGTAACGGGGAATCAGGGTTCGATTCCGGAGAGG
GAGCATGAGAAACGGCTACCACATCC
>HOIR5KG01AITLR__(reversed) rank=0001652 x=97.0 y=973.5 length=441
CAAAGATTAAGCCATGCATGTCCAAGTACAAGCTTTCAAAAGCGAAACTGCGGATGGCTC
ATTAAATCAGTTATGGTTCCTTGGAGCGCATCCCCTTACATGGATAACTGTGGTAATTCT
AGAGCTAATACATGCAATCAAGCGCCGACCTTACGGGAGGCGTGCTCTTATTAGGAACAA
GACCAACCCGGGTCCGCCCGGCTCCGTTGGTGAACTCTGGATAACCTGGCCGATCGCACG
GTCTCTGCACCGGCGACGGATCCTTCGAATGTCTGCCCTATCAACTTTCGATGGTACGTT
ATGCGCCTACCATGGTCGTAACGGGTAACGGAGAATCAGGGTTCGATTCCGGAGAGGGAG
CTTGAGAAACGGCTACCACATCC
>HOIR5KG01AJ1UZ__(reversed) rank=0001689 x=111.0 y=985.5 length=441
CAAAGATTAAGCCATGCAAGTCTAAGTACGAGCTCTCGTACAGTGAAACTGCGAATGGCT
CATTAAATCAGTTATGGTTCATTTGATCGTACAGTTTACTTGGATAACTGTGGTAATTCT
AGAGCTAATACATGCGAGAAGCGCCGACCTCGCGGGAGGCGTGCATTTATCAGACCAAAA
ACCGGCCGCGTCTTCGGGCGCGTTCGCCTTGGTGACTCTGGATAACTTTGCGGATCGCAC
GGTCTAGCACCGGCGACGGATCATTCAAGTGTCTGCCCTATCAACTTTCGTCGGTACGGT
ATTTGCCTACCGAGGTTCTTACGGGTGACGGGGAATCAGGGTTCGATTCCGGAGAGGGAG
CCTGAGAAACGGCTACCACATCC
>HOIR5KG01AJV4B__(reversed) rank=0001716 x=109.0 y=1737.0 length=441
CAAAGATTAAGCCATGCATGTCCAAGTACAAGCTTTCAAAAGCGAAACTGCGGATGGCTC
ATTAAATCAGTTATGGTTCCTTGGAGCGCATCCCCTTACATGGATAACTGTGGTAATTCT
AGAGCTAATACATGCAATCAAGCGCCGACCTTACGGGAGGCGTGCTCTTATTAGGAACAA
GACCAACCCGGGTCCGCCCGGCTCCGTTGGTGAACTCTGGATAACCTGGCCGATCGCACG
GTCTCTGCACCGGCGACGGATCCTTCGAATGTCTGCCCTATCAACTTTCGATGGTACGTT
ATGCGCCTACCATGGTCGTAACGGGTAACGGAGAATCAGGGTTCGATTCCGGAGAGGGAG
CTTGAGAAACGGCTACCACATCC
>HOIR5KG01BF2TN__(reversed) rank=0001740 x=476.0 y=185.5 length=441
CAAAGATTAAGCCATGCATGTCCAAGTACAAGCTTTCAAAAGCGAAACTGCGGATGGCTC
ATTAAATCAGTTATGGTTCCTTGGAGCGCATCCCCTTACATGGATAACTGTGGTAATTCT
AGAGCTAATACATGCAATCAAGCGCCGACCTTACGGGAGGCGTGCTCTTATTAGGAACAA
GACCAACCCGGGTCCGCCCGGCTCCGTTGGTGAACTCTGGATAACCTGGCCGATCGCACG
GTCTCTGCACCGGCGACGGATCCTTCGAATGTCTGCCCTATCAACTTTCGATGGTACGTT
ATGCGCCTACCATGGTCGTAACGGGTAACGGAGAATCAGGGTTCGATTCCGGAGAGGGAG
CTTGAGAAACGGCTACCACATCC
>HOIR5KG01BXN73__(reversed) rank=0001811 x=676.0 y=1873.5 length=450
CAAAGATTAAGCCATGCATGTCTAAGTACAAGCCCATATAAGGTGAAACCGCGAATGGCT
CATTAAATCAGCTATGATTCATTGGATCTGTACCCACACTTACTTGGATAACTGTGGTAA
TTCTAGAGCTAATACATGCACCACGTCTCTGACCGCAAGGGAAGAGCGCTTTTATTAGTT
CAAAACCGGTCGGGCCTCGGTCCGTCACCCCAACGTGTTGAATCTGAATAACTTGTCGCT
GAGCGCACGGTCTCTGCACCGGCGCCGCCTCTTTCAAGTGTCTGCCTTATCAGCTTTCGA
TTGTAGGCTATGCGCCTACAATGGCTATAACGGGTAACGGGGAATCAGGGTTCGATTCCG
GAGAGGGAGCCTGAGAAACGGCTACCACATCT
>HOIR5KG01AJ19I__(reversed) rank=0001820 x=111.5 y=1508.0 length=444
CAAAGATTAAGCCATGCATGTCTAAGTACATACTTTTACATGGTGAAACCGCGAATGGCT
CATTAAATCAGTTATGGTTCCTTAGATCGTACAATCCTACTTGGATAACTGTGGTAATTC
TAGAGCTAATACATGAAACTGACGCTCCGACCCTCTGGGAAAGAGCGCGTTTATTAGAAC
AAGACCAGTCGGGGTTCTGCCCCGTACGATTGGTGATACTGGATAACTTTGTGCAGATCG
CACGGCCTCGCGCCGGCGACGTATCTTTCAAATGTCTGCCCTATCAACTGTCGATGGTAC
GTGATATGCCTACCATGGTTGTAACGGGTAACGGGGAATCAGGGTTCGATTCCGGAGAGG
GAGCATGAGAAACGGCTACCACATCC
>HOIR5KG01AEMMW__(reversed) rank=0001832 x=49.0 y=1926.0 length=444
CAAAGATTAAGCCATGCATGTCTAAGTACATACTTTTACATGGTGAAACCGCGAATGGCT
CATTAAATCAGTTATGGTTCCTTAGATCGTACAATCCTACTTGGATAACTGTGGTAATTC
TAGAGCTAATACATGAAACTGACGCTCCGACCCTCTGGGAAAGAGCGCGTTTATTAGAAC
AAGACCAGTCGGGGTTCTGCCCCGTACGATTGGTGATACTGGATAACTTTGTGCAGATCG
CACGGCCTCGCGCCGGCGACGTATCTTTCAAATGTCTGCCCTATCAACTGTCGATGGTAC
GTGATATGCCTACCATGGTTGTAACGGGTAACGGGGAATCAGGGTTCGATTCCGGAGAGG
GAGCATGAGATACGGCTACCACATCC
>HOIR5KG01AEU8B__(reversed) rank=0001862 x=52.0 y=777.0 length=441
CAAAGATTAAGCCATGCATGTCCAAGTACAAGCTTTCAAAAGCGAAACTGCGGATGGCTC
ATTAAATCAGTTATGGTTCCTTGGAGCGCATCCCCTTACATGGATAACTGTGGTAATTCT
AGAGCTAATACATGCAATCAAGCGCCGACCTTACGGGAGGCGTGCTCTTATTAGGAACAA
GACCAACCCGGGTCCGCCCGGCTCCGTTGGTGAACTCTGGATAACCTGGCCGATCGCACG
GTCTCTGCACCGGCGACGGATCCTTCGAATGTCTGCCCTATCAACTTTCGATGGTACGTT
ATGCGCCTACCATGGTCGTAACGGGTAACGGAGAATCAGGGTTCGATTCCGGAGAGGGAG
CTTGAGAAACGGCTACCACATCC
>HOIR5KG01AU4RY__(reversed) rank=0001882 x=237.0 y=1884.0 length=441
CAAAGATTAAGCCATGCATGTCCAAGTACAAGCTTTCAAAAGCGAAACTGCGGATGGCTC
ATTAAATCAGTTATGGTTCCTTGGAGCGCATCCCCTTACATGGATAACTGTGGTAATTCT
AGAGCTAATACATGCAATCAAGCGCCGACCTTACGGGAGGCGTGCTCTTATTAGGAACAA
GACCAACCCGGGTCCGCCCGGCTCCGTTGGTGAACTCTGGATAACCTGGCCGATCGCACG
GTCTCTGCACCGGCGACGGATCCTTCGAATGTCTGCCCTATCAACTTTCGATGGTACGTT
ATGCGCCTACCATGGTCGTAACGGGTAACGGAGAATCAGGGTTCGATTCCGGAGAGGGAG
CTTGAGAAACGGCTACCACATCC
>HOIR5KG01AF392__(reversed) rank=0001902 x=66.0 y=1816.5 length=441
CAAAGATTAAGCCATGCATGTCCAAGTACAAGCTTTCAAAAGCGAAACTGCGGATGGCTC
ATTAAATCAGTTATGGTTCCTTGGAGCGCATCCCCTTACATGGATAACTGTGGTAATTCT
AGAGCTAATACATGCAATCAAGCGCCGACCTTACGGGAGGCGTGCTCTTATTAGGAACAA
GACCAACCCGGGTCCGCCCGGCTCCGTTGGTGAACTCTGGATAACCTGGCCGATCGCACG
GTCTCTGCACCGGCGACGGATCCTTCGAATGTCTGCCCTATCAACTTTCGATGGTACGTT
ATGCGCCTACCATGGTCGTAACGGGTAACGGAGAATCAGGGTTCGATTCCGGAGAGGGAG
CTTGAGAAACGGCTACCACATCC
>HOIR5KG01AGQE9__(reversed) rank=0001912 x=73.0 y=1843.0 length=441
CAAAGATTAAGCCATGCATGTCCAAGTACAAGCTTTCAAAAGCGAAACTGCGGATGGCTC
ATTAAATCAGTTATGGTTCCTTGGAGCGCATCCCCTTACATGGATAACTGTGGTAATTCT
AGAGCTAATACATGCAATCAAGCGCCGACCTTACGGGAGGCGTGCTCTTATTAGGAACAA
GACCAACCCGGGTCCGCCCGGCTCCGTTGGTGAACTCTGGATAACCTGGCCGATCGCACG
GTCTCTGCACCGGCGACGGATCCTTCGAATGTCTGCCCTATCAACTTTCGATGGTACGTT
ATGCGCCTACCATGGTCGTAACGGGTAACGGAGAATCAGGGTTCGATTCCGGAGAGGGAG
CTTGAGAAACGGCTACCACATCC
>HOIR5KG01APUL4__(reversed) rank=0001915 x=177.5 y=1194.5 length=441
CAAAGATTAAGCCATGCATGTCCAAGTACAAGCTTTCAAAAGCGAAACTGCGGATGGCTC
ATTAAATCAGTTATGGTTCCTTGGAGCGCATCCCCTTACATGGATAACTGTGGTAATTCT
AGAGCTAATACATGCAATCAAGCGCCGACCTTACGGGAGGCGTGCTCTTATTAGGAACAA
GACCAACCCGGGTCCGCCCGGCTCCGTTGGTGAACTCTGGATAACCTGGCCGATCGCACG
GTCTCTGCACCGGCGACGGATCCTTCGAATGTCTGCCCTATCAACTTTCGATGGTACGTT
ATGCGCCTACCATGGTCGTAACGGGTAACGGAGAATCAGGGTTCGATTCCGGAGAGGGAG
CTTGAGAAACGGCTACCACATCC
>HOIR5KG01A9F1F__(reversed) rank=0001942 x=400.0 y=2017.0 length=441
CAAAGATTAAGCCATGCATGTCCAAGTACAAGCTTTCAAAAGCGAAACTGCGGATGGCTC
ATTAAATCAGTTATGGTTCCTTGGAGCGCATCCCCTTACATGGATAACTGTGGTAATTCT
AGAGCTAATACATGCAATCAAGCGCCGACCTTACGGGAGGCGTGCTCTTATTAGGAACAA
GACCAACCCGGGTCCGCCCGGCTCCGTTGGTGAACTCTGGATAACCTGGCCGATCGCACG
GTCTCTGCACCGGCGACGGATCCTTCGAATGTCTGCCCTATCAACTTTCGATGGTACGTT
ATGCGCCTACCATGGTCGTAACGGGTAACGGAGAATCAGGGTTCGATTCCGGAGAGGGAG
CTTGAGAAACGGCTACCACATCC
>HOIR5KG01BKUS1__(reversed) rank=0001953 x=530.0 y=1891.0 length=441
CAAAGATTAAGCCATGCATGTCCAAGTACAAGCTTTCAAAAGCGAAACTGCGGATGGCTC
ATTAAATCAGTTATGGTTCCTTGGAGCGCATCCCCTTACATGGATAACTGTGGTAATTCT
AGAGCTAATACATGCAATCAAGCGCCGACCTTACGGGAGGCGTGCTCTTATTAGGAACAA
GACCAACCCGGGTCCGCCCGGCTCCGTTGGTGAACTCTGGATAACCTGGCCGATCGCACG
GTCTCTGCACCGGCGACGGATCCTTCGAATGTCTGCCCTATCAACTTTCGATGGTACGTT
ATGCGCCTACCATGGTCGTAACGGGTAACGGAGAATCAGGGTTCGATTCCGGAGAGGGAG
CTTGAGAAACGGCTACCACATCC
>HOIR5KG01AX386__(reversed) rank=0001962 x=271.5 y=1912.0 length=440
AAAGATTAAGCCATGCATGTCCAAGTACAAGCTTTCAAAAGCGAAACTGCGGATGGCTCA
TTAAATCAGTTATGGTTCCTTGGAGCGCATCCCCTTACATGGATAACTGTGGTAATTCTA
GAGCTAATACATGCAATCAAGCGCCGACCTTACGGGAGGCGTGCTCTTATTAGGAACAAG
ACCAACCCGGGTCCGCCCGGCTCCGTTGGTGAACTCTGGATAACCTGGCCGATCGCACGG
TCTCTGCACCGGCGACGGATCCTTCGAATGTCTGCCCTATCAACTTTCGATGGTACGTTA
TGCGCCTACCATGGTCGTAACGGGTAACGGAGAATCAGGGTTCGATTCCGGAGAGGGAGC
TTGAGAAACGGCTACCACATCC
>HOIR5KG01A2N78__(reversed) rank=0001964 x=323.0 y=1430.0 length=441
CAAAGATTAAGCCATGCATGTCCAAGTACAAGCTTTCAAAAGCGAAACTGCGGATGGCTC
ATTAAATCAGTTATGGTTCCTTGGAGCGCATCCCCTTACATGGATAACTGTGGTAATTCT
AGAGCTAATACATGCAATCAAGCGCCGACCTTACGGGAGGCGTGCTCTTATTAGGAACAA
GACCAACCCGGGTCCGCCCGGCTCCGTTGGTGAACTCTGGATAACCTGGCCGATCGCACG
GTCTCTGCACCGGCGACGGATCCTTCGAATGTCTGCCCTATCAACTTTCGATGGTACGTT
ATGCGCCTACCATGGTCGTAACGGGTAACGGAGAATCAGGGTTCGATTCCGGAGAGGGAG
CTTGAGAAACGGCTACCACATCC
>HOIR5KG01BLQFX__(reversed) rank=0001972 x=540.0 y=1931.5 length=441
CAAAGATTAAGCCATGCATGTCCAAGTACAAGCTTTCAAAAGCGAAACTGCGGATGGCTC
ATTAAATCAGTTATGGTTCCTTGGAGCGCATCCCCTTACATGGATAACTGTGGTAATTCT
AGAGCTAATACATGCAATCAAGCGCCGACCTTACGGGAGGCGTGCTCTTATTAGGAACAA
GACCAACCCGGGTCCGCCCGGCTCCGTTGGTGAACTCTGGATAACCTGGCCGATCGCACG
GTCTCTGCACCGGCGACGGATCCTTCGAATGTCTGCCCTATCAACTTTCGATGGTACGTT
ATGCGCCTACCATGGTCGTAACGGGTAACGGAGAATCAGGGTTCGATTCCGGAGAGGGAG
CTTGAGAAACGGCTACCACATCC
>HOIR5KG01A5W9S__(reversed) rank=0001981 x=360.0 y=1566.5 length=441
CAAAGATTAAGCCATGCATGTCCAAGTACAAGCTTTCAAAAGCGAAACTGCGGATGGCTC
ATTAAATCAGTTATGGTTCCTTGGAGCGCATCCCCTTACATGGATAACTGTGGTAATTCT
AGAGCTAATACATGCAATCAAGCGCCGACCTTACGGGAGGCGTGCTCTTATTAGGAACAA
GACCAACCCGGGTCCGCCCGGCTCCGTTGGTGAACTCTGGATAACCTGGCCGATCGCACG
GTCTCTGCACCGGCGACGGATCCTTCGAATGTCTGCCCTATCAACTTTCGATGGTACGTT
ATGCGCCTACCATGGTCGTAACGGGTAACGGAGAATCAGGGTTCGATTCCGGAGAGGGAG
CTTGAGAAACGGCTACCACATCC
>HOIR5KG01A00DM__(reversed) rank=0002038 x=304.0 y=1688.0 length=440
CAAAGATTAAGCCATGCAAGTCTAAGTACGAGCTCTCGTACAGCGAAACTGCGAATGGCT
CATTAAATCAGTTATGGTTCATTTGATCGTATGGTTTACTTGGATAACTGTGGTAATTCT
AGAGCTAATACATGCAAACAGCGCCGACTTCGCGGGAGGCGTGCTTTTATCAGACCAAAA
ACCGACCGCGGCTCCGGCCGCGTTCGACTGGTGACTCTGGATAACCTGGCGGATCGCACG
GTCTAGCACCGGCGACGGATCATTCAAGTGTCTGCCCTATCAACTTTCGTCGGTACGGTA
TTCGCCTACCGAGGTTCTTACGGGTAACGGGGAATCAGGGTTCGATTCCGGAGAGGGAGC
CTGAGAAACGGCTACCACATCC
>HOIR5KG01A2LC4__(reversed) rank=0002048 x=322.5 y=1814.5 length=441
CAAAGATTAAGCCATGCATGTCCAAGTACAAGCTTTCAAAAGCGAAACTGCGGATGGCTC
ATTAAATCAGTTATGGTTCCTTGGAGCGCATCCCCTTACATGGATAACTGTGGTAATTCT
AGAGCTAATACATGCAATCAAGCGCCGACCTTACGGGAGGCGTGCTCTTATTAGGAACAA
GACCAACCCGGGTCCGCCCGGCTCCGTTGGTGAACTCTGGATAACCTGGCCGATCGCACG
GTCTCTGCACCGGCGACGGATCCTTCGAATGTCTGCCCTATCAACTTTCGATGGTACGTT
ATGCGCCTACCATGGTCGTAACGGGTAACGGAGAATCAGGGTTCGATTCCGGAGAGGGAG
CTTGAGAAACGGCTACCACATCC
>HOIR5KG01AM463__(reversed) rank=0002054 x=146.0 y=1917.5 length=441
CAAAGATTAAGCCATGCATGTCCAAGTACAAGCTTTCAAAAGCGAAACTGCGGATGGCTC
ATTAAATCAGTTATGGTTCCTTGGAGCGCATCCCCTTACATGGATAACTGTGGTAATTCT
AGAGCTAATACATGCAATCAAGCGCCGACCTTACGGGAGGCGTGCTCTTATTAGGAACAA
GACCAACCCGGGTCCGCCCGGCTCCGTTGGTGAACTCTGGATAACCTGGCCGATCGCACG
GTCTCTGCACCGGCGACGGATCCTTCGAATGTCTGCCCTATCAACTTTCGATGGTACGTT
ATGCGCCTACCATGGTCGTAACGGGTAACGGAGAATCAGGGTTCGATTCCGGAGAGGGAG
CTTGAGAAACGGCTACCACATCC
>HOIR5KG01ASDL2__(reversed) rank=0002122 x=206.0 y=344.0 length=441
CAAAGATTAAGCCATGCATGTCCAAGTACAAGCTTTCAAAAGCGAAACTGCGGATGGCTC
ATTAAATCAGTTATGGTTCCTTGGAGCGCATCCCCTTACATGGATAACTGTGGTAATTCT
AGAGCTAATACATGCAATCAAGCGCCGACCTTACGGGAGGCGTGCTCTTATTAGGAACAA
GACCAACCCGGGTCCGCCCGGCTCCGTTGGTGAACTCTGGATAACCTGGCCGATCGCACG
GTCTCTGCACCGGCGACGGATCCTTCGAATGTCTGCCCTATCAACTTTCGATGGTACGTT
ATGCGCCTACCATGGTCGTAACGGGTAACGGAGAATCAGGGTTCGATTCCGGAGAGGGAG
CTTGAGAAACGGCTACCACATCC
>HOIR5KG01AJIFK__(reversed) rank=0002174 x=105.0 y=382.0 length=444
CAAAGATTAAGCCATGCATGTCTAAGTACATACTTTTACATGGTGAAACCGCGAATGGCT
CATTAAATCAGTTATGGTTCCTTAGATCGTACAATCCTACTTGGATAACTGTGGTAATTC
TAGAGCTAATACATGAAACTGACGCTCCGACCCTCTGGGAAAGAGCGCGTTTATTAGAAC
AAGACCAGTCGGGGTTCTGCCCCGTACGATTGGTGATACTGGATAACTTTGTGCAGATCG
CACGGCCTCGCGCCGGCGACGTATCTTTCAAATGTCTGCCCTATCAACTGTCGATGGTAC
GCGATATGCCTACCATGGTTGTAACGGGTAACGGGGAATCAGGGTTCGATTCCGGAGAGG
GAGCATGAGAAACGGCTACCACATCC
>HOIR5KG01A8KCN__(reversed) rank=0002177 x=390.0 y=1909.0 length=441
CAAAGATTAAGCCATGCATGTCCAAGTACAAGCTTTCAAAAGCGAAACTGCGGATGGCTC
ATTAAATCAGTTATGGTTCCTTGGAGCGCATCCCCTTACATGGATAACTGTGGTAATTCT
AGAGCTAATACATGCAATCAAGCGCCGACCTTACGGGAGGCGTGCTCTTATTAGGAACAA
GACCAACCCGGGTCCGCCCGGCTCCGTTGGTGAACTCTGGATAACCTGGCCGATCGCACG
GTCTCTGCACCGGCGACGGATCCTTCGAATGTCTGCCCTATCAACTTTCGATGGTACGTT
ATGCGCCTACCATGGTCGTAACGGGTAACGGAGAATCAGGGTTCGATTCCGGAGAGGGAG
CTTGAGAAACGGCTACCACATCC
>HOIR5KG01AXEKZ__(reversed) rank=0002181 x=263.0 y=1409.0 length=441
CAAAGATTAAGCCATGCATGTCCAAGTACAAGCTTTCAAAAGCGAAACTGCGGATGGCTC
ATTAAATCAGTTATGGTTCCTTGGAGCGCATCCCCTTACATGGATAACTGTGGTAATTCT
AGAGCTAATACATGCAATCAAGCGCCGACCTTACGGGAGGCGTGCTCTTATTAGGAACAA
GACCAACCCGGGTCCGCCCGGCTCCGTTGGTGAACTCTGGATAACCTGGCCGATCGCACG
GTCTCTGCACCGGCGACGGATCCTTCGAATGTCTGCCCTATCAACTTTCGATGGTACGTT
ATGCGCCTACCATGGTCGTAACGGGTAACGGAGAATCAGGGTTCGATTCCGGAGAGGGAG
CTTGAGAAACGGCTACCACATCC
>HOIR5KG01BYMRT__(reversed) rank=0002218 x=687.0 y=1591.0 length=441
CAAAGATTAAGCCATGCATGTCCAAGTACAAGCTTTCAAAAGCGAAACTGCGGATGGCTC
ATTAAATCAGTTATGGTTCCTTGGAGCGCATCCCCTTACATGGATAACTGTGGTAATTCT
AGAGCTAATACATGCAATCAAGCGCCGACCTTACGGGAGGCGTGCTCTTATTAGGAACAA
GACCAACCCGGGTCCGCCCGGCTCCGTTGGTGAACTCTGGATAACCTGGCCGATCGCACG
GTCTCTGCACCGGCGACGGATCCTTCGAATGTCTGCCCTATCAACTTTCGATGGTACGTT
ATGCGCCTACCATGGTCGTAACGGGTAACGGAGAATCAGGGTTCGATTCCGGAGAGGGAG
CTTGAGAAACGGCTACCACATCC
>HOIR5KG01AQQN6__(reversed) rank=0002247 x=187.0 y=1780.0 length=441
CAAAGATTAAGCCATGCATGTCCAAGTACAAGCTTTCAAAAGCGAAACTGCGGATGGCTC
ATTAAATCAGTTATGGTTCCTTGGAGCGCATCCCCTTACATGGATAACTGTGGTAATTCT
AGAGCTAATACATGCAATCAAGCGCCGACCTTACGGGAGGCGTGCTCTTATTAGGAACAA
GACCAACCCGGGTCCGCCCGGCTCCGTTGGTGAACTCTGGATAACCTGGCCGATCGCACG
GTCTCTGCACCGGCGACGGATCCTTCGAATGTCTGCCCTATCAACTTTCGATGGTACGTT
ATGCGCCTACCATGGTCGTAACGGGTAACGGAGAATCAGGGTTCGATTCCGGAGAGGGAG
CTTGAGAAACGGCTACCACATCC
>HOIR5KG01AXOE1__(reversed) rank=0002256 x=266.0 y=1867.0 length=441
CAAAGATTAAGCCATGCATGTCCAAGTACAAGCTTTCAAAAGCGAAACTGCGGATGGCTC
ATTAAATCAGTTATGGTTCCTTGGAGCGCATCCCCTTACATGGATAACTGTGGTAATTCT
AGAGCTAATACATGCAATCAAGCGCCGACCTTACGGGAGGCGTGCTCTTATTAGGAACAA
GACCAACCCGGGTCCGCCCGGCTCCGTTGGTGAACTCTGGATAACCTGGCCGATCGCACG
GTCTCTGCACCGGCGACGGATCCTTCGAATGTCTGCCCTATCAACTTTCGATGGTACGTT
ATGCGCCTACCATGGTCGTAACGGGTAACGGAGAATCAGGGTTCGATTCCGGAGAGGGAG
CATGAGAAACGGCTACCACATCC
>HOIR5KG01AMCTK__(reversed) rank=0002262 x=137.0 y=2006.0 length=446
CAAAGATTAAGCCATGCATGTCTAAGTACATACTTTTACATGGTGAAACCGCGAATGGCT
CATTAAATCAGTTATGGTTCCTTAGATCGTACAATCCTACTTGGATAACTGTGGTAATTC
TAGAGCTAATACATGAAACTGACGCTCCGACCCTCTGGGAAAGAGCGCGTTTATTAGAAC
AAGACCAGTCGGGGTTCTGCCCCGTACGATTGGTGATACTGGATAACTTTGTGCAGATCG
CACGGCCTCGCGCCGGCGACGTATCTTTCAAATGTCTGCCCTATCAACTGTCGATGGTAC
GTGATATGCCTACCATGGTTGTAACGGGTAACGGGAAGTACAGGTCGGTATCGTACGAGG
GAGGCATTGAGAAACGGCTACCACATCC
>HOIR5KG01AFUVG rank=0002319 x=63.5 y=1914.0 length=441
CAAAGATTAAGCCATGCATGTCCAAGTACAAGCTTTCAAAAGCGAAACTGCGGATGGCTC
ATTAAATCAGTTATGGTTCCTTGGAGCGCATCCCCTTACATGGATAACTGTGGTAATTCT
AGAGCTAATACATGCAATCAAGCGCCGACCTTACGGGAGGCGTGCTCTTATTAGGAACAA
GACCAACCCGGGTCCGCCCGGCTCCGTTGGTGAACTCTGGATAACCTGGCCGATCGCACG
GTCTCTGCACCGGCGACGGATCCTTCGAATGTCTGCCCTATCAACTTTCGATGGTACGTT
ATGCGCCTACCATGGTCGTAACGGGTAACGGAGAATCAGGGTTCGATTCCGGAGAGGGAG
CTTGAGAAACGGCTACCACATCC
>HOIR5KG01AR49F__(reversed) rank=0002327 x=203.0 y=1809.5 length=441
CAAAGATTAAGCCATGCAAGTCTAAGTACGAGCTCTCGTACAGTGAAACTGCGAATGGCT
CATTAAATCAGTTATGGTTCATTTGATCGTACAGTTTACTTGGATAACTGTGGTAATTCT
AGAGCTAATACATGCGAGAAGCGCCGACCTCGCGGGAGGCGTGCATTTATCAGACCAAAA
ACCGGCCGCGTCTTCGGGCGCGTTCGCCTTGGTGACTCTGGATAACTTTGCGGATCGCAC
GGTCTAGCACCGGCGACGGATCATTCAAGTGTCTGCCCTATCAACTTTCGTCGGTACGGT
ATTTGCCTACCGAGGTTCTTACGGGTGACGGGGAATCAGGGTTCGATTCCGGAGAGGGAG
CCTGAGAAACGGCTACCACATCC
>HOIR5KG01B1H7A__(reversed) rank=0002353 x=720.5 y=468.0 length=443
ACAAAGATTAAGCCATGCATGTCCAAGTACAAGCTTTACAAAAGCGAAACTGCGGATGGC
TCATTAAATCAGTTATGGTTCCTTGGAGCGCATCCCCTTACATGGATAACTGTGGTAATT
CTAGAGCTAATACATGCAATCAAGCGCCGACCTTACGGGAGGCGTGCTCTTATTAGGAAC
AAGACCAACCCGGGTCCGCCCGGCTCCGTTGGTGAACTCTGGATAACCTGGCCGATCGCA
CGGTCTCTGCACCGGCGACGGATCCTTCGAATGTCTGCCCTATCAACTTTCGATGGTACG
TTATGCGCCTACCATGGTCGTAACGGGTAACGGAGAATCAGGGTTCGATTCCGGAGAGGG
AGCTTGAGAAACGGCTACCACATCC
>HOIR5KG01AFXY8__(reversed) rank=0002403 x=64.5 y=1842.0 length=441
CAAAGATTAAGCCATGCATGTCCAAGTACAAGCTTTCAAAAGCGAAACTGCGGATGGCTC
ATTAAATCAGTTATGGTTCCTTGGAGCGCATCCCCTTACATGGATAACTGTGGTAATTCT
AGAGCTAATACATGCAATCAAGCGCCGACCTTACGGGAGGCGTGCTCTTATTAGGAACAA
GACCAACCCGGGTCCGCCCGGCTCCGTTGGTGAACTCTGGATAACCTGGCCGATCGCACG
GTCTCTGCACCGGCGACGGATCCTTCGAATGTCTGCCCTATCAACTTTCGATGGTACGTT
ATGCGCCTACCATGGTCGTAACGGGTAACGGAGAATCAGGGTTCGATTCCGGAGAGGGAG
CTTGAGAAACGGCTACCACATCC
>HOIR5KG01ALWUY__(reversed) rank=0002432 x=132.0 y=1800.5 length=441
CAAAGATTAAGCCATGCATGTCCAAGTACAAGCTTTCAAAAGCGAAACTGCGGATGGCTC
ATTAAATCAGTTATGGTTCCTTGGAGCGCATCCCCTTACATGGATAACTGTGGTAATTCT
AGAGCTAATACATGCAATCAAGCGCCGACCTTACGGGAGGCGTGCTCTTATTAGGAACAA
GACCAACCCGGGTCCGCCCGGCTCCGTTGGTGAACTCTGGATAACCTGGCCGATCGCACG
GTCTCTGCACCGGCGACGGATCCTTCGAATGTCTGCCCTATCAACTTTCGATGGTACGTT
ATGCGCCTACCATGGTCGTAACGGGTAACGGAGAATCAGGGTTCGATTCCGGAGAGGGAG
CTTGAGAAACGGCTACCACATCC
>HOIR5KG01AFJ5D__(reversed) rank=0002507 x=60.0 y=303.0 length=441
CAAAGATTAAGCCATGCATGTCCAAGTACAAGCTTTCAAAAGCGAAACTGCGGATGGCTC
ATTAAATCAGTTATGGTTCCTTGGAGCGCATCCCCTTACATGGATAACTGTGGTAATTCT
AGAGCTAATACATGCAATCAAGCGCCGACCTTACGGGAGGCGTGCTCTTATTAGGAACAA
GACCAACCCGGGTCCGCCCGGCTCCGTTGGTGAACTCTGGATAACCTGGCCGATCGCACG
GTCTCTGCACCGGCGACGGATCCTTCGAATGTCTGCCCTATCAACTTTCGATGGTACGTT
ATGCGCCTACCATGGTCGTAACGGGTAACGGAGAATCAGGGTTCGATTCCGGAGAGGGAG
CTTGAGAAACGGCTACCACATCC
>HOIR5KG01AFASZ__(reversed) rank=0002510 x=57.5 y=481.0 length=441
CAAAGATTAAGCCATGCATGTCCAAGTACAAGCTTTCAAAAGCGAAACTGCGGATGGCTC
ATTAAATCAGTTATGGTTCCTTGGAGCGCATCCCCTTACATGGATAACTGTGGTAATTCT
AGAGCTAATACATGCAATCAAGCGCCGACCTTACGGGAGGCGTGCTCTTATTAGGAACAA
GACCAACCCGGGTCCGCCCGGCTCCGTTGGTGAACTCTGGATAACCTGGCCGATCGCACG
GTCTCTGCACCGGCGACGGATCCTTCGAATGTCTGCCCTATCAACTTTCGATGGTACGTT
ATGCGCCTACCATGGTCGTAACGGGTAACGGAGAATCAGGGTTCGATTCCGGAGAGGGAG
CTTGAGAAACGGCTACCACATCC
>HOIR5KG01AQY51__(reversed) rank=0002540 x=190.0 y=503.5 length=441
CAAAGATTAAGCCATGCATGTCCAAGTACAAGCTTTCAAAAGCGAAACTGCGGATGGCTC
ATTAAATCAGTTATGGTTCCTTGGAGCGCATCCCCTTACATGGATAACTGTGGTAATTCT
AGAGCTAATACATGCAATCAAGCGCCGACCTTACGGGAGGCGTGCTCTTATTAGGAACAA
GACCAACCCGGGTCCGCCCGGCTCCGTTGGTGAACTCTGGATAACCTGGCCGATCGCACG
GTCTCTGCACCGGCGACGGATCCTTCGAATGTCTGCCCTATCAACTTTCGATGGTACGTT
ATGCGCCTACCATGGTCGTAACGGGTAACGGAGAATCAGGGTTCGATTCCGGAGAGGGAG
CTTGAGAAACGGCTACCACATCC
>HOIR5KG01B1I0Y__(reversed) rank=0002608 x=720.0 y=1536.5 length=441
CAAAGATTAAGCCATGCATGTCCAAGTACAAGCTTTCAAAAGCGAAACTGCGGATGGCTC
ATTAAATCAGTTATGGTTCCTTGGAGCGCATCCCCTTACATGGATAACTGTGGTAATTCT
AGAGCTAATACATGCAATCAAGCGCCGACCTTACGGGAGGCGTGCTCTTATTAGGAACAA
GACCAACCCGGGTCCGCCCGGCTCCGTTGGTGAACTCTGGATAACCTGGCCGATCGCACG
GTCTCTGCACCGGCGACGGATCCTTCGAATGTCTGCCCTATCAACTTTCGATGGTACGTT
ATGCGCCTACCATGGTCGTAACGGGTAACGGAGAATCAGGGTTCGATTCCGGAGAGGGAG
CTTGAGAAACGGCTACCACATCC
>HOIR5KG01AXLAX__(reversed) rank=0002618 x=265.0 y=1927.0 length=441
CAAAGATTAAGCCATGCATGTCCAAGTACAAGCTTTCAAAAGCGAAACTGCGGATGGCTC
ATTAAATCAGTTATGGTTCCTTGGAGCGCATCCCCTTACATGGATAACTGTGGTAATTCT
AGAGCTAATACATGCAATCAAGCGCCGACCTTACGGGAGGCGTGCTCTTATTAGGAACAA
GACCAACCCGGGTCCGCCCGGCTCCGTTGGTGAACTCTGGATAACCTGGCCGATCGCACG
GTCTCTGCACCGGCGACGGATCCTTCGAATGTCTGCCCTATCAACTTTCGATGGTACGTT
ATGCGCCTACCATGGTCGTAACGGGTAACGGAGAATCAGGGTTCGATTCCGGAGAGGGAG
CTTGAGAAACGGCTACCACATCC
>HOIR5KG01AG2JK__(reversed) rank=0002707 x=77.0 y=1166.0 length=441
CAAAGATTAAGCCATGCATGTCCAAGTACAAGCTTTCAAAAGCGAAACTGCGGATGGCTC
ATTAAATCAGTTATGGTTCCTTGGAGCGCATCCCCTTACATGGATAACTGTGGTAATTCT
AGAGCTAATACATGCAATCAAGCGCCGACCTTACGGGAGGCGTGCTCTTATTAGGAACAA
GACCAACCCGGGTCCGCCCGGCTCCGTTGGTGAACTCTGGATAACCTGGCCGATCGCACG
GTCTCTGCACCGGCGACGGATCCTTCGAATGTCTGCCCTATCAACTTTCGATGGTACGTT
ATGCGCCTACCATGGTCGTAACGGGTAACGGAGAATCAGGGTTCGATTCCGGAGAGGGAG
CTTGAGAAACGGCTACCACATCC
>HOIR5KG01AXXVN__(reversed) rank=0002741 x=269.0 y=1841.0 length=441
CAAAGATTAAGCCATGCATGTCCAAGTACAAGCTTTCAAAAGCGAAACTGCGGATGGCTC
ATTAAATCAGTTATGGTTCCTTGGAGCGCATCCCCTTACATGGATAACTGTGGTAATTCT
AGAGCTAATACATGCAATCAAGCGCCGACCTTACGGGAGGCGTGCTCTTATTAGGAACAA
GACCAACCCGGGTCCGCCCGGCTCCGTTGGTGAACTCTGGATAACCTGGCCGATCGCACG
GTCTCTGCACCGGCGACGGATCCTTCGAATGTCTGCCCTATCAACTTTCGATGGTACGTT
ATGCGCCTACCATGGTCGTAACGGGTAACGGAGAATCAGGGTTCGATTCCGGAGAGGGAG
CTTGAGAAACGGCTACCACATCC
>HOIR5KG01AUR3A__(reversed) rank=0002757 x=233.0 y=1828.5 length=445
CAAAGATTAAGCCATGCATGTCTAAGTACATACTTTTACATGGTGAAACCGCGAATGGCT
CATTAAATCAGTTATGGTTCCTTAGATCGTACAATCCTACTTGGATAACTGTGGTAATTC
TAGAGCTAATACATGAAAAAGGTCTCCGACCTGACGGAAAGAGAGCGTTTATTACAACAA
GACCAGTCGGGGTCGCAAGGCCCCGTCATATTGGTGAAACTGAATAACTTTGTGCAGATC
GCACGGCCTCGCGCCGGCGACAAATCTTTCAAATGTCTGCCCTATCAACTGACGATGGTA
CGTGATATGCCTACCATGGTTGTAACGGGTAACGGAGAATCAGGGTTCGATTCCGGAGAG
GGAGCATGAGAAACGGCTACCACATCC
>HOIR5KG01AXHOZ__(reversed) rank=0002759 x=264.5 y=1345.5 length=441
CAAAGATTAAGCCATGCATGTCCAAGTACAAGCTTTCAAAAGCGAAACTGCGGATGGCTC
ATTAAATCAGTTATGGTTCCTTGGAGCGCATCCCCTTACATGGATAACTGTGGTAATTCT
AGAGCTAATACATGCAATCAAGCGCCGACCTTACGGGAGGCGTGCTCTTATTAGGAACAA
GACCAACCCGGGTCCGCCCGGCTCCGTTGGTGAACTCTGGATAACCTGGCCGATCGCACG
GTCTCTGCACCGGCGACGGATCCTTCGAATGTCTGCCCTATCAACTTTCGATGGTACGTT
ATGCGCCTACCATGGTCGTAACGGGTAACGGAGAATCAGGGTTCGATTCCGGAGAGGGAG
CTTGAGAAACGGCTACCACATCC
>HOIR5KG01BR4SY__(reversed) rank=0002796 x=613.0 y=1472.0 length=441
CAAAGATTAAGCCATGCATGTCCAAGTACAAGCTTTCAAAAGCGAAACTGCGGATGGCTC
ATTAAATCAGTTATGGTTCCTTGGAGCGCATCCCCTTACATGGATAACTGTGGTAATTCT
AGAGCTAATACATGCAATCAAGCGCCGACCTTACGGGAGGCGTGCTCTTATTAGGAACAA
GACCAACCCGGGTCCGCCCGGCTCCGTTGGTGAACTCTGGATAACCTGGCCGATCGCACG
GTCTCTGCACCGGCGACGGATCCTTCGAATGTCTGCCCTATCAACTTTCGATGGTACGTT
ATGCGCCTACCATGGTCGTAACGGGTAACGGAGAATCAGGGTTCGATTCCGGAGAGGGAG
CTTGAGAAACGGCTACCACATCC
>HOIR5KG01A6YSG__(reversed) rank=0002797 x=372.0 y=1038.0 length=441
CAAAGATTAAGCCATGCATGTCCAAGTACAAGCTTTCAAAAGCGAAACTGCGGATGGCTC
ATTAAATCAGTTATGGTTCCTTGGAGCGCATCCCCTTACATGGATAACTGTGGTAATTCT
AGAGCTAATACATGCAATCAAGCGCCGACCTTACGGGAGGCGTGCTCTTATTAGGAACAA
GACCAACCCGGGTCCGCCCGGCTCCGTTGGTGAACTCTGGATAACCTGGCCGATCGCACG
GTCTCTGCACCGGCGACGGATCCTTCGAATGTCTGCCCTATCAACTTTCGATGGTACGTT
ATGCGCCTACCATGGTCGTAACGGGTAACGGAGAATCAGGGTTCGATTCCGGAGAGGGAG
CTTGAGAAACGGCTACCACATCC
>HOIR5KG01AHIL9__(reversed) rank=0002815 x=82.0 y=1519.0 length=441
CAAAGATTAAGCCATGCATGTCCAAGTACAAGCTTTCAAAAGCGAAACTGCGGATGGCTC
ATTAAATCAGTTATGGTTCCTTGGAGCGCATCCCCTTACATGGATAACTGTGGTAATTCT
AGAGCTAATACATGCAATCAAGCGCCGACCTTACGGGAGGCGTGCTCTTATTAGGAACAA
GACCAACCCGGGTCCGCCCGGCTCCGTTGGTGAACTCTGGATAACCTGGCCGATCGCACG
GTCTCTGCACCGGCGACGGATCCTTCGAATGTCTGCCCTATCAACTTTCGATGGTACGTT
ATGCGCCTACCATGGTCGTAACGGGTAACGGAGAATCAGGGTTCGATTCCGGAGAGGGAG
CTTGAGAAACGGCTACCACATCC
>HOIR5KG01AZE1J__(reversed) rank=0002825 x=286.5 y=1109.0 length=441
CAAAGATTAAGCCATGCATGTCCAAGTACAAGCTTTCAAAAGCGAAACTGCGGATGGCTC
ATTAAATCAGTTATGGTTCCTTGGAGCGCATCCCCTTACATGGATAACTGTGGTAATTCT
AGAGCTAATACATGCAATCAAGCGCCGACCTTACGGGAGGCGTGCTCTTATTAGGAACAA
GACCAACCCGGGTCCGCCCGGCTCCGTTGGTGAACTCTGGATAACCTGGCCGATCGCACG
GTCTCTGCACCGGCGACGGATCCTTCGAATGTCTGCCCTATCAACTTTCGATGGTACGTT
ATGCGCCTACCATGGTCGTAACGGGTAACGGAGAATCAGGGTTCGATTCCGGAGAGGGAG
CTTGAGAAACGGCTACCACATCC
>HOIR5KG01BXBM1__(reversed) rank=0002856 x=672.0 y=1947.5 length=441
CAAAGATTAAGCCATGCATGTCCAAGTACAAGCTTTCAAAAGCGAAACTGCGGATGGCTC
ATTAAATCAGTTATGGTTCCTTGGAGCGCATCCCCTTACATGGATAACTGTGGTAATTCT
AGAGCTAATACATGCAATCAAGCGCCGACCTTACGGGAGGCGTGCTCTTATTAGGAACAA
GACCAACCCGGGTCCGCCCGGCTCCGTTGGTGAACTCTGGATAACCTGGCCGATCGCACG
GTCTCTGCACCGGCGACGGATCCTTCGAATGTCTGCCCTATCAACTTTCGATGGTACGTT
ATGCGCCTACCATGGTCGTAACGGGTAACGGAGAATCAGGGTTCGATTCCGGAGAGGGAG
CTTGAGAAACGGCTACCACATCC
>HOIR5KG01ASNXN__(reversed) rank=0002861 x=209.0 y=1433.0 length=441
CAAAGATTAAGCCATGCATGTCCAAGTACAAGCTTTCAAAAGCGAAACTGCGGATGGCTC
ATTAAATCAGTTATGGTTCCTTGGAGCGCATCCCCTTACATGGATAACTGTGGTAATTCT
AGAGCTAATACATGCAATCAAGCGCCGACCTTACGGGAGGCGTGCTCTTATTAGGAACAA
GACCAACCCGGGTCCGCCCGGCTCCGTTGGTGAACTCTGGATAACCTGGCCGATCGCACG
GTCTCTGCACCGGCGACGGATCCTTCGAATGTCTGCCCTATCAACTTTCGATGGTACGTT
ATGCGCCTACCATGGTCGTAACGGGTAACGGAGAATCAGGGTTCGATTCCGGAGAGGGAG
CTTGAGAAACGGCTACCACATCC
>HOIR5KG01AZFDW__(reversed) rank=0002869 x=286.0 y=1554.0 length=441
CAAAGATTAAGCCATGCATGTCCAAGTACAAGCTTTCAAAAGCGAAACTGCGGATGGCTC
ATTAAATCAGTTATGGTTCCTTGGAGCGCATCCCCTTACATGGATAACTGTGGTAATTCT
AGAGCTAATACATGCAATCAAGCGCCGACCTTACGGGAGGCGTGCTCTTATTAGGAACAA
GACCAACCCGGGTCCGCCCGGCTCCGTTGGTGAACTCTGGATAACCTGGCCGATCGCACG
GTCTCTGCACCGGCGACGGATCCTTCGAATGTCTGCCCTATCAACTTTCGATGGTACGTT
ATGCGCCTACCATGGTCGTAACGGGTAACGGAGAATCAGGGTTCGATTCCGGAGAGGGAG
CTTGAGAAACGGCTACCACATCC
>HOIR5KG01AYI7O__(reversed) rank=0002916 x=276.0 y=818.0 length=441
CAAAGATTAAGCCATGCATGTCCAAGTACAAGCTTTCAAAAGCGAAACTGCGGATGGCTC
ATTAAATCAGTTATGGTTCCTTGGAGCGCATCCCCTTACATGGATAACTGTGGTAATTCT
AGAGCTAATACATGCAATCAAGCGCCGACCTTACGGGAGGCGTGCTCTTATTAGGAACAA
GACCAACCCGGGTCCGCCCGGCTCCGTTGGTGAACTCTGGATAACCTGGCCGATCGCACG
GTCTCTGCACCGGCGACGGATCCTTCGAATGTCTGCCCTATCAACTTTCGATGGTACGTT
ATGCGCCTACCATGGTCGTAACGGGTAACGGAGAATCAGGGTTCGATTCCGGAGAGGGAG
CTTGAGAAACGGCTACCACATCC
>HOIR5KG01AOCAK__(reversed) rank=0002921 x=160.0 y=426.0 length=441
CAAAGATTAAGCCATGCATGTCCAAGTACAAGCTTTCAAAAGCGAAACTGCGGATGGCTC
ATTAAATCAGTTATGGTTCCTTGGAGCGCATCCCCTTACATGGATAACTGTGGTAATTCT
AGAGCTAATACATGCAATCAAGCGCCGACCTTACGGGAGGCGTGCTCTTATTAGGAACAA
GACCAACCCGGGTCCGCCCGGCTCCGTTGGTGAACTCTGGATAACCTGGCCGATCGCACG
GTCTCTGCACCGGCGACGGATCCTTCGAATGTCTGCCCTATCAACTTTCGATGGTACGTT
ATGCGCCTACCATGGTCGTAACGGGTAACGGAGAATCAGGGTTCGATTCCGGAGAGGGAG
CTTGAGAAACGGCTACCACATCC
>HOIR5KG01AK7IB__(reversed) rank=0002932 x=124.0 y=1713.0 length=441
CAAAGATTAAGCCATGCATGTCCAAGTACAAGCTTTCAAAAGCGAAACTGCGGATGGCTC
ATTAAATCAGTTATGGTTCCTTGGAGCGCATCCCCTTACATGGATAACTGTGGTAATTCT
AGAGCTAATACATGCAATCAAGCGCCGACCTTACGGGAGGCGTGCTCTTATTAGGAACAA
GACCAACCCGGGTCCGCCCGGCTCCGTTGGTGAACTCTGGATAACCTGGCCGATCGCACG
GTCTCTGCACCGGCGACGGATCCTTCGAATGTCTGCCCTATCAACTTTCGATGGTACGTT
ATGCGCCTACCATGGTCGTAACGGGTAACGGAGAATCAGGGTTCGATTCCGGAGAGGGAG
CTTGAGAAACGGCTACCACATCC
>HOIR5KG01ADZXV__(reversed) rank=0002934 x=42.0 y=1185.0 length=444
CAAAGATTAAGCCATGCATGTCTAAGTACATACTTTTACATGGTGAAACCGCGAATGGCT
CATTAAATCAGTTATGGTTCCTTAGATCGTACAATCCTACTTGGATAACTGTGGTAATTC
TAGAGCTAATACATGAAACTGACGCTCCGACCCTCTGGGAAAGAGCGCGTTTATTAGAAC
AAGACCAGTCGGGGTTCTGCCCCGTACGATTGGTGATACTGGATAACTTTGTGCAGATCG
CACGGCCTCGCGCCGGCGACGTATCTTTCAAATGTCTGCCCTATCAACTGTCGATGGTAC
GTGATATGCCTACCATGGTTGTAACGGGTAACGGGGAATCAGGGTTCGATTCCGGAGAGG
GAGCATGAGAAACGGCTACCACATCC
>HOIR5KG01AIZC9__(reversed) rank=0002962 x=99.5 y=251.5 length=441
CAAAGATTAAGCCATGCATGTCCAAGTACAAGCTTTCAAAAGCGAAACTGCGGATGGCTC
ATTAAATCAGTTATGGTTCCTTGGAGCGCATCCCCTTACATGGATAACTGTGGTAATTCT
AGAGCTAATACATGCAATCAAGCGCCGACCTTACGGGAGGCGTGCTCTTATTAGGAACAA
GACCAACCCGGGTCCGCCCGGCTCCGTTGGTGAACTCTGGATAACCTGGCCGATCGCACG
GTCTCTGCACCGGCGACGGATCCTTCGAATGTCTGCCCTATCAACTTTCGATGGTACGTT
ATGCGCCTACCATGGTCGTAACGGGTAACGGAGAATCAGGGTTCGATTCCGGAGAGGGAG
CTTGAGAAACGGCTACCACATCC
>HOIR5KG01AEU73__(reversed) rank=0002978 x=52.5 y=769.0 length=441
CAAAGATTAAGCCATGCATGTCCAAGTACAAGCTTTCAAAAGCGAAACTGCGGATGGCTC
ATTAAATCAGTTATGGTTCCTTGGAGCGCATCCCCTTACATGGATAACTGTGGTAATTCT
AGAGCTAATACATGCAATCAAGCGCCGACCTTACGGGAGGCGTGCTCTTATTAGGAACAA
GACCAACCCGGGTCCGCCCGGCTCCGTTGGTGAACTCTGGATAACCTGGCCGATCGCACG
GTCTCTGCACCGGCGACGGATCCTTCGAATGTCTGCCCTATCAACTTTCGATGGTACGTT
ATGCGCCTACCATGGTCGTAACGGGTAACGGAGAATCAGGGTTCGATTCCGGAGAGGGAG
CTTGAGAAACGGCTACCACATCC
>HOIR5KG01BGYGN__(reversed) rank=0002994 x=486.0 y=229.0 length=441
CAAAGATTAAGCCATGCATGTCCAAGTACAAGCTTTCAAAAGCGAAACTGCGGATGGCTC
ATTAAATCAGTTATGGTTCCTTGGAGCGCATCCCCTTACATGGATAACTGTGGTAATTCT
AGAGCTAATACATGCAATCAAGCGCCGACCTTACGGGAGGCGTGCTCTTATTAGGAACAA
GACCAACCCGGGTCCGCCCGGCTCCGTTGGTGAACTCTGGATAACCTGGCCGATCGCACG
GTCTCTGCACCGGCGACGGATCCTTCGAATGTCTGCCCTATCAACTTTCGATGGTACGTT
ATGCGCCTACCATGGTCGTAACGGGTAACGGAGAATCAGGGTTCGATTCCGGAGAGGGAG
CTTGAGAAACGGCTACCACATCC
>HOIR5KG01ABF5N__(reversed) rank=0002995 x=13.5 y=1017.0 length=441
CAAAGATTAAGCCATGCATGTCCAAGTACAAGCTTTCAAAAGCGAAACTGCGGATGGCTC
ATTAAATCAGTTATGGTTCCTTGGAGCGCATCCCCTTACATGGATAACTGTGGTAATTCT
AGAGCTAATACATGCAATCAAGCGCCGACCTTACGGGAGGCGTGCTCTTATTAGGAACAA
GACCAACCCGGGTCCGCCCGGCTCCGTTGGTGAACTCTGGATAACCTGGCCGATCGCACG
GTCTCTGCACCGGCGACGGATCCTTCGAATGTCTGCCCTATCAACTTTCGATGGTACGTT
ATGCGCCTACCATGGTCGTAACGGGTAACGGAGAATCAGGGTTCGATTCCGGAGAGGGAG
CTTGAGAAACGGCTACCACATCC
>HOIR5KG01AH7RZ__(reversed) rank=0003037 x=90.0 y=1357.5 length=441
CAAAGATTAAGCCATGCATGTCCAAGTACAAGCTTTCAAAAGCGAAACTGCGGATGGCTC
ATTAAATCAGTTATGGTTCCTTGGAGCGCATCCCCTTACATGGATAACTGTGGTAATTCT
AGAGCTAATACATGCAATCAAGCGCCGACCTTACGGGAGGCGTGCTCTTATTAGGAACAA
GACCAACCCGGGTCCGCCCGGCTCCGTTGGTGAACTCTGGATAACCTGGCCGATCGCACG
GTCTCTGCACCGGCGACGGATCCTTCGAATGTCTGCCCTATCAACTTTCGATGGTACGTT
ATGCGCCTACCATGGTCGTAACGGGTAACGGAGAATCAGGGTTCGATTCCGGAGAGGGAG
CTTGAGAAACGGCTACCACATCC
>HOIR5KG01AYY9Q__(reversed) rank=0003071 x=281.0 y=1148.0 length=441
CAAAGATTAAGCCATGCATGTCCAAGTACAAGCTTTCAAAAGCGAAACTGCGGATGGCTC
ATTAAATCAGTTATGGTTCCTTGGAGCGCATCCCCTTACATGGATAACTGTGGTAATTCT
AGAGCTAATACATGCAATCAAGCGCCGACCTTACGGGAGGCGTGCTCTTATTAGGAACAA
GACCAACCCGGGTCCGCCCGGCTCCGTTGGTGAACTCTGGATAACCTGGCCGATCGCACG
GTCTCTGCACCGGCGACGGATCCTTCGAATGTCTGCCCTATCAACTTTCGATGGTACGTT
ATGCGCCTACCATGGTCGTAACGGGTAACGGGGAATCAGGGTTCGATTCCGGAGAGGGAG
CATGAGAAACGGCTACCACATCC
>HOIR5KG01BHVCH__(reversed) rank=0003132 x=496.0 y=1887.0 length=441
CAAAGATTAAGCCATGCATGTCCAAGTACAAGCTTTCAAAAGCGAAACTGCGGATGGCTC
ATTAAATCAGTTATGGTTCCTTGGAGCGCATCCCCTTACATGGATAACTGTGGTAATTCT
AGAGCTAATACATGCAATCAAGCGCCGACCTTACGGGAGGCGTGCTCTTATTAGGAACAA
GACCAACCCGGGTCCGCCCGGCTCCGTTGGTGAACTCTGGATAACCTGGCCGATCGCACG
GTCTCTGCACCGGCGACGGATCCTTCGAATGTCTGCCCTATCAACTTTCGATGGTACGTT
ATGCGCCTACCATGGTCGTAACGGGTAACGGAGAATCAGGGTTCGATTCCGGAGAGGGAG
CTTGAGAAACGGCTACCACATCC
>HOIR5KG01AU7LV__(reversed) rank=0003134 x=238.0 y=1457.0 length=443
CAAAGATTAAGCCATGCATGTCTAAGTACATACTTTTACATGGTGAAACCGCGAATGGCT
CATTAAATCAGTTATGGTTCCTTAGATCGTACAATCCTACTTGGATAACTGTGGTAATTC
TAGAGCTAATACATGAAACTGACGCTCCGACCCTCTGGGAAAGAGCGCGTTTATTAGAAC
AAGACCAGTCGGGGTTCTGCCCCGTACGATTGGTGATACTGGATAACTTTGTGCAGATCG
CACGGCCTCGCGCCGGCGACGTATCTTTCAAATGTCTGCCCTATCAACTGTCGATGGTAC
GTGATATGCCTACCATGGTTGTAACGGGTAACGGGGAATCAGGGTTCGATTCCGGAGAGG
GAGCATGAGAAACGGCTACCACATCC
>HOIR5KG01AJ5JW__(reversed) rank=0003146 x=112.0 y=1674.0 length=441
CAAAGATTAAGCCATGCATGTCCAAGTACAAGCTTTCAAAAGCGAAACTGCGGATGGCTC
ATTAAATCAGTTATGGTTCCTTGGAGCGCATCCCCTTACATGGATAACTGTGGTAATTCT
AGAGCTAATACATGCAATCAAGCGCCGACCTTACGGGAGGCGTGCTCTTATTAGGAACAA
GACCAACCCGGGTCCGCCCGGCTCCGTTGGTGAACTCTGGATAACCTGGCCGATCGCACG
GTCTCTGCACCGGCGACGGATCCTTCGAATGTCTGCCCTATCAACTTTCGATGGTACGTT
ATGCGCCTACCATGGTCGTAACGGGTAACGGAGAATCAGGGTTCGATTCCGGAGAGGGAG
CTTGAGAAACGGCTACCACATCC
>HOIR5KG01AU39V__(reversed) rank=0003169 x=237.0 y=1233.0 length=443
CAAAGATTAAGCCATGCATGTCCAAGTACAAGCTTTCAAAAGCGAAACTGCGGATGGCTC
ATTAAATCAGTTATGGTTCCTTGGAGCGCATCCCCTTACATGGATAACTGTGGTAATTCT
AGAGCTAATACATGCAATCAAGCGCCGACCTTACGGGAGGCGTGCTCTTATTAGGAACAA
GACCAACCCGGGTCCGCCCGGCTCCGTTGGTGAACTCTGGATAACCTGGCCGATCGCACG
GTCTCTGCACCGGCGACGGATCCTTCGAATGTCTGCCCTATCAACTTTCGATGGTACGTT
ATGCGCCTACCATGGTCGTAACGGGTAACGGGAATACAGGTCGGTATCGTACGGAGGGAG
GCATTGAGAAACGGCTACCACATCC
>HOIR5KG01AO7N4__(reversed) rank=0003182 x=170.0 y=130.5 length=441
CAAAGATTAAGCCATGCATGTCCAAGTACAAGCTTTCAAAAGCGAAACTGCGGATGGCTC
ATTAAATCAGTTATGGTTCCTTGGAGCGCATCCCCTTACATGGATAACTGTGGTAATTCT
AGAGCTAATACATGCAATCAAGCGCCGACCTTACGGGAGGCGTGCTCTTATTAGGAACAA
GACCAACCCGGGTCCGCCCGGCTCCGTTGGTGAACTCTGGATAACCTGGCCGATCGCACG
GTCTCTGCACCGGCGACGGATCCTTCGAATGTCTGCCCTATCAACTTTCGATGGTACGTT
ATGCGCCTACCATGGTCGTAACGGGTAACGGAGAATCAGGGTTCGATTCCGGAGAGGGAG
CTTGAGAAACGGCTACCACATCC
>HOIR5KG01BO4LB__(reversed) rank=0003196 x=579.0 y=493.0 length=441
CAAAGATTAAGCCATGCATGTCCAAGTACAAGCTTTCAAAAGCGAAACTGCGGATGGCTC
ATTAAATCAGTTATGGTTCCTTGGAGCGCATCCCCTTACATGGATAACTGTGGTAATTCT
AGAGCTAATACATGCAATCAAGCGCCGACCTTACGGGAGGCGTGCTCTTATTAGGAACAA
GACCAACCCGGGTCCGCCCGGCTCCGTTGGTGAACTCTGGATAACCTGGCCGATCGCACG
GTCTCTGCACCGGCGACGGATCCTTCGAATGTCTGCCCTATCAACTTTCGATGGTACGTT
ATGCGCCTACCATGGTCGTAACGGGTAACGGAGAATCAGGGTTCGATTCCGGAGAGGGAG
CTTGAGAAACGGCTACCACATCC
>HOIR5KG01ALZJ3__(reversed) rank=0003216 x=133.5 y=1201.0 length=444
CAAAAGATTAAGCCATGCATGTCCAAGTACAAGCTTTCAAAAGCGAAACTGCGGATGGCT
CATTAAATCAGTTATGGTTCCTTGGAGCGCATCCCCTTACATGGATAACTGTGGTAATTC
TAGAGCTAATACATGCAATCAAGCGCCGACCTTACGGGAGGCGTGCTCTTATTAGGAACA
AGACCAACCCGGGTCCGCCCGGCTCCGTTGGTGAACTCTGGATAACCTGGCCGATCGCAC
GGTCTCTGCACCGGCGACGGATCCTTCGAATGTCTGCCCTACTCAACTTTCGTATGGTAC
GTTATGCGCCTACCATGGTCGTAACGGGTAACGGAGAATCAGGGTTCGATTCCGGAGAGG
GAGCTTGAGAAACGGCTACCACATCC
>HOIR5KG01ABDOO__(reversed) rank=0003238 x=12.0 y=1910.0 length=441
CAAAGATTAAGCCATGCATGTCCAAGTACAAGCTTTCAAAAGCGAAACTGCGGATGGCTC
ATTAAATCAGTTATGGTTCCTTGGAGCGCATCCCCTTACATGGATAACTGTGGTAATTCT
AGAGCTAATACATGCAATCAAGCGCCGACCTTACGGGAGGCGTGCTCTTATTAGGAACAA
GACCAACCCGGGTCCGCCCGGCTCCGTTGGTGAACTCTGGATAACCTGGCCGATCGCACG
GTCTCTGCACCGGCGACGGATCCTTCGAATGTCTGCCCTATCAACTTTCGATGGTACGTT
ATGCGCCTACCATGGTCGTAACGGGTAACGGAGAATCAGGGTTCGATTCCGGAGAGGGAG
CTTGAGAAACGGCTACCACATCC
>HOIR5KG01ATY49__(reversed) rank=0003251 x=224.0 y=1179.0 length=444
CAAAGATTAAGCCATGCATGTCTAAGTACATACTTTTACATGGTGAAACCGCGAATGGCT
CATTAAATCAGTTATGGTTCCTTAGATCGTACAATCCTACTTGGATAACTGTGGTAATTC
TAGAGCTAATACATGAAACTGACGCTCCGACCCTCTGGGAAAGAGCGCGTTTATTAGAAC
AAGACCAGTCGGGGTTCTGCCCCGTACGATTGGTGATACTGGATAACTTTGTGCAGATCG
CACGGCCTCGCGCCGGCGACGTATCTTTCAAATGTCTGCCCTATCAACTGTCGATGGTAC
GTGATATGCCTACCATGGTTGTAACGGGTAACGGGGAATCAGGGTTCGATTCCGGAGAGG
GAGCATGAGAAACGGCTACCACATCC
>HOIR5KG01AP4BA__(reversed) rank=0003253 x=180.0 y=1476.0 length=441
CAAAGATTAAGCCATGCATGTCCAAGTACAAGCTTTCAAAAGCGAAACTGCGGATGGCTC
ATTAAATCAGTTATGGTTCCTTGGAGCGCATCCCCTTACATGGATAACTGTGGTAATTCT
AGAGCTAATACATGCAATCAAGCGCCGACCTTACGGGAGGCGTGCTCTTATTAGGAACAA
GACCAACCCGGGTCCGCCCGGCTCCGTTGGTGAACTCTGGATAACCTGGCCGATCGCACG
GTCTCTGCACCGGCGACGGATCCTTCGAATGTCTGCCCTATCAACTTTCGATGGTACGTT
ATGCGCCTACCATGGTCGTAACGGGTAACGGAGAATCAGGGTTCGATTCCGGAGAGGGAG
CTTGAGAAACGGCTACCACATCC
>HOIR5KG01ABQAR__(reversed) rank=0003259 x=16.0 y=1873.0 length=441
CAAAGATTAAGCCATGCATGTCCAAGTACAAGCTTTCAAAAGCGAAACTGCGGATGGCTC
ATTAAATCAGTTATGGTTCCTTGGAGCGCATCCCCTTACATGGATAACTGTGGTAATTCT
AGAGCTAATACATGCAATCAAGCGCCGACCTTACGGGAGGCGTGCTCTTATTAGGAACAA
GACCAACCCGGGTCCGCCCGGCTCCGTTGGTGAACTCTGGATAACCTGGCCGATCGCACG
GTCTCTGCACCGGCGACGGATCCTTCGAATGTCTGCCCTATCAACTTTCGATGGTACGTT
ATGCGCCTACCATGGTCGTAACGGGTAACGGAGAATCAGGGTTCGATTCCGGAGAGGGAG
CTTGAGAAACGGCTACCACATCC
>HOIR5KG01AMPFW__(reversed) rank=0003293 x=141.0 y=1978.0 length=441
CAAAGATTAAGCCATGCATGTCCAAGTACAAGCTTTCAAAAGCGAAACTGCGGATGGCTC
ATTAAATCAGTTATGGTTCCTTGGAGCGCATCCCCTTACATGGATAACTGTGGTAATTCT
AGAGCTAATACATGCAATCAAGCGCCGACCTTACGGGAGGCGTGCTCTTATTAGGAACAA
GACCAACCCGGGTCCGCCCGGCTCCGTTGGTGAACTCTGGATAACCTGGCCGATCGCACG
GTCTCTGCACCGGCGACGGATCCTTCGAATGTCTGCCCTATCAACTTTCGATGGTACGTT
ATGCGCCTACCATGGTCGTAACGGGTAACGGAGAATCAGGGTTCGATTCCGGAGAGGGAG
CTTGAGAAACGGCTACCACATCC
>HOIR5KG01ABCQ3__(reversed) rank=0003302 x=12.5 y=701.0 length=441
CAAAGATTAAGCCATGCATGTCCAAGTACAAGCTTTCAAAAGCGAAACTGCGGATGGCTC
ATTAAATCAGTTATGGTTCCTTGGAGCGCATCCCCTTACATGGATAACTGTGGTAATTCT
AGAGCTAATACATGCAATCAAGCGCCGACCTTACGGGAGGCGTGCTCTTATTAGGAACAA
GACCAACCCGGGTCCGCCCGGCTCCGTTGGTGAACTCTGGATAACCTGGCCGATCGCACG
GTCTCTGCACCGGCGACGGATCCTTCGAATGTCTGCCCTATCAACTTTCGATGGTACGTT
ATGCGCCTACCATGGTCGTAACGGGTAACGGAGAATCAGGGTTCGATTCCGGAGAGGGAG
CTTGAGAAACGGCTACCACATCC
>HOIR5KG01A18T8__(reversed) rank=0003324 x=318.5 y=1966.0 length=444
CAAAGATTAAGCCATGCATGTCTAAGTACATACTTTTACATGGTGAAACCGCGAATGGCT
CATTAAATCAGTTATGGTTCCTTAGATCGTACAATCCTACTTGGATAACTGTGGTAATTC
TAGAGCTAATACATGAAACTGACGCTCCGACCCTCTGGGAAAGAGCGCGTTTATTAGAAC
AAGACCAGTCGGGGTTCTGCCCCGTACGATTGGTGATACTGGATAACTTTGTGCAGATCG
CACGGCCTCGCGCCGGCGACGTATCTTTCAAATGTCTGCCCTATCAACTGTCGATGGTAC
GTGATATGCCTACCATGGTTGTAACGGGTAACGGGGAATCAGGGTTCGATTCCGGAGAGG
GAGCATGAGAAACGGCTACCACATCC
>HOIR5KG01AE4IQ__(reversed) rank=0003340 x=55.5 y=528.0 length=441
CAAAGATTAAGCCATGCAAGTCTAAGTACGAGCTCTCGTACAGTGAAACTGCGAATGGCT
CATTAAATCAGTTATGGTTCATTTGATCGTACAGTTTACTTGGATAACTGTGGTAATTCT
AGAGCTAATACATGCGAGAAGCGCCGACCTCGCGGGAGGCGTGCATTTATCAGACCAAAA
ACCGGCCGCGTCTTCGGGCGCGTTCGCCTTGGTGACTCTGGATAACTTTGCGGATCGCAC
GGTCTAGCACCGGCGACGGATCATTCAAGTGTCTGCCCTATCAACTTTCGTCGGTACGGT
ATTTGCCTACCGAGGTTCTTACGGGTGACGGGGAATCAGGGTTCGATTCCGGAGAGGGAG
CCTGAGAAACGGCTACCACATCC
>HOIR5KG01AVZJJ__(reversed) rank=0003356 x=247.0 y=797.5 length=441
CAAAGATTAAGCCATGCATGTCCAAGTACAAGCTTTCAAAAGCGAAACTGCGGATGGCTC
ATTAAATCAGTTATGGTTCCTTGGAGCGCATCCCCTTACATGGATAACTGTGGTAATTCT
AGAGCTAATACATGCAATCAAGCGCCGACCTTACGGGAGGCGTGCTCTTATTAGGAACAA
GACCAACCCGGGTCCGCCCGGCTCCGTTGGTGAACTCTGGATAACCTGGCCGATCGCACG
GTCTCTGCACCGGCGACGGATCCTTCGAATGTCTGCCCTATCAACTTTCGATGGTACGTT
ATGCGCCTACCATGGTCGTAACGGGTAACGGAGAATCAGGGTTCGATTCCGGAGAGGGAG
CTTGAGAAACGGCTACCACATCC
>HOIR5KG01A2RAP__(reversed) rank=0003361 x=324.0 y=1311.0 length=440
CAAAGATTAAGCCATGCATGTCCAAGTACAAGCTTTCAAAAGCGAAACTGCGGATGGCTC
ATTAAATCAGTTATGGTTCCTTGGAGCGCATCCCCTTACATGGATAACTGTGGTAATTCT
AGAGCTAATACATGCAATCAAGCGCCGACCTTACGGGAGGCGTGCTCTTATTAGGAACAA
GACCAACCCGGGTCCGCCCGGCTCCGTTGGTGAACTCTGGATAACCTGGCCGATCGCACG
GTCTCTGCACCGGCGACGGATCCTTCGAATGTCTGCCCTATCAACTTTCGATGGTACGTT
ATGCGCCTACCATGGTCGTAACGGGTAACGGAGAATCAGGGTTCGATTCCGGAGAGGGAG
CTTGAGAAACGGCTACCACATCC
>HOIR5KG01BH4SE__(reversed) rank=0003413 x=499.0 y=1836.0 length=441
CAAAGATTAAGCCATGCATGTCCAAGTACAAGCTTTCAAAAGCGAAACTGCGGATGGCTC
ATTAAATCAGTTATGGTTCCTTGGAGCGCATCCCCTTACATGGATAACTGTGGTAATTCT
AGAGCTAATACATGCAATCAAGCGCCGACCTTACGGGAGGCGTGCTCTTATTAGGAACAA
GACCAACCCGGGTCCGCCCGGCTCCGTTGGTGAACTCTGGATAACCTGGCCGATCGCACG
GTCTCTGCACCGGCGACGGATCCTTCGAATGTCTGCCCTATCAACTTTCGATGGTACGTT
ATGCGCCTACCATGGTCGTAACGGGTAACGGAGAATCAGGGTTCGATTCCGGAGAGGGAG
CTTGAGAAACGGCTACCACATCC
>HOIR5KG01AY8OV__(reversed) rank=0003415 x=284.0 y=1069.5 length=441
CAAAGATTAAGCCATGCATGTCCAAGTACAAGCTTTCAAAAGCGAAACTGCGGATGGCTC
ATTAAATCAGTTATGGTTCCTTGGAGCGCATCCCCTTACATGGATAACTGTGGTAATTCT
AGAGCTAATACATGCAATCAAGCGCCGACCTTACGGGAGGCGTGCTCTTATTAGGAACAA
GACCAACCCGGGTCCGCCCGGCTCCGTTGGTGAACTCTGGATAACCTGGCCGATCGCACG
GTCTCTGCACCGGCGACGGATCCTTCGAATGTCTGCCCTATCAACTTTCGATGGTACGTT
ATGCGCCTACCATGGTCGTAACGGGTAACGGAGAATCAGGGTTCGATTCCGGAGAGGGAG
CTTGAGAAACGGCTACCACATCC
>HOIR5KG01A9PGH__(reversed) rank=0003427 x=403.5 y=1935.0 length=441
CAAAGATTAAGCCATGCATGTCCAAGTACAAGCTTTCAAAAGCGAAACTGCGGATGGCTC
ATTAAATCAGTTATGGTTCCTTGGAGCGCATCCCCTTACATGGATAACTGTGGTAATTCT
AGAGCTAATACATGCAATCAAGCGCCGACCTTACGGGAGGCGTGCTCTTATTAGGAACAA
GACCAACCCGGGTCCGCCCGGCTCCGTTGGTGAACTCTGGATAACCTGGCCGATCGCACG
GTCTCTGCACCGGCGACGGATCCTTCGAATGTCTGCCCTATCAACTTTCGATGGTACGTT
ATGCGCCTACCATGGTCGTAACGGGTAACGGAGAATCAGGGTTCGATTCCGGAGAGGGAG
CTTGAGAAACGGCTACCACATCC
>HOIR5KG01BOGG6__(reversed) rank=0003444 x=571.0 y=2008.0 length=441
CAAAGATTAAGCCATGCATGTCCAAGTACAAGCTTTCAAAAGCGAAACTGCGGATGGCTC
ATTAAATCAGTTATGGTTCCTTGGAGCGCATCCCCTTACATGGATAACTGTGGTAATTCT
AGAGCTAATACATGCAATCAAGCGCCGACCTTACGGGAGGCGTGCTCTTATTAGGAACAA
GACCAGCCCGGGTCCGCCCGGCTCCGTTGGTGAACTCTGGATAACCTGGCCGATCGCACG
GTCTCTGCACCGGCGACGGATCCTTCGAATGTCTGCCCTATCAACTTTCGATGGTACGTT
ATGCGCCTACCATGGTCGTAACGGGTAACGGAGAATCAGGGTTCGATTCCGGAGAGGGAG
CTTGAGAAACGGCTACCACATCC
>HOIR5KG01ANXB7__(reversed) rank=0003452 x=155.0 y=1525.0 length=444
CAAAGATTAAGCCATGCATGTCTAAGTACATACTTTTACATGGTGAAACCGCGAATGGCT
CATTAAATCAGTTATGGTTCCTTAGATCGTACAATCCTACTTGGATAACTGTGGTAATTC
TAGAGCTAATACATGAAACTGACGCTCCGACCCTCTGGGAAAGAGCGCGTTTATTAGAAC
AAGACCAGTCGGGGTTCTGCCCCGTACGATTGGTGATACTGGATAACTTTGTGCAGATCG
CACGGCCTCGCGCCGGCGACGTATCTTTCAAATGTCTGCCCTATCAACTGTCGATGGTAC
GTGATATGCCTACCATGGTTGTAACGGGTAACGGGGAATCAGGGTTCGATTCCGGAGAGG
GAGCATGAGAAACGGCTACCACATCC
>HOIR5KG01AUXM4__(reversed) rank=0003470 x=235.0 y=830.5 length=441
CAAAGATTAAGCCATGCATGTCCAAGTACAAGCTTTCAAAAGCGAAACTGCGGATGGCTC
ATTAAATCAGTTATGGTTCCTTGGAGCGCATCCCCTTACATGGATAACTGTGGTAATTCT
AGAGCTAATACGTGCAATCAAGCGCCGACCTTACGGGAGGCGTGCTCTTATTAGGAACAA
GACCAACCCGGGTCCGCCCGGCTCCGTTGGTGAACTCTGGATAACCTGGCCGATCGCACG
GTCTCTGCACCGGCGACGGATCCTTCGAATGTCTGCCCTATCAACTTTCGATGGTACGTT
ATGCGCCTACCATGGTCGTAACGGGTAACGGAGAATCAGGGTTCGATTCCGGAGAGGGAG
CTTGAGAAACGGCTACCACATCC
>HOIR5KG01BL2X8__(reversed) rank=0003511 x=544.0 y=1758.0 length=441
CAAAGATTAAGCCATGCATGTCCAAGTACAAGCTTTCAAAAGCGAAACTGCGGATGGCTC
ATTAAATCAGTTATGGTTCCTTGGAGCGCATCCCCTTACATGGATAACTGTGGTAATTCT
AGAGCTAATACATGCAATCAAGCGCCGACCTTACGGGAGGCGTGCTCTTATTAGGAACAA
GACCAACCCGGGTCCGCCCGGCTCCGTTGGTGAACTCTGGATAACCTGGCCGATCGCACG
GTCTCTGCACCGGCGACGGATCCTTCGAATGTCTGCCCTATCAACTTTCGATGGTACGTT
ATGCGCCTACCATGGTCGTAACGGGTAACGGAGAATCAGGGTTCGATTCCGGAGAGGGAG
CTTGAGAAACGGCTACCACATCC
>HOIR5KG01AZR4Z__(reversed) rank=0003522 x=290.0 y=1697.5 length=441
CAAAGATTAAGCCATGCATGTCCAAGTACAAGCTTTCAAAAGCGAAACTGCGGATGGCTC
ATTAAATCAGTTATGGTTCCTTGGAGCGCATCCCCTTACATGGATAACTGTGGTAATTCT
AGAGCTAATACATGCAATCAAGCGCCGACCTTACGGGAGGCGTGCTCTTATTAGGAACAA
GACCAACCCGGGTCCGCCCGGCTCCGTTGGTGAACTCTGGATAACCTGGCCGATCGCACG
GTCTCTGCACCGGCGACGGATCCTTCGAATGTCTGCCCTATCAACTTTCGATGGTACGTT
ATGCGCCTACCATGGTCGTAACGGGTAACGGAGAATCAGGGTTCGATTCCGGAGAGGGAG
CTTGAGAAACGGCTACCACATCC
>HOIR5KG01AU4QJ__(reversed) rank=0003551 x=237.0 y=1833.0 length=441
CAAAGATTAAGCCATGCATGTCCAAGTACAAGCTTTCAAAAGCGAAACTGCGGATGGCTC
ATTAAATCAGTTATGGTTCCTTGGAGCGCATCCCCTTACATGGATAACTGTGGTAATTCT
AGAGCTAATACATGCAATCAAGCGCCGACCTTACGGGAGGCGTGCTCTTATTAGGAACAA
GACCAACCCGGGTCCGCCCGGCTCCGTTGGTGAACTCTGGATAACCTGGCCGATCGCACG
GTCTCTGCACCGGCGACGGATCCTTCGAATGTCTGCCCTATCAACTTTCGATGGTACGTT
ATGCGCCTACCATGGTCGTAACGGGTAACGGAGAATCAGGGTTCGATTCCGGAGAGGGAG
CTTGAGAAACGGCTACCACATCC
>HOIR5KG01A7LCO__(reversed) rank=0003572 x=379.0 y=1606.0 length=441
CAAAGATTAAGCCATGCATGTCCAAGTACAAGCTTTCAAAAGCGAAACTGCGGATGGCTC
ATTAAATCAGTTATGGTTCCTTGGAGCGCATCCCCTTACATGGATAACTGTGGTAATTCT
AGAGCTAATACATGCAATCAAGCGCCGACCTTACGGGAGGCGTGCTCTTATTAGGAACAA
GACCAACCCGGGTCCGCCCGGCTCCGTTGGTGAACTCTGGATAACCTGGCCGATCGCACG
GTCTCTGCACCGGCGACGGATCCTTCGAATGTCTGCCCTATCAACTTTCGATGGTACGTT
ATGCGCCTACCATGGTCGTAACGGGTAACGGAGAATCAGGGTTCGATTCCGGAGAGGGAG
CTTGAGAAACGGCTACCACATCC
>HOIR5KG01AQTDK__(reversed) rank=0003585 x=188.0 y=1190.0 length=441
CAAAGATTAAGCCATGCATGTCCAAGTACAAGCTTTCAAAAGCGAAACTGCGGATGGCTC
ATTAAATCAGTTATGGTTCCTTGGAGCGCATCCCCTTACATGGATAACTGTGGTAATTCT
AGAGCTAATACATGCAATCAAGCGCCGACCTTACGGGAGGCGTGCTCTTATTAGGAACAA
GACCAACCCGGGTCCGCCCGGCTCCGTTGGTGAACTCTGGATAACCTGGCCGATCGCACG
GTCTCTGCACCGGCGACGGATCCTTCGAATGTCTGCCCTATCAACTTTCGATGGTACGTT
ATGCGCCTACCATGGTCGTAACGGGTAACGGAGAATCAGGGTTCGATTCCGGAGAGGGAG
CTTGAGAAACGGCTACCACATCC
>HOIR5KG01AE8I5__(reversed) rank=0003587 x=56.5 y=1631.0 length=441
CAAAGATTAAGCCATGCATGTCCAAGTACAAGCTTTCAAAAGCGAAACTGCGGATGGCTC
ATTAAATCAGTTATGGTTCCTTGGAGCGCATCCCCTTACATGGATAACTGTGGTAATTCT
AGAGCTAATACATGCAATCAAGCGCCGACCTTACGGGAGGCGTGCTCTTATTAGGAACAA
GACCAACCCGGGTCCGCCCGGCTCCGTTGGTGAACTCTGGATAACCTGGCCGATCGCACG
GTCTCTGCACCGGCGACGGATCCTTCGAATGTCTGCCCTATCAACTTTCGATGGTACGTT
ATGCGCCTACCATGGTCGTAACGGGTAACGGAGAATCAGGGTTCGATTCCGGAGAGGGAG
CTTGAGAAACGGCTACCACATCC
>HOIR5KG01AKXQW__(reversed) rank=0003588 x=121.0 y=1350.0 length=441
CAAAGATTAAGCCATGCATGTCCAAGTACAAGCTTTCAAAAGCGAAACTGCGGATGGCTC
ATTAAATCAGTTATGGTTCCTTGGAGCGCATCCCCTTACATGGATAACTGTGGTAATTCT
AGAGCTAATACATGCAATCAAGCGCCGACCTTACGGGAGGCGTGCTCTTATTAGGAACAA
GACCAACCCGGGTCCGCCCGGCTCCGTTGGTGAACTCTGGATAACCTGGCCGATCGCACG
GTCTCTGCACCGGCGACGGATCCTTCGAATGTCTGCCCTATCAACTTTCGATGGTACGTT
ATGCGCCTACCATGGTCGTAACGGGTAACGGAGAATCAGGGTTCGATTCCGGAGAGGGAG
CTTGAGAAACGGCTACCACATCC
>HOIR5KG01ARVL5__(reversed) rank=0003620 x=200.0 y=1595.5 length=441
CAAAGATTAAGCCATGCATGTCCAAGTACAAGCTTTCAAAAGCGAAACTGCGGATGGCTC
ATTAAATCAGTTATGGTTCCTTGGAGCGCATCCCCTTACATGGATAACTGTGGTAATTCT
AGAGCTAATACATGCAATCAAGCGCCGACCTTACGGGAGGCGTGCTCTTATTAGGAACAA
GACCAACCCGGGTCCGCCCGGCTCCGTTGGTGAACTCTGGATAACCTGGCCGATCGCACG
GTCTCTGCACCGGCGACGGATCCTTCGAATGTCTGCCCTATCAACTTTCGATGGTACGTT
ATGCGCCTACCATGGTCGTAACGGGTAACGGAGAATCAGGGTTCGATTCCGGAGAGGGAG
CTTGAGAAACGGCTACCACATCC
>HOIR5KG01AGZRN__(reversed) rank=0003657 x=76.0 y=1665.0 length=441
CAAAGATTAAGCCATGCATGTCCAAGTACAAGCTTTCAAAAGCGAAACTGCGGATGGCTC
ATTAAATCAGTTATGGTTCCTTGGAGCGCATCCCCTTACATGGATAACTGTGGTAATTCT
AGAGCTAATACATGCAATCAAGCGCCGACCTTACGGGAGGCGTGCTCTTATTAGGAACAA
GACCAACCCGGGTCCGCCCGGCTCCGTTGGTGAACTCTGGATAACCTGGCCGATCGCACG
GTCTCTGCACCGGCGACGGATCCTTCGAATGTCTGCCCTATCAACTTTCGATGGTACGTT
ATGCGCCTACCATGGTCGTAACGGGTAACGGAGAATCAGGGTTCGATTCCGGAGAGGGAG
CTTGAGAAACGGCTACCACATCC
>HOIR5KG01A6ISV__(reversed) rank=0003678 x=367.0 y=797.0 length=441
CAAAGATTAAGCCATGCATGTCCAAGTACAAGCTTTCAAAAGCGAAACTGCGGATGGCTC
ATTAAATCAGTTATGGTTCCTTGGAGCGCATCCCCTTACATGGATAACTGTGGTAATTCT
AGAGCTAATACATGCAATCAAGCGCCGACCTTACGGGAGGCGTGCTCTTATTAGGAACAA
GACCAACCCGGGTCCGCCCGGCTCCGTTGGTGAACTCTGGATAACCTGGCCGATCGCACG
GTCTCTGCACCGGCGACGGATCCTTCGAATGTCTGCCCTATCAACTTTCGATGGTACGTT
ATGCGCCTACCATGGTCGTAACGGGTAACGGAGAATCAGGGTTCGATTCCGGAGAGGGAG
CTTGAGAAACGGCTACCACATCC
>HOIR5KG01A3PSE__(reversed) rank=0003704 x=335.5 y=956.0 length=441
CAAAGATTAAGCCATGCATGTCCAAGTACAAGCTTTCAAAAGCGAAACTGCGGATGGCTC
ATTAAATCAGTTATGGTTCCTTGGAGCGCATCCCCTTACATGGATAACTGTGGTAATTCT
AGAGCTAATACATGCAATCAAGCGCCGACCTTACGGGAGGCGTGCTCTTATTAGGAACAA
GACCAACCCGGGTCCGCCCGGCTCCGTTGGTGAACTCTGGATAACCTGGCCGATCGCACG
GTCTCTGCACCGGCGACGGATCCTTCGAATGTCTGCCCTATCAACTTTCGATGGTACGTT
ATGCGCCTACCATGGTCGTAACGGGTAACGGAGAATCAGGGTTCGATTCCGGAGAGGGAG
CTTGAGAAACGGCTACCACATCC
>HOIR5KG01AFNQ8__(reversed) rank=0003716 x=61.5 y=882.5 length=441
CAAAGATTAAGCCATGCATGTCCAAGTACAAGCTTTCAAAAGCGAAACTGCGGATGGCTC
ATTAAATCAGTTATGGTTCCTTGGAGCGCATCCCCTTACATGGATAACTGTGGTAATTCT
AGAGCTAATACATGCAATCAAGCGCCGACCTTACGGGAGGCGTGCTCTTATTAGGAACAA
GACCAACCCGGGTCCGCCCGGCTCCGTTGGTGAACTCTGGATAACCTGGCCGATCGCACG
GTCTCTGCACCGGCGACGGATCCTTCGAATGTCTGCCCTATCAACTTTCGATGGTACGTT
ATGCGCCTACCATGGTCGTAACGGGTAACGGAGAATCAGGGTTCGATTCCGGAGAGGGAG
CTTGAGAAACGGCTACCACATCC
>HOIR5KG01ATP0F__(reversed) rank=0003723 x=221.5 y=1629.0 length=441
CAAAGATTAAGCCATGCATGTCCAAGTACAAGCTTTCAAAAGCGAAACTGCGGATGGCTC
ATTAAATCAGTTATGGTTCCTTGGAGCGCATCCCCTTACATGGATAACTGTGGTAATTCT
AGAGCTAATACATGCAATCAAGCGCCGACCTTACGGGAGGCGTGCTCTTATTAGGAACAA
GACCAACCCGGGTCCGCCCGGCTCCGTTGGTGAACTCTGGATAACCTGGCCGATCGCACG
GTCTCTGCACCGGCGACGGATCCTTCGAATGTCTGCCCTATCAACTTTCGATGGTACGTT
ATGCGCCTACCATGGTCGTAACGGGTAACGGAGAATCAGGGTTCGATTCCGGAGAGGGAG
CTTGAGAAACGGCTACCACATCC
>HOIR5KG01BXEHR__(reversed) rank=0003730 x=673.0 y=1549.0 length=441
CAAAGATTAAGCCATGCAAGTCTAAGTACGAGCTCTCGTACAGTGAAACTGCGAATGGCT
CATTAAATCAGTTATGGTTCATTTGATCGTACAGTTTACTTGGATAACTGTGGTAATTCT
AGAGCTAATACATGCGAGAAGCGCCGACCTCGCGGGAGGCGTGCATTTATCAGACCAAAA
ACCGGCCGCGTCTTCGGGCGCGTTCGCCTTGGTGACTCTGGATAACTTTGCGGATCGCAC
GGTCTAGCACCGGCGACGGATCATTCAAGTGTCTGCCCTATCAACTTTCGTCGGTACGGT
ATTTGCCTACCGAGGTTCTTACGGGTGACGGGGAATCAGGGTTCGATTCCGGAGAGGGAG
CCTGAGAAACGGCTACCACATCC
>HOIR5KG01ADJRQ__(reversed) rank=0003756 x=37.5 y=708.0 length=441
CAAAGATTAAGCCATGCATGTCCAAGTACAAGCTTTCAAAAGCGAAACTGCGGATGGCTC
ATTAAATCAGTTATGGTTCCTTGGAGCGCATCCCCTTACATGGATAACTGTGGTAATTCT
AGAGCTAATACATGCAATCAAGCGCCGACCTTACGGGAGGCGTGCTCTTATTAGGAACAA
GACCAACCCGGGTCCGCCCGGCTCCGTTGGTGAACTCTGGATAACCTGGCCGATCGCACG
GTCTCTGCACCGGCGACGGATCCTTCGAATGTCTGCCCTATCAACTTTCGATGGTACGTT
ATGCGCCTACCATGGTCGTAACGGGTAACGGAGAATCAGGGTTCGATTCCGGAGAGGGAG
CTTGAGAAACGGCTACCACATCC
>HOIR5KG01AJJNF__(reversed) rank=0003801 x=105.5 y=1961.0 length=441
CAAAGATTAAGCCATGCATGTCCAAGTACAAGCTTTCAAAAGCGAAACTGCGGATGGCTC
ATTAAATCAGTTATGGTTCCTTGGAGCGCATCCCCTTACATGGATAACTGTGGTAATTCT
AGAGCTAATACATGCAATCAAGCGCCGACCTTACGGGAGGCGTGCTCTTATTAGGAACAA
GACCAACCCGGGTCCGCCCGGCTCCGTTGGTGAACTCTGGATAACCTGGCCGATCGCACG
GTCTCTGCACCGGCGACGGATCCTTCGAATGTCTGCCCTATCAACTTTCGATGGTACGTT
ATGCGCCTACCATGGTCGTAACGGGTAACGGAGAATCAGGGTTCGATTCCGGAGAGGGAG
CTTGAGAAACGGCTACCACATCC
>HOIR5KG01A5N1P__(reversed) rank=0003823 x=357.0 y=1899.0 length=441
CAAAGATTAAGCCATGCATGTCCAAGTACAAGCTTTCAAAAGCGAAACTGCGGATGGCTC
ATTAAATCAGTTATGGTTCCTTGGAGCGCATCCCCTTACATGGATAACTGTGGTAATTCT
AGAGCTAATACATGCAATCAAGCGCCGACCTTACGGGAGGCGTGCTCTTATTAGGAACAA
GACCAACCCGGGTCCGCCCGGCTCCGTTGGTGAACTCTGGATAACCTGGCCGATCGCACG
GTCTCTGCACCGGCGACGGATCCTTCGAATGTCTGCCCTATCAACTTTCGATGGTACGTT
ATGCGCCTACCATGGTCGTAACGGGTAACGGAGAATCAGGGTTCGATTCCGGAGAGGGAG
CTTGAGAAACGGCTACCACATCC
>HOIR5KG01BOZDS__(reversed) rank=0003827 x=577.0 y=1934.0 length=441
CAAAGATTAAGCCATGCATGTCCAAGTACAAGCTTTCAAAAGCGAAACTGCGGATGGCTC
ATTAAATCAGTTATGGTTCCTTGGAGCGCATCCCCTTACATGGATAACTGTGGTAATTCT
AGAGCTAATACATGCAATCAAGCGCCGACCTTACGGGAGGCGTGCTCTTATTAGGAACAA
GACCAACCCGGGTCCGCCCGGCTCCGTTGGTGAACTCTGGATAACCTGGCCGATCGCACG
GTCTCTGCACCGGCGACGGATCCTTCGAATGTCTGCCCTATCAACTTTCGATGGTACGTT
ATGCGCCTACCATGGTCGTAACGGGTAACGGAGAATCAGGGTTCGATTCCGGAGAGGGAG
CTTGAGAAACGGCTACCACATCC
>HOIR5KG01BFJSR__(reversed) rank=0003834 x=470.0 y=105.0 length=440
CAAAGATTAAGCCATGCATGTCCAAGTACAAGCTTTCAAAAGCGAAACTGCGGATGGCTC
ATTAAATCAGTTATGGTTCCTTGGAGCGCATCCCCTTACATGGATAACTGTGGTAATTCT
AGAGCTAATACATGCAATCAAGCGCCGACCTTACGGGAGGCGTGCTCTTATTAGGAACAA
GACCAACCCGGGTCCGCCCGGCTCCGTTGGTGAACTCTGGATAACCTGGCCGATCGCACG
GTCTCTGCACCGGCGACGGATCCTTCGAATGTCTGCCCTATCAACTTTCGATGGTACGTT
ATGCGCCTACCATGGTCGTAACGGGTAACGGAGAATCAGGGTTCGATTCCGGAGAGGGAG
CTTGAGAAACGGCTACCACATCC
>HOIR5KG01AWY6T__(reversed) rank=0003847 x=258.0 y=1939.0 length=441
CAAAGATTAAGCCATGCATGTCCAAGTACAAGCTTTCAAAAGCGAAACTGCGGATGGCTC
ATTAAATCAGTTATGGTTCCTTGGAGCGCATCCCCTTACATGGATAACTGTGGTAATTCT
AGAGCTAATACATGCAATCAAGCGCCGACCTTACGGGAGGCGTGCTCTTATTAGGAACAA
GACCAACCCGGGTCCGCCCGGCTCCGTTGGTGAACTCTGGATAACCTGGCCGATCGCACG
GTCTCTGCACCGGCGACGGATCCTTCGAATGTCTGCCCTATCAACTTTCGATGGTACGTT
ATGCGCCTACCATGGTCGTAACGGGTAACGGAGAATCAGGGTTCGATTCCGGAGAGGGAG
CTTGAGAAACGGCTACCACATCC
>HOIR5KG01ABCCZ__(reversed) rank=0003869 x=12.5 y=193.0 length=441
CAAAGATTAAGCCATGCATGTCCAAGTACAAGCTTTCAAAAGCGAAACTGCGGATGGCTC
ATTAAATCAGTTATGGTTCCTTGGAGCGCATCCCCTTACATGGATAACTGTGGTAATTCT
AGAGCTAATACATGCAATCAAGCGCCGACCTTACGGGAGGCGTGCTCTTATTAGGAACAA
GACCAACCCGGGTCCGCCCGGCTCCGTTGGTGAACTCTGGATAACCTGGCCGATCGCACG
GTCTCTGCACCGGCGACGGATCCTTCGAATGTCTGCCCTATCAACTTTCGATGGTACGTT
ATGCGCCTACCATGGTCGTAACGGGTAACGGAGAATCAGGGTTCGATTCCGGAGAGGGAG
CTTGAGAAACGGCTACCACATCC
>HOIR5KG01A05LN__(reversed) rank=0003882 x=306.0 y=265.5 length=441
CAAAGATTAAGCCATGCATGTCCAAGTACAAGCTTTCAAAAGCGAAACTGCGGATGGCTC
ATTAAATCAGTTATGGTTCCTTGGAGCGCATCCCCTTACATGGATAACTGTGGTAATTCT
AGAGCTAATACATGCAATCAAGCGCCGACCTTACGGGAGGCGTGCTCTTATTAGGAACAA
GACCAACCCGGGTCCGCCCGGCTCCGTTGGTGAACTCTGGATAACCTGGCCGATCGCACG
GTCTCTGCACCGGCGACGGATCCTTCGAATGTCTGCCCTATCAACTTTCGATGGTACGTT
ATGCGCCTACCATGGTCGTAACGGGTAACGGAGAATCAGGGTTCGATTCCGGAGAGGGAG
CTTGAGAAACGGCTACCACATCC
>HOIR5KG01APYCC__(reversed) rank=0003883 x=178.5 y=1930.0 length=441
CAAAGATTAAGCCATGCATGTCCAAGTACAAGCTTTCAAAAGCGAAACTGCGGATGGCTC
ATTAAATCAGTTATGGTTCCTTGGAGCGCATCCCCTTACATGGATAACTGTGGTAATTCT
AGAGCTAATACATGCAATCAAGCGCCGACCTTACGGGAGGCGTGCTCTTATTAGGAACAA
GACCAACCCGGGTCCGCCCGGCTCCGTTGGTGAACTCTGGATAACCTGGCCGATCGCACG
GTCTCTGCACCGGCGACGGATCCTTCGAATGTCTGCCCTATCAACTTTCGATGGTACGTT
ATGCGCCTACCATGGTCGTAACGGGTAACGGAGAATCAGGGTTCGATTCCGGAGAGGGAG
CTTGAGAAACGGCTACCACATCC
>HOIR5KG01BGS7P__(reversed) rank=0003893 x=484.0 y=1619.5 length=441
CAAAGATTAAGCCATGCATGTCCAAGTACAAGCTTTCAAAAGCGAAACTGCGGATGGCTC
ATTAAATCAGTTATGGTTCCTTGGAGCGCATCCCCTTACATGGATAACTGTGGTAATTCT
AGAGCTAATACATGCAATCAAGCGCCGACCTTACGGGAGGCGTGCTCTTATTAGGAACAA
GACCAACCCGGGTCCGCCCGGCTCCGTTGGTGAACTCTGGATAACCTGGCCGATCGCACG
GTCTCTGCACCGGCGACGGATCCTTCGAATGTCTGCCCTATCAACTTTCGATGGTACGTT
ATGCGCCTACCATGGTCGTAACGGGTAACGGAGAATCAGGGTTCGATTCCGGAGAGGGAG
CTTGAGAAACGGCTACCACATCC
>HOIR5KG01AUD24__(reversed) rank=0003906 x=229.5 y=62.5 length=441
CAAAGATTAAGCCATGCAAGTCTAAGTACGAGCTCTCGTACAGTGAAACTGCGAATGGCT
CATTAAATCAGTTATGGTTCATTTGATCGTACAGTTTACTTGGATAACTGTGGTAATTCT
AGAGCTAATACATGCGAGAAGCGCCGACCTCGCGGGAGGCGTGCATTTATCAGACCAAAA
ACCGGCCGCGTCTTCGGGCGCGTTCGCCTTGGTGACTCTGGATAACTTTGCGGATCGCAC
GGTCTAGCACCGGCGACGGATCATTCAAGTGTCTGCCCTATCAACTTTCGTCGGTACGGT
ATTTGCCTACCGAGGTTCTTACGGGTGACGGGGAATCAGGGTTCGATTCCGGAGAGGGAG
CCTGAGAAACGGCTACCACATCC
>HOIR5KG01A1CYP__(reversed) rank=0003964 x=308.0 y=1615.0 length=441
CAAAGATTAAGCCATGCATGTCCAAGTACAAGCTTTCAAAAGCGAAACTGCGGATGGCTC
ATTAAATCAGTTATGGTTCCTTGGAGCGCATCCCCTTACATGGATAACTGTGGTAATTCT
AGAGCTAATACATGCAATCAAGCGCCGACCTTACGGGAGGCGTGCTCTTATTAGGAACAA
GACCAACCCGGGTCCGCCCGGCTCCGTTGGTGAACTCTGGATAACCTGGCCGATCGCACG
GTCTCTGCACCGGCGACGGATCCTTCGAATGTCTGCCCTATCAACTTTCGATGGTACGTT
ATGCGCCTACCATGGTCGTAACGGGTAACGGAGAATCAGGGTTCGATTCCGGAGAGGGAG
CTTGAGAAACGGCTACCACATCC
>HOIR5KG01BDWC0__(reversed) rank=0003983 x=451.0 y=898.0 length=441
CAAAGATTAAGCCATGCATGTCCAAGTACAAGCTTTCAAAAGCGAAACTGCGGATGGCTC
ATTAAATCAGTTATGGTTCCTTGGAGCGCATCCCCTTACATGGATAACTGTGGTAATTCT
AGAGCTAATACATGCAATCAAGCGCCGACCTTACGGGAGGCGTGCTCTTATTAGGAACAA
GACCAACCCGGGTCCGCCCGGCTCCGTTGGTGAACTCTGGATAACCTGGCCGATCGCACG
GTCTCTGCACCGGCGACGGATCCTTCGAATGTCTGCCCTATCAACTTTCGATGGTACGTT
ATGCGCCTACCATGGTCGTAACGGGTAACGGAGAATCAGGGTTCGATTCCGGAGAGGGAG
CTTGAGAAACGGCTACCACATCC
>HOIR5KG01AA62O__(reversed) rank=0003988 x=10.0 y=1534.0 length=441
CAAAGATTAAGCCATGCATGTCCAAGTACAAGCTTTCAAAAGCGAAACTGCGGATGGCTC
ATTAAATCAGTTATGGTTCCTTGGAGCGCATCCCCTTACATGGATAACTGTGGTAATTCT
AGAGCTAATACATGCAATCAAGCGCCGACCTTACGGGAGGCGTGCTCTTATTAGGAACAA
GACCAACCCGGGTCCGCCCGGCTCCGTTGGTGAACTCTGGATAACCTGGCCGATCGCACG
GTCTCTGCACCGGCGACGGATCCTTCGAATGTCTGCCCTATCAACTTTCGATGGTACGTT
ATGCGCCTACCATGGTCGTAACGGGTAACGGAGAATCAGGGTTCGATTCCGGAGAGGGAG
CTTGAGAAACGGCTACCACATCC
>HOIR5KG01AQJNU__(reversed) rank=0004076 x=185.0 y=888.0 length=441
CAAAGATTAAGCCATGCATGTCCAAGTACAAGCTTTCAAAAGCGAAACTGCGGATGGCTC
ATTAAATCAGTTATGGTTCCTTGGAGCGCATCCCCTTACATGGATAACTGTGGTAATTCT
AGAGCTAATACATGCAATCAAGCGCCGACCTTACGGGAGGCGTGCTCTTATTAGGAACAA
GACCAACCCGGGTCCGCCCGGCTCCGTTGGTGAACTCTGGATAACCTGGCCGATCGCACG
GTCTCTGCACCGGCGACGGATCCTTCGAATGTCTGCCCTATCAACTTTCGATGGTACGTT
ATGCGCCTACCATGGTCGTAACGGGTAACGGAGAATCAGGGTTCGATTCCGGAGAGGGAG
CTTGAGAAACGGCTACCACATCC
>HOIR5KG01AMVRP__(reversed) rank=0004083 x=143.0 y=1987.0 length=441
CAAAGATTAAGCCATGCAAGTCTAAGTACGAGCTCTCGTACAGTGAAACTGCGAATGGCT
CATTAAATCAGTTATGGTTCATTTGATCGTACAGTTTACTTGGATAACTGTGGTAATTCT
AGAGCTAATACATGCGAGAAGCGCCGACCTCGCGGGAGGCGTGCATTTATCAGACCAAAA
ACCGGCCGCGTCTTCGGGCGCGTTCGCCTTGGTGACTCTGGATAACTTTGCGGATCGCAC
GGTCTAGCACCGGCGACGGATCATTCAAGTGTCTGCCCTATCAACTTTCGTCGGTACGGT
ATTTGCCTACCGAGGTTCTTACGGGTGACGGGGAATCAGGGTTCGATTCCGGAGAGGGAG
CCTGAGAAACGGCTACCACATCC
>HOIR5KG01AMX3F__(reversed) rank=0004114 x=144.0 y=905.0 length=444
CAAAGATTAAGCCATGCATGTCTAAGTACATACTTTTACATGGTGAAACCGCGAATGGCT
CATTAAATCAGTTATGGTTCCTTAGATCGTACAATCCTACTTGGATAACTGTGGTAATTC
TAGAGCTAATACATGAAACTGACGCTCCGACCCTCTGGGAAAGAGCGCGTTTATTAGAAC
AAGACCAGTCGGGGTTCTGCCCCGTACGATTGGTGATACTGGATAACTTTGTGCAGATCG
CACGGCCTCGCGCCGGCGACGTATCTTTCAAATGTCTGCCCTATCAACTGTCGATGGTAC
GTGATATGCCTACCATGGTTGTAACGGGTAACGGGGAATCAGGGTTCGATTCCGGAGAGG
GAGCATGAGAAACGGCTACCACATCC
>HOIR5KG01AFUWV__(reversed) rank=0004129 x=63.5 y=1965.0 length=444
CAAAGATTAAGCCATGCATGTCTAAGTACATACTTTTACATGGTGAAACCGCGAATGGCT
CATTAAATCAGTTATGGTTCCTTAGATCGTACAATCCTACTTGGATAACTGTGGTAATTC
TAGAGCTAATACATGAAACTGACGCTCCGACCCTCTGGGAAAGAGCGCGTTTATTAGAAC
AAGACCAGTCGGGGTTCTGCCCCGTACGATTGGTGATACTGGATAACTTTGTGCAGATCG
CACGGCCTCGCGCCGGCGACGTATCTTTCAAATGTCTGCCCTATCAACTGTCGATGGTAC
GTGATATGCCTACCATGGTTGTAACGGGTAACGGGGAATCAGGGTTCGATTCCGGAGAGG
GAGCATGAGAAACGGCTACCACATCC
>HOIR5KG01A3O59__(reversed) rank=0004134 x=335.0 y=159.0 length=441
CAAAGATTAAGCCATGCAAGTCTAAGTACGAGCTCTCGTACAGTGAAACTGCGAATGGCT
CATTAAATCAGTTATGGTTCATTTGATCGTACAGTTTACTTGGATAACTGTGGTAATTCT
AGAGCTAATACATGCGAGAAGCGCCGACCTCGCGGGAGGCGTGCATTTATCAGACCAAAA
ACCGGCCGCGTCTTCGGGCGCGTTCGCCTTGGTGACTCTGGATAACTTTGCGGATCGCAC
GGTCTAGCACCGGCGACGGATCATTCAAGTGTCTGCCCTATCAACTTTCGTCGGTACGGT
ATTTGCCTACCGAGGTTCTTACGGGTGACGGGGAATCAGGGTTCGATTCCGGAGAGGGAG
CCTGAGAAACGGCTACCACATCC
>HOIR5KG01ANUG7__(reversed) rank=0004170 x=154.5 y=1913.5 length=441
CAAAGATTAAGCCATGCATGTCCAAGTACAAGCTTTCAAAAGCGAAACTGCGGATGGCTC
ATTAAATCAGTTATGGTTCCTTGGAGCGCATCCCCTTACATGGATAACTGTGGTAATTCT
AGAGCTAATACATGCAATCAAGCGCCGACCTTACGGGAGGCGTGCTCTTATTAGGAACAA
GACCAACCCGGGTCCGCCCGGCTCCGTTGGTGAACTCTGGATAACCTGGCCGATCGCACG
GTCTCTGCACCGGCGACGGATCCTTCGAATGTCTGCCCTATCAACTTTCGATGGTACGTT
ATGCGCCTACCATGGTCGTAACGGGTAACGGAGAATCAGGGTTCGATTCCGGAGAGGGAG
CTTGAGAAACGGCTACCACATCC
>HOIR5KG01AL5SV__(reversed) rank=0004238 x=135.5 y=1101.0 length=441
CAAAGATTAAGCCATGCATGTCCAAGTACAAGCTTTCAAAAGCGAAACTGCGGATGGCTC
ATTAAATCAGTTATGGTTCCTTGGAGCGCATCCCCTTACATGGATAACTGTGGTAATTCT
AGAGCTAATACATGCAATCAAGCGCCGACCTTACGGGAGGCGTGCTCTTATTAGGAACAA
GACCAACCCGGGTCCGCCCGGCTCCGTTGGTGAACTCTGGATAACCTGGCCGATCGCACG
GTCTCTGCACCGGCGACGGATCCTTCGAATGTCTGCCCTATCAACTTTCGATGGTACGTT
ATGCGCCTACCATGGTCGTAACGGGTAACGGAGAATCAGGGTTCGATTCCGGAGAGGGAG
CTTGAGAAACGGCTACCACATCC
>HOIR5KG01BEYWX__(reversed) rank=0004241 x=463.0 y=1711.0 length=444
CAAAGATTAAGCCATGCATGTCTAAGTACATACTTTTACATGGTGAAACCGCGAATGGCT
CATTAAATCAGTTATGGTTCCTTAGATCGTACAATCCTACTTGGATAACTGTGGTAATTC
TAGAGCTAATACATGAAACTGACGCTCCGACCCTCTGGGAAAGAGCGCGTTTATTAGAAC
AAGACCAGTCGGGGTTCTGCCCCGTACGATTGGTGATACTGGATAACTTTGTGCAGATCG
CACGGCCTCGCGCCGGCGACGTATCTTTCAAATGTCTGCCCTATCAACTGTCGATGGTAC
GTGATATGCCTACCATGGTTGTAACGGGTAACGGGGAATCAGGGTTCGATTCCGGAGAGG
GAGCATGAGAAACGGCTACCACATCC
>HOIR5KG01AFEVR__(reversed) rank=0004269 x=58.0 y=1669.0 length=441
CAAAGATTAAGCCATGCATGTCCAAGTACAAGCTTTCAAAAGCGAAACTGCGGATGGCTC
ATTAAATCAGTTATGGTTCCTTGGAGCGCATCCCCTTACATGGATAACTGTGGTAATTCT
AGAGCTAATACATGCAATCAAGCGCCGACCTTACGGGAGGCGTGCTCTTATTAGGAACAA
GACCAACCCGGGTCCGCCCGGCTCCGTTGGTGAACTCTGGATAACCTGGCCGATCGCACG
GTCTCTGCACCGGCGACGGATCCTTCGAATGTCTGCCCTATCAACTTTCGATGGTACGTT
ATGCGCCTACCATGGTCGTAACGGGTAACGGAGAATCAGGGTTCGATTCCGGAGAGGGAG
CTTGAGAAACGGCTACCACATCC
>HOIR5KG01ARIAK__(reversed) rank=0004309 x=196.5 y=714.0 length=441
CAAAGATTAAGCCATGCATGTCCAAGTACAAGCTTTCAAAAGCGAAACTGCGGATGGCTC
ATTAAATCAGTTATGGTTCCTTGGAGCGCATCCCCTTACATGGATAACTGTGGTAATTCT
AGAGCTAATACATGCAATCAAGCGCCGACCTTACGGGAGGCGTGCTCTTATTAGGAACAA
GACCAACCCGGGTCCGCCCGGCTCCGTTGGTGAACTCTGGATAACCTGGCCGATCGCACG
GTCTCTGCACCGGCGACGGATCCTTCGAATGTCTGCCCTATCAACTTTCGATGGTACGTT
ATGCGCCTACCATGGTCGTAACGGGTAACGGAGAATCAGGGTTCGATTCCGGAGAGGGAG
CTTGAGAAACGGCTACCACATCC
>HOIR5KG01AB1U1__(reversed) rank=0004313 x=20.5 y=475.0 length=441
CAAAGATTAAGCCATGCATGTCCAAGTACAAGCTTTCAAAAGCGAAACTGCGGATGGCTC
ATTAAATCAGTTATGGTTCCTTGGAGCGCATCCCCTTACATGGATAACTGTGGTAATTCT
AGAGCTAATACATGCAATCAAGCGCCGACCTTACGGGAGGCGTGCTCTTATTAGGAACAA
GACCAACCCGGGTCCGCCCGGCTCCGTTGGTGAACTCTGGATAACCTGGCCGATCGCACG
GTCTCTGCACCGGCGACGGATCCTTCGAATGTCTGCCCTATCAACTTTCGATGGTACGTT
ATGCGCCTACCATGGTCGTAACGGGTAACGGAGAATCAGGGTTCGATTCCGGAGAGGGAG
CTTGAGAAACGGCTACCACATCC
>HOIR5KG01A5ZKV__(reversed) rank=0004315 x=361.5 y=461.0 length=441
CAAAGATTAAGCCATGCATGTCCAAGTACAAGCTTTCAAAAGCGAAACTGCGGATGGCTC
ATTAAATCAGTTATGGTTCCTTGGAGCGCATCCCCTTACATGGATAACTGTGGTAATTCT
AGAGCTAATACATGCAATCAAGCGCCGACCTTACGGGAGGCGTGCTCTTATTAGGAACAA
GACCAACCCGGGTCCGCCCGGCTCCGTTGGTGAACTCTGGATAACCTGGCCGATCGCACG
GTCTCTGCACCGGCGACGGATCCTTCGAATGTCTGCCCTATCAACTTTCGATGGTACGTT
ATGCGCCTACCATGGTCGTAACGGGTAACGGAGAATCAGGGTTCGATTCCGGAGAGGGAG
CTTGAGAAACGGCTACCACATCC
>HOIR5KG01ALVS9__(reversed) rank=0004323 x=132.5 y=443.5 length=441
CAAAGATTAAGCCATGCATGTCCAAGTACAAGCTTTCAAAAGCGAAACTGCGGATGGCTC
ATTAAATCAGTTATGGTTCCTTGGAGCGCATCCCCTTACATGGATAACTGTGGTAATTCT
AGAGCTAATACATGCAATCAAGCGCCGACCTTACGGGAGGCGTGCTCTTATTAGGAACAA
GACCAACCCGGGTCCGCCCGGCTCCGTTGGTGAACTCTGGATAACCTGGCCGATCGCACG
GTCTCTGCACCGGCGACGGATCCTTCGAATGTCTGCCCTATCAACTTTCGATGGTACGTT
ATGCGCCTACCATGGTCGTAACGGGTAACGGAGAATCAGGGTTCGATTCCGGAGAGGGAG
CTTGAGAAACGGCTACCACATCC
>HOIR5KG01AD9TD__(reversed) rank=0004325 x=45.0 y=1695.0 length=441
CAAAGATTAAGCCATGCATGTCCAAGTACAAGCTTTCAAAAGCGAAACTGCGGATGGCTC
ATTAAATCAGTTATGGTTCCTTGGAGCGCATCCCCTTACATGGATAACTGTGGTAATTCT
AGAGCTAATACATGCAATCAAGCGCCGACCTTACGGGAGGCGTGCTCTTATTAGGAACAA
GACCAACCCGGGTCCGCCCGGCTCCGTTGGTGAACTCTGGATAACCTGGCCGATCGCACG
GTCTCTGCACCGGCGACGGATCCTTCGAATGTCTGCCCTATCAACTTTCGATGGTACGTT
ATGCGCCTACCATGGTCGTAACGGGTAACGGAGAATCAGGGTTCGATTCCGGAGAGGGAG
CTTGAGAAACGGCTACCACATCC
>HOIR5KG01AE7HM__(reversed) rank=0004363 x=56.0 y=280.5 length=441
CAAAGATTAAGCCATGCATGTCCAAGTACAAGCTTTCAAAAGCGAAACTGCGGATGGCTC
ATTAAATCAGTTATGGTTCCTTGGAGCGCATCCCCTTACATGGATAACTGTGGTAATTCT
AGAGCTAATACATGCAATCAAGCGCCGACCTTACGGGAGGCGTGCTCTTATTAGGAACAA
GACCAACCCGGGTCCGCCCGGCTCCGTTGGTGAACTCTGGATAACCTGGCCGATCGCACG
GTCTCTGCACCGGCGACGGATCCTTCGAATGTCTGCCCTATCAACTTTCGATGGTACGTT
ATGCGCCTACCATGGTCGTAACGGGTAACGGAGAATCAGGGTTCGATTCCGGAGAGGGAG
CTTGAGAAACGGCTACCACATCC
>HOIR5KG01BWMDI__(reversed) rank=0004417 x=664.0 y=1972.0 length=440
CAAAGATTAAGCCATGCATGCCAAGTACAAGCTTTCAAAAGCGAAACTGCGGATGGCTCA
TTAAATCAGTTATGGTTCCTTGGAGCGCATCCCCTTACATGGATAACTGTGGTAATTCTA
GAGCTAATACATGCAATCAAGCGCCGACCTTACGGGAGGCGTGCTCTTATTAGGAACAAG
ACCAACCCGGGTCCGCCCGGCTCCGTTGGTGAACTCTGGATAACCTGGCCGATCGCACGG
TCTCTGCACCGGCGACGGATCCTTCGAATGTCTGCCCTATCAACTTTCGATGGTACGTTA
TGCGCCTACCATGGTCGTAACGGGTAACGGAGAATCAGGGTTCGATTCCGGAGAGGGAGC
TTGAGAAACGGCTACCACATCC
>HOIR5KG01AF0D8__(reversed) rank=0004430 x=65.5 y=878.0 length=441
CAAAGATTAAGCCATGCATGTCCAAGTACAAGCTTTCAAAAGCGAAACTGCGGATGGCTC
ATTAAATCAGTTATGGTTCCTTGGAGCGCATCCCCTTACATGGATAACTGTGGTAATTCT
AGAGCTAATACATGCAATCAAGCGCCGACCTTACGGGAGGCGTGCTCTTATTAGGAACAA
GACCAACCCGGGTCCGCCCGGCTCCGTTGGTGAACTCTGGATAACCTGGCCGATCGCACG
GTCTCTGCACCGGCGACGGATCCTTCGAATGTCTGCCCTATCAACTTTCGATGGTACGTT
ATGCGCCTACCATGGTCGTAACGGGTAACGGAGAATCAGGGTTCGATTCCGGAGAGGGAG
CTTGAGAAACGGCTACCACATCC
>HOIR5KG01ATVBA__(reversed) rank=0004444 x=223.0 y=308.0 length=441
CAAAGATTAAGCCATGCATGTCCAAGTACAAGCTTTCAAAAGCGAAACTGCGGATGGCTC
ATTAAATCAGTTATGGTTCCTTGGAGCGCATCCCCTTACATGGATAACTGTGGTAATTCT
AGAGCTAATACATGCAATCAAGCGCCGACCTTACGGGAGGCGTGCTCTTATTAGGAACAA
GACCAACCCGGGTCCGCCCGGCTCCGTTGGTGAACTCTGGATAACCTGGCCGATCGCACG
GTCTCTGCACCGGCGACGGATCCTTCGAATGTCTGCCCTATCAACTTTCGATGGTACGTT
ATGCGCCTACCATGGTCGTAACGGGTAACGGAGAATCAGGGTTCGATTCCGGAGAGGGAG
CTTGAGAAACGGCTACCACATCC
>HOIR5KG01AFTMU__(reversed) rank=0004516 x=63.0 y=308.0 length=441
CAAAGATTAAGCCATGCATGTCCAAGTACAAGCTTTCAAAAGCGAAACTGCGGATGGCTC
ATTAAATCAGTTATGGTTCCTTGGAGCGCATCCCCTTACATGGATAACTGTGGTAATTCT
AGAGCTAATACATGCAATCAAGCGCCGACCTTACGGGAGGCGTGCTCTTATTAGGAACAA
GACCAACCCGGGTCCGCCCGGCTCCGTTGGTGAACTCTGGATAACCTGGCCGATCGCACG
GTCTCTGCACCGGCGACGGATCCTTCGAATGTCTGCCCTATCAACTTTCGATGGTACGTT
ATGCGCCTACCATGGTCGTAACGGGTAACGGAGAATCAGGGTTCGATTCCGGAGAGGGAG
CATGAGATACGGCTACCACATCC
>HOIR5KG01AGVPJ__(reversed) rank=0004523 x=75.5 y=501.5 length=441
CAAAGATTAAGCCATGCATGTCCAAGTACAAGCTTTCAAAAGCGAAACTGCGGATGGCTC
ATTAAATCAGTTATGGTTCCTTGGAGCGCATCCCCTTACATGGATAACTGTGGTAATTCT
AGAGCTAATACATGCAATCAAGCGCCGACCTTACGGGAGGCGTGCTCTTATTAGGAACAA
GACCAACCCGGGTCCGCCCGGCTCCGTTGGTGAACTCTGGATAACCTGGCCGATCGCACG
GTCTCTGCACCGGCGACGGATCCTTCGAATGTCTGCCCTATCAACTTTCGATGGTACGTT
ATGCGCCTACCATGGTCGTAACGGGTAACGGAGAATCAGGGTTCGATTCCGGAGAGGGAG
CTTGAGAAACGGCTACCACATCC
>HOIR5KG01AQM69__(reversed) rank=0004619 x=186.0 y=1379.5 length=441
CAAAGATTAAGCCATGCATGTCCAAGTACAAGCTTTCAAAAGCGAAACTGCGGATGGCTC
ATTAAATCAGTTATGGTTCCTTGGAGCGCATCCCCTTACATGGATAACTGTGGTAATTCT
AGAGCTAATACATGCAATCAAGCGCCGACCTTACGGGAGGCGTGCTCTTATTAGGAACAA
GACCAACCCGGGTCCGCCCGGCTCCGTTGGTGAACTCTGGATAACCTGGCCGATCGCACG
GTCTCTGCACCGGCGACGGATCCTTCGAATGTCTGCCCTATCAACTTTCGATGGTACGTT
ATGCGCCTACCATGGTCGTAACGGGTAACGGAGAATCAGGGTTCGATTCCGGAGAGGGAG
CTTGAGAAACGGCTACCACATCC
>HOIR5KG01AQD5N__(reversed) rank=0004620 x=183.5 y=1945.5 length=441
CAAAGATTAAGCCATGCATGTCCAAGTACAAGCTTTCAAAAGCGAAACTGCGGATGGCTC
ATTAAATCAGTTATGGTTCCTTGGAGCGCATCCCCTTACATGGATAACTGTGGTAATTCT
AGAGCTAATACATGCAATCAAGCGCCGACCTTACGGGAGGCGTGCTCTTATTAGGAACAA
GACCAACCCGGGTCCGCCCGGCTCCGTTGGTGAACTCTGGATAACCTGGCCGATCGCACG
GTCTCTGCACCGGCGACGGATCCTTCGAATGTCTGCCCTATCAACTTTCGATGGTACGTT
ATGCGCCTACCATGGTCGTAACGGGTAACGGAGAATCAGGGTTCGATTCCGGAGAGGGAG
CTTGAGAAACGGCTACCACATCC
>HOIR5KG01AVQSA__(reversed) rank=0004673 x=244.0 y=1736.0 length=444
CAAAGATTAAGCCATGCATGTCTAAGTACATACTTTTACATGGTGAAACCGCGAATGGCT
CATTAAATCAGTTATGGTTCCTTAGATCGTACAATCCTACTTGGATAACTGTGGTAATTC
TAGAGCTAATACATGAAACTGACGCTCCGACCCTCTGGGAAAGAGCGCGTTTATTAGAAC
AAGACCAGTCGGGGTTCTGCCCCGTACGATTGGTGATACTGGATAACTTTGTGCAGATCG
CACGGCCTCGCGCCGGCGACGTATCTTTCAAATGTCTGCCCTATCAACTGTCGATGGTAC
GTGATATGCCTACCATGGTTGTAACGGGTAACGGGGAATCAGGGTTCGATTCCGGAGAGG
GAGCATGAGAAACGGCTACCACATCC
>HOIR5KG01B02XO__(reversed) rank=0004687 x=715.0 y=1162.0 length=441
CAAAGATTAAGCCATGCATGTCCAAGTACAAGCTTTCAAAAGCGAAACTGCGGATGGCTC
ATTAAATCAGTTATGGTTCCTTGGAGCGCATCCCCTTACATGGATAACTGTGGTAATTCT
AGAGCTAATACATGCAATCAAGCGCCGACCTTACGGGAGGCGTGCTCTTATTAGGAACAA
GACCAACCCGGGTCCGCCCGGCTCCGTTGGTGAACTCTGGATAACCTGGCCGATCGCACG
GTCTCTGCACCGGCGACGGATCCTTCGAATGTCTGCCCTATCAACTTTCGATGGTACGTT
ATGCGCCTACCATGGTCGTAACGGGTAACGGAGAATCAGGGTTCGATTCCGGAGAGGGAG
CTTGAGAAACGGCTACCACATCC
>HOIR5KG01AL50A__(reversed) rank=0004732 x=135.5 y=1368.0 length=441
CAAAGATTAAGCCATGCATGTCCAAGTACAAGCTTTCAAAAGCGAAACTGCGGATGGCTC
ATTAAATCAGTTATGGTTCCTTGGAGCGCATCCCCTTACATGGATAACTGTGGTAATTCT
AGAGCTAATACATGCAATCAAGCGCCGACCTTACGGGAGGCGTGCTCTTATTAGGAACAA
GACCAACCCGGGTCCGCCCGGCTCCGTTGGTGAACTCTGGATAACCTGGCCGATCGCACG
GTCTCTGCACCGGCGACGGATCCTTCGAATGTCTGCCCTATCAACTTTCGATGGTACGTT
ATGCGCCTACCATGGTCGTAACGGGTAACGGAGAATCAGGGTTCGATTCCGGAGAGGGAG
CTTGAGAAACGGCTACCACATCC
>HOIR5KG01B03EZ__(reversed) rank=0004742 x=715.0 y=1785.5 length=441
CAAAGATTAAGCCATGCATGTCCAAGTACAAGCTTTCAAAAGCGAAACTGCGGATGGCTC
ATTAAATCAGTTATGGTTCCTTGGAGCGCATCCCCTTACATGGATAACTGTGGTAATTCT
AGAGCTAATACATGCAATCAAGCGCCGACCTTACGGGAGGCGTGCTCTTATTAGGAACAA
GACCAACCCGGGTCCGCCCGGCTCCGTTGGTGAACTCTGGATAACCTGGCCGATCGCACG
GTCTCTGCACCGGCGACGGATCCTTCGAATGTCTGCCCTATCAACTTTCGATGGTACGTT
ATGCGCCTACCATGGTCGTAACGGGTAACGGAGAATCAGGGTTCGATTCCGGAGAGGGAG
CTTGAGAAACGGCTACCACATCC
>HOIR5KG01AWCJ0__(reversed) rank=0004825 x=251.0 y=1278.5 length=441
CAAAGATTAAGCCATGCATGTCCAAGTACAAGCTTTCAAAAGCGAAACTGCGGATGGCTC
ATTAAATCAGTTATGGTTCCTTGGAGCGCATCCCCTTACATGGATAACTGTGGTAATTCT
AGAGCTAATACATGCAATCAAGCGCCGACCTTACGGGAGGCGTGCTCTTATTAGGAACAA
GACCAACCCGGGTCCGCCCGGCTCCGTTGGTGAACTCTGGATAACCTGGCCGATCGCACG
GTCTCTGCACCGGCGACGGATCCTTCGAATGTCTGCCCTATCAACTTTCGATGGTACGTT
ATGCGCCTACCATGGTCGTAACGGGTAACGGAGAATCAGGGTTCGATTCCGGAGAGGGAG
CTTGAGAAACGGCTACCACATCC
>HOIR5KG01B1OD0__(reversed) rank=0004826 x=722.0 y=294.0 length=441
CAAAGATTAAGCCATGCATGTCCAAGTACAAGCTTTCAAAAGCGAAACTGCGGATGGCTC
ATTAAATCAGTTATGGTTCCTTGGAGCGCATCCCCTTACATGGATAACTGTGGTAATTCT
AGAGCTAATACATGCAATCAAGCGCCGACCTTACGGGAGGCGTGCTCTTATTAGGAACAA
GACCAACCCGGGTCCGCCCGGCTCCGTTGGTGAACTCTGGATAACCTGGCCGATCGCACG
GTCTCTGCACCGGCGACGGATCCTTCGAATGTCTGCCCTATCAACTTTCGATGGTACGTT
ATGCGCCTACCATGGTCGTAACGGGTAACGGAGAATCAGGGTTCGATTCCGGAGAGGGAG
CTTGAGAAACGGCTACCACATCC
>HOIR5KG01A6VP7__(reversed) rank=0004830 x=371.0 y=1165.5 length=441
CAAAGATTAAGCCATGCATGTCCAAGTACAAGCTTTCAAAAGCGAAACTGCGGATGGCTC
ATTAAATCAGTTATGGTTCCTTGGAGCGCATCCCCTTACATGGATAACTGTGGTAATTCT
AGAGCTAATACATGCAATCAAGCGCCGACCTTACGGGAGGCGTGCTCTTATTAGGAACAA
GACCAACCCGGGTCCGCCCGGCTCCGTTGGTGAACTCTGGATAACCTGGCCGATCGCACG
GTCTCTGCACCGGCGACGGATCCTTCGAATGTCTGCCCTATCAACTTTCGATGGTACGTT
ATGCGCCTACCATGGTCGTAACGGGTAACGGAGAATCAGGGTTCGATTCCGGAGAGGGAG
CTTGAGAAACGGCTACCACATCC
>HOIR5KG01A5JIF__(reversed) rank=0004875 x=356.0 y=117.0 length=440
CAAAGATTAAGCCATGCATGCCAAGTACAAGCTTTCAAAAGCGAAACTGCGGATGGCTCA
TTAAATCAGTTATGGTTCCTTGGAGCGCATCCCCTTACATGGATAACTGTGGTAATTCTA
GAGCTAATACATGCAATCAAGCGCCGACCTTACGGGAGGCGTGCTCTTATTAGGAACAAG
ACCAACCCGGGTCCGCCCGGCTCCGTTGGTGAACTCTGGATAACCTGGCCGATCGCACGG
TCTCTGCACCGGCGACGGATCCTTCGAATGTCTGCCCTATCAACTTTCGATGGTACGTTA
TGCGCCTACCATGGTCGTAACGGGTAACGGAGAATCAGGGTTCGATTCCGGAGAGGGAGC
TTGAGAAACGGCTACCACATCC
>HOIR5KG01A3PP0__(reversed) rank=0004949 x=335.0 y=870.5 length=441
CAAAGATTAAGCCATGCATGTCCAAGTACAAGCTTTCAAAAGCGAAACTGCGGATGGCTC
ATTAAATCAGTTATGGTTCCTTGGAGCGCATCCCCTTACATGGATAACTGTGGTAATTCT
AGAGCTAATACATGCAATCAAGCGCCGACCTTACGGGAGGCGTGCTCTTATTAGGAACAA
GACCAACCCGGGTCCGCCCGGCTCCGTTGGTGAACTCTGGATAACCTGGCCGATCGCACG
GTCTCTGCACCGGCGACGGATCCTTCGAATGTCTGCCCTATCAACTTTCGATGGTACGTT
ATGCGCCTACCATGGTCGTAACGGGTAACGGAGAATCAGGGTTCGATTCCGGAGAGGGAG
CTTGAGAAACGGCTACCACATCC
>HOIR5KG01AX9YU__(reversed) rank=0004954 x=273.5 y=1124.5 length=441
CAAAGATTAAGCCATGCATGTCCAAGTACAAGCTTTCAAAAGCGAAACTGCGGATGGCTC
ATTAAATCAGTTATGGTTCCTTGGAGCGCATCCCCTTACATGGATAACTGTGGTAATTCT
AGAGCTAATACATGCAATCAAGCGCCGACCTTACGGGAGGCGTGCTCTTATTAGGAACAA
GACCAACCCGGGTCCGCCCGGCTCCGTTGGTGAACTCTGGATAACCTGGCCGATCGCACG
GTCTCTGCACCGGCGACGGATCCTTCGAATGTCTGCCCTATCAACTTTCGATGGTACGTT
ATGCGCCTACCATGGTCGTAACGGGTAACGGAGAATCAGGGTTCGATTCCGGAGAGGGAG
CTTGAGAAACGGCTACCACATCC
>HOIR5KG01AMO7B__(reversed) rank=0004965 x=141.0 y=1669.5 length=441
CAAAGATTAAGCCATGCATGTCCAAGTACAAGCTTTCAAAAGCGAAACTGCGGATGGCTC
ATTAAATCAGTTATGGTTCCTTGGAGCGCATCCCCTTACATGGATAACTGTGGTAATTCT
AGAGCTAATACATGCAATCAAGCGCCGACCTTACGGGAGGCGTGCTCTTATTAGGAACAA
GACCAACCCGGGTCCGCCCGGCTCCGTTGGTGAACTCTGGATAACCTGGCCGATCGCACG
GTCTCTGCACCGGCGACGGATCCTTCGAATGTCTGCCCTATCAACTTTCGATGGTACGTT
ATGCGCCTACCATGGTCGTAACGGGTAACGGAGAATCAGGGTTCGATTCCGGAGAGGGAG
CTTGAGAAACGGCTACCACATCC
>HOIR5KG01A26HQ__(reversed) rank=0004989 x=329.0 y=524.0 length=441
CAAAGATTAAGCCATGCATGTCCAAGTACAAGCTTTCAAAAGCGAAACTGCGGATGGCTC
ATTAAATCAGTTATGGTTCCTTGGAGCGCATCCCCTTACATGGATAACTGTGGTAATTCT
AGAGCTAATACATGCAATCAAGCGCCGACCTTACGGGAGGCGTGCTCTTATTAGGAACAA
GACCAACCCGGGTCCGCCCGGCTCCGTTGGTGAACTCTGGATAACCTGGCCGATCGCACG
GTCTCTGCACCGGCGACGGATCCTTCGAATGTCTGCCCTATCAACTTTCGATGGTACGTT
ATGCGCCTACCATGGTCGTAACGGGTAACGGAGAATCAGGGTTCGATTCCGGAGAGGGAG
CTTGAGAAACGGCTACCACATCC
>HOIR5KG01A6IOL__(reversed) rank=0005004 x=367.0 y=643.5 length=441
CAAAGATTAAGCCATGCATGTCCAAGTACAAGCTTTCAAAAGCGAAACTGCGGATGGCTC
ATTAAATCAGTTATGGTTCCTTGGAGCGCATCCCCTTACATGGATAACTGTGGTAATTCT
AGAGCTAATACATGCAATCAAGCGCCGACCTTACGGGAGGCGTGCTCTTATTAGGAACAA
GACCAACCCGGGTCCGCCCGGCTCCGTTGGTGAACTCTGGATAACCTGGCCGATCGCACG
GTCTCTGCACCGGCGACGGATCCTTCGAATGTCTGCCCTATCAACTTTCGATGGTACGTT
ATGCGCCTACCATGGTCGTAACGGGTAACGGAGAATCAGGGTTCGATTCCGGAGAGGGAG
CTTGAGAAACGGCTACCACATCC
>HOIR5KG01AH1ND__(reversed) rank=0005092 x=88.0 y=1607.0 length=441
CAAAGATTAAGCCATGCATGTCCAAGTACAAGCTTTCAAAAGCGAAACTGCGGATGGCTC
ATTAAATCAGTTATGGTTCCTTGGAGCGCATCCCCTTACATGGATAACTGTGGTAATTCT
AGAGCTAATACATGCAATCAAGCGCCGACCTTACGGGAGGCGTGCTCTTATTAGGAACAA
GACCAACCCGGGTCCGCCCGGCTCCGTTGGTGAACTCTGGATAACCTGGCCGATCGCACG
GTCTCTGCACCGGCGACGGATCCTTCGAATGTCTGCCCTATCAACTTTCGATGGTACGTT
ATGCGCCTACCATGGTCGTAACGGGTAACGGAGAATCAGGGTTCGATTCCGGAGAGGGAG
CTTGAGAAACGGCTACCACATCC
>HOIR5KG01BS2G4__(reversed) rank=0005156 x=624.0 y=54.5 length=441
CAAAGATTAAGCCATGCATGTCCAAGTACAAGCTTTCAAAAGCGAAACTGCGGATGGCTC
ATTAAATCAGTTATGGTTCCTTGGAGCGCATCCCCTTACATGGATAACTGTGGTAATTCT
AGAGCTAATACATGCAATCAAGCGCCGACCTTACGGGAGGCGTGCTCTTATTAGGAACAA
GACCAACCCGGGTCCGCCCGGCTCCGTTGGTGAACTCTGGATAACCTGGCCGATCGCACG
GTCTCTGCACCGGCGACGGATCCTTCGAATGTCTGCCCTATCAACTTTCGATGGTACGTT
ATGCGCCTACCATGGTCGTAACGGGTAACGGAGAATCAGGGTTCGATTCCGGAGAGGGAG
CTTGAGAAACGGCTACCACATCC
>HOIR5KG01AP1K7__(reversed) rank=0005168 x=179.5 y=2041.0 length=441
CAAAGATTAAGCCATGCATGTCCAAGTACAAGCTTTCAAAAGCGAAACTGCGGATGGCTC
ATTAAATCAGTTATGGTTCCTTGGAGCGCATCCCCTTACATGGATAACTGTGGTAATTCT
AGAGCTAATACATGCAATCAAGCGCCGACCTTACGGGAGGCGTGCTCTTATTAGGAACAA
GACCAACCCGGGTCCGCCCGGCTCCGTTGGTGAACTCTGGATAACCTGGCCGATCGCACG
GTCTCTGCACCGGCGACGGATCCTTCGAATGTCTGCCCTATCAACTTTCGATGGTACGTT
ATGCGCCTACCATGGTCGTAACGGGTAACGGAGAATCAGGGTTCGATTCCGGAGAGGGAG
CTTGAGAAACGGCTACCACATCC
>HOIR5KG01AYQCP__(reversed) rank=0005192 x=278.0 y=1879.0 length=441
CAAAGATTAAGCCATGCATGTCCAAGTACAAGCTTTCAAAAGCGAAACTGCGGATGGCTC
ATTAAATCAGTTATGGTTCCTTGGAGCGCATCCCCTTACATGGATAACTGTGGTAATTCT
AGAGCTAATACATGCAATCAAGCGCCGACCTTACGGGAGGCGTGCTCTTATTAGGAACAA
GACCAACCCGGGTCCGCCCGGCTCCGTTGGTGAACTCTGGATAACCTGGCCGATCGCACG
GTCTCTGCACCGGCGACGGATCCTTCGAATGTCTGCCCTATCAACTTTCGATGGTACGTT
ATGCGCCTACCATGGTCGTAACGGGTAACGGAGAATCAGGGTTCGATTCCGGAGAGGGAG
CTTGAGAAACGGCTACCACATCC
>HOIR5KG01AI3IX__(reversed) rank=0005193 x=100.5 y=1543.0 length=444
CAAAGATTAAGCCATGCATGTCTAAGTACATACTTTTACATGGTGAAACCGCGAATGGCT
CATTAAATCAGTTATGGTTCCTTAGATCGTACAATCCTACTTGGATAACTGTGGTAATTC
TAGAGCTAATACATGAAACTGACGCTCCGACCCTCTGGGAAAGAGCGCGTTTATTAGAAC
AAGACCAGTCGGGGTTCTGCCCCGTACGATTGGTGATACTGGATAACTTTGTGCAGATCG
CACGGCCTCGCGCCGGCGACGTATCTTTCAAATGTCTGCCCTATCAACTGTCGATGGTAC
GTGATATGCCTACCATGGTTGTAACGGGTAACGGGGAATCAGGGTTCGATTCCGGAGAGG
GAGCATGAGAAACGGCTACCACATCC
>HOIR5KG01A1CZX__(reversed) rank=0005200 x=308.0 y=1659.0 length=441
CAAAGATTAAGCCATGCATGTCCAAGTACAAGCTTTCAAAAGCGAAACTGCGGATGGCTC
ATTAAATCAGTTATGGTTCCTTGGAGCGCATCCCCTTACATGGATAACTGTGGTAATTCT
AGAGCTAATACATGCAATCAAGCGCCGACCTTACGGAAGGCGTGCTCTTATTAGGAACAA
GACCAACCCGGGTCCGCCCGGCTCCGTTGGTGAACTCTGGATAACCTGGCCGATCGCACG
GTCTCTGCACCGGCGACGGATCCTTCGAATGTCTGCCCTATCAACTTTCGATGGTACGTT
ATGCGCCTACCATGGTCGTAACGGGTAACGGAGAATCAGGGTTCGATTCCGGAGAGGGAG
CTTGAGAAACGGCTACCACATCC
>HOIR5KG01AC1G7__(reversed) rank=0005218 x=31.5 y=1577.5 length=441
CAAAGATTAAGCCATGCATGTCCAAGTACAAGCTTTCAAAAGCGAAACTGCGGATGGCTC
ATTAAATCAGTTATGGTTCCTTGGAGCGCATCCCCTTACATGGATAACTGTGGTAATTCT
AGAGCTAATACATGCAATCAAGCGCCGACCTTACGGGAGGCGTGCTCTTATTAGGAACAA
GACCAACCCGGGTCCGCCCGGCTCCGTTGGTGAACTCTGGATAACCTGGCCGATCGCACG
GTCTCTGCACCGGCGACGGATCCTTCGAATGTCTGCCCTATCAACTTTCGATGGTACGTT
ATGCGCCTACCATGGTCGTAACGGGTAACGGAGAATCAGGGTTCGATTCCGGAGAGGGAG
CTTGAGAAACGGCTACCACATCC
>HOIR5KG01A7BT2__(reversed) rank=0005242 x=376.0 y=1560.0 length=441
CAAAGATTAAGCCATGCATGTCCAAGTACAAGCTTTCAAAAGCGAAACTGCGGATGGCTC
ATTAAATCAGTTATGGTTCCTTGGAGCGCATCCCCTTACATGGATAACTGTGGTAATTCT
AGAGCTAATACATGCAATCAAGCGCCGACCTTACGGGAGGCGTGCTCTTATTAGGAACAA
GACCAACCCGGGTCCGCCCGGCTCCGTTGGTGAACTCTGGATAACCTGGCCGATCGCACG
GTCTCTGCACCGGCGACGGATCCTTCGAATGTCTGCCCTATCAACTTTCGATGGTACGTT
ATGCGCCTACCATGGTCGTAACGGGTAACGGAGAATCAGGGTTCGATTCCGGAGAGGGAG
CTTGAGAAACGGCTACCACATCC
>HOIR5KG01AH0W4__(reversed) rank=0005243 x=88.0 y=662.5 length=441
CAAAGATTAAGCCATGCATGTCCAAGTACAAGCTTTCAAAAGCGAAACTGCGGATGGCTC
ATTAAATCAGTTATGGTTCCTTGGAGCGCATCCCCTTACATGGATAACTGTGGTAATTCT
AGAGCTAATACATGCAATCAAGCGCCGACCTTACGGGAGGCGTGCTCTTATTAGGAACAA
GACCAACCCGGGTCCGCCCGGCTCCGTTGGTGAACTCTGGATAACCTGGCCGATCGCACG
GTCTCTGCACCGGCGACGGATCCTTCGAATGTCTGCCCTATCAACTTTCGATGGTACGTT
ATGCGCCTACCATGGTCGTAACGGGTAACGGAGAATCAGGGTTCGATTCCGGAGAGGGAG
CATGAGAAACGGCTACCACATCC
>HOIR5KG01AEJGO__(reversed) rank=0005250 x=48.0 y=1910.5 length=441
CAAAGATTAAGCCATGCATGTCCAAGTACAAGCTTTCAAAAGCGAAACTGCGGATGGCTC
ATTAAATCAGTTATGGTTCCTTGGAGCGCATCCCCTTACATGGATAACTGTGGTAATTCT
AGAGCTAATACATGCAATCAAGCGCCGACCTTACGGGAGGCGTGCTCTTATTAGGAACAA
GACCAACCCGGGTCCGCCCGGCTCCGTTGGTGAACTCTGGATAACCTGGCCGATCGCACG
GTCTCTGCACCGGCGACGGATCCTTCGAATGTCTGCCCTATCAACTTTCGATGGTACGTT
ATGCGCCTACCATGGTCGTAACGGGTAACGGAGAATCAGGGTTCGATTCCGGAGAGGGAG
CTTGAGAAACGGCTACCACATCC
>HOIR5KG01AEPL5__(reversed) rank=0005255 x=50.5 y=1691.0 length=441
CAAAGATTAAGCCATGCATGTCCAAGTACAAGCTTTCAAAAGCGAAACTGCGGATGGCTC
ATTAAATCAGTTATGGTTCCTTGGAGCGCATCCCCTTACATGGATAACTGTGGTAATTCT
AGAGCTAATACATGCAATCAAGCGCCGACCTTACGGGAGGCGTGCTCTTATTAGGAACAA
GACCAACCCGGGTCCGCCCGGCTCCGTTGGTGAACTCTGGATAACCTGGCCGATCGCACG
GTCTCTGCACCGGCGACGGATCCTTCGAATGTCTGCCCTATCAACTTTCGATGGTACGTT
ATGCGCCTACCATGGTCGTAACGGGTAACGGAGAATCAGGGTTCGATTCCGGAGAGGGAG
CTTGAGAAACGGCTACCACATCC
>HOIR5KG01BWPGJ__(reversed) rank=0005263 x=665.0 y=1873.5 length=441
CAAAGATTAAGCCATGCATGTCCAAGTACAAGCTTTCAAAAGCGAAACTGCGGATGGCTC
ATTAAATCAGTTATGGTTCCTTGGAGCGCATCCCCTTACATGGATAACTGTGGTAATTCT
AGAGCTAATACATGCAATCAAGCGCCGACCTTACGGGAGGCGTGCTCTTATTAGGAACAA
GACCAACCCGGGTCCGCCCGGCTCCGTTGGTGAACTCTGGATAACCTGGCCGATCGCACG
GTCTCTGCACCGGCGACGGATCCTTCGAATGTCTGCCCTATCAACTTTCGATGGTACGTT
ATGCGCCTACCATGGTCGTAACGGGTAACGGAGAATCAGGGTTCGATTCCGGAGAGGGAG
CTTGAGAAACGGCTACCACATCC
>HOIR5KG01ANHOM__(reversed) rank=0005340 x=150.0 y=1716.0 length=441
CAAAGATTAAGCCATGCATGTCCAAGTACAAGCTTTCAAAAGCGAAACTGCGGATGGCTC
ATTAAATCAGTTATGGTTCCTTGGAGCGCATCCCCTTACATGGATAACTGTGGTAATTCT
AGAGCTAATACATGCAATCAAGCGCCGACCTTACGGGAGGCGTGCTCTTATTAGGAACAA
GACCAACCCGGGTCCGCCCGGCTCCGTTGGTGAACTCTGGATAACCTGGCCGATCGCACG
GTCTCTGCACCGGCGACGGATCCTTCGAATGTCTGCCCTATCAACTTTCGATGGTACGTT
ATGCGCCTACCATGGTCGTAACGGGTAACGGAGAATCAGGGTTCGATTCCGGAGAGGGAG
CTTGAGAAACGGCTACCACATCC
>HOIR5KG01AT8T8__(reversed) rank=0005415 x=227.5 y=1454.5 length=441
CAAAGATTAAGCCATGCATGTCCAAGTACAAGCTTTCAAAAGCGAAACTGCGGATGGCTC
ATTAAATCAGTTATGGTTCCTTGGAGCGCATCCCCTTACATGGATAACTGTGGTAATTCT
AGAGCTAATACATGCAATCAGGCGCCGACCTTACGGGAGGCGTGCTCTTATTAGGAACAA
GACCAACCCGGGTCCGCCCGGCTCCGTTGGTGAACTCTGGATAACCTGGCCGATCGCACG
GTCTCTGCACCGGCGACGGATCCTTCGAATGTCTGCCCTATCAACTTTCGATGGTACGTT
ATGCGCCTACCATGGTCGTAACGGGTAACGGAGAATCAGGGTTCGATTCCGGAGAGGGAG
CTTGAGAAACGGCTACCACATCC
>HOIR5KG01AA6W4__(reversed) rank=0005420 x=10.0 y=1334.0 length=444
CAAAGATTAAGCCATGCATGTCTAAGTACATACTTTTACATGGTGAAACCGCGAATGGCT
CATTAAATCAGTTATGGTTCCTTAGATCGTACAATCCTACTTGGATAACTGTGGTAATTC
TAGAGCTAATACATGAAACTGACGCTCCGACCCTCTGGGAAAGAGCGCGTTTATTAGAAC
AAGACCAGTCGGGGTTCTGCCCCGTACGATTGGTGATACTGGATAACTTTGTGCAGATCG
CACGGCCTCGCGCCGGCGACGTATCTTTCAAATGTCTGCCCTATCAACTGTCGATGGTAC
GTGATATGCCTACCATGGTTGTAACGGGTAACGGGGAATCAGGGTTCGATTCCGGAGAGG
GAGCATGAGAAACGGCTACCACATCC
>HOIR5KG01ATPWR__(reversed) rank=0005430 x=221.0 y=1497.0 length=441
CAAAGATTAAGCCATGCATGTCCAAGTACAAGCTTTCAAAAGCGAAACTGCGGATGGCTC
ATTAAATCAGTTATGGTTCCTTGGAGCGCATCCCCTTACATGGATAACTGTGGTAATTCT
AGAGCTAATACATGCAATCAAGCGCCGACCTTACGGGAGGCGTGCTCTTATTAGGAACAA
GACCAACCCGGGTCCGCCCGGCTCCGTTGGTGAACTCTGGATAACCTGGCCGATCGCACG
GTCTCTGCACCGGCGACGGATCCTTCGAATGTCTGCCCTATCAACTTTCGATGGTACGTT
ATGCGCCTACCATGGTCGTAACGGGTAACGGAGAATCAGGGTTCGATTCCGGAGAGGGAG
CTTGAGAAACGGCTACCACATCC
>HOIR5KG01BCDZ7__(reversed) rank=0005439 x=434.5 y=85.0 length=441
CAAAGATTAAGCCATGCATGTCCAAGTACAAGCTTTCAAAAGCGAAACTGCGGATGGCTC
ATTAAATCAGTTATGGTTCCTTGGAGCGCATCCCCTTACATGGATAACTGTGGTAATTCT
AGAGCTAATACATGCAATCAAGCGCCGACCTTACGGGAGGCGTGCTCTTATTAGGAACAA
GACCAACCCGGGTCCGCCCGGCTCCGTTGGTGAACTCTGGATAACCTGGCCGATCGCACG
GTCTCTGCACCGGCGACGGATCCTTCGAATGTCTGCCCTATCAACTTTCGATGGTACGTT
ATGCGCCTACCATGGTCGTAACGGGTAACGGAGAATCAGGGTTCGATTCCGGAGAGGGAG
CTTGAGAAACGGCTACCACATCC
>HOIR5KG01A6C79__(reversed) rank=0005461 x=365.0 y=1767.0 length=448
CAAAGATTAAGCCATGCATGTCTAAGTACACGCCTTAACACGGCTAAACTGCGAATGGCT
CATTAAATCAGTTATGGTTCCTTAGATCGTACAATCCTACTTGGATAACTGTGGCAATTC
TAGAGCTAATACATGCAACACAGCTCCGACCTCACGGGAAGAGCGCTTTTGTTAGCCCAA
AACCAACGCGTCGCCTTCGGGCGGCGCTCACTGTGGTGACTCTGGACAACTTTGTGCCGA
TCGCACGGCCCTAGCGCCGGCGACGTATCTTTCAAGTGTCTGCCCTATCAACTTTCGATG
GTACGTGCTATGCCTACCATGGTGATAACGGGTAACGGGGAATCAGGGTTCGATTCCGGA
GAGGGAGCATGAGATACGGCTACCACATCC
>HOIR5KG01A6U8K__(reversed) rank=0005466 x=371.0 y=530.5 length=441
CAAAGATTAAGCCATGCATGTCCAAGTACAAGCTTTCAAAAGCGAAACTGCGGATGGCTC
ATTAAATCAGTTATGGTTCCTTGGAGCGCATCCCCTTACATGGATAACTGTGGTAATTCT
AGAGCTAATACATGCAATCAAGCGCCGACCTTACGGGAGGCGTGCTCTTATTAGGAACAA
GACCAACCCGGGTCCGCCCGGCTCCGTTGGTGAACTCTGGATAACCTGGCCGATCGCACG
GTCTCTGCACCGGCGACGGATCCTTCGAATGTCTGCCCTATCAACTTTCGATGGTACGTT
ATGCGCCTACCATGGTCGTAACGGGTAACGGAGAATCAGGGTTCGATTCCGGAGAGGGAG
CTTGAGAAACGGCTACCACATCC
>HOIR5KG01AU4NU__(reversed) rank=0005496 x=237.0 y=1736.0 length=441
CAAAGATTAAGCCATGCATGTCCAAGTACAAGCTTTCAAAAGCGAAACTGCGGATGGCTC
ATTAAATCAGTTATGGTTCCTTGGAGCGCATCCCCTTACATGGATAACTGTGGTAATTCT
AGAGCTAATACATGCAATCAAGCGCCGACCTTACGGGAGGCGTGCTCTTATTAGGAACAA
GACCAACCCGGGTCCGCCCGGCTCCGTTGGTGAACTCTGGATAACCTGGCCGATCGCACG
GTCTCTGCACCGGCGACGGATCCTTCGAATGTCTGCCCTATCAACTTTCGATGGTACGTT
ATGCGCCTACCATGGTCGTAACGGGTAACGGAGAATCAGGGTTCGATTCCGGAGAGGGAG
CTTGAGAAACGGCTACCACATCC
>HOIR5KG01ADWV1__(reversed) rank=0005516 x=41.5 y=1327.0 length=441
CAAAGATTAAGCCATGCATGTCCAAGTACAAGCTTTCAAAAGCGAAACTGCGGATGGCTC
ATTAAATCAGTTATGGTTCCTTGGAGCGCATCCCCTTACATGGATAACTGTGGTAATTCT
AGAGCTAATACATGCAATCAAGCGCCGACCTTACGGGAGGCGTGCTCTTATTAGGAACAA
GACCAACCCGGGTCCGCCCGGCTCCGTTGGTGAACTCTGGATAACCTGGCCGATCGCACG
GTCTCTGCACCGGCGACGGATCCTTCGAATGTCTGCCCTATCAACTTTCGATGGTACGTT
ATGCGCCTACCATGGTCGTAACGGGTAACGGAGAATCAGGGTTCGATTCCGGAGAGGGAG
CTTGAGAAACGGCTACCACATCC
>HOIR5KG01BY77N__(reversed) rank=0005527 x=694.0 y=705.0 length=442
CAAAGATTAAGCCATGCATGTCCAAGTACAAGCTTTCAAAAGCGAAACTGCGGATGGCTC
ATTAAATCAGTTATGGTTCCTTGGAGCGCATCCCCTTACATGGATAACTGTGGTAATTCT
AGAGCTAATACATGCAATCAAGCGCCGACCTTACGGGAGGCGTTGCTCTTATTAGGAACA
AGACCAACCCGGGTCCGCCCGGCTCCGTTGGTGAACTCTGGATAACCTGGCCGATCGCAC
GGTCTCTGCACCGGCGACGGATCCTTCGAATGTCTGCCCTATCAACTTTCGATGGTACGT
TATGCGCCTACCATGGTCGTAACGGGTAACGGAGAATCAGGGTTCGATTCCGGAGAGGGA
GCTTGAGAAACGGCTACCACATCC
>HOIR5KG01AIHFS__(reversed) rank=0005565 x=93.0 y=1590.0 length=441
CAAAGATTAAGCCATGCATGTCCAAGTACAAGCTTTCAAAAGCGAAACTGCGGATGGCTC
ATTAAATCAGTTATGGTTCCTTGGAGCGCATCCCCTTACATGGATAACTGTGGTAATTCT
AGAGCTAATACATGCAATCAAGCGCCGACCTTACGGGAGGCGTGCTCTTATTAGGAACAA
GACCAACCCGGGTCCGCCCGGCTCCGTTGGTGAACTCTGGATAACCTGGCCGATCGCACG
GTCTCTGCACCGGCGACGGATCCTTCGAATGTCTGCCCTATCAACTTTCGATGGTACGTT
ATGCGCCTACCATGGTCGTAACGGGTAACGGAGAATCAGGGTTCGATTCCGGAGAGGGAG
CTTGAGAAACGGCTACCACATCC
>HOIR5KG01AKNXA__(reversed) rank=0005598 x=118.0 y=908.0 length=448
CAAAGATTAAGCCATGCATGTCTAAGTACACGCCTTAACACGGCTAAACTGCGAATGGCT
CATTAAATCAGTTATGGTTCCTTAGATCGTACAATCCTACTTGGATAACTGTGGCAATTC
TAGAGCTAATACATGCAACACAGCTCCGACCTCACGGGAAGAGCGCTTTTGTTAGCCCAA
AACCAACGCGTCGCCTTCGGGCGGCGCTCACTGTGGTGACTCTGGACAACTTTGTGCCGA
TCGCACGGCCCTAGCGCCGGCGACGTATCTTTCAAGTGTCTGCCCTATCAACTTTCGATG
GTACGTGCTATGCCTACCATGGTGATAACGGGTAACGGGGAATCAGGGTTCGATTCCGGA
GAGGGAGCATGAGATACGGCTACCACATCC
>HOIR5KG01A5QV1__(reversed) rank=0005601 x=358.0 y=1487.5 length=441
CAAAGATTAAGCCATGCATGTCCAAGTACAAGCTTTCAAAAGCGAAACTGCGGATGGCTC
ATTAAATCAGTTATGGTTCCTTGGAGCGCATCCCCTTACATGGATAACTGTGGTAATTCT
AGAGCTAATACATGCAATCAAGCGCCGACCTTACGGGAGGCGTGCTCTTATTAGGAACAA
GACCAACCCGGGTCCGCCCGGCTCCGTTGGTGAACTCTGGATAACCTGGCCGATCGCACG
GTCTCTGCACCGGCGACGGATCCTTCGAATGTCTGCCCTATCAACTTTCGATGGTACGTT
ATGCGCCTACCATGGTCGTAACGGGTAACGGAGAATCAGGGTTCGATTCCGGAGAGGGAG
CTTGAGAAACGGCTACCACATCC
>HOIR5KG01BLGQ4__(reversed) rank=0005662 x=537.0 y=1662.0 length=444
CAAAGATTAAGCCATGCATGTCTAAGTACATACTTTTACATGGTGAAACCGCGAATGGCT
CATTAAATCAGTTATGGTTCCTTAGATCGTACAATCCTACTTGGATAACTGTGGTAATTC
TAGAGCTAATACATGAAACTGACGCTCCGACCCTCTGGGAAAGAGCGCGTTTATTAGAAC
AAGACCAGTCGGGGTTCTGCCCCGTACGATTGGTGATACTGGATAACTTTGTGCAGATCG
CACGGCCTCGCGCCGGCGACGTATCTTTCAAATGTCTGCCCTATCAACTGTCGATGGTAC
GTGATATGCCTACCATGGTTGTAACGGGTAACGGGGAATCAGGGTTCGATTCCGGAGAGG
GAGCATGAGAAACGGCTACCACATCC
>HOIR5KG01ATINM__(reversed) rank=0005671 x=219.5 y=288.0 length=441
CAAAGATTAAGCCATGCATGTCCAAGTACAAGCTTTCAAAAGCGAAACTGCGGATGGCTC
ATTAAATCAGTTATGGTTCCTTGGAGCGCATCCCCTTACATGGATAACTGTGGTAATTCT
AGAGCTAATACATGCAATCAAGCGCCGACCTTACGGGAGGCGTGCTCTTATTAGGAACAA
GACCAACCCGGGTCCGCCCGGCTCCGTTGGTGAACTCTGGATAACCTGGCCGATCGCACG
GTCTCTGCACCGGCGACGGATCCTTCGAATGTCTGCCCTATCAACTTTCGATGGTACGTT
ATGCGCCTACCATGGTCGTAACGGGTAACGGAGAATCAGGGTTCGATTCCGGAGAGGGAG
CTTGAGAAACGGCTACCACATCC
>HOIR5KG01AN3HI__(reversed) rank=0005674 x=157.0 y=1300.0 length=441
CAAAGATTAAGCCATGCATGTCCAAGTACAAGCTTTCAAAAGCGAAACTGCGGATGGCTC
ATTAAATCAGTTATGGTTCCTTGGAGCGCATCCCCTTACATGGATAACTGTGGTAATTCT
AGAGCTAATACATGCAATCAAGCGCCGACCTTACGGGAGGCGTGCTCTTATTAGGAACAA
GACCAACCCGGGTCCGCCCGGCTCCGTTGGTGAACTCTGGATAACCTGGCCGATCGCACG
GTCTCTGCACCGGCGACGGATCCTTCGAATGTCTGCCCTATCAACTTTCGATGGTACGTT
ATGCGCCTACCATGGTCGTAACGGGTAACGGAGAATCAGGGTTCGATTCCGGAGAGGGAG
CTTGAGAAACGGCTACCACATCC
>HOIR5KG01A3LW6__(reversed) rank=0005769 x=334.0 y=40.0 length=441
CAAAGATTAAGCCATGCATGTCCAAGTACAAGCTTTCAAAAGCGAAACTGCGGATGGCTC
ATTAAATCAGTTATGGTTCCTTGGAGCGCATCCCCTTACATGGATAACTGTGGTAATTCT
AGAGCTAATACATGCAATCAAGCGCCGACCTTACGGGAGGCGTGCTCTTATTAGGAACAA
GACCAACCCGGGTCCGCCCGGCTCCGTTGGTGAACTCTGGATAACCTGGCCGATCGCACG
GTCTCTGCACCGGCGACGGATCCTTCGAATGTCTGCCCTATCAACTTTCGATGGTACGTT
ATGCGCCTACCATGGTCGTAACGGGTAACGGAGAATCAGGGTTCGATTCCGGAGAGGGAG
CTTGAGAAACGGCTACCACATCC
>HOIR5KG01BPKMQ__(reversed) rank=0005777 x=584.5 y=800.0 length=441
CAAAGATTAAGCCATGCATGTCCAAGTACAAGCTTTCAAAAGCGAAACTGCGGATGGCTC
ATTAAATCAGTTATGGTTCCTTGGAGCGCATCCCCTTACATGGATAACTGTGGTAATTCT
AGAGCTAATACATGCAATCAAGCGCCGACCTTACGGGAGGCGTGCTCTTATTAGGAACAA
GACCAACCCGGGTCCGCCCGGCTCCGTTGGTGAACTCTGGATAACCTGGCCGATCGCACG
GTCTCTGCACCGGCGACGGATCCTTCGAATGTCTGCCCTATCAACTTTCGATGGTACGTT
ATGCGCCTACCATGGTCGTAACGGGTAACGGAGAATCAGGGTTCGATTCCGGAGAGGGAG
CTTGAGAAACGGCTACCACATCC
>HOIR5KG01A1MCJ__(reversed) rank=0005824 x=311.5 y=1489.5 length=441
CAAAGATTAAGCCATGCATGTCCAAGTACAAGCTTTCAAAAGCGAAACTGCGGATGGCTC
ATTAAATCAGTTATGGTTCCTTGGAGCGCATCCCCTTACATGGATAACTGTGGTAATTCT
AGAGCTAATACATGCAATCAAGCGCCGACCTTACGGGAGGCGTGCTCTTATTAGGAACAA
GACCAACCCGGGTCCGCCCGGCTCCGTTGGTGAACTCTGGATAACCTGGCCGATCGCACG
GTCTCTGCACCGGCGACGGATCCTTCGAATGTCTGCCCTATCAACTTTCGATGGTACGTT
ATGCGCCTACCATGGTCGTAACGGGTAACGGAGAATCAGGGTTCGATTCCGGAGAGGGAG
CTTGAGAAACGGCTACCACATCC
>HOIR5KG01ANT41__(reversed) rank=0005828 x=154.0 y=1475.5 length=441
CAAAGATTAAGCCATGCATGTCCAAGTACAAGCTTTCAAAAGCGAAACTGCGGATGGCTC
ATTAAATCAGTTATGGTTCCTTGGAGCGCATCCCCTTACATGGATAACTGTGGTAATTCT
AGAGCTAATACATGCAATCAAGCGCCGACCTTACGGGAGGCGTGCTCTTATTAGGAACAA
GACCAACCCGGGTCCGCCCGGCTCCGTTGGTGAACTCTGGATAACCTGGCCGATCGCACG
GTCTCTGCACCGGCGACGGATCCTTCGAATGTCTGCCCTATCAACTTTCGATGGTACGTT
ATGCGCCTACCATGGTCGTAACGGGTAACGGAGAATCAGGGTTCGATTCCGGAGAGGGAG
CTTGAGAAACGGCTACCACATCC
>HOIR5KG01A64N6__(reversed) rank=0005849 x=374.0 y=468.5 length=445
CAAAGATTAAGCCATGCATGTCTAAGTACATACTTTTTACATGGTGAAACCGCGAATGGC
TCATTAAATCAGTTATGGTTCCTTAGATCGTACAATCCTACTTGGATAACTGTGGTAATT
CTAGAGCTAATACATGAAACTGACGCTCCGACCCTCTGGGAAAGAGCGCGTTTATTAGAA
CAAGACCAGTCGGGGTTCTGCCCCGTACGATTGGTGATACTGGATAACTTTGTGCAGATC
GCACGGCCTCGCGCCGGCGACGTATCTTTCAAATGTCTGCCCTATCAACTGTCGATGGTA
CGTGATATGCCTACCATGGTTGTAACGGGTAACGGGGAATCAGGGTTCGATTCCGGAGAG
GGAGCTTGAGAAACGGCTACCACATCC
>HOIR5KG01AIQZM__(reversed) rank=0005869 x=96.0 y=1680.0 length=441
CAAAGATTAAGCCATGCATGTCCAAGTACAAGCTTTCAAAAGCGAAACTGCGGATGGCTC
ATTAAATCAGTTATGGTTCCTTGGAGCGCATCCCCTTACATGGATAACTGTGGTAATTCT
AGAGCTAATACATGCAATCAAGCGCCGACCTTACGGGAGGCGTGCTCTTATTAGGAACAA
GACCAACCCGGGTCCGCCCGGCTCCGTTGGTGAACTCTGGATAACCTGGCCGATCGCACG
GTCTCTGCACCGGCGACGGATCCTTCGAATGTCTGCCCTATCAACTTTCGATGGTACGTT
ATGCGCCTACCATGGTCGTAACGGGTAACGGAGAATCAGGGTTCGATTCCGGAGAGGGAG
CTTGAGAAACGGCTACCACATCC
>HOIR5KG01AJ076__(reversed) rank=0005880 x=111.0 y=164.0 length=441
CAAAGATTAAGCCATGCATGTCCAAGTACAAGCTTTCAAAAGCGAAACTGCGGATGGCTC
ATTAAATCAGTTATGGTTCCTTGGAGCGCATCCCCTTACATGGATAACTGTGGTAATTCT
AGAGCTAATACATGCAATCAAGCGCCGACCTTACGGGAGGCGTGCTCTTATTAGGAACAA
GACCAACCCGGGTCCGCCCGGCTCCGTTGGTGAACTCTGGATAACCTGGCCGATCGCACG
GTCTCTGCACCGGCGACGGATCCTTCGAATGTCTGCCCTATCAACTTTCGATGGTACGTT
ATGCGCCTACCATGGTCGTAACGGGTAACGGAGAATCAGGGTTCGATTCCGGAGAGGGAG
CTTGAGAAACGGCTACCACATCC
>HOIR5KG01ASA28__(reversed) rank=0005904 x=205.5 y=1170.0 length=444
CAAAGATTAAGCCATGCATGTCTAAGTACATACTTTTACATGGTGAAACCGCGAATGGCT
CATTAAATCAGTTATGGTTCCTTAGATCGTACAATCCTACTTGGATAACTGTGGTAATTC
TAGAGCTAATACATGAAACTGACGCTCCGACCCTCTGGGAAAGAGCGCGTTTATTAGAAC
AAGACCAGTCGGGGTTCTGCCCCGTACGATTGGTGATACTGGATAACTTTGTGCAGATCG
CACGGCCTCGCGCCGGCGACGTATCTTTCAAATGTCTGCCCTATCAACTGTCGATGGTAC
GTGATATGCCTACCATGGTTGTAACGGGTAACGGGGAATCAGGGTTCGATTCCGGAGAGG
GAGCATGAGAAACGGCTACCACATCC
>HOIR5KG01BP9EO__(reversed) rank=0005925 x=592.0 y=142.0 length=441
CAAAGATTAAGCCATGCATGTCCAAGTACAAGCTTTCAAAAGCGAAACTGCGGATGGCTC
ATTAAATCAGTTATGGTTCCTTGGAGCGCATCCCCTTACATGGATAACTGTGGTAATTCT
AGAGCTAATACATGCAATCAAGCGCCGACCTTACGGGAGGCGTGCTCTTATTAGGAACAA
GACCAACCCGGGTCCGCCCGGCTCCGTTGGTGAACTCTGGATAACCTGGCCGATCGCACG
GTCTCTGCACCGGCGACGGATCCTTCGAATGTCTGCCCTATCAACTTTCGATGGTACGTT
ATGCGCCTACCATGGTCGTAACGGGTAACGGAGAATCAGGGTTCGATTCCGGAGAGGGAG
CTTGAGAAACGGCTACCACATCC
>HOIR5KG01A2UDN__(reversed) rank=0005934 x=325.0 y=1209.5 length=441
CAAAGATTAAGCCATGCATGTCCAAGTACAAGCTTTCAAAAGCGAAACTGCGGATGGCTC
ATTAAATCAGTTATGGTTCCTTGGAGCGCATCCCCTTACATGGATAACTGTGGTAATTCT
AGAGCTAATACATGCAATCAAGCGCCGACCTTACGGGAGGCGTGCTCTTATTAGGAACAA
GACCAACCCGGGTCCGCCCGGCTCCGTTGGTGAACTCTGGATAACCTGGCCGATCGCACG
GTCTCTGCACCGGCGACGGATCCTTCGAATGTCTGCCCTATCAACTTTCGATGGTACGTT
ATGCGCCTACCATGGTCGTAACGGGTAACGGAGAATCAGGGTTCGATTCCGGAGAGGGAG
CTTGAGAAACGGCTACCACATCC
>HOIR5KG01AA9SN__(reversed) rank=0006008 x=11.5 y=965.0 length=441
CAAAGATTAAGCCATGCATGTCCAAGTACAAGCTTTCAAAAGCGAAACTGCGGATGGCTC
ATTAAATCAGTTATGGTTCCTTGGAGCGCATCCCCTTACATGGATAACTGTGGTAATTCT
AGAGCTAATACATGCAATCAAGCGCCGACCTTACGGGAGGCGTGCTCTTATTAGGAACAA
GACCAACCCGGGTCCGCCCGGCTCCGTTGGTGAACTCTGGATAACCTGGCCGATCGCACG
GTCTCTGCACCGGCGACGGATCCTTCGAATGTCTGCCCTATCAACTTTCGATGGTACGTT
ATGCGCCTACCATGGTCGTAACGGGTAACGGAGAATCAGGGTTCGATTCCGGAGAGGGAG
CTTGAGAAACGGCTACCACATCC
>HOIR5KG01AHLHO__(reversed) rank=0006059 x=83.5 y=1146.5 length=444
CAAAGATTAAGCCATGCATGTCTAAGTACATACTTTTACATGGTGAAACCGCGAATGGCT
CATTAAATCAGTTATGGTTCCTTAGATCGTACAATCCTACTTGGATAACTGTGGTAATTC
TAGAGCTAATACATGAAACTGACGCTCCGACCCTCTGGGAAAGAGCGCGTTTATTAGAAC
AAGACCAGTCGGGGTTCTGCCCCGTACGATTGGTGATACTGGATAACTTTGTGCAGATCG
CACGGCCTCGCGCCGGCGACGTATCTTTCAAATGTCTGCCCTATCAACTGTCGATGGTAC
GTGATATGCCTACCATGGTTGTAACGGGTAACGGGGAATCAGGGTTCGATTCCGGAGAGG
GAGCATGAGAAACGGCTACCACATCC
>HOIR5KG01AAHGV__(reversed) rank=0006060 x=2.0 y=1117.0 length=442
CAAAGATTAAGCCATGCAAGTCTAAGTACGAGCTCTCGTACAGTGAAACTGCGAATGGCT
CATTAAATCAGTTATGGTTCCTTGGAGCGCATCCCCTTACATGGATAACTGTGGTAATTC
TAGAGCTAATACATGCAATCAAGCGCCGACCTTACGGGAGGCGTGCTCTTATTAGGAACA
AGACCAACCCGGGTCCGCCCGGCTCCGTTGGTGAACTCTGGATAACCTGGCCGATCGCAC
GGTCTCTGCACCGGCGACGGATCCTTCGAATGTCTGCCCTATCAACTTTCGATGGTACGT
TATGCGCCTACCATGGTCGTAACGGGTAACGGGGAATCAGGGTTCGATTCCGGAGAGGGA
GCATGAGAAACGGCTACCACATCC
>HOIR5KG01AK91Y__(reversed) rank=0006064 x=125.0 y=916.0 length=441
CAAAGATTAAGCCATGCATGTCCAAGTACAAGCTTTCAAAAGCGAAACTGCGGATGGCTC
ATTAAATCAGTTATGGTTCCTTGGAGCGCATCCCCTTACATGGATAACTGTGGTAATTCT
AGAGCTAATACATGCAATCAAGCGCCGACCTTACGGGAGGCGTGCTCTTATTAGGAACAA
GACCAACCCGGGTCCGCCCGGCTCCGTTGGTGAACTCTGGATAACCTGGCCGATCGCACG
GTCTCTGCACCGGCGACGGATCCTTCGAATGTCTGCCCTATCAACTTTCGATGGTACGTT
ATGCGCCTACCATGGTCGTAACGGGTAACGGAGAATCAGGGTTCGATTCCGGAGAGGGAG
CTTGAGAAACGGCTACCACATCC
>HOIR5KG01AOC47__(reversed) rank=0006083 x=160.5 y=1529.0 length=441
CAAAGATTAAGCCATGCAAGTCTAAGTACGAGCTCTCGTACAGTGAAACTGCGAATGGCT
CATTAAATCAGTTATGGTTCATTTGATCGTACAGTTTACTTGGATAACTGTGGTAATTCT
AGAGCTAATACATGCGAGAAGCGCCGACCTCGCGGGAGGCGTGCATTTATCAGACCAAAA
ACCGGCCGCGTCTTCGGGCGCGTTCGCCTTGGTGACTCTGGATAACTTTGCGGATCGCAC
GGTCTAGCACCGGCGACGGATCATTCAAGTGTCTGCCCTATCAACTTTCGTCGGTACGGT
ATTTGCCTACCGAGGTTCTTACGGGTGACGGGGAATCAGGGTTCGATTCCGGAGAGGGAG
CCTGAGAAACGGCTACCACATCC
>HOIR5KG01BCFDU__(reversed) rank=0006103 x=434.5 y=1872.5 length=441
CAAAGATTAAGCCATGCATGTCCAAGTACAAGCTTTCAAAAGCAAAACTGCGGATGGCTC
ATTAAATCAGTTATGGTTCCTTGGAGCGCATCCCCTTACATGGATAACTGTGGTAATTCT
AGAGCTAATACATGCAATCAAGCGCCGACCTTACGGGAGGCGTGCTCTTATTAGGAACAA
GACCAACCCGGGTCCGCCCGGCTCCGTTGGTGAACTCTGGATAACCTGGCCGATCGCACG
GTCTCTGCACCGGCGACGGATCCTTCGAATGTCTGCCCTATCAACTTTCGATGGTACGTT
ATGCGCCTACCATGGTCGTAACGGGTAACGGAGAATCAGGGTTCGATTCCGGAGAGGGAG
CTTGAGAAACGGCTACCACATCC
>HOIR5KG01AEMMZ__(reversed) rank=0006110 x=49.0 y=1929.0 length=441
CAAAGATTAAGCCATGCATGTCCAAGTACAAGCTTTCAAAAGCGAAACTGCGGATGGCTC
ATTAAATCAGTTATGGTTCCTTGGAGCGCATCCCCTTACATGGATAACTGTGGTAATTCT
AGAGCTAATACATGCAATCAAGCGCCGACCTTACGGGAGGCGTGCTCTTATTAGGAACAA
GACCAACCCGGGTCCGCCCGGCTCCGTTGGTGAACTCTGGATAACCTGGCCGATCGCACG
GTCTCTGCACCGGCGACGGATCCTTCGAATGTCTGCCCTATCAACTTTCGATGGTACGTT
ATGCGCCTACCATGGTCGTAACGGGTAACGGAGAATCAGGGTTCGATTCCGGAGAGGGAG
CTTGAGAAACGGCTACCACATCC
>HOIR5KG01BIV8P__(reversed) rank=0006129 x=508.0 y=551.0 length=441
CAAAGATTAAGCCATGCAAGTCTAAGTACGAGCTCTCGTACAGTGAAACTGCGAATGGCT
CATTAAATCAGTTATGGTTCATTTGATCGTACAGTTTACTTGGATAACTGTGGTAATTCT
AGAGCTAATACATGCGAGAAGCGCCGACCTCGCGGGAGGCGTGCATTTATCAGACCAAAA
ACCGGCCGCGTCTTCGGGCGCGTTCGCCTTGGTGACTCTGGATAACTTTGCGGATCGCAC
GGTCTAGCACCGGCGACGGATCATTCAAGTGTCTGCCCTATCAACTTTCGTCGGTACGGT
ATTTGCCTACCGAGGTTCTTACGGGTGACGGGGAATCAGGGTTCGATTCCGGAGAGGGAG
CCTGAGAAACGGCTACCACATCC
>HOIR5KG01A0DD4__(reversed) rank=0006136 x=297.0 y=570.0 length=441
CAAAGATTAAGCCATGCATGTCCAAGTACAAGCTTTCAAAAGCGAAACTGCGGATGGCTC
ATTAAATCAGTTATGGTTCCTTGGAGCGCATCCCCTTACATGGATAACTGTGGTAATTCT
AGAGCTAATACATGCAATCAAGCGCCGACCTTACGGGAGGCGTGCTCTTATTAGGAACAA
GACCAACCCGGGTCCGCCCGGCTCCGTTGGTGAACTCTGGATAACCTGGCCGATCGCACG
GTCTCTGCACCGGCGACGGATCCTTCGAATGTCTGCCCTATCAACTTTCGATGGTACGTT
ATGCGCCTACCATGGTCGTAACGGGTAACGGAGAATCAGGGTTCGATTCCGGAGAGGGAG
CTTGAGAAACGGCTACCACATCC
>HOIR5KG01AWLEN__(reversed) rank=0006143 x=254.0 y=461.0 length=441
CAAAGATTAAGCCATGCATGTCCAAGTACAAGCTTTCAAAAGCGAAACTGCGGATGGCTC
ATTAAATCAGTTATGGTTCCTTGGAGCGCATCCCCTTACATGGATAACTGTGGTAATTCT
AGAGCTAATACATGCAATCAAGCGCCGACCTTACGGGAGGCGTGCTCTTATTAGGAACAA
GACCAACCCGGGTCCGCCCGGCTCCGTTGGTGAACTCTGGATAACCTGGCCGATCGCACG
GTCTCTGCACCGGCGACGGATCCTTCGAATGTCTGCCCTATCAACTTTCGATGGTACGTT
ATGCGCCTACCATGGTCGTAACGGGTAACGGAGAATCAGGGTTCGATTCCGGAGAGGGAG
CTTGAGAAACGGCTACCACATCC
>HOIR5KG01AKD6M__(reversed) rank=0006144 x=115.0 y=572.0 length=441
CAAAGATTAAGCCATGCATGTCCAAGTACAAGCTTTCAAAAGCGAAACTGCGGATGGCTC
ATTAAATCAGTTATGGTTCCTTGGAGCGCATCCCCTTACATGGATAACTGTGGTAATTCT
AGAGCTAATACATGCAATCAAGCGCCGACCTTACGGGAGGCGTGCTCTTATTAGGAACAA
GACCAACCCGGGTCCGCCCGGCTCCGTTGGTGAACTCTGGATAACCTGGCCGATCGCACG
GTCTCTGCACCGGCGACGGATCCTTCGAATGTCTGCCCTATCAACTTTCGATGGTACGTT
ATGCGCCTACCATGGTCGTAACGGGTAACGGAGAATCAGGGTTCGATTCCGGAGAGGGAG
CTTGAGAAACGGCTACCACATCC
>HOIR5KG01BIY4L__(reversed) rank=0006145 x=509.0 y=195.0 length=441
CAAAGATTAAGCCATGCATGTCCAAGTACAAGCTTTCAAAAGCGAAACTGCGGATGGCTC
ATTAAATCAGTTATGGTTCCTTGGAGCGCATCCCCTTACATGGATAACTGTGGTAATTCT
AGAGCTAATACATGCAATCAAGCGCCGACCTTACGGGAGGCGTGCTCTTATTAGGAACAA
GACCAACCCGGGTCCGCCCGGCTCCGTTGGTGAACTCTGGATAACCTGGCCGATCGCACG
GTCTCTGCACCGGCGACGGATCCTTCGAATGTCTGCCCTATCAACTTTCGATGGTACGTT
ATGCGCCTACCATGGTCGTAACGGGTAACGGAGAATCAGGGTTCGATTCCGGAGAGGGAG
CTTGAGAAACGGCTACCACATCC
>HOIR5KG01AKBOH__(reversed) rank=0006147 x=114.0 y=1423.0 length=441
CAAAGATTAAGCCATGCATGTCCAAGTACAAGCTTTCAAAAGCGAAACTGCGGATGGCTC
ATTAAATCAGTTATGGTTCCTTGGAGCGCATCCCCTTACATGGATAACTGTGGTAATTCT
AGAGCTAATACATGCAATCAAGCGCCGACCTTACGGGAGGCGTGCTCTTATTAGGAACAA
GACCAACCCGGGTCCGCCCGGCTCCGTTGGTGAACTCTGGATAACCTGGCCGATCGCACG
GTCTCTGCACCGGCGACGGATCCTTCGAATGTCTGCCCTATCAACTTTCGATGGTACGTT
ATGCGCCTACCATGGTCGTAACGGGTAACGGAGAATCAGGGTTCGATTCCGGAGAGGGAG
CTTGAGAAACGGCTACCACATCC
>HOIR5KG01BTSCV__(reversed) rank=0006187 x=632.0 y=829.0 length=441
CAAAGATTAAGCCATGCAAGTCTAAGTACGAGCTCTCGTACAGTGAAACTGCGAATGGCT
CATTAAATCAGTTATGGTTCATTTGATCTTACAGTTTACTTGGATAACTGTGGTAATTCT
AGAGCTAATACATGCGAGAAGCGCCGACCTCGCGGGAGGCGTGCATTTATCAGACCAAAA
ACCGGCCGCGTCTTCGGGCGCGTTCGCCTTGGTGACTCTGGATAACTTTGCGGATCGCAC
GGTCTAGCACCGGCGACGGATCATTCAAGTGTCTGCCCTATCAACTTTCGTCGGTACGGT
ATTTGCCTACCGAGGTTCTTACGGGTGACGGGGAATCAGGGTTCGATTCCGGAGAGGGAG
CCTGAGAAACGGCTACCACATCC
>HOIR5KG01A8TNI__(reversed) rank=0006203 x=393.0 y=1676.0 length=441
CAAAGATTAAGCCATGCATGTCCAAGTACAAGCTTTCAAAAGCGAAACTGCGGATGGCTC
ATTAAATCAGTTATGGTTCCTTGGAGCGCATCCCCTTACATGGATAACTGTGGTAATTCT
AGAGCTAATACATGCAATCAAGCGCCGACCTTACGGGAGGCGTGCTCTTATTAGGAACAA
GACCAACCCGGGTCCGCCCGGCTCCGTTGGTGAACTCTGGATAACCTGGCCGATCGCACG
GTCTCTGCACCGGCGACGGATCCTTCGAATGTCTGCCCTATCAACTTTCGATGGTACGTT
ATGCGCCTACCATGGTCGTAACGGGTAACGGAGAATCAGGGTTCGATTCCGGAGAGGGAG
CTTGAGAAACGGCTACCACATCC
>HOIR5KG01ATSP3__(reversed) rank=0006232 x=222.0 y=1049.5 length=441
CAAAGATTAAGCCATGCATGTCCAAGTACAAGCTTTCAAAAGCGAAACTGCGGATGGCTC
ATTAAATCAGTTATGGTTCCTTGGAGCGCATCCCCTTACATGGATAACTGTGGTAATTCT
AGAGCTAATACATGCAATCAAGCGCCGACCTTACGGGAGGCGTGCTCTTATTAGGAACAA
GACCAACCCGGGTCCGCCCGGCTCCGTTGGTGAACTCTGGATAACCTGGCCGATCGCACG
GTCTCTGCACCGGCGACGGATCCTTCGAATGTCTGCCCTATCAACTTTCGATGGTACGTT
ATGCGCCTACCATGGTCGTAACGGGTAACGGAGAATCAGGGTTCGATTCCGGAGAGGGAG
CCTGAGAAACGGCTACCACATCC
>HOIR5KG01BM1TF__(reversed) rank=0006252 x=555.5 y=1889.0 length=441
CAAAGATTAAGCCATGCATGTCCAAGTACAAGCTTTCAAAAGCGAAACTGCGGATGGCTC
ATTAAATCAGTTATGGTTCCTTGGAGCGCATCCCCTTACATGGATAACTGTGGTAATTCT
AGAGCTAATACATGCAATCAAGCGCCGACCTTACGGGAGGCGTGCTCTTATTAGGAACAA
GACCAACCCGGGTCCGCCCGGCTCCGTTGGTGAACTCTGGATAACCTGGCCGATCGCACG
GTCTCTGCACCGGCGACGGATCCTTCGAATGTCTGCCCTATCAACTTTCGATGGTACGTT
ATGCGCCTACCATGGTCGTAACGGGTAACGGAGAATCAGGGTTCGATTCCGGAGAGGGAG
CTTGAGAAACGGCTACCACATCC
>HOIR5KG01B1SPP__(reversed) rank=0006254 x=723.0 y=1803.0 length=441
CAAAGATTAAGCCATGCATGTCCAAGTACAAGCTTTCAAAAGCGAAACTGCGGATGGCTC
ATTAAATCAGTTATGGTTCCTTGGAGCGCATCCCCTTACATGGATAACTGTGGTAATTCT
AGAGCTAATACATGCAATCAAGCGCCGACCTTACGGGAGGCGTGCTCTTATTAGGAACAA
GACCAACCCGGGTCCGCCCGGCTCCGTTGGTGAACTCTGGATAACCTGGCCGATCGCACG
GTCTCTGCACCGGCGACGGATCCTTCGAATGTCTGCCCTATCAACTTTCGATGGTACGTT
ATGCGCCTACCATGGTCGTAACGGGTAACGGAGAATCAGGGTTCGATTCCGGAGAGGGAG
CTTGAGAAACGGCTACCACATCC
>HOIR5KG01AARIH__(reversed) rank=0006263 x=5.0 y=1847.0 length=441
CAAAGATTAAGCCATGCATGTCCAAGTACAAGCTTTCAAAAGCGAAACTGCGGATGGCTC
ATTAAATCAGTTATGGTTCCTTGGAGCGCATCCCCTTACATGGATAACTGTGGTAATTCT
AGAGCTAATACATGCAATCAAGCGCCGACCTTACGGGAGGCGTGCTCTTATTAGGAACAA
GACCAACCCGGGTCCGCCCGGCTCCGTTGGTGAACTCTGGATAACCTGGCCGATCGCACG
GTCTCTGCACCGGCGACGGATCCTTCGAATGTCTGCCCTATCAACTTTCGATGGTACGTT
ATGCGCCTACCATGGTCGTAACGGGTAACGGAGAATCAGGGTTCGATTCCGGAGAGGGAG
CTTGAGAAACGGCTACCACATCC
>HOIR5KG01ATPPV__(reversed) rank=0006265 x=221.0 y=1249.0 length=441
CAAAGATTAAGCCATGCATGTCCAAGTACAAGCTTTCAAAAGCGAAACTGCGGATGGCTC
ATTAAATCAGTTATGGTTCCTTGGAGCGCATCCCCTTACATGGATAACTGTGGTAATTCT
AGAGCTAATACATGCAATCAAGCGCCGACCTTACGGGAGGCGTGCTCTTATTAGGAACAA
GACCAACCCGGGTCCGCCCGGCTCCGTTGGTGAACTCTGGATAACCTGGCCGATCGCACG
GTCTCTGCACCGGCGACGGATCCTTCGAATGTCTGCCCTATCAACTTTCGATGGTACGTT
ATGCGCCTACCATGGTCGTAACGGGTAACGGAGAATCAGGGTTCGATTCCGGAGAGGGAG
CTTGAGAAACGGCTACCACATCC
>HOIR5KG01AID8G__(reversed) rank=0006277 x=92.5 y=1534.0 length=441
CAAAGATTAAGCCATGCATGTCCAAGTACAAGCTTTCAAAAGCGAAACTGCGGATGGCTC
ATTAAATCAGTTATGGTTCCTTGGAGCGCATCCCCTTACATGGATAACTGTGGTAATTCT
AGAGCTAATACATGCAATCAAGCGCCGACCTTACGGGAGGCGTGCTCTTATTAGGAACAA
GACCAACCCGGGTCCGCCCGGCTCCGTTGGTGAACTCTGGATAACCTGGCCGATCGCACG
GTCTCTGCACCGGCGACGGATCCTTCGAATGTCTGCCCTATCAACTTTCGATGGTACGTT
ATGCGCCTACCATGGTCGTAACGGGTAACGGAGAATCAGGGTTCGATTCCGGAGAGGGAG
CTTGAGAAACGGCTACCACATCC
>HOIR5KG01A1I0E__(reversed) rank=0006305 x=310.0 y=1260.5 length=441
CAAAGATTAAGCCATGCATGTCCAAGTACAAGCTTTCAAAAGCGAAACTGCGGATGGCTC
ATTAAATCAGTTATGGTTCCTTGGAGCGCATCCCCTTACATGGATAACTGTGGTAATTCT
AGAGCTAATACATGCAATCAAGCGCCGACCTTACGGGAGGCGTGCTCTTATTAGGAACAA
GACCAACCCGGGTCCGCCCGGCTCCGTTGGTGAACTCTGGATAACCTGGCCGATCGCACG
GTCTCTGCACCGGCGACGGATCCTTCGAATGTCTGCCCTATCAACTTTCGATGGTACGTT
ATGCGCCTACCATGGTCGTAACGGGTAACGGAGAATCAGGGTTCGATTCCGGAGAGGGAG
CTTGAGAAACGGCTACCACATCC
>HOIR5KG01A00AE__(reversed) rank=0006308 x=304.5 y=1572.0 length=441
CAAAGATTAAGCCATGCATGTCCAAGTACAAGCTTTCAAAAGCGAAACTGCGGATGGCTC
ATTAAATCAGTTATGGTTCCTTGGAGCGCATCCCCTTACATGGATAACTGTGGTAATTCT
AGAGCTAATACATGCAATCAAGCGCCGACCTTACGGGAGGCGTGCTCTTATTAGGAACAA
GACCAACCCGGGTCCGCCCGGCTCCGTTGGTGAACTCTGGATAACCTGGCCGATCGCACG
GTCTCTGCACCGGCGACGGATCCTTCGAATGTCTGCCCTATCAACTTTCGATGGTACGTT
ATGCGCCTACCATGGTCGTAACGGGTAACGGAGAATCAGGGTTCGATTCCGGAGAGGGAG
CTTGAGAAACGGCTACCACATCC
>HOIR5KG01A7TY9__(reversed) rank=0006320 x=382.0 y=499.0 length=441
CAAAGATTAAGCCATGCAAGTCTAAGTACGAGCTCTCGTACAGTGAAACTGCGAATGGCT
CATTAAATCAGTTATGGTTCATTTGATCGTACAGTTTACTTGGATAACTGTGGTAATTCT
AGAGCTAATACATGCGAGAAGCGCCGACCTCGCGGGAGGCGTGCATTTATCAGACCAAAA
ACCGGCCGCGTCTTCGGGCGCGTTCGCCTTGGTGACTCTGGATAACTTTGCGGATCGCAC
GGTCTAGCACCGGCGACGGATCATTCAAGTGTCTGCCCTATCAACTTTCGTCGGTACGGT
ATTTGCCTACCGAGGTTCTTACGGGTGACGGGGAATCAGGGTTCGATTCCGGAGAGGGAG
CCTGAGAAACGGCTACCACATCC
>HOIR5KG01BQYOD__(reversed) rank=0006337 x=600.0 y=123.0 length=444
CAAAGATTAAGCCATGCATGTCTAAGTACATACTTTTACATGGTGAAACCGCGAATGGCT
CATTAAATCAGTTATGGTTCCTTAGATCGTACAATCCTACTTGGATAACTGTGGTAATTC
TAGAGCTAATACATGAAACTGACGCTCCGACCCTCTGGGAAAGAGCGCGTTTATTAGAAC
AAGACCAGTCGGGGTTCTGCCCCGTACGATTGGTGATACTGGATAACTTTGTGCAGATCG
CACGGCCTCGCGCCGGCGACGTATCTTTCAAATGTCTGCCCTATCAACTGTCGATGGTAC
GTGATATGCCTACCATGGTTGTAACGGGTAACGGAGAATCAGGGTTCGATTCCGGAGAGG
GAGCATGAGAAACGGCTACCACATCC
>HOIR5KG01AVFZT__(reversed) rank=0006343 x=241.5 y=39.0 length=441
CAAAGATTAAGCCATGCATGTCCAAGTACAAGCTTTCAAAAGCGAAACTGCGGATGGCTC
ATTAAATCAGTTATGGTTCCTTGGAGCGCATCCCCTTACATGGATAACTGTGGTAATTCT
AGAGCTAATACATGCAATCAAGCGCCGACCTTACGGGAGGCGTGCTCTTATTAGGAACAA
GACCAACCCGGGTCCGCCCGGCTCCGTTGGTGAACTCTGGATAACCTGGCCGATCGCACG
GTCTCTGCACCGGCGACGGATCCTTCGAATGTCTGCCCTATCAACTTTCGATGGTACGTT
ATGCGCCTACCATGGTCGTAACGGGTAACGGAGAATCAGGGTTCGATTCCGGAGAGGGAG
CTTGAGAAACGGCTACCACATCC
>HOIR5KG01AVTSB__(reversed) rank=0006344 x=245.0 y=1529.0 length=441
CAAAGATTAAGCCATGCATGTCCAAGTACAAGCTTTCAAAAGCGAAACTGCGGATGGCTC
ATTAAATCAGTTATGGTTCCTTGGAGCGCATCCCCTTACATGGATAACTGTGGTAATTCT
AGAGCTAATACATGCAATCAAGCGCCGACCTTACGGGAGGCGTGCTCTTATTAGGAACAA
GACCAACCCGGGTCCGCCCGGCTCCGTTGGTGAACTCTGGATAACCTGGCCGATCGCACG
GTCTCTGCACCGGCGACGGATCCTTCGAATGTCTGCCCTATCAACTTTCGATGGTACGTT
ATGCGCCTACCATGGTCGTAACGGGTAACGGAGAATCAGGGTTCGATTCCGGAGAGGGAG
CTTGAGAAACGGCTACCACATCC
>HOIR5KG01AJI5Q__(reversed) rank=0006360 x=105.5 y=1324.5 length=441
CAAAGATTAAGCCATGCATGTCCAAGTACAAGCTTTCAAAAGCGAAACTGCGGATGGCTC
ATTAAATCAGTTATGGTTCCTTGGAGCGCATCCCCTTACATGGATAACTGTGGTAATTCT
AGAGCTAATACATGCAATCAAGCGCCGACCTTACGGGAGGCGTGCTCTTATTAGGAACAA
GACCAACCCGGGTCCGCCCGGCTCCGTTGGTGAACTCTGGATAACCTGGCCGATCGCACG
GTCTCTGCACCGGCGACGGATCCTTCGAATGTCTGCCCTATCAACTTTCGATGGTACGTT
ATGCGCCTACCATGGTCGTAACGGGTAACGGAGAATCAGGGTTCGATTCCGGAGAGGGAG
CTTGAGAAACGGCTACCACATCC
>HOIR5KG01BJ1V8__(reversed) rank=0006407 x=521.0 y=1286.0 length=441
CAAAGATTAAGCCATGCATGTCCAAGTACAAGCTTTCAAAAGCGAAACTGCGGATGGCTC
ATTAAATCAGTTATGGTTCCTTGGAGCGCATCCCCTTACATGGATAACTGTGGTAATTCT
AGAGCTAATACATGCAATCAAGCGCCGACCTTACGGGAGGCGTGCTCTTATTAGGAACAA
GACCAACCCGGGTCCGCCCGGCTCCGTTGGTGAACTCTGGATAACCTGGCCGATCGCACG
GTCTCTGCACCGGCGACGGATCCTTCGAATGTCTGCCCTATCAACTTTCGATGGTACGTT
ATGCGCCTACCATGGTCGTAACGGGTAACGGAGAATCAGGGTTCGATTCCGGAGAGGGAG
CTTGAGAAACGGCTACCACATCC
>HOIR5KG01AG5YF__(reversed) rank=0006416 x=78.0 y=1493.0 length=441
CAAAGATTAAGCCATGCATGTCCAAGTACAAGCTTTCAAAAGCGAAACTGCGGATGGCTC
ATTAAATCAGTTATGGTTCCTTGGAGCGCATCCCCTTACATGGATAACTGTGGTAATTCT
AGAGCTAATACATGCAATCAAGCGCCGACCTTACGGGAGGCGTGCTCTTATTAGGAACAA
GACCAACCCGGGTCCGCCCGGCTCCGTTGGTGAACTCTGGATAACCTGGCCGATCGCACG
GTCTCTGCACCGGCGACGGATCCTTCGAATGTCTGCCCTATCAACTTTCGATGGTACGTT
ATGCGCCTACCATGGTCGTAACGGGTAACGGAGAATCAGGGTTCGATTCCGGAGAGGGAG
CTTGAGAAACGGCTACCACATCC
>HOIR5KG01AFBK3__(reversed) rank=0006436 x=57.5 y=1493.0 length=444
CAAAGATTAAGCCATGCATGTCTAAGTACATACTTTTACATGGTGAAACCGCGAATGGCT
CATTAAATCAGTTATGGTTCCTTAGATCGTACAATCCTACTTGGATAACTGTGGTAATTC
TAGAGCTAATACATGAAACTGACGCTCCGACCCTCTGGGAAAGAGCGCGTTTATTAGAAC
AAGACCAGTCGGGGTTCTGCCCCGTACGATTGGTGATACTGGATAACTTTGTGCAGATCG
CACGGCCTCGCGCCGGCGACGTATCTTTCAAATGTCTGCCCTATCAACTGTCGATGGTAC
GTGATATGCCTACCATGGTTGTAACGGGTAACGGGGAATCAGGGTTCGATTCCGGAGAGG
GAGCATGAGAAACGGCTACCACATCC
>HOIR5KG01ATI9B__(reversed) rank=0006466 x=219.0 y=1069.5 length=441
CAAAGATTAAGCCATGCATGTCCAAGTACAAGCTTTCAAAAGCGAAACTGCGGATGGCTC
ATTAAATCAGTTATGGTTCCTTGGAGCGCATCCCCTTACATGGATAACTGTGGTAATTCT
AGAGCTAATACATGCAATCAAGCGCCGACCTTACGGGAGGCGTGCTCTTATTAGGAACAA
GACCAACCCGGGTCCGCCCGGCTCCGTTGGTGAACTCTGGATAACCTGGCCGATCGCACG
GTCTCTGCACCGGCGACGGATCCTTCGAATGTCTGCCCTATCAACTTTCGATGGTACGTT
ATGCGCCTACCATGGTCGTAACGGGTAACGGAGAATCAGGGTTCGATTCCGGAGAGGGAG
CTTGAGAAACGGCTACCACATCC
>HOIR5KG01BKWX7__(reversed) rank=0006468 x=531.0 y=573.0 length=441
CAAAGATTAAGCCATGCATGTCCAAGTACAAGCTTTCAAAAGCGAAACTGCGGATGGCTC
ATTAAATCAGTTATGGTTCCTTGGAGCGCATCCCCTTACATGGATAACTGTGGTAATTCT
AGAGCTAATACATGCAATCAAGCGCCGACCTTACGGGAGGCGTGCTCTTATTAGGAACAA
GACCAACCCGGGTCCGCCCGGCTCCGTTGGTGAACTCTGGATAACCTGGCCGATCGCACG
GTCTCTGCACCGGCGACGGATCCTTCGAATGTCTGCCCTATCAACTTTCGATGGTACGTT
ATGCGCCTACCATGGTCGTAACGGGTAACGGAGAATCAGGGTTCGATTCCGGAGAGGGAG
CTTGAGAAACGGCTACCACATCC
>HOIR5KG01AFAQ4__(reversed) rank=0006482 x=57.0 y=414.0 length=441
CAAAGATTAAGCCATGCATGTCCAAGTACAAGCTTTCAAAAGCGAAACTGCGGATGGCTC
ATTAAATCAGTTATGGTTCCTTGGAGCGCATCCCCTTACATGGATAACTGTGGTAATTCT
AGAGCTAATACATGCAATCAAGCGCCGACCTTACGGGAGGCGTGCTCTTATTAGGAACAA
GACCAACCCGGGTCCGCCCGGCTCCGTTGGTGAACTCTGGATAACCTGGCCGATCGCACG
GTCTCTGCACCGGCGACGGATCCTTCGAATGTCTGCCCTATCAACTTTCGATGGTACGTT
ATGCGCCTACCATGGTCGTAACGGGTAACGGAGAATCAGGGTTCGATTCCGGAGAGGGAG
CTTGAGAAACGGCTACCACATCC
>HOIR5KG01AP6KL__(reversed) rank=0006487 x=181.5 y=307.0 length=444
CAAAGATTAAGCCATGCATGTCTAAGTACATACTTTTACATGGTGAAACCGCGAATGGCT
CATTAAATCAGTTATGGTTCCTTAGATCGTACAATCCTACTTGGATAACTGTGGTAATTC
TAGAGCTAATACATGAAACTGACGCTCCGACCCTCTGGGAAAGAGCGCGTTTATTAGAAC
AAGACCAGTCGGGGTTCTGCCCCGTACGATTGGTGATACTGGATAACTTTGTGCAGATCG
CACGGCCTCGCGCCGGCGACGTATCTTTCAAATGTCTGCCCTATCAACTGTCGATGGTAC
GTGATATGCCTACCATGGTTGTAACGGGTAACGGGGAATCAGGGTTCGATTCCGGAGAGG
GAGCATGAGAAACGGCTACCACATCC
>HOIR5KG01AC9XQ__(reversed) rank=0006505 x=34.0 y=252.5 length=444
CAAAGATTAAGCCATGCATGTCTAAGTACATACTTTTACATGGTGAAACCGCGAATGGCT
CATTAAATCAGTTATGGTTCCTTAGATCGTACAATCCTACTTGGATAACTGTGGTAATTC
TAGAGCTAATACATGAAACTGACGCTCCGACCCTCTGGGAAAGAGCGCGTTTATTAGAAC
AAGACCAGTCGGGGTTCTGCCCCGTACGATTGGTGATACTGGATAACTTTGTGCAGATCG
CACGGCCTCGCGCCGGCGACGTATCTTTCAAATGTCTGCCCTATCAACTGTCGATGGTAC
GTGATATGCCTACCATGGTTGTAACGGGTAACGGGGAATCAGGGTTCGATTCCGGAGAGG
GAGCATGAGAAACGGCTACCACATCC
>HOIR5KG01BFZTG__(reversed) rank=0006517 x=475.5 y=386.0 length=441
CAAAGATTAAGCCATGCATGTCCAAGTACAAGCTTTCAAAAGCGAAACTGCGGATGGCTC
ATTAAATCAGTTATGGTTCCTTGGAGCGCATCCCCTTACATGGATAACTGTGGTAATTCT
AGAGCTAATACATGCAATCAAGCGCCGACCTTACGGGAGGCGTGCTCTTATTAGGAACAA
GACCAACCCGGGTCCGCCCGGCTCCGTTGGTGAACTCTGGATAACCTGGCCGATCGCACG
GTCTCTGCACCGGCGACGGATCCTTCGAATGTCTGCCCTATCAACTTTCGATGGTACGTT
ATGCGCCTACCATGGTCGTAACGGGTAACGGAGAATCAGGGTTCGATTCCGGAGAGGGAG
CTTGAGAAACGGCTACCACATCC
>HOIR5KG01AWURA__(reversed) rank=0006541 x=257.0 y=292.0 length=441
CAAAGATTAAGCCATGCATGTCCAAGTACAAGCTTTCAAAAGCGAAACTGCGGATGGCTC
ATTAAATCAGTTATGGTTCCTTGGAGCGCATCCCCTTACATGGATAACTGTGGTAATTCT
AGAGCTAATACATGCAATCAAGCGCCGACCTTACGGGAGGCGTGCTCTTATTAGGAACAA
GACCAACCCGGGTCCGCCCGGCTCCGTTGGTGAACTCTGGATAACCTGGCCGATCGCACG
GTCTCTGCACCGGCGACGGATCCTTCGAATGTCTGCCCTATCAACTTTCGATGGTACGTT
ATGCGCCTACCATGGTCGTAACGGGTAACGGAGAATCAGGGTTCGATTCCGGAGAGGGAG
CTTGAGAAACGGCTACCACATCC
>HOIR5KG01AOSW0__(reversed) rank=0006570 x=165.5 y=1490.5 length=441
CAAAGATTAAGCCATGCATGTCCAAGTACAAGCTTTCAAAAGCGAAACTGCGGATGGCTC
ATTAAATCAGTTATGGTTCCTTGGAGCGCATCCCCTTACATGGATAACTGTGGTAATTCT
AGAGCTAATACATGCAATCAAGCGCCGACCTTACGGGAGGCGTGCTCTTATTAGGAACAA
GACCAACCCGGGTCCGCCCGGCTCCGTTGGTGAACTCTGGATAACCTGGCCGATCGCACG
GTCTCTGCACCGGCGACGGATCCTTCGAATGTCTGCCCTATCAACTTTCGATGGTACGTT
ATGCGCCTACCATGGTCGTAACGGGTAACGGAGAATCAGGGTTCGATTCCGGAGAGGGAG
CTTGAGAAACGGCTACCACATCC
>HOIR5KG01BO5H9__(reversed) rank=0006599 x=579.5 y=1679.0 length=441
CAAAGATTAAGCCATGCATGTCCAAGTACAAGCTTTCAAAAGCGAAACTGCGGATGGCTC
ATTAAATCAGTTATGGTTCCTTGGAGCGCATCCCCTTACATGGATAACTGTGGTAATTCT
AGAGCTAATACATGCAATCAAGCGCCGACCTTACGGGAGGCGTGCTCTTATTAGGAACAA
GACCAACCCGGGTCCGCCCGGCTCCGTTGGTGAACTCTGGATAACCTGGCCGATCGCACG
GTCTCTGCACCGGCGACGGATCCTTCGAATGTCTGCCCTATCAACTTTCGATGGTACGTT
ATGCGCCTACCATGGTCGTAACGGGTAACGGAGAATCAGGGTTCGATTCCGGAGAGGGAG
CTTGAGAAACGGCTACCACATCC
>HOIR5KG01BRBB6__(reversed) rank=0006610 x=604.0 y=148.0 length=441
CAAAGATTAAGCCATGCATGTCCAAGTACAAGCTTTCAAAAGCGAAACTGCGGATGGCTC
ATTAAATCAGTTATGGTTCCTTGGAGCGCATCCCCTTACATGGATAACTGTGGTAATTCT
AGAGCTAATACATGCAATCAAGCGCCGACCTTACGGGAGGCGTGCTCTTATTAGGAACAA
GACCAACCCGGGTCCGCCCGGCTCCGTTGGTGAACTCTGGATAACCTGGCCGATCGCACG
GTCTCTGCACCGGCGACGGATCCTTCGAATGTCTGCCCTATCAACTTTCGATGGTACGTT
ATGCGCCTACCATGGTCGTAACGGGTAACGGAGAATCAGGGTTCGATTCCGGAGAGGGAG
CTTGAGAAACGGCTACCACATCC
>HOIR5KG01AHLAK__(reversed) rank=0006618 x=83.0 y=890.0 length=441
CAAAGATTAAGCCATGCAAGTCTAAGTACGAGCTCTCGTACAGTGAAACTGCGAATGGCT
CATTAAATCAGTTATGGTTCATTTGATCGTACAGTTTACTTGGATAACTGTGGTAATTCT
AGAGCTAATACATGCGAGAAGCGCCGACCTCGCGGGAGGCGTGCATTTATCAGACCAAAA
ACCGGCCGCGTCTTCGGGCGCGTTCGCCTTGGTGACTCTGGATAACTTTGCGGATCGCAC
GGTCTAGCACCGGCGACGGATCATTCAAGTGTCTGCCCTATCAACTTTCGTCGGTACGGT
ATTTGCCTACCGAGGTTCTTACGGGTGACGGGGAATCAGGGTTCGATTCCGGAGAGGGAG
CCTGAGAAACGGCTACCACATCC
>HOIR5KG01B0NF4__(reversed) rank=0006635 x=710.0 y=1570.0 length=443
CAAAGATTAAGCCATGCATGTCCAAGTACAAGCTTTCAAAAAGCGAAACTGCGGATGGCT
CATTAAATCAGTTATGGTTCCTTGGAGCGCATCCCCTTACATGGATAACTGTGGTAATTC
TAGAGCTAATACATGCAATCTAAGCGCCGACCTTACGGGAGGCGTGCTCTTATTAGGAAC
AAGACCAACCCGGGTCCGCCCGGCTCCGTTGGTGAACTCTGGATAACCTGGCCGATCGCA
CGGTCTCTGCACCGGCGACGGATCCTTCGAATGTCTGCCCTATCAACTTTCGATGGTACG
TTATGCGCCTACCATGGTCGTAACGGGTAACGGAGAATCAGGGTTCGATTCCGGAGAGGG
AGCTTGAGAAACGGCTACCACATCC
>HOIR5KG01BCHY7__(reversed) rank=0006663 x=435.5 y=1137.0 length=441
CAAAGATTAAGCCATGCATGTCCAAGTACAAGCTTTCAAAAGCGAAACTGCGGATGGCTC
ATTAAATCAGTTATGGTTCCTTGGAGCGCATCCCCTTACATGGATAACTGTGGTAATTCT
AGAGCTAATACATGCAATCAAGCGCCGACCTTACGGGAGGCGTGCTCTTATTAGGAACAA
GACCAACCCGGGTCCGCCCGGCTCCGTTGGTGAACTCTGGATAACCTGGCCGATCGCACG
GTCTCTGCACCGGCGACGGATCCTTCGAATGTCTGCCCTATCAACTTTCGATGGTACGTT
ATGCGCCTACCATGGTCGTAACGGGTAACGGAGAATCAGGGTTCGATTCCGGAGAGGGAG
CTTGAGAAACGGCTACCACATCC
>HOIR5KG01BXS3W__(reversed) rank=0006671 x=678.0 y=10.0 length=441
CAAAGATTAAGCCATGCATGTCCAAGTACAAGCTTTCAAAAGCGAAACTGCGGATGGCTC
ATTAAATCAGTTATGGTTCCTTGGAGCGCATCCCCTTACATGGATAACTGTGGTAATTCT
AGAGCTAATACATGCAATCAAGCGCCGACCTTACGGGAGGCGTGCTCTTATTAGGAACAA
GACCAACCCGGGTCCGCCCGGCTCCGTTGGTGAACTCTGGATAACCTGGCCGATCGCACG
GTCTCTGCACCGGCGACGGATCCTTCGAATGTCTGCCCTATCAACTTTCGATGGTACGTT
ATGCGCCTACCATGGTCGTAACGGGTAACGGAGAATCAGGGTTCGATTCCGGAGAGGGAG
CTTGAGAAACGGCTACCACATCC
>HOIR5KG01AFWOB__(reversed) rank=0006672 x=64.0 y=153.0 length=441
CAAAGATTAAGCCATGCATGTCCAAGTACAAGCTTTCAAAAGCGAAACTGCGGATGGCTC
ATTAAATCAGTTATGGTTCCTTGGAGCGCATCCCCTTACATGGATAACTGTGGTAATTCT
AGAGCTAATACATGCAATCAAGCGCCGACCTTACGGGAGGCGTGCTCTTATTAGGAACAA
GACCAACCCGGGTCCGCCCGGCTCCGTTGGTGAACTCTGGATAACCTGGCCGATCGCACG
GTCTCTGCACCGGCGACGGATCCTTCGAATGTCTGCCCTATCAACTTTCGATGGTACGTT
ATGCGCCTACCATGGTCGTAACGGGTAACGGAGAATCAGGGTTCGATTCCGGAGAGGGAG
CTTGAGAAACGGCTACCACATCC
>HOIR5KG01BVSOK__(reversed) rank=0006699 x=655.0 y=354.0 length=449
CAAAGATTAAGCCATGCATGTCTAAGTACACGCCTTAACACGGCTAAACTGCGAATGGCT
CATTAAATCAGTTATGGTTCCTTAGATCGTACAATCCTACTTGGATAACTGTGGCAATTC
TAGAGCTAATACATGCAACACAGCTCCGACCTCGCGGGAAGAGCGCTTTTGTTAGCCCAA
AACCAATGCGTCGACTTCGGTAGGCGCTCACACATGGTGACTCTGGACAACTTTGTGCCG
ATCGCACGGCCTTCGCGCCGGCGACGTATCTTTCAAGTGTCTGCCCTATCAACTTTCGAT
GGTACGTGCTATGCCTACCATGGTGATAACGGGTAACGGGGAATCAGGGTTCGATTCCGG
AGAGGGAGCATGAGATACGGCTACCACATCC
>HOIR5KG01AUT7C__(reversed) rank=0006706 x=234.5 y=470.0 length=441
CAAAGATTAAGCCATGCATGTCCAAGTACAAGCTTTCAAAAGCGAAACTGCGGATGGCTC
ATTAAATCAGTTATGGTTCCTTGGAGCGCATCCCCTTACATGGATAACTGTGGTAATTCT
AGAGCTAATACATGCAATCAAGCGCCGACCTTACGGGAGGCGTGCTCTTATTAGGAACAA
GACCAACCCGGGTCCGCCCGGCTCCGTTGGTGAACTCTGGATAACCTGGCCGATCGCACG
GTCTCTGCACCGGCGACGGATCCTTCGAATGTCTGCCCTATCAACTTTCGATGGTACGTT
ATGCGCCTACCATGGTCGTAACGGGTAACGGAGAATCAGGGTTCGATTCCGGAGAGGGAG
CTTGAGAAACGGCTACCACATCC
>HOIR5KG01AY7XX__(reversed) rank=0006712 x=284.0 y=99.0 length=441
CAAAGATTAAGCCATGCATGTCCAAGTACAAGCTTTCAAAAGCGAAACTGCGGATGGCTC
ATTAAATCAGTTATGGTTCCTTGGAGCGCATCCCCTTACATGGATAACTGTGGTAATTCT
AGAGCTAATACATGCAATCAAGCGCCGACCTTACGGGAGGCGTGCTCTTATTAGGAACAA
GACCAACCCGGGTCCGCCCGGCTCCGTTGGTGAACTCTGGATAACCTGGCCGATCGCACG
GTCTCTGCACCGGCGACGGATCCTTCGAATGTCTGCCCTATCAACTTTCGATGGTACGTT
ATGCGCCTACCATGGTCGTAACGGGTAACGGAGAATCAGGGTTCGATTCCGGAGAGGGAG
CTTGAGAAACGGCTACCACATCC
>HOIR5KG01AIHG6__(reversed) rank=0006743 x=93.0 y=1640.0 length=441
CAAAGATTAAGCCATGCATGTCCAAGTACAAGCTTTCAAAAGCGAAACTGCGGATGGCTC
ATTAAATCAGTTATGGTTCCTTGGAGCGCATCCCCTTACATGGATAACTGTGGTAATTCT
AGAGCTAATACATGCAATCAAGCGCCGACCTTACGGGAGGCGTGCTCTTATTAGGAACAA
GACCAACCCGGGTCCGCCCGGCTCCGTTGGTGAACTCTGGATAACCTGGCCGATCGCACG
GTCTCTGCACCGGCGACGGATCCTTCGAATGTCTGCCCTATCAACTTTCGATGGTACGTT
ATGCGCCTACCATGGTCGTAACGGGTAACGGAGAATCAGGGTTCGATTCCGGAGAGGGAG
CTTGAGAAACGGCTACCACATCC
>HOIR5KG01AIG1F__(reversed) rank=0006749 x=93.0 y=1073.0 length=445
CAAAGATTAAGCCATGCATGTCTAAGTACATACTTTTACATGGTGAAACCGCGAATGGCT
CATTAAATCAGTTATGGTTCCTTAGATCGTACAATCCTACTTGGATAACTGTGGTAATTC
TAGAGCTAATACATGAAAAAGGTCTCCGACCTGACGGAAAGAGAGCGTTTATTACAACAA
GACCAGTCGGGGTCGCAAGGCCCCGTCATATTGGTGAAACTGAATAACTTTGTGCAGATC
GCACGGCCTCGCGCCGGCGACAAATCTTTCAAATGTCTGCCCTATCAACTGACGATGGTA
CGTGATATGCCTACCATGGTTGTAACGGGTAACGGAGAATCAGGGTTCGATTCCGGAGAG
GGAGCATGAGAAACGGCTACCACATCC
>HOIR5KG01A3889__(reversed) rank=0006761 x=341.5 y=1611.0 length=441
CAAAGATTAAGCCATGCATGTCCAAGTACAAGCTTTCAAAAGCGAAACTGCGGATGGCTC
ATTAAATCAGTTATGGTTCCTTGGAGCGCATCCCCTTACATGGATAACTGTGGTAATTCT
AGAGCTAATACATGCAATCAAGCGCCGACCTTACGGGAGGCGTGCTCTTATTAGGAACAA
GACCAACCCGGGTCCGCCCGGCTCCGTTGGTGAACTCTGGATAACCTGGCCGATCGCACG
GTCTCTGCACCGGCGACGGATCCTTCGAATGTCTGCCCTATCAACTTTCGATGGTACGTT
ATGCGCCTACCATGGTCGTAACGGGTAGCGGAGAATCAGGGTTCGATTCCGGAGAGGGAG
CTTGAGAAACGGCTACCACATCC
>HOIR5KG01BG8PX__(reversed) rank=0006782 x=489.0 y=1235.5 length=441
CAAAGATTAAGCCATGCATGTCCAAGTACAAGCTTTCAAAAGCGAAACTGCGGATGGCTC
ATTAAATCAGTTATGGTTCCTTGGAGCGCATCCCCTTACATGGATAACTGTGGTAATTCT
AGAGCTAATACATGCAATCAAGCGCCGACCTTACGGGAGGCGTGCTCTTATTAGGAACAA
GACCAACCCGGGTCCGCCCGGCTCCGTTGGTGAACTCTGGATAACCTGGCCGATCGCACG
GTCTCTGCACCGGCGACGGATCCTTCGAATGTCTGCCCTATCAACTTTCGATGGTACGTT
ATGCGCCTACCATGGTCGTAACGGGTAACGGAGAATCAGGGTTCGATTCCGGAGAGGGAG
CTTGAGAAACGGCTACCACATCC
>HOIR5KG01A6GKL__(reversed) rank=0006833 x=366.0 y=2003.5 length=441
CAAAGATTAAGCCATGCATGTCCAAGTACAAGCTTTCAAAAGCGAAACTGCGGATGGCTC
ATTAAATCAGTTATGGTTCCTTGGAGCGCATCCCCTTACATGGATAACTGTGGTAATTCT
AGAGCTAATACATGCAATCAAGCGCCGACCTTACGGGAGGCGTGCTCTTATTAGGAACAA
GACCAACCCGGGTCCGCCCGGCTCCGTTGGTGAACTCTGGATAACCTGGCCGATCGCACG
GTCTCTGCACCGGCGACGGATCCTTCGAATGTCTGCCCTATCAACTTTCGATGGTACGTT
ATGCGCCTACCATGGTCGTAACGGGTAACGGAGAATCAGGGTTCGATTCCGGAGAGGGAG
CTTGAGAAACGGCTACCACATCC
>HOIR5KG01A9140__(reversed) rank=0006834 x=407.0 y=1986.0 length=441
CAAAGATTAAGCCATGCATGTCCAAGTACAAGCTTTCAAAAGCGAAACTGCGGATGGCTC
ATTAAATCAGTTATGGTTCCTTGGAGCGCATCCCCTTACATGGATAACTGTGGTAATTCT
AGAGCTAATACATGCAATCAAGCGCCGACCTTACGGGAGGCGTGCTCTTATTAGGAACAA
GACCAACCCGGGTCCGCCCGGCTCCGTTGGTGAACTCTGGATAACCTGGCCGATCGCACG
GTCTCTGCACCGGCGACGGATCCTTCGAATGTCTGCCCTATCAACTTTCGATGGTACGTT
ATGCGCCTACCATGGTCGTAACGGGTAACGGAGAATCAGGGTTCGATTCCGGAGAGGGAG
CTTGAGAAACGGCTACCACATCC
>HOIR5KG01AXEAC__(reversed) rank=0006882 x=263.5 y=1026.0 length=441
CAAAGATTAAGCCATGCATGTCCAAGTACAAGCTTTCAAAAGCGAAACTGCGGATGGCTC
ATTAAATCAGTTATGGTTCCTTGGAGCGCATCCCCTTACATGGATAACTGTGGTAATTCT
AGAGCTAATACATGCAATCAAGCGCCGACCTTACGGGAGGCGTGCTCTTATTAGGAACAA
GACCAACCCGGGTCCGCCCGGCTCCGTTGGTGAACTCTGGATAACCTGGCCGATCGCACG
GTCTCTGCACCGGCGACGGATCCTTCGAATGTCTGCCCTATCAACTTTCGATGGTACGTT
ATGCGCCTACCATGGTCGTAACGGGTAACGGAGAATCAGGGTTCGATTCCGGAGAGGGAG
CTTGAGAAACGGCTACCACATCC
>HOIR5KG01A36EL__(reversed) rank=0006941 x=340.0 y=2011.0 length=441
CAAAGATTAAGCCATGCATGTCCAAGTACAAGCTTTCAAAAGCGAAACTGCGGATGGCTC
ATTAAATCAGTTATGGTTCCTTGGAGCGCATCCCCTTACATGGATAACTGTGGTAATTCT
AGAGCTAATACATGCAATCAAGCGCCGACCTTACGGGAGGCGTGCTCTTATTAGGAACAA
GACCAACCCGGGTCCGCCCGGCTCCGTTGGTGAACTCTGGATAACCTGGCCGATCGCACG
GTCTCTGCACCGGCGACGGATCCTTCGAATGTCTGCCCTATCAACTTTCGATGGTACGTT
ATGCGCCTACCATGGTCGTAACGGGTAACGGAGAATCAGGGTTCGATTCCGGAGAGGGAG
CTTGAGAAACGGCTACCACATCC
>HOIR5KG01BNA7W__(reversed) rank=0006959 x=558.0 y=1786.0 length=441
CAAAGATTAAGCCATGCATGTCCAAGTACAAGCTTTCAAAAGCGAAACTGCGGATGGCTC
ATTAAATCAGTTATGGTTCCTTGGAGCGCATCCCCTTACATGGATAACTGTGGTAATTCT
AGAGCTAATACATGCAATCAAGCGCCGACCTTACGGGAGGCGTGCTCTTATTAGGAACAA
GACCAACCCGGGTCCGCCCGGCTCCGTTGGTGAACTCTGGATAACCTGGCCGATCGCACG
GTCTCTGCACCGGCGACGGATCCTTCGAATGTCTGCCCTATCAACTTTCGATGGTACGTT
ATGCGCCTACCATGGTCGTAACGGGTAACGGAGAATCAGGGTTCGATTCCGGAGAGGGAG
CTTGAGAAACGGCTACCACATCC
>HOIR5KG01AO8C5__(reversed) rank=0007009 x=170.5 y=1031.5 length=441
CAAAGATTAAGCCATGCATGTCCAAGTACAAGCTTTCAAAAGCGAAACTGCGGATGGCTC
ATTAAATCAGTTATGGTTCCTTGGAGCGCATCCCCTTACATGGATAACTGTGGTAATTCT
AGAGCTAATACATGCAATCAAGCGCCGACCTTACGGGAGGCGTGCTCTTATTAGGAACAA
GACCAACCCGGGTCCGCCCGGCTCCGTTGGTGAACTCTGGATAACCTGGCCGATCGCACG
GTCTCTGCACCGGCGACGGATCCTTCGAATGTCTGCCCTATCAACTTTCGATGGTACGTT
ATGCGCCTACCATGGTCGTAACGGGTAACGGAGAATCAGGGTTCGATTCCGGAGAGGGAG
CTTGAGAAACGGCTACCACATCC
>HOIR5KG01AIDAF__(reversed) rank=0007012 x=92.0 y=309.5 length=441
CAAAGATTAAGCCATGCATGTCCAAGTACAAGCTTTCAAAAGCGAAACTGCGGATGGCTC
ATTAAATCAGTTATGGTTCCTTGGAGCGCATCCCCTTACATGGATAACTGTGGTAATTCT
AGAGCTAATACATGCAATCAAGCGCCGACCTTACGGGAGGCGTGCTCTTATTAGGAACAA
GACCAACCCGGGTCCGCCCGGCTCCGTTGGTGAACTCTGGATAACCTGGCCGATCGCACG
GTCTCTGCACCGGCGACGGATCCTTCGAATGTCTGCCCTATCAACTTTCGATGGTACGTT
ATGCGCCTACCATGGTCGTAACGGGTAACGGAGAATCAGGGTTCGATTCCGGAGAGGGAG
CTTGAGAAACGGCTACCACATCC
>HOIR5KG01BXS36__(reversed) rank=0007113 x=678.0 y=20.0 length=441
CAAAGATTAAGCCATGCATGTCCAAGTACAAGCTTTCAAAAGCGAAACTGCGGATGGCTC
ATTAAATCAGTTATGGTTCCTTGGAGCGCATCCCCTTACATGGATAACTGTGGTAATTCT
AGAGCTAATACATGCAATCAAGCGCCGACCTTACGGGAGGCGTGCTCTTATTAGGAACAA
GACCAACCCGGGTCCGCCCGGCTCCGTTGGTGAACTCTGGATAACCTGGCCGATCGCACG
GTCTCTGCACCGGCGACGGATCCTTCGAATGTCTGCCCTATCAACTTTCGATGGTACGTT
ATGCGCCTACCATGGTCGTAACGGGTAACGGAGAATCAGGGTTCGATTCCGGAGAGGGAG
CTTGAGAAACGGCTACCACATCC
>HOIR5KG01A2M41__(reversed) rank=0007145 x=323.0 y=19.5 length=441
CAAAGATTAAGCCATGCATGTCCAAGTACAAGCTTTCAAAAGCGAAACTGCGGATGGCTC
ATTAAATCAGTTATGGTTCCTTGGAGCGCATCCCCTTACATGGATAACTGTGGTAATTCT
AGAGCTAATACATGCAATCAAGCGCCGACCTTACGGGAGGCGTGCTCTTATTAGGAACAA
GACCAACCCGGGTCCGCCCGGCTCCGTTGGTGAACTCTGGATAACCTGGCCGATCGCACG
GTCTCTGCACCGGCGACGGATCCTTCGAATGTCTGCCCTATCAACTTTCGATGGTACGTT
ATGCGCCTACCATGGTCGTAACGGGTAACGGAGAATCAGGGTTCGATTCCGGAGAGGGAG
CTTGAGAAACGGCTACCACATCC
>HOIR5KG01BGDBW__(reversed) rank=0007147 x=479.0 y=1514.0 length=441
CAAAGATTAAGCCATGCATGTCCAAGTACAAGCTTTCAAAAGCGAAACTGCGGATGGCTC
ATTAAATCAGTTATGGTTCCTTGGAGCGCATCCCCTTACATGGATAACTGTGGTAATTCT
AGAGCTAATACATGCAATCAAGCGCCGACCTTACGGGAGGCGTGCTCTTATTAGGAACAA
GACCAACCCGGGTCCGCCCGGCTCCGTTGGTGAACTCTGGATAACCTGGCCGATCGCACG
GTCTCTGCACCGGCGACGGATCCTTCGAATGTCTGCCCTATCAACTTTCGATGGTACGTT
ATGCGCCTACCATGGTCGTAACGGGTAACGGAGAATCAGGGTTCGATTCCGGAGAGGGAG
CTTGAGAAACGGCTACCACATCC
>HOIR5KG01AP4C4__(reversed) rank=0007194 x=180.0 y=1542.0 length=441
CAAAGATTAAGCCATGCATGTCCAAGTACAAGCTTTCAAAAGCGAAACTGCGGATGGCTC
ATTAAATCAGTTATGGTTCCTTGGAGCGCATCCCCTTACATGGATAACTGTGGTAATTCT
AGAGCTAATACATGCAATCAAGCGCCGACCTTACGGGAGGCGTGCTCTTATTAGGAACAA
GACCAACCCGGGTCCGCCCGGCTCCGTTGGTGAACTCTGGATAACCTGGCCGATCGCACG
GTCTCTGCACCGGCGACGGATCCTTCGAATGTCTGCCCTATCAACTTTCGATGGTACGTT
ATGCGCCTACCATGGTCGTAACGGGTAACGGAGAATCAGGGTTCGATTCCGGAGAGGGAG
CTTGAGAAACGGCTACCACATCC
>HOIR5KG01BJRPS__(reversed) rank=0007195 x=518.0 y=382.0 length=441
CAAAGATTAAGCCATGCATGTCCAAGTACAAGCTTTCAAAAGCGAAACTGCGGATGGCTC
ATTAAATCAGTTATGGTTCCTTGGAGCGCATCCCCTTACATGGATAACTGTGGTAATTCT
AGAGCTAATACATGCAATCAAGCGCCGACCTTACGGGAGGCGTGCTCTTATTAGGAACAA
GACCAACCCGGGTCCGCCCGGCTCCGTTGGTGAACTCTGGATAACCTGGCCGATCGCACG
GTCTCTGCACCGGCGACGGATCCTTCGAATGTCTGCCCTATCAACTTTCGATGGTACGTT
ATGCGCCTACCATGGTCGTAACGGGTAACGGAGAATCAGGGTTCGATTCCGGAGAGGGAG
CTTGAGAAACGGCTACCACATCC
>HOIR5KG01AHVF5__(reversed) rank=0007223 x=86.0 y=1763.0 length=441
CAAAGATTAAGCCATGCATGTCCAAGTACAAGCTTTCAAAAGCGAAACTGCGGATGGCTC
ATTAAATCAGTTATGGTTCCTTGGAGCGCATCCCCTTACATGGATAACTGTGGTAATTCT
AGAGCTAATACATGCAATCAAGCGCCGACCTTACGGGAGGCGTGCTCTTATTAGGAACAA
GACCAACCCGGGTCCGCCCGGCTCCGTTGGTGAACTCTGGATAACCTGGCCGATCGCACG
GTCTCTGCACCGGCGACGGATCCTTCGAATGTCTGCCCTATCAACTTTCGATGGTACGTT
ATGCGCCTACCATGGTCGTAACGGGTAACGGAGAATCAGGGTTCGATTCCGGAGAGGGAG
CTTGAGAAACGGCTACCACATCC
>HOIR5KG01B1SRT__(reversed) rank=0007230 x=723.0 y=1879.0 length=441
CAAAGATTAAGCCATGCATGTCCAAGTACAAGCTTTCAAAAGCGAAACTGCGGATGGCTC
ATTAAATCAGTTATGGTTCCTTGGAGCGCATCCCCTTACATGGATAACTGTGGTAATTCT
AGAGCTAATACATGCAATCAAGCGCCGACCTTACGGGAGGCGTGCTCTTATTAGGAACAA
GACCAACCCGGGTCCGCCCGGCTCCGTTGGTGAACTCTGGATAACCTGGCCGATCGCACG
GTCTCTGCACCGGCGACGGATCCTTCGAATGTCTGCCCTATCAACTTTCGATGGTACGTT
ATGCGCCTACCATGGTCGTAACGGGTAACGGAGAATCAGGGTTCGATTCCGGAGAGGGAG
CTTGAGAAACGGCTACCACATCC
>HOIR5KG01AFQX0__(reversed) rank=0007240 x=62.0 y=918.0 length=441
CAAAGATTAAGCCATGCATGTCCAAGTACAAGCTTTCAAAAGCGAAACTGCGGATGGCTC
ATTAAATCAGTTATGGTTCCTTGGAGCGCATCCCCTTACATGGATAACTGTGGTAATTCT
AGAGCTAATACATGCAATCAAGCGCCGACCTTACGGGAGGCGTGCTCTTATTAGGAACAA
GACCAACCCGGGTCCGCCCGGCTCCGTTGGTGAACTCTGGATAACCTGGCCGATCGCACG
GTCTCTGCACCGGCGACGGATCCTTCGAATGTCTGCCCTATCAACTTTCGATGGTACGTT
ATGCGCCTACCATGGTCGTAACGGGTAACGGAGAATCAGGGTTCGATTCCGGAGAGGGAG
CTTGAGAAACGGCTACCACATCC
>HOIR5KG01BUJ9H__(reversed) rank=0007307 x=641.5 y=131.5 length=441
CAAAGATTAAGCCATGCATGTCCAAGTACAAGCTTTCAAAAGCGAAACTGCGGATGGCTC
ATTAAATCAGTTATGGTTCCTTGGAGCGCATCCCCTTACATGGATAACTGTGGTAATTCT
AGAGCTAATACATGCAATCAAGCGCCGACCTTACGGGAGGCGTGCTCTTATTAGGAACAA
GACCAACCCGGGTCCGCCCGGCTCCGTTGGTGAACTCTGGATAACCTGGCCGATCGCACG
GTCTCTGCACCGGCGACGGATCCTTCGAATGTCTGCCCTATCAACTTTCGATGGTACGTT
ATGCGCCTACCATGGTCGTAACGGGTAACGGAGAATCAGGGTTCGATTCCGGAGAGGGAG
CTTGAGAAACGGCTACCACATCC
>HOIR5KG01BG2JR__(reversed) rank=0007391 x=487.5 y=1429.0 length=441
CAAAGATTAAGCCATGCATGTCCAAGTACAAGCTTTCAAAAGCGAAACTGCGGATGGCTC
ATTAAATCAGTTATGGTTCCTTGGAGCGCATCCCCTTACATGGATAACTGTGGTAATTCT
AGAGCTAATACATGCAATCAAGCGCCGACCTTACGGGAGGCGTGCTCTTATTAGGAACAA
GACCAACCCGGGTCCGCCCGGCTCCGTTGGTGAACTCTGGATAACCTGGCCGATCGCACG
GTCTCTGCACCGGCGACGGATCCTTCGAATGTCTGCCCTATCAACTTTCGATGGTACGTT
ATGCGCCTACCATGGTCGTAACGGGTAACGGAGAATCAGGGTTCGATTCCGGAGAGGGAG
CTTGAGAAACGGCTACCACATCC
>HOIR5KG01BNTUV__(reversed) rank=0007406 x=564.0 y=1365.0 length=441
CAAAGATTAAGCCATGCATGTCCAAGTACAAGCTTTCAAAAGCGAAACTGCGGATGGCTC
ATTAAATCAGTTATGGTTCCTTGGAGCGCATCCCCTTACATGGATAACTGTGGTAATTCT
AGAGCTAATACATGCAATCAAGCGCCGACCTTACGGGAGGCGTGCTCTTATTAGGAACAA
GACCAACCCGGGTCCGCCCGGCTCCGTTGGTGAACTCTGGATAACCTGGCCGATCGCACG
GTCTCTGCACCGGCGACGGATCCTTCGAATGTCTGCCCTATCAACTTTCGATGGTACGTT
ATGCGCCTACCATGGTCGTAACGGGTAACGGAGAATCAGGGTTCGATTCCGGAGAGGGAG
CTTGAGAAACGGCTACCACATCC
>HOIR5KG01A1RWQ__(reversed) rank=0007522 x=313.5 y=504.0 length=441
CAAAGATTAAGCCATGCATGTCCAAGTACAAGCTTTCAAAAGCGAAACTGCGGATGGCTC
ATTAAATCAGTTATGGTTCCTTGGAGCGCATCCCCTTACATGGATAACTGTGGTAATTCT
AGAGCTAATACATGCAATCAAGCGCCGACCTTACGGGAGGCGTGCTCTTATTAGGAACAA
GACCAACCCGGGTCCGCCCGGCTCCGTTGGTGAACTCTGGATAACCTGGCCGATCGCACG
GTCTCTGCACCGGCGACGGATCCTTCGAATGTCTGCCCTATCAACTTTCGATGGTACGTT
ATGCGCCTACCATGGTCGTAACGGGTAACGGAGAATCAGGGTTCGATTCCGGAGAGGGAG
CTTGAGAAACGGCTACCACATCC
>HOIR5KG01AZOVK__(reversed) rank=0007533 x=289.0 y=1566.0 length=441
CAAAGATTAAGCCATGCATGTCCAAGTACAAGCTTTCAAAAGCGAAACTGCGGATGGCTC
ATTAAATCAGTTATGGTTCCTTGGAGCGCATCCCCTTACATGGATAACTGTGGTAATTCT
AGAGCTAATACATGCAATCAAGCGCCGACCTTACGGGAGGCGTGCTCTTATTAGGAACAA
GACCAACCCGGGTCCGCCCGGCTCCGTTGGTGAACTCTGGATAACCTGGCCGATCGCACG
GTCTCTGCACCGGCGACGGATCCTTCGAATGTCTGCCCTATCAACTTTCGATGGTACGTT
ATGCGCCTACCATGGTCGTAACGGGTAACGGAGAATCAGGGTTCGATTCCGGAGAGGGAG
CTTGAGAAACGGCTACCACATCC
>HOIR5KG01A9RAB__(reversed) rank=0007575 x=404.5 y=209.0 length=441
CAAAGATTAAGCCATGCATGTCCAAGTACAAGCTTTCAAAAGCGAAACTGCGGATGGCTC
ATTAAATCAGTTATGGTTCCTTGGAGCGCATCCCCTTACATGGATAACTGTGGTAATTCT
AGAGCTAATACATGCAATCAAGCGCCGACCTTACGGGAGGCGTGCTCTTATTAGGAACAA
GACCAACCCGGGTCCGCCCGGCTCCGTTGGTGAACTCTGGATAACCTGGCCGATCGCACG
GTCTCTGCACCGGCGACGGATCCTTCGAATGTCTGCCCTATCAACTTTCGATGGTACGTT
ATGCGCCTACCATGGTCGTAACGGGTAACGGAGAATCAGGGTTCGATTCCGGAGAGGGAG
CTTGAGAAACGGCTACCACATCC
>HOIR5KG01BGU48__(reversed) rank=0007593 x=485.0 y=26.0 length=441
CAAAGATTAAGCCATGCATGTCCAAGTACAAGCTTTCAAAAGCGAAACTGCGGATGGCTC
ATTAAATCAGTTATGGTTCCTTGGAGCGCATCCCCTTACATGGATAACTGTGGTAATTCT
AGAGCTAATACATGCAATCAAGCGCCGACCTTACGGGAGGCGTGCTCTTATTAGGAACAA
GACCAACCCGGGTCCGCCCGGCTCCGTTGGTGAACTCTGGATAACCTGGCCGATCGCACG
GTCTCTGCACCGGCGACGGATCCTTCGAATGTCTGCCCTATCAACTTTCGATGGTACGTT
ATGCGCCTACCATGGTCGTAACGGGTAACGGAGAATCAGGGTTCGATTCCGGAGAGGGAG
CTTGAGAAACGGCTACCACATCC
>HOIR5KG01BTCXD__(reversed) rank=0007609 x=627.0 y=1311.0 length=441
CAAAGATTAAGCCATGCATGTCCAAGTACAAGCTTTCAAAAGCGAAACTGCGGATGGCTC
ATTAAATCAGTTATGGTTCCTTGGAGCGCATCCCCTTACATGGATAACTGTGGTAATTCT
AGAGCTAATACATGCAATCAAGCGCCGACCTTACGGGAGGCGTGCTCTTATTAGGAACAA
GACCAACCCGGGTCCGCCCGGCTCCGTTGGTGAACTCTGGATAACCTGGCCGATCGCACG
GTCTCTGCACCGGCGACGGATCCTTCGAATGTCTGCCCTATCAACTTTCGATGGTACGTT
ATGCGCCTACCATGGTCGTAACGGGTAACGGAGAATCAGGGTTCGATTCCGGAGAGGGAG
CTTGAGAAACGGCTACCACATCC
>HOIR5KG01AEMIZ__(reversed) rank=0007614 x=49.0 y=1785.0 length=441
CAAAGATTAAGCCATGCATGTCCAAGTACAAGCTTTCAAAAGCGAAACTGCGGATGGCTC
ATTAAATCAGTTATGGTTCCTTGGAGCGCATCCCCTTACATGGATAACTGTGGTAATTCT
AGAGCTAATACATGCAATCAAGCGCCGACCTTACGGGAGGCGTGCTCTTATTAGGAACAA
GACCAACCCGGGTCCGCCCGGCTCCGTTGGTGAACTCTGGATAACCTGGCCGATCGCACG
GTCTCTGCACCGGCGACGGATCCTTCGAATGTCTGCCCTATCAACTTTCGATGGTACGTT
ATGCGCCTACCATGGTCGTAACGGGTAACGGAGAATCAGGGTTCGATTCCGGAGAGGGAG
CTTGAGAAACGGCTACCACATCC
>HOIR5KG01AOSTC__(reversed) rank=0007618 x=165.0 y=1358.0 length=441
CAAAGATTAAGCCATGCATGTCCAAGTACAAGCTTTCAAAAGCGAAACTGCGGATGGCTC
ATTAAATCAGTTATGGTTCCTTGGAGCGCATCCCCTTACATGGATAACTGTGGTAATTCT
AGAGCTAATACATGCAATCAAGCGCCGACCTTACGGGAGGCGTGCTCTTATTAGGAACAA
GACCAACCCGGGTCCGCCCGGCTCCGTTGGTGAACTCTGGATAACCTGGCCGATCGCACG
GTCTCTGCACCGGCGACGGATCCTTCGAATGTCTGCCCTATCAACTTTCGATGGTACGTT
ATGCGCCTACCATGGTCGTAACGGGTAACGGAGAATCAGGGTTCGATTCCGGAGAGGGAG
CTTGAGAAACGGCTACCACATCC
>HOIR5KG01AN589__(reversed) rank=0007643 x=158.5 y=795.0 length=441
CAAAGATTAAGCCATGCATGTCCAAGTACAAGCTTTCAAAAGCGAAACTGCGGATGGCTC
ATTAAATCAGTTATGGTTCCTTGGAGCGCATCCCCTTACATGGATAACTGTGGTAATTCT
AGAGCTAATACATGCAATCAAGCGCCGACCTTACGGGAGGCGTGCTCTTATTAGGAACAA
GACCAACCCGGGTCCGCCCGGCTCCGTTGGTGAACTCTGGATAACCTGGCCGATCGCACG
GTCTCTGCACCGGCGACGGATCCTTCGAATGTCTGCCCTATCAACTTTCGATGGTACGTT
ATGCGCCTACCATGGTCGTAACGGGTAACGGAGAATCAGGGTTCGATTCCGGAGAGGGAG
CTTGAGAAACGGCTACCACATCC
>HOIR5KG01AKD60__(reversed) rank=0007688 x=115.0 y=586.5 length=441
CAAAGATTAAGCCATGCATGTCCAAGTACAAGCTTTCAAAAGCGAAACTGCGGATGGCTC
ATTAAATCAGTTATGGTTCCTTGGAGCGCATCCCCTTACATGGATAACTGTGGTAATTCT
AGAGCTAATACATGCAATCAAGCGCCGACCTTACGGGAGGCGTGCTCTTATTAGGAACAA
GACCAACCCGGGTCCGCCCGGCTCCGTTGGTGAACTCTGGATAACCTGGCCGATCGCACG
GTCTCTGCACCGGCGACGGATCCTTCGAATGTCTGCCCTATCAACTTTCGATGGTACGTT
ATGCGCCTACCATGGTCGTAACGGGTAACGGAGAATCAGGGTTCGATTCCGGAGAGGGAG
CTTGAGAAACGGCTACCACATCC
>HOIR5KG01ACIA6__(reversed) rank=0007716 x=25.0 y=1312.0 length=441
CAAAGATTAAGCCATGCATGTCCAAGTACAAGCTTTCAAAAGCGAAACTGCGGATGGCTC
ATTAAATCAGTTATGGTTCCTTGGAGCGCATCCCCTTACATGGATAACTGTGGTAATTCT
AGAGCTAATACATGCAATCAAGCGCCGACCTTACGGGAGGCGTGCTCTTATTAGGAACAA
GACCAACCCGGGTCCGCCCGGCTCCGTTGGTGAACTCTGGATAACCTGGCCGATCGCACG
GTCTCTGCACCGGCGACGGATCCTTCGAATGTCTGCCCTATCAACTTTCGATGGTACGTT
ATGCGCCTACCATGGTCGTAACGGGTAACGGAGAATCAGGGTTCGATTCCGGAGAGGGAG
CTTGAGAAACGGCTACCACATCC
>HOIR5KG01A76IU__(reversed) rank=0007757 x=386.0 y=372.5 length=441
CAAAGATTAAGCCATGCATGTCCAAGTACAAGCTTTCAAAAGCGAAACTGCGGATGGCTC
ATTAAATCAGTTATGGTTCCTTGGAGCGCATCCCCTTACATGGATAACTGTGGTAATTCT
AGAGCTAATACATGCAATCAAGCGCCGACCTTACGGGAGGCGTGCTCTTATTAGGAACAA
GACCAACCCGGGTCCGCCCGGCTCCGTTGGTGAACTCTGGATAACCTGGCCGATCGCACG
GTCTCTGCACCGGCGACGGATCCTTCGAATGTCTGCCCTATCAACTTTCGATGGTACGTT
ATGCGCCTACCATGGTCGTAACGGGTAACGGAGAATCAGGGTTCGATTCCGGAGAGGGAG
CTTGAGAAACGGCTACCACATCC
>HOIR5KG01AS9RC__(reversed) rank=0007769 x=216.0 y=1046.0 length=441
CAAAGATTAAGCCATGCATGTCCAAGTACAAGCTTTCAAAAGCGAAACTGCGGATGGCTC
ATTAAATCAGTTATGGTTCCTTGGAGCGCATCCCCTTACATGGATAACTGTGGTAATTCT
AGAGCTAATACATGCAATCAAGCGCCGACCTTACGGGAGGCGTGCTCTTATTAGGAACAA
GACCAACCCGGGTCCGCCCGGCTCCGTTGGTGAACTCTGGATAACCTGGCCGATCGCACG
GTCTCTGCACCGGCGACGGATCCTTCGAATGTCTGCCCTATCAACTTTCGATGGTACGTT
ATGCGCCTACCATGGTCGTAACGGGTAACGGAGAATCAGGGTTCGATTCCGGAGAGGGAG
CTTGAGAAACGGCTACCACATCC
>HOIR5KG01BVD1K__(reversed) rank=0007811 x=650.5 y=1862.5 length=441
CAAAGATTAAGCCATGCATGTCCAAGTACAAGCTTTCAAAAGCGAAACTGCGGATGGCTC
ATTAAATCAGTTATGGTTCCTTGGAGCGCATCCCCTTACATGGATAACTGTGGTAATTCT
AGAGCTAATACATGCAATCAAGCGCCGACCTTACGGGAGGCGTGCTCTTATTAGGAACAA
GACCAACCCGGGTCCGCCCGGCTCCGTTGGTGAACTCTGGATAACCTGGCCGATCGCACG
GTCTCTGCACCGGCGACGGATCCTTCGAATGTCTGCCCTATCAACTTTCGATGGTACGTT
ATGCGCCTACCATGGTCGTAACGGGTAACGGAGAATCAGGGTTCGATTCCGGAGAGGGAG
CTTGAGAAACGGCTACCACATCC
>HOIR5KG01BMA4Q__(reversed) rank=0007824 x=547.0 y=72.5 length=441
CAAAGATTAAGCCATGCATGTCCAAGTACAAGCTTTCAAAAGCGAAACTGCGGATGGCTC
ATTAAATCAGTTATGGTTCCTTGGAGCGCATCCCCTTACATGGATAACTGTGGTAATTCT
AGAGCTAATACATGCAATCAAGCGCCGACCTTACGGGAGGCGTGCTCTTATTAGGAACAA
GACCAACCCGGGTCCGCCCGGCTCCGTTGGTGAACTCTGGATAACCTGGCCGATCGCACG
GTCTCTGCACCGGCGACGGATCCTTCGAATGTCTGCCCTATCAACTTTCGATGGTACGTT
ATGCGCCTACCATGGTCGTAACGGGTAACGGAGAATCAGGGTTCGATTCCGGAGAGGGAG
CTTGAGAAACGGCTACCACATCC
>HOIR5KG01B06FW__(reversed) rank=0007826 x=716.0 y=1610.5 length=441
CAAAGATTAAGCCATGCATGTCCAAGTACAAGCTTTCAAAAGCGAAACTGCGGATGGCTC
ATTAAATCAGTTATGGTTCCTTGGAGCGCATCCCCTTACATGGATAACTGTGGTAATTCT
AGAGCTAATACATGCAATCAAGCGCCGACCTTACGGGAGGCGTGCTCTTATTAGGAACAA
GACCAACCCGGGTCCGCCCGGCTCCGTTGGTGAACTCTGGATAACCTGGCCGATCGCACG
GTCTCTGCACCGGCGACGGATCCTTCGAATGTCTGCCCTATCAACTTTCGATGGTACGTT
ATGCGCCTACCATGGTCGTAACGGGTAACGGAGAATCAGGGTTCGATTCCGGAGAGGGAG
CTTGAGAAACGGCTACCACATCC
>HOIR5KG01BXMSI__(reversed) rank=0007852 x=676.0 y=16.0 length=441
CAAAGATTAAGCCATGCATGTCCAAGTACAAGCTTTCAAAAGCGAAACTGCGGATGGCTC
ATTAAATCAGTTATGGTTCCTTGGAGCGCATCCCCTTACATGGATAACTGTGGTAATTCT
AGAGCTAATACATGCAATCAAGCGCCGACCTTACGGGAGGCGTGCTCTTATTAGGAACAA
GACCAACCCGGGTCCGCCCGGCTCCGTTGGTGAACTCTGGATAACCTGGCCGATCGCACG
GTCTCTGCACCGGCGACGGATCCTTCGAATGTCTGCCCTATCAACTTTCGATGGTACGTT
ATGCGCCTACCATGGTCGTAACGGGTAACGGAGAATCAGGGTTCGATTCCGGAGAGGGAG
CTTGAGAAACGGCTACCACATCC
>HOIR5KG01APXAG__(reversed) rank=0007857 x=178.0 y=566.0 length=441
CAAAGATTAAGCCATGCATGTCCAAGTACAAGCTTTCAAAAGCGAAACTGCGGATGGCTC
ATTAAATCAGTTATGGTTCCTTGGAGCGCATCCCCTTACATGGATAACTGTGGTAATTCT
AGAGCTAATACATGCAATCAAGCGCCGACCTTACGGGAGGCGTGCTCTTATTAGGAACAA
GACCAACCCGGGTCCGCCCGGCTCCGTTGGTGAACTCTGGATAACCTGGCCGATCGCACG
GTCTCTGCACCGGCGACGGATCCTTCGAATGTCTGCCCTATCAACTTTCGATGGTACGTT
ATGCGCCTACCATGGTCGTAACGGGTAACGGAGAATCAGGGTTCGATTCCGGAGAGGGAG
CTTGAGAAACGGCTACCACATCC
>HOIR5KG01A5MOR__(reversed) rank=0007900 x=357.0 y=137.0 length=441
CAAAGATTAAGCCATGCATGTCCAAGTACAAGCTTTCAAAAGCGAAACTGCGGATGGCTC
ATTAAATCAGTTATGGTTCCTTGGAGCGCATCCCCTTACATGGATAACTGTGGTAATTCT
AGAGCTAATACATGCAATCAAGCGCCGACCTTACGGGAGGCGTGCTCTTATTAGGAACAA
GACCAACCCGGGTCCGCCCGGCTCCGTTGGTGAACTCTGGATAACCTGGCCGATCGCACG
GTCTCTGCACCGGCGACGGATCCTTCGAATGTCTGCCCTATCAACTTTCGATGGTACGTT
ATGCGCCTACCATGGTCGTAACGGGTAACGGAGAATCAGGGTTCGATTCCGGAGAGGGAG
CTTGAGAAACGGCTACCACATCC
>HOIR5KG01BVTIM__(reversed) rank=0007901 x=655.5 y=1436.5 length=441
CAAAGATTAAGCCATGCATGTCCAAGTACAAGCTTTCAAAAGCGAAACTGCGGATGGCTC
ATTAAATCAGTTATGGTTCCTTGGAGCGCATCCCCTTACATGGATAACTGTGGTAATTCT
AGAGCTAATACATGCAATCAAGCGCCGACCTTACGGGAGGCGTGCTCTTATTAGGAACAA
GACCAACCCGGGTCCGCCCGGCTCCGTTGGTGAACTCTGGATAACCTGGCCGATCGCACG
GTCTCTGCACCGGCGACGGATCCTTCGAATGTCTGCCCTATCAACTTTCGATGGTACGTT
ATGCGCCTACCATGGTCGTAACGGGTAACGGAGAATCAGGGTTCGATTCCGGAGAGGGAG
CTTGAGAAACGGCTACCACATCC
>HOIR5KG01ACYLN__(reversed) rank=0008005 x=30.5 y=1945.0 length=441
CAAAGATTAAGCCATGCATGTCCAAGTACAAGCTTTCAAAAGCGAAACTGCGGATGGCTC
ATTAAATCAGTTATGGTTCCTTGGAGCGCATCCCCTTACATGGATAACTGTGGTAATTCT
AGAGCTAATACATGCAATCAAGCGCCGACCTTACGGGAGGCGTGCTCTTATTAGGAACAA
GACCAACCCGGGTCCGCCCGGCTCCGTTGGTGAACTCTGGATAACCTGGCCGATCGCACG
GTCTCTGCACCGGCGACGGATCCTTCGAATGTCTGCCCTATCAACTTTCGATGGTACGTT
ATGCGCCTACCATGGTCGTAACGGGTAACGGAGAATCAGGGTTCGATTCCGGAGAGGGAG
CTTGAGAAACGGCTACCACATCC
>HOIR5KG01B2K7I__(reversed) rank=0008019 x=732.0 y=1868.5 length=441
CAAAGATTAAGCCATGCATGTCCAAGTACAAGCTTTCAAAAGCGAAACTGCGGATGGCTC
ATTAAATCAGTTATGGTTCCTTGGAGCGCATCCCCTTACATGGATAACTGTGGTAATTCT
AGAGCTAATACATGCAATCAAGCGCCGACCTTACGGGAGGCGTGCTCTTATTAGGAACAA
GACCAACCCGGGTCCGCCCGGCTCCGTTGGTGAACTCTGGATAACCTGGCCGATCGCACG
GTCTCTGCACCGGCGACGGATCCTTCGAATGTCTGCCCTATCAACTTTCGATGGTACGTT
ATGCGCCTACCATGGTCGTAACGGGTAACGGAGAATCAGGGTTCGATTCCGGAGAGGGAG
CTTGAGAAACGGCTACCACATCC
>HOIR5KG01BUZ45__(reversed) rank=0008043 x=646.0 y=231.0 length=441
CAAAGATTAAGCCATGCATGTCCAAGTACAAGCTTTCAAAAGCGAAACTGCGGATGGCTC
ATTAAATCAGTTATGGTTCCTTGGAGCGCATCCCCTTACATGGATAACTGTGGTAATTCT
AGAGCTAATACATGCAATCAAGCGCCGACCTTACGGGAGGCGTGCTCTTATTAGGAACAA
GACCAACCCGGGTCCGCCCGGCTCCGTTGGTGAACTCTGGATAACCTGGCCGATCGCACG
GTCTCTGCACCGGCGACGGATCCTTCGAATGTCTGCCCTATCAACTTTCGATGGTACGTT
ATGCGCCTACCATGGTCGTAACGGGTAACGGAGAATCAGGGTTCGATTCCGGAGAGGGAG
CTTGAGAAACGGCTACCACATCC
>HOIR5KG01AC69J__(reversed) rank=0008081 x=33.0 y=885.0 length=441
CAAAGATTAAGCCATGCATGTCCAAGTACAAGCTTTCAAAAGCGAAACTGCGGATGGCTC
ATTAAATCAGTTATGGTTCCTTGGAGCGCATCCCCTTACATGGATAACTGTGGTAATTCT
AGAGCTAATACATGCAATCAAGCGCCGACCTTACGGGAGGCGTGCTCTTATTAGGAACAA
GACCAACCCGGGTCCGCCCGGCTCCGTTGGTGAACTCTGGATAACCTGGCCGATCGCACG
GTCTCTGCACCGGCGACGGATCCTTCGAATGTCTGCCCTATCAACTTTCGATGGTACGTT
ATGCGCCTACCATGGTCGTAACGGGTAACGGAGAATCAGGGTTCGATTCCGGAGAGGGAG
CTTGAGAAACGGCTACCACATCC
>HOIR5KG01BPUIL__(reversed) rank=0008125 x=587.5 y=1323.0 length=441
CAAAGATTAAGCCATGCATGTCCAAGTACAAGCTTTCAAAAGCGAAACTGCGGATGGCTC
ATTAAATCAGTTATGGTTCCTTGGAGCGCATCCCCTTACATGGATAACTGTGGTAATTCT
AGAGCTAATACATGCAATCAAGCGCCGACCTTACGGGAGGCGTGCTCTTATTAGGAACAA
GACCAACCCGGGTCCGCCCGGCTCCGTTGGTGAACTCTGGATAACCTGGCCGATCGCACG
GTCTCTGCACCGGCGACGGATCCTTCGAATGTCTGCCCTATCAACTTTCGATGGTACGTT
ATGCGCCTACCATGGTCGTAACGGGTAACGGAGAATCAGGGTTCGATTCCGGAGAGGGAG
CTTGAGAAACGGCTACCACATCC
>HOIR5KG01ACK5U__(reversed) rank=0008136 x=26.0 y=912.0 length=441
CAAAGATTAAGCCATGCATGTCCAAGTACAAGCTTTCAAAAGCGAAACTGCGGATGGCTC
ATTAAATCAGTTATGGTTCCTTGGAGCGCATCCCCTTACATGGATAACTGTGGTAATTCT
AGAGCTAATACATGCAATCAAGCGCCGACCTTACGGGAGGCGTGCTCTTATTAGGAACAA
GACCAACCCGGGTCCGCCCGGCTCCGTTGGTGAACTCTGGATAACCTGGCCGATCGCACG
GTCTCTGCACCGGCGACGGATCCTTCGAATGTCTGCCCTATCAACTTTCGATGGTACGTT
ATGCGCCTACCATGGTCGTAACGGGTAACGGAGAATCAGGGTTCGATTCCGGAGAGGGAG
CTTGAGAAACGGCTACCACATCC
>HOIR5KG01BDWN9__(reversed) rank=0008193 x=451.0 y=1303.0 length=441
CAAAGATTAAGCCATGCATGTCCAAGTACAAGCTTTCAAAAGCGAAACTGCGGATGGCTC
ATTAAATCAGTTATGGTTCCTTGGAGCGCATCCCCTTACATGGATAACTGTGGTAATTCT
AGAGCTAATACATGCAATCAAGCGCCGACCTTACGGGAGGCGTGCTCTTATTAGGAACAA
GACCAACCCGGGTCCGCCCGGCTCCGTTGGTGAACTCTGGATAACCTGGCCGATCGCACG
GTCTCTGCACCGGCGACGGATCCTTCGAATGTCTGCCCTATCAACTTTCGATGGTACGTT
ATGCGCCTACCATGGTCGTAACGGGTAACGGAGAATCAGGGTTCGATTCCGGAGAGGGAG
CTTGAGAAACGGCTACCACATCC
>HOIR5KG01AJ8CJ__(reversed) rank=0008226 x=113.0 y=1201.5 length=441
CAAAGATTAAGCCATGCATGTCCAAGTACAAGCTTTCAAAAGCGAAACTGCGGATGGCTC
ATTAAATCAGTTATGGTTCCTTGGAGCGCATCCCCTTACATGGATAACTGTGGTAATTCT
AGAGCTAATACATGCAATCAAGCGCCGACCTTACGGGAGGCGTGCTCTTATTAGGAACAA
GACCAACCCGGGTCCGCCCGGCTCCGTTGGTGAACTCTGGATAACCTGGCCGATCGCACG
GTCTCTGCACCGGCGACGGATCCTTCGAATGTCTGCCCTATCAACTTTCGATGGTACGTT
ATGCGCCTACCATGGTCGTAACGGGTAACGGAGAATCAGGGTTCGATTCCGGAGAGGGAG
CTTGAGAAACGGCTACCACATCC
>HOIR5KG01BQL3G__(reversed) rank=0008227 x=596.5 y=202.0 length=441
CAAAGATTAAGCCATGCATGTCCAAGTACAAGCTTTCAAAAGCGAAACTGCGGATGGCTC
ATTAAATCAGTTATGGTTCCTTGGAGCGCATCCCCTTACATGGATAACTGTGGTAATTCT
AGAGCTAATACATGCAATCAAGCGCCGACCTTACGGGAGGCGTGCTCTTATTAGGAACAA
GACCAACCCGGGTCCGCCCGGCTCCGTTGGTGAACTCTGGATAACCTGGCCGATCGCACG
GTCTCTGCACCGGCGACGGATCCTTCGAATGTCTGCCCTATCAACTTTCGATGGTACGTT
ATGCGCCTACCATGGTCGTAACGGGTAACGGAGAATCAGGGTTCGATTCCGGAGAGGGAG
CTTGAGAAACGGCTACCACATCC
>HOIR5KG01AP7US__(reversed) rank=0008271 x=181.5 y=1970.0 length=441
CAAAGATTAAGCCATGCATGTCCAAGTACAAGCTTTCAAAAGCGAAACTGCGGATGGCTC
ATTAAATCAGTTATGGTTCCTTGGAGCGCATCCCCTTACATGGATAACTGTGGTAATTCT
AGAGCTAATACATGCAATCAAGCGCCGACCTTACGGGAGGCGTGCTCTTATTAGGAACAA
GACCAACCCGGGTCCGCCCGGCTCCGTTGGTGAACTCTGGATAACCTGGCCGATCGCACG
GTCTCTGCACCGGCGACGGATCCTTCGAATGTCTGCCCTATCAACTTTCGATGGTACGTT
ATGCGCCTACCATGGTCGTAACGGGTAACGGAGAATCAGGGTTCGATTCCGGAGAGGGAG
CTTGAGAAACGGCTACCACATCC
>HOIR5KG01B2XRG__(reversed) rank=0008280 x=736.0 y=1754.0 length=441
CAAAGATTAAGCCATGCATGTCCAAGTACAAGCTTTCAAAAGCGAAACTGCGGATGGCTC
ATTAAATCAGTTATGGTTCCTTGGAGCGCATCCCCTTACATGGATAACTGTGGTAATTCT
AGAGCTAATACATGCAATCAAGCGCCGACCTTACGGGAGGCGTGCTCTTATTAGGAACAA
GACCAACCCGGGTCCGCCCGGCTCCGTTGGTGAACTCTGGATAACCTGGCCGATCGCACG
GTCTCTGCACCGGCGACGGATCCTTCGAATGTCTGCCCTATCAACTTTCGATGGTACGTT
ATGCGCCTACCATGGTCGTAACGGGTAACGGAGAATCAGGGTTCGATTCCGGAGAGGGAG
CTTGAGAAACGGCTACCACATCC
>HOIR5KG01AGPS6__(reversed) rank=0008314 x=73.0 y=1048.0 length=441
CAAAGATTAAGCCATGCATGTCCAAGTACAAGCTTTCAAAAGCGAAACTGCGGATGGCTC
ATTAAATCAGTTATGGTTCCTTGGAGCGCATCCCCTTACATGGATAACTGTGGTAATTCT
AGAGCTAATACATGCAATCAAGCGCCGACCTTACGGGAGGCGTGCTCTTATTAGGAACAA
GACCAACCCGGGTCCGCCCGGCTCCGTTGGTGAACTCTGGATAACCTGGCCGATCGCACG
GTCTCTGCACCGGCGACGGATCCTTCGAATGTCTGCCCTATCAACTTTCGATGGTACGTT
ATGCGCCTACCATGGTCGTAACGGGTAACGGAGAATCAGGGTTCGATTCCGGAGAGGGAG
CTTGAGAAACGGCTACCACATCC
>HOIR5KG01AA3HL__(reversed) rank=0008361 x=9.0 y=983.5 length=441
CAAAGATTAAGCCATGCATGTCCAAGTACAAGCTTTCAAAAGCGAAACTGCGGATGGCTC
ATTAAATCAGTTATGGTTCCTTGGAGCGCATCCCCTTACATGGATAACTGTGGTAATTCT
AGAGCTAATACATGCAATCAAGCGCCGACCTTACGGGAGGCGTGCTCTTATTAGGAACAA
GACCAACCCGGGTCCGCCCGGCTCCGTTGGTGAACTCTGGATAACCTGGCCGATCGCACG
GTCTCTGCACCGGCGACGGATCCTTCGAATGTCTGCCCTATCAACTTTCGATGGTACGTT
ATGCGCCTACCATGGTCGTAACGGGTAACGGAGAATCAGGGTTCGATTCCGGAGAGGGAG
CTTGAGAAACGGCTACCACATCC
>HOIR5KG01BMETI__(reversed) rank=0008393 x=548.5 y=756.0 length=441
CAAAGATTAAGCCATGCATGTCCAAGTACAAGCTTTCAAAAGCGAAACTGCGGATGGCTC
ATTAAATCAGTTATGGTTCCTTGGAGCGCATCCCCTTACATGGATAACTGTGGTAATTCT
AGAGCTAATACATGCAATCAAGCGCCGACCTTACGGGAGGCGTGCTCTTATTAGGAACAA
GACCAACCCGGGTCCGCCCGGCTCCGTTGGTGAACTCTGGATAACCTGGCCGATCGCACG
GTCTCTGCACCGGCGACGGATCCTTCGAATGTCTGCCCTATCAACTTTCGATGGTACGTT
ATGCGCCTACCATGGTCGTAACGGGTAACGGAGAATCAGGGTTCGATTCCGGAGAGGGAG
CTTGAGAAACGGCTACCACATCC
>HOIR5KG01A50BZ__(reversed) rank=0008476 x=361.0 y=1437.0 length=441
CAAAGATTAAGCCATGCATGTCCAAGTACAAGCTTTCAAAAGCGAAACTGCGGATGGCTC
ATTAAATCAGTTATGGTTCCTTGGAGCGCATCCCCTTACATGGATAACTGTGGTAATTCT
AGAGCTAATACATGCAATCAAGCGCCGACCTTACGGGAGGCGTGCTCTTATTAGGAACAA
GACCAACCCGGGTCCGCCCGGCTCCGTTGGTGAACTCTGGATAACCTGGCCGATCGCACG
GTCTCTGCACCGGCGACGGATCCTTCGAATGTCTGCCCTATCAACTTTCGATGGTACGTT
ATGCGCCTACCATGGTCGTAACGGGTAACGGAGAATCAGGGTTCGATTCCGGAGAGGGAG
CTTGAGAAACGGCTACCACATCC
>HOIR5KG01ALGYQ__(reversed) rank=0008480 x=127.0 y=1680.0 length=441
CAAAGATTAAGCCATGCATGTCCAAGTACAAGCTTTCAAAAGCGAAACTGCGGATGGCTC
ATTAAATCAGTTATGGTTCCTTGGAGCGCATCCCCTTACATGGATAACTGTGGTAATTCT
AGAGCTAATACATGCAATCAAGCGCCGACCTTACGGGAGGCGTGCTCTTATTAGGAACAA
GACCAACCCGGGTCCGCCCGGCTCCGTTGGTGAACTCTGGATAACCTGGCCGATCGCACG
GTCTCTGCACCGGCGACGGATCCTTCGAATGTCTGCCCTATCAACTTTCGATGGTACGTT
ATGCGCCTACCATGGTCGTAACGGGTAACGGAGAATCAGGGTTCGATTCCGGAGAGGGAG
CTTGAGAAACGGCTACCACATCC
>HOIR5KG01AMOUP__(reversed) rank=0008496 x=141.0 y=1215.5 length=441
CAAAGATTAAGCCATGCATGTCCAAGTACAAGCTTTCAAAAGCGAAACTGCGGATGGCTC
ATTAAATCAGTTATGGTTCCTTGGAGCGCATCCCCTTACATGGATAACTGTGGTAATTCT
AGAGCTAATACATGCAATCAAGCGCCGACCTTACGGGAGGCGTGCTCTTATTAGGAACAA
GACCAACCCGGGTCCGCCCGGCTCCGTTGGTGAACTCTGGATAACCTGGCCGATCGCACG
GTCTCTGCACCGGCGACGGATCCTTCGAATGTCTGCCCTATCAACTTTCGATGGTACGTT
ATGCGCCTACCATGGTCGTAACGGGTAACGGAGAATCAGGGTTCGATTCCGGAGAGGGAG
CTTGAGAAACGGCTACCACATCC
>HOIR5KG01BTYU2__(reversed) rank=0008527 x=634.0 y=1068.0 length=441
CAAAGATTAAGCCATGCATGTCCAAGTACAAGCTTTCAAAAGCGAAACTGCGGATGGCTC
ATTAAATCAGTTATGGTTCCTTGGAGCGCATCCCCTTACATGGATAACTGTGGTAATTCT
AGAGCTAATACATGCAATCAAGCGCCGACCTTACGGGAGGCGTGCTCTTATTAGGAACAA
GACCAACCCGGGTCCGCCCGGCTCCGTTGGTGAACTCTGGATAACCTGGCCGATCGCACG
GTCTCTGCACCGGCGACGGATCCTTCGAATGTCTGCCCTATCAACTTTCGATGGTACGTT
ATGCGCCTACCATGGTCGTAACGGGTAACGGAGAATCAGGGTTCGATTCCGGAGAGGGAG
CTTGAGAAACGGCTACCACATCC
>HOIR5KG01AU3MH__(reversed) rank=0008559 x=237.0 y=391.0 length=441
CAAAGATTAAGCCATGCATGTCCAAGTACAAGCTTTCAAAAGCGAAACTGCGGATGGCTC
ATTAAATCAGTTATGGTTCCTTGGAGCGCATCCCCTTACATGGATAACTGTGGTAATTCT
AGAGCTAATACATGCAATCAAGCGCCGACCTTACGGGAGGCGTGCTCTTATTAGGAACAA
GACCAACCCGGGTCCGCCCGGCTCCGTTGGTGAACTCTGGATAACCTGGCCGATCGCACG
GTCTCTGCACCGGCGACGGATCCTTCGAATGTCTGCCCTATCAACTTTCGATGGTACGTT
ATGCGCCTACCATGGTCGTAACGGGTAACGGAGAATCAGGGTTCGATTCCGGAGAGGGAG
CTTGAGAAACGGCTACCACATCC
>HOIR5KG01A85GP__(reversed) rank=0008564 x=397.0 y=599.0 length=441
CAAAGATTAAGCCATGCATGTCCAAGTACAAGCTTTCAAAAGCGAAACTGCGGATGGCTC
ATTAAATCAGTTATGGTTCCTTGGAGCGCATCCCCTTACATGGATAACTGTGGTAATTCT
AGAGCTAATACATGCAATCAAGCGCCGACCTTACGGGAGGCGTGCTCTTATTAGGAACAA
GACCAACCCGGGTCCGCCCGGCTCCGTTGGTGAACTCTGGATAACCTGGCCGATCGCACG
GTCTCTGCACCGGCGACGGATCCTTCGAATGTCTGCCCTATCAACTTTCGATGGTACGTT
ATGCGCCTACCATGGTCGTAACGGGTAACGGAGAATCAGGGTTCGATTCCGGAGAGGGAG
CTTGAGAAACGGCTACCACATCC
>HOIR5KG01BNNQ0__(reversed) rank=0008589 x=562.0 y=1642.5 length=441
CAAAGATTAAGCCATGCATGTCCAAGTACAAGCTTTCAAAAGCGAAACTGCGGATGGCTC
ATTAAATCAGTTATGGTTCCTTGGAGCGCATCCCCTTACATGGATAACTGTGGTAATTCT
AGAGCTAATACATGCAATCAAGCGCCGACCTTACGGGAGGCGTGCTCTTATTAGGAACAA
GACCAACCCGGGTCCGCCCGGCTCCGTTGGTGAACTCTGGATAACCTGGCCGATCGCACG
GTCTCTGCACCGGCGACGGATCCTTCGAATGTCTGCCCTATCAACTTTCGATGGTACGTT
ATGCGCCTACCATGGTCGTAACGGGTAACGGAGAATCAGGGTTCGATTCCGGAGAGGGAG
CTTGAGAAACGGCTACCACATCC
>HOIR5KG01ANGVP__(reversed) rank=0008606 x=150.5 y=675.0 length=441
CAAAGATTAAGCCATGCATGTCCAAGTACAAGCTTTCAAAAGCGAAACTGCGGATGGCTC
ATTAAATCAGTTATGGTTCCTTGGAGCGCATCCCCTTACATGGATAACTGTGGTAATTCT
AGAGCTAATACATGCAATCAAGCGCCGACCTTACGGGAGGCGTGCTCTTATTAGGAACAA
GACCAACCCGGGTCCGCCCGGCTCCGTTGGTGAACTCTGGATAACCTGGCCGATCGCACG
GTCTCTGCACCGGCGACGGATCCTTCGAATGTCTGCCCTATCAACTTTCGATGGTACGTT
ATGCGCCTACCATGGTCGTAACGGGTAACGGAGAATCAGGGTTCGATTCCGGAGAGGGAG
CTTGAGAAACGGCTACCACATCC
>HOIR5KG01BU93C__(reversed) rank=0008612 x=649.0 y=838.5 length=441
CAAAGATTAAGCCATGCATGTCCAAGTACAAGCTTTCAAAAGCGAAACTGCGGATGGCTC
ATTAAATCAGTTATGGTTCCTTGGAGCGCATCCCCTTACATGGATAACTGTGGTAATTCT
AGAGCTAATACATGCAATCAAGCGCCGACCTTACGGGAGGCGTGCTCTTATTAGGAACAA
GACCAACCCGGGTCCGCCCGGCTCCGTTGGTGAACTCTGGATAACCTGGCCGATCGCACG
GTCTCTGCACCGGCGACGGATCCTTCGAATGTCTGCCCTATCAACTTTCGATGGTACGTT
ATGCGCCTACCATGGTCGTAACGGGTAACGGAGAATCAGGGTTCGATTCCGGAGAGGGAG
CTTGAGAAACGGCTACCACATCC
>HOIR5KG01ADWQ1__(reversed) rank=0008622 x=41.0 y=1147.0 length=441
CAAAGATTAAGCCATGCATGTCCAAGTACAAGCTTTCAAAAGCGAAACTGCGGATGGCTC
ATTAAATCAGTTATGGTTCCTTGGAGCGCATCCCCTTACATGGATAACTGTGGTAATTCT
AGAGCTAATACATGCAATCAAGCGCCGACCTTACGGGAGGCGTGCTCTTATTAGGAACAA
GACCAACCCGGGTCCGCCCGGCTCCGTTGGTGAACTCTGGATAACCTGGCCGATCGCACG
GTCTCTGCACCGGCGACGGATCCTTCGAATGTCTGCCCTATCAACTTTCGATGGTACGTT
ATGCGCCTACCATGGTCGTAACGGGTAACGGAGAATCAGGGTTCGATTCCGGAGAGGGAG
CTTGAGAAACGGCTACCACATCC
>HOIR5KG01ADMFY__(reversed) rank=0008627 x=38.0 y=76.0 length=441
CAAAGATTAAGCCATGCATGTCCAAGTACAAGCTTTCAAAAGCGAAACTGCGGATGGCTC
ATTAAATCAGTTATGGTTCCTTGGAGCGCATCCCCTTACATGGATAACTGTGGTAATTCT
AGAGCTAATACATGCAATCAAGCGCCGACCTTACGGGAGGCGTGCTCTTATTAGGAACAA
GACCAACCCGGGTCCGCCCGGCTCCGTTGGTGAACTCTGGATAACCTGGCCGATCGCACG
GTCTCTGCACCGGCGACGGATCCTTCGAATGTCTGCCCTATCAACTTTCGATGGTACGTT
ATGCGCCTACCATGGTCGTAACGGGTAACGGAGAATCAGGGTTCGATTCCGGAGAGGGAG
CTTGAGAAACGGCTACCACATCC
>HOIR5KG01BAMXF__(reversed) rank=0008651 x=414.0 y=257.0 length=441
CAAAGATTAAGCCATGCATGTCCAAGTACAAGCTTTCAAAAGCGAAACTGCGGATGGCTC
ATTAAATCAGTTATGGTTCCTTGGAGCGCATCCCCTTACATGGATAACTGTGGTAATTCT
AGAGCTAATACATGCAATCAAGCGCCGACCTTACGGGAGGCGTGCTCTTATTAGGAACAA
GACCAACCCGGGTCCGCCCGGCTCCGTTGGTGAACTCTGGATAACCTGGCCGATCGCACG
GTCTCTGCACCGGCGACGGATCCTTCGAATGTCTGCCCTATCAACTTTCGATGGTACGTT
ATGCGCCTACCATGGTCGTAACGGGTAACGGAGAATCAGGGTTCGATTCCGGAGAGGGAG
CTTGAGAAACGGCTACCACATCC
>HOIR5KG01A5JU0__(reversed) rank=0008654 x=356.0 y=570.5 length=441
CAAAGATTAAGCCATGCATGTCCAAGTACAAGCTTTCAAAAGCGAAACTGCGGATGGCTC
ATTAAATCAGTTATGGTTCCTTGGAGCGCATCCCCTTACATGGATAACTGTGGTAATTCT
AGAGCTAATACATGCAATCAAGCGCCGACCTTACGGGAGGCGTGCTCTTATTAGGAACAA
GACCAACCCGGGTCCGCCCGGCTCCGTTGGTGAACTCTGGATAACCTGGCCGATCGCACG
GTCTCTGCACCGGCGACGGATCCTTCGAATGTCTGCCCTATCAACTTTCGATGGTACGTT
ATGCGCCTACCATGGTCGTAACGGGTAACGGAGAATCAGGGTTCGATTCCGGAGAGGGAG
CTTGAGAAACGGCTACCACATCC
>HOIR5KG01BINKO__(reversed) rank=0008688 x=505.0 y=1606.0 length=441
CAAAGATTAAGCCATGCATGTCCAAGTACAAGCTTTCAAAAGCGAAACTGCGGATGGCTC
ATTAAATCAGTTATGGTTCCTTGGAGCGCATCCCCTTACATGGATAACTGTGGTAATTCT
AGAGCTAATACATGCAATCAAGCGCCGACCTTACGGGAGGCGTGCTCTTATTAGGAACAA
GACCAACCCGGGTCCGCCCGGCTCCGTTGGTGAACTCTGGATAACCTGGCCGATCGCACG
GTCTCTGCACCGGCGACGGATCCTTCGAATGTCTGCCCTATCAACTTTCGATGGTACGTT
ATGCGCCTACCATGGTCGTAACGGGTAACGGAGAATCAGGGTTCGATTCCGGAGAGGGAG
CTTGAGAAACGGCTACCACATCC
>HOIR5KG01BOPTE__(reversed) rank=0008772 x=574.0 y=1824.5 length=441
CAAAGATTAAGCCATGCATGTCCAAGTACAAGCTTTCAAAAGCGAAACTGCGGATGGCTC
ATTAAATCAGTTATGGTTCCTTGGAGCGCATCCCCTTACATGGATAACTGTGGTAATTCT
AGAGCTAATACATGCAATCAAGCGCCGACCTTACGGGAGGCGTGCTCTTATTAGGAACAA
GACCAACCCGGGTCCGCCCGGCTCCGTTGGTGAACTCTGGATAACCTGGCCGATCGCACG
GTCTCTGCACCGGCGACGGATCCTTCGAATGTCTGCCCTATCAACTTTCGATGGTACGTT
ATGCGCCTACCATGGTCGTAACGGGTAACGGAGAATCAGGGTTCGATTCCGGAGAGGGAG
CTTGAGAAACGGCTACCACATCC
>HOIR5KG01A9XRP__(reversed) rank=0008794 x=406.5 y=419.0 length=441
CAAAGATTAAGCCATGCATGTCCAAGTACAAGCTTTCAAAAGCGAAACTGCGGATGGCTC
ATTAAATCAGTTATGGTTCCTTGGAGCGCATCCCCTTACATGGATAACTGTGGTAATTCT
AGAGCTAATACATGCAATCAAGCGCCGACCTTACGGGAGGCGTGCTCTTATTAGGAACAA
GACCAACCCGGGTCCGCCCGGCTCCGTTGGTGAACTCTGGATAACCTGGCCGATCGCACG
GTCTCTGCACCGGCGACGGATCCTTCGAATGTCTGCCCTATCAACTTTCGATGGTACGTT
ATGCGCCTACCATGGTCGTAACGGGTAACGGAGAATCAGGGTTCGATTCCGGAGAGGGAG
CTTGAGAAACGGCTACCACATCC
>HOIR5KG01BIKEQ__(reversed) rank=0008835 x=504.0 y=1600.0 length=441
CAAAGATTAAGCCATGCATGTCCAAGTACAAGCTTTCAAAAGCGAAACTGCGGATGGCTC
ATTAAATCAGTTATGGTTCCTTGGAGCGCATCCCCTTACATGGATAACTGTGGTAATTCT
AGAGCTAATACATGCAATCAAGCGCCGACCTTACGGGAGGCGTGCTCTTATTAGGAACAA
GACCAACCCGGGTCCGCCCGGCTCCGTTGGTGAACTCTGGATAACCTGGCCGATCGCACG
GTCTCTGCACCGGCGACGGATCCTTCGAATGTCTGCCCTATCAACTTTCGATGGTACGTT
ATGCGCCTACCATGGTCGTAACGGGTAACGGAGAATCAGGGTTCGATTCCGGAGAGGGAG
CTTGAGAAACGGCTACCACATCC
>HOIR5KG01A0DGN__(reversed) rank=0008879 x=297.0 y=661.0 length=441
CAAAGATTAAGCCATGCATGTCCAAGTACAAGCTTTCAAAAGCGAAACTGCGGATGGCTC
ATTAAATCAGTTATGGTTCCTTGGAGCGCATCCCCTTACATGGATAACTGTGGTAATTCT
AGAGCTAATACATGCAATCAAGCGCCGACCTTACGGGAGGCGTGCTCTTATTAGGAACAA
GACCAACCCGGGTCCGCCCGGCTCCGTTGGTGAACTCTGGATAACCTGGCCGATCGCACG
GTCTCTGCACCGGCGACGGATCCTTCGAATGTCTGCCCTATCAACTTTCGATGGTACGTT
ATGCGCCTACCATGGTCGTAACGGGTAACGGAGAATCAGGGTTCGATTCCGGAGAGGGAG
CTTGAGAAACGGCTACCACATCC
>HOIR5KG01A2AKA__(reversed) rank=0008964 x=319.5 y=104.0 length=441
CAAAGATTAAGCCATGCATGTCCAAGTACAAGCTTTCAAAAGCGAAACTGCGGATGGCTC
ATTAAATCAGTTATGGTTCCTTGGAGCGCATCCCCTTACATGGATAACTGTGGTAATTCT
AGAGCTAATACATGCAATCAAGCGCCGACCTTACGGGAGGCGTGCTCTTATTAGGAACAA
GACCAACCCGGGTCCGCCCGGCTCCGTTGGTGAACTCTGGATAACCTGGCCGATCGCACG
GTCTCTGCACCGGCGACGGATCCTTCGAATGTCTGCCCTATCAACTTTCGATGGTACGTT
ATGCGCCTACCATGGTCGTAACGGGTAACGGAGAATCAGGGTTCGATTCCGGAGAGGGAG
CTTGAGAAACGGCTACCACATCC
>HOIR5KG01A0MP5__(reversed) rank=0008973 x=300.0 y=379.5 length=441
CAAAGATTAAGCCATGCATGTCCAAGTACAAGCTTTCAAAAGCGAAACTGCGGATGGCTC
ATTAAATCAGTTATGGTTCCTTGGAGCGCATCCCCTTACATGGATAACTGTGGTAATTCT
AGAGCTAATACATGCAATCAAGCGCCGACCTTACGGGAGGCGTGCTCTTATTAGGAACAA
GACCAACCCGGGTCCGCCCGGCTCCGTTGGTGAACTCTGGATAACCTGGCCGATCGCACG
GTCTCTGCACCGGCGACGGATCCTTCGAATGTCTGCCCTATCAACTTTCGATGGTACGTT
ATGCGCCTACCATGGTCGTAACGGGTAACGGAGAATCAGGGTTCGATTCCGGAGAGGGAG
CTTGAGAAACGGCTACCACATCC
>HOIR5KG01BYMEB__(reversed) rank=0009078 x=687.5 y=1105.0 length=441
CAAAGATTAAGCCATGCATGTCCAAGTACAAGCTTTCAAAAGCGAAACTGCGGATGGCTC
ATTAAATCAGTTATGGTTCCTTGGAGCGCATCCCCTTACATGGATAACTGTGGTAATTCT
AGAGCTAATACATGCAATCAAGCGCCGACCTTACGGGAGGCGTGCTCTTATTAGGAACAA
GACCAACCCGGGTCCGCCCGGCTCCGTTGGTGAACTCTGGATAACCTGGCCGATCGCACG
GTCTCTGCACCGGCGACGGATCCTTCGAATGTCTGCCCTATCAACTTTCGATGGTACGTT
ATGCGCCTACCATGGTCGTAACGGGTAACGGAGAATCAGGGTTCGATTCCGGAGAGGGAG
CTTGAGAAACGGCTACCACATCC
>HOIR5KG01ADMG1__(reversed) rank=0009136 x=38.0 y=115.0 length=441
CAAAGATTAAGCCATGCATGTCCAAGTACAAGCTTTCAAAAGCGAAACTGCGGATGGCTC
ATTAAATCAGTTATGGTTCCTTGGAGCGCATCCCCTTACATGGATAACTGTGGTAATTCT
AGAGCTAATACATGCAATCAAGCGCCGACCTTACGGGAGGCGTGCTCTTATTAGGAACAA
GACCAACCCGGGTCCGCCCGGCTCCGTTGGTGAACTCTGGATAACCTGGCCGATCGCACG
GTCTCTGCACCGGCGACGGATCCTTCGAATGTCTGCCCTATCAACTTTCGATGGTACGTT
ATGCGCCTACCATGGTCGTAACGGGTAACGGAGAATCAGGGTTCGATTCCGGAGAGGGAG
CTTGAGAAACGGCTACCACATCC
>HOIR5KG01A52H4__(reversed) rank=0009156 x=362.0 y=154.5 length=441
CAAAGATTAAGCCATGCATGTCCAAGTACAAGCTTTCAAAAGCGAAACTGCGGATGGCTC
ATTAAATCAGTTATGGTTCCTTGGAGCGCATCCCCTTACATGGATAACTGTGGTAATTCT
AGAGCTAATACATGCAATCAAGCGCCGACCTTACGGGAGGCGTGCTCTTATTAGGAACAA
GACCAACCCGGGTCCGCCCGGCTCCGTTGGTGAACTCTGGATAACCTGGCCGATCGCACG
GTCTCTGCACCGGCGACGGATCCTTCGAATGTCTGCCCTATCAACTTTCGATGGTACGTT
ATGCGCCTACCATGGTCGTAACGGGTAACGGAGAATCAGGGTTCGATTCCGGAGAGGGAG
CTTGAGAAACGGCTACCACATCC
>HOIR5KG01BT185__(reversed) rank=0009198 x=635.0 y=1367.5 length=441
CAAAGATTAAGCCATGCATGTCCAAGTACAAGCTTTCAAAAGCGAAACTGCGGATGGCTC
ATTAAATCAGTTATGGTTCCTTGGAGCGCATCCCCTTACATGGATAACTGTGGTAATTCT
AGAGCTAATACATGCAATCAAGCGCCGACCTTACGGGAGGCGTGCTCTTATTAGGAACAA
GACCAACCCGGGTCCGCCCGGCTCCGTTGGTGAACTCTGGATAACCTGGCCGATCGCACG
GTCTCTGCACCGGCGACGGATCCTTCGAATGTCTGCCCTATCAACTTTCGATGGTACGTT
ATGCGCCTACCATGGTCGTAACGGGTAACGGAGAATCAGGGTTCGATTCCGGAGAGGGAG
CTTGAGAAACGGCTACCACATCC
>HOIR5KG01BAW9A__(reversed) rank=0009245 x=417.0 y=1356.0 length=441
CAAAGATTAAGCCATGCATGTCCAAGTACAAGCTTTCAAAAGCGAAACTGCGGATGGCTC
ATTAAATCAGTTATGGTTCCTTGGAGCGCATCCCCTTACATGGATAACTGTGGTAATTCT
AGAGCTAATACATGCAATCAAGCGCCGACCTTACGGGAGGCGTGCTCTTATTAGGAACAA
GACCAACCCGGGTCCGCCCGGCTCCGTTGGTGAACTCTGGATAACCTGGCCGATCGCACG
GTCTCTGCACCGGCGACGGATCCTTCGAATGTCTGCCCTATCAACTTTCGATGGTACGTT
ATGCGCCTACCATGGTCGTAACGGGTAACGGAGAATCAGGGTTCGATTCCGGAGAGGGAG
CTTGAGAAACGGCTACCACATCC
>HOIR5KG01BMIIK__(reversed) rank=0009253 x=549.0 y=1450.0 length=441
CAAAGATTAAGCCATGCATGTCCAAGTACAAGCTTTCAAAAGCGAAACTGCGGATGGCTC
ATTAAATCAGTTATGGTTCCTTGGAGCGCATCCCCTTACATGGATAACTGTGGTAATTCT
AGAGCTAATACATGCAATCAAGCGCCGACCTTACGGGAGGCGTGCTCTTATTAGGAACAA
GACCAACCCGGGTCCGCCCGGCTCCGTTGGTGAACTCTGGATAACCTGGCCGATCGCACG
GTCTCTGCACCGGCGACGGATCCTTCGAATGTCTGCCCTATCAACTTTCGATGGTACGTT
ATGCGCCTACCATGGTCGTAACGGGTAACGGAGAATCAGGGTTCGATTCCGGAGAGGGAG
CTTGAGAAACGGCTACCACATCC
>HOIR5KG01BG8Y0__(reversed) rank=0009334 x=489.0 y=1562.5 length=441
CAAAGATTAAGCCATGCATGTCCAAGTACAAGCTTTCAAAAGCGAAACTGCGGATGGCTC
ATTAAATCAGTTATGGTTCCTTGGAGCGCATCCCCTTACATGGATAACTGTGGTAATTCT
AGAGCTAATACATGCAATCAAGCGCCGACCTTACGGGAGGCGTGCTCTTATTAGGAACAA
GACCAACCCGGGTCCGCCCGGCTCCGTTGGTGAACTCTGGATAACCTGGCCGATCGCACG
GTCTCTGCACCGGCGACGGATCCTTCGAATGTCTGCCCTATCAACTTTCGATGGTACGTT
ATGCGCCTACCATGGTCGTAACGGGTAACGGAGAATCAGGGTTCGATTCCGGAGAGGGAG
CTTGAGAAACGGCTACCACATCC
>HOIR5KG01AXUJB__(reversed) rank=0009336 x=268.0 y=1605.5 length=441
CAAAGATTAAGCCATGCATGTCCAAGTACAAGCTTTCAAAAGCGAAACTGCGGATGGCTC
ATTAAATCAGTTATGGTTCCTTGGAGCGCATCCCCTTACATGGATAACTGTGGTAATTCT
AGAGCTAATACATGCAATCAAGCGCCGACCTTACGGGAGGCGTGCTCTTATTAGGAACAA
GACCAACCCGGGTCCGCCCGGCTCCGTTGGTGAACTCTGGATAACCTGGCCGATCGCACG
GTCTCTGCACCGGCGACGGATCCTTCGAATGTCTGCCCTATCAACTTTCGATGGTACGTT
ATGCGCCTACCATGGTCGTAACGGGTAACGGAGAATCAGGGTTCGATTCCGGAGAGGGAG
CTTGAGAAACGGCTACCACATCC
>HOIR5KG01ADPJW__(reversed) rank=0009349 x=39.5 y=10.0 length=441
CAAAGATTAAGCCATGCATGTCCAAGTACAAGCTTTCAAAAGCGAAACTGCGGATGGCTC
ATTAAATCAGTTATGGTTCCTTGGAGCGCATCCCCTTACATGGATAACTGTGGTAATTCT
AGAGCTAATACATGCAATCAAGCGCCGACCTTACGGGAGGCGTGCTCTTATTAGGAACAA
GACCAACCCGGGTCCGCCCGGCTCCGTTGGTGAACTCTGGATAACCTGGCCGATCGCACG
GTCTCTGCACCGGCGACGGATCCTTCGAATGTCTGCCCTATCAACTTTCGATGGTACGTT
ATGCGCCTACCATGGTCGTAACGGGTAACGGAGAATCAGGGTTCGATTCCGGAGAGGGAG
CTTGAGAAACGGCTACCACATCC
>HOIR5KG01AMX4Q__(reversed) rank=0009368 x=144.5 y=952.5 length=441
CAAAGATTAAGCCATGCATGTCCAAGTACAAGCTTTCAAAAGCGAAACTGCGGATGGCTC
ATTAAATCAGTTATGGTTCCTTGGAGCGCATCCCCTTACATGGATAACTGTGGTAATTCT
AGAGCTAATACATGCAATCAAGCGCCGACCTTACGGGAGGCGTGCTCTTATTAGGAACAA
GACCAACCCGGGTCCGCCCGGCTCCGTTGGTGAACTCTGGATAACCTGGCCGATCGCACG
GTCTCTGCACCGGCGACGGATCCTTCGAATGTCTGCCCTATCAACTTTCGATGGTACGTT
ATGCGCCTACCATGGTCGTAACGGGTAACGGAGAATCAGGGTTCGATTCCGGAGAGGGAG
CTTGAGAAACGGCTACCACATCC
>HOIR5KG01AADMR__(reversed) rank=0009390 x=1.0 y=241.5 length=441
CAAAGATTAAGCCATGCATGTCCAAGTACAAGCTTTCAAAAGCGAAACTGCGGATGGCTC
ATTAAATCAGTTATGGTTCCTTGGAGCGCATCCCCTTACATGGATAACTGTGGTAATTCT
AGAGCTAATACATGCAATCAAGCGCCGACCTTACGGGAGGCGTGCTCTTATTAGGAACAA
GACCAACCCGGGTCCGCCCGGCTCCGTTGGTGAACTCTGGATAACCTGGCCGATCGCACG
GTCTCTGCACCGGCGACGGATCCTTCGAATGTCTGCCCTATCAACTTTCGATGGTACGTT
ATGCGCCTACCATGGTCGTAACGGGTAACGGAGAATCAGGGTTCGATTCCGGAGAGGGAG
CTTGAGAAACGGCTACCACATCC
>HOIR5KG01AZ4RI__(reversed) rank=0009405 x=294.0 y=1676.0 length=441
CAAAGATTAAGCCATGCATGTCCAAGTACAAGCTTTCAAAAGCGAAACTGCGGATGGCTC
ATTAAATCAGTTATGGTTCCTTGGAGCGCATCCCCTTACATGGATAACTGTGGTAATTCT
AGAGCTAATACATGCAATCAAGCGCCGACCTTACGGGAGGCGTGCTCTTATTAGGAACAA
GACCAACCCGGGTCCGCCCGGCTCCGTTGGTGAACTCTGGATAACCTGGCCGATCGCACG
GTCTCTGCACCGGCGACGGATCCTTCGAATGTCTGCCCTATCAACTTTCGATGGTACGTT
ATGCGCCTACCATGGTCGTAACGGGTAACGGAGAATCAGGGTTCGATTCCGGAGAGGGAG
CTTGAGAAACGGCTACCACATCC
>HOIR5KG01BMQ44__(reversed) rank=0009447 x=552.0 y=342.0 length=441
CAAAGATTAAGCCATGCATGTCCAAGTACAAGCTTTCAAAAGCGAAACTGCGGATGGCTC
ATTAAATCAGTTATGGTTCCTTGGAGCGCATCCCCTTACATGGATAACTGTGGTAATTCT
AGAGCTAATACATGCAATCAAGCGCCGACCTTACGGGAGGCGTGCTCTTATTAGGAACAA
GACCAACCCGGGTCCGCCCGGCTCCGTTGGTGAACTCTGGATAACCTGGCCGATCGCACG
GTCTCTGCACCGGCGACGGATCCTTCGAATGTCTGCCCTATCAACTTTCGATGGTACGTT
ATGCGCCTACCATGGTCGTAACGGGTAACGGAGAATCAGGGTTCGATTCCGGAGAGGGAG
CTTGAGAAACGGCTACCACATCC
>HOIR5KG01ABGAM__(reversed) rank=0009471 x=13.0 y=1196.0 length=441
CAAAGATTAAGCCATGCATGTCCAAGTACAAGCTTTCAAAAGCGAAACTGCGGATGGCTC
ATTAAATCAGTTATGGTTCCTTGGAGCGCATCCCCTTACATGGATAACTGTGGTAATTCT
AGAGCTAATACATGCAATCAAGCGCCGACCTTACGGGAGGCGTGCTCTTATTAGGAACAA
GACCAACCCGGGTCCGCCCGGCTCCGTTGGTGAACTCTGGATAACCTGGCCGATCGCACG
GTCTCTGCACCGGCGACGGATCCTTCGAATGTCTGCCCTATCAACTTTCGATGGTACGTT
ATGCGCCTACCATGGTCGTAACGGGTAACGGAGAATCAGGGTTCGATTCCGGAGAGGGAG
CTTGAGAAACGGCTACCACATCC
>HOIR5KG01APII0__(reversed) rank=0009476 x=173.5 y=1914.0 length=441
CAAAGATTAAGCCATGCATGTCCAAGTACAAGCTTTCAAAAGCGAAACTGCGGATGGCTC
ATTAAATCAGTTATGGTTCCTTGGAGCGCATCCCCTTACATGGATAACTGTGGTAATTCT
AGAGCTAATACATGCAATCAAGCGCCGACCTTACGGGAGGCGTGCTCTTATTAGGAACAA
GACCAACCCGGGTCCGCCCGGCTCCGTTGGTGAACTCTGGATAACCTGGCCGATCGCACG
GTCTCTGCACCGGCGACGGATCCTTCGAATGTCTGCCCTATCAACTTTCGATGGTACGTT
ATGCGCCTACCATGGTCGTAACGGGTAACGGAGAATCAGGGTTCGATTCCGGAGAGGGAG
CTTGAGAAACGGCTACCACATCC
>HOIR5KG01AIEGI__(reversed) rank=0009487 x=92.0 y=1824.0 length=441
CAAAGATTAAGCCATGCATGTCCAAGTACAAGCTTTCAAAAGCGAAACTGCGGATGGCTC
ATTAAATCAGTTATGGTTCCTTGGAGCGCATCCCCTTACATGGATAACTGTGGTAATTCT
AGAGCTAATACATGCAATCAAGCGCCGACCTTACGGGAGGCGTGCTCTTATTAGGAACAA
GACCAACCCGGGTCCGCCCGGCTCCGTTGGTGAACTCTGGATAACCTGGCCGATCGCACG
GTCTCTGCACCGGCGACGGATCCTTCGAATGTCTGCCCTATCAACTTTCGATGGTACGTT
ATGCGCCTACCATGGTCGTAACGGGTAACGGAGAATCAGGGTTCGATTCCGGAGAGGGAG
CTTGAGAAACGGCTACCACATCC
>HOIR5KG01A11IE__(reversed) rank=0009507 x=316.0 y=660.5 length=441
CAAAGATTAAGCCATGCATGTCCAAGTACAAGCTTTCAAAAGCGAAACTGCGGATGGCTC
ATTAAATCAGTTATGGTTCCTTGGAGCGCATCCCCTTACATGGATAACTGTGGTAATTCT
AGAGCTAATACATGCAATCAAGCGCCGACCTTACGGGAGGCGTGCTCTTATTAGGAACAA
GACCAACCCGGGTCCGCCCGGCTCCGTTGGTGAACTCTGGATAACCTGGCCGATCGCACG
GTCTCTGCACCGGCGACGGATCCTTCGAATGTCTGCCCTATCAACTTTCGATGGTACGTT
ATGCGCCTACCATGGTCGTAACGGGTAACGGAGAATCAGGGTTCGATTCCGGAGAGGGAG
CTTGAGAAACGGCTACCACATCC
>HOIR5KG01ACT0S__(reversed) rank=0009513 x=29.0 y=106.5 length=441
CAAAGATTAAGCCATGCATGTCCAAGTACAAGCTTTCAAAAGCGAAACTGCGGATGGCTC
ATTAAATCAGTTATGGTTCCTTGGAGCGCATCCCCTTACATGGATAACTGTGGTAATTCT
AGAGCTAATACATGCAATCAAGCGCCGACCTTACGGGAGGCGTGCTCTTATTAGGAACAA
GACCAACCCGGGTCCGCCCGGCTCCGTTGGTGAACTCTGGATAACCTGGCCGATCGCACG
GTCTCTGCACCGGCGACGGATCCTTCGAATGTCTGCCCTATCAACTTTCGATGGTACGTT
ATGCGCCTACCATGGTCGTAACGGGTAACGGAGAATCAGGGTTCGATTCCGGAGAGGGAG
CTTGAGAAACGGCTACCACATCC
>HOIR5KG01BC3TA__(reversed) rank=0009532 x=442.0 y=764.0 length=441
CAAAGATTAAGCCATGCATGTCCAAGTACAAGCTTTCAAAAGCGAAACTGCGGATGGCTC
ATTAAATCAGTTATGGTTCCTTGGAGCGCATCCCCTTACATGGATAACTGTGGTAATTCT
AGAGCTAATACATGCAATCAAGCGCCGACCTTACGGGAGGCGTGCTCTTATTAGGAACAA
GACCAACCCGGGTCCGCCCGGCTCCGTTGGTGAACTCTGGATAACCTGGCCGATCGCACG
GTCTCTGCACCGGCGACGGATCCTTCGAATGTCTGCCCTATCAACTTTCGATGGTACGTT
ATGCGCCTACCATGGTCGTAACGGGTAACGGAGAATCAGGGTTCGATTCCGGAGAGGGAG
CTTGAGAAACGGCTACCACATCC
>HOIR5KG01BSJK2__(reversed) rank=0009545 x=618.5 y=148.0 length=441
CAAAGATTAAGCCATGCATGTCCAAGTACAAGCTTTCAAAAGCGAAACTGCGGATGGCTC
ATTAAATCAGTTATGGTTCCTTGGAGCGCATCCCCTTACATGGATAACTGTGGTAATTCT
AGAGCTAATACATGCAATCAAGCGCCGACCTTACGGGAGGCGTGCTCTTATTAGGAACAA
GACCAACCCGGGTCCGCCCGGCTCCGTTGGTGAACTCTGGATAACCTGGCCGATCGCACG
GTCTCTGCACCGGCGACGGATCCTTCGAATGTCTGCCCTATCAACTTTCGATGGTACGTT
ATGCGCCTACCATGGTCGTAACGGGTAACGGAGAATCAGGGTTCGATTCCGGAGAGGGAG
CTTGAGAAACGGCTACCACATCC
>HOIR5KG01ARLZQ__(reversed) rank=0009590 x=197.5 y=1412.0 length=441
CAAAGATTAAGCCATGCATGTCCAAGTACAAGCTTTCAAAAGCGAAACTGCGGATGGCTC
ATTAAATCAGTTATGGTTCCTTGGAGCGCATCCCCTTACATGGATAACTGTGGTAATTCT
AGAGCTAATACATGCAATCAAGCGCCGACCTTACGGGAGGCGTGCTCTTATTAGGAACAA
GACCAACCCGGGTCCGCCCGGCTCCGTTGGTGAACTCTGGATAACCTGGCCGATCGCACG
GTCTCTGCACCGGCGACGGATCCTTCGAATGTCTGCCCTATCAACTTTCGATGGTACGTT
ATGCGCCTACCATGGTCGTAACGGGTAACGGAGAATCAGGGTTCGATTCCGGAGAGGGAG
CTTGAGAAACGGCTACCACATCC
>HOIR5KG01ACUG7__(reversed) rank=0009641 x=29.0 y=697.5 length=441
CAAAGATTAAGCCATGCATGTCCAAGTACAAGCTTTCAAAAGCGAAACTGCGGATGGCTC
ATTAAATCAGTTATGGTTCCTTGGAGCGCATCCCCTTACATGGATAACTGTGGTAATTCT
AGAGCTAATACATGCAATCAAGCGCCGACCTTACGGGAGGCGTGCTCTTATTAGGAACAA
GACCAACCCGGGTCCGCCCGGCTCCGTTGGTGAACTCTGGATAACCTGGCCGATCGCACG
GTCTCTGCACCGGCGACGGATCCTTCGAATGTCTGCCCTATCAACTTTCGATGGTACGTT
ATGCGCCTACCATGGTCGTAACGGGTAACGGAGAATCAGGGTTCGATTCCGGAGAGGGAG
CTTGAGAAACGGCTACCACATCC
>HOIR5KG01AEI7U__(reversed) rank=0009726 x=48.5 y=1592.0 length=441
CAAAGATTAAGCCATGCATGTCCAAGTACAAGCTTTCAAAAGCGAAACTGCGGATGGCTC
ATTAAATCAGTTATGGTTCCTTGGAGCGCATCCCCTTACATGGATAACTGTGGTAATTCT
AGAGCTAATACATGCAATCAAGCGCCGACCTTACGGGAGGCGTGCTCTTATTAGGAACAA
GACCAACCCGGGTCCGCCCGGCTCCGTTGGTGAACTCTGGATAACCTGGCCGATCGCACG
GTCTCTGCACCGGCGACGGATCCTTCGAATGTCTGCCCTATCAACTTTCGATGGTACGTT
ATGCGCCTACCATGGTCGTAACGGGTAACGGAGAATCAGGGTTCGATTCCGGAGAGGGAG
CTTGAGAAACGGCTACCACATCC
>HOIR5KG01AG831__(reversed) rank=0009750 x=79.5 y=1487.0 length=441
CAAAGATTAAGCCATGCATGTCCAAGTACAAGCTTTCAAAAGCGAAACTGCGGATGGCTC
ATTAAATCAGTTATGGTTCCTTGGAGCGCATCCCCTTACATGGATAACTGTGGTAATTCT
AGAGCTAATACATGCAATCAAGCGCCGACCTTACGGGAGGCGTGCTCTTATTAGGAACAA
GACCAACCCGGGTCCGCCCGGCTCCGTTGGTGAACTCTGGATAACCTGGCCGATCGCACG
GTCTCTGCACCGGCGACGGATCCTTCGAATGTCTGCCCTATCAACTTTCGATGGTACGTT
ATGCGCCTACCATGGTCGTAACGGGTAACGGAGAATCAGGGTTCGATTCCGGAGAGGGAG
CTTGAGAAACGGCTACCACATCC
>HOIR5KG01BMHX6__(reversed) rank=0009958 x=549.0 y=716.0 length=441
CAAAGATTAAGCCATGCATGTCCAAGTACAAGCTTTCAAAAGCGAAACTGCGGATGGCTC
ATTAAATCAGTTATGGTTCCTTGGAGCGCATCCCCTTACATGGATAACTGTGGTAATTCT
AGAGCTAATACATGCAATCAAGCGCCGACCTTACGGGAGGCGTGCTCTTATTAGGAACAA
GACCAACCCGGGTCCGCCCGGCTCCGTTGGTGAACTCTGGATAACCTGGCCGATCGCACG
GTCTCTGCACCGGCGACGGATCCTTCGAATGTCTGCCCTATCAACTTTCGATGGTACGTT
ATGCGCCTACCATGGTCGTAACGGGTAACGGAGAATCAGGGTTCGATTCCGGAGAGGGAG
CTTGAGAAACGGCTACCACATCC
>HOIR5KG01AYFLD__(reversed) rank=0009986 x=275.0 y=223.0 length=441
CAAAGATTAAGCCATGCATGTCCAAGTACAAGCTTTCAAAAGCGAAACTGCGGATGGCTC
ATTAAATCAGTTATGGTTCCTTGGAGCGCATCCCCTTACATGGATAACTGTGGTAATTCT
AGAGCTAATACATGCAATCAAGCGCCGACCTTACGGGAGGCGTGCTCTTATTAGGAACAA
GACCAACCCGGGTCCGCCCGGCTCCGTTGGTGAACTCTGGATAACCTGGCCGATCGCACG
GTCTCTGCACCGGCGACGGATCCTTCGAATGTCTGCCCTATCAACTTTCGATGGTACGTT
ATGCGCCTACCATGGTCGTAACGGGTAACGGAGAATCAGGGTTCGATTCCGGAGAGGGAG
CTTGAGAAACGGCTACCACATCC
>HOIR5KG01B1SHK__(reversed) rank=0009999 x=723.5 y=1510.0 length=441
CAAAGATTAAGCCATGCATGTCCAAGTACAAGCTTTCAAAAGCGAAACTGCGGATGGCTC
ATTAAATCAGTTATGGTTCCTTGGAGCGCATCCCCTTACATGGATAACTGTGGTAATTCT
AGAGCTAATACATGCAATCAAGCGCCGACCTTACGGGAGGCGTGCTCTTATTAGGAACAA
GACCAACCCGGGTCCGCCCGGCTCCGTTGGTGAACTCTGGATAACCTGGCCGATCGCACG
GTCTCTGCACCGGCGACGGATCCTTCGAATGTCTGCCCTATCAACTTTCGATGGTACGTT
ATGCGCCTACCATGGTCGTAACGGGTAACGGAGAATCAGGGTTCGATTCCGGAGAGGGAG
CTTGAGAAACGGCTACCACATCC
>HOIR5KG01BBDCW__(reversed) rank=0010002 x=422.0 y=1742.5 length=441
CAAAGATTAAGCCATGCATGTCCAAGTACAAGCTTTCAAAAGCGAAACTGCGGATGGCTC
ATTAAATCAGTTATGGTTCCTTGGAGCGCATCCCCTTACATGGATAACTGTGGTAATTCT
AGAGCTAATACATGCAATCAAGCGCCGACCTTACGGGAGGCGTGCTCTTATTAGGAACAA
GACCAACCCGGGTCCGCCCGGCTCCGTTGGTGAACTCTGGATAACCTGGCCGATCGCACG
GTCTCTGCACCGGCGACGGATCCTTCGAATGTCTGCCCTATCAACTTTCGATGGTACGTT
ATGCGCCTACCATGGTCGTAACGGGTAACGGAGAATCAGGGTTCGATTCCGGAGAGGGAG
CTTGAGAAACGGCTACCACATCC
>HOIR5KG01BRKVR__(reversed) rank=0010040 x=607.0 y=229.5 length=441
CAAAGATTAAGCCATGCATGTCCAAGTACAAGCTTTCAAAAGCGAAACTGCGGATGGCTC
ATTAAATCAGTTATGGTTCCTTGGAGCGCATCCCCTTACATGGATAACTGTGGTAATTCT
AGAGCTAATACATGCAATCAAGCGCCGACCTTACGGGAGGCGTGCTCTTATTAGGAACAA
GACCAACCCGGGTCCGCCCGGCTCCGTTGGTGAACTCTGGATAACCTGGCCGATCGCACG
GTCTCTGCACCGGCGACGGATCCTTCGAATGTCTGCCCTATCAACTTTCGATGGTACGTT
ATGCGCCTACCATGGTCGTAACGGGTAACGGAGAATCAGGGTTCGATTCCGGAGAGGGAG
CTTGAGAAACGGCTACCACATCC
>HOIR5KG01A3O8X__(reversed) rank=0010063 x=335.5 y=255.0 length=441
CAAAGATTAAGCCATGCATGTCCAAGTACAAGCTTTCAAAAGCGAAACTGCGGATGGCTC
ATTAAATCAGTTATGGTTCCTTGGAGCGCATCCCCTTACATGGATAACTGTGGTAATTCT
AGAGCTAATACATGCAATCAAGCGCCGACCTTACGGGAGGCGTGCTCTTATTAGGAACAA
GACCAACCCGGGTCCGCCCGGCTCCGTTGGTGAACTCTGGATAACCTGGCCGATCGCACG
GTCTCTGCACCGGCGACGGATCCTTCGAATGTCTGCCCTATCAACTTTCGATGGTACGTT
ATGCGCCTACCATGGTCGTAACGGGTAACGGAGAATCAGGGTTCGATTCCGGAGAGGGAG
CTTGAGAAACGGCTACCACATCC
>HOIR5KG01AJE8N__(reversed) rank=0010075 x=104.0 y=341.0 length=441
CAAAGATTAAGCCATGCATGTCCAAGTACAAGCTTTCAAAAGCGAAACTGCGGATGGCTC
ATTAAATCAGTTATGGTTCCTTGGAGCGCATCCCCTTACATGGATAACTGTGGTAATTCT
AGAGCTAATACATGCAATCAAGCGCCGACCTTACGGGAGGCGTGCTCTTATTAGGAACAA
GACCAACCCGGGTCCGCCCGGCTCCGTTGGTGAACTCTGGATAACCTGGCCGATCGCACG
GTCTCTGCACCGGCGACGGATCCTTCGAATGTCTGCCCTATCAACTTTCGATGGTACGTT
ATGCGCCTACCATGGTCGTAACGGGTAACGGAGAATCAGGGTTCGATTCCGGAGAGGGAG
CTTGAGAAACGGCTACCACATCC
>HOIR5KG01BU7L5__(reversed) rank=0010083 x=648.0 y=1723.5 length=441
CAAAGATTAAGCCATGCATGTCCAAGTACAAGCTTTCAAAAGCGAAACTGCGGATGGCTC
ATTAAATCAGTTATGGTTCCTTGGAGCGCATCCCCTTACATGGATAACTGTGGTAATTCT
AGAGCTAATACATGCAATCAAGCGCCGACCTTACGGGAGGCGTGCTCTTATTAGGAACAA
GACCAACCCGGGTCCGCCCGGCTCCGTTGGTGAACTCTGGATAACCTGGCCGATCGCACG
GTCTCTGCACCGGCGACGGATCCTTCGAATGTCTGCCCTATCAACTTTCGATGGTACGTT
ATGCGCCTACCATGGTCGTAACGGGTAACGGAGAATCAGGGTTCGATTCCGGAGAGGGAG
CTTGAGAAACGGCTACCACATCC
>HOIR5KG01A6GKQ__(reversed) rank=0010097 x=366.5 y=2008.5 length=441
CAAAGATTAAGCCATGCATGTCCAAGTACAAGCTTTCAAAAGCGAAACTGCGGATGGCTC
ATTAAATCAGTTATGGTTCCTTGGAGCGCATCCCCTTACATGGATAACTGTGGTAATTCT
AGAGCTAATACATGCAATCAAGCGCCGACCTTACGGGAGGCGTGCTCTTATTAGGAACAA
GACCAACCCGGGTCCGCCCGGCTCCGTTGGTGAACTCTGGATAACCTGGCCGATCGCACG
GTCTCTGCACCGGCGACGGATCCTTCGAATGTCTGCCCTATCAACTTTCGATGGTACGTT
ATGCGCCTACCATGGTCGTAACGGGTAACGGAGAATCAGGGTTCGATTCCGGAGAGGGAG
CTTGAGAAACGGCTACCACATCC
>HOIR5KG01A4749__(reversed) rank=0010120 x=352.5 y=1771.0 length=441
CAAAGATTAAGCCATGCATGTCCAAGTACAAGCTTTCAAAAGCGAAACTGCGGATGGCTC
ATTAAATCAGTTATGGTTCCTTGGAGCGCATCCCCTTACATGGATAACTGTGGTAATTCT
AGAGCTAATACATGCAATCAAGCGCCGACCTTACGGGAGGCGTGCTCTTATTAGGAACAA
GACCAACCCGGGTCCGCCCGGCTCCGTTGGTGAACTCTGGATAACCTGGCCGATCGCACG
GTCTCTGCACCGGCGACGGATCCTTCGAATGTCTGCCCTATCAACTTTCGATGGTACGTT
ATGCGCCTACCATGGTCGTAACGGGTAACGGAGAATCAGGGTTCGATTCCGGAGAGGGAG
CTTGAGAAACGGCTACCACATCC
>HOIR5KG01B1I1M__(reversed) rank=0010143 x=720.0 y=1560.0 length=441
CAAAGATTAAGCCATGCATGTCCAAGTACAAGCTTTCAAAAGCGAAACTGCGGATGGCTC
ATTAAATCAGTTATGGTTCCTTGGAGCGCATCCCCTTACATGGATAACTGTGGTAATTCT
AGAGCTAATACATGCAATCAAGCGCCGACCTTACGGGAGGCGTGCTCTTATTAGGAACAA
GACCAACCCGGGTCCGCCCGGCTCCGTTGGTGAACTCTGGATAACCTGGCCGATCGCACG
GTCTCTGCACCGGCGACGGATCCTTCGAATGTCTGCCCTATCAACTTTCGATGGTACGTT
ATGCGCCTACCATGGTCGTAACGGGTAACGGAGAATCAGGGTTCGATTCCGGAGAGGGAG
CTTGAGAAACGGCTACCACATCC
>HOIR5KG01BMT5K__(reversed) rank=0010259 x=553.5 y=150.0 length=441
CAAAGATTAAGCCATGCATGTCCAAGTACAAGCTTTCAAAAGCGAAACTGCGGATGGCTC
ATTAAATCAGTTATGGTTCCTTGGAGCGCATCCCCTTACATGGATAACTGTGGTAATTCT
AGAGCTAATACATGCAATCAAGCGCCGACCTTACGGGAGGCGTGCTCTTATTAGGAACAA
GACCAACCCGGGTCCGCCCGGCTCCGTTGGTGAACTCTGGATAACCTGGCCGATCGCACG
GTCTCTGCACCGGCGACGGATCCTTCGAATGTCTGCCCTATCAACTTTCGATGGTACGTT
ATGCGCCTACCATGGTCGTAACGGGTAACGGAGAATCAGGGTTCGATTCCGGAGAGGGAG
CTTGAGAAACGGCTACCACATCC
>HOIR5KG01BVSNV__(reversed) rank=0010291 x=655.0 y=329.0 length=441
CAAAGATTAAGCCATGCATGTCCAAGTACAAGCTTTCAAAAGCGAAACTGCGGATGGCTC
ATTAAATCAGTTATGGTTCCTTGGAGCGCATCCCCTTACATGGATAACTGTGGTAATTCT
AGAGCTAATACATGCAATCAAGCGCCGACCTTACGGGAGGCGTGCTCTTATTAGGAACAA
GACCAACCCGGGTCCGCCCGGCTCCGTTGGTGAACTCTGGATAACCTGGCCGATCGCACG
GTCTCTGCACCGGCGACGGATCCTTCGAATGTCTGCCCTATCAACTTTCGATGGTACGTT
ATGCGCCTACCATGGTCGTAACGGGTAACGGAGAATCAGGGTTCGATTCCGGAGAGGGAG
CTTGAGAAACGGCTACCACATCC
>HOIR5KG01AHKUZ__(reversed) rank=0010303 x=83.0 y=329.5 length=441
CAAAGATTAAGCCATGCATGTCCAAGTACAAGCTTTCAAAAGCGAAACTGCGGATGGCTC
ATTAAATCAGTTATGGTTCCTTGGAGCGCATCCCCTTACATGGATAACTGTGGTAATTCT
AGAGCTAATACATGCAATCAAGCGCCGACCTTACGGGAGGCGTGCTCTTATTAGGAACAA
GACCAACCCGGGTCCGCCCGGCTCCGTTGGTGAACTCTGGATAACCTGGCCGATCGCACG
GTCTCTGCACCGGCGACGGATCCTTCGAATGTCTGCCCTATCAACTTTCGATGGTACGTT
ATGCGCCTACCATGGTCGTAACGGGTAACGGAGAATCAGGGTTCGATTCCGGAGAGGGAG
CTTGAGAAACGGCTACCACATCC
>HOIR5KG01AAXOC__(reversed) rank=0010332 x=7.0 y=1642.5 length=441
CAAAGATTAAGCCATGCATGTCCAAGTACAAGCTTTCAAAAGCGAAACTGCGGATGGCTC
ATTAAATCAGTTATGGTTCCTTGGAGCGCATCCCCTTACATGGATAACTGTGGTAATTCT
AGAGCTAATACATGCAATCAAGCGCCGACCTTACGGGAGGCGTGCTCTTATTAGGAACAA
GACCAACCCGGGTCCGCCCGGCTCCGTTGGTGAACTCTGGATAACCTGGCCGATCGCACG
GTCTCTGCACCGGCGACGGATCCTTCGAATGTCTGCCCTATCAACTTTCGATGGTACGTT
ATGCGCCTACCATGGTCGTAACGGGTAACGGAGAATCAGGGTTCGATTCCGGAGAGGGAG
CTTGAGAAACGGCTACCACATCC
>HOIR5KG01A5GAJ__(reversed) rank=0010337 x=355.0 y=41.0 length=441
CAAAGATTAAGCCATGCATGTCCAAGTACAAGCTTTCAAAAGCGAAACTGCGGATGGCTC
ATTAAATCAGTTATGGTTCCTTGGAGCGCATCCCCTTACATGGATAACTGTGGTAATTCT
AGAGCTAATACATGCAATCAAGCGCCGACCTTACGGGAGGCGTGCTCTTATTAGGAACAA
GACCAACCCGGGTCCGCCCGGCTCCGTTGGTGAACTCTGGATAACCTGGCCGATCGCACG
GTCTCTGCACCGGCGACGGATCCTTCGAATGTCTGCCCTATCAACTTTCGATGGTACGTT
ATGCGCCTACCATGGTCGTAACGGGTAACGGAGAATCAGGGTTCGATTCCGGAGAGGGAG
CTTGAGAAACGGCTACCACATCC
>HOIR5KG01BGCHB__(reversed) rank=0010374 x=479.0 y=413.5 length=441
CAAAGATTAAGCCATGCATGTCCAAGTACAAGCTTTCAAAAGCGAAACTGCGGATGGCTC
ATTAAATCAGTTATGGTTCCTTGGAGCGCATCCCCTTACATGGATAACTGTGGTAATTCT
AGAGCTAATACATGCAATCAAGCGCCGACCTTACGGGAGGCGTGCTCTTATTAGGAACAA
GACCAACCCGGGTCCGCCCGGCTCCGTTGGTGAACTCTGGATAACCTGGCCGATCGCACG
GTCTCTGCACCGGCGACGGATCCTTCGAATGTCTGCCCTATCAACTTTCGATGGTACGTT
ATGCGCCTACCATGGTCGTAACGGGTAACGGAGAATCAGGGTTCGATTCCGGAGAGGGAG
CTTGAGAAACGGCTACCACATCC
>HOIR5KG01A59V2__(reversed) rank=0010375 x=364.0 y=1536.5 length=441
CAAAGATTAAGCCATGCATGTCCAAGTACAAGCTTTCAAAAGCGAAACTGCGGATGGCTC
ATTAAATCAGTTATGGTTCCTTGGAGCGCATCCCCTTACATGGATAACTGTGGTAATTCT
AGAGCTAATACATGCAATCAAGCGCCGACCTTACGGGAGGCGTGCTCTTATTAGGAACAA
GACCAACCCGGGTCCGCCCGGCTCCGTTGGTGAACTCTGGATAACCTGGCCGATCGCACG
GTCTCTGCACCGGCGACGGATCCTTCGAATGTCTGCCCTATCAACTTTCGATGGTACGTT
ATGCGCCTACCATGGTCGTAACGGGTAACGGAGAATCAGGGTTCGATTCCGGAGAGGGAG
CTTGAGAAACGGCTACCACATCC
>HOIR5KG01BK0K8__(reversed) rank=0010403 x=532.0 y=1194.0 length=441
CAAAGATTAAGCCATGCATGTCCAAGTACAAGCTTTCAAAAGCGAAACTGCGGATGGCTC
ATTAAATCAGTTATGGTTCCTTGGAGCGCATCCCCTTACATGGATAACTGTGGTAATTCT
AGAGCTAATACATGCAATCAAGCGCCGACCTTACGGGAGGCGTGCTCTTATTAGGAACAA
GACCAACCCGGGTCCGCCCGGCTCCGTTGGTGAACTCTGGATAACCTGGCCGATCGCACG
GTCTCTGCACCGGCGACGGATCCTTCGAATGTCTGCCCTATCAACTTTCGATGGTACGTT
ATGCGCCTACCATGGTCGTAACGGGTAACGGAGAATCAGGGTTCGATTCCGGAGAGGGAG
CTTGAGAAACGGCTACCACATCC
>HOIR5KG01BY80Y__(reversed) rank=0010430 x=694.0 y=1760.5 length=441
CAAAGATTAAGCCATGCATGTCCAAGTACAAGCTTTCAAAAGCGAAACTGCGGATGGCTC
ATTAAATCAGTTATGGTTCCTTGGAGCGCATCCCCTTACATGGATAACTGTGGTAATTCT
AGAGCTAATACATGCAATCAAGCGCCGACCTTACGGGAGGCGTGCTCTTATTAGGAACAA
GACCAACCCGGGTCCGCCCGGCTCCGTTGGTGAACTCTGGATAACCTGGCCGATCGCACG
GTCTCTGCACCGGCGACGGATCCTTCGAATGTCTGCCCTATCAACTTTCGATGGTACGTT
ATGCGCCTACCATGGTCGTAACGGGTAACGGAGAATCAGGGTTCGATTCCGGAGAGGGAG
CTTGAGAAACGGCTACCACATCC
>HOIR5KG01A6PB8__(reversed) rank=0010515 x=369.0 y=1078.0 length=441
CAAAGATTAAGCCATGCATGTCCAAGTACAAGCTTTCAAAAGCGAAACTGCGGATGGCTC
ATTAAATCAGTTATGGTTCCTTGGAGCGCATCCCCTTACATGGATAACTGTGGTAATTCT
AGAGCTAATACATGCAATCAAGCGCCGACCTTACGGGAGGCGTGCTCTTATTAGGAACAA
GACCAACCCGGGTCCGCCCGGCTCCGTTGGTGAACTCTGGATAACCTGGCCGATCGCACG
GTCTCTGCACCGGCGACGGATCCTTCGAATGTCTGCCCTATCAACTTTCGATGGTACGTT
ATGCGCCTACCATGGTCGTAACGGGTAACGGAGAATCAGGGTTCGATTCCGGAGAGGGAG
CTTGAGAAACGGCTACCACATCC
>HOIR5KG01A9I6W__(reversed) rank=0010595 x=401.0 y=2006.0 length=441
CAAAGATTAAGCCATGCATGTCCAAGTACAAGCTTTCAAAAGCGAAACTGCGGATGGCTC
ATTAAATCAGTTATGGTTCCTTGGAGCGCATCCCCTTACATGGATAACTGTGGTAATTCT
AGAGCTAATACATGCAATCAAGCGCCGACCTTACGGGAGGCGTGCTCTTATTAGGAACAA
GACCAACCCGGGTCCGCCCGGCTCCGTTGGTGAACTCTGGATAACCTGGCCGATCGCACG
GTCTCTGCACCGGCGACGGATCCTTCGAATGTCTGCCCTATCAACTTTCGATGGTACGTT
ATGCGCCTACCATGGTCGTAACGGGTAACGGAGAATCAGGGTTCGATTCCGGAGAGGGAG
CTTGAGAAACGGCTACCACATCC
>HOIR5KG01BIT44__(reversed) rank=0010616 x=507.0 y=1926.5 length=441
CAAAGATTAAGCCATGCATGTCCAAGTACAAGCTTTCAAAAGCGAAACTGCGGATGGCTC
ATTAAATCAGTTATGGTTCCTTGGAGCGCATCCCCTTACATGGATAACTGTGGTAATTCT
AGAGCTAATACATGCAATCAAGCGCCGACCTTACGGGAGGCGTGCTCTTATTAGGAACAA
GACCAACCCGGGTCCGCCCGGCTCCGTTGGTGAACTCTGGATAACCTGGCCGATCGCACG
GTCTCTGCACCGGCGACGGATCCTTCGAATGTCTGCCCTATCAACTTTCGATGGTACGTT
ATGCGCCTACCATGGTCGTAACGGGTAACGGAGAATCAGGGTTCGATTCCGGAGAGGGAG
CTTGAGAAACGGCTACCACATCC
>HOIR5KG01BYMVZ__(reversed) rank=0010647 x=687.0 y=1741.0 length=441
CAAAGATTAAGCCATGCATGTCCAAGTACAAGCTTTCAAAAGCGAAACTGCGGATGGCTC
ATTAAATCAGTTATGGTTCCTTGGAGCGCATCCCCTTACATGGATAACTGTGGTAATTCT
AGAGCTAATACATGCAATCAAGCGCCGACCTTACGGGAGGCGTGCTCTTATTAGGAACAA
GACCAACCCGGGTCCGCCCGGCTCCGTTGGTGAACTCTGGATAACCTGGCCGATCGCACG
GTCTCTGCACCGGCGACGGATCCTTCGAATGTCTGCCCTATCAACTTTCGATGGTACGTT
ATGCGCCTACCATGGTCGTAACGGGTAACGGAGAATCAGGGTTCGATTCCGGAGAGGGAG
CTTGAGAAACGGCTACCACATCC
>HOIR5KG01BV6AX__(reversed) rank=0010721 x=659.0 y=1623.0 length=441
CAAAGATTAAGCCATGCATGTCCAAGTACAAGCTTTCAAAAGCGAAACTGCGGATGGCTC
ATTAAATCAGTTATGGTTCCTTGGAGCGCATCCCCTTACATGGATAACTGTGGTAATTCT
AGAGCTAATACATGCAATCAAGCGCCGACCTTACGGGAGGCGTGCTCTTATTAGGAACAA
GACCAACCCGGGTCCGCCCGGCTCCGTTGGTGAACTCTGGATAACCTGGCCGATCGCACG
GTCTCTGCACCGGCGACGGATCCTTCGAATGTCTGCCCTATCAACTTTCGATGGTACGTT
ATGCGCCTACCATGGTCGTAACGGGTAACGGAGAATCAGGGTTCGATTCCGGAGAGGGAG
CTTGAGAAACGGCTACCACATCC
>HOIR5KG01ALM85__(reversed) rank=0010797 x=129.0 y=1639.0 length=441
CAAAGATTAAGCCATGCATGTCCAAGTACAAGCTTTCAAAAGCGAAACTGCGGATGGCTC
ATTAAATCAGTTATGGTTCCTTGGAGCGCATCCCCTTACATGGATAACTGTGGTAATTCT
AGAGCTAATACATGCAATCAAGCGCCGACCTTACGGGAGGCGTGCTCTTATTAGGAACAA
GACCAACCCGGGTCCGCCCGGCTCCGTTGGTGAACTCTGGATAACCTGGCCGATCGCACG
GTCTCTGCACCGGCGACGGATCCTTCGAATGTCTGCCCTATCAACTTTCGATGGTACGTT
ATGCGCCTACCATGGTCGTAACGGGTAACGGAGAATCAGGGTTCGATTCCGGAGAGGGAG
CTTGAGAAACGGCTACCACATCC
>HOIR5KG01AAKF1__(reversed) rank=0010800 x=3.0 y=879.0 length=441
CAAAGATTAAGCCATGCATGTCCAAGTACAAGCTTTCAAAAGCGAAACTGCGGATGGCTC
ATTAAATCAGTTATGGTTCCTTGGAGCGCATCCCCTTACATGGATAACTGTGGTAATTCT
AGAGCTAATACATGCAATCAAGCGCCGACCTTACGGGAGGCGTGCTCTTATTAGGAACAA
GACCAACCCGGGTCCGCCCGGCTCCGTTGGTGAACTCTGGATAACCTGGCCGATCGCACG
GTCTCTGCACCGGCGACGGATCCTTCGAATGTCTGCCCTATCAACTTTCGATGGTACGTT
ATGCGCCTACCATGGTCGTAACGGGTAACGGAGAATCAGGGTTCGATTCCGGAGAGGGAG
CTTGAGAAACGGCTACCACATCC
>HOIR5KG01BY2SF__(reversed) rank=0010824 x=692.5 y=1869.5 length=441
CAAAGATTAAGCCATGCATGTCCAAGTACAAGCTTTCAAAAGCGAAACTGCGGATGGCTC
ATTAAATCAGTTATGGTTCCTTGGAGCGCATCCCCTTACATGGATAACTGTGGTAATTCT
AGAGCTAATACATGCAATCAAGCGCCGACCTTACGGGAGGCGTGCTCTTATTAGGAACAA
GACCAACCCGGGTCCGCCCGGCTCCGTTGGTGAACTCTGGATAACCTGGCCGATCGCACG
GTCTCTGCACCGGCGACGGATCCTTCGAATGTCTGCCCTATCAACTTTCGATGGTACGTT
ATGCGCCTACCATGGTCGTAACGGGTAACGGAGAATCAGGGTTCGATTCCGGAGAGGGAG
CTTGAGAAACGGCTACCACATCC
>HOIR5KG01AP034__(reversed) rank=0010842 x=179.0 y=1426.0 length=441
CAAAGATTAAGCCATGCATGTCCAAGTACAAGCTTTCAAAAGCGAAACTGCGGATGGCTC
ATTAAATCAGTTATGGTTCCTTGGAGCGCATCCCCTTACATGGATAACTGTGGTAATTCT
AGAGCTAATACATGCAATCAAGCGCCGACCTTACGGGAGGCGTGCTCTTATTAGGAACAA
GACCAACCCGGGTCCGCCCGGCTCCGTTGGTGAACTCTGGATAACCTGGCCGATCGCACG
GTCTCTGCACCGGCGACGGATCCTTCGAATGTCTGCCCTATCAACTTTCGATGGTACGTT
ATGCGCCTACCATGGTCGTAACGGGTAACGGAGAATCAGGGTTCGATTCCGGAGAGGGAG
CTTGAGAAACGGCTACCACATCC
>HOIR5KG01A7T85__(reversed) rank=0010902 x=382.0 y=855.0 length=441
CAAAGATTAAGCCATGCATGTCCAAGTACAAGCTTTCAAAAGCGAAACTGCGGATGGCTC
ATTAAATCAGTTATGGTTCCTTGGAGCGCATCCCCTTACATGGATAACTGTGGTAATTCT
AGAGCTAATACATGCAATCAAGCGCCGACCTTACGGGAGGCGTGCTCTTATTAGGAACAA
GACCAACCCGGGTCCGCCCGGCTCCGTTGGTGAACTCTGGATAACCTGGCCGATCGCACG
GTCTCTGCACCGGCGACGGATCCTTCGAATGTCTGCCCTATCAACTTTCGATGGTACGTT
ATGCGCCTACCATGGTCGTAACGGGTAACGGAGAATCAGGGTTCGATTCCGGAGAGGGAG
CTTGAGAAACGGCTACCACATCC
>HOIR5KG01AVEBG__(reversed) rank=0010928 x=240.0 y=1962.0 length=441
CAAAGATTAAGCCATGCATGTCCAAGTACAAGCTTTCAAAAGCGAAACTGCGGATGGCTC
ATTAAATCAGTTATGGTTCCTTGGAGCGCATCCCCTTACATGGATAACTGTGGTAATTCT
AGAGCTAATACATGCAATCAAGCGCCGACCTTACGGGAGGCGTGCTCTTATTAGGAACAA
GACCAACCCGGGTCCGCCCGGCTCCGTTGGTGAACTCTGGATAACCTGGCCGATCGCACG
GTCTCTGCACCGGCGACGGATCCTTCGAATGTCTGCCCTATCAACTTTCGATGGTACGTT
ATGCGCCTACCATGGTCGTAACGGGTAACGGAGAATCAGGGTTCGATTCCGGAGAGGGAG
CTTGAGAAACGGCTACCACATCC
>HOIR5KG01AV9CP__(reversed) rank=0010982 x=250.0 y=1223.5 length=441
CAAAGATTAAGCCATGCATGTCCAAGTACAAGCTTTCAAAAGCGAAACTGCGGATGGCTC
ATTAAATCAGTTATGGTTCCTTGGAGCGCATCCCCTTACATGGATAACTGTGGTAATTCT
AGAGCTAATACATGCAATCAAGCGCCGACCTTACGGGAGGCGTGCTCTTATTAGGAACAA
GACCAACCCGGGTCCGCCCGGCTCCGTTGGTGAACTCTGGATAACCTGGCCGATCGCACG
GTCTCTGCACCGGCGACGGATCCTTCGAATGTCTGCCCTATCAACTTTCGATGGTACGTT
ATGCGCCTACCATGGTCGTAACGGGTAACGGAGAATCAGGGTTCGATTCCGGAGAGGGAG
CTTGAGAAACGGCTACCACATCC
>HOIR5KG01A4UET__(reversed) rank=0011136 x=348.0 y=355.0 length=441
CAAAGATTAAGCCATGCATGTCCAAGTACAAGCTTTCAAAAGCGAAACTGCGGATGGCTC
ATTAAATCAGTTATGGTTCCTTGGAGCGCATCCCCTTACATGGATAACTGTGGTAATTCT
AGAGCTAATACATGCAATCAAGCGCCGACCTTACGGGAGGCGTGCTCTTATTAGGAACAA
GACCAACCCGGGTCCGCCCGGCTCCGTTGGTGAACTCTGGATAACCTGGCCGATCGCACG
GTCTCTGCACCGGCGACGGATCCTTCGAATGTCTGCCCTATCAACTTTCGATGGTACGTT
ATGCGCCTACCATGGTCGTAACGGGTAACGGAGAATCAGGGTTCGATTCCGGAGAGGGAG
CTTGAGAAACGGCTACCACATCC
>HOIR5KG01AG5HX__(reversed) rank=0011160 x=78.5 y=899.5 length=441
CAAAGATTAAGCCATGCATGTCCAAGTACAAGCTTTCAAAAGCGAAACTGCGGATGGCTC
ATTAAATCAGTTATGGTTCCTTGGAGCGCATCCCCTTACATGGATAACTGTGGTAATTCT
AGAGCTAATACATGCAATCAAGCGCCGACCTTACGGGAGGCGTGCTCTTATTAGGAACAA
GACCAACCCGGGTCCGCCCGGCTCCGTTGGTGAACTCTGGATAACCTGGCCGATCGCACG
GTCTCTGCACCGGCGACGGATCCTTCGAATGTCTGCCCTATCAACTTTCGATGGTACGTT
ATGCGCCTACCATGGTCGTAACGGGTAACGGAGAATCAGGGTTCGATTCCGGAGAGGGAG
CTTGAGAAACGGCTACCACATCC
>HOIR5KG01AY5X3__(reversed) rank=0011249 x=283.0 y=1609.0 length=441
CAAAGATTAAGCCATGCATGTCCAAGTACAAGCTTTCAAAAGCGAAACTGCGGATGGCTC
ATTAAATCAGTTATGGTTCCTTGGAGCGCATCCCCTTACATGGATAACTGTGGTAATTCT
AGAGCTAATACATGCAATCAAGCGCCGACCTTACGGGAGGCGTGCTCTTATTAGGAACAA
GACCAACCCGGGTCCGCCCGGCTCCGTTGGTGAACTCTGGATAACCTGGCCGATCGCACG
GTCTCTGCACCGGCGACGGATCCTTCGAATGTCTGCCCTATCAACTTTCGATGGTACGTT
ATGCGCCTACCATGGTCGTAACGGGTAACGGAGAATCAGGGTTCGATTCCGGAGAGGGAG
CTTGAGAAACGGCTACCACATCC
>HOIR5KG01ARLZ7__(reversed) rank=0011276 x=197.0 y=1429.5 length=441
CAAAGATTAAGCCATGCATGTCCAAGTACAAGCTTTCAAAAGCGAAACTGCGGATGGCTC
ATTAAATCAGTTATGGTTCCTTGGAGCGCATCCCCTTACATGGATAACTGTGGTAATTCT
AGAGCTAATACATGCAATCAAGCGCCGACCTTACGGGAGGCGTGCTCTTATTAGGAACAA
GACCAACCCGGGTCCGCCCGGCTCCGTTGGTGAACTCTGGATAACCTGGCCGATCGCACG
GTCTCTGCACCGGCGACGGATCCTTCGAATGTCTGCCCTATCAACTTTCGATGGTACGTT
ATGCGCCTACCATGGTCGTAACGGGTAACGGAGAATCAGGGTTCGATTCCGGAGAGGGAG
CTTGAGAAACGGCTACCACATCC
>HOIR5KG01AKRSA__(reversed) rank=0011302 x=119.5 y=1816.5 length=441
CAAAGATTAAGCCATGCATGTCCAAGTACAAGCTTTCAAAAGCGAAACTGCGGATGGCTC
ATTAAATCAGTTATGGTTCCTTGGAGCGCATCCCCTTACATGGATAACTGTGGTAATTCT
AGAGCTAATACATGCAATCAAGCGCCGACCTTACGGGAGGCGTGCTCTTATTAGGAACAA
GACCAACCCGGGTCCGCCCGGCTCCGTTGGTGAACTCTGGATAACCTGGCCGATCGCACG
GTCTCTGCACCGGCGACGGATCCTTCGAATGTCTGCCCTATCAACTTTCGATGGTACGTT
ATGCGCCTACCATGGTCGTAACGGGTAACGGAGAATCAGGGTTCGATTCCGGAGAGGGAG
CTTGAGAAACGGCTACCACATCC
>HOIR5KG01BMFD9__(reversed) rank=0011338 x=548.5 y=1503.0 length=441
CAAAGATTAAGCCATGCATGTCCAAGTACAAGCTTTCAAAAGCGAAACTGCGGATGGCTC
ATTAAATCAGTTATGGTTCCTTGGAGCGCATCCCCTTACATGGATAACTGTGGTAATTCT
AGAGCTAATACATGCAATCAAGCGCCGACCTTACGGGAGGCGTGCTCTTATTAGGAACAA
GACCAACCCGGGTCCGCCCGGCTCCGTTGGTGAACTCTGGATAACCTGGCCGATCGCACG
GTCTCTGCACCGGCGACGGATCCTTCGAATGTCTGCCCTATCAACTTTCGATGGTACGTT
ATGCGCCTACCATGGTCGTAACGGGTAACGGAGAATCAGGGTTCGATTCCGGAGAGGGAG
CTTGAGAAACGGCTACCACATCC
>HOIR5KG01AZH4B__(reversed) rank=0011368 x=287.0 y=1001.0 length=441
CAAAGATTAAGCCATGCATGTCCAAGTACAAGCTTTCAAAAGCGAAACTGCGGATGGCTC
ATTAAATCAGTTATGGTTCCTTGGAGCGCATCCCCTTACATGGATAACTGTGGTAATTCT
AGAGCTAATACATGCAATCAAGCGCCGACCTTACGGGAGGCGTGCTCTTATTAGGAACAA
GACCAACCCGGGTCCGCCCGGCTCCGTTGGTGAACTCTGGATAACCTGGCCGATCGCACG
GTCTCTGCACCGGCGACGGATCCTTCGAATGTCTGCCCTATCAACTTTCGATGGTACGTT
ATGCGCCTACCATGGTCGTAACGGGTAACGGAGAATCAGGGTTCGATTCCGGAGAGGGAG
CTTGAGAAACGGCTACCACATCC
>HOIR5KG01AHO70__(reversed) rank=0011372 x=84.0 y=1886.5 length=441
CAAAGATTAAGCCATGCATGTCCAAGTACAAGCTTTCAAAAGCGAAACTGCGGATGGCTC
ATTAAATCAGTTATGGTTCCTTGGAGCGCATCCCCTTACATGGATAACTGTGGTAATTCT
AGAGCTAATACATGCAATCAAGCGCCGACCTTACGGGAGGCGTGCTCTTATTAGGAACAA
GACCAACCCGGGTCCGCCCGGCTCCGTTGGTGAACTCTGGATAACCTGGCCGATCGCACG
GTCTCTGCACCGGCGACGGATCCTTCGAATGTCTGCCCTATCAACTTTCGATGGTACGTT
ATGCGCCTACCATGGTCGTAACGGGTAACGGAGAATCAGGGTTCGATTCCGGAGAGGGAG
CTTGAGAAACGGCTACCACATCC
>HOIR5KG01AEYV1__(reversed) rank=0011379 x=53.0 y=1423.5 length=441
CAAAGATTAAGCCATGCATGTCCAAGTACAAGCTTTCAAAAGCGAAACTGCGGATGGCTC
ATTAAATCAGTTATGGTTCCTTGGAGCGCATCCCCTTACATGGATAACTGTGGTAATTCT
AGAGCTAATACATGCAATCAAGCGCCGACCTTACGGGAGGCGTGCTCTTATTAGGAACAA
GACCAACCCGGGTCCGCCCGGCTCCGTTGGTGAACTCTGGATAACCTGGCCGATCGCACG
GTCTCTGCACCGGCGACGGATCCTTCGAATGTCTGCCCTATCAACTTTCGATGGTACGTT
ATGCGCCTACCATGGTCGTAACGGGTAACGGAGAATCAGGGTTCGATTCCGGAGAGGGAG
CTTGAGAAACGGCTACCACATCC
>HOIR5KG01AVZ3F__(reversed) rank=0011385 x=247.0 y=1513.0 length=441
CAAAGATTAAGCCATGCATGTCCAAGTACAAGCTTTCAAAAGCGAAACTGCGGATGGCTC
ATTAAATCAGTTATGGTTCCTTGGAGCGCATCCCCTTACATGGATAACTGTGGTAATTCT
AGAGCTAATACATGCAATCAAGCGCCGACCTTACGGGAGGCGTGCTCTTATTAGGAACAA
GACCAACCCGGGTCCGCCCGGCTCCGTTGGTGAACTCTGGATAACCTGGCCGATCGCACG
GTCTCTGCACCGGCGACGGATCCTTCGAATGTCTGCCCTATCAACTTTCGATGGTACGTT
ATGCGCCTACCATGGTCGTAACGGGTAACGGAGAATCAGGGTTCGATTCCGGAGAGGGAG
CTTGAGAAACGGCTACCACATCC
>HOIR5KG01A0A84__(reversed) rank=0011399 x=296.0 y=1894.0 length=441
CAAAGATTAAGCCATGCATGTCCAAGTACAAGCTTTCAAAAGCGAAACTGCGGATGGCTC
ATTAAATCAGTTATGGTTCCTTGGAGCGCATCCCCTTACATGGATAACTGTGGTAATTCT
AGAGCTAATACATGCAATCAAGCGCCGACCTTACGGGAGGCGTGCTCTTATTAGGAACAA
GACCAACCCGGGTCCGCCCGGCTCCGTTGGTGAACTCTGGATAACCTGGCCGATCGCACG
GTCTCTGCACCGGCGACGGATCCTTCGAATGTCTGCCCTATCAACTTTCGATGGTACGTT
ATGCGCCTACCATGGTCGTAACGGGTAACGGAGAATCAGGGTTCGATTCCGGAGAGGGAG
CTTGAGAAACGGCTACCACATCC
>HOIR5KG01BZFAC__(reversed) rank=0011433 x=696.0 y=1682.5 length=441
CAAAGATTAAGCCATGCATGTCCAAGTACAAGCTTTCAAAAGCGAAACTGCGGATGGCTC
ATTAAATCAGTTATGGTTCCTTGGAGCGCATCCCCTTACATGGATAACTGTGGTAATTCT
AGAGCTAATACATGCAATCAAGCGCCGACCTTACGGGAGGCGTGCTCTTATTAGGAACAA
GACCAACCCGGGTCCGCCCGGCTCCGTTGGTGAACTCTGGATAACCTGGCCGATCGCACG
GTCTCTGCACCGGCGACGGATCCTTCGAATGTCTGCCCTATCAACTTTCGATGGTACGTT
ATGCGCCTACCATGGTCGTAACGGGTAACGGAGAATCAGGGTTCGATTCCGGAGAGGGAG
CTTGAGAAACGGCTACCACATCC
>HOIR5KG01AF3ZF__(reversed) rank=0011451 x=66.0 y=1433.5 length=441
CAAAGATTAAGCCATGCATGTCCAAGTACAAGCTTTCAAAAGCGAAACTGCGGATGGCTC
ATTAAATCAGTTATGGTTCCTTGGAGCGCATCCCCTTACATGGATAACTGTGGTAATTCT
AGAGCTAATACATGCAATCAAGCGCCGACCTTACGGGAGGCGTGCTCTTATTAGGAACAA
GACCAACCCGGGTCCGCCCGGCTCCGTTGGTGAACTCTGGATAACCTGGCCGATCGCACG
GTCTCTGCACCGGCGACGGATCCTTCGAATGTCTGCCCTATCAACTTTCGATGGTACGTT
ATGCGCCTACCATGGTCGTAACGGGTAACGGAGAATCAGGGTTCGATTCCGGAGAGGGAG
CTTGAGAAACGGCTACCACATCC
>HOIR5KG01A9BNL__(reversed) rank=0011454 x=399.0 y=431.0 length=441
CAAAGATTAAGCCATGCATGTCCAAGTACAAGCTTTCAAAAGCGAAACTGCGGATGGCTC
ATTAAATCAGTTATGGTTCCTTGGAGCGCATCCCCTTACATGGATAACTGTGGTAATTCT
AGAGCTAATACATGCAATCAAGCGCCGACCTTACGGGAGGCGTGCTCTTATTAGGAACAA
GACCAACCCGGGTCCGCCCGGCTCCGTTGGTGAACTCTGGATAACCTGGCCGATCGCACG
GTCTCTGCACCGGCGACGGATCCTTCGAATGTCTGCCCTATCAACTTTCGATGGTACGTT
ATGCGCCTACCATGGTCGTAACGGGTAACGGAGAATCAGGGTTCGATTCCGGAGAGGGAG
CTTGAGAAACGGCTACCACATCC
>HOIR5KG01AZEII__(reversed) rank=0011497 x=286.0 y=424.0 length=441
CAAAGATTAAGCCATGCATGTCCAAGTACAAGCTTTCAAAAGCGAAACTGCGGATGGCTC
ATTAAATCAGTTATGGTTCCTTGGAGCGCATCCCCTTACATGGATAACTGTGGTAATTCT
AGAGCTAATACATGCAATCAAGCGCCGACCTTACGGGAGGCGTGCTCTTATTAGGAACAA
GACCAACCCGGGTCCGCCCGGCTCCGTTGGTGAACTCTGGATAACCTGGCCGATCGCACG
GTCTCTGCACCGGCGACGGATCCTTCGAATGTCTGCCCTATCAACTTTCGATGGTACGTT
ATGCGCCTACCATGGTCGTAACGGGTAACGGAGAATCAGGGTTCGATTCCGGAGAGGGAG
CTTGAGAAACGGCTACCACATCC
>HOIR5KG01AESC3__(reversed) rank=0011503 x=51.0 y=1157.0 length=441
CAAAGATTAAGCCATGCATGTCCAAGTACAAGCTTTCAAAAGCGAAACTGCGGATGGCTC
ATTAAATCAGTTATGGTTCCTTGGAGCGCATCCCCTTACATGGATAACTGTGGTAATTCT
AGAGCTAATACATGCAATCAAGCGCCGACCTTACGGGAGGCGTGCTCTTATTAGGAACAA
GACCAACCCGGGTCCGCCCGGCTCCGTTGGTGAACTCTGGATAACCTGGCCGATCGCACG
GTCTCTGCACCGGCGACGGATCCTTCGAATGTCTGCCCTATCAACTTTCGATGGTACGTT
ATGCGCCTACCATGGTCGTAACGGGTAACGGAGAATCAGGGTTCGATTCCGGAGAGGGAG
CTTGAGAAACGGCTACCACATCC
>HOIR5KG01AL12X__(reversed) rank=0011610 x=134.0 y=375.0 length=441
CAAAGATTAAGCCATGCATGTCCAAGTACAAGCTTTCAAAAGCGAAACTGCGGATGGCTC
ATTAAATCAGTTATGGTTCCTTGGAGCGCATCCCCTTACATGGATAACTGTGGTAATTCT
AGAGCTAATACATGCAATCAAGCGCCGACCTTACGGGAGGCGTGCTCTTATTAGGAACAA
GACCAACCCGGGTCCGCCCGGCTCCGTTGGTGAACTCTGGATAACCTGGCCGATCGCACG
GTCTCTGCACCGGCGACGGATCCTTCGAATGTCTGCCCTATCAACTTTCGATGGTACGTT
ATGCGCCTACCATGGTCGTAACGGGTAACGGAGAATCAGGGTTCGATTCCGGAGAGGGAG
CTTGAGAAACGGCTACCACATCC
>HOIR5KG01BBIEZ__(reversed) rank=0011617 x=424.0 y=105.0 length=441
CAAAGATTAAGCCATGCATGTCCAAGTACAAGCTTTCAAAAGCGAAACTGCGGATGGCTC
ATTAAATCAGTTATGGTTCCTTGGAGCGCATCCCCTTACATGGATAACTGTGGTAATTCT
AGAGCTAATACATGCAATCAAGCGCCGACCTTACGGGAGGCGTGCTCTTATTAGGAACAA
GACCAACCCGGGTCCGCCCGGCTCCGTTGGTGAACTCTGGATAACCTGGCCGATCGCACG
GTCTCTGCACCGGCGACGGATCCTTCGAATGTCTGCCCTATCAACTTTCGATGGTACGTT
ATGCGCCTACCATGGTCGTAACGGGTAACGGAGAATCAGGGTTCGATTCCGGAGAGGGAG
CTTGAGAAACGGCTACCACATCC
>HOIR5KG01BNDGR__(reversed) rank=0011629 x=559.0 y=601.0 length=441
CAAAGATTAAGCCATGCATGTCCAAGTACAAGCTTTCAAAAGCGAAACTGCGGATGGCTC
ATTAAATCAGTTATGGTTCCTTGGAGCGCATCCCCTTACATGGATAACTGTGGTAATTCT
AGAGCTAATACATGCAATCAAGCGCCGACCTTACGGGAGGCGTGCTCTTATTAGGAACAA
GACCAACCCGGGTCCGCCCGGCTCCGTTGGTGAACTCTGGATAACCTGGCCGATCGCACG
GTCTCTGCACCGGCGACGGATCCTTCGAATGTCTGCCCTATCAACTTTCGATGGTACGTT
ATGCGCCTACCATGGTCGTAACGGGTAACGGAGAATCAGGGTTCGATTCCGGAGAGGGAG
CTTGAGAAACGGCTACCACATCC
>HOIR5KG01AYFHC__(reversed) rank=0011638 x=275.0 y=78.0 length=441
CAAAGATTAAGCCATGCATGTCCAAGTACAAGCTTTCAAAAGCGAAACTGCGGATGGCTC
ATTAAATCAGTTATGGTTCCTTGGAGCGCATCCCCTTACATGGATAACTGTGGTAATTCT
AGAGCTAATACATGCAATCAAGCGCCGACCTTACGGGAGGCGTGCTCTTATTAGGAACAA
GACCAACCCGGGTCCGCCCGGCTCCGTTGGTGAACTCTGGATAACCTGGCCGATCGCACG
GTCTCTGCACCGGCGACGGATCCTTCGAATGTCTGCCCTATCAACTTTCGATGGTACGTT
ATGCGCCTACCATGGTCGTAACGGGTAACGGAGAATCAGGGTTCGATTCCGGAGAGGGAG
CTTGAGAAACGGCTACCACATCC
>HOIR5KG01BYLZ5__(reversed) rank=0011642 x=687.0 y=595.0 length=441
CAAAGATTAAGCCATGCATGTCCAAGTACAAGCTTTCAAAAGCGAAACTGCGGATGGCTC
ATTAAATCAGTTATGGTTCCTTGGAGCGCATCCCCTTACATGGATAACTGTGGTAATTCT
AGAGCTAATACATGCAATCAAGCGCCGACCTTACGGGAGGCGTGCTCTTATTAGGAACAA
GACCAACCCGGGTCCGCCCGGCTCCGTTGGTGAACTCTGGATAACCTGGCCGATCGCACG
GTCTCTGCACCGGCGACGGATCCTTCGAATGTCTGCCCTATCAACTTTCGATGGTACGTT
ATGCGCCTACCATGGTCGTAACGGGTAACGGAGAATCAGGGTTCGATTCCGGAGAGGGAG
CTTGAGAAACGGCTACCACATCC
>HOIR5KG01ALY9Y__(reversed) rank=0011649 x=133.0 y=836.0 length=441
CAAAGATTAAGCCATGCATGTCCAAGTACAAGCTTTCAAAAGCGAAACTGCGGATGGCTC
ATTAAATCAGTTATGGTTCCTTGGAGCGCATCCCCTTACATGGATAACTGTGGTAATTCT
AGAGCTAATACATGCAATCAAGCGCCGACCTTACGGGAGGCGTGCTCTTATTAGGAACAA
GACCAACCCGGGTCCGCCCGGCTCCGTTGGTGAACTCTGGATAACCTGGCCGATCGCACG
GTCTCTGCACCGGCGACGGATCCTTCGAATGTCTGCCCTATCAACTTTCGATGGTACGTT
ATGCGCCTACCATGGTCGTAACGGGTAACGGAGAATCAGGGTTCGATTCCGGAGAGGGAG
CTTGAGAAACGGCTACCACATCC
>HOIR5KG01A2HIQ__(reversed) rank=0011655 x=321.0 y=928.0 length=441
CAAAGATTAAGCCATGCATGTCCAAGTACAAGCTTTCAAAAGCGAAACTGCGGATGGCTC
ATTAAATCAGTTATGGTTCCTTGGAGCGCATCCCCTTACATGGATAACTGTGGTAATTCT
AGAGCTAATACATGCAATCAAGCGCCGACCTTACGGGAGGCGTGCTCTTATTAGGAACAA
GACCAACCCGGGTCCGCCCGGCTCCGTTGGTGAACTCTGGATAACCTGGCCGATCGCACG
GTCTCTGCACCGGCGACGGATCCTTCGAATGTCTGCCCTATCAACTTTCGATGGTACGTT
ATGCGCCTACCATGGTCGTAACGGGTAACGGAGAATCAGGGTTCGATTCCGGAGAGGGAG
CTTGAGAAACGGCTACCACATCC
>HOIR5KG01ASBDB__(reversed) rank=0011658 x=205.0 y=1533.0 length=441
CAAAGATTAAGCCATGCATGTCCAAGTACAAGCTTTCAAAAGCGAAACTGCGGATGGCTC
ATTAAATCAGTTATGGTTCCTTGGAGCGCATCCCCTTACATGGATAACTGTGGTAATTCT
AGAGCTAATACATGCAATCAAGCGCCGACCTTACGGGAGGCGTGCTCTTATTAGGAACAA
GACCAACCCGGGTCCGCCCGGCTCCGTTGGTGAACTCTGGATAACCTGGCCGATCGCACG
GTCTCTGCACCGGCGACGGATCCTTCGAATGTCTGCCCTATCAACTTTCGATGGTACGTT
ATGCGCCTACCATGGTCGTAACGGGTAACGGAGAATCAGGGTTCGATTCCGGAGAGGGAG
CTTGAGAAACGGCTACCACATCC
>HOIR5KG01AL467__(reversed) rank=0011687 x=135.0 y=321.5 length=441
CAAAGATTAAGCCATGCATGTCCAAGTACAAGCTTTCAAAAGCGAAACTGCGGATGGCTC
ATTAAATCAGTTATGGTTCCTTGGAGCGCATCCCCTTACATGGATAACTGTGGTAATTCT
AGAGCTAATACATGCAATCAAGCGCCGACCTTACGGGAGGCGTGCTCTTATTAGGAACAA
GACCAACCCGGGTCCGCCCGGCTCCGTTGGTGAACTCTGGATAACCTGGCCGATCGCACG
GTCTCTGCACCGGCGACGGATCCTTCGAATGTCTGCCCTATCAACTTTCGATGGTACGTT
ATGCGCCTACCATGGTCGTAACGGGTAACGGAGAATCAGGGTTCGATTCCGGAGAGGGAG
CTTGAGAAACGGCTACCACATCC
>HOIR5KG01BIZU4__(reversed) rank=0011699 x=509.0 y=1150.5 length=441
CAAAGATTAAGCCATGCATGTCCAAGTACAAGCTTTCAAAAGCGAAACTGCGGATGGCTC
ATTAAATCAGTTATGGTTCCTTGGAGCGCATCCCCTTACATGGATAACTGTGGTAATTCT
AGAGCTAATACATGCAATCAAGCGCCGACCTTACGGGAGGCGTGCTCTTATTAGGAACAA
GACCAACCCGGGTCCGCCCGGCTCCGTTGGTGAACTCTGGATAACCTGGCCGATCGCACG
GTCTCTGCACCGGCGACGGATCCTTCGAATGTCTGCCCTATCAACTTTCGATGGTACGTT
ATGCGCCTACCATGGTCGTAACGGGTAACGGAGAATCAGGGTTCGATTCCGGAGAGGGAG
CTTGAGAAACGGCTACCACATCC
>HOIR5KG01A5TPS__(reversed) rank=0011749 x=359.0 y=1054.0 length=441
CAAAGATTAAGCCATGCATGTCCAAGTACAAGCTTTCAAAAGCGAAACTGCGGATGGCTC
ATTAAATCAGTTATGGTTCCTTGGAGCGCATCCCCTTACATGGATAACTGTGGTAATTCT
AGAGCTAATACATGCAATCAAGCGCCGACCTTACGGGAGGCGTGCTCTTATTAGGAACAA
GACCAACCCGGGTCCGCCCGGCTCCGTTGGTGAACTCTGGATAACCTGGCCGATCGCACG
GTCTCTGCACCGGCGACGGATCCTTCGAATGTCTGCCCTATCAACTTTCGATGGTACGTT
ATGCGCCTACCATGGTCGTAACGGGTAACGGAGAATCAGGGTTCGATTCCGGAGAGGGAG
CTTGAGAAACGGCTACCACATCC
>HOIR5KG01AOST7__(reversed) rank=0011773 x=165.5 y=1389.0 length=441
CAAAGATTAAGCCATGCATGTCCAAGTACAAGCTTTCAAAAGCGAAACTGCGGATGGCTC
ATTAAATCAGTTATGGTTCCTTGGAGCGCATCCCCTTACATGGATAACTGTGGTAATTCT
AGAGCTAATACATGCAATCAAGCGCCGACCTTACGGGAGGCGTGCTCTTATTAGGAACAA
GACCAACCCGGGTCCGCCCGGCTCCGTTGGTGAACTCTGGATAACCTGGCCGATCGCACG
GTCTCTGCACCGGCGACGGATCCTTCGAATGTCTGCCCTATCAACTTTCGATGGTACGTT
ATGCGCCTACCATGGTCGTAACGGGTAACGGAGAATCAGGGTTCGATTCCGGAGAGGGAG
CTTGAGAAACGGCTACCACATCC
>HOIR5KG01BYACJ__(reversed) rank=0011818 x=683.5 y=1873.5 length=441
CAAAGATTAAGCCATGCATGTCCAAGTACAAGCTTTCAAAAGCGAAACTGCGGATGGCTC
ATTAAATCAGTTATGGTTCCTTGGAGCGCATCCCCTTACATGGATAACTGTGGTAATTCT
AGAGCTAATACATGCAATCAAGCGCCGACCTTACGGGAGGCGTGCTCTTATTAGGAACAA
GACCAACCCGGGTCCGCCCGGCTCCGTTGGTGAACTCTGGATAACCTGGCCGATCGCACG
GTCTCTGCACCGGCGACGGATCCTTCGAATGTCTGCCCTATCAACTTTCGATGGTACGTT
ATGCGCCTACCATGGTCGTAACGGGTAACGGAGAATCAGGGTTCGATTCCGGAGAGGGAG
CTTGAGAAACGGCTACCACATCC
>HOIR5KG01A6CFU__(reversed) rank=0011821 x=365.0 y=744.0 length=441
CAAAGATTAAGCCATGCATGTCCAAGTACAAGCTTTCAAAAGCGAAACTGCGGATGGCTC
ATTAAATCAGTTATGGTTCCTTGGAGCGCATCCCCTTACATGGATAACTGTGGTAATTCT
AGAGCTAATACATGCAATCAAGCGCCGACCTTACGGGAGGCGTGCTCTTATTAGGAACAA
GACCAACCCGGGTCCGCCCGGCTCCGTTGGTGAACTCTGGATAACCTGGCCGATCGCACG
GTCTCTGCACCGGCGACGGATCCTTCGAATGTCTGCCCTATCAACTTTCGATGGTACGTT
ATGCGCCTACCATGGTCGTAACGGGTAACGGAGAATCAGGGTTCGATTCCGGAGAGGGAG
CTTGAGAAACGGCTACCACATCC
>HOIR5KG01BUNOG__(reversed) rank=0011831 x=642.0 y=462.5 length=441
CAAAGATTAAGCCATGCATGTCCAAGTACAAGCTTTCAAAAGCGAAACTGCGGATGGCTC
ATTAAATCAGTTATGGTTCCTTGGAGCGCATCCCCTTACATGGATAACTGTGGTAATTCT
AGAGCTAATACATGCAATCAAGCGCCGACCTTACGGGAGGCGTGCTCTTATTAGGAACAA
GACCAACCCGGGTCCGCCCGGCTCCGTTGGTGAACTCTGGATAACCTGGCCGATCGCACG
GTCTCTGCACCGGCGACGGATCCTTCGAATGTCTGCCCTATCAACTTTCGATGGTACGTT
ATGCGCCTACCATGGTCGTAACGGGTAACGGAGAATCAGGGTTCGATTCCGGAGAGGGAG
CTTGAGAAACGGCTACCACATCC
>HOIR5KG01BKAFR__(reversed) rank=0011869 x=524.0 y=69.0 length=441
CAAAGATTAAGCCATGCATGTCCAAGTACAAGCTTTCAAAAGCGAAACTGCGGATGGCTC
ATTAAATCAGTTATGGTTCCTTGGAGCGCATCCCCTTACATGGATAACTGTGGTAATTCT
AGAGCTAATACATGCAATCAAGCGCCGACCTTACGGGAGGCGTGCTCTTATTAGGAACAA
GACCAACCCGGGTCCGCCCGGCTCCGTTGGTGAACTCTGGATAACCTGGCCGATCGCACG
GTCTCTGCACCGGCGACGGATCCTTCGAATGTCTGCCCTATCAACTTTCGATGGTACGTT
ATGCGCCTACCATGGTCGTAACGGGTAACGGAGAATCAGGGTTCGATTCCGGAGAGGGAG
CTTGAGAAACGGCTACCACATCC
>HOIR5KG01APHG5__(reversed) rank=0011901 x=173.0 y=551.0 length=441
CAAAGATTAAGCCATGCATGTCCAAGTACAAGCTTTCAAAAGCGAAACTGCGGATGGCTC
ATTAAATCAGTTATGGTTCCTTGGAGCGCATCCCCTTACATGGATAACTGTGGTAATTCT
AGAGCTAATACATGCAATCAAGCGCCGACCTTACGGGAGGCGTGCTCTTATTAGGAACAA
GACCAACCCGGGTCCGCCCGGCTCCGTTGGTGAACTCTGGATAACCTGGCCGATCGCACG
GTCTCTGCACCGGCGACGGATCCTTCGAATGTCTGCCCTATCAACTTTCGATGGTACGTT
ATGCGCCTACCATGGTCGTAACGGGTAACGGAGAATCAGGGTTCGATTCCGGAGAGGGAG
CTTGAGAAACGGCTACCACATCC
>HOIR5KG01AFHXV__(reversed) rank=0011941 x=59.0 y=1537.0 length=441
CAAAGATTAAGCCATGCATGTCCAAGTACAAGCTTTCAAAAGCGAAACTGCGGATGGCTC
ATTAAATCAGTTATGGTTCCTTGGAGCGCATCCCCTTACATGGATAACTGTGGTAATTCT
AGAGCTAATACATGCAATCAAGCGCCGACCTTACGGGAGGCGTGCTCTTATTAGGAACAA
GACCAACCCGGGTCCGCCCGGCTCCGTTGGTGAACTCTGGATAACCTGGCCGATCGCACG
GTCTCTGCACCGGCGACGGATCCTTCGAATGTCTGCCCTATCAACTTTCGATGGTACGTT
ATGCGCCTACCATGGTCGTAACGGGTAACGGAGAATCAGGGTTCGATTCCGGAGAGGGAG
CTTGAGAAACGGCTACCACATCC
>HOIR5KG01B2XOG__(reversed) rank=0012002 x=736.0 y=1646.5 length=441
CAAAGATTAAGCCATGCATGTCCAAGTACAAGCTTTCAAAAGCGAAACTGCGGATGGCTC
ATTAAATCAGTTATGGTTCCTTGGAGCGCATCCCCTTACATGGATAACTGTGGTAATTCT
AGAGCTAATACATGCAATCAAGCGCCGACCTTACGGGAGGCGTGCTCTTATTAGGAACAA
GACCAACCCGGGTCCGCCCGGCTCCGTTGGTGAACTCTGGATAACCTGGCCGATCGCACG
GTCTCTGCACCGGCGACGGATCCTTCGAATGTCTGCCCTATCAACTTTCGATGGTACGTT
ATGCGCCTACCATGGTCGTAACGGGTAACGGAGAATCAGGGTTCGATTCCGGAGAGGGAG
CTTGAGAAACGGCTACCACATCC
>HOIR5KG01BT5JC__(reversed) rank=0012008 x=636.5 y=1526.0 length=441
CAAAGATTAAGCCATGCATGTCCAAGTACAAGCTTTCAAAAGCGAAACTGCGGATGGCTC
ATTAAATCAGTTATGGTTCCTTGGAGCGCATCCCCTTACATGGATAACTGTGGTAATTCT
AGAGCTAATACATGCAATCAAGCGCCGACCTTACGGGAGGCGTGCTCTTATTAGGAACAA
GACCAACCCGGGTCCGCCCGGCTCCGTTGGTGAACTCTGGATAACCTGGCCGATCGCACG
GTCTCTGCACCGGCGACGGATCCTTCGAATGTCTGCCCTATCAACTTTCGATGGTACGTT
ATGCGCCTACCATGGTCGTAACGGGTAACGGAGAATCAGGGTTCGATTCCGGAGAGGGAG
CTTGAGAAACGGCTACCACATCC
>HOIR5KG01B3DC3__(reversed) rank=0012019 x=741.0 y=1493.0 length=441
CAAAGATTAAGCCATGCATGTCCAAGTACAAGCTTTCAAAAGCGAAACTGCGGATGGCTC
ATTAAATCAGTTATGGTTCCTTGGAGCGCATCCCCTTACATGGATAACTGTGGTAATTCT
AGAGCTAATACATGCAATCAAGCGCCGACCTTACGGGAGGCGTGCTCTTATTAGGAACAA
GACCAACCCGGGTCCGCCCGGCTCCGTTGGTGAACTCTGGATAACCTGGCCGATCGCACG
GTCTCTGCACCGGCGACGGATCCTTCGAATGTCTGCCCTATCAACTTTCGATGGTACGTT
ATGCGCCTACCATGGTCGTAACGGGTAACGGAGAATCAGGGTTCGATTCCGGAGAGGGAG
CTTGAGAAACGGCTACCACATCC
>HOIR5KG01A3I3W__(reversed) rank=0012021 x=333.0 y=490.5 length=441
CAAAGATTAAGCCATGCATGTCCAAGTACAAGCTTTCAAAAGCGAAACTGCGGATGGCTC
ATTAAATCAGTTATGGTTCCTTGGAGCGCATCCCCTTACATGGATAACTGTGGTAATTCT
AGAGCTAATACATGCAATCAAGCGCCGACCTTACGGGAGGCGTGCTCTTATTAGGAACAA
GACCAACCCGGGTCCGCCCGGCTCCGTTGGTGAACTCTGGATAACCTGGCCGATCGCACG
GTCTCTGCACCGGCGACGGATCCTTCGAATGTCTGCCCTATCAACTTTCGATGGTACGTT
ATGCGCCTACCATGGTCGTAACGGGTAACGGAGAATCAGGGTTCGATTCCGGAGAGGGAG
CTTGAGAAACGGCTACCACATCC
>HOIR5KG01BWFDB__(reversed) rank=0012024 x=662.0 y=1085.0 length=441
CAAAGATTAAGCCATGCATGTCCAAGTACAAGCTTTCAAAAGCGAAACTGCGGATGGCTC
ATTAAATCAGTTATGGTTCCTTGGAGCGCATCCCCTTACATGGATAACTGTGGTAATTCT
AGAGCTAATACATGCAATCAAGCGCCGACCTTACGGGAGGCGTGCTCTTATTAGGAACAA
GACCAACCCGGGTCCGCCCGGCTCCGTTGGTGAACTCTGGATAACCTGGCCGATCGCACG
GTCTCTGCACCGGCGACGGATCCTTCGAATGTCTGCCCTATCAACTTTCGATGGTACGTT
ATGCGCCTACCATGGTCGTAACGGGTAACGGAGAATCAGGGTTCGATTCCGGAGAGGGAG
CTTGAGAAACGGCTACCACATCC
>HOIR5KG01AC99J__(reversed) rank=0012026 x=34.5 y=677.0 length=441
CAAAGATTAAGCCATGCATGTCCAAGTACAAGCTTTCAAAAGCGAAACTGCGGATGGCTC
ATTAAATCAGTTATGGTTCCTTGGAGCGCATCCCCTTACATGGATAACTGTGGTAATTCT
AGAGCTAATACATGCAATCAAGCGCCGACCTTACGGGAGGCGTGCTCTTATTAGGAACAA
GACCAACCCGGGTCCGCCCGGCTCCGTTGGTGAACTCTGGATAACCTGGCCGATCGCACG
GTCTCTGCACCGGCGACGGATCCTTCGAATGTCTGCCCTATCAACTTTCGATGGTACGTT
ATGCGCCTACCATGGTCGTAACGGGTAACGGAGAATCAGGGTTCGATTCCGGAGAGGGAG
CTTGAGAAACGGCTACCACATCC
>HOIR5KG01ANG1U__(reversed) rank=0012030 x=150.0 y=896.0 length=441
CAAAGATTAAGCCATGCATGTCCAAGTACAAGCTTTCAAAAGCGAAACTGCGGATGGCTC
ATTAAATCAGTTATGGTTCCTTGGAGCGCATCCCCTTACATGGATAACTGTGGTAATTCT
AGAGCTAATACATGCAATCAAGCGCCGACCTTACGGGAGGCGTGCTCTTATTAGGAACAA
GACCAACCCGGGTCCGCCCGGCTCCGTTGGTGAACTCTGGATAACCTGGCCGATCGCACG
GTCTCTGCACCGGCGACGGATCCTTCGAATGTCTGCCCTATCAACTTTCGATGGTACGTT
ATGCGCCTACCATGGTCGTAACGGGTAACGGAGAATCAGGGTTCGATTCCGGAGAGGGAG
CTTGAGAAACGGCTACCACATCC
>HOIR5KG01A26AQ__(reversed) rank=0012034 x=329.5 y=272.5 length=441
CAAAGATTAAGCCATGCATGTCCAAGTACAAGCTTTCAAAAGCGAAACTGCGGATGGCTC
ATTAAATCAGTTATGGTTCCTTGGAGCGCATCCCCTTACATGGATAACTGTGGTAATTCT
AGAGCTAATACATGCAATCAAGCGCCGACCTTACGGGAGGCGTGCTCTTATTAGGAACAA
GACCAACCCGGGTCCGCCCGGCTCCGTTGGTGAACTCTGGATAACCTGGCCGATCGCACG
GTCTCTGCACCGGCGACGGATCCTTCGAATGTCTGCCCTATCAACTTTCGATGGTACGTT
ATGCGCCTACCATGGTCGTAACGGGTAACGGAGAATCAGGGTTCGATTCCGGAGAGGGAG
CTTGAGAAACGGCTACCACATCC
>HOIR5KG01BUZ2O__(reversed) rank=0012053 x=646.0 y=142.0 length=441
CAAAGATTAAGCCATGCATGTCCAAGTACAAGCTTTCAAAAGCGAAACTGCGGATGGCTC
ATTAAATCAGTTATGGTTCCTTGGAGCGCATCCCCTTACATGGATAACTGTGGTAATTCT
AGAGCTAATACATGCAATCAAGCGCCGACCTTACGGGAGGCGTGCTCTTATTAGGAACAA
GACCAACCCGGGTCCGCCCGGCTCCGTTGGTGAACTCTGGATAACCTGGCCGATCGCACG
GTCTCTGCACCGGCGACGGATCCTTCGAATGTCTGCCCTATCAACTTTCGATGGTACGTT
ATGCGCCTACCATGGTCGTAACGGGTAACGGAGAATCAGGGTTCGATTCCGGAGAGGGAG
CTTGAGAAACGGCTACCACATCC
>HOIR5KG01AIP0C__(reversed) rank=0012090 x=96.0 y=410.0 length=441
CAAAGATTAAGCCATGCATGTCCAAGTACAAGCTTTCAAAAGCGAAACTGCGGATGGCTC
ATTAAATCAGTTATGGTTCCTTGGAGCGCATCCCCTTACATGGATAACTGTGGTAATTCT
AGAGCTAATACATGCAATCAAGCGCCGACCTTACGGGAGGCGTGCTCTTATTAGGAACAA
GACCAACCCGGGTCCGCCCGGCTCCGTTGGTGAACTCTGGATAACCTGGCCGATCGCACG
GTCTCTGCACCGGCGACGGATCCTTCGAATGTCTGCCCTATCAACTTTCGATGGTACGTT
ATGCGCCTACCATGGTCGTAACGGGTAACGGAGAATCAGGGTTCGATTCCGGAGAGGGAG
CTTGAGAAACGGCTACCACATCC
>HOIR5KG01BMKTN__(reversed) rank=0012108 x=550.0 y=345.5 length=441
CAAAGATTAAGCCATGCATGTCCAAGTACAAGCTTTCAAAAGCGAAACTGCGGATGGCTC
ATTAAATCAGTTATGGTTCCTTGGAGCGCATCCCCTTACATGGATAACTGTGGTAATTCT
AGAGCTAATACATGCAATCAAGCGCCGACCTTACGGGAGGCGTGCTCTTATTAGGAACAA
GACCAACCCGGGTCCGCCCGGCTCCGTTGGTGAACTCTGGATAACCTGGCCGATCGCACG
GTCTCTGCACCGGCGACGGATCCTTCGAATGTCTGCCCTATCAACTTTCGATGGTACGTT
ATGCGCCTACCATGGTCGTAACGGGTAACGGAGAATCAGGGTTCGATTCCGGAGAGGGAG
CTTGAGAAACGGCTACCACATCC
>HOIR5KG01AM45W__(reversed) rank=0012125 x=146.5 y=1874.5 length=441
CAAAGATTAAGCCATGCATGTCCAAGTACAAGCTTTCAAAAGCGAAACTGCGGATGGCTC
ATTAAATCAGTTATGGTTCCTTGGAGCGCATCCCCTTACATGGATAACTGTGGTAATTCT
AGAGCTAATACATGCAATCAAGCGCCGACCTTACGGGAGGCGTGCTCTTATTAGGAACAA
GACCAACCCGGGTCCGCCCGGCTCCGTTGGTGAACTCTGGATAACCTGGCCGATCGCACG
GTCTCTGCACCGGCGACGGATCCTTCGAATGTCTGCCCTATCAACTTTCGATGGTACGTT
ATGCGCCTACCATGGTCGTAACGGGTAACGGAGAATCAGGGTTCGATTCCGGAGAGGGAG
CTTGAGAAACGGCTACCACATCC
>HOIR5KG01A5HPZ__(reversed) rank=0012130 x=355.5 y=1893.0 length=441
CAAAGATTAAGCCATGCATGTCCAAGTACAAGCTTTCAAAAGCGAAACTGCGGATGGCTC
ATTAAATCAGTTATGGTTCCTTGGAGCGCATCCCCTTACATGGATAACTGTGGTAATTCT
AGAGCTAATACATGCAATCAAGCGCCGACCTTACGGGAGGCGTGCTCTTATTAGGAACAA
GACCAACCCGGGTCCGCCCGGCTCCGTTGGTGAACTCTGGATAACCTGGCCGATCGCACG
GTCTCTGCACCGGCGACGGATCCTTCGAATGTCTGCCCTATCAACTTTCGATGGTACGTT
ATGCGCCTACCATGGTCGTAACGGGTAACGGAGAATCAGGGTTCGATTCCGGAGAGGGAG
CTTGAGAAACGGCTACCACATCC
>HOIR5KG01ARPL8__(reversed) rank=0012157 x=198.0 y=2014.0 length=441
CAAAGATTAAGCCATGCATGTCCAAGTACAAGCTTTCAAAAGCGAAACTGCGGATGGCTC
ATTAAATCAGTTATGGTTCCTTGGAGCGCATCCCCTTACATGGATAACTGTGGTAATTCT
AGAGCTAATACATGCAATCAAGCGCCGACCTTACGGGAGGCGTGCTCTTATTAGGAACAA
GACCAACCCGGGTCCGCCCGGCTCCGTTGGTGAACTCTGGATAACCTGGCCGATCGCACG
GTCTCTGCACCGGCGACGGATCCTTCGAATGTCTGCCCTATCAACTTTCGATGGTACGTT
ATGCGCCTACCATGGTCGTAACGGGTAACGGAGAATCAGGGTTCGATTCCGGAGAGGGAG
CTTGAGAAACGGCTACCACATCC
>HOIR5KG01BLWUC__(reversed) rank=0012175 x=542.0 y=2034.0 length=441
CAAAGATTAAGCCATGCATGTCCAAGTACAAGCTTTCAAAAGCGAAACTGCGGATGGCTC
ATTAAATCAGTTATGGTTCCTTGGAGCGCATCCCCTTACATGGATAACTGTGGTAATTCT
AGAGCTAATACATGCAATCAAGCGCCGACCTTACGGGAGGCGTGCTCTTATTAGGAACAA
GACCAACCCGGGTCCGCCCGGCTCCGTTGGTGAACTCTGGATAACCTGGCCGATCGCACG
GTCTCTGCACCGGCGACGGATCCTTCGAATGTCTGCCCTATCAACTTTCGATGGTACGTT
ATGCGCCTACCATGGTCGTAACGGGTAACGGAGAATCAGGGTTCGATTCCGGAGAGGGAG
CTTGAGAAACGGCTACCACATCC
>HOIR5KG01BYB7T__(reversed) rank=0012207 x=684.0 y=199.5 length=441
CAAAGATTAAGCCATGCATGTCCAAGTACAAGCTTTCAAAAGCGAAACTGCGGATGGCTC
ATTAAATCAGTTATGGTTCCTTGGAGCGCATCCCCTTACATGGATAACTGTGGTAATTCT
AGAGCTAATACATGCAATCAAGCGCCGACCTTACGGGAGGCGTGCTCTTATTAGGAACAA
GACCAACCCGGGTCCGCCCGGCTCCGTTGGTGAACTCTGGATAACCTGGCCGATCGCACG
GTCTCTGCACCGGCGACGGATCCTTCGAATGTCTGCCCTATCAACTTTCGATGGTACGTT
ATGCGCCTACCATGGTCGTAACGGGTAACGGAGAATCAGGGTTCGATTCCGGAGAGGGAG
CTTGAGAAACGGCTACCACATCC
>HOIR5KG01ABPEU__(reversed) rank=0012210 x=16.0 y=724.5 length=441
CAAAGATTAAGCCATGCATGTCCAAGTACAAGCTTTCAAAAGCGAAACTGCGGATGGCTC
ATTAAATCAGTTATGGTTCCTTGGAGCGCATCCCCTTACATGGATAACTGTGGTAATTCT
AGAGCTAATACATGCAATCAAGCGCCGACCTTACGGGAGGCGTGCTCTTATTAGGAACAA
GACCAACCCGGGTCCGCCCGGCTCCGTTGGTGAACTCTGGATAACCTGGCCGATCGCACG
GTCTCTGCACCGGCGACGGATCCTTCGAATGTCTGCCCTATCAACTTTCGATGGTACGTT
ATGCGCCTACCATGGTCGTAACGGGTAACGGAGAATCAGGGTTCGATTCCGGAGAGGGAG
CTTGAGAAACGGCTACCACATCC
>HOIR5KG01BIV87__(reversed) rank=0012261 x=508.0 y=569.5 length=441
CAAAGATTAAGCCATGCATGTCCAAGTACAAGCTTTCAAAAGCGAAACTGCGGATGGCTC
ATTAAATCAGTTATGGTTCCTTGGAGCGCATCCCCTTACATGGATAACTGTGGTAATTCT
AGAGCTAATACATGCAATCAAGCGCCGACCTTACGGGAGGCGTGCTCTTATTAGGAACAA
GACCAACCCGGGTCCGCCCGGCTCCGTTGGTGAACTCTGGATAACCTGGCCGATCGCACG
GTCTCTGCACCGGCGACGGATCCTTCGAATGTCTGCCCTATCAACTTTCGATGGTACGTT
ATGCGCCTACCATGGTCGTAACGGGTAACGGAGAATCAGGGTTCGATTCCGGAGAGGGAG
CTTGAGAAACGGCTACCACATCC
>HOIR5KG01A3FSJ__(reversed) rank=0012270 x=332.5 y=289.0 length=441
CAAAGATTAAGCCATGCATGTCCAAGTACAAGCTTTCAAAAGCGAAACTGCGGATGGCTC
ATTAAATCAGTTATGGTTCCTTGGAGCGCATCCCCTTACATGGATAACTGTGGTAATTCT
AGAGCTAATACATGCAATCAAGCGCCGACCTTACGGGAGGCGTGCTCTTATTAGGAACAA
GACCAACCCGGGTCCGCCCGGCTCCGTTGGTGAACTCTGGATAACCTGGCCGATCGCACG
GTCTCTGCACCGGCGACGGATCCTTCGAATGTCTGCCCTATCAACTTTCGATGGTACGTT
ATGCGCCTACCATGGTCGTAACGGGTAACGGAGAATCAGGGTTCGATTCCGGAGAGGGAG
CTTGAGAAACGGCTACCACATCC
>HOIR5KG01ATJZR__(reversed) rank=0012284 x=219.0 y=2021.0 length=441
CAAAGATTAAGCCATGCATGTCCAAGTACAAGCTTTCAAAAGCGAAACTGCGGATGGCTC
ATTAAATCAGTTATGGTTCCTTGGAGCGCATCCCCTTACATGGATAACTGTGGTAATTCT
AGAGCTAATACATGCAATCAAGCGCCGACCTTACGGGAGGCGTGCTCTTATTAGGAACAA
GACCAACCCGGGTCCGCCCGGCTCCGTTGGTGAACTCTGGATAACCTGGCCGATCGCACG
GTCTCTGCACCGGCGACGGATCCTTCGAATGTCTGCCCTATCAACTTTCGATGGTACGTT
ATGCGCCTACCATGGTCGTAACGGGTAACGGAGAATCAGGGTTCGATTCCGGAGAGGGAG
CTTGAGAAACGGCTACCACATCC
>HOIR5KG01AAJUC__(reversed) rank=0012285 x=3.0 y=98.0 length=441
CAAAGATTAAGCCATGCATGTCCAAGTACAAGCTTTCAAAAGCGAAACTGCGGATGGCTC
ATTAAATCAGTTATGGTTCCTTGGAGCGCATCCCCTTACATGGATAACTGTGGTAATTCT
AGAGCTAATACATGCAATCAAGCGCCGACCTTACGGGAGGCGTGCTCTTATTAGGAACAA
GACCAACCCGGGTCCGCCCGGCTCCGTTGGTGAACTCTGGATAACCTGGCCGATCGCACG
GTCTCTGCACCGGCGACGGATCCTTCGAATGTCTGCCCTATCAACTTTCGATGGTACGTT
ATGCGCCTACCATGGTCGTAACGGGTAACGGAGAATCAGGGTTCGATTCCGGAGAGGGAG
CTTGAGAAACGGCTACCACATCC
>HOIR5KG01BIPVI__(reversed) rank=0012291 x=506.0 y=492.0 length=441
CAAAGATTAAGCCATGCATGTCCAAGTACAAGCTTTCAAAAGCGAAACTGCGGATGGCTC
ATTAAATCAGTTATGGTTCCTTGGAGCGCATCCCCTTACATGGATAACTGTGGTAATTCT
AGAGCTAATACATGCAATCAAGCGCCGACCTTACGGGAGGCGTGCTCTTATTAGGAACAA
GACCAACCCGGGTCCGCCCGGCTCCGTTGGTGAACTCTGGATAACCTGGCCGATCGCACG
GTCTCTGCACCGGCGACGGATCCTTCGAATGTCTGCCCTATCAACTTTCGATGGTACGTT
ATGCGCCTACCATGGTCGTAACGGGTAACGGAGAATCAGGGTTCGATTCCGGAGAGGGAG
CTTGAGAAACGGCTACCACATCC
>HOIR5KG01AGCQM__(reversed) rank=0012296 x=69.0 y=492.0 length=441
CAAAGATTAAGCCATGCATGTCCAAGTACAAGCTTTCAAAAGCGAAACTGCGGATGGCTC
ATTAAATCAGTTATGGTTCCTTGGAGCGCATCCCCTTACATGGATAACTGTGGTAATTCT
AGAGCTAATACATGCAATCAAGCGCCGACCTTACGGGAGGCGTGCTCTTATTAGGAACAA
GACCAACCCGGGTCCGCCCGGCTCCGTTGGTGAACTCTGGATAACCTGGCCGATCGCACG
GTCTCTGCACCGGCGACGGATCCTTCGAATGTCTGCCCTATCAACTTTCGATGGTACGTT
ATGCGCCTACCATGGTCGTAACGGGTAACGGAGAATCAGGGTTCGATTCCGGAGAGGGAG
CTTGAGAAACGGCTACCACATCC
>HOIR5KG01ALF0M__(reversed) rank=0012309 x=127.0 y=452.0 length=441
CAAAGATTAAGCCATGCATGTCCAAGTACAAGCTTTCAAAAGCGAAACTGCGGATGGCTC
ATTAAATCAGTTATGGTTCCTTGGAGCGCATCCCCTTACATGGATAACTGTGGTAATTCT
AGAGCTAATACATGCAATCAAGCGCCGACCTTACGGGAGGCGTGCTCTTATTAGGAACAA
GACCAACCCGGGTCCGCCCGGCTCCGTTGGTGAACTCTGGATAACCTGGCCGATCGCACG
GTCTCTGCACCGGCGACGGATCCTTCGAATGTCTGCCCTATCAACTTTCGATGGTACGTT
ATGCGCCTACCATGGTCGTAACGGGTAACGGAGAATCAGGGTTCGATTCCGGAGAGGGAG
CTTGAGAAACGGCTACCACATCC
>HOIR5KG01A5625__(reversed) rank=0012320 x=363.0 y=1999.0 length=441
CAAAGATTAAGCCATGCATGTCCAAGTACAAGCTTTCAAAAGCGAAACTGCGGATGGCTC
ATTAAATCAGTTATGGTTCCTTGGAGCGCATCCCCTTACATGGATAACTGTGGTAATTCT
AGAGCTAATACATGCAATCAAGCGCCGACCTTACGGGAGGCGTGCTCTTATTAGGAACAA
GACCAACCCGGGTCCGCCCGGCTCCGTTGGTGAACTCTGGATAACCTGGCCGATCGCACG
GTCTCTGCACCGGCGACGGATCCTTCGAATGTCTGCCCTATCAACTTTCGATGGTACGTT
ATGCGCCTACCATGGTCGTAACGGGTAACGGAGAATCAGGGTTCGATTCCGGAGAGGGAG
CTTGAGAAACGGCTACCACATCC
>HOIR5KG01AK309__(reversed) rank=0012328 x=123.0 y=1307.0 length=441
CAAAGATTAAGCCATGCATGTCCAAGTACAAGCTTTCAAAAGCGAAACTGCGGATGGCTC
ATTAAATCAGTTATGGTTCCTTGGAGCGCATCCCCTTACATGGATAACTGTGGTAATTCT
AGAGCTAATACATGCAATCAAGCGCCGACCTTACGGGAGGCGTGCTCTTATTAGGAACAA
GACCAACCCGGGTCCGCCCGGCTCCGTTGGTGAACTCTGGATAACCTGGCCGATCGCACG
GTCTCTGCACCGGCGACGGATCCTTCGAATGTCTGCCCTATCAACTTTCGATGGTACGTT
ATGCGCCTACCATGGTCGTAACGGGTAACGGAGAATCAGGGTTCGATTCCGGAGAGGGAG
CTTGAGAAACGGCTACCACATCC
>HOIR5KG01A1FXV__(reversed) rank=0012360 x=309.0 y=1377.0 length=441
CAAAGATTAAGCCATGCATGTCCAAGTACAAGCTTTCAAAAGCGAAACTGCGGATGGCTC
ATTAAATCAGTTATGGTTCCTTGGAGCGCATCCCCTTACATGGATAACTGTGGTAATTCT
AGAGCTAATACATGCAATCAAGCGCCGACCTTACGGGAGGCGTGCTCTTATTAGGAACAA
GACCAACCCGGGTCCGCCCGGCTCCGTTGGTGAACTCTGGATAACCTGGCCGATCGCACG
GTCTCTGCACCGGCGACGGATCCTTCGAATGTCTGCCCTATCAACTTTCGATGGTACGTT
ATGCGCCTACCATGGTCGTAACGGGTAACGGAGAATCAGGGTTCGATTCCGGAGAGGGAG
CTTGAGAAACGGCTACCACATCC
>HOIR5KG01AVZR3__(reversed) rank=0012373 x=247.0 y=1105.0 length=441
CAAAGATTAAGCCATGCATGTCCAAGTACAAGCTTTCAAAAGCGAAACTGCGGATGGCTC
ATTAAATCAGTTATGGTTCCTTGGAGCGCATCCCCTTACATGGATAACTGTGGTAATTCT
AGAGCTAATACATGCAATCAAGCGCCGACCTTACGGGAGGCGTGCTCTTATTAGGAACAA
GACCAACCCGGGTCCGCCCGGCTCCGTTGGTGAACTCTGGATAACCTGGCCGATCGCACG
GTCTCTGCACCGGCGACGGATCCTTCGAATGTCTGCCCTATCAACTTTCGATGGTACGTT
ATGCGCCTACCATGGTCGTAACGGGTAACGGAGAATCAGGGTTCGATTCCGGAGAGGGAG
CTTGAGAAACGGCTACCACATCC
>HOIR5KG01BGM01__(reversed) rank=0012388 x=482.0 y=1795.0 length=441
CAAAGATTAAGCCATGCATGTCCAAGTACAAGCTTTCAAAAGCGAAACTGCGGATGGCTC
ATTAAATCAGTTATGGTTCCTTGGAGCGCATCCCCTTACATGGATAACTGTGGTAATTCT
AGAGCTAATACATGCAATCAAGCGCCGACCTTACGGGAGGCGTGCTCTTATTAGGAACAA
GACCAACCCGGGTCCGCCCGGCTCCGTTGGTGAACTCTGGATAACCTGGCCGATCGCACG
GTCTCTGCACCGGCGACGGATCCTTCGAATGTCTGCCCTATCAACTTTCGATGGTACGTT
ATGCGCCTACCATGGTCGTAACGGGTAACGGAGAATCAGGGTTCGATTCCGGAGAGGGAG
CTTGAGAAACGGCTACCACATCC
>HOIR5KG01AP3NF__(reversed) rank=0012393 x=180.5 y=617.0 length=441
CAAAGATTAAGCCATGCATGTCCAAGTACAAGCTTTCAAAAGCGAAACTGCGGATGGCTC
ATTAAATCAGTTATGGTTCCTTGGAGCGCATCCCCTTACATGGATAACTGTGGTAATTCT
AGAGCTAATACATGCAATCAAGCGCCGACCTTACGGGAGGCGTGCTCTTATTAGGAACAA
GACCAACCCGGGTCCGCCCGGCTCCGTTGGTGAACTCTGGATAACCTGGCCGATCGCACG
GTCTCTGCACCGGCGACGGATCCTTCGAATGTCTGCCCTATCAACTTTCGATGGTACGTT
ATGCGCCTACCATGGTCGTAACGGGTAACGGAGAATCAGGGTTCGATTCCGGAGAGGGAG
CTTGAGAAACGGCTACCACATCC
>HOIR5KG01A7OHU__(reversed) rank=0012398 x=380.5 y=1584.0 length=441
CAAAGATTAAGCCATGCATGTCCAAGTACAAGCTTTCAAAAGCGAAACTGCGGATGGCTC
ATTAAATCAGTTATGGTTCCTTGGAGCGCATCCCCTTACATGGATAACTGTGGTAATTCT
AGAGCTAATACATGCAATCAAGCGCCGACCTTACGGGAGGCGTGCTCTTATTAGGAACAA
GACCAACCCGGGTCCGCCCGGCTCCGTTGGTGAACTCTGGATAACCTGGCCGATCGCACG
GTCTCTGCACCGGCGACGGATCCTTCGAATGTCTGCCCTATCAACTTTCGATGGTACGTT
ATGCGCCTACCATGGTCGTAACGGGTAACGGAGAATCAGGGTTCGATTCCGGAGAGGGAG
CTTGAGAAACGGCTACCACATCC
>HOIR5KG01AKUO4__(reversed) rank=0012452 x=120.0 y=1494.5 length=441
CAAAGATTAAGCCATGCATGTCCAAGTACAAGCTTTCAAAAGCGAAACTGCGGATGGCTC
ATTAAATCAGTTATGGTTCCTTGGAGCGCATCCCCTTACATGGATAACTGTGGTAATTCT
AGAGCTAATACATGCAATCAAGCGCCGACCTTACGGGAGGCGTGCTCTTATTAGGAACAA
GACCAACCCGGGTCCGCCCGGCTCCGTTGGTGAACTCTGGATAACCTGGCCGATCGCACG
GTCTCTGCACCGGCGACGGATCCTTCGAATGTCTGCCCTATCAACTTTCGATGGTACGTT
ATGCGCCTACCATGGTCGTAACGGGTAACGGAGAATCAGGGTTCGATTCCGGAGAGGGAG
CTTGAGAAACGGCTACCACATCC
>HOIR5KG01BRYAJ__(reversed) rank=0012471 x=611.0 y=1225.0 length=441
CAAAGATTAAGCCATGCATGTCCAAGTACAAGCTTTCAAAAGCGAAACTGCGGATGGCTC
ATTAAATCAGTTATGGTTCCTTGGAGCGCATCCCCTTACATGGATAACTGTGGTAATTCT
AGAGCTAATACATGCAATCAAGCGCCGACCTTACGGGAGGCGTGCTCTTATTAGGAACAA
GACCAACCCGGGTCCGCCCGGCTCCGTTGGTGAACTCTGGATAACCTGGCCGATCGCACG
GTCTCTGCACCGGCGACGGATCCTTCGAATGTCTGCCCTATCAACTTTCGATGGTACGTT
ATGCGCCTACCATGGTCGTAACGGGTAACGGAGAATCAGGGTTCGATTCCGGAGAGGGAG
CTTGAGAAACGGCTACCACATCC
>HOIR5KG01AAT1G__(reversed) rank=0012490 x=6.0 y=1026.5 length=441
CAAAGATTAAGCCATGCATGTCCAAGTACAAGCTTTCAAAAGCGAAACTGCGGATGGCTC
ATTAAATCAGTTATGGTTCCTTGGAGCGCATCCCCTTACATGGATAACTGTGGTAATTCT
AGAGCTAATACATGCAATCAAGCGCCGACCTTACGGGAGGCGTGCTCTTATTAGGAACAA
GACCAACCCGGGTCCGCCCGGCTCCGTTGGTGAACTCTGGATAACCTGGCCGATCGCACG
GTCTCTGCACCGGCGACGGATCCTTCGAATGTCTGCCCTATCAACTTTCGATGGTACGTT
ATGCGCCTACCATGGTCGTAACGGGTAACGGAGAATCAGGGTTCGATTCCGGAGAGGGAG
CTTGAGAAACGGCTACCACATCC
>HOIR5KG01BEPIT__(reversed) rank=0012510 x=460.5 y=1827.0 length=441
CAAAGATTAAGCCATGCATGTCCAAGTACAAGCTTTCAAAAGCGAAACTGCGGATGGCTC
ATTAAATCAGTTATGGTTCCTTGGAGCGCATCCCCTTACATGGATAACTGTGGTAATTCT
AGAGCTAATACATGCAATCAAGCGCCGACCTTACGGGAGGCGTGCTCTTATTAGGAACAA
GACCAACCCGGGTCCGCCCGGCTCCGTTGGTGAACTCTGGATAACCTGGCCGATCGCACG
GTCTCTGCACCGGCGACGGATCCTTCGAATGTCTGCCCTATCAACTTTCGATGGTACGTT
ATGCGCCTACCATGGTCGTAACGGGTAACGGAGAATCAGGGTTCGATTCCGGAGAGGGAG
CTTGAGAAACGGCTACCACATCC
>HOIR5KG01B0TC1__(reversed) rank=0012576 x=712.5 y=1043.0 length=441
CAAAGATTAAGCCATGCATGTCCAAGTACAAGCTTTCAAAAGCGAAACTGCGGATGGCTC
ATTAAATCAGTTATGGTTCCTTGGAGCGCATCCCCTTACATGGATAACTGTGGTAATTCT
AGAGCTAATACATGCAATCAAGCGCCGACCTTACGGGAGGCGTGCTCTTATTAGGAACAA
GACCAACCCGGGTCCGCCCGGCTCCGTTGGTGAACTCTGGATAACCTGGCCGATCGCACG
GTCTCTGCACCGGCGACGGATCCTTCGAATGTCTGCCCTATCAACTTTCGATGGTACGTT
ATGCGCCTACCATGGTCGTAACGGGTAACGGAGAATCAGGGTTCGATTCCGGAGAGGGAG
CTTGAGAAACGGCTACCACATCC
>HOIR5KG01AGIS2__(reversed) rank=0012604 x=71.0 y=164.5 length=441
CAAAGATTAAGCCATGCATGTCCAAGTACAAGCTTTCAAAAGCGAAACTGCGGATGGCTC
ATTAAATCAGTTATGGTTCCTTGGAGCGCATCCCCTTACATGGATAACTGTGGTAATTCT
AGAGCTAATACATGCAATCAAGCGCCGACCTTACGGGAGGCGTGCTCTTATTAGGAACAA
GACCAACCCGGGTCCGCCCGGCTCCGTTGGTGAACTCTGGATAACCTGGCCGATCGCACG
GTCTCTGCACCGGCGACGGATCCTTCGAATGTCTGCCCTATCAACTTTCGATGGTACGTT
ATGCGCCTACCATGGTCGTAACGGGTAACGGAGAATCAGGGTTCGATTCCGGAGAGGGAG
CTTGAGAAACGGCTACCACATCC
>HOIR5KG01BN565__(reversed) rank=0012621 x=568.0 y=975.0 length=441
CAAAGATTAAGCCATGCATGTCCAAGTACAAGCTTTCAAAAGCGAAACTGCGGATGGCTC
ATTAAATCAGTTATGGTTCCTTGGAGCGCATCCCCTTACATGGATAACTGTGGTAATTCT
AGAGCTAATACATGCAATCAAGCGCCGACCTTACGGGAGGCGTGCTCTTATTAGGAACAA
GACCAACCCGGGTCCGCCCGGCTCCGTTGGTGAACTCTGGATAACCTGGCCGATCGCACG
GTCTCTGCACCGGCGACGGATCCTTCGAATGTCTGCCCTATCAACTTTCGATGGTACGTT
ATGCGCCTACCATGGTCGTAACGGGTAACGGAGAATCAGGGTTCGATTCCGGAGAGGGAG
CTTGAGAAACGGCTACCACATCC
>HOIR5KG01B110Q__(reversed) rank=0012672 x=726.5 y=1576.5 length=441
CAAAGATTAAGCCATGCATGTCCAAGTACAAGCTTTCAAAAGCGAAACTGCGGATGGCTC
ATTAAATCAGTTATGGTTCCTTGGAGCGCATCCCCTTACATGGATAACTGTGGTAATTCT
AGAGCTAATACATGCAATCAAGCGCCGACCTTACGGGAGGCGTGCTCTTATTAGGAACAA
GACCAACCCGGGTCCGCCCGGCTCCGTTGGTGAACTCTGGATAACCTGGCCGATCGCACG
GTCTCTGCACCGGCGACGGATCCTTCGAATGTCTGCCCTATCAACTTTCGATGGTACGTT
ATGCGCCTACCATGGTCGTAACGGGTAACGGAGAATCAGGGTTCGATTCCGGAGAGGGAG
CTTGAGAAACGGCTACCACATCC
>HOIR5KG01AR64V__(reversed) rank=0012706 x=204.0 y=141.5 length=441
CAAAGATTAAGCCATGCATGTCCAAGTACAAGCTTTCAAAAGCGAAACTGCGGATGGCTC
ATTAAATCAGTTATGGTTCCTTGGAGCGCATCCCCTTACATGGATAACTGTGGTAATTCT
AGAGCTAATACATGCAATCAAGCGCCGACCTTACGGGAGGCGTGCTCTTATTAGGAACAA
GACCAACCCGGGTCCGCCCGGCTCCGTTGGTGAACTCTGGATAACCTGGCCGATCGCACG
GTCTCTGCACCGGCGACGGATCCTTCGAATGTCTGCCCTATCAACTTTCGATGGTACGTT
ATGCGCCTACCATGGTCGTAACGGGTAACGGAGAATCAGGGTTCGATTCCGGAGAGGGAG
CTTGAGAAACGGCTACCACATCC
>HOIR5KG01ADPYY__(reversed) rank=0012744 x=39.0 y=552.0 length=441
CAAAGATTAAGCCATGCATGTCCAAGTACAAGCTTTCAAAAGCGAAACTGCGGATGGCTC
ATTAAATCAGTTATGGTTCCTTGGAGCGCATCCCCTTACATGGATAACTGTGGTAATTCT
AGAGCTAATACATGCAATCAAGCGCCGACCTTACGGGAGGCGTGCTCTTATTAGGAACAA
GACCAACCCGGGTCCGCCCGGCTCCGTTGGTGAACTCTGGATAACCTGGCCGATCGCACG
GTCTCTGCACCGGCGACGGATCCTTCGAATGTCTGCCCTATCAACTTTCGATGGTACGTT
ATGCGCCTACCATGGTCGTAACGGGTAACGGAGAATCAGGGTTCGATTCCGGAGAGGGAG
CTTGAGAAACGGCTACCACATCC
>HOIR5KG01A709R__(reversed) rank=0012750 x=384.0 y=1757.0 length=441
CAAAGATTAAGCCATGCATGTCCAAGTACAAGCTTTCAAAAGCGAAACTGCGGATGGCTC
ATTAAATCAGTTATGGTTCCTTGGAGCGCATCCCCTTACATGGATAACTGTGGTAATTCT
AGAGCTAATACATGCAATCAAGCGCCGACCTTACGGGAGGCGTGCTCTTATTAGGAACAA
GACCAACCCGGGTCCGCCCGGCTCCGTTGGTGAACTCTGGATAACCTGGCCGATCGCACG
GTCTCTGCACCGGCGACGGATCCTTCGAATGTCTGCCCTATCAACTTTCGATGGTACGTT
ATGCGCCTACCATGGTCGTAACGGGTAACGGAGAATCAGGGTTCGATTCCGGAGAGGGAG
CTTGAGAAACGGCTACCACATCC
>HOIR5KG01ALPZ3__(reversed) rank=0012856 x=130.0 y=1105.0 length=441
CAAAGATTAAGCCATGCATGTCCAAGTACAAGCTTTCAAAAGCGAAACTGCGGATGGCTC
ATTAAATCAGTTATGGTTCCTTGGAGCGCATCCCCTTACATGGATAACTGTGGTAATTCT
AGAGCTAATACATGCAATCAAGCGCCGACCTTACGGGAGGCGTGCTCTTATTAGGAACAA
GACCAACCCGGGTCCGCCCGGCTCCGTTGGTGAACTCTGGATAACCTGGCCGATCGCACG
GTCTCTGCACCGGCGACGGATCCTTCGAATGTCTGCCCTATCAACTTTCGATGGTACGTT
ATGCGCCTACCATGGTCGTAACGGGTAACGGAGAATCAGGGTTCGATTCCGGAGAGGGAG
CTTGAGAAACGGCTACCACATCC
>HOIR5KG01ARXYF__(reversed) rank=0012869 x=201.0 y=533.0 length=441
CAAAGATTAAGCCATGCATGTCCAAGTACAAGCTTTCAAAAGCGAAACTGCGGATGGCTC
ATTAAATCAGTTATGGTTCCTTGGAGCGCATCCCCTTACATGGATAACTGTGGTAATTCT
AGAGCTAATACATGCAATCAAGCGCCGACCTTACGGGAGGCGTGCTCTTATTAGGAACAA
GACCAACCCGGGTCCGCCCGGCTCCGTTGGTGAACTCTGGATAACCTGGCCGATCGCACG
GTCTCTGCACCGGCGACGGATCCTTCGAATGTCTGCCCTATCAACTTTCGATGGTACGTT
ATGCGCCTACCATGGTCGTAACGGGTAACGGAGAATCAGGGTTCGATTCCGGAGAGGGAG
CTTGAGAAACGGCTACCACATCC
>HOIR5KG01BZ1CX__(reversed) rank=0012879 x=703.5 y=1615.0 length=441
CAAAGATTAAGCCATGCATGTCCAAGTACAAGCTTTCAAAAGCGAAACTGCGGATGGCTC
ATTAAATCAGTTATGGTTCCTTGGAGCGCATCCCCTTACATGGATAACTGTGGTAATTCT
AGAGCTAATACATGCAATCAAGCGCCGACCTTACGGGAGGCGTGCTCTTATTAGGAACAA
GACCAACCCGGGTCCGCCCGGCTCCGTTGGTGAACTCTGGATAACCTGGCCGATCGCACG
GTCTCTGCACCGGCGACGGATCCTTCGAATGTCTGCCCTATCAACTTTCGATGGTACGTT
ATGCGCCTACCATGGTCGTAACGGGTAACGGAGAATCAGGGTTCGATTCCGGAGAGGGAG
CTTGAGAAACGGCTACCACATCC
>HOIR5KG01AQWH3__(reversed) rank=0012902 x=189.5 y=1145.0 length=441
CAAAGATTAAGCCATGCATGTCCAAGTACAAGCTTTCAAAAGCGAAACTGCGGATGGCTC
ATTAAATCAGTTATGGTTCCTTGGAGCGCATCCCCTTACATGGATAACTGTGGTAATTCT
AGAGCTAATACATGCAATCAAGCGCCGACCTTACGGGAGGCGTGCTCTTATTAGGAACAA
GACCAACCCGGGTCCGCCCGGCTCCGTTGGTGAACTCTGGATAACCTGGCCGATCGCACG
GTCTCTGCACCGGCGACGGATCCTTCGAATGTCTGCCCTATCAACTTTCGATGGTACGTT
ATGCGCCTACCATGGTCGTAACGGGTAACGGAGAATCAGGGTTCGATTCCGGAGAGGGAG
CTTGAGAAACGGCTACCACATCC
>HOIR5KG01AA6YJ__(reversed) rank=0012937 x=10.5 y=1385.0 length=441
CAAAGATTAAGCCATGCATGTCCAAGTACAAGCTTTCAAAAGCGAAACTGCGGATGGCTC
ATTAAATCAGTTATGGTTCCTTGGAGCGCATCCCCTTACATGGATAACTGTGGTAATTCT
AGAGCTAATACATGCAATCAAGCGCCGACCTTACGGGAGGCGTGCTCTTATTAGGAACAA
GACCAACCCGGGTCCGCCCGGCTCCGTTGGTGAACTCTGGATAACCTGGCCGATCGCACG
GTCTCTGCACCGGCGACGGATCCTTCGAATGTCTGCCCTATCAACTTTCGATGGTACGTT
ATGCGCCTACCATGGTCGTAACGGGTAACGGAGAATCAGGGTTCGATTCCGGAGAGGGAG
CTTGAGAAACGGCTACCACATCC
>HOIR5KG01B2HDA__(reversed) rank=0013008 x=731.0 y=988.0 length=441
CAAAGATTAAGCCATGCATGTCCAAGTACAAGCTTTCAAAAGCGAAACTGCGGATGGCTC
ATTAAATCAGTTATGGTTCCTTGGAGCGCATCCCCTTACATGGATAACTGTGGTAATTCT
AGAGCTAATACATGCAATCAAGCGCCGACCTTACGGGAGGCGTGCTCTTATTAGGAACAA
GACCAACCCGGGTCCGCCCGGCTCCGTTGGTGAACTCTGGATAACCTGGCCGATCGCACG
GTCTCTGCACCGGCGACGGATCCTTCGAATGTCTGCCCTATCAACTTTCGATGGTACGTT
ATGCGCCTACCATGGTCGTAACGGGTAACGGAGAATCAGGGTTCGATTCCGGAGAGGGAG
CTTGAGAAACGGCTACCACATCC
>HOIR5KG01AJY5Q__(reversed) rank=0013011 x=110.0 y=1580.0 length=441
CAAAGATTAAGCCATGCATGTCCAAGTACAAGCTTTCAAAAGCGAAACTGCGGATGGCTC
ATTAAATCAGTTATGGTTCCTTGGAGCGCATCCCCTTACATGGATAACTGTGGTAATTCT
AGAGCTAATACATGCAATCAAGCGCCGACCTTACGGGAGGCGTGCTCTTATTAGGAACAA
GACCAACCCGGGTCCGCCCGGCTCCGTTGGTGAACTCTGGATAACCTGGCCGATCGCACG
GTCTCTGCACCGGCGACGGATCCTTCGAATGTCTGCCCTATCAACTTTCGATGGTACGTT
ATGCGCCTACCATGGTCGTAACGGGTAACGGAGAATCAGGGTTCGATTCCGGAGAGGGAG
CTTGAGAAACGGCTACCACATCC
>HOIR5KG01A1I8G__(reversed) rank=0013037 x=310.0 y=1550.5 length=441
CAAAGATTAAGCCATGCATGTCCAAGTACAAGCTTTCAAAAGCGAAACTGCGGATGGCTC
ATTAAATCAGTTATGGTTCCTTGGAGCGCATCCCCTTACATGGATAACTGTGGTAATTCT
AGAGCTAATACATGCAATCAAGCGCCGACCTTACGGGAGGCGTGCTCTTATTAGGAACAA
GACCAACCCGGGTCCGCCCGGCTCCGTTGGTGAACTCTGGATAACCTGGCCGATCGCACG
GTCTCTGCACCGGCGACGGATCCTTCGAATGTCTGCCCTATCAACTTTCGATGGTACGTT
ATGCGCCTACCATGGTCGTAACGGGTAACGGAGAATCAGGGTTCGATTCCGGAGAGGGAG
CTTGAGAAACGGCTACCACATCC
>HOIR5KG01A3MME__(reversed) rank=0013055 x=334.0 y=948.0 length=441
CAAAGATTAAGCCATGCATGTCCAAGTACAAGCTTTCAAAAGCGAAACTGCGGATGGCTC
ATTAAATCAGTTATGGTTCCTTGGAGCGCATCCCCTTACATGGATAACTGTGGTAATTCT
AGAGCTAATACATGCAATCAAGCGCCGACCTTACGGGAGGCGTGCTCTTATTAGGAACAA
GACCAACCCGGGTCCGCCCGGCTCCGTTGGTGAACTCTGGATAACCTGGCCGATCGCACG
GTCTCTGCACCGGCGACGGATCCTTCGAATGTCTGCCCTATCAACTTTCGATGGTACGTT
ATGCGCCTACCATGGTCGTAACGGGTAACGGAGAATCAGGGTTCGATTCCGGAGAGGGAG
CTTGAGAAACGGCTACCACATCC
>HOIR5KG01BLPZR__(reversed) rank=0013083 x=540.0 y=1349.0 length=441
CAAAGATTAAGCCATGCATGTCCAAGTACAAGCTTTCAAAAGCGAAACTGCGGATGGCTC
ATTAAATCAGTTATGGTTCCTTGGAGCGCATCCCCTTACATGGATAACTGTGGTAATTCT
AGAGCTAATACATGCAATCAAGCGCCGACCTTACGGGAGGCGTGCTCTTATTAGGAACAA
GACCAACCCGGGTCCGCCCGGCTCCGTTGGTGAACTCTGGATAACCTGGCCGATCGCACG
GTCTCTGCACCGGCGACGGATCCTTCGAATGTCTGCCCTATCAACTTTCGATGGTACGTT
ATGCGCCTACCATGGTCGTAACGGGTAACGGAGAATCAGGGTTCGATTCCGGAGAGGGAG
CTTGAGAAACGGCTACCACATCC
>HOIR5KG01BVQMN__(reversed) rank=0013133 x=654.0 y=1789.0 length=441
CAAAGATTAAGCCATGCATGTCCAAGTACAAGCTTTCAAAAGCGAAACTGCGGATGGCTC
ATTAAATCAGTTATGGTTCCTTGGAGCGCATCCCCTTACATGGATAACTGTGGTAATTCT
AGAGCTAATACATGCAATCAAGCGCCGACCTTACGGGAGGCGTGCTCTTATTAGGAACAA
GACCAACCCGGGTCCGCCCGGCTCCGTTGGTGAACTCTGGATAACCTGGCCGATCGCACG
GTCTCTGCACCGGCGACGGATCCTTCGAATGTCTGCCCTATCAACTTTCGATGGTACGTT
ATGCGCCTACCATGGTCGTAACGGGTAACGGAGAATCAGGGTTCGATTCCGGAGAGGGAG
CTTGAGAAACGGCTACCACATCC
>HOIR5KG01APT51__(reversed) rank=0013151 x=177.0 y=615.0 length=441
CAAAGATTAAGCCATGCATGTCCAAGTACAAGCTTTCAAAAGCGAAACTGCGGATGGCTC
ATTAAATCAGTTATGGTTCCTTGGAGCGCATCCCCTTACATGGATAACTGTGGTAATTCT
AGAGCTAATACATGCAATCAAGCGCCGACCTTACGGGAGGCGTGCTCTTATTAGGAACAA
GACCAACCCGGGTCCGCCCGGCTCCGTTGGTGAACTCTGGATAACCTGGCCGATCGCACG
GTCTCTGCACCGGCGACGGATCCTTCGAATGTCTGCCCTATCAACTTTCGATGGTACGTT
ATGCGCCTACCATGGTCGTAACGGGTAACGGAGAATCAGGGTTCGATTCCGGAGAGGGAG
CTTGAGAAACGGCTACCACATCC
>HOIR5KG01AKREW__(reversed) rank=0013177 x=119.0 y=1334.0 length=441
CAAAGATTAAGCCATGCATGTCCAAGTACAAGCTTTCAAAAGCGAAACTGCGGATGGCTC
ATTAAATCAGTTATGGTTCCTTGGAGCGCATCCCCTTACATGGATAACTGTGGTAATTCT
AGAGCTAATACATGCAATCAAGCGCCGACCTTACGGGAGGCGTGCTCTTATTAGGAACAA
GACCAACCCGGGTCCGCCCGGCTCCGTTGGTGAACTCTGGATAACCTGGCCGATCGCACG
GTCTCTGCACCGGCGACGGATCCTTCGAATGTCTGCCCTATCAACTTTCGATGGTACGTT
ATGCGCCTACCATGGTCGTAACGGGTAACGGAGAATCAGGGTTCGATTCCGGAGAGGGAG
CTTGAGAAACGGCTACCACATCC
>HOIR5KG01BIJRL__(reversed) rank=0013216 x=504.0 y=767.0 length=441
CAAAGATTAAGCCATGCATGTCCAAGTACAAGCTTTCAAAAGCGAAACTGCGGATGGCTC
ATTAAATCAGTTATGGTTCCTTGGAGCGCATCCCCTTACATGGATAACTGTGGTAATTCT
AGAGCTAATACATGCAATCAAGCGCCGACCTTACGGGAGGCGTGCTCTTATTAGGAACAA
GACCAACCCGGGTCCGCCCGGCTCCGTTGGTGAACTCTGGATAACCTGGCCGATCGCACG
GTCTCTGCACCGGCGACGGATCCTTCGAATGTCTGCCCTATCAACTTTCGATGGTACGTT
ATGCGCCTACCATGGTCGTAACGGGTAACGGAGAATCAGGGTTCGATTCCGGAGAGGGAG
CTTGAGAAACGGCTACCACATCC
>HOIR5KG01A64Q0__(reversed) rank=0013224 x=374.0 y=570.5 length=441
CAAAGATTAAGCCATGCATGTCCAAGTACAAGCTTTCAAAAGCGAAACTGCGGATGGCTC
ATTAAATCAGTTATGGTTCCTTGGAGCGCATCCCCTTACATGGATAACTGTGGTAATTCT
AGAGCTAATACATGCAATCAAGCGCCGACCTTACGGGAGGCGTGCTCTTATTAGGAACAA
GACCAACCCGGGTCCGCCCGGCTCCGTTGGTGAACTCTGGATAACCTGGCCGATCGCACG
GTCTCTGCACCGGCGACGGATCCTTCGAATGTCTGCCCTATCAACTTTCGATGGTACGTT
ATGCGCCTACCATGGTCGTAACGGGTAACGGAGAATCAGGGTTCGATTCCGGAGAGGGAG
CTTGAGAAACGGCTACCACATCC
>HOIR5KG01BQ742__(reversed) rank=0013227 x=603.5 y=100.5 length=441
CAAAGATTAAGCCATGCATGTCCAAGTACAAGCTTTCAAAAGCGAAACTGCGGATGGCTC
ATTAAATCAGTTATGGTTCCTTGGAGCGCATCCCCTTACATGGATAACTGTGGTAATTCT
AGAGCTAATACATGCAATCAAGCGCCGACCTTACGGGAGGCGTGCTCTTATTAGGAACAA
GACCAACCCGGGTCCGCCCGGCTCCGTTGGTGAACTCTGGATAACCTGGCCGATCGCACG
GTCTCTGCACCGGCGACGGATCCTTCGAATGTCTGCCCTATCAACTTTCGATGGTACGTT
ATGCGCCTACCATGGTCGTAACGGGTAACGGAGAATCAGGGTTCGATTCCGGAGAGGGAG
CTTGAGAAACGGCTACCACATCC
>HOIR5KG01ACK76__(reversed) rank=0013237 x=26.0 y=996.0 length=441
CAAAGATTAAGCCATGCATGTCCAAGTACAAGCTTTCAAAAGCGAAACTGCGGATGGCTC
ATTAAATCAGTTATGGTTCCTTGGAGCGCATCCCCTTACATGGATAACTGTGGTAATTCT
AGAGCTAATACATGCAATCAAGCGCCGACCTTACGGGAGGCGTGCTCTTATTAGGAACAA
GACCAACCCGGGTCCGCCCGGCTCCGTTGGTGAACTCTGGATAACCTGGCCGATCGCACG
GTCTCTGCACCGGCGACGGATCCTTCGAATGTCTGCCCTATCAACTTTCGATGGTACGTT
ATGCGCCTACCATGGTCGTAACGGGTAACGGAGAATCAGGGTTCGATTCCGGAGAGGGAG
CTTGAGAAACGGCTACCACATCC
>HOIR5KG01AQNI2__(reversed) rank=0013247 x=186.0 y=1804.5 length=441
CAAAGATTAAGCCATGCATGTCCAAGTACAAGCTTTCAAAAGCGAAACTGCGGATGGCTC
ATTAAATCAGTTATGGTTCCTTGGAGCGCATCCCCTTACATGGATAACTGTGGTAATTCT
AGAGCTAATACATGCAATCAAGCGCCGACCTTACGGGAGGCGTGCTCTTATTAGGAACAA
GACCAACCCGGGTCCGCCCGGCTCCGTTGGTGAACTCTGGATAACCTGGCCGATCGCACG
GTCTCTGCACCGGCGACGGATCCTTCGAATGTCTGCCCTATCAACTTTCGATGGTACGTT
ATGCGCCTACCATGGTCGTAACGGGTAACGGAGAATCAGGGTTCGATTCCGGAGAGGGAG
CTTGAGAAACGGCTACCACATCC
>HOIR5KG01BRIMF__(reversed) rank=0013265 x=606.0 y=1397.0 length=441
CAAAGATTAAGCCATGCATGTCCAAGTACAAGCTTTCAAAAGCGAAACTGCGGATGGCTC
ATTAAATCAGTTATGGTTCCTTGGAGCGCATCCCCTTACATGGATAACTGTGGTAATTCT
AGAGCTAATACATGCAATCAAGCGCCGACCTTACGGGAGGCGTGCTCTTATTAGGAACAA
GACCAACCCGGGTCCGCCCGGCTCCGTTGGTGAACTCTGGATAACCTGGCCGATCGCACG
GTCTCTGCACCGGCGACGGATCCTTCGAATGTCTGCCCTATCAACTTTCGATGGTACGTT
ATGCGCCTACCATGGTCGTAACGGGTAACGGAGAATCAGGGTTCGATTCCGGAGAGGGAG
CTTGAGAAACGGCTACCACATCC
>HOIR5KG01ARPI4__(reversed) rank=0013269 x=198.5 y=1902.0 length=441
CAAAGATTAAGCCATGCATGTCCAAGTACAAGCTTTCAAAAGCGAAACTGCGGATGGCTC
ATTAAATCAGTTATGGTTCCTTGGAGCGCATCCCCTTACATGGATAACTGTGGTAATTCT
AGAGCTAATACATGCAATCAAGCGCCGACCTTACGGGAGGCGTGCTCTTATTAGGAACAA
GACCAACCCGGGTCCGCCCGGCTCCGTTGGTGAACTCTGGATAACCTGGCCGATCGCACG
GTCTCTGCACCGGCGACGGATCCTTCGAATGTCTGCCCTATCAACTTTCGATGGTACGTT
ATGCGCCTACCATGGTCGTAACGGGTAACGGAGAATCAGGGTTCGATTCCGGAGAGGGAG
CTTGAGAAACGGCTACCACATCC
>HOIR5KG01AZD7P__(reversed) rank=0013271 x=286.5 y=35.5 length=441
CAAAGATTAAGCCATGCATGTCCAAGTACAAGCTTTCAAAAGCGAAACTGCGGATGGCTC
ATTAAATCAGTTATGGTTCCTTGGAGCGCATCCCCTTACATGGATAACTGTGGTAATTCT
AGAGCTAATACATGCAATCAAGCGCCGACCTTACGGGAGGCGTGCTCTTATTAGGAACAA
GACCAACCCGGGTCCGCCCGGCTCCGTTGGTGAACTCTGGATAACCTGGCCGATCGCACG
GTCTCTGCACCGGCGACGGATCCTTCGAATGTCTGCCCTATCAACTTTCGATGGTACGTT
ATGCGCCTACCATGGTCGTAACGGGTAACGGAGAATCAGGGTTCGATTCCGGAGAGGGAG
CTTGAGAAACGGCTACCACATCC
>HOIR5KG01BTMP8__(reversed) rank=0013321 x=630.0 y=1726.5 length=441
CAAAGATTAAGCCATGCATGTCCAAGTACAAGCTTTCAAAAGCGAAACTGCGGATGGCTC
ATTAAATCAGTTATGGTTCCTTGGAGCGCATCCCCTTACATGGATAACTGTGGTAATTCT
AGAGCTAATACATGCAATCAAGCGCCGACCTTACGGGAGGCGTGCTCTTATTAGGAACAA
GACCAACCCGGGTCCGCCCGGCTCCGTTGGTGAACTCTGGATAACCTGGCCGATCGCACG
GTCTCTGCACCGGCGACGGATCCTTCGAATGTCTGCCCTATCAACTTTCGATGGTACGTT
ATGCGCCTACCATGGTCGTAACGGGTAACGGAGAATCAGGGTTCGATTCCGGAGAGGGAG
CTTGAGAAACGGCTACCACATCC
>HOIR5KG01BIJ30__(reversed) rank=0013336 x=504.0 y=1214.0 length=441
CAAAGATTAAGCCATGCATGTCCAAGTACAAGCTTTCAAAAGCGAAACTGCGGATGGCTC
ATTAAATCAGTTATGGTTCCTTGGAGCGCATCCCCTTACATGGATAACTGTGGTAATTCT
AGAGCTAATACATGCAATCAAGCGCCGACCTTACGGGAGGCGTGCTCTTATTAGGAACAA
GACCAACCCGGGTCCGCCCGGCTCCGTTGGTGAACTCTGGATAACCTGGCCGATCGCACG
GTCTCTGCACCGGCGACGGATCCTTCGAATGTCTGCCCTATCAACTTTCGATGGTACGTT
ATGCGCCTACCATGGTCGTAACGGGTAACGGAGAATCAGGGTTCGATTCCGGAGAGGGAG
CTTGAGAAACGGCTACCACATCC
>HOIR5KG01AA0W5__(reversed) rank=0013426 x=8.5 y=1751.0 length=441
CAAAGATTAAGCCATGCATGTCCAAGTACAAGCTTTCAAAAGCGAAACTGCGGATGGCTC
ATTAAATCAGTTATGGTTCCTTGGAGCGCATCCCCTTACATGGATAACTGTGGTAATTCT
AGAGCTAATACATGCAATCAAGCGCCGACCTTACGGGAGGCGTGCTCTTATTAGGAACAA
GACCAACCCGGGTCCGCCCGGCTCCGTTGGTGAACTCTGGATAACCTGGCCGATCGCACG
GTCTCTGCACCGGCGACGGATCCTTCGAATGTCTGCCCTATCAACTTTCGATGGTACGTT
ATGCGCCTACCATGGTCGTAACGGGTAACGGAGAATCAGGGTTCGATTCCGGAGAGGGAG
CTTGAGAAACGGCTACCACATCC
>HOIR5KG01ARF1Z__(reversed) rank=0013433 x=195.0 y=1909.0 length=441
CAAAGATTAAGCCATGCATGTCCAAGTACAAGCTTTCAAAAGCGAAACTGCGGATGGCTC
ATTAAATCAGTTATGGTTCCTTGGAGCGCATCCCCTTACATGGATAACTGTGGTAATTCT
AGAGCTAATACATGCAATCAAGCGCCGACCTTACGGGAGGCGTGCTCTTATTAGGAACAA
GACCAACCCGGGTCCGCCCGGCTCCGTTGGTGAACTCTGGATAACCTGGCCGATCGCACG
GTCTCTGCACCGGCGACGGATCCTTCGAATGTCTGCCCTATCAACTTTCGATGGTACGTT
ATGCGCCTACCATGGTCGTAACGGGTAACGGAGAATCAGGGTTCGATTCCGGAGAGGGAG
CTTGAGAAACGGCTACCACATCC
>HOIR5KG01AJ1PT__(reversed) rank=0013525 x=111.5 y=799.5 length=441
CAAAGATTAAGCCATGCATGTCCAAGTACAAGCTTTCAAAAGCGAAACTGCGGATGGCTC
ATTAAATCAGTTATGGTTCCTTGGAGCGCATCCCCTTACATGGATAACTGTGGTAATTCT
AGAGCTAATACATGCAATCAAGCGCCGACCTTACGGGAGGCGTGCTCTTATTAGGAACAA
GACCAACCCGGGTCCGCCCGGCTCCGTTGGTGAACTCTGGATAACCTGGCCGATCGCACG
GTCTCTGCACCGGCGACGGATCCTTCGAATGTCTGCCCTATCAACTTTCGATGGTACGTT
ATGCGCCTACCATGGTCGTAACGGGTAACGGAGAATCAGGGTTCGATTCCGGAGAGGGAG
CTTGAGAAACGGCTACCACATCC
>HOIR5KG01BCKSN__(reversed) rank=0013552 x=436.0 y=693.0 length=441
CAAAGATTAAGCCATGCATGTCCAAGTACAAGCTTTCAAAAGCGAAACTGCGGATGGCTC
ATTAAATCAGTTATGGTTCCTTGGAGCGCATCCCCTTACATGGATAACTGTGGTAATTCT
AGAGCTAATACATGCAATCAAGCGCCGACCTTACGGGAGGCGTGCTCTTATTAGGAACAA
GACCAACCCGGGTCCGCCCGGCTCCGTTGGTGAACTCTGGATAACCTGGCCGATCGCACG
GTCTCTGCACCGGCGACGGATCCTTCGAATGTCTGCCCTATCAACTTTCGATGGTACGTT
ATGCGCCTACCATGGTCGTAACGGGTAACGGAGAATCAGGGTTCGATTCCGGAGAGGGAG
CTTGAGAAACGGCTACCACATCC
>HOIR5KG01A4PCX__(reversed) rank=0013580 x=346.0 y=1999.0 length=441
CAAAGATTAAGCCATGCATGTCCAAGTACAAGCTTTCAAAAGCGAAACTGCGGATGGCTC
ATTAAATCAGTTATGGTTCCTTGGAGCGCATCCCCTTACATGGATAACTGTGGTAATTCT
AGAGCTAATACATGCAATCAAGCGCCGACCTTACGGGAGGCGTGCTCTTATTAGGAACAA
GACCAACCCGGGTCCGCCCGGCTCCGTTGGTGAACTCTGGATAACCTGGCCGATCGCACG
GTCTCTGCACCGGCGACGGATCCTTCGAATGTCTGCCCTATCAACTTTCGATGGTACGTT
ATGCGCCTACCATGGTCGTAACGGGTAACGGAGAATCAGGGTTCGATTCCGGAGAGGGAG
CTTGAGAAACGGCTACCACATCC
>HOIR5KG01AO7SO__(reversed) rank=0013759 x=170.0 y=294.0 length=441
CAAAGATTAAGCCATGCATGTCCAAGTACAAGCTTTCAAAAGCGAAACTGCGGATGGCTC
ATTAAATCAGTTATGGTTCCTTGGAGCGCATCCCCTTACATGGATAACTGTGGTAATTCT
AGAGCTAATACATGCAATCAAGCGCCGACCTTACGGGAGGCGTGCTCTTATTAGGAACAA
GACCAACCCGGGTCCGCCCGGCTCCGTTGGTGAACTCTGGATAACCTGGCCGATCGCACG
GTCTCTGCACCGGCGACGGATCCTTCGAATGTCTGCCCTATCAACTTTCGATGGTACGTT
ATGCGCCTACCATGGTCGTAACGGGTAACGGAGAATCAGGGTTCGATTCCGGAGAGGGAG
CTTGAGAAACGGCTACCACATCC
>HOIR5KG01ALTK5__(reversed) rank=0013810 x=131.0 y=1655.0 length=441
CAAAGATTAAGCCATGCATGTCCAAGTACAAGCTTTCAAAAGCGAAACTGCGGATGGCTC
ATTAAATCAGTTATGGTTCCTTGGAGCGCATCCCCTTACATGGATAACTGTGGTAATTCT
AGAGCTAATACATGCAATCAAGCGCCGACCTTACGGGAGGCGTGCTCTTATTAGGAACAA
GACCAACCCGGGTCCGCCCGGCTCCGTTGGTGAACTCTGGATAACCTGGCCGATCGCACG
GTCTCTGCACCGGCGACGGATCCTTCGAATGTCTGCCCTATCAACTTTCGATGGTACGTT
ATGCGCCTACCATGGTCGTAACGGGTAACGGAGAATCAGGGTTCGATTCCGGAGAGGGAG
CTTGAGAAACGGCTACCACATCC
>HOIR5KG01BZ4LG__(reversed) rank=0013812 x=704.0 y=1714.5 length=441
CAAAGATTAAGCCATGCATGTCCAAGTACAAGCTTTCAAAAGCGAAACTGCGGATGGCTC
ATTAAATCAGTTATGGTTCCTTGGAGCGCATCCCCTTACATGGATAACTGTGGTAATTCT
AGAGCTAATACATGCAATCAAGCGCCGACCTTACGGGAGGCGTGCTCTTATTAGGAACAA
GACCAACCCGGGTCCGCCCGGCTCCGTTGGTGAACTCTGGATAACCTGGCCGATCGCACG
GTCTCTGCACCGGCGACGGATCCTTCGAATGTCTGCCCTATCAACTTTCGATGGTACGTT
ATGCGCCTACCATGGTCGTAACGGGTAACGGAGAATCAGGGTTCGATTCCGGAGAGGGAG
CTTGAGAAACGGCTACCACATCC
>HOIR5KG01BLWN1__(reversed) rank=0013814 x=542.0 y=1807.0 length=441
CAAAGATTAAGCCATGCATGTCCAAGTACAAGCTTTCAAAAGCGAAACTGCGGATGGCTC
ATTAAATCAGTTATGGTTCCTTGGAGCGCATCCCCTTACATGGATAACTGTGGTAATTCT
AGAGCTAATACATGCAATCAAGCGCCGACCTTACGGGAGGCGTGCTCTTATTAGGAACAA
GACCAACCCGGGTCCGCCCGGCTCCGTTGGTGAACTCTGGATAACCTGGCCGATCGCACG
GTCTCTGCACCGGCGACGGATCCTTCGAATGTCTGCCCTATCAACTTTCGATGGTACGTT
ATGCGCCTACCATGGTCGTAACGGGTAACGGAGAATCAGGGTTCGATTCCGGAGAGGGAG
CTTGAGAAACGGCTACCACATCC
>HOIR5KG01A9I61__(reversed) rank=0013843 x=401.0 y=2011.0 length=441
CAAAGATTAAGCCATGCATGTCCAAGTACAAGCTTTCAAAAGCGAAACTGCGGATGGCTC
ATTAAATCAGTTATGGTTCCTTGGAGCGCATCCCCTTACATGGATAACTGTGGTAATTCT
AGAGCTAATACATGCAATCAAGCGCCGACCTTACGGGAGGCGTGCTCTTATTAGGAACAA
GACCAACCCGGGTCCGCCCGGCTCCGTTGGTGAACTCTGGATAACCTGGCCGATCGCACG
GTCTCTGCACCGGCGACGGATCCTTCGAATGTCTGCCCTATCAACTTTCGATGGTACGTT
ATGCGCCTACCATGGTCGTAACGGGTAACGGAGAATCAGGGTTCGATTCCGGAGAGGGAG
CTTGAGAAACGGCTACCACATCC
>HOIR5KG01BMYBM__(reversed) rank=0013905 x=554.0 y=1456.0 length=441
CAAAGATTAAGCCATGCATGTCCAAGTACAAGCTTTCAAAAGCGAAACTGCGGATGGCTC
ATTAAATCAGTTATGGTTCCTTGGAGCGCATCCCCTTACATGGATAACTGTGGTAATTCT
AGAGCTAATACATGCAATCAAGCGCCGACCTTACGGGAGGCGTGCTCTTATTAGGAACAA
GACCAACCCGGGTCCGCCCGGCTCCGTTGGTGAACTCTGGATAACCTGGCCGATCGCACG
GTCTCTGCACCGGCGACGGATCCTTCGAATGTCTGCCCTATCAACTTTCGATGGTACGTT
ATGCGCCTACCATGGTCGTAACGGGTAACGGAGAATCAGGGTTCGATTCCGGAGAGGGAG
CTTGAGAAACGGCTACCACATCC
>HOIR5KG01AZ4YT__(reversed) rank=0013948 x=294.0 y=1939.0 length=441
CAAAGATTAAGCCATGCATGTCCAAGTACAAGCTTTCAAAAGCGAAACTGCGGATGGCTC
ATTAAATCAGTTATGGTTCCTTGGAGCGCATCCCCTTACATGGATAACTGTGGTAATTCT
AGAGCTAATACATGCAATCAAGCGCCGACCTTACGGGAGGCGTGCTCTTATTAGGAACAA
GACCAACCCGGGTCCGCCCGGCTCCGTTGGTGAACTCTGGATAACCTGGCCGATCGCACG
GTCTCTGCACCGGCGACGGATCCTTCGAATGTCTGCCCTATCAACTTTCGATGGTACGTT
ATGCGCCTACCATGGTCGTAACGGGTAACGGAGAATCAGGGTTCGATTCCGGAGAGGGAG
CTTGAGAAACGGCTACCACATCC
>HOIR5KG01A6B0E__(reversed) rank=0013955 x=365.0 y=188.0 length=441
CAAAGATTAAGCCATGCATGTCCAAGTACAAGCTTTCAAAAGCGAAACTGCGGATGGCTC
ATTAAATCAGTTATGGTTCCTTGGAGCGCATCCCCTTACATGGATAACTGTGGTAATTCT
AGAGCTAATACATGCAATCAAGCGCCGACCTTACGGGAGGCGTGCTCTTATTAGGAACAA
GACCAACCCGGGTCCGCCCGGCTCCGTTGGTGAACTCTGGATAACCTGGCCGATCGCACG
GTCTCTGCACCGGCGACGGATCCTTCGAATGTCTGCCCTATCAACTTTCGATGGTACGTT
ATGCGCCTACCATGGTCGTAACGGGTAACGGAGAATCAGGGTTCGATTCCGGAGAGGGAG
CTTGAGAAACGGCTACCACATCC
>HOIR5KG01A4L1W__(reversed) rank=0013962 x=345.0 y=1810.0 length=441
CAAAGATTAAGCCATGCATGTCCAAGTACAAGCTTTCAAAAGCGAAACTGCGGATGGCTC
ATTAAATCAGTTATGGTTCCTTGGAGCGCATCCCCTTACATGGATAACTGTGGTAATTCT
AGAGCTAATACATGCAATCAAGCGCCGACCTTACGGGAGGCGTGCTCTTATTAGGAACAA
GACCAACCCGGGTCCGCCCGGCTCCGTTGGTGAACTCTGGATAACCTGGCCGATCGCACG
GTCTCTGCACCGGCGACGGATCCTTCGAATGTCTGCCCTATCAACTTTCGATGGTACGTT
ATGCGCCTACCATGGTCGTAACGGGTAACGGAGAATCAGGGTTCGATTCCGGAGAGGGAG
CTTGAGAAACGGCTACCACATCC
>HOIR5KG01ATZIR__(reversed) rank=0014003 x=224.5 y=1665.5 length=441
CAAAGATTAAGCCATGCATGTCCAAGTACAAGCTTTCAAAAGCGAAACTGCGGATGGCTC
ATTAAATCAGTTATGGTTCCTTGGAGCGCATCCCCTTACATGGATAACTGTGGTAATTCT
AGAGCTAATACATGCAATCAAGCGCCGACCTTACGGGAGGCGTGCTCTTATTAGGAACAA
GACCAACCCGGGTCCGCCCGGCTCCGTTGGTGAACTCTGGATAACCTGGCCGATCGCACG
GTCTCTGCACCGGCGACGGATCCTTCGAATGTCTGCCCTATCAACTTTCGATGGTACGTT
ATGCGCCTACCATGGTCGTAACGGGTAACGGAGAATCAGGGTTCGATTCCGGAGAGGGAG
CTTGAGAAACGGCTACCACATCC
>HOIR5KG01BLFVV__(reversed) rank=0014008 x=537.0 y=537.0 length=441
CAAAGATTAAGCCATGCATGTCCAAGTACAAGCTTTCAAAAGCGAAACTGCGGATGGCTC
ATTAAATCAGTTATGGTTCCTTGGAGCGCATCCCCTTACATGGATAACTGTGGTAATTCT
AGAGCTAATACATGCAATCAAGCGCCGACCTTACGGGAGGCGTGCTCTTATTAGGAACAA
GACCAACCCGGGTCCGCCCGGCTCCGTTGGTGAACTCTGGATAACCTGGCCGATCGCACG
GTCTCTGCACCGGCGACGGATCCTTCGAATGTCTGCCCTATCAACTTTCGATGGTACGTT
ATGCGCCTACCATGGTCGTAACGGGTAACGGAGAATCAGGGTTCGATTCCGGAGAGGGAG
CTTGAGAAACGGCTACCACATCC
>HOIR5KG01AOGOC__(reversed) rank=0014028 x=161.0 y=2010.0 length=441
CAAAGATTAAGCCATGCATGTCCAAGTACAAGCTTTCAAAAGCGAAACTGCGGATGGCTC
ATTAAATCAGTTATGGTTCCTTGGAGCGCATCCCCTTACATGGATAACTGTGGTAATTCT
AGAGCTAATACATGCAATCAAGCGCCGACCTTACGGGAGGCGTGCTCTTATTAGGAACAA
GACCAACCCGGGTCCGCCCGGCTCCGTTGGTGAACTCTGGATAACCTGGCCGATCGCACG
GTCTCTGCACCGGCGACGGATCCTTCGAATGTCTGCCCTATCAACTTTCGATGGTACGTT
ATGCGCCTACCATGGTCGTAACGGGTAACGGAGAATCAGGGTTCGATTCCGGAGAGGGAG
CTTGAGAAACGGCTACCACATCC
>HOIR5KG01AE8J3__(reversed) rank=0014038 x=56.0 y=1665.0 length=441
CAAAGATTAAGCCATGCATGTCCAAGTACAAGCTTTCAAAAGCGAAACTGCGGATGGCTC
ATTAAATCAGTTATGGTTCCTTGGAGCGCATCCCCTTACATGGATAACTGTGGTAATTCT
AGAGCTAATACATGCAATCAAGCGCCGACCTTACGGGAGGCGTGCTCTTATTAGGAACAA
GACCAACCCGGGTCCGCCCGGCTCCGTTGGTGAACTCTGGATAACCTGGCCGATCGCACG
GTCTCTGCACCGGCGACGGATCCTTCGAATGTCTGCCCTATCAACTTTCGATGGTACGTT
ATGCGCCTACCATGGTCGTAACGGGTAACGGAGAATCAGGGTTCGATTCCGGAGAGGGAG
CTTGAGAAACGGCTACCACATCC
>HOIR5KG01BH4F2__(reversed) rank=0014111 x=499.0 y=1392.5 length=441
CAAAGATTAAGCCATGCATGTCCAAGTACAAGCTTTCAAAAGCGAAACTGCGGATGGCTC
ATTAAATCAGTTATGGTTCCTTGGAGCGCATCCCCTTACATGGATAACTGTGGTAATTCT
AGAGCTAATACATGCAATCAAGCGCCGACCTTACGGGAGGCGTGCTCTTATTAGGAACAA
GACCAACCCGGGTCCGCCCGGCTCCGTTGGTGAACTCTGGATAACCTGGCCGATCGCACG
GTCTCTGCACCGGCGACGGATCCTTCGAATGTCTGCCCTATCAACTTTCGATGGTACGTT
ATGCGCCTACCATGGTCGTAACGGGTAACGGAGAATCAGGGTTCGATTCCGGAGAGGGAG
CTTGAGAAACGGCTACCACATCC
>HOIR5KG01BIZVL__(reversed) rank=0014178 x=509.0 y=1167.0 length=441
CAAAGATTAAGCCATGCATGTCCAAGTACAAGCTTTCAAAAGCGAAACTGCGGATGGCTC
ATTAAATCAGTTATGGTTCCTTGGAGCGCATCCCCTTACATGGATAACTGTGGTAATTCT
AGAGCTAATACATGCAATCAAGCGCCGACCTTACGGGAGGCGTGCTCTTATTAGGAACAA
GACCAACCCGGGTCCGCCCGGCTCCGTTGGTGAACTCTGGATAACCTGGCCGATCGCACG
GTCTCTGCACCGGCGACGGATCCTTCGAATGTCTGCCCTATCAACTTTCGATGGTACGTT
ATGCGCCTACCATGGTCGTAACGGGTAACGGAGAATCAGGGTTCGATTCCGGAGAGGGAG
CTTGAGAAACGGCTACCACATCC
>HOIR5KG01AK3CG__(reversed) rank=0014189 x=123.5 y=414.0 length=441
CAAAGATTAAGCCATGCATGTCCAAGTACAAGCTTTCAAAAGCGAAACTGCGGATGGCTC
ATTAAATCAGTTATGGTTCCTTGGAGCGCATCCCCTTACATGGATAACTGTGGTAATTCT
AGAGCTAATACATGCAATCAAGCGCCGACCTTACGGGAGGCGTGCTCTTATTAGGAACAA
GACCAACCCGGGTCCGCCCGGCTCCGTTGGTGAACTCTGGATAACCTGGCCGATCGCACG
GTCTCTGCACCGGCGACGGATCCTTCGAATGTCTGCCCTATCAACTTTCGATGGTACGTT
ATGCGCCTACCATGGTCGTAACGGGTAACGGAGAATCAGGGTTCGATTCCGGAGAGGGAG
CTTGAGAAACGGCTACCACATCC
>HOIR5KG01AKNRX__(reversed) rank=0014211 x=118.0 y=715.0 length=441
CAAAGATTAAGCCATGCATGTCCAAGTACAAGCTTTCAAAAGCGAAACTGCGGATGGCTC
ATTAAATCAGTTATGGTTCCTTGGAGCGCATCCCCTTACATGGATAACTGTGGTAATTCT
AGAGCTAATACATGCAATCAAGCGCCGACCTTACGGGAGGCGTGCTCTTATTAGGAACAA
GACCAACCCGGGTCCGCCCGGCTCCGTTGGTGAACTCTGGATAACCTGGCCGATCGCACG
GTCTCTGCACCGGCGACGGATCCTTCGAATGTCTGCCCTATCAACTTTCGATGGTACGTT
ATGCGCCTACCATGGTCGTAACGGGTAACGGAGAATCAGGGTTCGATTCCGGAGAGGGAG
CTTGAGAAACGGCTACCACATCC
>HOIR5KG01AUYGA__(reversed) rank=0014225 x=235.0 y=1880.0 length=441
CAAAGATTAAGCCATGCATGTCCAAGTACAAGCTTTCAAAAGCGAAACTGCGGATGGCTC
ATTAAATCAGTTATGGTTCCTTGGAGCGCATCCCCTTACATGGATAACTGTGGTAATTCT
AGAGCTAATACATGCAATCAAGCGCCGACCTTACGGGAGGCGTGCTCTTATTAGGAACAA
GACCAACCCGGGTCCGCCCGGCTCCGTTGGTGAACTCTGGATAACCTGGCCGATCGCACG
GTCTCTGCACCGGCGACGGATCCTTCGAATGTCTGCCCTATCAACTTTCGATGGTACGTT
ATGCGCCTACCATGGTCGTAACGGGTAACGGAGAATCAGGGTTCGATTCCGGAGAGGGAG
CTTGAGAAACGGCTACCACATCC
>HOIR5KG01A0STQ__(reversed) rank=0014252 x=302.5 y=92.0 length=441
CAAAGATTAAGCCATGCATGTCCAAGTACAAGCTTTCAAAAGCGAAACTGCGGATGGCTC
ATTAAATCAGTTATGGTTCCTTGGAGCGCATCCCCTTACATGGATAACTGTGGTAATTCT
AGAGCTAATACATGCAATCAAGCGCCGACCTTACGGGAGGCGTGCTCTTATTAGGAACAA
GACCAACCCGGGTCCGCCCGGCTCCGTTGGTGAACTCTGGATAACCTGGCCGATCGCACG
GTCTCTGCACCGGCGACGGATCCTTCGAATGTCTGCCCTATCAACTTTCGATGGTACGTT
ATGCGCCTACCATGGTCGTAACGGGTAACGGAGAATCAGGGTTCGATTCCGGAGAGGGAG
CTTGAGAAACGGCTACCACATCC
>HOIR5KG01APQTY__(reversed) rank=0014253 x=176.0 y=388.0 length=441
CAAAGATTAAGCCATGCATGTCCAAGTACAAGCTTTCAAAAGCGAAACTGCGGATGGCTC
ATTAAATCAGTTATGGTTCCTTGGAGCGCATCCCCTTACATGGATAACTGTGGTAATTCT
AGAGCTAATACATGCAATCAAGCGCCGACCTTACGGGAGGCGTGCTCTTATTAGGAACAA
GACCAACCCGGGTCCGCCCGGCTCCGTTGGTGAACTCTGGATAACCTGGCCGATCGCACG
GTCTCTGCACCGGCGACGGATCCTTCGAATGTCTGCCCTATCAACTTTCGATGGTACGTT
ATGCGCCTACCATGGTCGTAACGGGTAACGGAGAATCAGGGTTCGATTCCGGAGAGGGAG
CTTGAGAAACGGCTACCACATCC
>HOIR5KG01AGV35__(reversed) rank=0014304 x=75.0 y=1027.0 length=441
CAAAGATTAAGCCATGCATGTCCAAGTACAAGCTTTCAAAAGCGAAACTGCGGATGGCTC
ATTAAATCAGTTATGGTTCCTTGGAGCGCATCCCCTTACATGGATAACTGTGGTAATTCT
AGAGCTAATACATGCAATCAAGCGCCGACCTTACGGGAGGCGTGCTCTTATTAGGAACAA
GACCAACCCGGGTCCGCCCGGCTCCGTTGGTGAACTCTGGATAACCTGGCCGATCGCACG
GTCTCTGCACCGGCGACGGATCCTTCGAATGTCTGCCCTATCAACTTTCGATGGTACGTT
ATGCGCCTACCATGGTCGTAACGGGTAACGGAGAATCAGGGTTCGATTCCGGAGAGGGAG
CTTGAGAAACGGCTACCACATCC
>HOIR5KG01BH0QJ__(reversed) rank=0014329 x=498.0 y=681.5 length=441
CAAAGATTAAGCCATGCATGTCCAAGTACAAGCTTTCAAAAGCGAAACTGCGGATGGCTC
ATTAAATCAGTTATGGTTCCTTGGAGCGCATCCCCTTACATGGATAACTGTGGTAATTCT
AGAGCTAATACATGCAATCAAGCGCCGACCTTACGGGAGGCGTGCTCTTATTAGGAACAA
GACCAACCCGGGTCCGCCCGGCTCCGTTGGTGAACTCTGGATAACCTGGCCGATCGCACG
GTCTCTGCACCGGCGACGGATCCTTCGAATGTCTGCCCTATCAACTTTCGATGGTACGTT
ATGCGCCTACCATGGTCGTAACGGGTAACGGAGAATCAGGGTTCGATTCCGGAGAGGGAG
CTTGAGAAACGGCTACCACATCC
>HOIR5KG01A7R0D__(reversed) rank=0014411 x=381.0 y=2043.0 length=441
CAAAGATTAAGCCATGCATGTCCAAGTACAAGCTTTCAAAAGCGAAACTGCGGATGGCTC
ATTAAATCAGTTATGGTTCCTTGGAGCGCATCCCCTTACATGGATAACTGTGGTAATTCT
AGAGCTAATACATGCAATCAAGCGCCGACCTTACGGGAGGCGTGCTCTTATTAGGAACAA
GACCAACCCGGGTCCGCCCGGCTCCGTTGGTGAACTCTGGATAACCTGGCCGATCGCACG
GTCTCTGCACCGGCGACGGATCCTTCGAATGTCTGCCCTATCAACTTTCGATGGTACGTT
ATGCGCCTACCATGGTCGTAACGGGTAACGGAGAATCAGGGTTCGATTCCGGAGAGGGAG
CTTGAGAAACGGCTACCACATCC
>HOIR5KG01ANUGX__(reversed) rank=0014417 x=154.0 y=1903.5 length=441
CAAAGATTAAGCCATGCATGTCCAAGTACAAGCTTTCAAAAGCGAAACTGCGGATGGCTC
ATTAAATCAGTTATGGTTCCTTGGAGCGCATCCCCTTACATGGATAACTGTGGTAATTCT
AGAGCTAATACATGCAATCAAGCGCCGACCTTACGGGAGGCGTGCTCTTATTAGGAACAA
GACCAACCCGGGTCCGCCCGGCTCCGTTGGTGAACTCTGGATAACCTGGCCGATCGCACG
GTCTCTGCACCGGCGACGGATCCTTCGAATGTCTGCCCTATCAACTTTCGATGGTACGTT
ATGCGCCTACCATGGTCGTAACGGGTAACGGAGAATCAGGGTTCGATTCCGGAGAGGGAG
CTTGAGAAACGGCTACCACATCC
>HOIR5KG01AJ2L4__(reversed) rank=0014436 x=111.0 y=1962.5 length=441
CAAAGATTAAGCCATGCATGTCCAAGTACAAGCTTTCAAAAGCGAAACTGCGGATGGCTC
ATTAAATCAGTTATGGTTCCTTGGAGCGCATCCCCTTACATGGATAACTGTGGTAATTCT
AGAGCTAATACATGCAATCAAGCGCCGACCTTACGGGAGGCGTGCTCTTATTAGGAACAA
GACCAACCCGGGTCCGCCCGGCTCCGTTGGTGAACTCTGGATAACCTGGCCGATCGCACG
GTCTCTGCACCGGCGACGGATCCTTCGAATGTCTGCCCTATCAACTTTCGATGGTACGTT
ATGCGCCTACCATGGTCGTAACGGGTAACGGAGAATCAGGGTTCGATTCCGGAGAGGGAG
CTTGAGAAACGGCTACCACATCC
>HOIR5KG01APKQ1__(reversed) rank=0014491 x=174.0 y=699.0 length=441
CAAAGATTAAGCCATGCATGTCCAAGTACAAGCTTTCAAAAGCGAAACTGCGGATGGCTC
ATTAAATCAGTTATGGTTCCTTGGAGCGCATCCCCTTACATGGATAACTGTGGTAATTCT
AGAGCTAATACATGCAATCAAGCGCCGACCTTACGGGAGGCGTGCTCTTATTAGGAACAA
GACCAACCCGGGTCCGCCCGGCTCCGTTGGTGAACTCTGGATAACCTGGCCGATCGCACG
GTCTCTGCACCGGCGACGGATCCTTCGAATGTCTGCCCTATCAACTTTCGATGGTACGTT
ATGCGCCTACCATGGTCGTAACGGGTAACGGAGAATCAGGGTTCGATTCCGGAGAGGGAG
CTTGAGAAACGGCTACCACATCC
>HOIR5KG01AJY25__(reversed) rank=0014527 x=110.0 y=1487.0 length=441
CAAAGATTAAGCCATGCATGTCCAAGTACAAGCTTTCAAAAGCGAAACTGCGGATGGCTC
ATTAAATCAGTTATGGTTCCTTGGAGCGCATCCCCTTACATGGATAACTGTGGTAATTCT
AGAGCTAATACATGCAATCAAGCGCCGACCTTACGGGAGGCGTGCTCTTATTAGGAACAA
GACCAACCCGGGTCCGCCCGGCTCCGTTGGTGAACTCTGGATAACCTGGCCGATCGCACG
GTCTCTGCACCGGCGACGGATCCTTCGAATGTCTGCCCTATCAACTTTCGATGGTACGTT
ATGCGCCTACCATGGTCGTAACGGGTAACGGAGAATCAGGGTTCGATTCCGGAGAGGGAG
CTTGAGAAACGGCTACCACATCC
>HOIR5KG01BQJ69__(reversed) rank=0014560 x=595.0 y=1843.0 length=441
CAAAGATTAAGCCATGCATGTCCAAGTACAAGCTTTCAAAAGCGAAACTGCGGATGGCTC
ATTAAATCAGTTATGGTTCCTTGGAGCGCATCCCCTTACATGGATAACTGTGGTAATTCT
AGAGCTAATACATGCAATCAAGCGCCGACCTTACGGGAGGCGTGCTCTTATTAGGAACAA
GACCAACCCGGGTCCGCCCGGCTCCGTTGGTGAACTCTGGATAACCTGGCCGATCGCACG
GTCTCTGCACCGGCGACGGATCCTTCGAATGTCTGCCCTATCAACTTTCGATGGTACGTT
ATGCGCCTACCATGGTCGTAACGGGTAACGGAGAATCAGGGTTCGATTCCGGAGAGGGAG
CTTGAGAAACGGCTACCACATCC
>HOIR5KG01BL72S__(reversed) rank=0014574 x=546.0 y=210.0 length=441
CAAAGATTAAGCCATGCATGTCCAAGTACAAGCTTTCAAAAGCGAAACTGCGGATGGCTC
ATTAAATCAGTTATGGTTCCTTGGAGCGCATCCCCTTACATGGATAACTGTGGTAATTCT
AGAGCTAATACATGCAATCAAGCGCCGACCTTACGGGAGGCGTGCTCTTATTAGGAACAA
GACCAACCCGGGTCCGCCCGGCTCCGTTGGTGAACTCTGGATAACCTGGCCGATCGCACG
GTCTCTGCACCGGCGACGGATCCTTCGAATGTCTGCCCTATCAACTTTCGATGGTACGTT
ATGCGCCTACCATGGTCGTAACGGGTAACGGAGAATCAGGGTTCGATTCCGGAGAGGGAG
CTTGAGAAACGGCTACCACATCC
>HOIR5KG01BZHP3__(reversed) rank=0014614 x=697.0 y=745.0 length=441
CAAAGATTAAGCCATGCATGTCCAAGTACAAGCTTTCAAAAGCGAAACTGCGGATGGCTC
ATTAAATCAGTTATGGTTCCTTGGAGCGCATCCCCTTACATGGATAACTGTGGTAATTCT
AGAGCTAATACATGCAATCAAGCGCCGACCTTACGGGAGGCGTGCTCTTATTAGGAACAA
GACCAACCCGGGTCCGCCCGGCTCCGTTGGTGAACTCTGGATAACCTGGCCGATCGCACG
GTCTCTGCACCGGCGACGGATCCTTCGAATGTCTGCCCTATCAACTTTCGATGGTACGTT
ATGCGCCTACCATGGTCGTAACGGGTAACGGAGAATCAGGGTTCGATTCCGGAGAGGGAG
CTTGAGAAACGGCTACCACATCC
>HOIR5KG01AZBRJ__(reversed) rank=0014616 x=285.0 y=957.0 length=441
CAAAGATTAAGCCATGCATGTCCAAGTACAAGCTTTCAAAAGCGAAACTGCGGATGGCTC
ATTAAATCAGTTATGGTTCCTTGGAGCGCATCCCCTTACATGGATAACTGTGGTAATTCT
AGAGCTAATACATGCAATCAAGCGCCGACCTTACGGGAGGCGTGCTCTTATTAGGAACAA
GACCAACCCGGGTCCGCCCGGCTCCGTTGGTGAACTCTGGATAACCTGGCCGATCGCACG
GTCTCTGCACCGGCGACGGATCCTTCGAATGTCTGCCCTATCAACTTTCGATGGTACGTT
ATGCGCCTACCATGGTCGTAACGGGTAACGGAGAATCAGGGTTCGATTCCGGAGAGGGAG
CTTGAGAAACGGCTACCACATCC
>HOIR5KG01AWB0W__(reversed) rank=0014632 x=251.0 y=590.5 length=441
CAAAGATTAAGCCATGCATGTCCAAGTACAAGCTTTCAAAAGCGAAACTGCGGATGGCTC
ATTAAATCAGTTATGGTTCCTTGGAGCGCATCCCCTTACATGGATAACTGTGGTAATTCT
AGAGCTAATACATGCAATCAAGCGCCGACCTTACGGGAGGCGTGCTCTTATTAGGAACAA
GACCAACCCGGGTCCGCCCGGCTCCGTTGGTGAACTCTGGATAACCTGGCCGATCGCACG
GTCTCTGCACCGGCGACGGATCCTTCGAATGTCTGCCCTATCAACTTTCGATGGTACGTT
ATGCGCCTACCATGGTCGTAACGGGTAACGGAGAATCAGGGTTCGATTCCGGAGAGGGAG
CTTGAGAAACGGCTACCACATCC
>HOIR5KG01BCKC4__(reversed) rank=0014642 x=436.0 y=134.0 length=441
CAAAGATTAAGCCATGCATGTCCAAGTACAAGCTTTCAAAAGCGAAACTGCGGATGGCTC
ATTAAATCAGTTATGGTTCCTTGGAGCGCATCCCCTTACATGGATAACTGTGGTAATTCT
AGAGCTAATACATGCAATCAAGCGCCGACCTTACGGGAGGCGTGCTCTTATTAGGAACAA
GACCAACCCGGGTCCGCCCGGCTCCGTTGGTGAACTCTGGATAACCTGGCCGATCGCACG
GTCTCTGCACCGGCGACGGATCCTTCGAATGTCTGCCCTATCAACTTTCGATGGTACGTT
ATGCGCCTACCATGGTCGTAACGGGTAACGGAGAATCAGGGTTCGATTCCGGAGAGGGAG
CTTGAGAAACGGCTACCACATCC
>HOIR5KG01BOH3Q__(reversed) rank=0014660 x=572.0 y=20.0 length=441
CAAAGATTAAGCCATGCATGTCCAAGTACAAGCTTTCAAAAGCGAAACTGCGGATGGCTC
ATTAAATCAGTTATGGTTCCTTGGAGCGCATCCCCTTACATGGATAACTGTGGTAATTCT
AGAGCTAATACATGCAATCAAGCGCCGACCTTACGGGAGGCGTGCTCTTATTAGGAACAA
GACCAACCCGGGTCCGCCCGGCTCCGTTGGTGAACTCTGGATAACCTGGCCGATCGCACG
GTCTCTGCACCGGCGACGGATCCTTCGAATGTCTGCCCTATCAACTTTCGATGGTACGTT
ATGCGCCTACCATGGTCGTAACGGGTAACGGAGAATCAGGGTTCGATTCCGGAGAGGGAG
CTTGAGAAACGGCTACCACATCC
>HOIR5KG01BCXAW__(reversed) rank=0014662 x=440.0 y=518.0 length=441
CAAAGATTAAGCCATGCATGTCCAAGTACAAGCTTTCAAAAGCGAAACTGCGGATGGCTC
ATTAAATCAGTTATGGTTCCTTGGAGCGCATCCCCTTACATGGATAACTGTGGTAATTCT
AGAGCTAATACATGCAATCAAGCGCCGACCTTACGGGAGGCGTGCTCTTATTAGGAACAA
GACCAACCCGGGTCCGCCCGGCTCCGTTGGTGAACTCTGGATAACCTGGCCGATCGCACG
GTCTCTGCACCGGCGACGGATCCTTCGAATGTCTGCCCTATCAACTTTCGATGGTACGTT
ATGCGCCTACCATGGTCGTAACGGGTAACGGAGAATCAGGGTTCGATTCCGGAGAGGGAG
CTTGAGAAACGGCTACCACATCC
>HOIR5KG01AATJ8__(reversed) rank=0014663 x=6.5 y=406.0 length=441
CAAAGATTAAGCCATGCATGTCCAAGTACAAGCTTTCAAAAGCGAAACTGCGGATGGCTC
ATTAAATCAGTTATGGTTCCTTGGAGCGCATCCCCTTACATGGATAACTGTGGTAATTCT
AGAGCTAATACATGCAATCAAGCGCCGACCTTACGGGAGGCGTGCTCTTATTAGGAACAA
GACCAACCCGGGTCCGCCCGGCTCCGTTGGTGAACTCTGGATAACCTGGCCGATCGCACG
GTCTCTGCACCGGCGACGGATCCTTCGAATGTCTGCCCTATCAACTTTCGATGGTACGTT
ATGCGCCTACCATGGTCGTAACGGGTAACGGAGAATCAGGGTTCGATTCCGGAGAGGGAG
CTTGAGAAACGGCTACCACATCC
>HOIR5KG01AY8V9__(reversed) rank=0014666 x=284.0 y=1335.0 length=441
CAAAGATTAAGCCATGCATGTCCAAGTACAAGCTTTCAAAAGCGAAACTGCGGATGGCTC
ATTAAATCAGTTATGGTTCCTTGGAGCGCATCCCCTTACATGGATAACTGTGGTAATTCT
AGAGCTAATACATGCAATCAAGCGCCGACCTTACGGGAGGCGTGCTCTTATTAGGAACAA
GACCAACCCGGGTCCGCCCGGCTCCGTTGGTGAACTCTGGATAACCTGGCCGATCGCACG
GTCTCTGCACCGGCGACGGATCCTTCGAATGTCTGCCCTATCAACTTTCGATGGTACGTT
ATGCGCCTACCATGGTCGTAACGGGTAACGGAGAATCAGGGTTCGATTCCGGAGAGGGAG
CTTGAGAAACGGCTACCACATCC
>HOIR5KG01AULTY__(reversed) rank=0014670 x=231.0 y=1908.5 length=441
CAAAGATTAAGCCATGCATGTCCAAGTACAAGCTTTCAAAAGCGAAACTGCGGATGGCTC
ATTAAATCAGTTATGGTTCCTTGGAGCGCATCCCCTTACATGGATAACTGTGGTAATTCT
AGAGCTAATACATGCAATCAAGCGCCGACCTTACGGGAGGCGTGCTCTTATTAGGAACAA
GACCAACCCGGGTCCGCCCGGCTCCGTTGGTGAACTCTGGATAACCTGGCCGATCGCACG
GTCTCTGCACCGGCGACGGATCCTTCGAATGTCTGCCCTATCAACTTTCGATGGTACGTT
ATGCGCCTACCATGGTCGTAACGGGTAACGGAGAATCAGGGTTCGATTCCGGAGAGGGAG
CTTGAGAAACGGCTACCACATCC
>HOIR5KG01BC3JQ__(reversed) rank=0014695 x=442.0 y=420.5 length=441
CAAAGATTAAGCCATGCATGTCCAAGTACAAGCTTTCAAAAGCGAAACTGCGGATGGCTC
ATTAAATCAGTTATGGTTCCTTGGAGCGCATCCCCTTACATGGATAACTGTGGTAATTCT
AGAGCTAATACATGCAATCAAGCGCCGACCTTACGGGAGGCGTGCTCTTATTAGGAACAA
GACCAACCCGGGTCCGCCCGGCTCCGTTGGTGAACTCTGGATAACCTGGCCGATCGCACG
GTCTCTGCACCGGCGACGGATCCTTCGAATGTCTGCCCTATCAACTTTCGATGGTACGTT
ATGCGCCTACCATGGTCGTAACGGGTAACGGAGAATCAGGGTTCGATTCCGGAGAGGGAG
CTTGAGAAACGGCTACCACATCC
>HOIR5KG01BG524__(reversed) rank=0014761 x=488.0 y=1918.5 length=441
CAAAGATTAAGCCATGCATGTCCAAGTACAAGCTTTCAAAAGCGAAACTGCGGATGGCTC
ATTAAATCAGTTATGGTTCCTTGGAGCGCATCCCCTTACATGGATAACTGTGGTAATTCT
AGAGCTAATACATGCAATCAAGCGCCGACCTTACGGGAGGCGTGCTCTTATTAGGAACAA
GACCAACCCGGGTCCGCCCGGCTCCGTTGGTGAACTCTGGATAACCTGGCCGATCGCACG
GTCTCTGCACCGGCGACGGATCCTTCGAATGTCTGCCCTATCAACTTTCGATGGTACGTT
ATGCGCCTACCATGGTCGTAACGGGTAACGGAGAATCAGGGTTCGATTCCGGAGAGGGAG
CTTGAGAAACGGCTACCACATCC
>HOIR5KG01BWUH6__(reversed) rank=0014805 x=667.0 y=220.0 length=441
CAAAGATTAAGCCATGCATGTCCAAGTACAAGCTTTCAAAAGCGAAACTGCGGATGGCTC
ATTAAATCAGTTATGGTTCCTTGGAGCGCATCCCCTTACATGGATAACTGTGGTAATTCT
AGAGCTAATACATGCAATCAAGCGCCGACCTTACGGGAGGCGTGCTCTTATTAGGAACAA
GACCAACCCGGGTCCGCCCGGCTCCGTTGGTGAACTCTGGATAACCTGGCCGATCGCACG
GTCTCTGCACCGGCGACGGATCCTTCGAATGTCTGCCCTATCAACTTTCGATGGTACGTT
ATGCGCCTACCATGGTCGTAACGGGTAACGGAGAATCAGGGTTCGATTCCGGAGAGGGAG
CTTGAGAAACGGCTACCACATCC
>HOIR5KG01BH1RK__(reversed) rank=0014863 x=498.0 y=2014.5 length=441
CAAAGATTAAGCCATGCATGTCCAAGTACAAGCTTTCAAAAGCGAAACTGCGGATGGCTC
ATTAAATCAGTTATGGTTCCTTGGAGCGCATCCCCTTACATGGATAACTGTGGTAATTCT
AGAGCTAATACATGCAATCAAGCGCCGACCTTACGGGAGGCGTGCTCTTATTAGGAACAA
GACCAACCCGGGTCCGCCCGGCTCCGTTGGTGAACTCTGGATAACCTGGCCGATCGCACG
GTCTCTGCACCGGCGACGGATCCTTCGAATGTCTGCCCTATCAACTTTCGATGGTACGTT
ATGCGCCTACCATGGTCGTAACGGGTAACGGAGAATCAGGGTTCGATTCCGGAGAGGGAG
CTTGAGAAACGGCTACCACATCC
>HOIR5KG01APBLZ__(reversed) rank=0014873 x=171.0 y=1141.5 length=441
CAAAGATTAAGCCATGCATGTCCAAGTACAAGCTTTCAAAAGCGAAACTGCGGATGGCTC
ATTAAATCAGTTATGGTTCCTTGGAGCGCATCCCCTTACATGGATAACTGTGGTAATTCT
AGAGCTAATACATGCAATCAAGCGCCGACCTTACGGGAGGCGTGCTCTTATTAGGAACAA
GACCAACCCGGGTCCGCCCGGCTCCGTTGGTGAACTCTGGATAACCTGGCCGATCGCACG
GTCTCTGCACCGGCGACGGATCCTTCGAATGTCTGCCCTATCAACTTTCGATGGTACGTT
ATGCGCCTACCATGGTCGTAACGGGTAACGGAGAATCAGGGTTCGATTCCGGAGAGGGAG
CTTGAGAAACGGCTACCACATCC
>HOIR5KG01AL8KO__(reversed) rank=0014917 x=136.0 y=598.0 length=441
CAAAGATTAAGCCATGCATGTCCAAGTACAAGCTTTCAAAAGCGAAACTGCGGATGGCTC
ATTAAATCAGTTATGGTTCCTTGGAGCGCATCCCCTTACATGGATAACTGTGGTAATTCT
AGAGCTAATACATGCAATCAAGCGCCGACCTTACGGGAGGCGTGCTCTTATTAGGAACAA
GACCAACCCGGGTCCGCCCGGCTCCGTTGGTGAACTCTGGATAACCTGGCCGATCGCACG
GTCTCTGCACCGGCGACGGATCCTTCGAATGTCTGCCCTATCAACTTTCGATGGTACGTT
ATGCGCCTACCATGGTCGTAACGGGTAACGGAGAATCAGGGTTCGATTCCGGAGAGGGAG
CTTGAGAAACGGCTACCACATCC
>HOIR5KG01A2H6F__(reversed) rank=0014935 x=321.0 y=1781.5 length=441
CAAAGATTAAGCCATGCATGTCCAAGTACAAGCTTTCAAAAGCGAAACTGCGGATGGCTC
ATTAAATCAGTTATGGTTCCTTGGAGCGCATCCCCTTACATGGATAACTGTGGTAATTCT
AGAGCTAATACATGCAATCAAGCGCCGACCTTACGGGAGGCGTGCTCTTATTAGGAACAA
GACCAACCCGGGTCCGCCCGGCTCCGTTGGTGAACTCTGGATAACCTGGCCGATCGCACG
GTCTCTGCACCGGCGACGGATCCTTCGAATGTCTGCCCTATCAACTTTCGATGGTACGTT
ATGCGCCTACCATGGTCGTAACGGGTAACGGAGAATCAGGGTTCGATTCCGGAGAGGGAG
CTTGAGAAACGGCTACCACATCC
>HOIR5KG01AJR5K__(reversed) rank=0014943 x=108.0 y=694.0 length=441
CAAAGATTAAGCCATGCATGTCCAAGTACAAGCTTTCAAAAGCGAAACTGCGGATGGCTC
ATTAAATCAGTTATGGTTCCTTGGAGCGCATCCCCTTACATGGATAACTGTGGTAATTCT
AGAGCTAATACATGCAATCAAGCGCCGACCTTACGGGAGGCGTGCTCTTATTAGGAACAA
GACCAACCCGGGTCCGCCCGGCTCCGTTGGTGAACTCTGGATAACCTGGCCGATCGCACG
GTCTCTGCACCGGCGACGGATCCTTCGAATGTCTGCCCTATCAACTTTCGATGGTACGTT
ATGCGCCTACCATGGTCGTAACGGGTAACGGAGAATCAGGGTTCGATTCCGGAGAGGGAG
CTTGAGAAACGGCTACCACATCC
>HOIR5KG01A201G__(reversed) rank=0014945 x=327.0 y=1650.0 length=441
CAAAGATTAAGCCATGCATGTCCAAGTACAAGCTTTCAAAAGCGAAACTGCGGATGGCTC
ATTAAATCAGTTATGGTTCCTTGGAGCGCATCCCCTTACATGGATAACTGTGGTAATTCT
AGAGCTAATACATGCAATCAAGCGCCGACCTTACGGGAGGCGTGCTCTTATTAGGAACAA
GACCAACCCGGGTCCGCCCGGCTCCGTTGGTGAACTCTGGATAACCTGGCCGATCGCACG
GTCTCTGCACCGGCGACGGATCCTTCGAATGTCTGCCCTATCAACTTTCGATGGTACGTT
ATGCGCCTACCATGGTCGTAACGGGTAACGGAGAATCAGGGTTCGATTCCGGAGAGGGAG
CTTGAGAAACGGCTACCACATCC
>HOIR5KG01A76EF__(reversed) rank=0014953 x=386.5 y=213.0 length=441
CAAAGATTAAGCCATGCATGTCCAAGTACAAGCTTTCAAAAGCGAAACTGCGGATGGCTC
ATTAAATCAGTTATGGTTCCTTGGAGCGCATCCCCTTACATGGATAACTGTGGTAATTCT
AGAGCTAATACATGCAATCAAGCGCCGACCTTACGGGAGGCGTGCTCTTATTAGGAACAA
GACCAACCCGGGTCCGCCCGGCTCCGTTGGTGAACTCTGGATAACCTGGCCGATCGCACG
GTCTCTGCACCGGCGACGGATCCTTCGAATGTCTGCCCTATCAACTTTCGATGGTACGTT
ATGCGCCTACCATGGTCGTAACGGGTAACGGAGAATCAGGGTTCGATTCCGGAGAGGGAG
CTTGAGAAACGGCTACCACATCC
>HOIR5KG01ABMQZ__(reversed) rank=0014974 x=15.0 y=1369.5 length=441
CAAAGATTAAGCCATGCATGTCCAAGTACAAGCTTTCAAAAGCGAAACTGCGGATGGCTC
ATTAAATCAGTTATGGTTCCTTGGAGCGCATCCCCTTACATGGATAACTGTGGTAATTCT
AGAGCTAATACATGCAATCAAGCGCCGACCTTACGGGAGGCGTGCTCTTATTAGGAACAA
GACCAACCCGGGTCCGCCCGGCTCCGTTGGTGAACTCTGGATAACCTGGCCGATCGCACG
GTCTCTGCACCGGCGACGGATCCTTCGAATGTCTGCCCTATCAACTTTCGATGGTACGTT
ATGCGCCTACCATGGTCGTAACGGGTAACGGAGAATCAGGGTTCGATTCCGGAGAGGGAG
CTTGAGAAACGGCTACCACATCC
>HOIR5KG01BXJSZ__(reversed) rank=0015038 x=675.0 y=241.5 length=441
CAAAGATTAAGCCATGCATGTCCAAGTACAAGCTTTCAAAAGCGAAACTGCGGATGGCTC
ATTAAATCAGTTATGGTTCCTTGGAGCGCATCCCCTTACATGGATAACTGTGGTAATTCT
AGAGCTAATACATGCAATCAAGCGCCGACCTTACGGGAGGCGTGCTCTTATTAGGAACAA
GACCAACCCGGGTCCGCCCGGCTCCGTTGGTGAACTCTGGATAACCTGGCCGATCGCACG
GTCTCTGCACCGGCGACGGATCCTTCGAATGTCTGCCCTATCAACTTTCGATGGTACGTT
ATGCGCCTACCATGGTCGTAACGGGTAACGGAGAATCAGGGTTCGATTCCGGAGAGGGAG
CTTGAGAAACGGCTACCACATCC
>HOIR5KG01BLPJ8__(reversed) rank=0015071 x=540.0 y=790.0 length=441
CAAAGATTAAGCCATGCATGTCCAAGTACAAGCTTTCAAAAGCGAAACTGCGGATGGCTC
ATTAAATCAGTTATGGTTCCTTGGAGCGCATCCCCTTACATGGATAACTGTGGTAATTCT
AGAGCTAATACATGCAATCAAGCGCCGACCTTACGGGAGGCGTGCTCTTATTAGGAACAA
GACCAACCCGGGTCCGCCCGGCTCCGTTGGTGAACTCTGGATAACCTGGCCGATCGCACG
GTCTCTGCACCGGCGACGGATCCTTCGAATGTCTGCCCTATCAACTTTCGATGGTACGTT
ATGCGCCTACCATGGTCGTAACGGGTAACGGAGAATCAGGGTTCGATTCCGGAGAGGGAG
CTTGAGAAACGGCTACCACATCC
>HOIR5KG01AQ8WC__(reversed) rank=0015079 x=193.5 y=826.0 length=441
CAAAGATTAAGCCATGCATGTCCAAGTACAAGCTTTCAAAAGCGAAACTGCGGATGGCTC
ATTAAATCAGTTATGGTTCCTTGGAGCGCATCCCCTTACATGGATAACTGTGGTAATTCT
AGAGCTAATACATGCAATCAAGCGCCGACCTTACGGGAGGCGTGCTCTTATTAGGAACAA
GACCAACCCGGGTCCGCCCGGCTCCGTTGGTGAACTCTGGATAACCTGGCCGATCGCACG
GTCTCTGCACCGGCGACGGATCCTTCGAATGTCTGCCCTATCAACTTTCGATGGTACGTT
ATGCGCCTACCATGGTCGTAACGGGTAACGGAGAATCAGGGTTCGATTCCGGAGAGGGAG
CTTGAGAAACGGCTACCACATCC
>HOIR5KG01ADNDD__(reversed) rank=0015086 x=38.5 y=1279.5 length=441
CAAAGATTAAGCCATGCATGTCCAAGTACAAGCTTTCAAAAGCGAAACTGCGGATGGCTC
ATTAAATCAGTTATGGTTCCTTGGAGCGCATCCCCTTACATGGATAACTGTGGTAATTCT
AGAGCTAATACATGCAATCAAGCGCCGACCTTACGGGAGGCGTGCTCTTATTAGGAACAA
GACCAACCCGGGTCCGCCCGGCTCCGTTGGTGAACTCTGGATAACCTGGCCGATCGCACG
GTCTCTGCACCGGCGACGGATCCTTCGAATGTCTGCCCTATCAACTTTCGATGGTACGTT
ATGCGCCTACCATGGTCGTAACGGGTAACGGAGAATCAGGGTTCGATTCCGGAGAGGGAG
CTTGAGAAACGGCTACCACATCC
>HOIR5KG01B0QUQ__(reversed) rank=0015112 x=711.0 y=1888.0 length=441
CAAAGATTAAGCCATGCATGTCCAAGTACAAGCTTTCAAAAGCGAAACTGCGGATGGCTC
ATTAAATCAGTTATGGTTCCTTGGAGCGCATCCCCTTACATGGATAACTGTGGTAATTCT
AGAGCTAATACATGCAATCAAGCGCCGACCTTACGGGAGGCGTGCTCTTATTAGGAACAA
GACCAACCCGGGTCCGCCCGGCTCCGTTGGTGAACTCTGGATAACCTGGCCGATCGCACG
GTCTCTGCACCGGCGACGGATCCTTCGAATGTCTGCCCTATCAACTTTCGATGGTACGTT
ATGCGCCTACCATGGTCGTAACGGGTAACGGAGAATCAGGGTTCGATTCCGGAGAGGGAG
CTTGAGAAACGGCTACCACATCC
>HOIR5KG01AD3M0__(reversed) rank=0015116 x=43.5 y=1882.0 length=441
CAAAGATTAAGCCATGCATGTCCAAGTACAAGCTTTCAAAAGCGAAACTGCGGATGGCTC
ATTAAATCAGTTATGGTTCCTTGGAGCGCATCCCCTTACATGGATAACTGTGGTAATTCT
AGAGCTAATACATGCAATCAAGCGCCGACCTTACGGGAGGCGTGCTCTTATTAGGAACAA
GACCAACCCGGGTCCGCCCGGCTCCGTTGGTGAACTCTGGATAACCTGGCCGATCGCACG
GTCTCTGCACCGGCGACGGATCCTTCGAATGTCTGCCCTATCAACTTTCGATGGTACGTT
ATGCGCCTACCATGGTCGTAACGGGTAACGGAGAATCAGGGTTCGATTCCGGAGAGGGAG
CTTGAGAAACGGCTACCACATCC
>HOIR5KG01AAZLC__(reversed) rank=0015121 x=8.0 y=30.0 length=441
CAAAGATTAAGCCATGCATGTCCAAGTACAAGCTTTCAAAAGCGAAACTGCGGATGGCTC
ATTAAATCAGTTATGGTTCCTTGGAGCGCATCCCCTTACATGGATAACTGTGGTAATTCT
AGAGCTAATACATGCAATCAAGCGCCGACCTTACGGGAGGCGTGCTCTTATTAGGAACAA
GACCAACCCGGGTCCGCCCGGCTCCGTTGGTGAACTCTGGATAACCTGGCCGATCGCACG
GTCTCTGCACCGGCGACGGATCCTTCGAATGTCTGCCCTATCAACTTTCGATGGTACGTT
ATGCGCCTACCATGGTCGTAACGGGTAACGGAGAATCAGGGTTCGATTCCGGAGAGGGAG
CTTGAGAAACGGCTACCACATCC
>HOIR5KG01BDA35__(reversed) rank=0015122 x=444.0 y=2035.5 length=441
CAAAGATTAAGCCATGCATGTCCAAGTACAAGCTTTCAAAAGCGAAACTGCGGATGGCTC
ATTAAATCAGTTATGGTTCCTTGGAGCGCATCCCCTTACATGGATAACTGTGGTAATTCT
AGAGCTAATACATGCAATCAAGCGCCGACCTTACGGGAGGCGTGCTCTTATTAGGAACAA
GACCAACCCGGGTCCGCCCGGCTCCGTTGGTGAACTCTGGATAACCTGGCCGATCGCACG
GTCTCTGCACCGGCGACGGATCCTTCGAATGTCTGCCCTATCAACTTTCGATGGTACGTT
ATGCGCCTACCATGGTCGTAACGGGTAACGGAGAATCAGGGTTCGATTCCGGAGAGGGAG
CTTGAGAAACGGCTACCACATCC
>HOIR5KG01AN9RA__(reversed) rank=0015128 x=159.0 y=1236.0 length=441
CAAAGATTAAGCCATGCATGTCCAAGTACAAGCTTTCAAAAGCGAAACTGCGGATGGCTC
ATTAAATCAGTTATGGTTCCTTGGAGCGCATCCCCTTACATGGATAACTGTGGTAATTCT
AGAGCTAATACATGCAATCAAGCGCCGACCTTACGGGAGGCGTGCTCTTATTAGGAACAA
GACCAACCCGGGTCCGCCCGGCTCCGTTGGTGAACTCTGGATAACCTGGCCGATCGCACG
GTCTCTGCACCGGCGACGGATCCTTCGAATGTCTGCCCTATCAACTTTCGATGGTACGTT
ATGCGCCTACCATGGTCGTAACGGGTAACGGAGAATCAGGGTTCGATTCCGGAGAGGGAG
CTTGAGAAACGGCTACCACATCC
>HOIR5KG01ANS65__(reversed) rank=0015151 x=154.5 y=255.5 length=441
CAAAGATTAAGCCATGCATGTCCAAGTACAAGCTTTCAAAAGCGAAACTGCGGATGGCTC
ATTAAATCAGTTATGGTTCCTTGGAGCGCATCCCCTTACATGGATAACTGTGGTAATTCT
AGAGCTAATACATGCAATCAAGCGCCGACCTTACGGGAGGCGTGCTCTTATTAGGAACAA
GACCAACCCGGGTCCGCCCGGCTCCGTTGGTGAACTCTGGATAACCTGGCCGATCGCACG
GTCTCTGCACCGGCGACGGATCCTTCGAATGTCTGCCCTATCAACTTTCGATGGTACGTT
ATGCGCCTACCATGGTCGTAACGGGTAACGGAGAATCAGGGTTCGATTCCGGAGAGGGAG
CTTGAGAAACGGCTACCACATCC
>HOIR5KG01BPNFA__(reversed) rank=0015176 x=585.0 y=324.0 length=441
CAAAGATTAAGCCATGCATGTCCAAGTACAAGCTTTCAAAAGCGAAACTGCGGATGGCTC
ATTAAATCAGTTATGGTTCCTTGGAGCGCATCCCCTTACATGGATAACTGTGGTAATTCT
AGAGCTAATACATGCAATCAAGCGCCGACCTTACGGGAGGCGTGCTCTTATTAGGAACAA
GACCAACCCGGGTCCGCCCGGCTCCGTTGGTGAACTCTGGATAACCTGGCCGATCGCACG
GTCTCTGCACCGGCGACGGATCCTTCGAATGTCTGCCCTATCAACTTTCGATGGTACGTT
ATGCGCCTACCATGGTCGTAACGGGTAACGGAGAATCAGGGTTCGATTCCGGAGAGGGAG
CTTGAGAAACGGCTACCACATCC
>HOIR5KG01AJC37__(reversed) rank=0015184 x=103.0 y=1685.0 length=441
CAAAGATTAAGCCATGCATGTCCAAGTACAAGCTTTCAAAAGCGAAACTGCGGATGGCTC
ATTAAATCAGTTATGGTTCCTTGGAGCGCATCCCCTTACATGGATAACTGTGGTAATTCT
AGAGCTAATACATGCAATCAAGCGCCGACCTTACGGGAGGCGTGCTCTTATTAGGAACAA
GACCAACCCGGGTCCGCCCGGCTCCGTTGGTGAACTCTGGATAACCTGGCCGATCGCACG
GTCTCTGCACCGGCGACGGATCCTTCGAATGTCTGCCCTATCAACTTTCGATGGTACGTT
ATGCGCCTACCATGGTCGTAACGGGTAACGGAGAATCAGGGTTCGATTCCGGAGAGGGAG
CTTGAGAAACGGCTACCACATCC
>HOIR5KG01AI0PI__(reversed) rank=0015206 x=99.0 y=1988.0 length=441
CAAAGATTAAGCCATGCATGTCCAAGTACAAGCTTTCAAAAGCGAAACTGCGGATGGCTC
ATTAAATCAGTTATGGTTCCTTGGAGCGCATCCCCTTACATGGATAACTGTGGTAATTCT
AGAGCTAATACATGCAATCAAGCGCCGACCTTACGGGAGGCGTGCTCTTATTAGGAACAA
GACCAACCCGGGTCCGCCCGGCTCCGTTGGTGAACTCTGGATAACCTGGCCGATCGCACG
GTCTCTGCACCGGCGACGGATCCTTCGAATGTCTGCCCTATCAACTTTCGATGGTACGTT
ATGCGCCTACCATGGTCGTAACGGGTAACGGAGAATCAGGGTTCGATTCCGGAGAGGGAG
CTTGAGAAACGGCTACCACATCC
>HOIR5KG01ADGDS__(reversed) rank=0015254 x=36.0 y=414.0 length=441
CAAAGATTAAGCCATGCATGTCCAAGTACAAGCTTTCAAAAGCGAAACTGCGGATGGCTC
ATTAAATCAGTTATGGTTCCTTGGAGCGCATCCCCTTACATGGATAACTGTGGTAATTCT
AGAGCTAATACATGCAATCAAGCGCCGACCTTACGGGAGGCGTGCTCTTATTAGGAACAA
GACCAACCCGGGTCCGCCCGGCTCCGTTGGTGAACTCTGGATAACCTGGCCGATCGCACG
GTCTCTGCACCGGCGACGGATCCTTCGAATGTCTGCCCTATCAACTTTCGATGGTACGTT
ATGCGCCTACCATGGTCGTAACGGGTAACGGAGAATCAGGGTTCGATTCCGGAGAGGGAG
CTTGAGAAACGGCTACCACATCC
>HOIR5KG01BK0OM__(reversed) rank=0015266 x=532.0 y=1316.0 length=441
CAAAGATTAAGCCATGCATGTCCAAGTACAAGCTTTCAAAAGCGAAACTGCGGATGGCTC
ATTAAATCAGTTATGGTTCCTTGGAGCGCATCCCCTTACATGGATAACTGTGGTAATTCT
AGAGCTAATACATGCAATCAAGCGCCGACCTTACGGGAGGCGTGCTCTTATTAGGAACAA
GACCAACCCGGGTCCGCCCGGCTCCGTTGGTGAACTCTGGATAACCTGGCCGATCGCACG
GTCTCTGCACCGGCGACGGATCCTTCGAATGTCTGCCCTATCAACTTTCGATGGTACGTT
ATGCGCCTACCATGGTCGTAACGGGTAACGGAGAATCAGGGTTCGATTCCGGAGAGGGAG
CTTGAGAAACGGCTACCACATCC
>HOIR5KG01BHH9M__(reversed) rank=0015274 x=492.5 y=1320.0 length=441
CAAAGATTAAGCCATGCATGTCCAAGTACAAGCTTTCAAAAGCGAAACTGCGGATGGCTC
ATTAAATCAGTTATGGTTCCTTGGAGCGCATCCCCTTACATGGATAACTGTGGTAATTCT
AGAGCTAATACATGCAATCAAGCGCCGACCTTACGGGAGGCGTGCTCTTATTAGGAACAA
GACCAACCCGGGTCCGCCCGGCTCCGTTGGTGAACTCTGGATAACCTGGCCGATCGCACG
GTCTCTGCACCGGCGACGGATCCTTCGAATGTCTGCCCTATCAACTTTCGATGGTACGTT
ATGCGCCTACCATGGTCGTAACGGGTAACGGAGAATCAGGGTTCGATTCCGGAGAGGGAG
CTTGAGAAACGGCTACCACATCC
>HOIR5KG01A9XVI__(reversed) rank=0015286 x=406.0 y=556.0 length=441
CAAAGATTAAGCCATGCATGTCCAAGTACAAGCTTTCAAAAGCGAAACTGCGGATGGCTC
ATTAAATCAGTTATGGTTCCTTGGAGCGCATCCCCTTACATGGATAACTGTGGTAATTCT
AGAGCTAATACATGCAATCAAGCGCCGACCTTACGGGAGGCGTGCTCTTATTAGGAACAA
GACCAACCCGGGTCCGCCCGGCTCCGTTGGTGAACTCTGGATAACCTGGCCGATCGCACG
GTCTCTGCACCGGCGACGGATCCTTCGAATGTCTGCCCTATCAACTTTCGATGGTACGTT
ATGCGCCTACCATGGTCGTAACGGGTAACGGAGAATCAGGGTTCGATTCCGGAGAGGGAG
CTTGAGAAACGGCTACCACATCC
>HOIR5KG01BWU9K__(reversed) rank=0015290 x=667.5 y=1206.5 length=441
CAAAGATTAAGCCATGCATGTCCAAGTACAAGCTTTCAAAAGCGAAACTGCGGATGGCTC
ATTAAATCAGTTATGGTTCCTTGGAGCGCATCCCCTTACATGGATAACTGTGGTAATTCT
AGAGCTAATACATGCAATCAAGCGCCGACCTTACGGGAGGCGTGCTCTTATTAGGAACAA
GACCAACCCGGGTCCGCCCGGCTCCGTTGGTGAACTCTGGATAACCTGGCCGATCGCACG
GTCTCTGCACCGGCGACGGATCCTTCGAATGTCTGCCCTATCAACTTTCGATGGTACGTT
ATGCGCCTACCATGGTCGTAACGGGTAACGGAGAATCAGGGTTCGATTCCGGAGAGGGAG
CTTGAGAAACGGCTACCACATCC
>HOIR5KG01A0NI8__(reversed) rank=0015363 x=300.5 y=1426.5 length=441
CAAAGATTAAGCCATGCATGTCCAAGTACAAGCTTTCAAAAGCGAAACTGCGGATGGCTC
ATTAAATCAGTTATGGTTCCTTGGAGCGCATCCCCTTACATGGATAACTGTGGTAATTCT
AGAGCTAATACATGCAATCAAGCGCCGACCTTACGGGAGGCGTGCTCTTATTAGGAACAA
GACCAACCCGGGTCCGCCCGGCTCCGTTGGTGAACTCTGGATAACCTGGCCGATCGCACG
GTCTCTGCACCGGCGACGGATCCTTCGAATGTCTGCCCTATCAACTTTCGATGGTACGTT
ATGCGCCTACCATGGTCGTAACGGGTAACGGAGAATCAGGGTTCGATTCCGGAGAGGGAG
CTTGAGAAACGGCTACCACATCC
>HOIR5KG01AQF5O__(reversed) rank=0015369 x=184.0 y=442.0 length=441
CAAAGATTAAGCCATGCATGTCCAAGTACAAGCTTTCAAAAGCGAAACTGCGGATGGCTC
ATTAAATCAGTTATGGTTCCTTGGAGCGCATCCCCTTACATGGATAACTGTGGTAATTCT
AGAGCTAATACATGCAATCAAGCGCCGACCTTACGGGAGGCGTGCTCTTATTAGGAACAA
GACCAACCCGGGTCCGCCCGGCTCCGTTGGTGAACTCTGGATAACCTGGCCGATCGCACG
GTCTCTGCACCGGCGACGGATCCTTCGAATGTCTGCCCTATCAACTTTCGATGGTACGTT
ATGCGCCTACCATGGTCGTAACGGGTAACGGAGAATCAGGGTTCGATTCCGGAGAGGGAG
CTTGAGAAACGGCTACCACATCC
>HOIR5KG01AUW34__(reversed) rank=0015394 x=235.0 y=146.5 length=441
CAAAGATTAAGCCATGCATGTCCAAGTACAAGCTTTCAAAAGCGAAACTGCGGATGGCTC
ATTAAATCAGTTATGGTTCCTTGGAGCGCATCCCCTTACATGGATAACTGTGGTAATTCT
AGAGCTAATACATGCAATCAAGCGCCGACCTTACGGGAGGCGTGCTCTTATTAGGAACAA
GACCAACCCGGGTCCGCCCGGCTCCGTTGGTGAACTCTGGATAACCTGGCCGATCGCACG
GTCTCTGCACCGGCGACGGATCCTTCGAATGTCTGCCCTATCAACTTTCGATGGTACGTT
ATGCGCCTACCATGGTCGTAACGGGTAACGGAGAATCAGGGTTCGATTCCGGAGAGGGAG
CTTGAGAAACGGCTACCACATCC
>HOIR5KG01A3V8E__(reversed) rank=0015395 x=337.5 y=1116.0 length=441
CAAAGATTAAGCCATGCATGTCCAAGTACAAGCTTTCAAAAGCGAAACTGCGGATGGCTC
ATTAAATCAGTTATGGTTCCTTGGAGCGCATCCCCTTACATGGATAACTGTGGTAATTCT
AGAGCTAATACATGCAATCAAGCGCCGACCTTACGGGAGGCGTGCTCTTATTAGGAACAA
GACCAACCCGGGTCCGCCCGGCTCCGTTGGTGAACTCTGGATAACCTGGCCGATCGCACG
GTCTCTGCACCGGCGACGGATCCTTCGAATGTCTGCCCTATCAACTTTCGATGGTACGTT
ATGCGCCTACCATGGTCGTAACGGGTAACGGAGAATCAGGGTTCGATTCCGGAGAGGGAG
CTTGAGAAACGGCTACCACATCC
>HOIR5KG01BUNV2__(reversed) rank=0015412 x=642.5 y=736.0 length=441
CAAAGATTAAGCCATGCATGTCCAAGTACAAGCTTTCAAAAGCGAAACTGCGGATGGCTC
ATTAAATCAGTTATGGTTCCTTGGAGCGCATCCCCTTACATGGATAACTGTGGTAATTCT
AGAGCTAATACATGCAATCAAGCGCCGACCTTACGGGAGGCGTGCTCTTATTAGGAACAA
GACCAACCCGGGTCCGCCCGGCTCCGTTGGTGAACTCTGGATAACCTGGCCGATCGCACG
GTCTCTGCACCGGCGACGGATCCTTCGAATGTCTGCCCTATCAACTTTCGATGGTACGTT
ATGCGCCTACCATGGTCGTAACGGGTAACGGAGAATCAGGGTTCGATTCCGGAGAGGGAG
CTTGAGAAACGGCTACCACATCC
>HOIR5KG01AOSOY__(reversed) rank=0015434 x=165.0 y=1200.0 length=441
CAAAGATTAAGCCATGCATGTCCAAGTACAAGCTTTCAAAAGCGAAACTGCGGATGGCTC
ATTAAATCAGTTATGGTTCCTTGGAGCGCATCCCCTTACATGGATAACTGTGGTAATTCT
AGAGCTAATACATGCAATCAAGCGCCGACCTTACGGGAGGCGTGCTCTTATTAGGAACAA
GACCAACCCGGGTCCGCCCGGCTCCGTTGGTGAACTCTGGATAACCTGGCCGATCGCACG
GTCTCTGCACCGGCGACGGATCCTTCGAATGTCTGCCCTATCAACTTTCGATGGTACGTT
ATGCGCCTACCATGGTCGTAACGGGTAACGGAGAATCAGGGTTCGATTCCGGAGAGGGAG
CTTGAGAAACGGCTACCACATCC
>HOIR5KG01AEYFL__(reversed) rank=0015646 x=53.0 y=831.5 length=441
CAAAGATTAAGCCATGCATGTCCAAGTACAAGCTTTCAAAAGCGAAACTGCGGATGGCTC
ATTAAATCAGTTATGGTTCCTTGGAGCGCATCCCCTTACATGGATAACTGTGGTAATTCT
AGAGCTAATACATGCAATCAAGCGCCGACCTTACGGGAGGCGTGCTCTTATTAGGAACAA
GACCAACCCGGGTCCGCCCGGCTCCGTTGGTGAACTCTGGATAACCTGGCCGATCGCACG
GTCTCTGCACCGGCGACGGATCCTTCGAATGTCTGCCCTATCAACTTTCGATGGTACGTT
ATGCGCCTACCATGGTCGTAACGGGTAACGGAGAATCAGGGTTCGATTCCGGAGAGGGAG
CTTGAGAAACGGCTACCACATCC
>HOIR5KG01BC0FS__(reversed) rank=0015660 x=441.5 y=486.5 length=441
CAAAGATTAAGCCATGCATGTCCAAGTACAAGCTTTCAAAAGCGAAACTGCGGATGGCTC
ATTAAATCAGTTATGGTTCCTTGGAGCGCATCCCCTTACATGGATAACTGTGGTAATTCT
AGAGCTAATACATGCAATCAAGCGCCGACCTTACGGGAGGCGTGCTCTTATTAGGAACAA
GACCAACCCGGGTCCGCCCGGCTCCGTTGGTGAACTCTGGATAACCTGGCCGATCGCACG
GTCTCTGCACCGGCGACGGATCCTTCGAATGTCTGCCCTATCAACTTTCGATGGTACGTT
ATGCGCCTACCATGGTCGTAACGGGTAACGGAGAATCAGGGTTCGATTCCGGAGAGGGAG
CTTGAGAAACGGCTACCACATCC
>HOIR5KG01ATMR4__(reversed) rank=0015677 x=220.5 y=1538.5 length=441
CAAAGATTAAGCCATGCATGTCCAAGTACAAGCTTTCAAAAGCGAAACTGCGGATGGCTC
ATTAAATCAGTTATGGTTCCTTGGAGCGCATCCCCTTACATGGATAACTGTGGTAATTCT
AGAGCTAATACATGCAATCAAGCGCCGACCTTACGGGAGGCGTGCTCTTATTAGGAACAA
GACCAACCCGGGTCCGCCCGGCTCCGTTGGTGAACTCTGGATAACCTGGCCGATCGCACG
GTCTCTGCACCGGCGACGGATCCTTCGAATGTCTGCCCTATCAACTTTCGATGGTACGTT
ATGCGCCTACCATGGTCGTAACGGGTAACGGAGAATCAGGGTTCGATTCCGGAGAGGGAG
CTTGAGAAACGGCTACCACATCC
>HOIR5KG01BCD9I__(reversed) rank=0015696 x=434.5 y=420.0 length=441
CAAAGATTAAGCCATGCATGTCCAAGTACAAGCTTTCAAAAGCGAAACTGCGGATGGCTC
ATTAAATCAGTTATGGTTCCTTGGAGCGCATCCCCTTACATGGATAACTGTGGTAATTCT
AGAGCTAATACATGCAATCAAGCGCCGACCTTACGGGAGGCGTGCTCTTATTAGGAACAA
GACCAACCCGGGTCCGCCCGGCTCCGTTGGTGAACTCTGGATAACCTGGCCGATCGCACG
GTCTCTGCACCGGCGACGGATCCTTCGAATGTCTGCCCTATCAACTTTCGATGGTACGTT
ATGCGCCTACCATGGTCGTAACGGGTAACGGAGAATCAGGGTTCGATTCCGGAGAGGGAG
CTTGAGAAACGGCTACCACATCC
>HOIR5KG01AA6AO__(reversed) rank=0015708 x=10.0 y=526.0 length=441
CAAAGATTAAGCCATGCATGTCCAAGTACAAGCTTTCAAAAGCGAAACTGCGGATGGCTC
ATTAAATCAGTTATGGTTCCTTGGAGCGCATCCCCTTACATGGATAACTGTGGTAATTCT
AGAGCTAATACATGCAATCAAGCGCCGACCTTACGGGAGGCGTGCTCTTATTAGGAACAA
GACCAACCCGGGTCCGCCCGGCTCCGTTGGTGAACTCTGGATAACCTGGCCGATCGCACG
GTCTCTGCACCGGCGACGGATCCTTCGAATGTCTGCCCTATCAACTTTCGATGGTACGTT
ATGCGCCTACCATGGTCGTAACGGGTAACGGAGAATCAGGGTTCGATTCCGGAGAGGGAG
CTTGAGAAACGGCTACCACATCC
>HOIR5KG01AIJX7__(reversed) rank=0015709 x=94.5 y=749.5 length=441
CAAAGATTAAGCCATGCATGTCCAAGTACAAGCTTTCAAAAGCGAAACTGCGGATGGCTC
ATTAAATCAGTTATGGTTCCTTGGAGCGCATCCCCTTACATGGATAACTGTGGTAATTCT
AGAGCTAATACATGCAATCAAGCGCCGACCTTACGGGAGGCGTGCTCTTATTAGGAACAA
GACCAACCCGGGTCCGCCCGGCTCCGTTGGTGAACTCTGGATAACCTGGCCGATCGCACG
GTCTCTGCACCGGCGACGGATCCTTCGAATGTCTGCCCTATCAACTTTCGATGGTACGTT
ATGCGCCTACCATGGTCGTAACGGGTAACGGAGAATCAGGGTTCGATTCCGGAGAGGGAG
CTTGAGAAACGGCTACCACATCC
>HOIR5KG01AWVXJ__(reversed) rank=0015719 x=257.5 y=1813.5 length=441
CAAAGATTAAGCCATGCATGTCCAAGTACAAGCTTTCAAAAGCGAAACTGCGGATGGCTC
ATTAAATCAGTTATGGTTCCTTGGAGCGCATCCCCTTACATGGATAACTGTGGTAATTCT
AGAGCTAATACATGCAATCAAGCGCCGACCTTACGGGAGGCGTGCTCTTATTAGGAACAA
GACCAACCCGGGTCCGCCCGGCTCCGTTGGTGAACTCTGGATAACCTGGCCGATCGCACG
GTCTCTGCACCGGCGACGGATCCTTCGAATGTCTGCCCTATCAACTTTCGATGGTACGTT
ATGCGCCTACCATGGTCGTAACGGGTAACGGAGAATCAGGGTTCGATTCCGGAGAGGGAG
CTTGAGAAACGGCTACCACATCC
>HOIR5KG01A6SX6__(reversed) rank=0015744 x=370.0 y=1660.0 length=441
CAAAGATTAAGCCATGCATGTCCAAGTACAAGCTTTCAAAAGCGAAACTGCGGATGGCTC
ATTAAATCAGTTATGGTTCCTTGGAGCGCATCCCCTTACATGGATAACTGTGGTAATTCT
AGAGCTAATACATGCAATCAAGCGCCGACCTTACGGGAGGCGTGCTCTTATTAGGAACAA
GACCAACCCGGGTCCGCCCGGCTCCGTTGGTGAACTCTGGATAACCTGGCCGATCGCACG
GTCTCTGCACCGGCGACGGATCCTTCGAATGTCTGCCCTATCAACTTTCGATGGTACGTT
ATGCGCCTACCATGGTCGTAACGGGTAACGGAGAATCAGGGTTCGATTCCGGAGAGGGAG
CTTGAGAAACGGCTACCACATCC
>HOIR5KG01AM483__(reversed) rank=0015836 x=146.0 y=1989.5 length=441
CAAAGATTAAGCCATGCATGTCCAAGTACAAGCTTTCAAAAGCGAAACTGCGGATGGCTC
ATTAAATCAGTTATGGTTCCTTGGAGCGCATCCCCTTACATGGATAACTGTGGTAATTCT
AGAGCTAATACATGCAATCAAGCGCCGACCTTACGGGAGGCGTGCTCTTATTAGGAACAA
GACCAACCCGGGTCCGCCCGGCTCCGTTGGTGAACTCTGGATAACCTGGCCGATCGCACG
GTCTCTGCACCGGCGACGGATCCTTCGAATGTCTGCCCTATCAACTTTCGATGGTACGTT
ATGCGCCTACCATGGTCGTAACGGGTAACGGAGAATCAGGGTTCGATTCCGGAGAGGGAG
CTTGAGAAACGGCTACCACATCC
>HOIR5KG01AE7L2__(reversed) rank=0015846 x=56.0 y=440.5 length=441
CAAAGATTAAGCCATGCATGTCCAAGTACAAGCTTTCAAAAGCGAAACTGCGGATGGCTC
ATTAAATCAGTTATGGTTCCTTGGAGCGCATCCCCTTACATGGATAACTGTGGTAATTCT
AGAGCTAATACATGCAATCAAGCGCCGACCTTACGGGAGGCGTGCTCTTATTAGGAACAA
GACCAACCCGGGTCCGCCCGGCTCCGTTGGTGAACTCTGGATAACCTGGCCGATCGCACG
GTCTCTGCACCGGCGACGGATCCTTCGAATGTCTGCCCTATCAACTTTCGATGGTACGTT
ATGCGCCTACCATGGTCGTAACGGGTAACGGAGAATCAGGGTTCGATTCCGGAGAGGGAG
CTTGAGAAACGGCTACCACATCC
>HOIR5KG01BFWI8__(reversed) rank=0015855 x=474.0 y=226.0 length=441
CAAAGATTAAGCCATGCATGTCCAAGTACAAGCTTTCAAAAGCGAAACTGCGGATGGCTC
ATTAAATCAGTTATGGTTCCTTGGAGCGCATCCCCTTACATGGATAACTGTGGTAATTCT
AGAGCTAATACATGCAATCAAGCGCCGACCTTACGGGAGGCGTGCTCTTATTAGGAACAA
GACCAACCCGGGTCCGCCCGGCTCCGTTGGTGAACTCTGGATAACCTGGCCGATCGCACG
GTCTCTGCACCGGCGACGGATCCTTCGAATGTCTGCCCTATCAACTTTCGATGGTACGTT
ATGCGCCTACCATGGTCGTAACGGGTAACGGAGAATCAGGGTTCGATTCCGGAGAGGGAG
CTTGAGAAACGGCTACCACATCC
>HOIR5KG01BS6DO__(reversed) rank=0015878 x=625.0 y=1018.5 length=441
CAAAGATTAAGCCATGCATGTCCAAGTACAAGCTTTCAAAAGCGAAACTGCGGATGGCTC
ATTAAATCAGTTATGGTTCCTTGGAGCGCATCCCCTTACATGGATAACTGTGGTAATTCT
AGAGCTAATACATGCAATCAAGCGCCGACCTTACGGGAGGCGTGCTCTTATTAGGAACAA
GACCAACCCGGGTCCGCCCGGCTCCGTTGGTGAACTCTGGATAACCTGGCCGATCGCACG
GTCTCTGCACCGGCGACGGATCCTTCGAATGTCTGCCCTATCAACTTTCGATGGTACGTT
ATGCGCCTACCATGGTCGTAACGGGTAACGGAGAATCAGGGTTCGATTCCGGAGAGGGAG
CTTGAGAAACGGCTACCACATCC
>HOIR5KG01AANXD__(reversed) rank=0015892 x=4.5 y=1295.0 length=441
CAAAGATTAAGCCATGCATGTCCAAGTACAAGCTTTCAAAAGCGAAACTGCGGATGGCTC
ATTAAATCAGTTATGGTTCCTTGGAGCGCATCCCCTTACATGGATAACTGTGGTAATTCT
AGAGCTAATACATGCAATCAAGCGCCGACCTTACGGGAGGCGTGCTCTTATTAGGAACAA
GACCAACCCGGGTCCGCCCGGCTCCGTTGGTGAACTCTGGATAACCTGGCCGATCGCACG
GTCTCTGCACCGGCGACGGATCCTTCGAATGTCTGCCCTATCAACTTTCGATGGTACGTT
ATGCGCCTACCATGGTCGTAACGGGTAACGGAGAATCAGGGTTCGATTCCGGAGAGGGAG
CTTGAGAAACGGCTACCACATCC
>HOIR5KG01AQ3AK__(reversed) rank=0015908 x=191.0 y=1754.0 length=441
CAAAGATTAAGCCATGCATGTCCAAGTACAAGCTTTCAAAAGCGAAACTGCGGATGGCTC
ATTAAATCAGTTATGGTTCCTTGGAGCGCATCCCCTTACATGGATAACTGTGGTAATTCT
AGAGCTAATACATGCAATCAAGCGCCGACCTTACGGGAGGCGTGCTCTTATTAGGAACAA
GACCAACCCGGGTCCGCCCGGCTCCGTTGGTGAACTCTGGATAACCTGGCCGATCGCACG
GTCTCTGCACCGGCGACGGATCCTTCGAATGTCTGCCCTATCAACTTTCGATGGTACGTT
ATGCGCCTACCATGGTCGTAACGGGTAACGGAGAATCAGGGTTCGATTCCGGAGAGGGAG
CTTGAGAAACGGCTACCACATCC
>HOIR5KG01BA0GG__(reversed) rank=0015948 x=418.0 y=1406.5 length=441
CAAAGATTAAGCCATGCATGTCCAAGTACAAGCTTTCAAAAGCGAAACTGCGGATGGCTC
ATTAAATCAGTTATGGTTCCTTGGAGCGCATCCCCTTACATGGATAACTGTGGTAATTCT
AGAGCTAATACATGCAATCAAGCGCCGACCTTACGGGAGGCGTGCTCTTATTAGGAACAA
GACCAACCCGGGTCCGCCCGGCTCCGTTGGTGAACTCTGGATAACCTGGCCGATCGCACG
GTCTCTGCACCGGCGACGGATCCTTCGAATGTCTGCCCTATCAACTTTCGATGGTACGTT
ATGCGCCTACCATGGTCGTAACGGGTAACGGAGAATCAGGGTTCGATTCCGGAGAGGGAG
CTTGAGAAACGGCTACCACATCC
>HOIR5KG01AZFD8__(reversed) rank=0015957 x=286.0 y=1566.0 length=441
CAAAGATTAAGCCATGCATGTCCAAGTACAAGCTTTCAAAAGCGAAACTGCGGATGGCTC
ATTAAATCAGTTATGGTTCCTTGGAGCGCATCCCCTTACATGGATAACTGTGGTAATTCT
AGAGCTAATACATGCAATCAAGCGCCGACCTTACGGGAGGCGTGCTCTTATTAGGAACAA
GACCAACCCGGGTCCGCCCGGCTCCGTTGGTGAACTCTGGATAACCTGGCCGATCGCACG
GTCTCTGCACCGGCGACGGATCCTTCGAATGTCTGCCCTATCAACTTTCGATGGTACGTT
ATGCGCCTACCATGGTCGTAACGGGTAACGGAGAATCAGGGTTCGATTCCGGAGAGGGAG
CTTGAGAAACGGCTACCACATCC
>HOIR5KG01BPQMB__(reversed) rank=0015979 x=586.0 y=369.5 length=441
CAAAGATTAAGCCATGCATGTCCAAGTACAAGCTTTCAAAAGCGAAACTGCGGATGGCTC
ATTAAATCAGTTATGGTTCCTTGGAGCGCATCCCCTTACATGGATAACTGTGGTAATTCT
AGAGCTAATACATGCAATCAAGCGCCGACCTTACGGGAGGCGTGCTCTTATTAGGAACAA
GACCAACCCGGGTCCGCCCGGCTCCGTTGGTGAACTCTGGATAACCTGGCCGATCGCACG
GTCTCTGCACCGGCGACGGATCCTTCGAATGTCTGCCCTATCAACTTTCGATGGTACGTT
ATGCGCCTACCATGGTCGTAACGGGTAACGGAGAATCAGGGTTCGATTCCGGAGAGGGAG
CTTGAGAAACGGCTACCACATCC
>HOIR5KG01AM7OZ__(reversed) rank=0016080 x=147.5 y=1057.5 length=441
CAAAGATTAAGCCATGCATGTCCAAGTACAAGCTTTCAAAAGCGAAACTGCGGATGGCTC
ATTAAATCAGTTATGGTTCCTTGGAGCGCATCCCCTTACATGGATAACTGTGGTAATTCT
AGAGCTAATACATGCAATCAAGCGCCGACCTTACGGGAGGCGTGCTCTTATTAGGAACAA
GACCAACCCGGGTCCGCCCGGCTCCGTTGGTGAACTCTGGATAACCTGGCCGATCGCACG
GTCTCTGCACCGGCGACGGATCCTTCGAATGTCTGCCCTATCAACTTTCGATGGTACGTT
ATGCGCCTACCATGGTCGTAACGGGTAACGGAGAATCAGGGTTCGATTCCGGAGAGGGAG
CTTGAGAAACGGCTACCACATCC
>HOIR5KG01A7HVP__(reversed) rank=0016247 x=378.0 y=1203.0 length=441
CAAAGATTAAGCCATGCATGTCCAAGTACAAGCTTTCAAAAGCGAAACTGCGGATGGCTC
ATTAAATCAGTTATGGTTCCTTGGAGCGCATCCCCTTACATGGATAACTGTGGTAATTCT
AGAGCTAATACATGCAATCAAGCGCCGACCTTACGGGAGGCGTGCTCTTATTAGGAACAA
GACCAACCCGGGTCCGCCCGGCTCCGTTGGTGAACTCTGGATAACCTGGCCGATCGCACG
GTCTCTGCACCGGCGACGGATCCTTCGAATGTCTGCCCTATCAACTTTCGATGGTACGTT
ATGCGCCTACCATGGTCGTAACGGGTAACGGAGAATCAGGGTTCGATTCCGGAGAGGGAG
CTTGAGAAACGGCTACCACATCC
>HOIR5KG01BPG24__(reversed) rank=0016253 x=583.0 y=302.5 length=441
CAAAGATTAAGCCATGCATGTCCAAGTACAAGCTTTCAAAAGCGAAACTGCGGATGGCTC
ATTAAATCAGTTATGGTTCCTTGGAGCGCATCCCCTTACATGGATAACTGTGGTAATTCT
AGAGCTAATACATGCAATCAAGCGCCGACCTTACGGGAGGCGTGCTCTTATTAGGAACAA
GACCAACCCGGGTCCGCCCGGCTCCGTTGGTGAACTCTGGATAACCTGGCCGATCGCACG
GTCTCTGCACCGGCGACGGATCCTTCGAATGTCTGCCCTATCAACTTTCGATGGTACGTT
ATGCGCCTACCATGGTCGTAACGGGTAACGGAGAATCAGGGTTCGATTCCGGAGAGGGAG
CTTGAGAAACGGCTACCACATCC
>HOIR5KG01AAD8J__(reversed) rank=0016319 x=1.0 y=1025.0 length=441
CAAAGATTAAGCCATGCATGTCCAAGTACAAGCTTTCAAAAGCGAAACTGCGGATGGCTC
ATTAAATCAGTTATGGTTCCTTGGAGCGCATCCCCTTACATGGATAACTGTGGTAATTCT
AGAGCTAATACATGCAATCAAGCGCCGACCTTACGGGAGGCGTGCTCTTATTAGGAACAA
GACCAACCCGGGTCCGCCCGGCTCCGTTGGTGAACTCTGGATAACCTGGCCGATCGCACG
GTCTCTGCACCGGCGACGGATCCTTCGAATGTCTGCCCTATCAACTTTCGATGGTACGTT
ATGCGCCTACCATGGTCGTAACGGGTAACGGAGAATCAGGGTTCGATTCCGGAGAGGGAG
CTTGAGAAACGGCTACCACATCC
>HOIR5KG01A1366__(reversed) rank=0016335 x=317.5 y=48.0 length=441
CAAAGATTAAGCCATGCATGTCCAAGTACAAGCTTTCAAAAGCGAAACTGCGGATGGCTC
ATTAAATCAGTTATGGTTCCTTGGAGCGCATCCCCTTACATGGATAACTGTGGTAATTCT
AGAGCTAATACATGCAATCAAGCGCCGACCTTACGGGAGGCGTGCTCTTATTAGGAACAA
GACCAACCCGGGTCCGCCCGGCTCCGTTGGTGAACTCTGGATAACCTGGCCGATCGCACG
GTCTCTGCACCGGCGACGGATCCTTCGAATGTCTGCCCTATCAACTTTCGATGGTACGTT
ATGCGCCTACCATGGTCGTAACGGGTAACGGAGAATCAGGGTTCGATTCCGGAGAGGGAG
CTTGAGAAACGGCTACCACATCC
>HOIR5KG01ACFEH__(reversed) rank=0016356 x=24.5 y=1639.5 length=441
CAAAGATTAAGCCATGCATGTCCAAGTACAAGCTTTCAAAAGCGAAACTGCGGATGGCTC
ATTAAATCAGTTATGGTTCCTTGGAGCGCATCCCCTTACATGGATAACTGTGGTAATTCT
AGAGCTAATACATGCAATCAAGCGCCGACCTTACGGGAGGCGTGCTCTTATTAGGAACAA
GACCAACCCGGGTCCGCCCGGCTCCGTTGGTGAACTCTGGATAACCTGGCCGATCGCACG
GTCTCTGCACCGGCGACGGATCCTTCGAATGTCTGCCCTATCAACTTTCGATGGTACGTT
ATGCGCCTACCATGGTCGTAACGGGTAACGGAGAATCAGGGTTCGATTCCGGAGAGGGAG
CTTGAGAAACGGCTACCACATCC
>HOIR5KG01AJ4LK__(reversed) rank=0016361 x=112.0 y=438.5 length=441
CAAAGATTAAGCCATGCATGTCCAAGTACAAGCTTTCAAAAGCGAAACTGCGGATGGCTC
ATTAAATCAGTTATGGTTCCTTGGAGCGCATCCCCTTACATGGATAACTGTGGTAATTCT
AGAGCTAATACATGCAATCAAGCGCCGACCTTACGGGAGGCGTGCTCTTATTAGGAACAA
GACCAACCCGGGTCCGCCCGGCTCCGTTGGTGAACTCTGGATAACCTGGCCGATCGCACG
GTCTCTGCACCGGCGACGGATCCTTCGAATGTCTGCCCTATCAACTTTCGATGGTACGTT
ATGCGCCTACCATGGTCGTAACGGGTAACGGAGAATCAGGGTTCGATTCCGGAGAGGGAG
CTTGAGAAACGGCTACCACATCC
>HOIR5KG01BT5DJ__(reversed) rank=0016440 x=636.0 y=1317.0 length=441
CAAAGATTAAGCCATGCATGTCCAAGTACAAGCTTTCAAAAGCGAAACTGCGGATGGCTC
ATTAAATCAGTTATGGTTCCTTGGAGCGCATCCCCTTACATGGATAACTGTGGTAATTCT
AGAGCTAATACATGCAATCAAGCGCCGACCTTACGGGAGGCGTGCTCTTATTAGGAACAA
GACCAACCCGGGTCCGCCCGGCTCCGTTGGTGAACTCTGGATAACCTGGCCGATCGCACG
GTCTCTGCACCGGCGACGGATCCTTCGAATGTCTGCCCTATCAACTTTCGATGGTACGTT
ATGCGCCTACCATGGTCGTAACGGGTAACGGAGAATCAGGGTTCGATTCCGGAGAGGGAG
CTTGAGAAACGGCTACCACATCC
>HOIR5KG01ADHCE__(reversed) rank=0016455 x=36.0 y=1660.5 length=441
CAAAGATTAAGCCATGCATGTCCAAGTACAAGCTTTCAAAAGCGAAACTGCGGATGGCTC
ATTAAATCAGTTATGGTTCCTTGGAGCGCATCCCCTTACATGGATAACTGTGGTAATTCT
AGAGCTAATACATGCAATCAAGCGCCGACCTTACGGGAGGCGTGCTCTTATTAGGAACAA
GACCAACCCGGGTCCGCCCGGCTCCGTTGGTGAACTCTGGATAACCTGGCCGATCGCACG
GTCTCTGCACCGGCGACGGATCCTTCGAATGTCTGCCCTATCAACTTTCGATGGTACGTT
ATGCGCCTACCATGGTCGTAACGGGTAACGGAGAATCAGGGTTCGATTCCGGAGAGGGAG
CTTGAGAAACGGCTACCACATCC
>HOIR5KG01A3MVN__(reversed) rank=0016457 x=334.5 y=1281.5 length=441
CAAAGATTAAGCCATGCATGTCCAAGTACAAGCTTTCAAAAGCGAAACTGCGGATGGCTC
ATTAAATCAGTTATGGTTCCTTGGAGCGCATCCCCTTACATGGATAACTGTGGTAATTCT
AGAGCTAATACATGCAATCAAGCGCCGACCTTACGGGAGGCGTGCTCTTATTAGGAACAA
GACCAACCCGGGTCCGCCCGGCTCCGTTGGTGAACTCTGGATAACCTGGCCGATCGCACG
GTCTCTGCACCGGCGACGGATCCTTCGAATGTCTGCCCTATCAACTTTCGATGGTACGTT
ATGCGCCTACCATGGTCGTAACGGGTAACGGAGAATCAGGGTTCGATTCCGGAGAGGGAG
CTTGAGAAACGGCTACCACATCC
>HOIR5KG01BRQ45__(reversed) rank=0016505 x=609.0 y=151.5 length=441
CAAAGATTAAGCCATGCATGTCCAAGTACAAGCTTTCAAAAGCGAAACTGCGGATGGCTC
ATTAAATCAGTTATGGTTCCTTGGAGCGCATCCCCTTACATGGATAACTGTGGTAATTCT
AGAGCTAATACATGCAATCAAGCGCCGACCTTACGGGAGGCGTGCTCTTATTAGGAACAA
GACCAACCCGGGTCCGCCCGGCTCCGTTGGTGAACTCTGGATAACCTGGCCGATCGCACG
GTCTCTGCACCGGCGACGGATCCTTCGAATGTCTGCCCTATCAACTTTCGATGGTACGTT
ATGCGCCTACCATGGTCGTAACGGGTAACGGAGAATCAGGGTTCGATTCCGGAGAGGGAG
CTTGAGAAACGGCTACCACATCC
>HOIR5KG01BV6EF__(reversed) rank=0016519 x=659.0 y=1749.0 length=441
CAAAGATTAAGCCATGCATGTCCAAGTACAAGCTTTCAAAAGCGAAACTGCGGATGGCTC
ATTAAATCAGTTATGGTTCCTTGGAGCGCATCCCCTTACATGGATAACTGTGGTAATTCT
AGAGCTAATACATGCAATCAAGCGCCGACCTTACGGGAGGCGTGCTCTTATTAGGAACAA
GACCAACCCGGGTCCGCCCGGCTCCGTTGGTGAACTCTGGATAACCTGGCCGATCGCACG
GTCTCTGCACCGGCGACGGATCCTTCGAATGTCTGCCCTATCAACTTTCGATGGTACGTT
ATGCGCCTACCATGGTCGTAACGGGTAACGGAGAATCAGGGTTCGATTCCGGAGAGGGAG
CTTGAGAAACGGCTACCACATCC
>HOIR5KG01AQ6G1__(reversed) rank=0016529 x=192.0 y=1779.0 length=441
CAAAGATTAAGCCATGCATGTCCAAGTACAAGCTTTCAAAAGCGAAACTGCGGATGGCTC
ATTAAATCAGTTATGGTTCCTTGGAGCGCATCCCCTTACATGGATAACTGTGGTAATTCT
AGAGCTAATACATGCAATCAAGCGCCGACCTTACGGGAGGCGTGCTCTTATTAGGAACAA
GACCAACCCGGGTCCGCCCGGCTCCGTTGGTGAACTCTGGATAACCTGGCCGATCGCACG
GTCTCTGCACCGGCGACGGATCCTTCGAATGTCTGCCCTATCAACTTTCGATGGTACGTT
ATGCGCCTACCATGGTCGTAACGGGTAACGGAGAATCAGGGTTCGATTCCGGAGAGGGAG
CTTGAGAAACGGCTACCACATCC
>HOIR5KG01ADJG7__(reversed) rank=0016539 x=37.5 y=329.0 length=441
CAAAGATTAAGCCATGCATGTCCAAGTACAAGCTTTCAAAAGCGAAACTGCGGATGGCTC
ATTAAATCAGTTATGGTTCCTTGGAGCGCATCCCCTTACATGGATAACTGTGGTAATTCT
AGAGCTAATACATGCAATCAAGCGCCGACCTTACGGGAGGCGTGCTCTTATTAGGAACAA
GACCAACCCGGGTCCGCCCGGCTCCGTTGGTGAACTCTGGATAACCTGGCCGATCGCACG
GTCTCTGCACCGGCGACGGATCCTTCGAATGTCTGCCCTATCAACTTTCGATGGTACGTT
ATGCGCCTACCATGGTCGTAACGGGTAACGGAGAATCAGGGTTCGATTCCGGAGAGGGAG
CTTGAGAAACGGCTACCACATCC
>HOIR5KG01A5ZH7__(reversed) rank=0016605 x=361.5 y=365.0 length=441
CAAAGATTAAGCCATGCATGTCCAAGTACAAGCTTTCAAAAGCGAAACTGCGGATGGCTC
ATTAAATCAGTTATGGTTCCTTGGAGCGCATCCCCTTACATGGATAACTGTGGTAATTCT
AGAGCTAATACATGCAATCAAGCGCCGACCTTACGGGAGGCGTGCTCTTATTAGGAACAA
GACCAACCCGGGTCCGCCCGGCTCCGTTGGTGAACTCTGGATAACCTGGCCGATCGCACG
GTCTCTGCACCGGCGACGGATCCTTCGAATGTCTGCCCTATCAACTTTCGATGGTACGTT
ATGCGCCTACCATGGTCGTAACGGGTAACGGAGAATCAGGGTTCGATTCCGGAGAGGGAG
CTTGAGAAACGGCTACCACATCC
>HOIR5KG01AXNP2__(reversed) rank=0016620 x=266.0 y=968.0 length=441
CAAAGATTAAGCCATGCATGTCCAAGTACAAGCTTTCAAAAGCGAAACTGCGGATGGCTC
ATTAAATCAGTTATGGTTCCTTGGAGCGCATCCCCTTACATGGATAACTGTGGTAATTCT
AGAGCTAATACATGCAATCAAGCGCCGACCTTACGGGAGGCGTGCTCTTATTAGGAACAA
GACCAACCCGGGTCCGCCCGGCTCCGTTGGTGAACTCTGGATAACCTGGCCGATCGCACG
GTCTCTGCACCGGCGACGGATCCTTCGAATGTCTGCCCTATCAACTTTCGATGGTACGTT
ATGCGCCTACCATGGTCGTAACGGGTAACGGAGAATCAGGGTTCGATTCCGGAGAGGGAG
CTTGAGAAACGGCTACCACATCC
>HOIR5KG01A3WQW__(reversed) rank=0016702 x=337.0 y=1782.0 length=441
CAAAGATTAAGCCATGCATGTCCAAGTACAAGCTTTCAAAAGCGAAACTGCGGATGGCTC
ATTAAATCAGTTATGGTTCCTTGGAGCGCATCCCCTTACATGGATAACTGTGGTAATTCT
AGAGCTAATACATGCAATCAAGCGCCGACCTTACGGGAGGCGTGCTCTTATTAGGAACAA
GACCAACCCGGGTCCGCCCGGCTCCGTTGGTGAACTCTGGATAACCTGGCCGATCGCACG
GTCTCTGCACCGGCGACGGATCCTTCGAATGTCTGCCCTATCAACTTTCGATGGTACGTT
ATGCGCCTACCATGGTCGTAACGGGTAACGGAGAATCAGGGTTCGATTCCGGAGAGGGAG
CTTGAGAAACGGCTACCACATCC
>HOIR5KG01ASZQK__(reversed) rank=0016708 x=213.0 y=346.5 length=441
CAAAGATTAAGCCATGCATGTCCAAGTACAAGCTTTCAAAAGCGAAACTGCGGATGGCTC
ATTAAATCAGTTATGGTTCCTTGGAGCGCATCCCCTTACATGGATAACTGTGGTAATTCT
AGAGCTAATACATGCAATCAAGCGCCGACCTTACGGGAGGCGTGCTCTTATTAGGAACAA
GACCAACCCGGGTCCGCCCGGCTCCGTTGGTGAACTCTGGATAACCTGGCCGATCGCACG
GTCTCTGCACCGGCGACGGATCCTTCGAATGTCTGCCCTATCAACTTTCGATGGTACGTT
ATGCGCCTACCATGGTCGTAACGGGTAACGGAGAATCAGGGTTCGATTCCGGAGAGGGAG
CTTGAGAAACGGCTACCACATCC
>HOIR5KG01AMI5F__(reversed) rank=0016711 x=139.0 y=2017.0 length=441
CAAAGATTAAGCCATGCATGTCCAAGTACAAGCTTTCAAAAGCGAAACTGCGGATGGCTC
ATTAAATCAGTTATGGTTCCTTGGAGCGCATCCCCTTACATGGATAACTGTGGTAATTCT
AGAGCTAATACATGCAATCAAGCGCCGACCTTACGGGAGGCGTGCTCTTATTAGGAACAA
GACCAACCCGGGTCCGCCCGGCTCCGTTGGTGAACTCTGGATAACCTGGCCGATCGCACG
GTCTCTGCACCGGCGACGGATCCTTCGAATGTCTGCCCTATCAACTTTCGATGGTACGTT
ATGCGCCTACCATGGTCGTAACGGGTAACGGAGAATCAGGGTTCGATTCCGGAGAGGGAG
CTTGAGAAACGGCTACCACATCC
>HOIR5KG01BCZ76__(reversed) rank=0016782 x=441.0 y=212.0 length=441
CAAAGATTAAGCCATGCATGTCCAAGTACAAGCTTTCAAAAGCGAAACTGCGGATGGCTC
ATTAAATCAGTTATGGTTCCTTGGAGCGCATCCCCTTACATGGATAACTGTGGTAATTCT
AGAGCTAATACATGCAATCAAGCGCCGACCTTACGGGAGGCGTGCTCTTATTAGGAACAA
GACCAACCCGGGTCCGCCCGGCTCCGTTGGTGAACTCTGGATAACCTGGCCGATCGCACG
GTCTCTGCACCGGCGACGGATCCTTCGAATGTCTGCCCTATCAACTTTCGATGGTACGTT
ATGCGCCTACCATGGTCGTAACGGGTAACGGAGAATCAGGGTTCGATTCCGGAGAGGGAG
CTTGAGAAACGGCTACCACATCC
>HOIR5KG01A14PL__(reversed) rank=0016783 x=317.0 y=711.5 length=441
CAAAGATTAAGCCATGCATGTCCAAGTACAAGCTTTCAAAAGCGAAACTGCGGATGGCTC
ATTAAATCAGTTATGGTTCCTTGGAGCGCATCCCCTTACATGGATAACTGTGGTAATTCT
AGAGCTAATACATGCAATCAAGCGCCGACCTTACGGGAGGCGTGCTCTTATTAGGAACAA
GACCAACCCGGGTCCGCCCGGCTCCGTTGGTGAACTCTGGATAACCTGGCCGATCGCACG
GTCTCTGCACCGGCGACGGATCCTTCGAATGTCTGCCCTATCAACTTTCGATGGTACGTT
ATGCGCCTACCATGGTCGTAACGGGTAACGGAGAATCAGGGTTCGATTCCGGAGAGGGAG
CTTGAGAAACGGCTACCACATCC
>HOIR5KG01BGJRK__(reversed) rank=0016800 x=481.0 y=1662.0 length=441
CAAAGATTAAGCCATGCATGTCCAAGTACAAGCTTTCAAAAGCGAAACTGCGGATGGCTC
ATTAAATCAGTTATGGTTCCTTGGAGCGCATCCCCTTACATGGATAACTGTGGTAATTCT
AGAGCTAATACATGCAATCAAGCGCCGACCTTACGGGAGGCGTGCTCTTATTAGGAACAA
GACCAACCCGGGTCCGCCCGGCTCCGTTGGTGAACTCTGGATAACCTGGCCGATCGCACG
GTCTCTGCACCGGCGACGGATCCTTCGAATGTCTGCCCTATCAACTTTCGATGGTACGTT
ATGCGCCTACCATGGTCGTAACGGGTAACGGAGAATCAGGGTTCGATTCCGGAGAGGGAG
CTTGAGAAACGGCTACCACATCC
>HOIR5KG01AJFKJ__(reversed) rank=0016826 x=104.5 y=769.0 length=441
CAAAGATTAAGCCATGCATGTCCAAGTACAAGCTTTCAAAAGCGAAACTGCGGATGGCTC
ATTAAATCAGTTATGGTTCCTTGGAGCGCATCCCCTTACATGGATAACTGTGGTAATTCT
AGAGCTAATACATGCAATCAAGCGCCGACCTTACGGGAGGCGTGCTCTTATTAGGAACAA
GACCAACCCGGGTCCGCCCGGCTCCGTTGGTGAACTCTGGATAACCTGGCCGATCGCACG
GTCTCTGCACCGGCGACGGATCCTTCGAATGTCTGCCCTATCAACTTTCGATGGTACGTT
ATGCGCCTACCATGGTCGTAACGGGTAACGGAGAATCAGGGTTCGATTCCGGAGAGGGAG
CTTGAGAAACGGCTACCACATCC
>HOIR5KG01BHLZH__(reversed) rank=0016922 x=493.0 y=2043.5 length=441
CAAAGATTAAGCCATGCATGTCCAAGTACAAGCTTTCAAAAGCGAAACTGCGGATGGCTC
ATTAAATCAGTTATGGTTCCTTGGAGCGCATCCCCTTACATGGATAACTGTGGTAATTCT
AGAGCTAATACATGCAATCAAGCGCCGACCTTACGGGAGGCGTGCTCTTATTAGGAACAA
GACCAACCCGGGTCCGCCCGGCTCCGTTGGTGAACTCTGGATAACCTGGCCGATCGCACG
GTCTCTGCACCGGCGACGGATCCTTCGAATGTCTGCCCTATCAACTTTCGATGGTACGTT
ATGCGCCTACCATGGTCGTAACGGGTAACGGAGAATCAGGGTTCGATTCCGGAGAGGGAG
CTTGAGAAACGGCTACCACATCC
>HOIR5KG01BO059__(reversed) rank=0016925 x=578.0 y=159.0 length=441
CAAAGATTAAGCCATGCATGTCCAAGTACAAGCTTTCAAAAGCGAAACTGCGGATGGCTC
ATTAAATCAGTTATGGTTCCTTGGAGCGCATCCCCTTACATGGATAACTGTGGTAATTCT
AGAGCTAATACATGCAATCAAGCGCCGACCTTACGGGAGGCGTGCTCTTATTAGGAACAA
GACCAACCCGGGTCCGCCCGGCTCCGTTGGTGAACTCTGGATAACCTGGCCGATCGCACG
GTCTCTGCACCGGCGACGGATCCTTCGAATGTCTGCCCTATCAACTTTCGATGGTACGTT
ATGCGCCTACCATGGTCGTAACGGGTAACGGAGAATCAGGGTTCGATTCCGGAGAGGGAG
CTTGAGAAACGGCTACCACATCC
>HOIR5KG01AEE1G__(reversed) rank=0017021 x=47.0 y=274.0 length=441
CAAAGATTAAGCCATGCATGTCCAAGTACAAGCTTTCAAAAGCGAAACTGCGGATGGCTC
ATTAAATCAGTTATGGTTCCTTGGAGCGCATCCCCTTACATGGATAACTGTGGTAATTCT
AGAGCTAATACATGCAATCAAGCGCCGACCTTACGGGAGGCGTGCTCTTATTAGGAACAA
GACCAACCCGGGTCCGCCCGGCTCCGTTGGTGAACTCTGGATAACCTGGCCGATCGCACG
GTCTCTGCACCGGCGACGGATCCTTCGAATGTCTGCCCTATCAACTTTCGATGGTACGTT
ATGCGCCTACCATGGTCGTAACGGGTAACGGAGAATCAGGGTTCGATTCCGGAGAGGGAG
CTTGAGAAACGGCTACCACATCC
>HOIR5KG01AR43C__(reversed) rank=0017039 x=203.0 y=1590.5 length=441
CAAAGATTAAGCCATGCATGTCCAAGTACAAGCTTTCAAAAGCGAAACTGCGGATGGCTC
ATTAAATCAGTTATGGTTCCTTGGAGCGCATCCCCTTACATGGATAACTGTGGTAATTCT
AGAGCTAATACATGCAATCAAGCGCCGACCTTACGGGAGGCGTGCTCTTATTAGGAACAA
GACCAACCCGGGTCCGCCCGGCTCCGTTGGTGAACTCTGGATAACCTGGCCGATCGCACG
GTCTCTGCACCGGCGACGGATCCTTCGAATGTCTGCCCTATCAACTTTCGATGGTACGTT
ATGCGCCTACCATGGTCGTAACGGGTAACGGAGAATCAGGGTTCGATTCCGGAGAGGGAG
CTTGAGAAACGGCTACCACATCC
>HOIR5KG01AAM7Y__(reversed) rank=0017149 x=4.0 y=380.0 length=441
CAAAGATTAAGCCATGCATGTCCAAGTACAAGCTTTCAAAAGCGAAACTGCGGATGGCTC
ATTAAATCAGTTATGGTTCCTTGGAGCGCATCCCCTTACATGGATAACTGTGGTAATTCT
AGAGCTAATACATGCAATCAAGCGCCGACCTTACGGGAGGCGTGCTCTTATTAGGAACAA
GACCAACCCGGGTCCGCCCGGCTCCGTTGGTGAACTCTGGATAACCTGGCCGATCGCACG
GTCTCTGCACCGGCGACGGATCCTTCGAATGTCTGCCCTATCAACTTTCGATGGTACGTT
ATGCGCCTACCATGGTCGTAACGGGTAACGGAGAATCAGGGTTCGATTCCGGAGAGGGAG
CTTGAGAAACGGCTACCACATCC
>HOIR5KG01A3FNX__(reversed) rank=0017166 x=332.5 y=123.0 length=441
CAAAGATTAAGCCATGCATGTCCAAGTACAAGCTTTCAAAAGCGAAACTGCGGATGGCTC
ATTAAATCAGTTATGGTTCCTTGGAGCGCATCCCCTTACATGGATAACTGTGGTAATTCT
AGAGCTAATACATGCAATCAAGCGCCGACCTTACGGGAGGCGTGCTCTTATTAGGAACAA
GACCAACCCGGGTCCGCCCGGCTCCGTTGGTGAACTCTGGATAACCTGGCCGATCGCACG
GTCTCTGCACCGGCGACGGATCCTTCGAATGTCTGCCCTATCAACTTTCGATGGTACGTT
ATGCGCCTACCATGGTCGTAACGGGTAACGGAGAATCAGGGTTCGATTCCGGAGAGGGAG
CTTGAGAAACGGCTACCACATCC
>HOIR5KG01AIDZV__(reversed) rank=0017214 x=92.0 y=1225.0 length=441
CAAAGATTAAGCCATGCATGTCCAAGTACAAGCTTTCAAAAGCGAAACTGCGGATGGCTC
ATTAAATCAGTTATGGTTCCTTGGAGCGCATCCCCTTACATGGATAACTGTGGTAATTCT
AGAGCTAATACATGCAATCAAGCGCCGACCTTACGGGAGGCGTGCTCTTATTAGGAACAA
GACCAACCCGGGTCCGCCCGGCTCCGTTGGTGAACTCTGGATAACCTGGCCGATCGCACG
GTCTCTGCACCGGCGACGGATCCTTCGAATGTCTGCCCTATCAACTTTCGATGGTACGTT
ATGCGCCTACCATGGTCGTAACGGGTAACGGAGAATCAGGGTTCGATTCCGGAGAGGGAG
CTTGAGAAACGGCTACCACATCC
>HOIR5KG01BDFZ1__(reversed) rank=0017279 x=446.0 y=175.0 length=441
CAAAGATTAAGCCATGCATGTCCAAGTACAAGCTTTCAAAAGCGAAACTGCGGATGGCTC
ATTAAATCAGTTATGGTTCCTTGGAGCGCATCCCCTTACATGGATAACTGTGGTAATTCT
AGAGCTAATACATGCAATCAAGCGCCGACCTTACGGGAGGCGTGCTCTTATTAGGAACAA
GACCAACCCGGGTCCGCCCGGCTCCGTTGGTGAACTCTGGATAACCTGGCCGATCGCACG
GTCTCTGCACCGGCGACGGATCCTTCGAATGTCTGCCCTATCAACTTTCGATGGTACGTT
ATGCGCCTACCATGGTCGTAACGGGTAACGGAGAATCAGGGTTCGATTCCGGAGAGGGAG
CTTGAGAAACGGCTACCACATCC
>HOIR5KG01AU95P__(reversed) rank=0017330 x=239.0 y=667.0 length=441
CAAAGATTAAGCCATGCATGTCCAAGTACAAGCTTTCAAAAGCGAAACTGCGGATGGCTC
ATTAAATCAGTTATGGTTCCTTGGAGCGCATCCCCTTACATGGATAACTGTGGTAATTCT
AGAGCTAATACATGCAATCAAGCGCCGACCTTACGGGAGGCGTGCTCTTATTAGGAACAA
GACCAACCCGGGTCCGCCCGGCTCCGTTGGTGAACTCTGGATAACCTGGCCGATCGCACG
GTCTCTGCACCGGCGACGGATCCTTCGAATGTCTGCCCTATCAACTTTCGATGGTACGTT
ATGCGCCTACCATGGTCGTAACGGGTAACGGAGAATCAGGGTTCGATTCCGGAGAGGGAG
CTTGAGAAACGGCTACCACATCC
>HOIR5KG01A4VMA__(reversed) rank=0017335 x=348.0 y=1920.0 length=441
CAAAGATTAAGCCATGCATGTCCAAGTACAAGCTTTCAAAAGCGAAACTGCGGATGGCTC
ATTAAATCAGTTATGGTTCCTTGGAGCGCATCCCCTTACATGGATAACTGTGGTAATTCT
AGAGCTAATACATGCAATCAAGCGCCGACCTTACGGGAGGCGTGCTCTTATTAGGAACAA
GACCAACCCGGGTCCGCCCGGCTCCGTTGGTGAACTCTGGATAACCTGGCCGATCGCACG
GTCTCTGCACCGGCGACGGATCCTTCGAATGTCTGCCCTATCAACTTTCGATGGTACGTT
ATGCGCCTACCATGGTCGTAACGGGTAACGGAGAATCAGGGTTCGATTCCGGAGAGGGAG
CTTGAGAAACGGCTACCACATCC
>HOIR5KG01ACD7V__(reversed) rank=0017384 x=24.0 y=105.0 length=441
CAAAGATTAAGCCATGCATGTCCAAGTACAAGCTTTCAAAAGCGAAACTGCGGATGGCTC
ATTAAATCAGTTATGGTTCCTTGGAGCGCATCCCCTTACATGGATAACTGTGGTAATTCT
AGAGCTAATACATGCAATCAAGCGCCGACCTTACGGGAGGCGTGCTCTTATTAGGAACAA
GACCAACCCGGGTCCGCCCGGCTCCGTTGGTGAACTCTGGATAACCTGGCCGATCGCACG
GTCTCTGCACCGGCGACGGATCCTTCGAATGTCTGCCCTATCAACTTTCGATGGTACGTT
ATGCGCCTACCATGGTCGTAACGGGTAACGGAGAATCAGGGTTCGATTCCGGAGAGGGAG
CTTGAGAAACGGCTACCACATCC
>HOIR5KG01BV3AC__(reversed) rank=0017451 x=658.0 y=1810.0 length=441
CAAAGATTAAGCCATGCATGTCCAAGTACAAGCTTTCAAAAGCGAAACTGCGGATGGCTC
ATTAAATCAGTTATGGTTCCTTGGAGCGCATCCCCTTACATGGATAACTGTGGTAATTCT
AGAGCTAATACATGCAATCAAGCGCCGACCTTACGGGAGGCGTGCTCTTATTAGGAACAA
GACCAACCCGGGTCCGCCCGGCTCCGTTGGTGAACTCTGGATAACCTGGCCGATCGCACG
GTCTCTGCACCGGCGACGGATCCTTCGAATGTCTGCCCTATCAACTTTCGATGGTACGTT
ATGCGCCTACCATGGTCGTAACGGGTAACGGAGAATCAGGGTTCGATTCCGGAGAGGGAG
CTTGAGAAACGGCTACCACATCC
>HOIR5KG01BE18O__(reversed) rank=0017515 x=464.0 y=1926.5 length=441
CAAAGATTAAGCCATGCATGTCCAAGTACAAGCTTTCAAAAGCGAAACTGCGGATGGCTC
ATTAAATCAGTTATGGTTCCTTGGAGCGCATCCCCTTACATGGATAACTGTGGTAATTCT
AGAGCTAATACATGCAATCAAGCGCCGACCTTACGGGAGGCGTGCTCTTATTAGGAACAA
GACCAACCCGGGTCCGCCCGGCTCCGTTGGTGAACTCTGGATAACCTGGCCGATCGCACG
GTCTCTGCACCGGCGACGGATCCTTCGAATGTCTGCCCTATCAACTTTCGATGGTACGTT
ATGCGCCTACCATGGTCGTAACGGGTAACGGAGAATCAGGGTTCGATTCCGGAGAGGGAG
CTTGAGAAACGGCTACCACATCC
>HOIR5KG01BLL7X__(reversed) rank=0017554 x=539.0 y=555.0 length=441
CAAAGATTAAGCCATGCATGTCCAAGTACAAGCTTTCAAAAGCGAAACTGCGGATGGCTC
ATTAAATCAGTTATGGTTCCTTGGAGCGCATCCCCTTACATGGATAACTGTGGTAATTCT
AGAGCTAATACATGCAATCAAGCGCCGACCTTACGGGAGGCGTGCTCTTATTAGGAACAA
GACCAACCCGGGTCCGCCCGGCTCCGTTGGTGAACTCTGGATAACCTGGCCGATCGCACG
GTCTCTGCACCGGCGACGGATCCTTCGAATGTCTGCCCTATCAACTTTCGATGGTACGTT
ATGCGCCTACCATGGTCGTAACGGGTAACGGAGAATCAGGGTTCGATTCCGGAGAGGGAG
CTTGAGAAACGGCTACCACATCC
>HOIR5KG01AWSRI__(reversed) rank=0017590 x=256.0 y=1804.0 length=441
CAAAGATTAAGCCATGCATGTCCAAGTACAAGCTTTCAAAAGCGAAACTGCGGATGGCTC
ATTAAATCAGTTATGGTTCCTTGGAGCGCATCCCCTTACATGGATAACTGTGGTAATTCT
AGAGCTAATACATGCAATCAAGCGCCGACCTTACGGGAGGCGTGCTCTTATTAGGAACAA
GACCAACCCGGGTCCGCCCGGCTCCGTTGGTGAACTCTGGATAACCTGGCCGATCGCACG
GTCTCTGCACCGGCGACGGATCCTTCGAATGTCTGCCCTATCAACTTTCGATGGTACGTT
ATGCGCCTACCATGGTCGTAACGGGTAACGGAGAATCAGGGTTCGATTCCGGAGAGGGAG
CTTGAGAAACGGCTACCACATCC
>HOIR5KG01AMOLM__(reversed) rank=0017594 x=141.5 y=888.0 length=441
CAAAGATTAAGCCATGCATGTCCAAGTACAAGCTTTCAAAAGCGAAACTGCGGATGGCTC
ATTAAATCAGTTATGGTTCCTTGGAGCGCATCCCCTTACATGGATAACTGTGGTAATTCT
AGAGCTAATACATGCAATCAAGCGCCGACCTTACGGGAGGCGTGCTCTTATTAGGAACAA
GACCAACCCGGGTCCGCCCGGCTCCGTTGGTGAACTCTGGATAACCTGGCCGATCGCACG
GTCTCTGCACCGGCGACGGATCCTTCGAATGTCTGCCCTATCAACTTTCGATGGTACGTT
ATGCGCCTACCATGGTCGTAACGGGTAACGGAGAATCAGGGTTCGATTCCGGAGAGGGAG
CTTGAGAAACGGCTACCACATCC
>HOIR5KG01BRREE__(reversed) rank=0017609 x=609.5 y=484.5 length=441
CAAAGATTAAGCCATGCATGTCCAAGTACAAGCTTTCAAAAGCGAAACTGCGGATGGCTC
ATTAAATCAGTTATGGTTCCTTGGAGCGCATCCCCTTACATGGATAACTGTGGTAATTCT
AGAGCTAATACATGCAATCAAGCGCCGACCTTACGGGAGGCGTGCTCTTATTAGGAACAA
GACCAACCCGGGTCCGCCCGGCTCCGTTGGTGAACTCTGGATAACCTGGCCGATCGCACG
GTCTCTGCACCGGCGACGGATCCTTCGAATGTCTGCCCTATCAACTTTCGATGGTACGTT
ATGCGCCTACCATGGTCGTAACGGGTAACGGAGAATCAGGGTTCGATTCCGGAGAGGGAG
CTTGAGAAACGGCTACCACATCC
>HOIR5KG01ATPG3__(reversed) rank=0017653 x=221.0 y=933.5 length=441
CAAAGATTAAGCCATGCATGTCCAAGTACAAGCTTTCAAAAGCGAAACTGCGGATGGCTC
ATTAAATCAGTTATGGTTCCTTGGAGCGCATCCCCTTACATGGATAACTGTGGTAATTCT
AGAGCTAATACATGCAATCAAGCGCCGACCTTACGGGAGGCGTGCTCTTATTAGGAACAA
GACCAACCCGGGTCCGCCCGGCTCCGTTGGTGAACTCTGGATAACCTGGCCGATCGCACG
GTCTCTGCACCGGCGACGGATCCTTCGAATGTCTGCCCTATCAACTTTCGATGGTACGTT
ATGCGCCTACCATGGTCGTAACGGGTAACGGAGAATCAGGGTTCGATTCCGGAGAGGGAG
CTTGAGAAACGGCTACCACATCC
>HOIR5KG01BIVZ7__(reversed) rank=0017786 x=508.0 y=245.0 length=441
CAAAGATTAAGCCATGCATGTCCAAGTACAAGCTTTCAAAAGCGAAACTGCGGATGGCTC
ATTAAATCAGTTATGGTTCCTTGGAGCGCATCCCCTTACATGGATAACTGTGGTAATTCT
AGAGCTAATACATGCAATCAAGCGCCGACCTTACGGGAGGCGTGCTCTTATTAGGAACAA
GACCAACCCGGGTCCGCCCGGCTCCGTTGGTGAACTCTGGATAACCTGGCCGATCGCACG
GTCTCTGCACCGGCGACGGATCCTTCGAATGTCTGCCCTATCAACTTTCGATGGTACGTT
ATGCGCCTACCATGGTCGTAACGGGTAACGGAGAATCAGGGTTCGATTCCGGAGAGGGAG
CTTGAGAAACGGCTACCACATCC
>HOIR5KG01ABGH9__(reversed) rank=0017915 x=13.5 y=1471.5 length=441
CAAAGATTAAGCCATGCATGTCCAAGTACAAGCTTTCAAAAGCGAAACTGCGGATGGCTC
ATTAAATCAGTTATGGTTCCTTGGAGCGCATCCCCTTACATGGATAACTGTGGTAATTCT
AGAGCTAATACATGCAATCAAGCGCCGACCTTACGGGAGGCGTGCTCTTATTAGGAACAA
GACCAACCCGGGTCCGCCCGGCTCCGTTGGTGAACTCTGGATAACCTGGCCGATCGCACG
GTCTCTGCACCGGCGACGGATCCTTCGAATGTCTGCCCTATCAACTTTCGATGGTACGTT
ATGCGCCTACCATGGTCGTAACGGGTAACGGAGAATCAGGGTTCGATTCCGGAGAGGGAG
CTTGAGAAACGGCTACCACATCC
>HOIR5KG01BWFUW__(reversed) rank=0017931 x=662.5 y=1718.0 length=441
CAAAGATTAAGCCATGCATGTCCAAGTACAAGCTTTCAAAAGCGAAACTGCGGATGGCTC
ATTAAATCAGTTATGGTTCCTTGGAGCGCATCCCCTTACATGGATAACTGTGGTAATTCT
AGAGCTAATACATGCAATCAAGCGCCGACCTTACGGGAGGCGTGCTCTTATTAGGAACAA
GACCAACCCGGGTCCGCCCGGCTCCGTTGGTGAACTCTGGATAACCTGGCCGATCGCACG
GTCTCTGCACCGGCGACGGATCCTTCGAATGTCTGCCCTATCAACTTTCGATGGTACGTT
ATGCGCCTACCATGGTCGTAACGGGTAACGGAGAATCAGGGTTCGATTCCGGAGAGGGAG
CTTGAGAAACGGCTACCACATCC
>HOIR5KG01BINO7__(reversed) rank=0017983 x=505.0 y=1769.5 length=441
CAAAGATTAAGCCATGCATGTCCAAGTACAAGCTTTCAAAAGCGAAACTGCGGATGGCTC
ATTAAATCAGTTATGGTTCCTTGGAGCGCATCCCCTTACATGGATAACTGTGGTAATTCT
AGAGCTAATACATGCAATCAAGCGCCGACCTTACGGGAGGCGTGCTCTTATTAGGAACAA
GACCAACCCGGGTCCGCCCGGCTCCGTTGGTGAACTCTGGATAACCTGGCCGATCGCACG
GTCTCTGCACCGGCGACGGATCCTTCGAATGTCTGCCCTATCAACTTTCGATGGTACGTT
ATGCGCCTACCATGGTCGTAACGGGTAACGGAGAATCAGGGTTCGATTCCGGAGAGGGAG
CTTGAGAAACGGCTACCACATCC
>HOIR5KG01ATE99__(reversed) rank=0017995 x=218.0 y=15.5 length=441
CAAAGATTAAGCCATGCATGTCCAAGTACAAGCTTTCAAAAGCGAAACTGCGGATGGCTC
ATTAAATCAGTTATGGTTCCTTGGAGCGCATCCCCTTACATGGATAACTGTGGTAATTCT
AGAGCTAATACATGCAATCAAGCGCCGACCTTACGGGAGGCGTGCTCTTATTAGGAACAA
GACCAACCCGGGTCCGCCCGGCTCCGTTGGTGAACTCTGGATAACCTGGCCGATCGCACG
GTCTCTGCACCGGCGACGGATCCTTCGAATGTCTGCCCTATCAACTTTCGATGGTACGTT
ATGCGCCTACCATGGTCGTAACGGGTAACGGAGAATCAGGGTTCGATTCCGGAGAGGGAG
CTTGAGAAACGGCTACCACATCC
>HOIR5KG01BT4DB__(reversed) rank=0018002 x=636.0 y=13.0 length=441
CAAAGATTAAGCCATGCATGTCCAAGTACAAGCTTTCAAAAGCGAAACTGCGGATGGCTC
ATTAAATCAGTTATGGTTCCTTGGAGCGCATCCCCTTACATGGATAACTGTGGTAATTCT
AGAGCTAATACATGCAATCAAGCGCCGACCTTACGGGAGGCGTGCTCTTATTAGGAACAA
GACCAACCCGGGTCCGCCCGGCTCCGTTGGTGAACTCTGGATAACCTGGCCGATCGCACG
GTCTCTGCACCGGCGACGGATCCTTCGAATGTCTGCCCTATCAACTTTCGATGGTACGTT
ATGCGCCTACCATGGTCGTAACGGGTAACGGAGAATCAGGGTTCGATTCCGGAGAGGGAG
CTTGAGAAACGGCTACCACATCC
>HOIR5KG01ACQ97__(reversed) rank=0018036 x=28.5 y=653.0 length=441
CAAAGATTAAGCCATGCATGTCCAAGTACAAGCTTTCAAAAGCGAAACTGCGGATGGCTC
ATTAAATCAGTTATGGTTCCTTGGAGCGCATCCCCTTACATGGATAACTGTGGTAATTCT
AGAGCTAATACATGCAATCAAGCGCCGACCTTACGGGAGGCGTGCTCTTATTAGGAACAA
GACCAACCCGGGTCCGCCCGGCTCCGTTGGTGAACTCTGGATAACCTGGCCGATCGCACG
GTCTCTGCACCGGCGACGGATCCTTCGAATGTCTGCCCTATCAACTTTCGATGGTACGTT
ATGCGCCTACCATGGTCGTAACGGGTAACGGAGAATCAGGGTTCGATTCCGGAGAGGGAG
CTTGAGAAACGGCTACCACATCC
>HOIR5KG01BJC2W__(reversed) rank=0018054 x=513.0 y=1894.0 length=441
CAAAGATTAAGCCATGCATGTCCAAGTACAAGCTTTCAAAAGCGAAACTGCGGATGGCTC
ATTAAATCAGTTATGGTTCCTTGGAGCGCATCCCCTTACATGGATAACTGTGGTAATTCT
AGAGCTAATACATGCAATCAAGCGCCGACCTTACGGGAGGCGTGCTCTTATTAGGAACAA
GACCAACCCGGGTCCGCCCGGCTCCGTTGGTGAACTCTGGATAACCTGGCCGATCGCACG
GTCTCTGCACCGGCGACGGATCCTTCGAATGTCTGCCCTATCAACTTTCGATGGTACGTT
ATGCGCCTACCATGGTCGTAACGGGTAACGGAGAATCAGGGTTCGATTCCGGAGAGGGAG
CTTGAGAAACGGCTACCACATCC
>HOIR5KG01AU6KR__(reversed) rank=0018132 x=238.5 y=121.5 length=441
CAAAGATTAAGCCATGCATGTCCAAGTACAAGCTTTCAAAAGCGAAACTGCGGATGGCTC
ATTAAATCAGTTATGGTTCCTTGGAGCGCATCCCCTTACATGGATAACTGTGGTAATTCT
AGAGCTAATACATGCAATCAAGCGCCGACCTTACGGGAGGCGTGCTCTTATTAGGAACAA
GACCAACCCGGGTCCGCCCGGCTCCGTTGGTGAACTCTGGATAACCTGGCCGATCGCACG
GTCTCTGCACCGGCGACGGATCCTTCGAATGTCTGCCCTATCAACTTTCGATGGTACGTT
ATGCGCCTACCATGGTCGTAACGGGTAACGGAGAATCAGGGTTCGATTCCGGAGAGGGAG
CTTGAGAAACGGCTACCACATCC
>HOIR5KG01A2BHP__(reversed) rank=0018213 x=319.0 y=1307.5 length=441
CAAAGATTAAGCCATGCATGTCCAAGTACAAGCTTTCAAAAGCGAAACTGCGGATGGCTC
ATTAAATCAGTTATGGTTCCTTGGAGCGCATCCCCTTACATGGATAACTGTGGTAATTCT
AGAGCTAATACATGCAATCAAGCGCCGACCTTACGGGAGGCGTGCTCTTATTAGGAACAA
GACCAACCCGGGTCCGCCCGGCTCCGTTGGTGAACTCTGGATAACCTGGCCGATCGCACG
GTCTCTGCACCGGCGACGGATCCTTCGAATGTCTGCCCTATCAACTTTCGATGGTACGTT
ATGCGCCTACCATGGTCGTAACGGGTAACGGAGAATCAGGGTTCGATTCCGGAGAGGGAG
CTTGAGAAACGGCTACCACATCC
>HOIR5KG01B1UPG__(reversed) rank=0018263 x=724.0 y=290.0 length=441
CAAAGATTAAGCCATGCATGTCCAAGTACAAGCTTTCAAAAGCGAAACTGCGGATGGCTC
ATTAAATCAGTTATGGTTCCTTGGAGCGCATCCCCTTACATGGATAACTGTGGTAATTCT
AGAGCTAATACATGCAATCAAGCGCCGACCTTACGGGAGGCGTGCTCTTATTAGGAACAA
GACCAACCCGGGTCCGCCCGGCTCCGTTGGTGAACTCTGGATAACCTGGCCGATCGCACG
GTCTCTGCACCGGCGACGGATCCTTCGAATGTCTGCCCTATCAACTTTCGATGGTACGTT
ATGCGCCTACCATGGTCGTAACGGGTAACGGAGAATCAGGGTTCGATTCCGGAGAGGGAG
CTTGAGAAACGGCTACCACATCC
>HOIR5KG01AIQE5__(reversed) rank=0018279 x=96.0 y=943.0 length=441
CAAAGATTAAGCCATGCATGTCCAAGTACAAGCTTTCAAAAGCGAAACTGCGGATGGCTC
ATTAAATCAGTTATGGTTCCTTGGAGCGCATCCCCTTACATGGATAACTGTGGTAATTCT
AGAGCTAATACATGCAATCAAGCGCCGACCTTACGGGAGGCGTGCTCTTATTAGGAACAA
GACCAACCCGGGTCCGCCCGGCTCCGTTGGTGAACTCTGGATAACCTGGCCGATCGCACG
GTCTCTGCACCGGCGACGGATCCTTCGAATGTCTGCCCTATCAACTTTCGATGGTACGTT
ATGCGCCTACCATGGTCGTAACGGGTAACGGAGAATCAGGGTTCGATTCCGGAGAGGGAG
CTTGAGAAACGGCTACCACATCC
>HOIR5KG01BGC2N__(reversed) rank=0018301 x=479.0 y=1181.0 length=441
CAAAGATTAAGCCATGCATGTCCAAGTACAAGCTTTCAAAAGCGAAACTGCGGATGGCTC
ATTAAATCAGTTATGGTTCCTTGGAGCGCATCCCCTTACATGGATAACTGTGGTAATTCT
AGAGCTAATACATGCAATCAAGCGCCGACCTTACGGGAGGCGTGCTCTTATTAGGAACAA
GACCAACCCGGGTCCGCCCGGCTCCGTTGGTGAACTCTGGATAACCTGGCCGATCGCACG
GTCTCTGCACCGGCGACGGATCCTTCGAATGTCTGCCCTATCAACTTTCGATGGTACGTT
ATGCGCCTACCATGGTCGTAACGGGTAACGGAGAATCAGGGTTCGATTCCGGAGAGGGAG
CTTGAGAAACGGCTACCACATCC
>HOIR5KG01ALGYZ__(reversed) rank=0018357 x=127.0 y=1689.0 length=441
CAAAGATTAAGCCATGCATGTCCAAGTACAAGCTTTCAAAAGCGAAACTGCGGATGGCTC
ATTAAATCAGTTATGGTTCCTTGGAGCGCATCCCCTTACATGGATAACTGTGGTAATTCT
AGAGCTAATACATGCAATCAAGCGCCGACCTTACGGGAGGCGTGCTCTTATTAGGAACAA
GACCAACCCGGGTCCGCCCGGCTCCGTTGGTGAACTCTGGATAACCTGGCCGATCGCACG
GTCTCTGCACCGGCGACGGATCCTTCGAATGTCTGCCCTATCAACTTTCGATGGTACGTT
ATGCGCCTACCATGGTCGTAACGGGTAACGGAGAATCAGGGTTCGATTCCGGAGAGGGAG
CTTGAGAAACGGCTACCACATCC
>HOIR5KG01BNKVC__(reversed) rank=0018465 x=561.0 y=2006.0 length=441
CAAAGATTAAGCCATGCATGTCCAAGTACAAGCTTTCAAAAGCGAAACTGCGGATGGCTC
ATTAAATCAGTTATGGTTCCTTGGAGCGCATCCCCTTACATGGATAACTGTGGTAATTCT
AGAGCTAATACATGCAATCAAGCGCCGACCTTACGGGAGGCGTGCTCTTATTAGGAACAA
GACCAACCCGGGTCCGCCCGGCTCCGTTGGTGAACTCTGGATAACCTGGCCGATCGCACG
GTCTCTGCACCGGCGACGGATCCTTCGAATGTCTGCCCTATCAACTTTCGATGGTACGTT
ATGCGCCTACCATGGTCGTAACGGGTAACGGAGAATCAGGGTTCGATTCCGGAGAGGGAG
CTTGAGAAACGGCTACCACATCC
>HOIR5KG01A9MBJ__(reversed) rank=0018479 x=402.0 y=1965.5 length=441
CAAAGATTAAGCCATGCATGTCCAAGTACAAGCTTTCAAAAGCGAAACTGCGGATGGCTC
ATTAAATCAGTTATGGTTCCTTGGAGCGCATCCCCTTACATGGATAACTGTGGTAATTCT
AGAGCTAATACATGCAATCAAGCGCCGACCTTACGGGAGGCGTGCTCTTATTAGGAACAA
GACCAACCCGGGTCCGCCCGGCTCCGTTGGTGAACTCTGGATAACCTGGCCGATCGCACG
GTCTCTGCACCGGCGACGGATCCTTCGAATGTCTGCCCTATCAACTTTCGATGGTACGTT
ATGCGCCTACCATGGTCGTAACGGGTAACGGAGAATCAGGGTTCGATTCCGGAGAGGGAG
CTTGAGAAACGGCTACCACATCC
>HOIR5KG01AFAQU__(reversed) rank=0018488 x=57.0 y=404.5 length=441
CAAAGATTAAGCCATGCATGTCCAAGTACAAGCTTTCAAAAGCGAAACTGCGGATGGCTC
ATTAAATCAGTTATGGTTCCTTGGAGCGCATCCCCTTACATGGATAACTGTGGTAATTCT
AGAGCTAATACATGCAATCAAGCGCCGACCTTACGGGAGGCGTGCTCTTATTAGGAACAA
GACCAACCCGGGTCCGCCCGGCTCCGTTGGTGAACTCTGGATAACCTGGCCGATCGCACG
GTCTCTGCACCGGCGACGGATCCTTCGAATGTCTGCCCTATCAACTTTCGATGGTACGTT
ATGCGCCTACCATGGTCGTAACGGGTAACGGAGAATCAGGGTTCGATTCCGGAGAGGGAG
CTTGAGAAACGGCTACCACATCC
>HOIR5KG01AG74M__(reversed) rank=0018587 x=79.0 y=212.0 length=441
CAAAGATTAAGCCATGCATGTCCAAGTACAAGCTTTCAAAAGCGAAACTGCGGATGGCTC
ATTAAATCAGTTATGGTTCCTTGGAGCGCATCCCCTTACATGGATAACTGTGGTAATTCT
AGAGCTAATACATGCAATCAAGCGCCGACCTTACGGGAGGCGTGCTCTTATTAGGAACAA
GACCAACCCGGGTCCGCCCGGCTCCGTTGGTGAACTCTGGATAACCTGGCCGATCGCACG
GTCTCTGCACCGGCGACGGATCCTTCGAATGTCTGCCCTATCAACTTTCGATGGTACGTT
ATGCGCCTACCATGGTCGTAACGGGTAACGGAGAATCAGGGTTCGATTCCGGAGAGGGAG
CTTGAGAAACGGCTACCACATCC
>HOIR5KG01ASKGN__(reversed) rank=0018681 x=208.0 y=1029.5 length=441
CAAAGATTAAGCCATGCATGTCCAAGTACAAGCTTTCAAAAGCGAAACTGCGGATGGCTC
ATTAAATCAGTTATGGTTCCTTGGAGCGCATCCCCTTACATGGATAACTGTGGTAATTCT
AGAGCTAATACATGCAATCAAGCGCCGACCTTACGGGAGGCGTGCTCTTATTAGGAACAA
GACCAACCCGGGTCCGCCCGGCTCCGTTGGTGAACTCTGGATAACCTGGCCGATCGCACG
GTCTCTGCACCGGCGACGGATCCTTCGAATGTCTGCCCTATCAACTTTCGATGGTACGTT
ATGCGCCTACCATGGTCGTAACGGGTAACGGAGAATCAGGGTTCGATTCCGGAGAGGGAG
CTTGAGAAACGGCTACCACATCC
>HOIR5KG01A4RYB__(reversed) rank=0018805 x=347.0 y=1265.5 length=441
CAAAGATTAAGCCATGCATGTCCAAGTACAAGCTTTCAAAAGCGAAACTGCGGATGGCTC
ATTAAATCAGTTATGGTTCCTTGGAGCGCATCCCCTTACATGGATAACTGTGGTAATTCT
AGAGCTAATACATGCAATCAAGCGCCGACCTTACGGGAGGCGTGCTCTTATTAGGAACAA
GACCAACCCGGGTCCGCCCGGCTCCGTTGGTGAACTCTGGATAACCTGGCCGATCGCACG
GTCTCTGCACCGGCGACGGATCCTTCGAATGTCTGCCCTATCAACTTTCGATGGTACGTT
ATGCGCCTACCATGGTCGTAACGGGTAACGGAGAATCAGGGTTCGATTCCGGAGAGGGAG
CTTGAGAAACGGCTACCACATCC
>HOIR5KG01A1X44__(reversed) rank=0018812 x=315.0 y=390.5 length=441
CAAAGATTAAGCCATGCATGTCCAAGTACAAGCTTTCAAAAGCGAAACTGCGGATGGCTC
ATTAAATCAGTTATGGTTCCTTGGAGCGCATCCCCTTACATGGATAACTGTGGTAATTCT
AGAGCTAATACATGCAATCAAGCGCCGACCTTACGGGAGGCGTGCTCTTATTAGGAACAA
GACCAACCCGGGTCCGCCCGGCTCCGTTGGTGAACTCTGGATAACCTGGCCGATCGCACG
GTCTCTGCACCGGCGACGGATCCTTCGAATGTCTGCCCTATCAACTTTCGATGGTACGTT
ATGCGCCTACCATGGTCGTAACGGGTAACGGAGAATCAGGGTTCGATTCCGGAGAGGGAG
CTTGAGAAACGGCTACCACATCC
>HOIR5KG01AOGHV__(reversed) rank=0018824 x=161.0 y=1777.0 length=441
CAAAGATTAAGCCATGCATGTCCAAGTACAAGCTTTCAAAAGCGAAACTGCGGATGGCTC
ATTAAATCAGTTATGGTTCCTTGGAGCGCATCCCCTTACATGGATAACTGTGGTAATTCT
AGAGCTAATACATGCAATCAAGCGCCGACCTTACGGGAGGCGTGCTCTTATTAGGAACAA
GACCAACCCGGGTCCGCCCGGCTCCGTTGGTGAACTCTGGATAACCTGGCCGATCGCACG
GTCTCTGCACCGGCGACGGATCCTTCGAATGTCTGCCCTATCAACTTTCGATGGTACGTT
ATGCGCCTACCATGGTCGTAACGGGTAACGGAGAATCAGGGTTCGATTCCGGAGAGGGAG
CTTGAGAAACGGCTACCACATCC
>HOIR5KG01BQO36__(reversed) rank=0018831 x=597.0 y=20.0 length=441
CAAAGATTAAGCCATGCATGTCCAAGTACAAGCTTTCAAAAGCGAAACTGCGGATGGCTC
ATTAAATCAGTTATGGTTCCTTGGAGCGCATCCCCTTACATGGATAACTGTGGTAATTCT
AGAGCTAATACATGCAATCAAGCGCCGACCTTACGGGAGGCGTGCTCTTATTAGGAACAA
GACCAACCCGGGTCCGCCCGGCTCCGTTGGTGAACTCTGGATAACCTGGCCGATCGCACG
GTCTCTGCACCGGCGACGGATCCTTCGAATGTCTGCCCTATCAACTTTCGATGGTACGTT
ATGCGCCTACCATGGTCGTAACGGGTAACGGAGAATCAGGGTTCGATTCCGGAGAGGGAG
CTTGAGAAACGGCTACCACATCC
>HOIR5KG01ABP78__(reversed) rank=0018836 x=16.0 y=1782.0 length=441
CAAAGATTAAGCCATGCATGTCCAAGTACAAGCTTTCAAAAGCGAAACTGCGGATGGCTC
ATTAAATCAGTTATGGTTCCTTGGAGCGCATCCCCTTACATGGATAACTGTGGTAATTCT
AGAGCTAATACATGCAATCAAGCGCCGACCTTACGGGAGGCGTGCTCTTATTAGGAACAA
GACCAACCCGGGTCCGCCCGGCTCCGTTGGTGAACTCTGGATAACCTGGCCGATCGCACG
GTCTCTGCACCGGCGACGGATCCTTCGAATGTCTGCCCTATCAACTTTCGATGGTACGTT
ATGCGCCTACCATGGTCGTAACGGGTAACGGAGAATCAGGGTTCGATTCCGGAGAGGGAG
CTTGAGAAACGGCTACCACATCC
>HOIR5KG01AC04Z__(reversed) rank=0018897 x=31.5 y=1137.5 length=441
CAAAGATTAAGCCATGCATGTCCAAGTACAAGCTTTCAAAAGCGAAACTGCGGATGGCTC
ATTAAATCAGTTATGGTTCCTTGGAGCGCATCCCCTTACATGGATAACTGTGGTAATTCT
AGAGCTAATACATGCAATCAAGCGCCGACCTTACGGGAGGCGTGCTCTTATTAGGAACAA
GACCAACCCGGGTCCGCCCGGCTCCGTTGGTGAACTCTGGATAACCTGGCCGATCGCACG
GTCTCTGCACCGGCGACGGATCCTTCGAATGTCTGCCCTATCAACTTTCGATGGTACGTT
ATGCGCCTACCATGGTCGTAACGGGTAACGGAGAATCAGGGTTCGATTCCGGAGAGGGAG
CTTGAGAAACGGCTACCACATCC
>HOIR5KG01AE09B__(reversed) rank=0018953 x=54.0 y=397.0 length=441
CAAAGATTAAGCCATGCATGTCCAAGTACAAGCTTTCAAAAGCGAAACTGCGGATGGCTC
ATTAAATCAGTTATGGTTCCTTGGAGCGCATCCCCTTACATGGATAACTGTGGTAATTCT
AGAGCTAATACATGCAATCAAGCGCCGACCTTACGGGAGGCGTGCTCTTATTAGGAACAA
GACCAACCCGGGTCCGCCCGGCTCCGTTGGTGAACTCTGGATAACCTGGCCGATCGCACG
GTCTCTGCACCGGCGACGGATCCTTCGAATGTCTGCCCTATCAACTTTCGATGGTACGTT
ATGCGCCTACCATGGTCGTAACGGGTAACGGAGAATCAGGGTTCGATTCCGGAGAGGGAG
CTTGAGAAACGGCTACCACATCC
>HOIR5KG01AIQCW__(reversed) rank=0018966 x=96.0 y=862.0 length=441
CAAAGATTAAGCCATGCATGTCCAAGTACAAGCTTTCAAAAGCGAAACTGCGGATGGCTC
ATTAAATCAGTTATGGTTCCTTGGAGCGCATCCCCTTACATGGATAACTGTGGTAATTCT
AGAGCTAATACATGCAATCAAGCGCCGACCTTACGGGAGGCGTGCTCTTATTAGGAACAA
GACCAACCCGGGTCCGCCCGGCTCCGTTGGTGAACTCTGGATAACCTGGCCGATCGCACG
GTCTCTGCACCGGCGACGGATCCTTCGAATGTCTGCCCTATCAACTTTCGATGGTACGTT
ATGCGCCTACCATGGTCGTAACGGGTAACGGAGAATCAGGGTTCGATTCCGGAGAGGGAG
CTTGAGAAACGGCTACCACATCC
>HOIR5KG01BM7WH__(reversed) rank=0018970 x=557.0 y=1583.0 length=441
CAAAGATTAAGCCATGCATGTCCAAGTACAAGCTTTCAAAAGCGAAACTGCGGATGGCTC
ATTAAATCAGTTATGGTTCCTTGGAGCGCATCCCCTTACATGGATAACTGTGGTAATTCT
AGAGCTAATACATGCAATCAAGCGCCGACCTTACGGGAGGCGTGCTCTTATTAGGAACAA
GACCAACCCGGGTCCGCCCGGCTCCGTTGGTGAACTCTGGATAACCTGGCCGATCGCACG
GTCTCTGCACCGGCGACGGATCCTTCGAATGTCTGCCCTATCAACTTTCGATGGTACGTT
ATGCGCCTACCATGGTCGTAACGGGTAACGGAGAATCAGGGTTCGATTCCGGAGAGGGAG
CTTGAGAAACGGCTACCACATCC
>HOIR5KG01BIGQC__(reversed) rank=0019057 x=503.0 y=930.0 length=441
CAAAGATTAAGCCATGCATGTCCAAGTACAAGCTTTCAAAAGCGAAACTGCGGATGGCTC
ATTAAATCAGTTATGGTTCCTTGGAGCGCATCCCCTTACATGGATAACTGTGGTAATTCT
AGAGCTAATACATGCAATCAAGCGCCGACCTTACGGGAGGCGTGCTCTTATTAGGAACAA
GACCAACCCGGGTCCGCCCGGCTCCGTTGGTGAACTCTGGATAACCTGGCCGATCGCACG
GTCTCTGCACCGGCGACGGATCCTTCGAATGTCTGCCCTATCAACTTTCGATGGTACGTT
ATGCGCCTACCATGGTCGTAACGGGTAACGGAGAATCAGGGTTCGATTCCGGAGAGGGAG
CTTGAGAAACGGCTACCACATCC
>HOIR5KG01BXN4P__(reversed) rank=0019127 x=676.5 y=1751.0 length=441
CAAAGATTAAGCCATGCATGTCCAAGTACAAGCTTTCAAAAGCGAAACTGCGGATGGCTC
ATTAAATCAGTTATGGTTCCTTGGAGCGCATCCCCTTACATGGATAACTGTGGTAATTCT
AGAGCTAATACATGCAATCAAGCGCCGACCTTACGGGAGGCGTGCTCTTATTAGGAACAA
GACCAACCCGGGTCCGCCCGGCTCCGTTGGTGAACTCTGGATAACCTGGCCGATCGCACG
GTCTCTGCACCGGCGACGGATCCTTCGAATGTCTGCCCTATCAACTTTCGATGGTACGTT
ATGCGCCTACCATGGTCGTAACGGGTAACGGAGAATCAGGGTTCGATTCCGGAGAGGGAG
CTTGAGAAACGGCTACCACATCC
>HOIR5KG01A5TQ4__(reversed) rank=0019149 x=359.5 y=1102.0 length=441
CAAAGATTAAGCCATGCATGTCCAAGTACAAGCTTTCAAAAGCGAAACTGCGGATGGCTC
ATTAAATCAGTTATGGTTCCTTGGAGCGCATCCCCTTACATGGATAACTGTGGTAATTCT
AGAGCTAATACATGCAATCAAGCGCCGACCTTACGGGAGGCGTGCTCTTATTAGGAACAA
GACCAACCCGGGTCCGCCCGGCTCCGTTGGTGAACTCTGGATAACCTGGCCGATCGCACG
GTCTCTGCACCGGCGACGGATCCTTCGAATGTCTGCCCTATCAACTTTCGATGGTACGTT
ATGCGCCTACCATGGTCGTAACGGGTAACGGAGAATCAGGGTTCGATTCCGGAGAGGGAG
CTTGAGAAACGGCTACCACATCC
>HOIR5KG01BLY43__(reversed) rank=0019150 x=543.5 y=917.0 length=441
CAAAGATTAAGCCATGCATGTCCAAGTACAAGCTTTCAAAAGCGAAACTGCGGATGGCTC
ATTAAATCAGTTATGGTTCCTTGGAGCGCATCCCCTTACATGGATAACTGTGGTAATTCT
AGAGCTAATACATGCAATCAAGCGCCGACCTTACGGGAGGCGTGCTCTTATTAGGAACAA
GACCAACCCGGGTCCGCCCGGCTCCGTTGGTGAACTCTGGATAACCTGGCCGATCGCACG
GTCTCTGCACCGGCGACGGATCCTTCGAATGTCTGCCCTATCAACTTTCGATGGTACGTT
ATGCGCCTACCATGGTCGTAACGGGTAACGGAGAATCAGGGTTCGATTCCGGAGAGGGAG
CTTGAGAAACGGCTACCACATCC
>HOIR5KG01ANQTQ__(reversed) rank=0019172 x=153.0 y=1276.5 length=441
CAAAGATTAAGCCATGCATGTCCAAGTACAAGCTTTCAAAAGCGAAACTGCGGATGGCTC
ATTAAATCAGTTATGGTTCCTTGGAGCGCATCCCCTTACATGGATAACTGTGGTAATTCT
AGAGCTAATACATGCAATCAAGCGCCGACCTTACGGGAGGCGTGCTCTTATTAGGAACAA
GACCAACCCGGGTCCGCCCGGCTCCGTTGGTGAACTCTGGATAACCTGGCCGATCGCACG
GTCTCTGCACCGGCGACGGATCCTTCGAATGTCTGCCCTATCAACTTTCGATGGTACGTT
ATGCGCCTACCATGGTCGTAACGGGTAACGGAGAATCAGGGTTCGATTCCGGAGAGGGAG
CTTGAGAAACGGCTACCACATCC
>HOIR5KG01AJSOS__(reversed) rank=0019186 x=108.0 y=1386.0 length=441
CAAAGATTAAGCCATGCATGTCCAAGTACAAGCTTTCAAAAGCGAAACTGCGGATGGCTC
ATTAAATCAGTTATGGTTCCTTGGAGCGCATCCCCTTACATGGATAACTGTGGTAATTCT
AGAGCTAATACATGCAATCAAGCGCCGACCTTACGGGAGGCGTGCTCTTATTAGGAACAA
GACCAACCCGGGTCCGCCCGGCTCCGTTGGTGAACTCTGGATAACCTGGCCGATCGCACG
GTCTCTGCACCGGCGACGGATCCTTCGAATGTCTGCCCTATCAACTTTCGATGGTACGTT
ATGCGCCTACCATGGTCGTAACGGGTAACGGAGAATCAGGGTTCGATTCCGGAGAGGGAG
CTTGAGAAACGGCTACCACATCC
>HOIR5KG01BKATB__(reversed) rank=0019249 x=524.0 y=557.0 length=441
CAAAGATTAAGCCATGCATGTCCAAGTACAAGCTTTCAAAAGCGAAACTGCGGATGGCTC
ATTAAATCAGTTATGGTTCCTTGGAGCGCATCCCCTTACATGGATAACTGTGGTAATTCT
AGAGCTAATACATGCAATCAAGCGCCGACCTTACGGGAGGCGTGCTCTTATTAGGAACAA
GACCAACCCGGGTCCGCCCGGCTCCGTTGGTGAACTCTGGATAACCTGGCCGATCGCACG
GTCTCTGCACCGGCGACGGATCCTTCGAATGTCTGCCCTATCAACTTTCGATGGTACGTT
ATGCGCCTACCATGGTCGTAACGGGTAACGGAGAATCAGGGTTCGATTCCGGAGAGGGAG
CTTGAGAAACGGCTACCACATCC
>HOIR5KG01AYZA7__(reversed) rank=0019293 x=281.0 y=1201.0 length=441
CAAAGATTAAGCCATGCATGTCCAAGTACAAGCTTTCAAAAGCGAAACTGCGGATGGCTC
ATTAAATCAGTTATGGTTCCTTGGAGCGCATCCCCTTACATGGATAACTGTGGTAATTCT
AGAGCTAATACATGCAATCAAGCGCCGACCTTACGGGAGGCGTGCTCTTATTAGGAACAA
GACCAACCCGGGTCCGCCCGGCTCCGTTGGTGAACTCTGGATAACCTGGCCGATCGCACG
GTCTCTGCACCGGCGACGGATCCTTCGAATGTCTGCCCTATCAACTTTCGATGGTACGTT
ATGCGCCTACCATGGTCGTAACGGGTAACGGAGAATCAGGGTTCGATTCCGGAGAGGGAG
CTTGAGAAACGGCTACCACATCC
>HOIR5KG01AXWZ8__(reversed) rank=0019315 x=269.5 y=710.5 length=441
CAAAGATTAAGCCATGCATGTCCAAGTACAAGCTTTCAAAAGCGAAACTGCGGATGGCTC
ATTAAATCAGTTATGGTTCCTTGGAGCGCATCCCCTTACATGGATAACTGTGGTAATTCT
AGAGCTAATACATGCAATCAAGCGCCGACCTTACGGGAGGCGTGCTCTTATTAGGAACAA
GACCAACCCGGGTCCGCCCGGCTCCGTTGGTGAACTCTGGATAACCTGGCCGATCGCACG
GTCTCTGCACCGGCGACGGATCCTTCGAATGTCTGCCCTATCAACTTTCGATGGTACGTT
ATGCGCCTACCATGGTCGTAACGGGTAACGGAGAATCAGGGTTCGATTCCGGAGAGGGAG
CTTGAGAAACGGCTACCACATCC
>HOIR5KG01BCB6A__(reversed) rank=0019342 x=433.0 y=1808.0 length=441
CAAAGATTAAGCCATGCATGTCCAAGTACAAGCTTTCAAAAGCGAAACTGCGGATGGCTC
ATTAAATCAGTTATGGTTCCTTGGAGCGCATCCCCTTACATGGATAACTGTGGTAATTCT
AGAGCTAATACATGCAATCAAGCGCCGACCTTACGGGAGGCGTGCTCTTATTAGGAACAA
GACCAACCCGGGTCCGCCCGGCTCCGTTGGTGAACTCTGGATAACCTGGCCGATCGCACG
GTCTCTGCACCGGCGACGGATCCTTCGAATGTCTGCCCTATCAACTTTCGATGGTACGTT
ATGCGCCTACCATGGTCGTAACGGGTAACGGAGAATCAGGGTTCGATTCCGGAGAGGGAG
CTTGAGAAACGGCTACCACATCC
>HOIR5KG01BYVZL__(reversed) rank=0019350 x=690.0 y=1247.0 length=441
CAAAGATTAAGCCATGCATGTCCAAGTACAAGCTTTCAAAAGCGAAACTGCGGATGGCTC
ATTAAATCAGTTATGGTTCCTTGGAGCGCATCCCCTTACATGGATAACTGTGGTAATTCT
AGAGCTAATACATGCAATCAAGCGCCGACCTTACGGGAGGCGTGCTCTTATTAGGAACAA
GACCAACCCGGGTCCGCCCGGCTCCGTTGGTGAACTCTGGATAACCTGGCCGATCGCACG
GTCTCTGCACCGGCGACGGATCCTTCGAATGTCTGCCCTATCAACTTTCGATGGTACGTT
ATGCGCCTACCATGGTCGTAACGGGTAACGGAGAATCAGGGTTCGATTCCGGAGAGGGAG
CTTGAGAAACGGCTACCACATCC
>HOIR5KG01B0ANR__(reversed) rank=0019396 x=706.0 y=1381.0 length=441
CAAAGATTAAGCCATGCATGTCCAAGTACAAGCTTTCAAAAGCGAAACTGCGGATGGCTC
ATTAAATCAGTTATGGTTCCTTGGAGCGCATCCCCTTACATGGATAACTGTGGTAATTCT
AGAGCTAATACATGCAATCAAGCGCCGACCTTACGGGAGGCGTGCTCTTATTAGGAACAA
GACCAACCCGGGTCCGCCCGGCTCCGTTGGTGAACTCTGGATAACCTGGCCGATCGCACG
GTCTCTGCACCGGCGACGGATCCTTCGAATGTCTGCCCTATCAACTTTCGATGGTACGTT
ATGCGCCTACCATGGTCGTAACGGGTAACGGAGAATCAGGGTTCGATTCCGGAGAGGGAG
CTTGAGAAACGGCTACCACATCC
>HOIR5KG01AB8DO__(reversed) rank=0019558 x=22.0 y=730.0 length=441
CAAAGATTAAGCCATGCATGTCCAAGTACAAGCTTTCAAAAGCGAAACTGCGGATGGCTC
ATTAAATCAGTTATGGTTCCTTGGAGCGCATCCCCTTACATGGATAACTGTGGTAATTCT
AGAGCTAATACATGCAATCAAGCGCCGACCTTACGGGAGGCGTGCTCTTATTAGGAACAA
GACCAACCCGGGTCCGCCCGGCTCCGTTGGTGAACTCTGGATAACCTGGCCGATCGCACG
GTCTCTGCACCGGCGACGGATCCTTCGAATGTCTGCCCTATCAACTTTCGATGGTACGTT
ATGCGCCTACCATGGTCGTAACGGGTAACGGAGAATCAGGGTTCGATTCCGGAGAGGGAG
CTTGAGAAACGGCTACCACATCC
>HOIR5KG01A2W1C__(reversed) rank=0019595 x=326.0 y=558.0 length=441
CAAAGATTAAGCCATGCATGTCCAAGTACAAGCTTTCAAAAGCGAAACTGCGGATGGCTC
ATTAAATCAGTTATGGTTCCTTGGAGCGCATCCCCTTACATGGATAACTGTGGTAATTCT
AGAGCTAATACATGCAATCAAGCGCCGACCTTACGGGAGGCGTGCTCTTATTAGGAACAA
GACCAACCCGGGTCCGCCCGGCTCCGTTGGTGAACTCTGGATAACCTGGCCGATCGCACG
GTCTCTGCACCGGCGACGGATCCTTCGAATGTCTGCCCTATCAACTTTCGATGGTACGTT
ATGCGCCTACCATGGTCGTAACGGGTAACGGAGAATCAGGGTTCGATTCCGGAGAGGGAG
CTTGAGAAACGGCTACCACATCC
>HOIR5KG01AYFS9__(reversed) rank=0019596 x=275.0 y=507.0 length=441
CAAAGATTAAGCCATGCATGTCCAAGTACAAGCTTTCAAAAGCGAAACTGCGGATGGCTC
ATTAAATCAGTTATGGTTCCTTGGAGCGCATCCCCTTACATGGATAACTGTGGTAATTCT
AGAGCTAATACATGCAATCAAGCGCCGACCTTACGGGAGGCGTGCTCTTATTAGGAACAA
GACCAACCCGGGTCCGCCCGGCTCCGTTGGTGAACTCTGGATAACCTGGCCGATCGCACG
GTCTCTGCACCGGCGACGGATCCTTCGAATGTCTGCCCTATCAACTTTCGATGGTACGTT
ATGCGCCTACCATGGTCGTAACGGGTAACGGAGAATCAGGGTTCGATTCCGGAGAGGGAG
CTTGAGAAACGGCTACCACATCC
>HOIR5KG01BP20Q__(reversed) rank=0019755 x=590.5 y=56.0 length=441
CAAAGATTAAGCCATGCATGTCCAAGTACAAGCTTTCAAAAGCGAAACTGCGGATGGCTC
ATTAAATCAGTTATGGTTCCTTGGAGCGCATCCCCTTACATGGATAACTGTGGTAATTCT
AGAGCTAATACATGCAATCAAGCGCCGACCTTACGGGAGGCGTGCTCTTATTAGGAACAA
GACCAACCCGGGTCCGCCCGGCTCCGTTGGTGAACTCTGGATAACCTGGCCGATCGCACG
GTCTCTGCACCGGCGACGGATCCTTCGAATGTCTGCCCTATCAACTTTCGATGGTACGTT
ATGCGCCTACCATGGTCGTAACGGGTAACGGAGAATCAGGGTTCGATTCCGGAGAGGGAG
CTTGAGAAACGGCTACCACATCC
>HOIR5KG01AP1CE__(reversed) rank=0019835 x=179.5 y=1724.0 length=441
CAAAGATTAAGCCATGCATGTCCAAGTACAAGCTTTCAAAAGCGAAACTGCGGATGGCTC
ATTAAATCAGTTATGGTTCCTTGGAGCGCATCCCCTTACATGGATAACTGTGGTAATTCT
AGAGCTAATACATGCAATCAAGCGCCGACCTTACGGGAGGCGTGCTCTTATTAGGAACAA
GACCAACCCGGGTCCGCCCGGCTCCGTTGGTGAACTCTGGATAACCTGGCCGATCGCACG
GTCTCTGCACCGGCGACGGATCCTTCGAATGTCTGCCCTATCAACTTTCGATGGTACGTT
ATGCGCCTACCATGGTCGTAACGGGTAACGGAGAATCAGGGTTCGATTCCGGAGAGGGAG
CTTGAGAAACGGCTACCACATCC
>HOIR5KG01BOPIB__(reversed) rank=0019858 x=574.0 y=1425.0 length=441
CAAAGATTAAGCCATGCATGTCCAAGTACAAGCTTTCAAAAGCGAAACTGCGGATGGCTC
ATTAAATCAGTTATGGTTCCTTGGAGCGCATCCCCTTACATGGATAACTGTGGTAATTCT
AGAGCTAATACATGCAATCAAGCGCCGACCTTACGGGAGGCGTGCTCTTATTAGGAACAA
GACCAACCCGGGTCCGCCCGGCTCCGTTGGTGAACTCTGGATAACCTGGCCGATCGCACG
GTCTCTGCACCGGCGACGGATCCTTCGAATGTCTGCCCTATCAACTTTCGATGGTACGTT
ATGCGCCTACCATGGTCGTAACGGGTAACGGAGAATCAGGGTTCGATTCCGGAGAGGGAG
CTTGAGAAACGGCTACCACATCC
>HOIR5KG01B06F1__(reversed) rank=0019904 x=716.0 y=1615.0 length=441
CAAAGATTAAGCCATGCATGTCCAAGTACAAGCTTTCAAAAGCGAAACTGCGGATGGCTC
ATTAAATCAGTTATGGTTCCTTGGAGCGCATCCCCTTACATGGATAACTGTGGTAATTCT
AGAGCTAATACATGCAATCAAGCGCCGACCTTACGGGAGGCGTGCTCTTATTAGGAACAA
GACCAACCCGGGTCCGCCCGGCTCCGTTGGTGAACTCTGGATAACCTGGCCGATCGCACG
GTCTCTGCACCGGCGACGGATCCTTCGAATGTCTGCCCTATCAACTTTCGATGGTACGTT
ATGCGCCTACCATGGTCGTAACGGGTAACGGAGAATCAGGGTTCGATTCCGGAGAGGGAG
CTTGAGAAACGGCTACCACATCC
>HOIR5KG01B1SQB__(reversed) rank=0019946 x=723.5 y=1825.0 length=441
CAAAGATTAAGCCATGCATGTCCAAGTACAAGCTTTCAAAAGCGAAACTGCGGATGGCTC
ATTAAATCAGTTATGGTTCCTTGGAGCGCATCCCCTTACATGGATAACTGTGGTAATTCT
AGAGCTAATACATGCAATCAAGCGCCGACCTTACGGGAGGCGTGCTCTTATTAGGAACAA
GACCAACCCGGGTCCGCCCGGCTCCGTTGGTGAACTCTGGATAACCTGGCCGATCGCACG
GTCTCTGCACCGGCGACGGATCCTTCGAATGTCTGCCCTATCAACTTTCGATGGTACGTT
ATGCGCCTACCATGGTCGTAACGGGTAACGGAGAATCAGGGTTCGATTCCGGAGAGGGAG
CTTGAGAAACGGCTACCACATCC
>HOIR5KG01AY42L__(reversed) rank=0019965 x=283.0 y=475.0 length=441
CAAAGATTAAGCCATGCATGTCCAAGTACAAGCTTTCAAAAGCGAAACTGCGGATGGCTC
ATTAAATCAGTTATGGTTCCTTGGAGCGCATCCCCTTACATGGATAACTGTGGTAATTCT
AGAGCTAATACATGCAATCAAGCGCCGACCTTACGGGAGGCGTGCTCTTATTAGGAACAA
GACCAACCCGGGTCCGCCCGGCTCCGTTGGTGAACTCTGGATAACCTGGCCGATCGCACG
GTCTCTGCACCGGCGACGGATCCTTCGAATGTCTGCCCTATCAACTTTCGATGGTACGTT
ATGCGCCTACCATGGTCGTAACGGGTAACGGAGAATCAGGGTTCGATTCCGGAGAGGGAG
CTTGAGAAACGGCTACCACATCC
>HOIR5KG01ANWG8__(reversed) rank=0020045 x=155.0 y=410.0 length=441
CAAAGATTAAGCCATGCATGTCCAAGTACAAGCTTTCAAAAGCGAAACTGCGGATGGCTC
ATTAAATCAGTTATGGTTCCTTGGAGCGCATCCCCTTACATGGATAACTGTGGTAATTCT
AGAGCTAATACATGCAATCAAGCGCCGACCTTACGGGAGGCGTGCTCTTATTAGGAACAA
GACCAACCCGGGTCCGCCCGGCTCCGTTGGTGAACTCTGGATAACCTGGCCGATCGCACG
GTCTCTGCACCGGCGACGGATCCTTCGAATGTCTGCCCTATCAACTTTCGATGGTACGTT
ATGCGCCTACCATGGTCGTAACGGGTAACGGAGAATCAGGGTTCGATTCCGGAGAGGGAG
CTTGAGAAACGGCTACCACATCC
>HOIR5KG01BKNJL__(reversed) rank=0020100 x=528.0 y=671.0 length=441
CAAAGATTAAGCCATGCATGTCCAAGTACAAGCTTTCAAAAGCGAAACTGCGGATGGCTC
ATTAAATCAGTTATGGTTCCTTGGAGCGCATCCCCTTACATGGATAACTGTGGTAATTCT
AGAGCTAATACATGCAATCAAGCGCCGACCTTACGGGAGGCGTGCTCTTATTAGGAACAA
GACCAACCCGGGTCCGCCCGGCTCCGTTGGTGAACTCTGGATAACCTGGCCGATCGCACG
GTCTCTGCACCGGCGACGGATCCTTCGAATGTCTGCCCTATCAACTTTCGATGGTACGTT
ATGCGCCTACCATGGTCGTAACGGGTAACGGAGAATCAGGGTTCGATTCCGGAGAGGGAG
CTTGAGAAACGGCTACCACATCC
>HOIR5KG01A8PAX__(reversed) rank=0020155 x=392.0 y=135.0 length=441
CAAAGATTAAGCCATGCATGTCCAAGTACAAGCTTTCAAAAGCGAAACTGCGGATGGCTC
ATTAAATCAGTTATGGTTCCTTGGAGCGCATCCCCTTACATGGATAACTGTGGTAATTCT
AGAGCTAATACATGCAATCAAGCGCCGACCTTACGGGAGGCGTGCTCTTATTAGGAACAA
GACCAACCCGGGTCCGCCCGGCTCCGTTGGTGAACTCTGGATAACCTGGCCGATCGCACG
GTCTCTGCACCGGCGACGGATCCTTCGAATGTCTGCCCTATCAACTTTCGATGGTACGTT
ATGCGCCTACCATGGTCGTAACGGGTAACGGAGAATCAGGGTTCGATTCCGGAGAGGGAG
CTTGAGAAACGGCTACCACATCC
>HOIR5KG01A1IIF__(reversed) rank=0020158 x=310.0 y=613.0 length=441
CAAAGATTAAGCCATGCATGTCCAAGTACAAGCTTTCAAAAGCGAAACTGCGGATGGCTC
ATTAAATCAGTTATGGTTCCTTGGAGCGCATCCCCTTACATGGATAACTGTGGTAATTCT
AGAGCTAATACATGCAATCAAGCGCCGACCTTACGGGAGGCGTGCTCTTATTAGGAACAA
GACCAACCCGGGTCCGCCCGGCTCCGTTGGTGAACTCTGGATAACCTGGCCGATCGCACG
GTCTCTGCACCGGCGACGGATCCTTCGAATGTCTGCCCTATCAACTTTCGATGGTACGTT
ATGCGCCTACCATGGTCGTAACGGGTAACGGAGAATCAGGGTTCGATTCCGGAGAGGGAG
CTTGAGAAACGGCTACCACATCC
>HOIR5KG01APQPG__(reversed) rank=0020172 x=176.5 y=226.0 length=441
CAAAGATTAAGCCATGCATGTCCAAGTACAAGCTTTCAAAAGCGAAACTGCGGATGGCTC
ATTAAATCAGTTATGGTTCCTTGGAGCGCATCCCCTTACATGGATAACTGTGGTAATTCT
AGAGCTAATACATGCAATCAAGCGCCGACCTTACGGGAGGCGTGCTCTTATTAGGAACAA
GACCAACCCGGGTCCGCCCGGCTCCGTTGGTGAACTCTGGATAACCTGGCCGATCGCACG
GTCTCTGCACCGGCGACGGATCCTTCGAATGTCTGCCCTATCAACTTTCGATGGTACGTT
ATGCGCCTACCATGGTCGTAACGGGTAACGGAGAATCAGGGTTCGATTCCGGAGAGGGAG
CTTGAGAAACGGCTACCACATCC
>HOIR5KG01AJPNZ__(reversed) rank=0020177 x=107.0 y=1565.0 length=441
CAAAGATTAAGCCATGCATGTCCAAGTACAAGCTTTCAAAAGCGAAACTGCGGATGGCTC
ATTAAATCAGTTATGGTTCCTTGGAGCGCATCCCCTTACATGGATAACTGTGGTAATTCT
AGAGCTAATACATGCAATCAAGCGCCGACCTTACGGGAGGCGTGCTCTTATTAGGAACAA
GACCAACCCGGGTCCGCCCGGCTCCGTTGGTGAACTCTGGATAACCTGGCCGATCGCACG
GTCTCTGCACCGGCGACGGATCCTTCGAATGTCTGCCCTATCAACTTTCGATGGTACGTT
ATGCGCCTACCATGGTCGTAACGGGTAACGGAGAATCAGGGTTCGATTCCGGAGAGGGAG
CTTGAGAAACGGCTACCACATCC
>HOIR5KG01BJX20__(reversed) rank=0020188 x=520.5 y=442.0 length=441
CAAAGATTAAGCCATGCATGTCCAAGTACAAGCTTTCAAAAGCGAAACTGCGGATGGCTC
ATTAAATCAGTTATGGTTCCTTGGAGCGCATCCCCTTACATGGATAACTGTGGTAATTCT
AGAGCTAATACATGCAATCAAGCGCCGACCTTACGGGAGGCGTGCTCTTATTAGGAACAA
GACCAACCCGGGTCCGCCCGGCTCCGTTGGTGAACTCTGGATAACCTGGCCGATCGCACG
GTCTCTGCACCGGCGACGGATCCTTCGAATGTCTGCCCTATCAACTTTCGATGGTACGTT
ATGCGCCTACCATGGTCGTAACGGGTAACGGAGAATCAGGGTTCGATTCCGGAGAGGGAG
CTTGAGAAACGGCTACCACATCC
>HOIR5KG01AGALL__(reversed) rank=0020266 x=68.0 y=1815.0 length=441
CAAAGATTAAGCCATGCATGTCCAAGTACAAGCTTTCAAAAGCGAAACTGCGGATGGCTC
ATTAAATCAGTTATGGTTCCTTGGAGCGCATCCCCTTACATGGATAACTGTGGTAATTCT
AGAGCTAATACATGCAATCAAGCGCCGACCTTACGGGAGGCGTGCTCTTATTAGGAACAA
GACCAACCCGGGTCCGCCCGGCTCCGTTGGTGAACTCTGGATAACCTGGCCGATCGCACG
GTCTCTGCACCGGCGACGGATCCTTCGAATGTCTGCCCTATCAACTTTCGATGGTACGTT
ATGCGCCTACCATGGTCGTAACGGGTAACGGAGAATCAGGGTTCGATTCCGGAGAGGGAG
CTTGAGAAACGGCTACCACATCC
>HOIR5KG01AT5RG__(reversed) rank=0020275 x=226.0 y=1562.0 length=441
CAAAGATTAAGCCATGCATGTCCAAGTACAAGCTTTCAAAAGCGAAACTGCGGATGGCTC
ATTAAATCAGTTATGGTTCCTTGGAGCGCATCCCCTTACATGGATAACTGTGGTAATTCT
AGAGCTAATACATGCAATCAAGCGCCGACCTTACGGGAGGCGTGCTCTTATTAGGAACAA
GACCAACCCGGGTCCGCCCGGCTCCGTTGGTGAACTCTGGATAACCTGGCCGATCGCACG
GTCTCTGCACCGGCGACGGATCCTTCGAATGTCTGCCCTATCAACTTTCGATGGTACGTT
ATGCGCCTACCATGGTCGTAACGGGTAACGGAGAATCAGGGTTCGATTCCGGAGAGGGAG
CTTGAGAAACGGCTACCACATCC
>HOIR5KG01AG232__(reversed) rank=0020284 x=77.0 y=1904.0 length=441
CAAAGATTAAGCCATGCATGTCCAAGTACAAGCTTTCAAAAGCGAAACTGCGGATGGCTC
ATTAAATCAGTTATGGTTCCTTGGAGCGCATCCCCTTACATGGATAACTGTGGTAATTCT
AGAGCTAATACATGCAATCAAGCGCCGACCTTACGGGAGGCGTGCTCTTATTAGGAACAA
GACCAACCCGGGTCCGCCCGGCTCCGTTGGTGAACTCTGGATAACCTGGCCGATCGCACG
GTCTCTGCACCGGCGACGGATCCTTCGAATGTCTGCCCTATCAACTTTCGATGGTACGTT
ATGCGCCTACCATGGTCGTAACGGGTAACGGAGAATCAGGGTTCGATTCCGGAGAGGGAG
CTTGAGAAACGGCTACCACATCC
>HOIR5KG01AXK1D__(reversed) rank=0020290 x=265.0 y=1583.0 length=441
CAAAGATTAAGCCATGCATGTCCAAGTACAAGCTTTCAAAAGCGAAACTGCGGATGGCTC
ATTAAATCAGTTATGGTTCCTTGGAGCGCATCCCCTTACATGGATAACTGTGGTAATTCT
AGAGCTAATACATGCAATCAAGCGCCGACCTTACGGGAGGCGTGCTCTTATTAGGAACAA
GACCAACCCGGGTCCGCCCGGCTCCGTTGGTGAACTCTGGATAACCTGGCCGATCGCACG
GTCTCTGCACCGGCGACGGATCCTTCGAATGTCTGCCCTATCAACTTTCGATGGTACGTT
ATGCGCCTACCATGGTCGTAACGGGTAACGGAGAATCAGGGTTCGATTCCGGAGAGGGAG
CTTGAGAAACGGCTACCACATCC
>HOIR5KG01BBRW5__(reversed) rank=0006902 x=427.5 y=135.0 length=441
CAAAGATTAAGCCATGCAAGTCTAAGTACGAGCTCTCGTACAGTGAAACTGCGAATGGCT
CATTAAATCAGTTATGGTTCATTTGATCGTACAGTTTACTTGGATAACTGTGGTAATTCT
AGAGCTAATACATGCGAGAAGCGCCGACCTCGCGGGAGGCGTGCATTTATCAGACCAAAA
ACCGGCCGCGTCTTCGGGCGCGTTCGCCTTGGTGACTCTGGATAACTTTGCGGATCGCAC
GGTCTAGCACCGGCGACGGATCATTCAAGTGTCTGCCCTATCAACTTTCGTCGGTACGGT
ATTTGCCTACCGAGGTTCTTACGGGTGACGGGGAATCAGGGTTCGATTCCGGAGAGGGAG
CCTGAGAAACGGCTACCACATCC
>HOIR5KG01AA7B9__(reversed) rank=0007068 x=10.0 y=1879.0 length=441
CAAAGATTAAGCCATGCAAGTCTAAGTACGAGCTCTCGTACAGTGAAACTGCGAATGGCT
CATTAAATCAGTTATGGTTCATTTGATCGTACAGTTTACTTGGATAACTGTGGTAATTCT
AGAGCTAATACATGCGAGAAGCGCCGACCTCGCGGGAGGCGTGCATTTATCAGACCAAAA
ACCGGCCGCGTCTTCGGGCGCGTTCGCCTTGGTGACTCTGGATAACTTTGCGGATCGCAC
GGTCTAGCACCGGCGACGGATCATTCAAGTGTCTGCCCTATCAACTTTCGTCGGTACGGT
ATTTGCCTACCGAGGTTCTTACGGGTGACGGGGAATCAGGGTTCGATTCCGGAGAGGGAG
CCTGAGAAACGGCTACCACATCC
>HOIR5KG01AQTW7__(reversed) rank=0007192 x=188.0 y=1897.5 length=441
CAAAGATTAAGCCATGCAAGTCTAAGTACGAGCTCTCGTACAGTGAAACTGCGAATGGCT
CATTAAATCAGTTATGGTTCATTTGATCGTACAGTTTACTTGGATAACTGTGGTAATTCT
AGAGCTAATACATGCGAGAAGCGCCGACCTCGCGGGAGGCGTGCATTTATCAGACCAAAA
ACCGGCCGCGTCTTCGGGCGCGTTCGCCTTGGTGACTCTGGATAACTTTGCGGATCGCAC
GGTCTAGCACCGGCGACGGATCATTCAAGTGTCTGCCCTATCAACTTTCGTCGGTACGGT
ATTTGCCTACCGAGGTTCTTACGGGTGACGGGGAATCAGGGTTCGATTCCGGAGAGGGAG
CCTGAGAAACGGCTACCACATCC
>HOIR5KG01BWPE1__(reversed) rank=0008726 x=665.0 y=1819.5 length=441
CAAAGATTAAGCCATGCAAGTCTAAGTACGAGCTCTCGTACAGTGAAACTGCGAATGGCT
CATTAAATCAGTTATGGTTCATTTGATCGTACAGTTTACTTGGATAACTGTGGTAATTCT
AGAGCTAATACATGCGAGAAGCGCCGACCTCGCGGGAGGCGTGCATTTATCAGACCAAAA
ACCGGCCGCGTCTTCGGGCGCGTTCGCCTTGGTGACTCTGGATAACTTTGCGGATCGCAC
GGTCTAGCACCGGCGACGGATCATTCAAGTGTCTGCCCTATCAACTTTCGTCGGTACGGT
ATTTGCCTACCGAGGTTCTTACGGGTGACGGGGAATCAGGGTTCGATTCCGGAGAGGGAG
CCTGAGAAACGGCTACCACATCC
>HOIR5KG01B15BN__(reversed) rank=0009573 x=727.0 y=1761.0 length=441
CAAAGATTAAGCCATGCAAGTCTAAGTACGAGCTCTCGTACAGTGAAACTGCGAATGGCT
CATTAAATCAGTTATGGTTCATTTGATCGTACAGTTTACTTGGATAACTGTGGTAATTCT
AGAGCTAATACATGCGAGAAGCGCCGACCTCGCGGGAGGCGTGCATTTATCAGACCAAAA
ACCGGCCGCGTCTTCGGGCGCGTTCGCCTTGGTGACTCTGGATAACTTTGCGGATCGCAC
GGTCTAGCACCGGCGACGGATCATTCAAGTGTCTGCCCTATCAACTTTCGTCGGTACGGT
ATTTGCCTACCGAGGTTCTTACGGGTGACGGGGAATCAGGGTTCGATTCCGGAGAGGGAG
CCTGAGAAACGGCTACCACATCC
>HOIR5KG01AUUTD__(reversed) rank=0009896 x=234.0 y=1263.5 length=441
CAAAGATTAAGCCATGCAAGTCTAAGTACGAGCTCTCGTACAGTGAAACTGCGAATGGCT
CATTAAATCAGTTATGGTTCATTTGATCGTACAGTTTACTTGGATAACTGTGGTAATTCT
AGAGCTAATACATGCGAGAAGCGCCGACCTCGCGGGAGGCGTGCATTTATCAGACCAAAA
ACCGGCCGCGTCTTCGGGCGCGTTCGCCTTGGTGACTCTGGATAACTTTGCGGATCGCAC
GGTCTAGCACCGGCGACGGATCATTCAAGTGTCTGCCCTATCAACTTTCGTCGGTACGGT
ATTTGCCTACCGAGGTTCTTACGGGTGACGGGGAATCAGGGTTCGATTCCGGAGAGGGAG
CCTGAGAAACGGCTACCACATCC
>HOIR5KG01AJMRU__(reversed) rank=0009942 x=106.0 y=1912.0 length=441
CAAAGATTAAGCCATGCAAGTCTAAGTACGAGCTCTCGTACAGTGAAACTGCGAATGGCT
CATTAAATCAGTTATGGTTCATTTGATCGTACAGTTTACTTGGATAACTGTGGTAATTCT
AGAGCTAATACATGCGAGAAGCGCCGACCTCGCGGGAGGCGTGCATTTATCAGACCAAAA
ACCGGCCGCGTCTTCGGGCGCGTTCGCCTTGGTGACTCTGGATAACTTTGCGGATCGCAC
GGTCTAGCACCGGCGACGGATCATTCAAGTGTCTGCCCTATCAACTTTCGTCGGTACGGT
ATTTGCCTACCGAGGTTCTTACGGGTGACGGGGAATCAGGGTTCGATTCCGGAGAGGGAG
CCTGAGAAACGGCTACCACATCC
>HOIR5KG01ASW4T__(reversed) rank=0010023 x=212.0 y=1067.0 length=441
CAAAGATTAAGCCATGCAAGTCTAAGTACGAGCTCTCGTACAGTGAAACTGCGAATGGCT
CATTAAATCAGTTATGGTTCATTTGATCGTACAGTTTACTTGGATAACTGTGGTAATTCT
AGAGCTAATACATGCGAGAAGCGCCGACCTCGCGGGAGGCGTGCATTTATCAGACCAAAA
ACCGGCCGCGTCTTCGGGCGCGTTCGCCTTGGTGACTCTGGATAACTTTGCGGATCGCAC
GGTCTAGCACCGGCGACGGATCATTCAAGTGTCTGCCCTATCAACTTTCGTCGGTACGGT
ATTTGCCTACCGAGGTTCTTACGGGTGACGGGGAATCAGGGTTCGATTCCGGAGAGGGAG
CCTGAGAAACGGCTACCACATCC
>HOIR5KG01BC396__(reversed) rank=0010130 x=442.0 y=1372.0 length=441
CAAAGATTAAGCCATGCAAGTCTAAGTACGAGCTCTCGTACAGTGAAACTGCGAATGGCT
CATTAAATCAGTTATGGTTCATTTGATCGTACAGTTTACTTGGATAACTGTGGTAATTCT
AGAGCTAATACATGCGAGAAGCGCCGACCTCGCGGGAGGCGTGCATTTATCAGACCAAAA
ACCGGCCGCGTCTTCGGGCGCGTTCGCCTTGGTGACTCTGGATAACTTTGCGGATCGCAC
GGTCTAGCACCGGCGACGGATCATTCAAGTGTCTGCCCTATCAACTTTCGTCGGTACGGT
ATTTGCCTACCGAGGTTCTTACGGGTGACGGGGAATCAGGGTTCGATTCCGGAGAGGGAG
CCTGAGAAACGGCTACCACATCC
>HOIR5KG01AN6YV__(reversed) rank=0010137 x=158.5 y=1717.5 length=441
CAAAGATTAAGCCATGCAAGTCTAAGTACGAGCTCTCGTACAGTGAAACTGCGAATGGCT
CATTAAATCAGTTATGGTTCATTTGATCGTACAGTTTACTTGGATAACTGTGGTAATTCT
AGAGCTAATACATGCGAGAAGCGCCGACCTCGCGGGAGGCGTGCATTTATCAGACCAAAA
ACCGGCCGCGTCTTCGGGCGCGTTCGCCTTGGTGACTCTGGATAACTTTGCGGATCGCAC
GGTCTAGCACCGGCGACGGATCATTCAAGTGTCTGCCCTATCAACTTTCGTCGGTACGGT
ATTTGCCTACCGAGGTTCTTACGGGTGACGGGGAATCAGGGTTCGATTCCGGAGAGGGAG
CCTGAGAAACGGCTACCACATCC
>HOIR5KG01AFRJG__(reversed) rank=0010325 x=62.0 y=1690.0 length=441
CAAAGATTAAGCCATGCAAGTCTAAGTACGAGCTCTCGTACAGTGAAACTGCGAATGGCT
CATTAAATCAGTTATGGTTCATTTGATCGTACAGTTTACTTGGATAACTGTGGTAATTCT
AGAGCTAATACATGCGAGAAGCGCCGACCTCGCGGGAGGCGTGCATTTATCAGACCAAAA
ACCGGCCGCGTCTTCGGGCGCGTTCGCCTTGGTGACTCTGGATAACTTTGCGGATCGCAC
GGTCTAGCACCGGCGACGGATCATTCAAGTGTCTGCCCTATCAACTTTCGTCGGTACGGT
ATTTGCCTACCGAGGTTCTTACGGGTGACGGGGAATCAGGGTTCGATTCCGGAGAGGGAG
CCTGAGAAACGGCTACCACATCC
>HOIR5KG01BT1MJ__(reversed) rank=0010635 x=635.0 y=553.0 length=441
CAAAGATTAAGCCATGCAAGTCTAAGTACGAGCTCTCGTACAGTGAAACTGCGAATGGCT
CATTAAATCAGTTATGGTTCATTTGATCGTACAGTTTACTTGGATAACTGTGGTAATTCT
AGAGCTAATACATGCGAGAAGCGCCGACCTCGCGGGAGGCGTGCATTTATCAGACCAAAA
ACCGGCCGCGTCTTCGGGCGCGTTCGCCTTGGTGACTCTGGATAACTTTGCGGATCGCAC
GGTCTAGCACCGGCGACGGATCATTCAAGTGTCTGCCCTATCAACTTTCGTCGGTACGGT
ATTTGCCTACCGAGGTTCTTACGGGTGACGGGGAATCAGGGTTCGATTCCGGAGAGGGAG
CCTGAGAAACGGCTACCACATCC
>HOIR5KG01ALP91__(reversed) rank=0011044 x=130.0 y=1463.0 length=441
CAAAGATTAAGCCATGCAAGTCTAAGTACGAGCTCTCGTACAGTGAAACTGCGAATGGCT
CATTAAATCAGTTATGGTTCATTTGATCGTACAGTTTACTTGGATAACTGTGGTAATTCT
AGAGCTAATACATGCGAGAAGCGCCGACCTCGCGGGAGGCGTGCATTTATCAGACCAAAA
ACCGGCCGCGTCTTCGGGCGCGTTCGCCTTGGTGACTCTGGATAACTTTGCGGATCGCAC
GGTCTAGCACCGGCGACGGATCATTCAAGTGTCTGCCCTATCAACTTTCGTCGGTACGGT
ATTTGCCTACCGAGGTTCTTACGGGTGACGGGGAATCAGGGTTCGATTCCGGAGAGGGAG
CCTGAGAAACGGCTACCACATCC
>HOIR5KG01AIWBS__(reversed) rank=0011079 x=98.0 y=406.0 length=441
CAAAGATTAAGCCATGCAAGTCTAAGTACGAGCTCTCGTACAGTGAAACTGCGAATGGCT
CATTAAATCAGTTATGGTTCATTTGATCGTACAGTTTACTTGGATAACTGTGGTAATTCT
AGAGCTAATACATGCGAGAAGCGCCGACCTCGCGGGAGGCGTGCATTTATCAGACCAAAA
ACCGGCCGCGTCTTCGGGCGCGTTCGCCTTGGTGACTCTGGATAACTTTGCGGATCGCAC
GGTCTAGCACCGGCGACGGATCATTCAAGTGTCTGCCCTATCAACTTTCGTCGGTACGGT
ATTTGCCTACCGAGGTTCTTACGGGTGACGGGGAATCAGGGTTCGATTCCGGAGAGGGAG
CCTGAGAAACGGCTACCACATCC
>HOIR5KG01AA0HT__(reversed) rank=0011491 x=8.0 y=1199.5 length=441
CAAAGATTAAGCCATGCAAGTCTAAGTACGAGCTCTCGTACAGTGAAACTGCGAATGGCT
CATTAAATCAGTTATGGTTCATTTGATCGTACAGTTTACTTGGATAACTGTGGTAATTCT
AGAGCTAATACATGCGAGAAGCGCCGACCTCGCGGGAGGCGTGCATTTATCAGACCAAAA
ACCGGCCGCGTCTTCGGGCGCGTTCGCCTTGGTGACTCTGGATAACTTTGCGGATCGCAC
GGTCTAGCACCGGCGACGGATCATTCAAGTGTCTGCCCTATCAACTTTCGTCGGTACGGT
ATTTGCCTACCGAGGTTCTTACGGGTGACGGGGAATCAGGGTTCGATTCCGGAGAGGGAG
CCTGAGAAACGGCTACCACATCC
>HOIR5KG01BCOLQ__(reversed) rank=0011780 x=437.5 y=1532.0 length=441
CAAAGATTAAGCCATGCAAGTCTAAGTACGAGCTCTCGTACAGTGAAACTGCGAATGGCT
CATTAAATCAGTTATGGTTCATTTGATCGTACAGTTTACTTGGATAACTGTGGTAATTCT
AGAGCTAATACATGCGAGAAGCGCCGACCTCGCGGGAGGCGTGCATTTATCAGACCAAAA
ACCGGCCGCGTCTTCGGGCGCGTTCGCCTTGGTGACTCTGGATAACTTTGCGGATCGCAC
GGTCTAGCACCGGCGACGGATCATTCAAGTGTCTGCCCTATCAACTTTCGTCGGTACGGT
ATTTGCCTACCGAGGTTCTTACGGGTGACGGGGAATCAGGGTTCGATTCCGGAGAGGGAG
CCTGAGAAACGGCTACCACATCC
>HOIR5KG01AJLZI__(reversed) rank=0011908 x=106.0 y=892.5 length=441
CAAAGATTAAGCCATGCAAGTCTAAGTACGAGCTCTCGTACAGTGAAACTGCGAATGGCT
CATTAAATCAGTTATGGTTCATTTGATCGTACAGTTTACTTGGATAACTGTGGTAATTCT
AGAGCTAATACATGCGAGAAGCGCCGACCTCGCGGGAGGCGTGCATTTATCAGACCAAAA
ACCGGCCGCGTCTTCGGGCGCGTTCGCCTTGGTGACTCTGGATAACTTTGCGGATCGCAC
GGTCTAGCACCGGCGACGGATCATTCAAGTGTCTGCCCTATCAACTTTCGTCGGTACGGT
ATTTGCCTACCGAGGTTCTTACGGGTGACGGGGAATCAGGGTTCGATTCCGGAGAGGGAG
CCTGAGAAACGGCTACCACATCC
>HOIR5KG01ARB9R__(reversed) rank=0012059 x=194.0 y=1101.0 length=441
CAAAGATTAAGCCATGCAAGTCTAAGTACGAGCTCTCGTACAGTGAAACTGCGAATGGCT
CATTAAATCAGTTATGGTTCATTTGATCGTACAGTTTACTTGGATAACTGTGGTAATTCT
AGAGCTAATACATGCGAGAAGCGCCGACCTCGCGGGAGGCGTGCATTTATCAGACCAAAA
ACCGGCCGCGTCTTCGGGCGCGTTCGCCTTGGTGACTCTGGATAACTTTGCGGATCGCAC
GGTCTAGCACCGGCGACGGATCATTCAAGTGTCTGCCCTATCAACTTTCGTCGGTACGGT
ATTTGCCTACCGAGGTTCTTACGGGTGACGGGGAATCAGGGTTCGATTCCGGAGAGGGAG
CCTGAGAAACGGCTACCACATCC
>HOIR5KG01AY539__(reversed) rank=0012195 x=283.0 y=1831.0 length=441
CAAAGATTAAGCCATGCAAGTCTAAGTACGAGCTCTCGTACAGTGAAACTGCGAATGGCT
CATTAAATCAGTTATGGTTCATTTGATCGTACAGTTTACTTGGATAACTGTGGTAATTCT
AGAGCTAATACATGCGAGAAGCGCCGACCTCGCGGGAGGCGTGCATTTATCAGACCAAAA
ACCGGCCGCGTCTTCGGGCGCGTTCGCCTTGGTGACTCTGGATAACTTTGCGGATCGCAC
GGTCTAGCACCGGCGACGGATCATTCAAGTGTCTGCCCTATCAACTTTCGTCGGTACGGT
ATTTGCCTACCGAGGTTCTTACGGGTGACGGGGAATCAGGGTTCGATTCCGGAGAGGGAG
CCTGAGAAACGGCTACCACATCC
>HOIR5KG01BQ5Y4__(reversed) rank=0013192 x=602.5 y=1390.0 length=441
CAAAGATTAAGCCATGCAAGTCTAAGTACGAGCTCTCGTACAGTGAAACTGCGAATGGCT
CATTAAATCAGTTATGGTTCATTTGATCGTACAGTTTACTTGGATAACTGTGGTAATTCT
AGAGCTAATACATGCGAGAAGCGCCGACCTCGCGGGAGGCGTGCATTTATCAGACCAAAA
ACCGGCCGCGTCTTCGGGCGCGTTCGCCTTGGTGACTCTGGATAACTTTGCGGATCGCAC
GGTCTAGCACCGGCGACGGATCATTCAAGTGTCTGCCCTATCAACTTTCGTCGGTACGGT
ATTTGCCTACCGAGGTTCTTACGGGTGACGGGGAATCAGGGTTCGATTCCGGAGAGGGAG
CCTGAGAAACGGCTACCACATCC
>HOIR5KG01BI8PE__(reversed) rank=0013467 x=512.0 y=320.0 length=441
CAAAGATTAAGCCATGCAAGTCTAAGTACGAGCTCTCGTACAGTGAAACTGCGAATGGCT
CATTAAATCAGTTATGGTTCATTTGATCGTACAGTTTACTTGGATAACTGTGGTAATTCT
AGAGCTAATACATGCGAGAAGCGCCGACCTCGCGGGAGGCGTGCATTTATCAGACCAAAA
ACCGGCCGCGTCTTCGGGCGCGTTCGCCTTGGTGACTCTGGATAACTTTGCGGATCGCAC
GGTCTAGCACCGGCGACGGATCATTCAAGTGTCTGCCCTATCAACTTTCGTCGGTACGGT
ATTTGCCTACCGAGGTTCTTACGGGTGACGGGGAATCAGGGTTCGATTCCGGAGAGGGAG
CCTGAGAAACGGCTACCACATCC
>HOIR5KG01A495J__(reversed) rank=0013479 x=353.5 y=277.0 length=441
CAAAGATTAAGCCATGCAAGTCTAAGTACGAGCTCTCGTACAGTGAAACTGCGAATGGCT
CATTAAATCAGTTATGGTTCATTTGATCGTACAGTTTACTTGGATAACTGTGGTAATTCT
AGAGCTAATACATGCGAGAAGCGCCGACCTCGCGGGAGGCGTGCATTTATCAGACCAAAA
ACCGGCCGCGTCTTCGGGCGCGTTCGCCTTGGTGACTCTGGATAACTTTGCGGATCGCAC
GGTCTAGCACCGGCGACGGATCATTCAAGTGTCTGCCCTATCAACTTTCGTCGGTACGGT
ATTTGCCTACCGAGGTTCTTACGGGTGACGGGGAATCAGGGTTCGATTCCGGAGAGGGAG
CCTGAGAAACGGCTACCACATCC
>HOIR5KG01BB7Y8__(reversed) rank=0014213 x=432.5 y=466.0 length=441
CAAAGATTAAGCCATGCAAGTCTAAGTACGAGCTCTCGTACAGTGAAACTGCGAATGGCT
CATTAAATCAGTTATGGTTCATTTGATCGTACAGTTTACTTGGATAACTGTGGTAATTCT
AGAGCTAATACATGCGAGAAGCGCCGACCTCGCGGGAGGCGTGCATTTATCAGACCAAAA
ACCGGCCGCGTCTTCGGGCGCGTTCGCCTTGGTGACTCTGGATAACTTTGCGGATCGCAC
GGTCTAGCACCGGCGACGGATCATTCAAGTGTCTGCCCTATCAACTTTCGTCGGTACGGT
ATTTGCCTACCGAGGTTCTTACGGGTGACGGGGAATCAGGGTTCGATTCCGGAGAGGGAG
CCTGAGAAACGGCTACCACATCC
>HOIR5KG01BPTMX__(reversed) rank=0015275 x=587.0 y=183.0 length=441
CAAAGATTAAGCCATGCAAGTCTAAGTACGAGCTCTCGTACAGTGAAACTGCGAATGGCT
CATTAAATCAGTTATGGTTCATTTGATCGTACAGTTTACTTGGATAACTGTGGTAATTCT
AGAGCTAATACATGCGAGAAGCGCCGACCTCGCGGGAGGCGTGCATTTATCAGACCAAAA
ACCGGCCGCGTCTTCGGGCGCGTTCGCCTTGGTGACTCTGGATAACTTTGCGGATCGCAC
GGTCTAGCACCGGCGACGGATCATTCAAGTGTCTGCCCTATCAACTTTCGTCGGTACGGT
ATTTGCCTACCGAGGTTCTTACGGGTGACGGGGAATCAGGGTTCGATTCCGGAGAGGGAG
CCTGAGAAACGGCTACCACATCC
>HOIR5KG01A6SU7__(reversed) rank=0015421 x=370.0 y=1553.0 length=441
CAAAGATTAAGCCATGCAAGTCTAAGTACGAGCTCTCGTACAGTGAAACTGCGAATGGCT
CATTAAATCAGTTATGGTTCATTTGATCGTACAGTTTACTTGGATAACTGTGGTAATTCT
AGAGCTAATACATGCGAGAAGCGCCGACCTCGCGGGAGGCGTGCATTTATCAGACCAAAA
ACCGGCCGCGTCTTCGGGCGCGTTCGCCTTGGTGACTCTGGATAACTTTGCGGATCGCAC
GGTCTAGCACCGGCGACGGATCATTCAAGTGTCTGCCCTATCAACTTTCGTCGGTACGGT
ATTTGCCTACCGAGGTTCTTACGGGTGACGGGGAATCAGGGTTCGATTCCGGAGAGGGAG
CCTGAGAAACGGCTACCACATCC
>HOIR5KG01AB42A__(reversed) rank=0015784 x=21.0 y=528.0 length=441
CAAAGATTAAGCCATGCAAGTCTAAGTACGAGCTCTCGTACAGTGAAACTGCGAATGGCT
CATTAAATCAGTTATGGTTCATTTGATCGTACAGTTTACTTGGATAACTGTGGTAATTCT
AGAGCTAATACATGCGAGAAGCGCCGACCTCGCGGGAGGCGTGCATTTATCAGACCAAAA
ACCGGCCGCGTCTTCGGGCGCGTTCGCCTTGGTGACTCTGGATAACTTTGCGGATCGCAC
GGTCTAGCACCGGCGACGGATCATTCAAGTGTCTGCCCTATCAACTTTCGTCGGTACGGT
ATTTGCCTACCGAGGTTCTTACGGGTGACGGGGAATCAGGGTTCGATTCCGGAGAGGGAG
CCTGAGAAACGGCTACCACATCC
>HOIR5KG01BKXR2__(reversed) rank=0016311 x=531.0 y=1648.0 length=441
CAAAGATTAAGCCATGCAAGTCTAAGTACGAGCTCTCGTACAGTGAAACTGCGAATGGCT
CATTAAATCAGTTATGGTTCATTTGATCGTACAGTTTACTTGGATAACTGTGGTAATTCT
AGAGCTAATACATGCGAGAAGCGCCGACCTCGCGGGAGGCGTGCATTTATCAGACCAAAA
ACCGGCCGCGTCTTCGGGCGCGTTCGCCTTGGTGACTCTGGATAACTTTGCGGATCGCAC
GGTCTAGCACCGGCGACGGATCATTCAAGTGTCTGCCCTATCAACTTTCGTCGGTACGGT
ATTTGCCTACCGAGGTTCTTACGGGTGACGGGGAATCAGGGTTCGATTCCGGAGAGGGAG
CCTGAGAAACGGCTACCACATCC
>HOIR5KG01AB46X__(reversed) rank=0016355 x=21.5 y=695.0 length=441
CAAAGATTAAGCCATGCAAGTCTAAGTACGAGCTCTCGTACAGTGAAACTGCGAATGGCT
CATTAAATCAGTTATGGTTCATTTGATCGTACAGTTTACTTGGATAACTGTGGTAATTCT
AGAGCTAATACATGCGAGAAGCGCCGACCTCGCGGGAGGCGTGCATTTATCAGACCAAAA
ACCGGCCGCGTCTTCGGGCGCGTTCGCCTTGGTGACTCTGGATAACTTTGCGGATCGCAC
GGTCTAGCACCGGCGACGGATCATTCAAGTGTCTGCCCTATCAACTTTCGTCGGTACGGT
ATTTGCCTACCGAGGTTCTTACGGGTGACGGGGAATCAGGGTTCGATTCCGGAGAGGGAG
CCTGAGAAACGGCTACCACATCC
>HOIR5KG01ASWE5__(reversed) rank=0016913 x=212.5 y=143.0 length=441
CAAAGATTAAGCCATGCAAGTCTAAGTACGAGCTCTCGTACAGTGAAACTGCGAATGGCT
CATTAAATCAGTTATGGTTCATTTGATCGTACAGTTTACTTGGATAACTGTGGTAATTCT
AGAGCTAATACATGCGAGAAGCGCCGACCTCGCGGGAGGCGTGCATTTATCAGACCAAAA
ACCGGCCGCGTCTTCGGGCGCGTTCGCCTTGGTGACTCTGGATAACTTTGCGGATCGCAC
GGTCTAGCACCGGCGACGGATCATTCAAGTGTCTGCCCTATCAACTTTCGTCGGTACGGT
ATTTGCCTACCGAGGTTCTTACGGGTGACGGGGAATCAGGGTTCGATTCCGGAGAGGGAG
CCTGAGAAACGGCTACCACATCC
>HOIR5KG01BBI1D__(reversed) rank=0016919 x=424.0 y=911.0 length=441
CAAAGATTAAGCCATGCAAGTCTAAGTACGAGCTCTCGTACAGTGAAACTGCGAATGGCT
CATTAAATCAGTTATGGTTCATTTGATCGTACAGTTTACTTGGATAACTGTGGTAATTCT
AGAGCTAATACATGCGAGAAGCGCCGACCTCGCGGGAGGCGTGCATTTATCAGACCAAAA
ACCGGCCGCGTCTTCGGGCGCGTTCGCCTTGGTGACTCTGGATAACTTTGCGGATCGCAC
GGTCTAGCACCGGCGACGGATCATTCAAGTGTCTGCCCTATCAACTTTCGTCGGTACGGT
ATTTGCCTACCGAGGTTCTTACGGGTGACGGGGAATCAGGGTTCGATTCCGGAGAGGGAG
CCTGAGAAACGGCTACCACATCC
>HOIR5KG01BTST9__(reversed) rank=0016923 x=632.0 y=1455.0 length=441
CAAAGATTAAGCCATGCAAGTCTAAGTACGAGCTCTCGTACAGTGAAACTGCGAATGGCT
CATTAAATCAGTTATGGTTCATTTGATCGTACAGTTTACTTGGATAACTGTGGTAATTCT
AGAGCTAATACATGCGAGAAGCGCCGACCTCGCGGGAGGCGTGCATTTATCAGACCAAAA
ACCGGCCGCGTCTTCGGGCGCGTTCGCCTTGGTGACTCTGGATAACTTTGCGGATCGCAC
GGTCTAGCACCGGCGACGGATCATTCAAGTGTCTGCCCTATCAACTTTCGTCGGTACGGT
ATTTGCCTACCGAGGTTCTTACGGGTGACGGGGAATCAGGGTTCGATTCCGGAGAGGGAG
CCTGAGAAACGGCTACCACATCC
>HOIR5KG01AWYIW__(reversed) rank=0017064 x=258.0 y=1078.0 length=441
CAAAGATTAAGCCATGCAAGTCTAAGTACGAGCTCTCGTACAGTGAAACTGCGAATGGCT
CATTAAATCAGTTATGGTTCATTTGATCGTACAGTTTACTTGGATAACTGTGGTAATTCT
AGAGCTAATACATGCGAGAAGCGCCGACCTCGCGGGAGGCGTGCATTTATCAGACCAAAA
ACCGGCCGCGTCTTCGGGCGCGTTCGCCTTGGTGACTCTGGATAACTTTGCGGATCGCAC
GGTCTAGCACCGGCGACGGATCATTCAAGTGTCTGCCCTATCAACTTTCGTCGGTACGGT
ATTTGCCTACCGAGGTTCTTACGGGTGACGGGGAATCAGGGTTCGATTCCGGAGAGGGAG
CCTGAGAAACGGCTACCACATCC
>HOIR5KG01AOC15__(reversed) rank=0017114 x=160.0 y=1419.5 length=441
CAAAGATTAAGCCATGCAAGTCTAAGTACGAGCTCTCGTACAGTGAAACTGCGAATGGCT
CATTAAATCAGTTATGGTTCATTTGATCGTACAGTTTACTTGGATAACTGTGGTAATTCT
AGAGCTAATACATGCGAGAAGCGCCGACCTCGCGGGAGGCGTGCATTTATCAGACCAAAA
ACCGGCCGCGTCTTCGGGCGCGTTCGCCTTGGTGACTCTGGATAACTTTGCGGATCGCAC
GGTCTAGCACCGGCGACGGATCATTCAAGTGTCTGCCCTATCAACTTTCGTCGGTACGGT
ATTTGCCTACCGAGGTTCTTACGGGTGACGGGGAATCAGGGTTCGATTCCGGAGAGGGAG
CCTGAGAAACGGCTACCACATCC
>HOIR5KG01AYPOQ__(reversed) rank=0019266 x=278.0 y=1016.5 length=441
CAAAGATTAAGCCATGCAAGTCTAAGTACGAGCTCTCGTACAGTGAAACTGCGAATGGCT
CATTAAATCAGTTATGGTTCATTTGATCGTACAGTTTACTTGGATAACTGTGGTAATTCT
AGAGCTAATACATGCGAGAAGCGCCGACCTCGCGGGAGGCGTGCATTTATCAGACCAAAA
ACCGGCCGCGTCTTCGGGCGCGTTCGCCTTGGTGACTCTGGATAACTTTGCGGATCGCAC
GGTCTAGCACCGGCGACGGATCATTCAAGTGTCTGCCCTATCAACTTTCGTCGGTACGGT
ATTTGCCTACCGAGGTTCTTACGGGTGACGGGGAATCAGGGTTCGATTCCGGAGAGGGAG
CCTGAGAAACGGCTACCACATCC
>HOIR5KG01BPUKM__(reversed) rank=0019274 x=587.0 y=1396.5 length=441
CAAAGATTAAGCCATGCAAGTCTAAGTACGAGCTCTCGTACAGTGAAACTGCGAATGGCT
CATTAAATCAGTTATGGTTCATTTGATCGTACAGTTTACTTGGATAACTGTGGTAATTCT
AGAGCTAATACATGCGAGAAGCGCCGACCTCGCGGGAGGCGTGCATTTATCAGACCAAAA
ACCGGCCGCGTCTTCGGGCGCGTTCGCCTTGGTGACTCTGGATAACTTTGCGGATCGCAC
GGTCTAGCACCGGCGACGGATCATTCAAGTGTCTGCCCTATCAACTTTCGTCGGTACGGT
ATTTGCCTACCGAGGTTCTTACGGGTGACGGGGAATCAGGGTTCGATTCCGGAGAGGGAG
CCTGAGAAACGGCTACCACATCC
>HOIR5KG01BZB5K__(reversed) rank=0006940 x=695.5 y=1718.0 length=444
CAAAGATTAAGCCATGCATGTCTAAGTACATACTTTTACATGGTGAAACCGCGAATGGCT
CATTAAATCAGTTATGGTTCCTTAGATCGTACAATCCTACTTGGATAACTGTGGTAATTC
TAGAGCTAATACATGAAACTGACGCTCCGACCCTCTGGGAAAGAGCGCGTTTATTAGAAC
AAGACCAGTCGGGGTTCTGCCCCGTACGATTGGTGATACTGGATAACTTTGTGCAGATCG
CACGGCCTCGCGCCGGCGACGTATCTTTCAAATGTCTGCCCTATCAACTGTCGATGGTAC
GTGATATGCCTACCATGGTTGTAACGGGTAACGGGGAATCAGGGTTCGATTCCGGAGAGG
GAGCATGAGAAACGGCTACCACATCC
>HOIR5KG01AMI2O__(reversed) rank=0007051 x=139.0 y=1918.0 length=444
CAAAGATTAAGCCATGCATGTCTAAGTACATACTTTTACATGGTGAAACCGCGAATGGCT
CATTAAATCAGTTATGGTTCCTTAGATCGTACAATCCTACTTGGATAACTGTGGTAATTC
TAGAGCTAATACATGAAACTGACGCTCCGACCCTCTGGGAAAGAGCGCGTTTATTAGAAC
AAGACCAGTCGGGGTTCTGCCCCGTACGATTGGTGATACTGGATAACTTTGTGCAGATCG
CACGGCCTCGCGCCGGCGACGTATCTTTCAAATGTCTGCCCTATCAACTGTCGATGGTAC
GTGATATGCCTACCATGGTTGTAACGGGTAACGGGGAATCAGGGTTCGATTCCGGAGAGG
GAGCATGAGAAACGGCTACCACATCC
>HOIR5KG01AM3YK__(reversed) rank=0007428 x=146.0 y=314.0 length=444
CAAAGATTAAGCCATGCATGTCTAAGTACATACTTTTACATGGTGAAACCGCGAATGGCT
CATTAAATCAGTTATGGTTCCTTAGATCGTACAATCCTACTTGGATAACTGTGGTAATTC
TAGAGCTAATACATGAAACTGACGCTCCGACCCTCTGGGAAAGAGCGCGTTTATTAGAAC
AAGACCAGTCGGGGTTCTGCCCCGTACGATTGGTGATACTGGATAACTTTGTGCAGATCG
CACGGCCTCGCGCCGGCGACGTATCTTTCAAATGTCTGCCCTATCAACTGTCGATGGTAC
GTGATATGCCTACCATGGTTGTAACGGGTAACGGGGAATCAGGGTTCGATTCCGGAGAGG
GAGCATGAGAAACGGCTACCACATCC
>HOIR5KG01BC06W__(reversed) rank=0007741 x=441.0 y=1462.0 length=444
CAAAGATTAAGCCATGCATGTCTAAGTACATACTTTTACATGGTGAAACCGCGAATGGCT
CATTAAATCAGTTATGGTTCCTTAGATCGTACAATCCTACTTGGATAACTGTGGTAATTC
TAGAGCTAATACATGAAACTGACGCTCCGACCCTCTGGGAAAGAGCGCGTTTATTAGAAC
AAGACCAGTCGGGGTTCTGCCCCGTACGATTGGTGATACTGGATAACTTTGTGCAGATCG
CACGGCCTCGCGCCGGCGACGTATCTTTCAAATGTCTGCCCTATCAACTGTCGATGGTAC
GTGATATGCCTACCATGGTTGTAACGGGTAACGGGGAATCAGGGTTCGATTCCGGAGAGG
GAGCATGAGAAACGGCTACCACATCC
>HOIR5KG01BFJV1__(reversed) rank=0007770 x=470.5 y=223.5 length=444
CAAAGATTAAGCCATGCATGTCTAAGTACATACTTTTACATGGTGAAACCGCGAATGGCT
CATTAAATCAGTTATGGTTCCTTAGATCGTACAATCCTACTTGGATAACTGTGGTAATTC
TAGAGCTAATACATGAAACTGACGCTCCGACCCTCTGGGAAAGAGCGCGTTTATTAGAAC
AAGACCAGTCGGGGTTCTGCCCCGTACGATTGGTGATACTGGATAACTTTGTGCAGATCG
CACGGCCTCGCGCCGGCGACGTATCTTTCAAATGTCTGCCCTATCAACTGTCGATGGTAC
GTGATATGCCTACCATGGTTGTAACGGGTAACGGGGAATCAGGGTTCGATTCCGGAGAGG
GAGCATGAGAAACGGCTACCACATCC
>HOIR5KG01AZB87__(reversed) rank=0007887 x=285.0 y=1593.0 length=444
CAAAGATTAAGCCATGCATGTCTAAGTACATACTTTTACATGGTGAAACCGCGAATGGCT
CATTAAATCAGTTATGGTTCCTTAGATCGTACAATCCTACTTGGATAACTGTGGTAATTC
TAGAGCTAATACATGAAACTGACGCTCCGACCCTCTGGGAAAGAGCGCGTTTATTAGAAC
AAGACCAGTCGGGGTTCTGCCCCGTACGATTGGTGATACTGGATAACTTTGTGCAGATCG
CACGGCCTCGCGCCGGCGACGTATCTTTCAAATGTCTGCCCTATCAACTGTCGATGGTAC
GTGATATGCCTACCATGGTTGTAACGGGTAACGGGGAATCAGGGTTCGATTCCGGAGAGG
GAGCATGAGAAACGGCTACCACATCC
>HOIR5KG01AID1J__(reversed) rank=0008000 x=92.0 y=1285.0 length=444
CAAAGATTAAGCCATGCATGTCTAAGTACATACTTTTACATGGTGAAACCGCGAATGGCT
CATTAAATCAGTTATGGTTCCTTAGATCGTACAATCCTACTTGGATAACTGTGGTAATTC
TAGAGCTAATACATGAAACTGACGCTCCGACCCTCTGGGAAAGAGCGCGTTTATTAGAAC
AAGACCAGTCGGGGTTCTGCCCCGTACGATTGGTGATACTGGATAACTTTGTGCAGATCG
CACGGCCTCGCGCCGGCGACGTATCTTTCAAATGTCTGCCCTATCAACTGTCGATGGTAC
GTGATATGCCTACCATGGTTGTAACGGGTAACGGGGAATCAGGGTTCGATTCCGGAGAGG
GAGCATGAGAAACGGCTACCACATCC
>HOIR5KG01A82KV__(reversed) rank=0008122 x=396.0 y=957.0 length=444
CAAAGATTAAGCCATGCATGTCTAAGTACATACTTTTACATGGTGAAACCGCGAATGGCT
CATTAAATCAGTTATGGTTCCTTAGATCGTACAATCCTACTTGGATAACTGTGGTAATTC
TAGAGCTAATACATGAAACTGACGCTCCGACCCTCTGGGAAAGAGCGCGTTTATTAGAAC
AAGACCAGTCGGGGTTCTGCCCCGTACGATTGGTGATACTGGATAACTTTGTGCAGATCG
CACGGCCTCGCGCCGGCGACGTATCTTTCAAATGTCTGCCCTATCAACTGTCGATGGTAC
GTGATATGCCTACCATGGTTGTAACGGGTAACGGGGAATCAGGGTTCGATTCCGGAGAGG
GAGCATGAGAAACGGCTACCACATCC
>HOIR5KG01AXKWD__(reversed) rank=0008221 x=265.0 y=1403.0 length=444
CAAAGATTAAGCCATGCATGTCTAAGTACATACTTTTACATGGTGAAACCGCGAATGGCT
CATTAAATCAGTTATGGTTCCTTAGATCGTACAATCCTACTTGGATAACTGTGGTAATTC
TAGAGCTAATACATGAAACTGACGCTCCGACCCTCTGGGAAAGAGCGCGTTTATTAGAAC
AAGACCAGTCGGGGTTCTGCCCCGTACGATTGGTGATACTGGATAACTTTGTGCAGATCG
CACGGCCTCGCGCCGGCGACGTATCTTTCAAATGTCTGCCCTATCAACTGTCGATGGTAC
GTGATATGCCTACCATGGTTGTAACGGGTAACGGGGAATCAGGGTTCGATTCCGGAGAGG
GAGCATGAGAAACGGCTACCACATCC
>HOIR5KG01AEB27__(reversed) rank=0008457 x=46.5 y=545.5 length=444
CAAAGATTAAGCCATGCATGTCTAAGTACATACTTTTACATGGTGAAACCGCGAATGGCT
CATTAAATCAGTTATGGTTCCTTAGATCGTACAATCCTACTTGGATAACTGTGGTAATTC
TAGAGCTAATACATGAAACTGACGCTCCGACCCTCTGGGAAAGAGCGCGTTTATTAGAAC
AAGACCAGTCGGGGTTCTGCCCCGTACGATTGGTGATACTGGATAACTTTGTGCAGATCG
CACGGCCTCGCGCCGGCGACGTATCTTTCAAATGTCTGCCCTATCAACTGTCGATGGTAC
GTGATATGCCTACCATGGTTGTAACGGGTAACGGGGAATCAGGGTTCGATTCCGGAGAGG
GAGCATGAGAAACGGCTACCACATCC
>HOIR5KG01ABMZF__(reversed) rank=0009968 x=15.0 y=1673.0 length=444
CAAAGATTAAGCCATGCATGTCTAAGTACATACTTTTACATGGTGAAACCGCGAATGGCT
CATTAAATCAGTTATGGTTCCTTAGATCGTACAATCCTACTTGGATAACTGTGGTAATTC
TAGAGCTAATACATGAAACTGACGCTCCGACCCTCTGGGAAAGAGCGCGTTTATTAGAAC
AAGACCAGTCGGGGTTCTGCCCCGTACGATTGGTGATACTGGATAACTTTGTGCAGATCG
CACGGCCTCGCGCCGGCGACGTATCTTTCAAATGTCTGCCCTATCAACTGTCGATGGTAC
GTGATATGCCTACCATGGTTGTAACGGGTAACGGGGAATCAGGGTTCGATTCCGGAGAGG
GAGCATGAGAAACGGCTACCACATCC
>HOIR5KG01AO1YK__(reversed) rank=0010234 x=168.0 y=922.0 length=444
CAAAGATTAAGCCATGCATGTCTAAGTACATACTTTTACATGGTGAAACCGCGAATGGCT
CATTAAATCAGTTATGGTTCCTTAGATCGTACAATCCTACTTGGATAACTGTGGTAATTC
TAGAGCTAATACATGAAACTGACGCTCCGACCCTCTGGGAAAGAGCGCGTTTATTAGAAC
AAGACCAGTCGGGGTTCTGCCCCGTACGATTGGTGATACTGGATAACTTTGTGCAGATCG
CACGGCCTCGCGCCGGCGACGTATCTTTCAAATGTCTGCCCTATCAACTGTCGATGGTAC
GTGATATGCCTACCATGGTTGTAACGGGTAACGGGGAATCAGGGTTCGATTCCGGAGAGG
GAGCATGAGAAACGGCTACCACATCC
>HOIR5KG01ANDWC__(reversed) rank=0010507 x=149.0 y=906.0 length=444
CAAAGATTAAGCCATGCATGTCTAAGTACATACTTTTACATGGTGAAACCGCGAATGGCT
CATTAAATCAGTTATGGTTCCTTAGATCGTACAATCCTACTTGGATAACTGTGGTAATTC
TAGAGCTAATACATGAAACTGACGCTCCGACCCTCTGGGAAAGAGCGCGTTTATTAGAAC
AAGACCAGTCGGGGTTCTGCCCCGTACGATTGGTGATACTGGATAACTTTGTGCAGATCG
CACGGCCTCGCGCCGGCGACGTATCTTTCAAATGTCTGCCCTATCAACTGTCGATGGTAC
GTGATATGCCTACCATGGTTGTAACGGGTAACGGGGAATCAGGGTTCGATTCCGGAGAGG
GAGCATGAGAAACGGCTACCACATCC
>HOIR5KG01BECFS__(reversed) rank=0010692 x=456.0 y=1254.0 length=444
CAAAGATTAAGCCATGCATGTCTAAGTACATACTTTTACATGGTGAAACCGCGAATGGCT
CATTAAATCAGTTATGGTTCCTTAGATCGTACAATCCTACTTGGATAACTGTGGTAATTC
TAGAGCTAATACATGAAACTGACGCTCCGACCCTCTGGGAAAGAGCGCGTTTATTAGAAC
AAGACCAGTCGGGGTTCTGCCCCGTACGATTGGTGATACTGGATAACTTTGTGCAGATCG
CACGGCCTCGCGCCGGCGACGTATCTTTCAAATGTCTGCCCTATCAACTGTCGATGGTAC
GTGATATGCCTACCATGGTTGTAACGGGTAACGGGGAATCAGGGTTCGATTCCGGAGAGG
GAGCATGAGAAACGGCTACCACATCC
>HOIR5KG01B29VU__(reversed) rank=0010893 x=740.5 y=1080.5 length=444
CAAAGATTAAGCCATGCATGTCTAAGTACATACTTTTACATGGTGAAACCGCGAATGGCT
CATTAAATCAGTTATGGTTCCTTAGATCGTACAATCCTACTTGGATAACTGTGGTAATTC
TAGAGCTAATACATGAAACTGACGCTCCGACCCTCTGGGAAAGAGCGCGTTTATTAGAAC
AAGACCAGTCGGGGTTCTGCCCCGTACGATTGGTGATACTGGATAACTTTGTGCAGATCG
CACGGCCTCGCGCCGGCGACGTATCTTTCAAATGTCTGCCCTATCAACTGTCGATGGTAC
GTGATATGCCTACCATGGTTGTAACGGGTAACGGGGAATCAGGGTTCGATTCCGGAGAGG
GAGCATGAGAAACGGCTACCACATCC
>HOIR5KG01B1YQX__(reversed) rank=0010939 x=725.5 y=1431.0 length=444
CAAAGATTAAGCCATGCATGTCTAAGTACATACTTTTACATGGTGAAACCGCGAATGGCT
CATTAAATCAGTTATGGTTCCTTAGATCGTACAATCCTACTTGGATAACTGTGGTAATTC
TAGAGCTAATACATGAAACTGACGCTCCGACCCTCTGGGAAAGAGCGCGTTTATTAGAAC
AAGACCAGTCGGGGTTCTGCCCCGTACGATTGGTGATACTGGATAACTTTGTGCAGATCG
CACGGCCTCGCGCCGGCGACGTATCTTTCAAATGTCTGCCCTATCAACTGTCGATGGTAC
GTGATATGCCTACCATGGTTGTAACGGGTAACGGGGAATCAGGGTTCGATTCCGGAGAGG
GAGCATGAGAAACGGCTACCACATCC
>HOIR5KG01A1VMA__(reversed) rank=0011284 x=314.0 y=1216.0 length=444
CAAAGATTAAGCCATGCATGTCTAAGTACATACTTTTACATGGTGAAACCGCGAATGGCT
CATTAAATCAGTTATGGTTCCTTAGATCGTACAATCCTACTTGGATAACTGTGGTAATTC
TAGAGCTAATACATGAAACTGACGCTCCGACCCTCTGGGAAAGAGCGCGTTTATTAGAAC
AAGACCAGTCGGGGTTCTGCCCCGTACGATTGGTGATACTGGATAACTTTGTGCAGATCG
CACGGCCTCGCGCCGGCGACGTATCTTTCAAATGTCTGCCCTATCAACTGTCGATGGTAC
GTGATATGCCTACCATGGTTGTAACGGGTAACGGGGAATCAGGGTTCGATTCCGGAGAGG
GAGCATGAGAAACGGCTACCACATCC
>HOIR5KG01ASHST__(reversed) rank=0011390 x=207.5 y=1675.5 length=444
CAAAGATTAAGCCATGCATGTCTAAGTACATACTTTTACATGGTGAAACCGCGAATGGCT
CATTAAATCAGTTATGGTTCCTTAGATCGTACAATCCTACTTGGATAACTGTGGTAATTC
TAGAGCTAATACATGAAACTGACGCTCCGACCCTCTGGGAAAGAGCGCGTTTATTAGAAC
AAGACCAGTCGGGGTTCTGCCCCGTACGATTGGTGATACTGGATAACTTTGTGCAGATCG
CACGGCCTCGCGCCGGCGACGTATCTTTCAAATGTCTGCCCTATCAACTGTCGATGGTAC
GTGATATGCCTACCATGGTTGTAACGGGTAACGGGGAATCAGGGTTCGATTCCGGAGAGG
GAGCATGAGAAACGGCTACCACATCC
>HOIR5KG01BV2J5__(reversed) rank=0011412 x=658.5 y=867.5 length=444
CAAAGATTAAGCCATGCATGTCTAAGTACATACTTTTACATGGTGAAACCGCGAATGGCT
CATTAAATCAGTTATGGTTCCTTAGATCGTACAATCCTACTTGGATAACTGTGGTAATTC
TAGAGCTAATACATGAAACTGACGCTCCGACCCTCTGGGAAAGAGCGCGTTTATTAGAAC
AAGACCAGTCGGGGTTCTGCCCCGTACGATTGGTGATACTGGATAACTTTGTGCAGATCG
CACGGCCTCGCGCCGGCGACGTATCTTTCAAATGTCTGCCCTATCAACTGTCGATGGTAC
GTGATATGCCTACCATGGTTGTAACGGGTAACGGGGAATCAGGGTTCGATTCCGGAGAGG
GAGCATGAGAAACGGCTACCACATCC
>HOIR5KG01ATLYD__(reversed) rank=0011897 x=220.0 y=467.0 length=444
CAAAGATTAAGCCATGCATGTCTAAGTACATACTTTTACATGGTGAAACCGCGAATGGCT
CATTAAATCAGTTATGGTTCCTTAGATCGTACAATCCTACTTGGATAACTGTGGTAATTC
TAGAGCTAATACATGAAACTGACGCTCCGACCCTCTGGGAAAGAGCGCGTTTATTAGAAC
AAGACCAGTCGGGGTTCTGCCCCGTACGATTGGTGATACTGGATAACTTTGTGCAGATCG
CACGGCCTCGCGCCGGCGACGTATCTTTCAAATGTCTGCCCTATCAACTGTCGATGGTAC
GTGATATGCCTACCATGGTTGTAACGGGTAACGGGGAATCAGGGTTCGATTCCGGAGAGG
GAGCATGAGAAACGGCTACCACATCC
>HOIR5KG01BQDOV__(reversed) rank=0012178 x=593.0 y=1597.5 length=444
CAAAGATTAAGCCATGCATGTCTAAGTACATACTTTTACATGGTGAAACCGCGAATGGCT
CATTAAATCAGTTATGGTTCCTTAGATCGTACAATCCTACTTGGATAACTGTGGTAATTC
TAGAGCTAATACATGAAACTGACGCTCCGACCCTCTGGGAAAGAGCGCGTTTATTAGAAC
AAGACCAGTCGGGGTTCTGCCCCGTACGATTGGTGATACTGGATAACTTTGTGCAGATCG
CACGGCCTCGCGCCGGCGACGTATCTTTCAAATGTCTGCCCTATCAACTGTCGATGGTAC
GTGATATGCCTACCATGGTTGTAACGGGTAACGGGGAATCAGGGTTCGATTCCGGAGAGG
GAGCATGAGAAACGGCTACCACATCC
>HOIR5KG01BANIP__(reversed) rank=0012624 x=414.0 y=1023.0 length=444
CAAAGATTAAGCCATGCATGTCTAAGTACATACTTTTACATGGTGAAACCGCGAATGGCT
CATTAAATCAGTTATGGTTCCTTAGATCGTACAATCCTACTTGGATAACTGTGGTAATTC
TAGAGCTAATACATGAAACTGACGCTCCGACCCTCTGGGAAAGAGCGCGTTTATTAGAAC
AAGACCAGTCGGGGTTCTGCCCCGTACGATTGGTGATACTGGATAACTTTGTGCAGATCG
CACGGCCTCGCGCCGGCGACGTATCTTTCAAATGTCTGCCCTATCAACTGTCGATGGTAC
GTGATATGCCTACCATGGTTGTAACGGGTAACGGGGAATCAGGGTTCGATTCCGGAGAGG
GAGCATGAGAAACGGCTACCACATCC
>HOIR5KG01AINH8__(reversed) rank=0013257 x=95.0 y=1262.0 length=444
CAAAGATTAAGCCATGCATGTCTAAGTACATACTTTTACATGGTGAAACCGCGAATGGCT
CATTAAATCAGTTATGGTTCCTTAGATCGTACAATCCTACTTGGATAACTGTGGTAATTC
TAGAGCTAATACATGAAACTGACGCTCCGACCCTCTGGGAAAGAGCGCGTTTATTAGAAC
AAGACCAGTCGGGGTTCTGCCCCGTACGATTGGTGATACTGGATAACTTTGTGCAGATCG
CACGGCCTCGCGCCGGCGACGTATCTTTCAAATGTCTGCCCTATCAACTGTCGATGGTAC
GTGATATGCCTACCATGGTTGTAACGGGTAACGGGGAATCAGGGTTCGATTCCGGAGAGG
GAGCATGAGAAACGGCTACCACATCC
>HOIR5KG01A2J5O__(reversed) rank=0013412 x=322.0 y=250.0 length=444
CAAAGATTAAGCCATGCATGTCTAAGTACATACTTTTACATGGTGAAACCGCGAATGGCT
CATTAAATCAGTTATGGTTCCTTAGATCGTACAATCCTACTTGGATAACTGTGGTAATTC
TAGAGCTAATACATGAAACTGACGCTCCGACCCTCTGGGAAAGAGCGCGTTTATTAGAAC
AAGACCAGTCGGGGTTCTGCCCCGTACGATTGGTGATACTGGATAACTTTGTGCAGATCG
CACGGCCTCGCGCCGGCGACGTATCTTTCAAATGTCTGCCCTATCAACTGTCGATGGTAC
GTGATATGCCTACCATGGTTGTAACGGGTAACGGGGAATCAGGGTTCGATTCCGGAGAGG
GAGCATGAGAAACGGCTACCACATCC
>HOIR5KG01A3GHA__(reversed) rank=0013460 x=332.5 y=1180.0 length=444
CAAAGATTAAGCCATGCATGTCTAAGTACATACTTTTACATGGTGAAACCGCGAATGGCT
CATTAAATCAGTTATGGTTCCTTAGATCGTACAATCCTACTTGGATAACTGTGGTAATTC
TAGAGCTAATACATGAAACTGACGCTCCGACCCTCTGGGAAAGAGCGCGTTTATTAGAAC
AAGACCAGTCGGGGTTCTGCCCCGTACGATTGGTGATACTGGATAACTTTGTGCAGATCG
CACGGCCTCGCGCCGGCGACGTATCTTTCAAATGTCTGCCCTATCAACTGTCGATGGTAC
GTGATATGCCTACCATGGTTGTAACGGGTAACGGGGAATCAGGGTTCGATTCCGGAGAGG
GAGCATGAGAAACGGCTACCACATCC
>HOIR5KG01AE4VW__(reversed) rank=0013505 x=55.0 y=1002.5 length=444
CAAAGATTAAGCCATGCATGTCTAAGTACATACTTTTACATGGTGAAACCGCGAATGGCT
CATTAAATCAGTTATGGTTCCTTAGATCGTACAATCCTACTTGGATAACTGTGGTAATTC
TAGAGCTAATACATGAAACTGACGCTCCGACCCTCTGGGAAAGAGCGCGTTTATTAGAAC
AAGACCAGTCGGGGTTCTGCCCCGTACGATTGGTGATACTGGATAACTTTGTGCAGATCG
CACGGCCTCGCGCCGGCGACGTATCTTTCAAATGTCTGCCCTATCAACTGTCGATGGTAC
GTGATATGCCTACCATGGTTGTAACGGGTAACGGGGAATCAGGGTTCGATTCCGGAGAGG
GAGCATGAGAAACGGCTACCACATCC
>HOIR5KG01AXA6Q__(reversed) rank=0013534 x=262.0 y=1104.0 length=444
CAAAGATTAAGCCATGCATGTCTAAGTACATACTTTTACATGGTGAAACCGCGAATGGCT
CATTAAATCAGTTATGGTTCCTTAGATCGTACAATCCTACTTGGATAACTGTGGTAATTC
TAGAGCTAATACATGAAACTGACGCTCCGACCCTCTGGGAAAGAGCGCGTTTATTAGAAC
AAGACCAGTCGGGGTTCTGCCCCGTACGATTGGTGATACTGGATAACTTTGTGCAGATCG
CACGGCCTCGCGCCGGCGACGTATCTTTCAAATGTCTGCCCTATCAACTGTCGATGGTAC
GTGATATGCCTACCATGGTTGTAACGGGTAACGGGGAATCAGGGTTCGATTCCGGAGAGG
GAGCATGAGAAACGGCTACCACATCC
>HOIR5KG01AQDL3__(reversed) rank=0013547 x=183.0 y=1241.5 length=444
CAAAGATTAAGCCATGCATGTCTAAGTACATACTTTTACATGGTGAAACCGCGAATGGCT
CATTAAATCAGTTATGGTTCCTTAGATCGTACAATCCTACTTGGATAACTGTGGTAATTC
TAGAGCTAATACATGAAACTGACGCTCCGACCCTCTGGGAAAGAGCGCGTTTATTAGAAC
AAGACCAGTCGGGGTTCTGCCCCGTACGATTGGTGATACTGGATAACTTTGTGCAGATCG
CACGGCCTCGCGCCGGCGACGTATCTTTCAAATGTCTGCCCTATCAACTGTCGATGGTAC
GTGATATGCCTACCATGGTTGTAACGGGTAACGGGGAATCAGGGTTCGATTCCGGAGAGG
GAGCATGAGAAACGGCTACCACATCC
>HOIR5KG01BLO25__(reversed) rank=0013742 x=540.0 y=175.5 length=444
CAAAGATTAAGCCATGCATGTCTAAGTACATACTTTTACATGGTGAAACCGCGAATGGCT
CATTAAATCAGTTATGGTTCCTTAGATCGTACAATCCTACTTGGATAACTGTGGTAATTC
TAGAGCTAATACATGAAACTGACGCTCCGACCCTCTGGGAAAGAGCGCGTTTATTAGAAC
AAGACCAGTCGGGGTTCTGCCCCGTACGATTGGTGATACTGGATAACTTTGTGCAGATCG
CACGGCCTCGCGCCGGCGACGTATCTTTCAAATGTCTGCCCTATCAACTGTCGATGGTAC
GTGATATGCCTACCATGGTTGTAACGGGTAACGGGGAATCAGGGTTCGATTCCGGAGAGG
GAGCATGAGAAACGGCTACCACATCC
>HOIR5KG01A8I22__(reversed) rank=0013911 x=390.0 y=268.0 length=444
CAAAGATTAAGCCATGCATGTCTAAGTACATACTTTTACATGGTGAAACCGCGAATGGCT
CATTAAATCAGTTATGGTTCCTTAGATCGTACAATCCTACTTGGATAACTGTGGTAATTC
TAGAGCTAATACATGAAACTGACGCTCCGACCCTCTGGGAAAGAGCGCGTTTATTAGAAC
AAGACCAGTCGGGGTTCTGCCCCGTACGATTGGTGATACTGGATAACTTTGTGCAGATCG
CACGGCCTCGCGCCGGCGACGTATCTTTCAAATGTCTGCCCTATCAACTGTCGATGGTAC
GTGATATGCCTACCATGGTTGTAACGGGTAACGGGGAATCAGGGTTCGATTCCGGAGAGG
GAGCATGAGAAACGGCTACCACATCC
>HOIR5KG01BLYK9__(reversed) rank=0014147 x=543.0 y=203.0 length=444
CAAAGATTAAGCCATGCATGTCTAAGTACATACTTTTACATGGTGAAACCGCGAATGGCT
CATTAAATCAGTTATGGTTCCTTAGATCGTACAATCCTACTTGGATAACTGTGGTAATTC
TAGAGCTAATACATGAAACTGACGCTCCGACCCTCTGGGAAAGAGCGCGTTTATTAGAAC
AAGACCAGTCGGGGTTCTGCCCCGTACGATTGGTGATACTGGATAACTTTGTGCAGATCG
CACGGCCTCGCGCCGGCGACGTATCTTTCAAATGTCTGCCCTATCAACTGTCGATGGTAC
GTGATATGCCTACCATGGTTGTAACGGGTAACGGGGAATCAGGGTTCGATTCCGGAGAGG
GAGCATGAGAAACGGCTACCACATCC
>HOIR5KG01BJVF6__(reversed) rank=0014451 x=519.0 y=1124.5 length=444
CAAAGATTAAGCCATGCATGTCTAAGTACATACTTTTACATGGTGAAACCGCGAATGGCT
CATTAAATCAGTTATGGTTCCTTAGATCGTACAATCCTACTTGGATAACTGTGGTAATTC
TAGAGCTAATACATGAAACTGACGCTCCGACCCTCTGGGAAAGAGCGCGTTTATTAGAAC
AAGACCAGTCGGGGTTCTGCCCCGTACGATTGGTGATACTGGATAACTTTGTGCAGATCG
CACGGCCTCGCGCCGGCGACGTATCTTTCAAATGTCTGCCCTATCAACTGTCGATGGTAC
GTGATATGCCTACCATGGTTGTAACGGGTAACGGGGAATCAGGGTTCGATTCCGGAGAGG
GAGCATGAGAAACGGCTACCACATCC
>HOIR5KG01BPJ5G__(reversed) rank=0014664 x=584.0 y=178.0 length=444
CAAAGATTAAGCCATGCATGTCTAAGTACATACTTTTACATGGTGAAACCGCGAATGGCT
CATTAAATCAGTTATGGTTCCTTAGATCGTACAATCCTACTTGGATAACTGTGGTAATTC
TAGAGCTAATACATGAAACTGACGCTCCGACCCTCTGGGAAAGAGCGCGTTTATTAGAAC
AAGACCAGTCGGGGTTCTGCCCCGTACGATTGGTGATACTGGATAACTTTGTGCAGATCG
CACGGCCTCGCGCCGGCGACGTATCTTTCAAATGTCTGCCCTATCAACTGTCGATGGTAC
GTGATATGCCTACCATGGTTGTAACGGGTAACGGGGAATCAGGGTTCGATTCCGGAGAGG
GAGCATGAGAAACGGCTACCACATCC
>HOIR5KG01BA2VD__(reversed) rank=0014674 x=419.0 y=439.0 length=444
CAAAGATTAAGCCATGCATGTCTAAGTACATACTTTTACATGGTGAAACCGCGAATGGCT
CATTAAATCAGTTATGGTTCCTTAGATCGTACAATCCTACTTGGATAACTGTGGTAATTC
TAGAGCTAATACATGAAACTGACGCTCCGACCCTCTGGGAAAGAGCGCGTTTATTAGAAC
AAGACCAGTCGGGGTTCTGCCCCGTACGATTGGTGATACTGGATAACTTTGTGCAGATCG
CACGGCCTCGCGCCGGCGACGTATCTTTCAAATGTCTGCCCTATCAACTGTCGATGGTAC
GTGATATGCCTACCATGGTTGTAACGGGTAACGGGGAATCAGGGTTCGATTCCGGAGAGG
GAGCATGAGAAACGGCTACCACATCC
>HOIR5KG01AGSSQ__(reversed) rank=0014699 x=74.0 y=824.0 length=444
CAAAGATTAAGCCATGCATGTCTAAGTACATACTTTTACATGGTGAAACCGCGAATGGCT
CATTAAATCAGTTATGGTTCCTTAGATCGTACAATCCTACTTGGATAACTGTGGTAATTC
TAGAGCTAATACATGAAACTGACGCTCCGACCCTCTGGGAAAGAGCGCGTTTATTAGAAC
AAGACCAGTCGGGGTTCTGCCCCGTACGATTGGTGATACTGGATAACTTTGTGCAGATCG
CACGGCCTCGCGCCGGCGACGTATCTTTCAAATGTCTGCCCTATCAACTGTCGATGGTAC
GTGATATGCCTACCATGGTTGTAACGGGTAACGGGGAATCAGGGTTCGATTCCGGAGAGG
GAGCATGAGAAACGGCTACCACATCC
>HOIR5KG01BWOW0__(reversed) rank=0014741 x=665.0 y=1170.0 length=444
CAAAGATTAAGCCATGCATGTCTAAGTACATACTTTTACATGGTGAAACCGCGAATGGCT
CATTAAATCAGTTATGGTTCCTTAGATCGTACAATCCTACTTGGATAACTGTGGTAATTC
TAGAGCTAATACATGAAACTGACGCTCCGACCCTCTGGGAAAGAGCGCGTTTATTAGAAC
AAGACCAGTCGGGGTTCTGCCCCGTACGATTGGTGATACTGGATAACTTTGTGCAGATCG
CACGGCCTCGCGCCGGCGACGTATCTTTCAAATGTCTGCCCTATCAACTGTCGATGGTAC
GTGATATGCCTACCATGGTTGTAACGGGTAACGGGGAATCAGGGTTCGATTCCGGAGAGG
GAGCATGAGAAACGGCTACCACATCC
>HOIR5KG01BWFJI__(reversed) rank=0015400 x=662.5 y=1308.0 length=444
CAAAGATTAAGCCATGCATGTCTAAGTACATACTTTTACATGGTGAAACCGCGAATGGCT
CATTAAATCAGTTATGGTTCCTTAGATCGTACAATCCTACTTGGATAACTGTGGTAATTC
TAGAGCTAATACATGAAACTGACGCTCCGACCCTCTGGGAAAGAGCGCGTTTATTAGAAC
AAGACCAGTCGGGGTTCTGCCCCGTACGATTGGTGATACTGGATAACTTTGTGCAGATCG
CACGGCCTCGCGCCGGCGACGTATCTTTCAAATGTCTGCCCTATCAACTGTCGATGGTAC
GTGATATGCCTACCATGGTTGTAACGGGTAACGGGGAATCAGGGTTCGATTCCGGAGAGG
GAGCATGAGAAACGGCTACCACATCC
>HOIR5KG01BKQH3__(reversed) rank=0015499 x=529.0 y=409.0 length=444
CAAAGATTAAGCCATGCATGTCTAAGTACATACTTTTACATGGTGAAACCGCGAATGGCT
CATTAAATCAGTTATGGTTCCTTAGATCGTACAATCCTACTTGGATAACTGTGGTAATTC
TAGAGCTAATACATGAAACTGACGCTCCGACCCTCTGGGAAAGAGCGCGTTTATTAGAAC
AAGACCAGTCGGGGTTCTGCCCCGTACGATTGGTGATACTGGATAACTTTGTGCAGATCG
CACGGCCTCGCGCCGGCGACGTATCTTTCAAATGTCTGCCCTATCAACTGTCGATGGTAC
GTGATATGCCTACCATGGTTGTAACGGGTAACGGGGAATCAGGGTTCGATTCCGGAGAGG
GAGCATGAGAAACGGCTACCACATCC
>HOIR5KG01AFUMW__(reversed) rank=0015912 x=63.5 y=1606.0 length=444
CAAAGATTAAGCCATGCATGTCTAAGTACATACTTTTACATGGTGAAACCGCGAATGGCT
CATTAAATCAGTTATGGTTCCTTAGATCGTACAATCCTACTTGGATAACTGTGGTAATTC
TAGAGCTAATACATGAAACTGACGCTCCGACCCTCTGGGAAAGAGCGCGTTTATTAGAAC
AAGACCAGTCGGGGTTCTGCCCCGTACGATTGGTGATACTGGATAACTTTGTGCAGATCG
CACGGCCTCGCGCCGGCGACGTATCTTTCAAATGTCTGCCCTATCAACTGTCGATGGTAC
GTGATATGCCTACCATGGTTGTAACGGGTAACGGGGAATCAGGGTTCGATTCCGGAGAGG
GAGCATGAGAAACGGCTACCACATCC
>HOIR5KG01ADSQG__(reversed) rank=0015983 x=40.0 y=38.0 length=444
CAAAGATTAAGCCATGCATGTCTAAGTACATACTTTTACATGGTGAAACCGCGAATGGCT
CATTAAATCAGTTATGGTTCCTTAGATCGTACAATCCTACTTGGATAACTGTGGTAATTC
TAGAGCTAATACATGAAACTGACGCTCCGACCCTCTGGGAAAGAGCGCGTTTATTAGAAC
AAGACCAGTCGGGGTTCTGCCCCGTACGATTGGTGATACTGGATAACTTTGTGCAGATCG
CACGGCCTCGCGCCGGCGACGTATCTTTCAAATGTCTGCCCTATCAACTGTCGATGGTAC
GTGATATGCCTACCATGGTTGTAACGGGTAACGGGGAATCAGGGTTCGATTCCGGAGAGG
GAGCATGAGAAACGGCTACCACATCC
>HOIR5KG01BDDH9__(reversed) rank=0016024 x=445.0 y=1039.5 length=444
CAAAGATTAAGCCATGCATGTCTAAGTACATACTTTTACATGGTGAAACCGCGAATGGCT
CATTAAATCAGTTATGGTTCCTTAGATCGTACAATCCTACTTGGATAACTGTGGTAATTC
TAGAGCTAATACATGAAACTGACGCTCCGACCCTCTGGGAAAGAGCGCGTTTATTAGAAC
AAGACCAGTCGGGGTTCTGCCCCGTACGATTGGTGATACTGGATAACTTTGTGCAGATCG
CACGGCCTCGCGCCGGCGACGTATCTTTCAAATGTCTGCCCTATCAACTGTCGATGGTAC
GTGATATGCCTACCATGGTTGTAACGGGTAACGGGGAATCAGGGTTCGATTCCGGAGAGG
GAGCATGAGAAACGGCTACCACATCC
>HOIR5KG01AKK37__(reversed) rank=0016498 x=117.0 y=1365.5 length=444
CAAAGATTAAGCCATGCATGTCTAAGTACATACTTTTACATGGTGAAACCGCGAATGGCT
CATTAAATCAGTTATGGTTCCTTAGATCGTACAATCCTACTTGGATAACTGTGGTAATTC
TAGAGCTAATACATGAAACTGACGCTCCGACCCTCTGGGAAAGAGCGCGTTTATTAGAAC
AAGACCAGTCGGGGTTCTGCCCCGTACGATTGGTGATACTGGATAACTTTGTGCAGATCG
CACGGCCTCGCGCCGGCGACGTATCTTTCAAATGTCTGCCCTATCAACTGTCGATGGTAC
GTGATATGCCTACCATGGTTGTAACGGGTAACGGGGAATCAGGGTTCGATTCCGGAGAGG
GAGCATGAGAAACGGCTACCACATCC
>HOIR5KG01A3GKC__(reversed) rank=0016716 x=332.5 y=1290.0 length=444
CAAAGATTAAGCCATGCATGTCTAAGTACATACTTTTACATGGTGAAACCGCGAATGGCT
CATTAAATCAGTTATGGTTCCTTAGATCGTACAATCCTACTTGGATAACTGTGGTAATTC
TAGAGCTAATACATGAAACTGACGCTCCGACCCTCTGGGAAAGAGCGCGTTTATTAGAAC
AAGACCAGTCGGGGTTCTGCCCCGTACGATTGGTGATACTGGATAACTTTGTGCAGATCG
CACGGCCTCGCGCCGGCGACGTATCTTTCAAATGTCTGCCCTATCAACTGTCGATGGTAC
GTGATATGCCTACCATGGTTGTAACGGGTAACGGGGAATCAGGGTTCGATTCCGGAGAGG
GAGCATGAGAAACGGCTACCACATCC
>HOIR5KG01BNWXN__(reversed) rank=0017354 x=565.0 y=1257.0 length=444
CAAAGATTAAGCCATGCATGTCTAAGTACATACTTTTACATGGTGAAACCGCGAATGGCT
CATTAAATCAGTTATGGTTCCTTAGATCGTACAATCCTACTTGGATAACTGTGGTAATTC
TAGAGCTAATACATGAAACTGACGCTCCGACCCTCTGGGAAAGAGCGCGTTTATTAGAAC
AAGACCAGTCGGGGTTCTGCCCCGTACGATTGGTGATACTGGATAACTTTGTGCAGATCG
CACGGCCTCGCGCCGGCGACGTATCTTTCAAATGTCTGCCCTATCAACTGTCGATGGTAC
GTGATATGCCTACCATGGTTGTAACGGGTAACGGGGAATCAGGGTTCGATTCCGGAGAGG
GAGCATGAGAAACGGCTACCACATCC
>HOIR5KG01B09N4__(reversed) rank=0017483 x=717.5 y=1698.5 length=444
CAAAGATTAAGCCATGCATGTCTAAGTACATACTTTTACATGGTGAAACCGCGAATGGCT
CATTAAATCAGTTATGGTTCCTTAGATCGTACAATCCTACTTGGATAACTGTGGTAATTC
TAGAGCTAATACATGAAACTGACGCTCCGACCCTCTGGGAAAGAGCGCGTTTATTAGAAC
AAGACCAGTCGGGGTTCTGCCCCGTACGATTGGTGATACTGGATAACTTTGTGCAGATCG
CACGGCCTCGCGCCGGCGACGTATCTTTCAAATGTCTGCCCTATCAACTGTCGATGGTAC
GTGATATGCCTACCATGGTTGTAACGGGTAACGGGGAATCAGGGTTCGATTCCGGAGAGG
GAGCATGAGAAACGGCTACCACATCC
>HOIR5KG01AH09C__(reversed) rank=0017738 x=88.0 y=1102.0 length=444
CAAAGATTAAGCCATGCATGTCTAAGTACATACTTTTACATGGTGAAACCGCGAATGGCT
CATTAAATCAGTTATGGTTCCTTAGATCGTACAATCCTACTTGGATAACTGTGGTAATTC
TAGAGCTAATACATGAAACTGACGCTCCGACCCTCTGGGAAAGAGCGCGTTTATTAGAAC
AAGACCAGTCGGGGTTCTGCCCCGTACGATTGGTGATACTGGATAACTTTGTGCAGATCG
CACGGCCTCGCGCCGGCGACGTATCTTTCAAATGTCTGCCCTATCAACTGTCGATGGTAC
GTGATATGCCTACCATGGTTGTAACGGGTAACGGGGAATCAGGGTTCGATTCCGGAGAGG
GAGCATGAGAAACGGCTACCACATCC
>HOIR5KG01BRRDI__(reversed) rank=0018460 x=609.5 y=452.0 length=444
CAAAGATTAAGCCATGCATGTCTAAGTACATACTTTTACATGGTGAAACCGCGAATGGCT
CATTAAATCAGTTATGGTTCCTTAGATCGTACAATCCTACTTGGATAACTGTGGTAATTC
TAGAGCTAATACATGAAACTGACGCTCCGACCCTCTGGGAAAGAGCGCGTTTATTAGAAC
AAGACCAGTCGGGGTTCTGCCCCGTACGATTGGTGATACTGGATAACTTTGTGCAGATCG
CACGGCCTCGCGCCGGCGACGTATCTTTCAAATGTCTGCCCTATCAACTGTCGATGGTAC
GTGATATGCCTACCATGGTTGTAACGGGTAACGGGGAATCAGGGTTCGATTCCGGAGAGG
GAGCATGAGAAACGGCTACCACATCC
>HOIR5KG01AL6A6__(reversed) rank=0018494 x=135.0 y=1760.0 length=444
CAAAGATTAAGCCATGCATGTCTAAGTACATACTTTTACATGGTGAAACCGCGAATGGCT
CATTAAATCAGTTATGGTTCCTTAGATCGTACAATCCTACTTGGATAACTGTGGTAATTC
TAGAGCTAATACATGAAACTGACGCTCCGACCCTCTGGGAAAGAGCGCGTTTATTAGAAC
AAGACCAGTCGGGGTTCTGCCCCGTACGATTGGTGATACTGGATAACTTTGTGCAGATCG
CACGGCCTCGCGCCGGCGACGTATCTTTCAAATGTCTGCCCTATCAACTGTCGATGGTAC
GTGATATGCCTACCATGGTTGTAACGGGTAACGGGGAATCAGGGTTCGATTCCGGAGAGG
GAGCATGAGAAACGGCTACCACATCC
>HOIR5KG01ABO5P__(reversed) rank=0018505 x=16.0 y=395.0 length=444
CAAAGATTAAGCCATGCATGTCTAAGTACATACTTTTACATGGTGAAACCGCGAATGGCT
CATTAAATCAGTTATGGTTCCTTAGATCGTACAATCCTACTTGGATAACTGTGGTAATTC
TAGAGCTAATACATGAAACTGACGCTCCGACCCTCTGGGAAAGAGCGCGTTTATTAGAAC
AAGACCAGTCGGGGTTCTGCCCCGTACGATTGGTGATACTGGATAACTTTGTGCAGATCG
CACGGCCTCGCGCCGGCGACGTATCTTTCAAATGTCTGCCCTATCAACTGTCGATGGTAC
GTGATATGCCTACCATGGTTGTAACGGGTAACGGGGAATCAGGGTTCGATTCCGGAGAGG
GAGCATGAGAAACGGCTACCACATCC
>HOIR5KG01BA88Y__(reversed) rank=0018872 x=421.0 y=512.0 length=444
CAAAGATTAAGCCATGCATGTCTAAGTACATACTTTTACATGGTGAAACCGCGAATGGCT
CATTAAATCAGTTATGGTTCCTTAGATCGTACAATCCTACTTGGATAACTGTGGTAATTC
TAGAGCTAATACATGAAACTGACGCTCCGACCCTCTGGGAAAGAGCGCGTTTATTAGAAC
AAGACCAGTCGGGGTTCTGCCCCGTACGATTGGTGATACTGGATAACTTTGTGCAGATCG
CACGGCCTCGCGCCGGCGACGTATCTTTCAAATGTCTGCCCTATCAACTGTCGATGGTAC
GTGATATGCCTACCATGGTTGTAACGGGTAACGGGGAATCAGGGTTCGATTCCGGAGAGG
GAGCATGAGAAACGGCTACCACATCC
>HOIR5KG01A0KQ2__(reversed) rank=0019634 x=299.5 y=1916.0 length=444
CAAAGATTAAGCCATGCATGTCTAAGTACATACTTTTACATGGTGAAACCGCGAATGGCT
CATTAAATCAGTTATGGTTCCTTAGATCGTACAATCCTACTTGGATAACTGTGGTAATTC
TAGAGCTAATACATGAAACTGACGCTCCGACCCTCTGGGAAAGAGCGCGTTTATTAGAAC
AAGACCAGTCGGGGTTCTGCCCCGTACGATTGGTGATACTGGATAACTTTGTGCAGATCG
CACGGCCTCGCGCCGGCGACGTATCTTTCAAATGTCTGCCCTATCAACTGTCGATGGTAC
GTGATATGCCTACCATGGTTGTAACGGGTAACGGGGAATCAGGGTTCGATTCCGGAGAGG
GAGCATGAGAAACGGCTACCACATCC
>HOIR5KG01AANME__(reversed) rank=0019677 x=4.0 y=900.0 length=444
CAAAGATTAAGCCATGCATGTCTAAGTACATACTTTTACATGGTGAAACCGCGAATGGCT
CATTAAATCAGTTATGGTTCCTTAGATCGTACAATCCTACTTGGATAACTGTGGTAATTC
TAGAGCTAATACATGAAACTGACGCTCCGACCCTCTGGGAAAGAGCGCGTTTATTAGAAC
AAGACCAGTCGGGGTTCTGCCCCGTACGATTGGTGATACTGGATAACTTTGTGCAGATCG
CACGGCCTCGCGCCGGCGACGTATCTTTCAAATGTCTGCCCTATCAACTGTCGATGGTAC
GTGATATGCCTACCATGGTTGTAACGGGTAACGGGGAATCAGGGTTCGATTCCGGAGAGG
GAGCATGAGAAACGGCTACCACATCC
>HOIR5KG01AC4PF__(reversed) rank=0020107 x=32.5 y=1665.0 length=444
CAAAGATTAAGCCATGCATGTCTAAGTACATACTTTTACATGGTGAAACCGCGAATGGCT
CATTAAATCAGTTATGGTTCCTTAGATCGTACAATCCTACTTGGATAACTGTGGTAATTC
TAGAGCTAATACATGAAACTGACGCTCCGACCCTCTGGGAAAGAGCGCGTTTATTAGAAC
AAGACCAGTCGGGGTTCTGCCCCGTACGATTGGTGATACTGGATAACTTTGTGCAGATCG
CACGGCCTCGCGCCGGCGACGTATCTTTCAAATGTCTGCCCTATCAACTGTCGATGGTAC
GTGATATGCCTACCATGGTTGTAACGGGTAACGGGGAATCAGGGTTCGATTCCGGAGAGG
GAGCATGAGAAACGGCTACCACATCC
>HOIR5KG01AQTP4__(reversed) rank=0020152 x=188.5 y=1642.0 length=444
CAAAGATTAAGCCATGCATGTCTAAGTACATACTTTTACATGGTGAAACCGCGAATGGCT
CATTAAATCAGTTATGGTTCCTTAGATCGTACAATCCTACTTGGATAACTGTGGTAATTC
TAGAGCTAATACATGAAACTGACGCTCCGACCCTCTGGGAAAGAGCGCGTTTATTAGAAC
AAGACCAGTCGGGGTTCTGCCCCGTACGATTGGTGATACTGGATAACTTTGTGCAGATCG
CACGGCCTCGCGCCGGCGACGTATCTTTCAAATGTCTGCCCTATCAACTGTCGATGGTAC
GTGATATGCCTACCATGGTTGTAACGGGTAACGGGGAATCAGGGTTCGATTCCGGAGAGG
GAGCATGAGAAACGGCTACCACATCC
>HOIR5KG01A2RHD__(reversed) rank=0020286 x=324.0 y=1551.0 length=444
CAAAGATTAAGCCATGCATGTCTAAGTACATACTTTTACATGGTGAAACCGCGAATGGCT
CATTAAATCAGTTATGGTTCCTTAGATCGTACAATCCTACTTGGATAACTGTGGTAATTC
TAGAGCTAATACATGAAACTGACGCTCCGACCCTCTGGGAAAGAGCGCGTTTATTAGAAC
AAGACCAGTCGGGGTTCTGCCCCGTACGATTGGTGATACTGGATAACTTTGTGCAGATCG
CACGGCCTCGCGCCGGCGACGTATCTTTCAAATGTCTGCCCTATCAACTGTCGATGGTAC
GTGATATGCCTACCATGGTTGTAACGGGTAACGGGGAATCAGGGTTCGATTCCGGAGAGG
GAGCATGAGAAACGGCTACCACATCC
>HOIR5KG01AUO0L__(reversed) rank=0006971 x=232.5 y=1939.5 length=440
AAAGATTAAGCCATGCATGTCCAAGTACAAGCTTTCAAAAGCGAAACTGCGGATGGCTCA
TTAAATCAGTTATGGTTCCTTGGAGCGCATCCCCTTACATGGATAACTGTGGTAATTCTA
GAGCTAATACATGCAATCAAGCGCCGACCTTACGGGAGGCGTGCTCTTATTAGGAACAAG
ACCAACCCGGGTCCGCCCGGCTCCGTTGGTGAACTCTGGATAACCTGGCCGATCGCACGG
TCTCTGCACCGGCGACGGATCCTTCGAATGTCTGCCCTATCAACTTTCGATGGTACGTTA
TGCGCCTACCATGGTCGTAACGGGTAACGGAGAATCAGGGTTCGATTCCGGAGAGGGAGC
TTGAGAAACGGCTACCACATCC
>HOIR5KG01BEFZG__(reversed) rank=0012044 x=457.0 y=1754.0 length=440
AAAGATTAAGCCATGCATGTCCAAGTACAAGCTTTCAAAAGCGAAACTGCGGATGGCTCA
TTAAATCAGTTATGGTTCCTTGGAGCGCATCCCCTTACATGGATAACTGTGGTAATTCTA
GAGCTAATACATGCAATCAAGCGCCGACCTTACGGGAGGCGTGCTCTTATTAGGAACAAG
ACCAACCCGGGTCCGCCCGGCTCCGTTGGTGAACTCTGGATAACCTGGCCGATCGCACGG
TCTCTGCACCGGCGACGGATCCTTCGAATGTCTGCCCTATCAACTTTCGATGGTACGTTA
TGCGCCTACCATGGTCGTAACGGGTAACGGAGAATCAGGGTTCGATTCCGGAGAGGGAGC
TTGAGAAACGGCTACCACATCC
>HOIR5KG01A56Q9__(reversed) rank=0013360 x=363.0 y=1571.5 length=440
AAAGATTAAGCCATGCATGTCCAAGTACAAGCTTTCAAAAGCGAAACTGCGGATGGCTCA
TTAAATCAGTTATGGTTCCTTGGAGCGCATCCCCTTACATGGATAACTGTGGTAATTCTA
GAGCTAATACATGCAATCAAGCGCCGACCTTACGGGAGGCGTGCTCTTATTAGGAACAAG
ACCAACCCGGGTCCGCCCGGCTCCGTTGGTGAACTCTGGATAACCTGGCCGATCGCACGG
TCTCTGCACCGGCGACGGATCCTTCGAATGTCTGCCCTATCAACTTTCGATGGTACGTTA
TGCGCCTACCATGGTCGTAACGGGTAACGGAGAATCAGGGTTCGATTCCGGAGAGGGAGC
TTGAGAAACGGCTACCACATCC
>HOIR5KG01BHEX5__(reversed) rank=0016865 x=491.0 y=1115.0 length=440
AAAGATTAAGCCATGCATGTCCAAGTACAAGCTTTCAAAAGCGAAACTGCGGATGGCTCA
TTAAATCAGTTATGGTTCCTTGGAGCGCATCCCCTTACATGGATAACTGTGGTAATTCTA
GAGCTAATACATGCAATCAAGCGCCGACCTTACGGGAGGCGTGCTCTTATTAGGAACAAG
ACCAACCCGGGTCCGCCCGGCTCCGTTGGTGAACTCTGGATAACCTGGCCGATCGCACGG
TCTCTGCACCGGCGACGGATCCTTCGAATGTCTGCCCTATCAACTTTCGATGGTACGTTA
TGCGCCTACCATGGTCGTAACGGGTAACGGAGAATCAGGGTTCGATTCCGGAGAGGGAGC
TTGAGAAACGGCTACCACATCC
>HOIR5KG01ABPHP__(reversed) rank=0019691 x=16.0 y=827.5 length=440
AAAGATTAAGCCATGCATGTCCAAGTACAAGCTTTCAAAAGCGAAACTGCGGATGGCTCA
TTAAATCAGTTATGGTTCCTTGGAGCGCATCCCCTTACATGGATAACTGTGGTAATTCTA
GAGCTAATACATGCAATCAAGCGCCGACCTTACGGGAGGCGTGCTCTTATTAGGAACAAG
ACCAACCCGGGTCCGCCCGGCTCCGTTGGTGAACTCTGGATAACCTGGCCGATCGCACGG
TCTCTGCACCGGCGACGGATCCTTCGAATGTCTGCCCTATCAACTTTCGATGGTACGTTA
TGCGCCTACCATGGTCGTAACGGGTAACGGAGAATCAGGGTTCGATTCCGGAGAGGGAGC
TTGAGAAACGGCTACCACATCC
>HOIR5KG01AROP2__(reversed) rank=0006987 x=198.0 y=856.0 length=444
CAAAGATTAAGCCATGCATGTCTAAGTACATACTTTTACATGGTGAAACCGCGAATGGCT
CATTAAATCAGTTATGGTTCCTTAGATCGTACAATCCTACTTGGATAACTGTGGTAATTC
TAGAGCTAATACATGAAACTGACGCTCCGACCCTCTGGGAAAGAGCGCGTTTATTAGAAC
AAGACCAGTCGGGGTTCTGCCCCGTACGATTGGTGATACTGGATAACTTTGTGCAGATCG
CACGGCCTCGCGCCGGCGACGTATCTTTCAAATGTCTGCCCTATCAACTGTCGATGGTAC
GTGATATGCCTACCATGGTTGTAACGGGTAACGGGGAATCAGGGTTCGATTCCGGAGAGG
GAGCATGAGAAACGGCTACCACATCC
>HOIR5KG01BCUTG__(reversed) rank=0007103 x=439.0 y=1394.0 length=445
CAAAGATTAAGCCATGCATGTCTAAGTACATACTTTTACATGGTGAAACCGCGAATGGCT
CATTAAATCAGTTATGGTTCCTTAGATCGTACAATCCTACTTGGATAACTGTGGTAATTC
TAGAGCTAATACATGAAAAAGGTCTCCGACCTGACGGAAAGAGAGCGTTTATTACAACAA
GACCAGTCGGGGTCGCAAGGCCCCGTCATATTGGTGAAACTGAATAACTTTGTGCAGATC
GCACGGCCTCGCGCCGGCGACAAATCTTTCAAATGTCTGCCCTATCAACTGACGATGGTA
CGTGATATGCCTACCATGGTTGTAACGGGTAACGGAGAATCAGGGTTCGATTCCGGAGAG
GGAGCATGAGAAACGGCTACCACATCC
>HOIR5KG01AIDPZ__(reversed) rank=0007419 x=92.0 y=869.5 length=445
CAAAGATTAAGCCATGCATGTCTAAGTACATACTTTTACATGGTGAAACCGCGAATGGCT
CATTAAATCAGTTATGGTTCCTTAGATCGTACAATCCTACTTGGATAACTGTGGTAATTC
TAGAGCTAATACATGAAAAAGGTCTCCGACCTGACGGAAAGAGAGCGTTTATTACAACAA
GACCAGTCGGGGTCGCAAGGCCCCGTCATATTGGTGAAACTGAATAACTTTGTGCAGATC
GCACGGCCTCGCGCCGGCGACAAATCTTTCAAATGTCTGCCCTATCAACTGACGATGGTA
CGTGATATGCCTACCATGGTTGTAACGGGTAACGGAGAATCAGGGTTCGATTCCGGAGAG
GGAGCATGAGAAACGGCTACCACATCC
>HOIR5KG01BF0E9__(reversed) rank=0008939 x=475.5 y=1171.0 length=445
CAAAGATTAAGCCATGCATGTCTAAGTACATACTTTTACATGGTGAAACCGCGAATGGCT
CATTAAATCAGTTATGGTTCCTTAGATCGTACAATCCTACTTGGATAACTGTGGTAATTC
TAGAGCTAATACATGAAAAAGGTCTCCGACCTGACGGAAAGAGAGCGTTTATTACAACAA
GACCAGTCGGGGTCGCAAGGCCCCGTCATATTGGTGAAACTGAATAACTTTGTGCAGATC
GCACGGCCTCGCGCCGGCGACAAATCTTTCAAATGTCTGCCCTATCAACTGACGATGGTA
CGTGATATGCCTACCATGGTTGTAACGGGTAACGGAGAATCAGGGTTCGATTCCGGAGAG
GGAGCATGAGAAACGGCTACCACATCC
>HOIR5KG01ARLZL__(reversed) rank=0009087 x=197.5 y=1407.0 length=445
CAAAGATTAAGCCATGCATGTCTAAGTACATACTTTTACATGGTGAAACCGCGAATGGCT
CATTAAATCAGTTATGGTTCCTTAGATCGTACAATCCTACTTGGATAACTGTGGTAATTC
TAGAGCTAATACATGAAAAAGGTCTCCGACCTGACGGAAAGAGAGCGTTTATTACAACAA
GACCAGTCGGGGTCGCAAGGCCCCGTCATATTGGTGAAACTGAATAACTTTGTGCAGATC
GCACGGCCTCGCGCCGGCGACAAATCTTTCAAATGTCTGCCCTATCAACTGACGATGGTA
CGTGATATGCCTACCATGGTTGTAACGGGTAACGGAGAATCAGGGTTCGATTCCGGAGAG
GGAGCATGAGAAACGGCTACCACATCC
>HOIR5KG01AC0ZS__(reversed) rank=0012922 x=31.5 y=950.5 length=445
CAAAGATTAAGCCATGCATGTCTAAGTACATACTTTTACATGGTGAAACCGCGAATGGCT
CATTAAATCAGTTATGGTTCCTTAGATCGTACAATCCTACTTGGATAACTGTGGTAATTC
TAGAGCTAATACATGAAAAAGGTCTCCGACCTGACGGAAAGAGAGCGTTTATTACAACAA
GACCAGTCGGGGTCGCAAGGCCCCGTCATATTGGTGAAACTGAATAACTTTGTGCAGATC
GCACGGCCTCGCGCCGGCGACAAATCTTTCAAATGTCTGCCCTATCAACTGACGATGGTA
CGTGATATGCCTACCATGGTTGTAACGGGTAACGGAGAATCAGGGTTCGATTCCGGAGAG
GGAGCATGAGAAACGGCTACCACATCC
>HOIR5KG01BBFSE__(reversed) rank=0016069 x=423.0 y=796.0 length=445
CAAAGATTAAGCCATGCATGTCTAAGTACATACTTTTACATGGTGAAACCGCGAATGGCT
CATTAAATCAGTTATGGTTCCTTAGATCGTACAATCCTACTTGGATAACTGTGGTAATTC
TAGAGCTAATACATGAAAAAGGTCTCCGACCTGACGGAAAGAGAGCGTTTATTACAACAA
GACCAGTCGGGGTCGCAAGGCCCCGTCATATTGGTGAAACTGAATAACTTTGTGCAGATC
GCACGGCCTCGCGCCGGCGACAAATCTTTCAAATGTCTGCCCTATCAACTGACGATGGTA
CGTGATATGCCTACCATGGTTGTAACGGGTAACGGAGAATCAGGGTTCGATTCCGGAGAG
GGAGCATGAGAAACGGCTACCACATCC
>HOIR5KG01BSGHO__(reversed) rank=0016096 x=617.0 y=234.0 length=445
CAAAGATTAAGCCATGCATGTCTAAGTACATACTTTTACATGGTGAAACCGCGAATGGCT
CATTAAATCAGTTATGGTTCCTTAGATCGTACAATCCTACTTGGATAACTGTGGTAATTC
TAGAGCTAATACATGAAAAAGGTCTCCGACCTGACGGAAAGAGAGCGTTTATTACAACAA
GACCAGTCGGGGTCGCAAGGCCCCGTCATATTGGTGAAACTGAATAACTTTGTGCAGATC
GCACGGCCTCGCGCCGGCGACAAATCTTTCAAATGTCTGCCCTATCAACTGACGATGGTA
CGTGATATGCCTACCATGGTTGTAACGGGTAACGGAGAATCAGGGTTCGATTCCGGAGAG
GGAGCATGAGAAACGGCTACCACATCC
>HOIR5KG01BPQHO__(reversed) rank=0016577 x=586.0 y=202.0 length=445
CAAAGATTAAGCCATGCATGTCTAAGTACATACTTTTACATGGTGAAACCGCGAATGGCT
CATTAAATCAGTTATGGTTCCTTAGATCGTACAATCCTACTTGGATAACTGTGGTAATTC
TAGAGCTAATACATGAAAAAGGTCTCCGACCTGACGGAAAGAGAGCGTTTATTACAACAA
GACCAGTCGGGGTCGCAAGGCCCCGTCATATTGGTGAAACTGAATAACTTTGTGCAGATC
GCACGGCCTCGCGCCGGCGACAAATCTTTCAAATGTCTGCCCTATCAACTGACGATGGTA
CGTGATATGCCTACCATGGTTGTAACGGGTAACGGAGAATCAGGGTTCGATTCCGGAGAG
GGAGCATGAGAAACGGCTACCACATCC
>HOIR5KG01BZRVE__(reversed) rank=0020092 x=700.0 y=1608.0 length=445
CAAAGATTAAGCCATGCATGTCTAAGTACATACTTTTACATGGTGAAACCGCGAATGGCT
CATTAAATCAGTTATGGTTCCTTAGATCGTACAATCCTACTTGGATAACTGTGGTAATTC
TAGAGCTAATACATGAAAAAGGTCTCCGACCTGACGGAAAGAGAGCGTTTATTACAACAA
GACCAGTCGGGGTCGCAAGGCCCCGTCATATTGGTGAAACTGAATAACTTTGTGCAGATC
GCACGGCCTCGCGCCGGCGACAAATCTTTCAAATGTCTGCCCTATCAACTGACGATGGTA
CGTGATATGCCTACCATGGTTGTAACGGGTAACGGAGAATCAGGGTTCGATTCCGGAGAG
GGAGCATGAGAAACGGCTACCACATCC
>HOIR5KG01AF0IS__(reversed) rank=0007203 x=65.0 y=1042.0 length=451
CAAAGATTAAGCCATGCATGTCTAAGTACAAGCCCATATAAGGTGAAACCGCGAATGGCT
CATTAAATCAGCTATGATTCATTGGATCTGTACCCACACTTACTTGGATAACTGTGGTAA
TTCTAGAGCTAATACATGCACCACGTCTCTGACCGCAAGGGAAGAGCGCTTTTATTAGTT
CAAAACCGGTCGGGCCTCGGTCCGTCACCCCAACGGTGTTGAATCTGAATAACTTGTCGC
TGAGCGCACGGTCTCTGCACCGGCGCCGCCTCTTTCAAGTGTCTGCCTTATCAGCTTTCG
ATTGTAGGCTATGCGCCTACAATGGCTATAACGGGTAACGGGGAATCAGGGTTCGATTCC
GGAGAGGGAGCCTGAGAAACGGCTACCACATCT
>HOIR5KG01AFWLB__(reversed) rank=0007249 x=64.5 y=45.0 length=441
CAAAGATTAAGCCATGCATGTCCAAGTACAAGCTTTCAAAAGCGAAACTGCGGATGGCTC
ATTAAATCAGTTATGGTTCCTTGGAGCGCATCCCCTTACATGGATAACTGTGGTAATTCT
AGAGCTAATACATGCAATCAAGCGCCGACCTTACGGGAGGCGTGCTCTTATTAGGAACAA
GACCAACCCGGGTCCGCCCGGCTCCGTTGGTGAACTCTGGATAACCTGGCCGATCGCACG
GTCTCTGCACCGGCGACGGACCCTTCGAATGTCTGCCCTATCAACTTTCGATGGTACGTT
ATGCGCCTACCATGGTCGTAACGGGTAACGGAGAATCAGGGTTCGATTCCGGAGAGGGAG
CTTGAGAAACGGCTACCACATCC
>HOIR5KG01BGRZQ__(reversed) rank=0013753 x=484.0 y=36.0 length=441
CAAAGATTAAGCCATGCATGTCCAAGTACAAGCTTTCAAAAGCGAAACTGCGGATGGCTC
ATTAAATCAGTTATGGTTCCTTGGAGCGCATCCCCTTACATGGATAACTGTGGTAATTCT
AGAGCTAATACATGCAATCAAGCGCCGACCTTACGGGAGGCGTGCTCTTATTAGGAACAA
GACCAACCCGGGTCCGCCCGGCTCCGTTGGTGAACTCTGGATAACCTGGCCGATCGCACG
GTCTCTGCACCGGCGACGGACCCTTCGAATGTCTGCCCTATCAACTTTCGATGGTACGTT
ATGCGCCTACCATGGTCGTAACGGGTAACGGAGAATCAGGGTTCGATTCCGGAGAGGGAG
CTTGAGAAACGGCTACCACATCC
>HOIR5KG01AFJ3T__(reversed) rank=0007356 x=60.0 y=247.0 length=444
CAAAGATTAAGCCATGCATGTCTAAGTACATACTTTTACATGGTGAAACCGCGAATGGCT
CATTAAATCAGTTATGGTTCCTTAGATCGTACAATCCTACTTGGATAACTGTGGTAATTC
TAGAGCTAATACATGAAACTGACGCTCCGACCCTCTGGGAAAGAGCGCGTTTATTAGAAC
AAGACCAGTCGGGGTTCTGCCCCGTACGATTGGTGATACTGGATAACTTTGTGCAGATCG
CACGGCCTCGCGCCGGCGACGTATCTTTCAAATGTCTGCCCTATCAACTGTCGATGGTAC
GTGATATGCCTACCATGGTGATAACGGGTAACGGGGAATCAGGGTTCGATTCCGGAGAGG
GAGCATGAGATACGGCTACCACATCC
>HOIR5KG01BRYQ4__(reversed) rank=0007387 x=611.0 y=1822.0 length=440
CAAAGATTAAGCCATGCATGTCCAAGTACAAGCTTTCAAAAGCGAAACTGCGGATGGCTC
ATTAAATCAGTTATGGTTCCTTGGAGCGCATCCCCTTACATGGATAACTGTGGTAATTCT
AGAGCTAATACATGCAATCAAGCGCCGACCTTACGGGAGGCGTGCTCTTATTAGGAACAA
GACCAACCCGGGTCCGCCCGGCTCCGTTGGTGAACTCTGGATAACCTGGCCGATCGCACG
GTCTCTGCACCGGCGACGGATCCTTCGAATGTCTGCCCTATCAACTTTCGATGGTACGTT
ATGCGCCTACCATGGTCGTAACGGGTAACGGAGAATCAGGGTTCGATTCCGGAGAGGGAG
CTTGAGAAACGGCTACCACATCC
>HOIR5KG01AJCZG__(reversed) rank=0010496 x=103.0 y=1514.0 length=440
CAAAGATTAAGCCATGCATGTCCAAGTACAAGCTTTCAAAAGCGAAACTGCGGATGGCTC
ATTAAATCAGTTATGGTTCCTTGGAGCGCATCCCCTTACATGGATAACTGTGGTAATTCT
AGAGCTAATACATGCAATCAAGCGCCGACCTTACGGGAGGCGTGCTCTTATTAGGAACAA
GACCAACCCGGGTCCGCCCGGCTCCGTTGGTGAACTCTGGATAACCTGGCCGATCGCACG
GTCTCTGCACCGGCGACGGATCCTTCGAATGTCTGCCCTATCAACTTTCGATGGTACGTT
ATGCGCCTACCATGGTCGTAACGGGTAACGGAGAATCAGGGTTCGATTCCGGAGAGGGAG
CTTGAGAAACGGCTACCACATCC
>HOIR5KG01A7XNN__(reversed) rank=0007518 x=383.0 y=1169.0 length=441
CAAAGATTAAGCCATGCATGTCCAAGTACAAGCTTTCAAAAGCGAAACTGCGGATGGCTC
ATTAAATCAGTTATGGTTCCTTGGAGCGCATCCCCTTACATGGATAACTGTGGTAATTCT
AGAGCTAATACATGCAATCAAGCGCCGACCTTACGGGAGGCGTGCTCTTATTAGGAACAA
GACCAACCCGGGTCCGCCCGGCTCCGTTGGTGAACTCTGGATAACCTGGCCGATCGCACG
GTCTCTGCACCGGCGACGGATCCTTCGAATGTCTGCCCTATCAACTTTCGATGGTACGTT
ATGCGCCTACCATGGTCGTAACGGGTAACGGAGAATCAGGGTTCGATTCCGGAGAGGGAG
CATGAGAAACGGCTACCACATCC
>HOIR5KG01BN6XT__(reversed) rank=0008390 x=568.0 y=1935.5 length=441
CAAAGATTAAGCCATGCATGTCCAAGTACAAGCTTTCAAAAGCGAAACTGCGGATGGCTC
ATTAAATCAGTTATGGTTCCTTGGAGCGCATCCCCTTACATGGATAACTGTGGTAATTCT
AGAGCTAATACATGCAATCAAGCGCCGACCTTACGGGAGGCGTGCTCTTATTAGGAACAA
GACCAACCCGGGTCCGCCCGGCTCCGTTGGTGAACTCTGGATAACCTGGCCGATCGCACG
GTCTCTGCACCGGCGACGGATCCTTCGAATGTCTGCCCTATCAACTTTCGATGGTACGTT
ATGCGCCTACCATGGTCGTAACGGGTAACGGAGAATCAGGGTTCGATTCCGGAGAGGGAG
CATGAGAAACGGCTACCACATCC
>HOIR5KG01AYAJQ__(reversed) rank=0013179 x=273.0 y=1876.0 length=441
CAAAGATTAAGCCATGCATGTCCAAGTACAAGCTTTCAAAAGCGAAACTGCGGATGGCTC
ATTAAATCAGTTATGGTTCCTTGGAGCGCATCCCCTTACATGGATAACTGTGGTAATTCT
AGAGCTAATACATGCAATCAAGCGCCGACCTTACGGGAGGCGTGCTCTTATTAGGAACAA
GACCAACCCGGGTCCGCCCGGCTCCGTTGGTGAACTCTGGATAACCTGGCCGATCGCACG
GTCTCTGCACCGGCGACGGATCCTTCGAATGTCTGCCCTATCAACTTTCGATGGTACGTT
ATGCGCCTACCATGGTCGTAACGGGTAACGGAGAATCAGGGTTCGATTCCGGAGAGGGAG
CATGAGAAACGGCTACCACATCC
>HOIR5KG01ABTHX__(reversed) rank=0014374 x=17.0 y=1923.0 length=441
CAAAGATTAAGCCATGCATGTCCAAGTACAAGCTTTCAAAAGCGAAACTGCGGATGGCTC
ATTAAATCAGTTATGGTTCCTTGGAGCGCATCCCCTTACATGGATAACTGTGGTAATTCT
AGAGCTAATACATGCAATCAAGCGCCGACCTTACGGGAGGCGTGCTCTTATTAGGAACAA
GACCAACCCGGGTCCGCCCGGCTCCGTTGGTGAACTCTGGATAACCTGGCCGATCGCACG
GTCTCTGCACCGGCGACGGATCCTTCGAATGTCTGCCCTATCAACTTTCGATGGTACGTT
ATGCGCCTACCATGGTCGTAACGGGTAACGGAGAATCAGGGTTCGATTCCGGAGAGGGAG
CATGAGAAACGGCTACCACATCC
>HOIR5KG01ANS9S__(reversed) rank=0007556 x=154.0 y=350.0 length=441
CAAAGATTAAGCCATGCATGTCCAAGTACAAGCTTTCAAAAGCGAAACTGCGGATGGCTC
ATTAAATCAGTTATGGTTCCTTGGAGCGCATCCCCTTACATGGATAACTGTGGTAATTCT
AGAGCTAATACATGCAATCAAGCGCCGACCTTACGGGAGGCGTGCTCTTATTAGGAACAA
GACCAACCCGGGTCCGCCCGGCTCCGTTGGTGAACTCTGGATAACCTGGCCGATCGCACG
GTCTCTGCACCGGCGACGGATCCTTCGAATGTCTGCCCTATCAACTTTCGATGGTACGTT
ATGCGCCTACCATGGTCGTAACGGGTAACGGAGAATCAGGGTTCGATTCCGGAGAGGGAG
CTTGAGAAACGGCTACCACATCC
>HOIR5KG01A1STR__(reversed) rank=0007682 x=313.0 y=1693.0 length=443
ACAAAGATTAAGCCATGCATGTCCAAGTACAAGCTTTACAAAAGCGAAACTGCGGATGGC
TCATTAAATCAGTTATGGTTCCTTGGAGCGCATCCCCTTACATGGATAACTGTGGTAATT
CTAGAGCTAATACATGCAATCAAGCGCCGACCTTACGGGAGGCGTGCTCTTATTAGGAAC
AAGACCAACCCGGGTCCGCCCGGCTCCGTTGGTGAACTCTGGATAACCTGGCCGATCGCA
CGGTCTCTGCACCGGCGACGGATCCTTCGAATGTCTGCCCTATCAACTTTCGATGGTACG
TTATGCGCCTACCATGGTCGTAACGGGTAACGGAGAATCAGGGTTCGATTCCGGAGAGGG
AGCTTGAGAAACGGCTACCACATCC
>HOIR5KG01BAM09__(reversed) rank=0007889 x=414.0 y=395.0 length=441
CAAAGATTAAGCCATGCAAGTCTAAGTACGAGCTCTCGTACAGTGAAACTGCGAATGGCT
CATTAAATCAGTTATGGTTCATTTGATCGTACAGTTTACTTGGATAACTGTGGCAATTCT
AGAGCTAATACATGCGAGAAGCGCCGACCTCGCGGGAGGCGTGCATTTATCAGACCAAAA
ACCGGCCGCGTCTTCGGGCGCGTTCGCCTTGGTGACTCTGGATAACTTTGCGGATCGCAC
GGTCTAGCACCGGCGACGGATCATTCAAGTGTCTGCCCTATCAACTTTCGTCGGTACGGT
ATTTGCCTACCGAGGTTCTTACGGGTGACGGGGAATCAGGGTTCGATTCCGGAGAGGGAG
CCTGAGAAACGGCTACCACATCC
>HOIR5KG01AXQFY__(reversed) rank=0008129 x=267.5 y=396.0 length=442
CAAAGATTAAGCCATGCATGTCCAAGTACAAGCTTTCAAAAGCGAAACTGCGGATGGCTC
ATTAAATCAGTTATGGTTCCTTGGAGCGCATCCCCTTACATGGATAACTGTGGTAATTCT
AGAGCTAATACATGCAATCAAGCGCCGACCTTACGGGAGGCGTGCTCTTATTAGGAACAA
GACCAACCCGGGTCCGCCCGGCTCCGTTGGTGAACTCTGGATAACCTGGCCGATCGCACG
GTCTCTGCACCGGCGACGGATCCTTCGAATGTCTGCCCTATCAACTTTCGATGGTACGTT
ATGCGCCTACCATGGTCGTAACGGGTAACGGAGAATCAGGGTTCGATTCCGGAGAGGGAG
CTTGAGAAACGGCTACCACATCC
>HOIR5KG01BX86X__(reversed) rank=0008200 x=683.0 y=375.0 length=441
CAAAGATTAAGCCATGCATGTCCAAGTACAAGCTTTCAAAAGCGAAACTGCGGATGGCTC
ATTAAATCAGTTATGGTTCCTTGGAGCGCATCCCCTTACATGGATAACTGTGGTAATTCT
AGAGCTAATACATGCAATCAAGCGCCGACCTTACGGGAGGCGTGCTCTTATTAGGAACAA
GACCAACCCGGGTCCGCCCGGCTCCGTTGGTGAACTCTGGATAACCTGGCCGATCGCACG
GTCTCTGCACCGGCGACGGATCCTTCGAATGTCTGCCCTATCAACTTTCGATGGTACGTT
ATGCGCCTACCATGGTCGTAACGGGTAACGGAGAATCAGGGTTCGATTCCGGAGAGGGAG
CTTGAGAAACGGCTACCACATCC
>HOIR5KG01A9BWO__(reversed) rank=0013193 x=399.0 y=758.5 length=441
CAAAGATTAAGCCATGCATGTCCAAGTACAAGCTTTCAAAAGCGAAACTGCGGATGGCTC
ATTAAATCAGTTATGGTTCCTTGGAGCGCATCCCCTTACATGGATAACTGTGGTAATTCT
AGAGCTAATACATGCAATCAAGCGCCGACCTTACGGGAGGCGTGCTCTTATTAGGAACAA
GACCAACCCGGGTCCGCCCGGCTCCGTTGGTGAACTCTGGATAACCTGGCCGATCGCACG
GTCTCTGCACCGGCGACGGATCCTTCGAATGTCTGCCCTATCAACTTTCGATGGTACGTT
ATGCGCCTACCATGGTCGTAACGGGTAACGGAGAATCAGGGTTCGATTCCGGAGAGGGAG
CTTGAGAAACGGCTACCACATCC
>HOIR5KG01ABJZI__(reversed) rank=0008213 x=14.0 y=1884.0 length=445
CAAAGATTAAGCCATGCATGTCTAAGTACATACTTTTACATGGTGAAACCGCGAATGGCT
CATTAAATCAGTTATGGTTCCTTAGATCGTACAATCCTACTTGGATAACTGTGGTAATTC
TAGAGCTAATACATGAAAAAGGTCTCCGACCTAACGGAAAGAGAGCGTTTATTACAACAA
GACCAGTCGGGGTCGCAAGGCCCCGTCATATTGGTGAAACTGAATAACTTTGTGCAGATC
GCACGGCCTCGCGCCGGCGACAAATCTTTCAAATGTCTGCCCTATCAACTGACGATGGTA
CGTGATATGCCTACCATGGTTGTAACGGGTAACGGAGAATCAGGGTTCGATTCCGGAGAG
GGAGCATGAGAAACGGCTACCACATCC
>HOIR5KG01A9R3O__(reversed) rank=0008249 x=404.0 y=1266.5 length=440
CAAAGATTAAGCCATGCATGTCCAAGTACAAGCTTTCAAAAGCGAAACTGCGGATGGCTC
ATTAAATCAGTTATGGTTCCTTGGAGCGCATCCCCTTACATGGATAACTGTGGTAATTCT
AGAGCTAATACATGCAATCAAGCGCCGACCTTACGGGAGGCGTGCTCTTATTAGGAACAA
GACCAACCCGGGTCCGCCCGGCTCCGTTGGTGAACTCTGGATAACCTGGCCGATCGCACG
GTCTCTGCACCGGCGACGGATCCTTCGAATGTCTGCCCTATCAACTTTCGATGGTACGTT
ATGCGCCTACCATGGTCGTAACGGGTAACGGAGAATCAGGGTTCGATTCCGGAGAGGGAG
CTTGAGAAACGGCTACCACATCC
>HOIR5KG01BN0HT__(reversed) rank=0008250 x=566.5 y=1775.0 length=441
CAAAGATTAAGCCATGCATGTCCAAGTACAAGCTTTCAAAAGCGAAACTGCGGATGGCTC
ATTAAATCAGTTATGGTTCCTTGGAGCGCATCCCCTTACATGGATAACTGTGGTAATTCT
AGAGCTAATACATGCAATCAAGCGCCGACCTTACGGGAGGCGTGCTCTTATTAGGAACAA
GACCAACCCGGGTCCGCCCGGCTCCGTTGGTGAACTCTGGATAACCTGGCCGATCGCACG
GTCTCTGCACCGGCGACGGATCCTTCGAATGTCTGCCCTATCAACTTTCGATGGTACGTT
ATGCGCCTACCATGGTCGTAACGGGTAACGGAGAATCAGGGTTCGATTCCGGAGAGGGAG
CTTGAGAAACGGCTACCACATCC
>HOIR5KG01AW2CA__(reversed) rank=0008264 x=259.5 y=1928.0 length=442
CAAAGATTAAGCCATGCATGTCCAAGTACAAGCTTTCAAAAGCGAAACTGCGGATGGCTC
ATTAAATCAGTTATGGTTCCTTGGAGCGCATCCCCGTTACATGGATAACTGTGGTAATTC
TAGAGCTAATACATGCAATCAAGCGCCGACCTTACGGGAGGCGTGCTCTTATTAGGAACA
AGACCAACCCGGGTCCGCCCGGCTCCGTTGGTGAACTCTGGATAACCTGGCCGATCGCAC
GGTCTCTGCACCGGCGACGGATCCTTCGAATGTCTGCCCTATCAACTTTCGATGGTACGT
TATGCGCCTACCATGGTCGTAACGGGTAACGGAGAATCAGGGTTCGATTCCGGAGAGGGA
GCTTGAGAAACGGCTACCACATCC
>HOIR5KG01ALFUF__(reversed) rank=0008265 x=127.5 y=229.0 length=440
CAAAGATTAAGCCATGCAAGTCTAAGTACGAGCTCTCGTACAGTGAAACTGCGAATGGCT
CATTAAATCAGTTATGGTTCATTTGATCGTACAGTTTACTTGGATAACTGTGGTAATTCT
AGAGCTAATACATGCGAGAAGCGCCGACCTCGCGGGAGGCGTGCATTTATCAGACCAAAA
ACCGGCCGCGTCTTCGGGCGCGTTCGCCTTGGTGACTCTGGATAACTTTGCGGATCGCAC
GGTCTAGCACCGGCGACGGATCATTCAAGTGTCTGCCCTATCAACTTTCGTCGGTACGGT
ATTTGCCTACCGAGGTTCTTACGGGTGACGGGGAATCAGGGTTCGATTCCGGAGAGGGAG
CCTGAGAAACGGCTACCACATCC
>HOIR5KG01AQA11__(reversed) rank=0008428 x=182.5 y=2023.5 length=440
CAAAGATTAAGCCATGCATGTCCAAGTACAAGCTTTCAAAAGCGAAACTGCGGATGGCTC
ATTAAATCAGTTATGGTTCCTTGGAGCGCATCCCCTTACATGGATAACTGTGGTAATTCT
AGAGCTAATACATGCAATCAAGCGCCGACCTTACGGGAGGCGTGCTCTTATTAGGAACAA
GACCAACCCGGGTCCGCCCGGCTCCGTTGGTGAACTCTGGATAACCTGGCCGATCGCACG
GTCTCTGCACCGGCGACGGATCCTTCGAATGTCTGCCCTATCAACTTTCGATGGTACGTT
ATGCGCCTACCATGGTCGTAACGGGTAACGGAGAATCAGGGTTCGATTCCGGAGAGGGAG
CTTGAGAAACGGCTACCACATCC
>HOIR5KG01AMOVR__(reversed) rank=0008697 x=141.5 y=1253.0 length=441
CAAAGATTAAGCCATGCATGTCCAAGTACAAGCTTTCAAAAGCGAAACTGCGGATGGCTC
ATTAAATCAGTTATGGTTCCTTGGAGCGCATCCCCTTACATGGATAACTGTGGTAATTCT
AGAGCTAATACATGCAATCAAGCGCCGACCTTACGGGAGGCGTGCTCTTATTAGGAACAA
GACCAACCCGGGTCCGCCCGGCTCCGTTGGTGAACTCTGGATAACCTGGCCGATCGCACG
GTCTCTGCACCGGCGACGGATCCTTCGAATGTCTGCCCCATCAACTTTCGATGGTACGTT
ATGCGCCTACCATGGTCGTAACGGGTAACGGAGAATCAGGGTTCGATTCCGGAGAGGGAG
CTTGAGAAACGGCTACCACATCC
>HOIR5KG01AW8B4__(reversed) rank=0014361 x=261.0 y=1506.0 length=441
CAAAGATTAAGCCATGCATGTCCAAGTACAAGCTTTCAAAAGCGAAACTGCGGATGGCTC
ATTAAATCAGTTATGGTTCCTTGGAGCGCATCCCCTTACATGGATAACTGTGGTAATTCT
AGAGCTAATACATGCAATCAAGCGCCGACCTTACGGGAGGCGTGCTCTTATTAGGAACAA
GACCAACCCGGGTCCGCCCGGCTCCGTTGGTGAACTCTGGATAACCTGGCCGATCGCACG
GTCTCTGCACCGGCGACGGATCCTTCGAATGTCTGCCCCATCAACTTTCGATGGTACGTT
ATGCGCCTACCATGGTCGTAACGGGTAACGGAGAATCAGGGTTCGATTCCGGAGAGGGAG
CTTGAGAAACGGCTACCACATCC
>HOIR5KG01AEUN7__(reversed) rank=0015312 x=52.0 y=53.0 length=441
CAAAGATTAAGCCATGCATGTCCAAGTACAAGCTTTCAAAAGCGAAACTGCGGATGGCTC
ATTAAATCAGTTATGGTTCCTTGGAGCGCATCCCCTTACATGGATAACTGTGGTAATTCT
AGAGCTAATACATGCAATCAAGCGCCGACCTTACGGGAGGCGTGCTCTTATTAGGAACAA
GACCAACCCGGGTCCGCCCGGCTCCGTTGGTGAACTCTGGATAACCTGGCCGATCGCACG
GTCTCTGCACCGGCGACGGATCCTTCGAATGTCTGCCCCATCAACTTTCGATGGTACGTT
ATGCGCCTACCATGGTCGTAACGGGTAACGGAGAATCAGGGTTCGATTCCGGAGAGGGAG
CTTGAGAAACGGCTACCACATCC
>HOIR5KG01BNGMZ__(reversed) rank=0008854 x=560.0 y=617.0 length=444
CAAAGATTAAGCCATGCATGTCTAAGTACATACTTTTACATGGTGAAACCGCGAATGGCT
CATTAAATCAGTTATGGTTCCTTAGATCGTACAATCCTACTTGGATAACTGTGGTAATTC
TAGAGCTAATACATGAAACTGACGCTCCGACCCTCTGGGAAAGAGCGCGTTTATTAGAAC
AAGACCAGTCGGGGTTCTGCCCCGTACGATTGGTGATACTGGATAACTTTGTGCAGATCG
CACGGCCTCGCGCCGGCGACGTATCTTTCAAATGTCTGCCCTATCAACTGTCGATGGTAC
GTGATATGCCTACCATGGTTGTAACGGGTAACGGGGAATCAGGGTTCGATTCCGGAGAGG
GAGCTTGAGAAACGGCTACCACATCC
>HOIR5KG01BPDYB__(reversed) rank=0013619 x=582.0 y=337.0 length=444
CAAAGATTAAGCCATGCATGTCTAAGTACATACTTTTACATGGTGAAACCGCGAATGGCT
CATTAAATCAGTTATGGTTCCTTAGATCGTACAATCCTACTTGGATAACTGTGGTAATTC
TAGAGCTAATACATGAAACTGACGCTCCGACCCTCTGGGAAAGAGCGCGTTTATTAGAAC
AAGACCAGTCGGGGTTCTGCCCCGTACGATTGGTGATACTGGATAACTTTGTGCAGATCG
CACGGCCTCGCGCCGGCGACGTATCTTTCAAATGTCTGCCCTATCAACTGTCGATGGTAC
GTGATATGCCTACCATGGTTGTAACGGGTAACGGGGAATCAGGGTTCGATTCCGGAGAGG
GAGCTTGAGAAACGGCTACCACATCC
>HOIR5KG01BZK1Q__(reversed) rank=0014963 x=698.5 y=956.0 length=444
CAAAGATTAAGCCATGCATGTCTAAGTACATACTTTTACATGGTGAAACCGCGAATGGCT
CATTAAATCAGTTATGGTTCCTTAGATCGTACAATCCTACTTGGATAACTGTGGTAATTC
TAGAGCTAATACATGAAACTGACGCTCCGACCCTCTGGGAAAGAGCGCGTTTATTAGAAC
AAGACCAGTCGGGGTTCTGCCCCGTACGATTGGTGATACTGGATAACTTTGTGCAGATCG
CACGGCCTCGCGCCGGCGACGTATCTTTCAAATGTCTGCCCTATCAACTGTCGATGGTAC
GTGATATGCCTACCATGGTTGTAACGGGTAACGGGGAATCAGGGTTCGATTCCGGAGAGG
GAGCTTGAGAAACGGCTACCACATCC
>HOIR5KG01AHIJ2__(reversed) rank=0008863 x=82.5 y=1440.0 length=444
CAAAGATTAAGCCATGCATGTCTAAGTACATACTTTTACATGGTGAAACCGCGAATGGCT
CATTAAATCAGTTATGGTTCTTAGATCGTACAATCCTACTTGGATAACTGTGGTAATTCT
AGAGCTAATACATGAAACTGACGCTCCGACCCTCTGGGAAAGAGCGCGTTTATTAGAACA
AGACCAGTCGGGGTTCTGCCCCGTACGATTGGTGATACTGGATAACTTTGTGCAGATCGC
ACGGCCTCGCGCCGGCGACGTATCTTTCAAATGTCTGCCCTATCAACCTGACGATGGTAC
GTGATATGCCTACCATGGTTGTAACGGGTAACGGAGAATCAGGGTTCGATTCCGGAGAGG
GAGCATGAGAAACGGCTACCACATCC
>HOIR5KG01AG1VS__(reversed) rank=0008890 x=77.5 y=310.0 length=441
CAAAGATTAAGCCATGCATGTCCAAGTACAAGCTTTCAAAAGCGAAACTGCGGATGGCTC
ATTAAATCAGTTATGGTTCCTTGGAGCGCATCCCCTTACATGGATAACTGTGGTAATTCT
AGAGCTAATACATGCAATCAAGCGCCGACCTTACGGGAGGCGTGCTCTTATTAGGAACAA
GACCAACCCGGGTCCGCCCGGCTCCGTTGGTGAACTCTGGATAACCTGGCCGATCGCACG
GTCTCTGCACCGGCGACGGATCCTTCGAATGTCTGCCCTATCAACTTTCGATGGTACGTT
ATGCGCCTACCATGGTCGTAACGGGTAACGGAGAATCAGGGTTCGATTCCGGAGAGGGAG
CTTGAGAAACGGCTACCACATCC
>HOIR5KG01A3M77__(reversed) rank=0009495 x=334.0 y=1733.0 length=441
CAAAGATTAAGCCATGCATGTCCAAGTACAAGCTTTCAAAAGCGAAACTGCGGATGGCTC
ATTAAATCAGTTATGGTTCCTTGGAGCGCATCCCCTTACATGGATAACTGTGGTAATTCT
AGAGCTAATACATGCAATCAAGCGCCGACCTTACGGGAGGCGTGCTCTTATTAGGAACAA
GACCAACCCGGGTCCGCCCGGCTCCGTTGGTGAACTCTGGATAACCTGGCCGATCGCACG
GTCTCTGCACCGGCGACGGATCCTTCGAATGTCTGCCCTATCAACTTTCGATGGTACGTT
ATGCGCCTACCATGGTCGTAACGGGTAACGGAGAATCAGGGTTCGATTCCGGAGAGGGAG
CTTGAGAAACGGCTACCACATCC
>HOIR5KG01BBOSG__(reversed) rank=0009954 x=426.5 y=174.0 length=441
CAAAGATTAAGCCATGCATGTCCAAGTACAAGCTTTCAAAAGCGAAACTGCGGATGGCTC
ATTAAATCAGTTATGGTTCCTTGGAGCGCATCCCCTTACATGGATAACTGTGGTAATTCT
AGAGCTAATACATGCAATCAAGCGCCGACCTTACGGGAGGCGTGCTCTTATTAGGAACAA
GACCAACCCGGGTCCGCCCGGCTCCGTTGGTGAACTCTGGATAACCTGGCCGATCGCACG
GTCTCTGCACCGGCGACGGATCCTTCGAATGTCTGCCCTATCAACTTTCGATGGTACGTT
ATGCGCCTACCATGGTCGTAACGGGTAACGGAGAATCAGGGTTCGATTCCGGAGAGGGAG
CTTGAGAAACGGCTACCACATCC
>HOIR5KG01A8MQT__(reversed) rank=0012502 x=391.5 y=915.0 length=441
CAAAGATTAAGCCATGCATGTCCAAGTACAAGCTTTCAAAAGCGAAACTGCGGATGGCTC
ATTAAATCAGTTATGGTTCCTTGGAGCGCATCCCCTTACATGGATAACTGTGGTAATTCT
AGAGCTAATACATGCAATCAAGCGCCGACCTTACGGGAGGCGTGCTCTTATTAGGAACAA
GACCAACCCGGGTCCGCCCGGCTCCGTTGGTGAACTCTGGATAACCTGGCCGATCGCACG
GTCTCTGCACCGGCGACGGATCCTTCGAATGTCTGCCCTATCAACTTTCGATGGTACGTT
ATGCGCCTACCATGGTCGTAACGGGTAACGGAGAATCAGGGTTCGATTCCGGAGAGGGAG
CTTGAGAAACGGCTACCACATCC
>HOIR5KG01AMYYH__(reversed) rank=0012615 x=144.0 y=2023.0 length=441
CAAAGATTAAGCCATGCATGTCCAAGTACAAGCTTTCAAAAGCGAAACTGCGGATGGCTC
ATTAAATCAGTTATGGTTCCTTGGAGCGCATCCCCTTACATGGATAACTGTGGTAATTCT
AGAGCTAATACATGCAATCAAGCGCCGACCTTACGGGAGGCGTGCTCTTATTAGGAACAA
GACCAACCCGGGTCCGCCCGGCTCCGTTGGTGAACTCTGGATAACCTGGCCGATCGCACG
GTCTCTGCACCGGCGACGGATCCTTCGAATGTCTGCCCTATCAACTTTCGATGGTACGTT
ATGCGCCTACCATGGTCGTAACGGGTAACGGAGAATCAGGGTTCGATTCCGGAGAGGGAG
CTTGAGAAACGGCTACCACATCC
>HOIR5KG01AVW89__(reversed) rank=0013222 x=246.0 y=1931.0 length=441
CAAAGATTAAGCCATGCATGTCCAAGTACAAGCTTTCAAAAGCGAAACTGCGGATGGCTC
ATTAAATCAGTTATGGTTCCTTGGAGCGCATCCCCTTACATGGATAACTGTGGTAATTCT
AGAGCTAATACATGCAATCAAGCGCCGACCTTACGGGAGGCGTGCTCTTATTAGGAACAA
GACCAACCCGGGTCCGCCCGGCTCCGTTGGTGAACTCTGGATAACCTGGCCGATCGCACG
GTCTCTGCACCGGCGACGGATCCTTCGAATGTCTGCCCTATCAACTTTCGATGGTACGTT
ATGCGCCTACCATGGTCGTAACGGGTAACGGAGAATCAGGGTTCGATTCCGGAGAGGGAG
CTTGAGAAACGGCTACCACATCC
>HOIR5KG01AEYGV__(reversed) rank=0013457 x=53.0 y=877.0 length=441
CAAAGATTAAGCCATGCATGTCCAAGTACAAGCTTTCAAAAGCGAAACTGCGGATGGCTC
ATTAAATCAGTTATGGTTCCTTGGAGCGCATCCCCTTACATGGATAACTGTGGTAATTCT
AGAGCTAATACATGCAATCAAGCGCCGACCTTACGGGAGGCGTGCTCTTATTAGGAACAA
GACCAACCCGGGTCCGCCCGGCTCCGTTGGTGAACTCTGGATAACCTGGCCGATCGCACG
GTCTCTGCACCGGCGACGGATCCTTCGAATGTCTGCCCTATCAACTTTCGATGGTACGTT
ATGCGCCTACCATGGTCGTAACGGGTAACGGAGAATCAGGGTTCGATTCCGGAGAGGGAG
CTTGAGAAACGGCTACCACATCC
>HOIR5KG01APK4Z__(reversed) rank=0014265 x=174.0 y=1201.5 length=441
CAAAGATTAAGCCATGCATGTCCAAGTACAAGCTTTCAAAAGCGAAACTGCGGATGGCTC
ATTAAATCAGTTATGGTTCCTTGGAGCGCATCCCCTTACATGGATAACTGTGGTAATTCT
AGAGCTAATACATGCAATCAAGCGCCGACCTTACGGGAGGCGTGCTCTTATTAGGAACAA
GACCAACCCGGGTCCGCCCGGCTCCGTTGGTGAACTCTGGATAACCTGGCCGATCGCACG
GTCTCTGCACCGGCGACGGATCCTTCGAATGTCTGCCCTATCAACTTTCGATGGTACGTT
ATGCGCCTACCATGGTCGTAACGGGTAACGGAGAATCAGGGTTCGATTCCGGAGAGGGAG
CTTGAGAAACGGCTACCACATCC
>HOIR5KG01ALJGZ__(reversed) rank=0016030 x=128.0 y=833.0 length=441
CAAAGATTAAGCCATGCATGTCCAAGTACAAGCTTTCAAAAGCGAAACTGCGGATGGCTC
ATTAAATCAGTTATGGTTCCTTGGAGCGCATCCCCTTACATGGATAACTGTGGTAATTCT
AGAGCTAATACATGCAATCAAGCGCCGACCTTACGGGAGGCGTGCTCTTATTAGGAACAA
GACCAACCCGGGTCCGCCCGGCTCCGTTGGTGAACTCTGGATAACCTGGCCGATCGCACG
GTCTCTGCACCGGCGACGGATCCTTCGAATGTCTGCCCTATCAACTTTCGATGGTACGTT
ATGCGCCTACCATGGTCGTAACGGGTAACGGAGAATCAGGGTTCGATTCCGGAGAGGGAG
CTTGAGAAACGGCTACCACATCC
>HOIR5KG01AB2SM__(reversed) rank=0016168 x=20.0 y=1684.0 length=441
CAAAGATTAAGCCATGCATGTCCAAGTACAAGCTTTCAAAAGCGAAACTGCGGATGGCTC
ATTAAATCAGTTATGGTTCCTTGGAGCGCATCCCCTTACATGGATAACTGTGGTAATTCT
AGAGCTAATACATGCAATCAAGCGCCGACCTTACGGGAGGCGTGCTCTTATTAGGAACAA
GACCAACCCGGGTCCGCCCGGCTCCGTTGGTGAACTCTGGATAACCTGGCCGATCGCACG
GTCTCTGCACCGGCGACGGATCCTTCGAATGTCTGCCCTATCAACTTTCGATGGTACGTT
ATGCGCCTACCATGGTCGTAACGGGTAACGGAGAATCAGGGTTCGATTCCGGAGAGGGAG
CTTGAGAAACGGCTACCACATCC
>HOIR5KG01AZFPZ__(reversed) rank=0016589 x=286.5 y=1989.0 length=441
CAAAGATTAAGCCATGCATGTCCAAGTACAAGCTTTCAAAAGCGAAACTGCGGATGGCTC
ATTAAATCAGTTATGGTTCCTTGGAGCGCATCCCCTTACATGGATAACTGTGGTAATTCT
AGAGCTAATACATGCAATCAAGCGCCGACCTTACGGGAGGCGTGCTCTTATTAGGAACAA
GACCAACCCGGGTCCGCCCGGCTCCGTTGGTGAACTCTGGATAACCTGGCCGATCGCACG
GTCTCTGCACCGGCGACGGATCCTTCGAATGTCTGCCCTATCAACTTTCGATGGTACGTT
ATGCGCCTACCATGGTCGTAACGGGTAACGGAGAATCAGGGTTCGATTCCGGAGAGGGAG
CTTGAGAAACGGCTACCACATCC
>HOIR5KG01AFNQG__(reversed) rank=0017058 x=61.5 y=854.5 length=441
CAAAGATTAAGCCATGCATGTCCAAGTACAAGCTTTCAAAAGCGAAACTGCGGATGGCTC
ATTAAATCAGTTATGGTTCCTTGGAGCGCATCCCCTTACATGGATAACTGTGGTAATTCT
AGAGCTAATACATGCAATCAAGCGCCGACCTTACGGGAGGCGTGCTCTTATTAGGAACAA
GACCAACCCGGGTCCGCCCGGCTCCGTTGGTGAACTCTGGATAACCTGGCCGATCGCACG
GTCTCTGCACCGGCGACGGATCCTTCGAATGTCTGCCCTATCAACTTTCGATGGTACGTT
ATGCGCCTACCATGGTCGTAACGGGTAACGGAGAATCAGGGTTCGATTCCGGAGAGGGAG
CTTGAGAAACGGCTACCACATCC
>HOIR5KG01AIT6X__(reversed) rank=0018578 x=97.0 y=1735.5 length=441
CAAAGATTAAGCCATGCATGTCCAAGTACAAGCTTTCAAAAGCGAAACTGCGGATGGCTC
ATTAAATCAGTTATGGTTCCTTGGAGCGCATCCCCTTACATGGATAACTGTGGTAATTCT
AGAGCTAATACATGCAATCAAGCGCCGACCTTACGGGAGGCGTGCTCTTATTAGGAACAA
GACCAACCCGGGTCCGCCCGGCTCCGTTGGTGAACTCTGGATAACCTGGCCGATCGCACG
GTCTCTGCACCGGCGACGGATCCTTCGAATGTCTGCCCTATCAACTTTCGATGGTACGTT
ATGCGCCTACCATGGTCGTAACGGGTAACGGAGAATCAGGGTTCGATTCCGGAGAGGGAG
CTTGAGAAACGGCTACCACATCC
>HOIR5KG01AMKWO__(reversed) rank=0019477 x=140.0 y=198.0 length=441
CAAAGATTAAGCCATGCATGTCCAAGTACAAGCTTTCAAAAGCGAAACTGCGGATGGCTC
ATTAAATCAGTTATGGTTCCTTGGAGCGCATCCCCTTACATGGATAACTGTGGTAATTCT
AGAGCTAATACATGCAATCAAGCGCCGACCTTACGGGAGGCGTGCTCTTATTAGGAACAA
GACCAACCCGGGTCCGCCCGGCTCCGTTGGTGAACTCTGGATAACCTGGCCGATCGCACG
GTCTCTGCACCGGCGACGGATCCTTCGAATGTCTGCCCTATCAACTTTCGATGGTACGTT
ATGCGCCTACCATGGTCGTAACGGGTAACGGAGAATCAGGGTTCGATTCCGGAGAGGGAG
CTTGAGAAACGGCTACCACATCC
>HOIR5KG01B3MI1__(reversed) rank=0019479 x=744.0 y=1083.0 length=441
CAAAGATTAAGCCATGCATGTCCAAGTACAAGCTTTCAAAAGCGAAACTGCGGATGGCTC
ATTAAATCAGTTATGGTTCCTTGGAGCGCATCCCCTTACATGGATAACTGTGGTAATTCT
AGAGCTAATACATGCAATCAAGCGCCGACCTTACGGGAGGCGTGCTCTTATTAGGAACAA
GACCAACCCGGGTCCGCCCGGCTCCGTTGGTGAACTCTGGATAACCTGGCCGATCGCACG
GTCTCTGCACCGGCGACGGATCCTTCGAATGTCTGCCCTATCAACTTTCGATGGTACGTT
ATGCGCCTACCATGGTCGTAACGGGTAACGGAGAATCAGGGTTCGATTCCGGAGAGGGAG
CTTGAGAAACGGCTACCACATCC
>HOIR5KG01BGZKV__(reversed) rank=0008953 x=486.0 y=1677.5 length=441
CAAAGATTAAGCCATGCATGTCCAAGTACAAGCTTTCAAAAGCGAAACTGCGGATGGCTC
ATTAAATCAGTTATGGTTCCTTGGAGCGCATCCCCTTACGTGGATAACTGTGGTAATTCT
AGAGCTAATACATGCAATCAAGCGCCGACCTTACGGGAGGCGTGCTCTTATTAGGAACAA
GACCAACCCGGGTCCGCCCGGCTCCGTTGGTGAACTCTGGATAACCTGGCCGATCGCACG
GTCTCTGCACCGGCGACGGATCCTTCGAATGTCTGCCCTATCAACTTTCGATGGTACGTT
ATGCGCCTACCATGGTCGTAACGGGTAACGGAGAATCAGGGTTCGATTCCGGAGAGGGAG
CTTGAGAAACGGCTACCACATCC
>HOIR5KG01AADVB__(reversed) rank=0009272 x=1.0 y=549.0 length=441
CAAAGATTAAGCCATGCATGTCCAAGTACAAGCTTTCAAAAGCGAAACTGCGGATGGCCC
ATTAAATCAGTTATGGTTCCTTGGAGCGCATCCCCTTACATGGATAACTGTGGTAATTCT
AGAGCTAATACATGCAATCAAGCGCCGACCTTACGGGAGGCGTGCTCTTATTAGGAACAA
GACCAACCCGGGTCCGCCCGGCTCCGTTGGTGAACTCTGGATAACCTGGCCGATCGCACG
GTCTCTGCACCGGCGACGGATCCTTCGAATGTCTGCCCTATCAACTTTCGATGGTACGTT
ATGCGCCTACCATGGTCGTAACGGGTAACGGAGAATCAGGGTTCGATTCCGGAGAGGGAG
CTTGAGAAACGGCTACCACATCC
>HOIR5KG01A7KWF__(reversed) rank=0010466 x=379.5 y=1021.0 length=441
CAAAGATTAAGCCATGCATGTCCAAGTACAAGCTTTCAAAAGCGAAACTGCGGATGGCCC
ATTAAATCAGTTATGGTTCCTTGGAGCGCATCCCCTTACATGGATAACTGTGGTAATTCT
AGAGCTAATACATGCAATCAAGCGCCGACCTTACGGGAGGCGTGCTCTTATTAGGAACAA
GACCAACCCGGGTCCGCCCGGCTCCGTTGGTGAACTCTGGATAACCTGGCCGATCGCACG
GTCTCTGCACCGGCGACGGATCCTTCGAATGTCTGCCCTATCAACTTTCGATGGTACGTT
ATGCGCCTACCATGGTCGTAACGGGTAACGGAGAATCAGGGTTCGATTCCGGAGAGGGAG
CTTGAGAAACGGCTACCACATCC
>HOIR5KG01AVA32__(reversed) rank=0016439 x=239.0 y=1904.0 length=441
CAAAGATTAAGCCATGCATGTCCAAGTACAAGCTTTCAAAAGCGAAACTGCGGATGGCCC
ATTAAATCAGTTATGGTTCCTTGGAGCGCATCCCCTTACATGGATAACTGTGGTAATTCT
AGAGCTAATACATGCAATCAAGCGCCGACCTTACGGGAGGCGTGCTCTTATTAGGAACAA
GACCAACCCGGGTCCGCCCGGCTCCGTTGGTGAACTCTGGATAACCTGGCCGATCGCACG
GTCTCTGCACCGGCGACGGATCCTTCGAATGTCTGCCCTATCAACTTTCGATGGTACGTT
ATGCGCCTACCATGGTCGTAACGGGTAACGGAGAATCAGGGTTCGATTCCGGAGAGGGAG
CTTGAGAAACGGCTACCACATCC
>HOIR5KG01BQ14N__(reversed) rank=0009375 x=601.0 y=501.0 length=443
CAAAGATTTAAGCCATGCATGTCCAAGTACAAGCTTTCAAAAAGCGAAACTGCGGATGGC
TCATTAAATCAGTTATGGTTCCTTGGAGCGCATCCCCTTACATGGATAACTGTGGTAATT
CTAGAGCTAATACATGCAATCAAGCGCCGACCTTACGGGAGGCGTGCTCTTATTAGGAAC
AAGACCAACCCGGGTCCGCCCGGCTCCGTTGGTGAACTCTGGATAACCTGGCCGATCGCA
CGGTCTCTGCACCGGCGACGGATCCTTCGAATGTCTGCCCTATCAACTTTCGATGGTACG
TTATGCGCCTACCATGGTCGTAACGGGTAGCGGAGAATCAGGGTTCGATTCCGGAGAGGG
AGCTTGAGAAACGGCTACCACATCC
>HOIR5KG01AAESF__(reversed) rank=0009469 x=1.0 y=1741.0 length=442
CAAAGATTAAAGCCATGCATGTCCAAGTACAAGCTTTCAAAAGCGAAACTGCGGATGGCT
CATTAAATCAGTTATGGTTCCTTGGAGCGCATCCCCTTACATGGATAACTGTGGTAATTC
TAGAGCTAATACATGCAATCAAGCGCCGACCTTACGGGAGGCGTGCTCTTATTAGGAACA
AGACCAACCCGGGTCCGCCCGGCTCCGTTGGTGAACTCTGGATAACCTGGCCGATCGCAC
GGTCTCTGCACCGGCGACGGATCCTTCGAATGTCTGCCCTATCAACTTTCGATGGTACGT
TATGCGCCTACCATGGTCGTAACGGGTAACGGAGAATCAGGGTTCGATTCCGGAGAGGGA
GCTTGAGAAACGGCTACCACATCC
>HOIR5KG01AV0C7__(reversed) rank=0009470 x=247.5 y=1865.0 length=441
CAAAGATTAAGCCATGCATGTCCAAGTACAAGCTTTCAAAAGCGAAACTGCGGATGGCTC
ATTAAATCAGTTATGGTTCCTTGGAGCGTATCCCCTTACATGGATAACTGTGGTAATTCT
AGAGCTAATACATGCAATCAAGCGCCGACCTTACGGGAGGCGTGCTCTTATTAGGAACAA
GACCAACCCGGGTCCGCCCGGCTCCGTTGGTGAACTCTGGATAACCTGGCCGATCGCACG
GTCTCTGCACCGGCGACGGATCCTTCGAATGTCTGCCCTATCAACTTTCGATGGTACGTT
ATGCGCCTACCATGGTCGTAACGGGTAACGGAGAATCAGGGTTCGATTCCGGAGAGGGAG
CTTGAGAAACGGCTACCACATCC
>HOIR5KG01BG4UW__(reversed) rank=0009488 x=488.0 y=326.0 length=441
CAAAGATTAAGCCATGCAAGTCTAAGTACGAGCTCTCGTACAGTGAAACTGCGAATGGCT
CATTAAATCAGTTATGGTTCATTTGATCGTACAGTTTACTTGGATAACTGTGGTAATTCT
AGAGCTAATACATGCGAGAAGCGCCGACCTCGCGGGAGGCGTGCATTTATCAGACCAAAA
ACCGGCCGCGTCTTCGGGCGCGTTCGCCTTGGTGACTCTGGATAACTTTGCGGATCGCAC
GGTCTAGCACCGGCGACGGATCATTCAAGTGTCTGCCCTATCAACTTTCGTCGGTACGGT
ATTTGCCTACCGAGGTTCTTACGGGTGACGGGGAATCAGGGTTCGATTCCGGAGAGGGAG
CCTGAGAAACGGCTACCACATCC
>HOIR5KG01ARELW__(reversed) rank=0018945 x=195.0 y=34.5 length=441
CAAAGATTAAGCCATGCAAGTCTAAGTACGAGCTCTCGTACAGTGAAACTGCGAATGGCT
CATTAAATCAGTTATGGTTCATTTGATCGTACAGTTTACTTGGATAACTGTGGTAATTCT
AGAGCTAATACATGCGAGAAGCGCCGACCTCGCGGGAGGCGTGCATTTATCAGACCAAAA
ACCGGCCGCGTCTTCGGGCGCGTTCGCCTTGGTGACTCTGGATAACTTTGCGGATCGCAC
GGTCTAGCACCGGCGACGGATCATTCAAGTGTCTGCCCTATCAACTTTCGTCGGTACGGT
ATTTGCCTACCGAGGTTCTTACGGGTGACGGGGAATCAGGGTTCGATTCCGGAGAGGGAG
CCTGAGAAACGGCTACCACATCC
>HOIR5KG01A4FQ9__(reversed) rank=0009523 x=343.0 y=1843.0 length=440
CAAAGATTAAGCCATGCATGTCCAAGTACAAGCTTTCAAAAGCGAAACTGCGGATGGCTC
ATTAAATCAGTTATGGTTCCTTGGAGCGCATCCCCTTACATGGATAACTGTGGTAATTCT
AGAGCTAATACATGCAATCAAGCGCCGACCTTACGGGAGGCGTGCTCTTATTAGGAACAA
GACCAACCCGGGTCCGCCCGGCTCCGTTGGTGAACTCTGGATAACCTGGCCGATCGCACG
GTCTCTGCACCGGCGACGGATCCTTCGAATGTCTGCCCTGTCAACTTTCGATGGTACGTT
ATGCGCCTACCATGGTCGTAACGGGTAACGGAGAATCAGGGTTCGATTCCGGAGAGGGAG
[truncated: 3,485,366 more chars]
