# Supplementary material for: Evaluating Detection Limits of Next-Generation Sequencing for the Surveillance and Monitoring of International Marine Pests
Source: PLoS One. 2013 Sep 4;8(9):e73935. doi: 10.1371/journal.pone.0073935 (PMC3762713; doi:10.1371/journal.pone.0073935)
Supplement: DNA S3 — Pyrosequencing reads for treatments 1–6 (fasta format). (ZIP) [file pone.0073935.s007.zip › Treatment_T3.fasta]

>HOIR5KG01ALP1T__(reversed) rank=0000039 x=130.0 y=1167.0 length=441
CAAAGATTAAGCCATGCAAGTCTAAGTACGAGCTCTCGTACAGTGAAACTGCGAATGGCT
CATTAAATCAGTTATGGTTCATTTGATCGTACAGTTTACTTGGATAACTGTGGTAATTCT
AGAGCTAATACATGCGAGAAGCGCCGACCTCGCGGGAGGCGTGCATTTATCAGACCAAAA
ACCGGCCGCGTCTTCGGGCGCGTTCGCCTTGGTGACTCTGGATAACTTTGCGGATCGCAC
GGTCTAGCACCGGCGACGGATCATTCAAGTGTCTGCCCTATCAACTTTCGTCGGTACGGT
ATTTGCCTACCGAGGTTCTTACGGGTGACGGGGAATCAGGGTTCGATTCCGGAGAGGGAG
CCTGAGAAACGGCTACCACATCC
>HOIR5KG01AQ9SF__(reversed) rank=0000043 x=193.0 y=1981.5 length=444
CAAAGATTAAGCCATGCATGTCTAAGTACATACTTTTACATGGTGAAACCGCGAATGGCT
CATTAAATCAGTTATGGTTCCTTAGATCGTACAATCCTACTTGGATAACTGTGGTAATTC
TAGAGCTAATACATGAAACTGACGCTCCGACCCTCTGGGAAAGAGCGCGTTTATTAGAAC
AAGACCAGTCGGGGTTCTGCCCCGTACGATTGGTGATACTGGATAACTTTGTGCAGATCG
CACGGCCTCGCGCCGGCGACGTATCTTTCAAATGTCTGCCCTATCAACTGTCGATGGTAC
GTGATATGCCTACCATGGTTGTAACGGGTAACGGGGAATCAGGGTTCGATTCCGGAGAGG
GAGCATGAGAAACGGCTACCACATCC
>HOIR5KG01A5KRY__(reversed) rank=0000062 x=356.5 y=1756.0 length=441
CAAAGATTAAGCCATGCAAGTCTAAGTACGAGCTCTCGTACAGTGAAACTGCGAATGGCT
CATTAAATCAGTTATGGTTCATTTGATCGTACAGTTTACTTGGATAACTGTGGTAATTCT
AGAGCTAATACATGCGAGAAGCGCCGACCTCGCGGGAGGCGTGCATTTATCAGACCAAAA
ACCGGCCGCGTCTTCGGGCGCGTTCGCCTTGGTGACTCTGGATAACTTTGCGGATCGCAC
GGTCTAGCACTGGCGACGGATCATTCAAGTGTCTGCCCTATCAACTTTCGTCGGTACGGT
ATTTGCCTACCGAGGTTCTTACGGGTGACGGGGAATCAGGGTTCGATTCCGGAGAGGGAG
CCTGAGAAACGGCTACCACATCC
>HOIR5KG01ATZPO__(reversed) rank=0000082 x=224.0 y=1914.0 length=444
CAAAGATTAAGCCATGCATGTCTAAGTACATACTTTTACATGGTGAAACCGCGAATGGCT
CATTAAATCAGTTATGGTTCCTTAGATCGTACAATCCTACTTGGATAACTGTGGTAATTC
TAGAGCTAATACATGAAACTGACGCTCCGACCCTCTGGGAAAGAGCGCGTTTATTAGAAC
AAGACCAGTCGGGGTTCTGCCCCGTACGATTGGTGATACTGGATAACTTTGTGCAGATCG
CACGGCCTCGCGCCGGCGACGTATCTTTCAAATGTCTGCCCTATCAACTGTCGATGGTAC
GTGATATGCCTACCATGGTTGTAACGGGTAACGGGGAATCAGGGTTCGATTCCGGAGAGG
GAGCATGAGAAACGGCTACCACATCC
>HOIR5KG01AB4WZ__(reversed) rank=0000090 x=21.0 y=337.5 length=449
CAAAGATTAAGCCATGCATGTCTAAGTACACGCCTTAACACGGCTAAACTGCGAATGGCT
CATTAAATCAGTTATGGTTCCTTAGATCGTACAATCCTACTTGGATAACTGTGGCAATTC
TAGAGCTAATACATGCAACACAGCTCCGACCTCGCGGGAAGAGCGCTTTTGTTAGCCCAA
AACCAATGCGTCGACTTCGGTAGGCGCTCACACATGGTGACTCTGGACAACTTTGTGCCG
ATCGCACGGCCTTCGCGCCGGCGACGTATCTTTCAAGTGTCTGCCCTATCAACTTTCGAT
GGTACGTGCTATGCCTACCATGGTGATAACGGGTAACGGGGAATCAGGGTTCGATTCCGG
AGAGGGAGCATGAGATACGGCTACCACATCC
>HOIR5KG01A8QRW__(reversed) rank=0000134 x=392.0 y=2042.5 length=449
CAAAGATTAAGCCATGCATGTCTAAGTACACGCCTTAACACGGCTAAACTGCGAATGGCT
CATTAAATCAGTTATGGTTCCTTAGATCGTACAATCCTACTTGGATAACTGTGGCAATTC
TAGAGCTAATACATGCAACACAGCTCCGACCTCGCGGGAAGAGCGCTTTTGTTAGCCCAA
AACCAATGCGTCGACTTCGGTAGGCGCTCACACATGGTGACTCTGGACAACTTTGTGCCG
ATCGCACGGCCTTCGCGCCGGCGACGTATCTTTCAAGTGTCTGCCCTATCAACTTTCGAT
GGTACGTGCTATGCCTACCATGGTGATAACGGGTAACGGGGAATCAGGGTTCGATTCCGG
AGAGGGAGCATGAGATACGGCTACCACATCC
>HOIR5KG01APFE2__(reversed) rank=0000135 x=172.0 y=1980.0 length=444
CAAAGATTAAGCCATGCATGTCTAAGTACATACTTTTACATGGTGAAACCGCGAATGGCT
CATTAAATCAGTTATGGTTCCTTAGATCGTACAATCCTACTTGGATAACTGTGGTAATTC
TAGAGCTAATACATGAAACTGACGCTCCGACCCTCTGGGAAAGAGCGCGTTTATTAGAAC
AAGACCAGTCGGGGTTCTGCCCCGTACGATTGGTGATACTGGATAACTTTGTGCAGATCG
CACGGCCTCGCGCCGGCGACGTATCTTTCAAATGTCTGCCCTATCAACTGTCGATGGTAC
GTGATATGCCTACCATGGTTGTAACGGGTAACGGGGAATCAGGGTTCGATTCCGGAGAGG
GAGCATGAGAAACGGCTACCACATCC
>HOIR5KG01ABYLJ__(reversed) rank=0000149 x=19.0 y=341.0 length=441
CAAAGATTAAGCCATGCAAGTCTAAGTACGAGCTCTCGTACAGTGAAACTGCGAATGGCT
CATTAAATCAGTTATGGTTCATTTGATCGTACAGTTTACTTGGATAACTGTGGTAATTCT
AGAGCTAATACATGCGAGAAGCGCCGACCTCGCGGGAGGCGTGCATTTATCAGACCAAAA
ACCGGCCGCGTCTTCGGGCGCGTTCGCCTTGGTGACTCTGGATAACTTTGCGGATCGCAC
GGTCTAGCACCGGCGACGGATCATTCAAGTGTCTGCCCTATCAACTTTCGTCGGTACGGT
ATTTGCCTACCGAGGTTCTTACGGGTGACGGGGAATCAGGGTTCGATTCCGGAGAGGGAG
CCTGAGAAACGGCTACCACATCC
>HOIR5KG01BQ9JO__(reversed) rank=0000153 x=603.0 y=1922.0 length=441
CAAAGATTAAGCCATGCATGTCTAAGTACATACTTTTACATGGTGAAACCGCGAATGGCT
CATTAAATCAGTTATGGTTCCTTAGATCGTACAATCCTACTTGGATAACTGTGGTAATTC
TAGAGCTAATACATGAAACTGACGCTCCGACCCTCTGGGAAAGAGCGCGTTTATTAGAAC
AAGACCAGTCGGGGTTCTGCCCCGTACGATTGGTGATACTGGATAACTTTGTGCAGATCG
CACGGCCTCGCGCCGGCGACGTATCTTTCAAATGTCTGCCCTATCAACTGTCGATGGTAC
GTGATATGCCTACCATGGTGTAACGGTACGGGGAATCAGGGTTCGATTCCGGAGAGGGAG
CATGAGAAACGGCTACCACATCC
>HOIR5KG01ACVFZ__(reversed) rank=0000169 x=29.0 y=1949.0 length=444
CAAAGATTAAGCCATGCATGTCTAAGTACATACTTTTACATGGTGAAACCGCGAATGGCT
CATTAAATCAGTTATGGTTCCTTAGATCGTACAATCCTACTTGGATAACTGTGGTAATTC
TAGAGCTAATACATGAAACTGACGCTCCGACCCTCTGGGAAAGAGCGCGTTTATTAGAAC
AAGACCAGTCGGGGTTCTGCCCCGTACGATTGGTGATACTGGATAACTTTGTGCAGATCG
CACGGCCTCGCGCCGGCGACGTATCTTTCAAATGTCTGCCCTATCAACTGTCGATGGTAC
GTGATATGCCTACCATGGTTGTAACGGGTAACGGGGAATCAGGGTTCGATTCCGGAGAGG
GAGCATGAGAAACGGCTACCACATCC
>HOIR5KG01AB7Z6__(reversed) rank=0000201 x=22.0 y=244.0 length=444
CAAAGATTAAGCCATGCATGTCTAAGTACATACTTTTACATGGTGAAACCGCGAATGGCT
CATTAAATCAGTTATGGTTCCTTAGATCGTACAATCCTACTTGGATAACTGTGGTAATTC
TAGAGCTAATACATGAAACTGACGCTCCGACCCTCTGGGAAAGAGCGCGTTTATTAGAAC
AAGACCAGTCGGGGTTCTGCCCCGTACGATTGGTGATACTGGATAACTTTGTGCAGATCG
CACGGCCTCGCGCCGGCGACGTATCTTTCAAATGTCTGCCCTATCAACTGTCGATGGTAC
GTGATATGCCTACCATGGTTGTAACGGGTAACGGGGAATCAGGGTTCGATTCCGGAGAGG
GAGCATGAGAAACGGCTACCACATCC
>HOIR5KG01AUVB4__(reversed) rank=0000205 x=234.0 y=1938.0 length=444
CAAAGATTAAGCCATGCATGTCTAAGTACATACTTTTACATGGTGAAACCGCGAATGGCT
CATTAAATCAGTTATGGTTCCTTAGATCGTACAATCCTACTTGGATAACTGTGGTAATTC
TAGAGCTAATACATGAAACTGACGCTCCGACCCTCTGGGAAAGAGCGCGTTTATTAGAAC
AAGACCAGTCGGGGTTCTGCCCCGTACGATTGGTGATACTGGATAACTTTGTGCAGATCG
CACGGCCTCGCGCCGGCGACGTATCTTTCAAATGTCTGCCCTATCAACTGTCGATGGTAC
GTGATATGCCTACCATGGTTGTAACGGGTAACGGGGAATCAGGGTTCGATTCCGGAGAGG
GAGCATGAGAAACGGCTACCACATCC
>HOIR5KG01AS01E__(reversed) rank=0000238 x=213.5 y=2032.0 length=450
ACAAAGATTAAGCCATGCATGTCTAAGTACACGACCTTAACACGGCTAAACTGCGAATGG
CTCATTAAATCAGTTATGGTTCCTTAGATCGTACAATCCTACTTGGATAACTGTGGCAAT
TCTAGAGCTAATACATGCAACACAGCTCCGACCTCACGGGAAGAGCGCTTTTGTTAGCCC
AAAACCAACGCGTCGCCTTCGGGCGGCGCTCACTGTGGTGACTCTGGACAACTTTGTGCC
GATCGCACGGCCCTAGCGCCGGCGACGTATCTTTCAAGTGTCTGCCCTATCAACTTTCGA
TGGTACGTGCTATGCCTACCATGGTGATAACGGGTAACGGGGAATCAGGGTTCGATTCCG
GAGAGGGAGCATGAGATACGGCTACCACATCC
>HOIR5KG01AI809__(reversed) rank=0000260 x=102.0 y=491.0 length=444
CAAAGATTAAGCCATGCATGTCTAAGTACATACTTTTACATGGTGAAACCGCGAATGGCT
CATTAAATCAGTTATGGTTCCTTAGATCGTACAATCCTACTTGGATAACTGTGGTAATTC
TAGAGCTAATACATGAAACTGACGCTCCGACCCTCTGGGAAAGAGCGCGTTTATTAGAAC
AAGACCAGTCGGGGTTCTGCCCCGTACGATTGGTGATACTGGATAACTTTGTGCAGATCG
CACGGCCTCGCGCCGGCGACGTATCTTTCAAATGTCTGCCCTATCAACTGTCGATGGTAC
GTGATATGCCTACCATGGTTGTAACGGGTAACGGGGAATCAGGGTTCGATTCCGGAGAGG
GAGCATGAGAAACGGCTACCACATCC
>HOIR5KG01AL1T7__(reversed) rank=0000269 x=134.5 y=61.0 length=439
CAAAGATTAAGCCATGCAAGTCTAAGTACGAGCTCTCGTACAGCGAAACTGCGAATGGCT
CATTAAATCAGTTATGGTTCATTTGATCGTATGGTTTACTTGGATAACTGTGGTAATTCT
AGAGCTAATACATGCAAACAGCGCCGACTTCGCGGGAGGCGTGCTTTTATCAGACCAAAA
CCGACCGCGGCTCCGGCCGCGTTCGACTGGTGACTCTGGATAACCTGGCGGATCGCACGG
TCTAGTACCGGCGACGGATCATTCAAGTGTCTGCCCTATCAACTTTCGTCGGTACGGTAT
TCGCCTACCGAGGTTCTTACGGGTAACGGGGAATCAGGGTTCGATTCCGGAGAGGGAGCC
TGAGAAACGGCTACCACATCC
>HOIR5KG01AOIXJ__(reversed) rank=0000283 x=162.0 y=837.5 length=444
CAAAGATTAAGCCATGCATGTCTAAGTACATACTTTTACATGGTGAAACCGCGAATGGCT
CATTAAATCAGTTATGGTTCCTTAGATCGTACAATCCTACTTGGATAACTGTGGTAATTC
TAGAGCTAATACATGAAACTGACGCTCCGACCCTCTGGGAAAGAGCGCGTTTATTAGAAC
AAGACCAGTCGGGGTTCTGCCCCGTACGATTGGTGATACTGGATAACTTTGTGCAGATCG
CACGGCCTCGCGCCGGCGACGTATCTTTCAAATGTCTGCCCTATCAACTGTCGATGGTAC
GTGATATGCCTACCATGGTTGTAACGGGTAACGGGGAATCAGGGTTCGATTCCGGAGAGG
GAGCATGAGAAACGGCTACCACATCC
>HOIR5KG01AAWWU__(reversed) rank=0000347 x=7.5 y=652.0 length=444
CAAAGATTAAGCCATGCATGTCTAAGTACATACTTTTACATGGTGAAACCGCGAATGGCT
CATTAAATCAGTTATGGTTCCTTAGATCGTACAATCCTACTTGGATAACTGTGGTAATTC
TAGAGCTAATACATGAAACTGACGCTCCGACCCTCTGGGAAAGAGCGCGTTTATTAGAAC
AAGACCAGTCGGGGTTCTGCCCCGTACGATTGGTGATACTGGATAACTTTGTGCAGATCG
CACGGCCTCGCGCCGGCGACGTATCTTTCAAATGTCTGCCCTATCAACTGTCGATGGTAC
GTGATATGCCTACCATGGTTGTAACGGGTAACGGGGAATCAGGGTTCGATTCCGGAGAGG
GAGCATGAGAAACGGCTACCACATCC
>HOIR5KG01AFE16__(reversed) rank=0000351 x=58.0 y=1900.0 length=449
CAAAGATTAAGCCATGCATGTCTAAGTACACGCCTTAACACGGCTAAACTGCGAATGGCT
CATTAAATCAGTTATGGTTCCTTAGATCGTACAATCCTACTTGGATAACTGTGGCAATTC
TAGAGCTAATACATGCAACACAGCTCCGACCTCGCGGGAAGAGCGCTTTTGTTAGCCCAA
AACCAATGCGTCGACTTCGGTAGGCGCTCACACATGGTGACTCTGGACAACTTTGTGCCG
ATCGCACGGCCTTCGCGCCGGCGACGTATCTTTCAAGTGTCTGCCCTATCAACTTTCGAT
GGTACGTGCTATGCCTACCATGGTGATAACGGGTAACGGGGAATCAGGGTTCGATTCCGG
AGAGGGAGCATGAGATACGGCTACCACATCC
>HOIR5KG01AEEXY__(reversed) rank=0000358 x=47.0 y=148.5 length=444
CAAAGATTAAGCCATGCATGTCTAAGTACATACTTTTACATGGTGAAACCGCGAATGGCT
CATTAAATCAGTTATGGTTCCTTAGATCGTACAATCCTACTTGGATAACTGTGGTAATTC
TAGAGCTAATACATGAAACTGACGCTCCGACCCTCTGGGAAAGAGCGCGTTTATTAGAAC
AAGACCAGTCGGGGTTCTGCCCCGTACGATTGGTGATACTGGATAACTTTGTGCAGATCG
CACGGCCTCGCGCCGGCGACGTATCTTTCAAATGTCTGCCCTATCAACTGTCGATGGTAC
GTGATATGCCTACCATGGTTGTAACGGGTAACGGGGAATCAGGGTTCGATTCCGGAGAGG
GAGCATGAGAAACGGCTACCACATCC
>HOIR5KG01AWPQE__(reversed) rank=0000362 x=255.0 y=1972.0 length=445
CAAAGATTAAGCCATGCATGTCTAAGTACATACGTTTTACATGGTGAAACCGCGAATGGC
TCATTAAATCAGTTATGGTTCCTTAGATCGTACAATCCTACTTGGATAACTGTGGTAATT
CTAGAGCTAATACATGAAACTGACGCTCCGACCCTCTGGGAAAGAGCGCGTTTATTAGAA
CAAGACCAGTCGGGGTTCTGCCCCGTACGATTGGTGATACTGGATAACTTTGTGCAGATC
GCACGGCCTCGCGCCGGCGACGTATCTTTCAAATGTCTGCCCTATCAACTGTCGATGGTA
CGTGATATGCCTACCATGGTTGTAACGGGTAACGGGGAATCAGGGTTCGATTCCGGAGAG
GGAGCATGAGAAACGGCTACCACATCC
>HOIR5KG01ASZQD__(reversed) rank=0000367 x=213.0 y=339.0 length=445
CAAAGATTAAGCCATGCATGTCTAAGTACATACTTTTACATGGTGAAACCGCGAATGGCT
CATTAAATCAGTTATGGTTCCTTAGATCGTACAATCCTACTTGGATAACTGTGGTAATTC
TAGAGCTAATACATGAAAAAGGTCTCCGACCTGACGGAAAGAGAGCGTTTATTACAACAA
GACCAGTCGGGGTCGCAAGGCCCCGTCATATTGGTGAAACTGAATAACTTTGTGCAGATC
GCACGGCCTCGCGCCGGCGACAAATCTTTCAAATGTCTGCCCTATCAACTGACGATGGTA
CGTGATATGCCTACCATGGTTGTAACGGGTAACGGAGAATCAGGGTTCGATTCCGGAGAG
GGAGCATGAGAAACGGCTACCACATCC
>HOIR5KG01AF06R__(reversed) rank=0000411 x=65.0 y=1905.0 length=443
CAAAGATTAAGCCATGCATGTCTAAGTACATACCTTAACACGGTGAAACTGCGAATGGCT
CATTAAATCATATGTTATTTCTTAGATCGTACAATCCTACTTGGATAACTGTGGTAATTC
TAGAGCTAATACATGCATCAAAGCTCCGACCTCCGGGGAAGAGCGCTTTTATTAGACCAA
AACCAATCGTCCTCTCGGGGGCGTCCCGTTGGTGACTCTGAATAACTTTAAGCTGATCGC
ATGGCCTCGTGCCGGCGACGTATCTTTCAAGTGTATGCCCTATCAATTGTCGAAGGTAAG
TGACTTGCTTACCTTGATGATAACGGGTAGCGGGGAATCAGGGTTCGATTCCGGAGAGGG
AGCATGAGAAACGGCTACCACATCC
>HOIR5KG01A5HD5__(reversed) rank=0000434 x=355.0 y=1467.0 length=444
CAAAGATTAAGCCATGCATGTCTAAGTACATACTTTTACATGGTGAAACCGCGAATGGCT
CATTAAATCAGTTATGGTTCCTTAGATCGTACAATCCTACTTGGATAACTGTGGTAATTC
TAGAGCTAATACATGAAACTGACGCTCCGACCCTCTGGGAAAGAGCGCGTTTATTAGAAC
AAGACCAGTCGGGGTTCTGCCCCGTACGATTGGTGATACTGGATAACTTTGTGCAGATCG
CACGGCCTCGCGCCGGCGACGTATCTTTCAAATGTCTGCCCTATCAACTGTCGATGGTAC
GTGATATGCCTACCATGGTTGTAACGGGTAACGGGGAATCAGGGTTCGATTCCGGAGAGG
GAGCATGAGAAACGGCTACCACATCC
>HOIR5KG01ALG5I__(reversed) rank=0000456 x=127.0 y=1924.5 length=441
CAAGGATTAAGCCATGCAAGTCTAAGTACGAGCTCTCGTACAGTGAAACTGCGAATGGCT
CATTAAATCAGTTATGGTTCATTTGATCGTACAGTTTACTTGGATAACTGTGGTAATTCT
AGAGCTAATACATGCGAGAAGCGCCGACCTCGCGGGAGGCGTGCATTTATCAGACCAAAA
ACCGGCCGCGTCTTCGGGCGCGTTCGCCTTGGTGACTCTGGATAACTTTGCGGATCGCAC
GGTCTAGCACCGGCGACGGATCATTCAAGTGTCTGCCCTATCAACTTTCGTCGGTACGGT
ATTTGCCTACCGAGGTTCTTACGGGTGACGGGGAATCAGGGTTCGATTCCGGAGAGGGAG
CCTGAGAAACGGCTACCACATCC
>HOIR5KG01ATRX5__(reversed) rank=0000463 x=222.0 y=43.0 length=444
CAAAGATTAAGCCATGCATGTCTAAGTACATACTTTTACATGGTGAAACCGCGAATGGCT
CATTAAATCAGTTATGGTTCCTTAGATCGTACAATCCTACTTGGATAACTGTGGTAATTC
TAGAGCTAATACATGAAACTGACGCTCCGACCCTCTGGGAAAGAGCGCGTTTATTAGAAC
AAGACCAGTCGGGGTTCTGCCCCGTACGATTGGTGATACTGGATAACTTTGTGCAGATCG
CACGGCCTCGCGCCGGCGACGTATCTTTCAAATGTCTGCCCTATCAACTGTCGATGGTAC
GTGATATGCCTACCATGGTTGTAACGGGTAACGGGGAATCAGGGTTCGATTCCGGAGAGG
GAGCATGAGAAACGGCTACCACATCC
>HOIR5KG01AIKGC__(reversed) rank=0000479 x=94.0 y=1402.5 length=444
CAAAGATTAAGCCATGCATGTCTAAGTACATACTTTTACATGGTGAAACCGCGAATGGCT
CATTAAATCAGTTATGGTTCCTTAGATCGTACAATCCTACTTGGATAACTGTGGTAATTC
TAGAGCTAATACATGAAACTGACGCTCCGACCCTCTGGGAAAGAGCGCGTTTATTAGAAC
AAGACCAGTCGGGGTTCTGCCCCGTACGATTGGTGATACTGGATAACTTTGTGCAGATCG
CACGGCCTCGCGCCGGCGACGTATCTTTCAAATGTCTGCCCTATCAACTGTCGATGGTAC
GTGATATGCCTACCATGGTTGTAACGGGTAACGGGGAATCAGGGTTCGATTCCGGAGAGG
GAGCATGAGAAACGGCTACCACATCC
>HOIR5KG01AT4YP__(reversed) rank=0000488 x=226.5 y=527.5 length=449
CAAAGATTAAGCCATGCATGTCTAAGTACACGCCTTAACACGGCTAAACTGCGAATGGCT
CATTAAATCAGTTATGGTTCCTTAGATCGTACAATCCTACTTGGATAACTGTGGCAATTC
TAGAGCTAATACATGCAACACAGCTCCGACCTCGCGGGAAGAGCGCTTTTGTTAGCCCAA
AACCAATGCGTCGACTTCGGTAGGCGCTCACACATGGTGACTCTGGACAACTTTGTGCCG
ATCGCACGGCCTTCGCGCCGGCGACGTATCTTTCAAGTGTCTGCCCTATCAACTTTCGAT
GGTACGTGCTATGCCTACCATGGTGATAACGGGTAACGGGGAATCAGGGTTCGATTCCGG
AGAGGGAGCATGAGATACGGCTACCACATCC
>HOIR5KG01AVHF0__(reversed) rank=0000489 x=241.0 y=1918.0 length=441
CAAAGATTAAGCCATGCAAGTCTAAGTACGAGCTCTCGTACAGTGAAACTGCGAATGGCT
CATTAAATCAGTTATGGTTCATTTGATCGTACAGTTTACTTGGATAACTGTGGTAATTCT
AGAGCTAATACATGCGAGAAGCGCCGACCTCGCGGGAGGCGTGCATTTATCAGACCAAAA
ACCGGCCGCGTCTTCGGGCGCGTTCGCCTTGGTGACTCTGGATAACTTTGCGGATCGCAC
GGTCTAGCACCGGCGACGGATCATTCAAGTGTCTGCCCTATCAACTTTCGTCGGTACGGT
ATTTGCCTACCGAGGTTCTTACGGGTGACGGGGAATCAGGGTTCGATTCCGGAGAGGGAG
CCTGAGAAACGGCTACCACATCC
>HOIR5KG01ABYU1__(reversed) rank=0000502 x=19.0 y=683.0 length=449
CAAAGATTAAGCCATGCATGTCTAAGTACACGCCTTAACACGGCTAAACTGCGAATGGCT
CATTAAATCAGTTATGGTTCCTTAGATCGTACAATCCTACTTGGATAACTGTGGCAATTC
TAGAGCTAATACATGCAACACAGCTCCGACCTCGCGGGAAGAGCGCTTTTGTTAGCCCAA
AACCAATGCGTCGACTTCGGTAGGCGCTCACACATGGTGACTCTGGACAACTTTGTGCCG
ATCGCACGGCCTTCGCGCCGGCGACGTATCTTTCAAGTGTCTGCCCTATCAACTTTCGAT
GGTACGTGCTATGCCTACCATGGTGATAACGGGTAACGGGGAATCAGGGTTCGATTCCGG
AGAGGGAGCATGAGATACGGCTACCACATCC
>HOIR5KG01AQKHR__(reversed) rank=0000506 x=185.0 y=1965.0 length=444
CAAAGATTAAGCCATGCATGTCTAAGTACATACTTTTACATGGTGAAACCGCGAATGGCT
CATTAAATCAGTTATGGTTCCTTAGATCGTACAATCCTACTTGGATAACTGTGGTAATTC
TAGAGCTAATACATGAAACTGACGCTCCGACCCTCTGGGAAAGAGCGCGTTTATTAGAAC
AAGACCAGTCGGGGTTCTGCCCCGTACGATTGGTGATACTGGATAACTTTGTGCAGATCG
CACGGCCTCGCGCCGGCGACGTATCTTTCAAATGTCTGCCCTATCAACTGTCGATGGTAC
GTGATATGCCTACCATGGTTGTAACGGGTAACGGGGAATCAGGGTTCGATTCCGGAGAGG
GAGCATGAGAAACGGCTACCACATCC
>HOIR5KG01AH1XD__(reversed) rank=0000514 x=88.0 y=1967.0 length=444
CAAAGATTAAGCCATGCATGTCTAAGTACATACTTTTACATGGTGAAACCGCGAATGGCT
CATTAAATCAGTTATGGTTCCTTAGATCGTACAATCCTACTTGGATAACTGTGGTAATTC
TAGAGCTAATACATGAAACTGACGCTCCGACCCTCTGGGAAAGAGCGCGTTTATTAGAAC
AAGACCAGTCGGGGTTCTGCCCCGTACGATTGGTGATACTGGATAACTTTGTGCAGATCG
CACGGCCTCGCGCCGGCGACGTATCTTTCAAATGTCTGCCCTATCAACTGTCGATGGTAC
GTGATATGCCTACCATGGTTGTAACGGGTAACGGGGAATCAGGGTTCGATTCCGGAGAGG
GAGCATGAGAAACGGCTACCACATCC
>HOIR5KG01A1EZ1__(reversed) rank=0000531 x=309.0 y=159.0 length=443
CAAAGATTAAGCCATGCATGTCTAAGTACATACCTTAACACGGTGAAACTGCGAATGGCT
CATTAAATCATATGTTATTTCTTAGATCGTACAATCCTACTTGGATAACTGTGGTAATTC
TAGAGCTAATACATGCATCAAAGCTCCGACCTCCGGGGAAGAGCGCTTTTATTAGACCAA
AACCAATCGTCCTCTCGGGGGCGTCCCGTTGGTGACTCTGAATAACTTTAAGCTGATCGC
ATGGCCTCGTGCCGGCGACGTATCTTTCAAGTGTATGCCCTATCAATTGTCGAAGGTAAG
TGACTTGCTTACCTTGATGATAACGGGTAGCGGGGAATCAGGGTTCGATTCCGGAGAGGG
AGCATGAGAAACGGCTACCACATCC
>HOIR5KG01AD508__(reversed) rank=0000538 x=44.0 y=890.0 length=441
CAAAGATTAAGCCATGCAAGTCTAAGTACGAGCTCTCGTACAGTGAAACTGCGAATGGCT
CATTAAATCAGTTATGGTTCATTTGATCGTACAGTTTACTTGGATAACTGTGGTAATTCT
AGAGCTAATACATGCGAGAAGCGCCGACCTCGCGGGAGGCGTGCATTTATCAGACCAAAA
ACCGGCCGCGTCTTCGGGCGCGTTCGCCTTGGTGACTCTGGATAACTTTGCGGATCGCAC
GGTCTAGCACCGGCGACGGATCATTCAAGTGTCTGCCCTATCAACTTTCGTCGGTACGGT
ATTTGCCTACCGAGGTTCTTACGGGTGACGGGGAATCAGGGTTCGATTCCGGAGAGGGAG
CCTGAGAAACGGCTACCACATCC
>HOIR5KG01AEUYW__(reversed) rank=0000561 x=52.5 y=438.0 length=444
CAAAGATTAAGCCATGCATGTCTAAGTACATACTTTTACATGGTGAAACCGCGAATGGCT
CATTAAATCAGTTATGGTTCCTTAGATCGTACAATCCTACTTGGATAACTGTGGTAATTC
TAGAGCTAATACATGAAACTGACGCTCCGACCCTCTGGGAAAGAGCGCGTTTATTAGAAC
AAGACCAGTCGGGGTTCTGCCCCGTACGATTGGTGATACTGGATAACTTTGTGCAGATCG
CACGGCCTCGCGCCGGCGACGTATCTTTCAAATGTCTGCCCTATCAACTGTCGATGGTAC
GTGATATGCCTACCATGGTTGTAACGGGTAACGGGGAATCAGGGTTCGATTCCGGAGAGG
GAGCATGAGAAACGGCTACCACATCC
>HOIR5KG01AM0RI__(reversed) rank=0000563 x=145.0 y=268.5 length=441
CAAAGATTAAGCCATGCAAGTCTAAGTACGAGCTCTCGTACAGTGAAACTGCGAATGGCT
CATTAAATCAGTTATGGTTCATTTGATCGTACAGTTTACTTGGATAACTGTGGTAATTCT
AGAGCTAATACATGCGAGAAGCGCCGACCTCGCGGGAGGCGTGCATTTATCAGACCAAAA
ACCGGCCGCGTCTTCGGGCGCGTTCGCCTTGGTGACTCTGGATAACTTTGCGGATCGCAC
GGTCTAGCACCGGCGACGGATCATTCAAGTGTCTGCCCTATCAACTTTCGTCGGTACGGT
ATTTGCCTACCGAGGTTCTTACGGGTGACGGGGAATCAGGGTTCGATTCCGGAGAGGGAG
CCTGAGAAACGGCTACCACATCC
>HOIR5KG01A50RR__(reversed) rank=0000564 x=361.0 y=2005.0 length=444
CAAAGATTAAGCCATGCATGTCTAAGTACATACTTTTACATGGTGAAACCGCGAATGGCT
CATTAAATCAGTTATGGTTCCTTAGATCGTACAATCCTACTTGGATAACTGTGGTAATTC
TAGAGCTAATACATGAAACTGACGCTCCGACCCTCTGGGAAAGAGCGCGTTTATTAGAAC
AAGACCAGTCGGGGTTCTGCCCCGTACGATTGGTGATACTGGATAACTTTGTGCAGATCG
CACGGCCTCGCGCCGGCGACGTATCTTTCAAATGTCTGCCCTATCAACTGTCGATGGTAC
GTGATATGCCTACCATGGTTGTAACGGGTAACGGGGAATCAGGGTTCGATTCCGGAGAGG
GAGCATGAGAAACGGCTACCACATCC
>HOIR5KG01AUUMR__(reversed) rank=0000565 x=234.0 y=1025.5 length=449
CAAAGATTAAGCCATGCATGTCTAAGTACACGCCTTAACACGGCTAAACTGCGAATGGCT
CATTAAATCAGTTATGGTTCCTTAGATCGTACAATCCTACTTGGATAACTGTGGCAATTC
TAGAGCTAATACATGCAACACAGCTCCGACCTCGCGGGAAGAGCGCTTTTGTTAGCCCAA
AACCAATGCGTCGACTTCGGTAGGCGCTCACACATGGTGACTCTGGACAACTTTGTGCCG
ATCGCACGGCCTTCGCGCCGGCGACGTATCTTTCAAGTGTCTGCCCTATCAACTTTCGAT
GGTACGTGCTATGCCTACCATGGTGATAACGGGTAACGGGGAATCAGGGTTCGATTCCGG
AGAGGGAGCATGAGATACGGCTACCACATCC
>HOIR5KG01ACOQB__(reversed) rank=0000566 x=27.0 y=1441.0 length=441
CAAAGATTAAGCCATGCAAGTCTAAGTACGAGCTCTCGTACAGTGAAACTGCGAATGGCT
CATTAAATCAGTTATGGTTCATTTGATCGTACAGTTTACTTGGATAACTGTGGTAATTCT
AGAGCTAATACATGCGAGAAGCGCCGACCTCGCGGGAGGCGTGCATTTATCAGACCAAAA
ACCGGCCGCGTCTTCGGGCGCGTTCGCCTTGGTGACTCTGGATAACTTTGCGGATCGCAC
GGTCTAGCACCGGCGACGGATCATTCAAGTGTCTGCCCTATCAACTTTCGTCGGTACGGT
ATTTGCCTACCGAGGTTCTTACGGGTGACGGGGAATCAGGGTTCGATTCCGGAGAGGGAG
CCTGAGAAACGGCTACCACATCC
>HOIR5KG01AIPXM__(reversed) rank=0000579 x=96.0 y=312.0 length=450
CAAAGATTAAGCCATGCATGTCTAAGTACAAGCCCATATAAGGTGAAACCGCGAATGGCT
CATTAAATCAGCTATGATTCATTGGATCTGTACCCACACTTACTTGGATAACTGTGGTAA
TTCTAGAGCTAATACATGCACCACGTCTCTGACCGCAAGGGAAGAGCGCTTTTATTAGTT
CAAAACCGGTCGGGCCTCGGTCCGTCACCCCAACGTGTTGAATCTGAATAACTTGTCGCT
GAGCGCACGGTCTCTGCACCGGCGCCGCCTCTTTCAAGTGTCTGCCTTATCAGCTTTCGA
TTGTAGGCTATGCGCCTACAATGGCTATAACGGGTAACGGGGAATCAGGGTTCGATTCCG
GAGAGGGAGCCTGAGAAACGGCTACCACATCC
>HOIR5KG01ADKM1__(reversed) rank=0000583 x=37.0 y=1835.5 length=443
CAAAGATTAAGCCATGCATGTCTAAGTACATACCTTAACACGGTGAAACTGCGAATGGCT
CATTAAATCATATGTTATTTCTTAGATCGTACAATCCTACTTGGATAACTGTGGTAATTC
TAGAGCTAATACATGCATCAAAGCTCCGACCTCCGGGGAAGAGCGCTTTTATTAGACCAA
AACCAATCGTCCTCTCGGGGGCGTCCCGTTGGTGACTCTGAATAACTTTAAGCTGATCGC
ATGGCCTCGTGCCGGCGACGTATCTTTCAAGTGTATGCCCTATCAATTGTCGAAGGTAAG
TGACTTGCTTACCTTGATGATAACGGGTAGCGGGGAATCAGGGTTCGATTCCGGAGAGGG
AGCATGAGAAACGGCTACCACATCC
>HOIR5KG01A1K7J__(reversed) rank=0000587 x=311.0 y=13.0 length=444
CAAAGATTAAGCCATGCATGTCTAAGTACATACTTTTACATGGTGAAACCGCGAATGGCT
CATTAAATCAGTTATGGTTCCTTAGATCGTACAATCCTACTTGGATAACTGTGGTAATTC
TAGAGCTAATACATGAAACTGACGCTCCGACCCTCTGGGAAAGAGCGCGTTTATTAGAAC
AAGACCAGTCGGGGTTCTGCCCCGTACGATTGGTGATACTGGATAACTTTGTGCAGATCG
CACGGCCTCGCGCCGGCGACGTATCTTTCAAATGTCTGCCCTATCAACTGTCGATGGTAC
GTGATATGCCTACCATGGTTGTAACGGGTAACGGGGAATCAGGGTTCGATTCCGGAGAGG
GAGCATGAGAAACGGCTACCACATCC
>HOIR5KG01AT85W__(reversed) rank=0000588 x=227.0 y=1874.0 length=450
CAAAGATTAAGCCATGCATGTCTAAGTACAAGCCCATATAAGGTGAAACCGCGAATGGCT
CATTAAATCAGCTATGATTCATTGGATCTGTACCCACACTTACTTGGATAACTGTGGTAA
TTCTAGAGCTAATACATGCACCACGTCTCTGACCGCAAGGGAAGAGCGCTTTTATTAGTT
CAAAACCGGTCGGGCCTCGGTCCGTCACCCCAACGTGTTGAATCTGAATAACTTGTCGCT
GAGCGCACGGTCTCTGCACCGGCGCCGCCTCTTTCAAGTGTCTGCCTTATCAGCTTTCGA
TTGTAGGCTATGCGCCTACAATGGCTATAACGGGTAACGGGGAATCAGGGTTCGATTCCG
GAGAGGGAGCCTGAGAAACGGCTACCACATCT
>HOIR5KG01A9XUR__(reversed) rank=0000603 x=406.0 y=529.0 length=449
CAAAGATTAAGCCATGCATGTCTAAGTACACGCCTTAACACGGCTAAACTGCGAATGGCT
CATTAAATCAGTTATGGTTCCTTAGATCGTACAATCCTACTTGGATAACTGTGGCAATTC
TAGAGCTAATACATGCAACACAGCTCCGACCTCGCGGGAAGAGCGCTTTTGTTAGCCCAA
AACCAATGCGTCGACTTCGGTAGGCGCTCACACATGGTGACTCTGGACAACTTTGTGCCG
ATCGCACGGCCTTCGCGCCGGCGACGTATCTTTCAAGTGTCTGCCCTATCAACTTTCGAT
GGTACGTGCTATGCCTACCATGGTGATAACGGGTAACGGGGAATCAGGGTTCGATTCCGG
AGAGGGAGCATGAGATACGGCTACCACATCC
>HOIR5KG01A08PT__(reversed) rank=0000605 x=307.5 y=207.0 length=441
CAAAGATTAAGCCATGCAAGTCTAAGTACGAGCTCTCGTACAGTGAAACTGCGAATGGCT
CATTAAATCAGTTATGGTTCATTTGATCGTACAGTTTACTTGGATAACTGTGGTAATTCT
AGAGCTAATACATGCGAGAAGCGCCGACCTCGCGGGAGGCGTGCATTTATCAGACCAAAA
ACCGGCCGCGTCTTCGGGCGCGTTCGCCTTGGTGACTCTGGATAACTTTGCGGATCGCAC
GGTCTAGCACCGGCGACGGATCATTCAAGTGTCTGCCCTATCAACTTTCGTCGGTACGGT
ATTTGCCTACCGAGGTTCTTACGGGTGACGGGGAATCAGGGTTCGATTCCGGAGAGGGAG
CCTGAGAAACGGCTACCACATCC
>HOIR5KG01AAHO5__(reversed) rank=0000611 x=2.0 y=1415.0 length=444
CAAAGATTAAGCCATGCATGTCTAAGTACATACTTTTACATGGTGAAACCGCGAATGGCT
CATTAAATCAGTTATGGTTCCTTAGATCGTACAATCCTACTTGGATAACTGTGGTAATTC
TAGAGCTAATACATGAAACTGACGCTCCGACCCTCTGGGAAAGAGCGCGTTTATTAGAAC
AAGACCAGTCGGGGTTCTGCCCCGTACGATTGGTGATACTGGATAACTTTGTGCAGATCG
CACGGCCTCGCGCCGGCGACGTATCTTTCAAATGTCTGCCCTATCAACTGTCGATGGTAC
GTGATATGCCTACCATGGTTGTAACGGGTAACGGGGAATCAGGGTTCGATTCCGGAGAGG
GAGCATGAGAAACGGCTACCACATCC
>HOIR5KG01AEZAP__(reversed) rank=0000638 x=53.5 y=1951.5 length=441
CAAAGATTAAGCCATGCAAGTCTAAGTACGAGCTCTCGTACAGTGAAACTGCGAATGGCT
CATTAAATCAGTTATGGTTCATTTGATCGTACAGTTTACTTGGATAACTGTGGTAATTCT
AGAGCTAATACATGCGAGAAGCGCCGACCTCGCGGGAGGCGTGCATTTATCAGACCAAAA
ACCGGCCGCGTCTTCGGGCGCGTTCGCCTTGGTGACTCTGGATAACTTTGCGGATCGCAC
GGTCTAGCACCGGCGACGGATCATTCAAGTGTCTGCCCTATCAACTTTCGTCGGTACGGT
ATTTGCCTACCGAGGTTCTTACGGGTGACGGGGAATCAGGGTTCGATTCCGGAGAGGGAG
CCTGAGAAACGGCTACCACATCC
>HOIR5KG01AAEQL__(reversed) rank=0000639 x=1.0 y=1675.0 length=449
CAAAGATTAAGCCATGCATGTCTAAGTACACGCCTTAACACGGCTAAACTGCGAATGGCT
CATTAAATCAGTTATGGTTCCTTAGATCGTACAATCCTACTTGGATAACTGTGGCAATTC
TAGAGCTAATACATGCAACACAGCTCCGACCTCGCGGGAAGAGCGCTTTTGTTAGCCCAA
AACCAATGCGTCGACTTCGGTAGGCGCTCACACATGGTGACTCTGGACAACTTTGTGCCG
ATCGCACGGCCTTCGCGCCGGCGACGTATCTTTCAAGTGTCTGCCCTATCAACTTTCGAT
GGTACGTGCTATGCCTACCATGGTGATAACGGGTAACGGGGAATCAGGGTTCGATTCCGG
AGAGGGAGCATGAGATACGGCTACCACATCC
>HOIR5KG01AGPU4__(reversed) rank=0000671 x=73.0 y=1118.0 length=441
CAAAGATTAAGCCATGCAAGTCTAAGTACGAGCTCTCGTACAGTGAAACTGCGAATGGCT
CATTAAATCAGTTATGGTTCATTTGATCGTACAGTTTACTTGGATAACTGTGGTAATTCT
AGAGCTAATACATGCGAGAAGCGCCGACCTCGCGGGAGGCGTGCATTTATCAGACCAAAA
ACCGGCCGCGTCTTCGGGCGCGTTCGCCTTGGTGACTCTGGATAACTTTGCGGATCGCAC
GGTCTAGCACCGGCGACGGATCATTCAAGTGTCTGCCCTATCAACTTTCGTCGGTACGGT
ATTTGCCTACCGAGGTTCTTACGGGTGACGGGGAATCAGGGTTCGATTCCGGAGAGGGAG
CCTGAGAAACGGCTACCACATCC
>HOIR5KG01AQD8F__(reversed) rank=0000676 x=183.0 y=2045.5 length=449
CAAAGATTAAGCCATGCATGTCTAAGTACACGCCTTAACACGGCTAAACTGCGAATGGCT
CATTAAATCAGTTATGGTTCCTTAGATCGTACAATCCTACTTGGATAACTGTGGCAATTC
TAGAGCTAATACATGCAACACAGCTCCGACCTCGCGGGAAGAGCGCTTTTGTTAGCCCAA
AACCAATGCGTCGACTTCGGTAGGCGCTCACACATGGTGACTCTGGACAACTTTGTGCCG
ATCGCACGGCCTTCGCGCCGGCGACGTATCTTTCAAGTGTCTGCCCTATCAACTTTCGAT
GGTACGTGCTATGCCTACCATGGTGATAACGGGTAACGGGGAATCAGGGTTCGATTCCGG
AGAGGGAGCATGAGATGCGGCTACCACATCC
>HOIR5KG01AF0JK__(reversed) rank=0000681 x=65.0 y=1070.0 length=441
CAAAGATTAAGCCATGCAAGTCTAAGTACGAGCTCTCGTACAGTGAAACTGCGAATGGCT
CATTAAATCAGTTATGGTTCATTTGATCGTACAGTTTACTTGGATAACTGTGGTAATTCT
AGAGCTAATACATGCGAGAAGCGCCGACCTCGCGGGAGGCGTGCATTTATCAGACCAAAA
ACCGGCCGCGTCTTCGGGCGCGTTCGCCTTGGTGACTCTGGATAACTTTGCGGATCGCAC
GGTCTAGCACCGGCGACGGATCATTCAAGTGTCTGCCCTATCAACTTTCGTCGGTACGGT
ATTTGCCTACCGAGGTTCTTACGGGTGACGGGGAATCAGGGTTCGATTCCGGAGAGGGAG
CCTGAGAAACGGCTACCACATCC
>HOIR5KG01AA0VX__(reversed) rank=0000704 x=8.0 y=1707.0 length=444
CAAAGATTAAGCCATGCATGTCTAAGTACATACTTTTACATGGTGAAACCGCGAATGGCT
CATTAAATCAGTTATGGTTCCTTAGATCGTACAATCCTACTTGGATAACTGTGGTAATTC
TAGAGCTAATACATGAAACTGACGCTCCGACCCTCTGGGAAAGAGCGCGTTTATTAGAAC
AAGACCAGTCGGGGTTCTGCCCCGTACGATTGGTGATACTGGATAACTTTGTGCAGATCG
CACGGCCTCGCGCCGGCGACGTATCTTTCAAATGTCTGCCCTATCAACTGTCGATGGTAC
GTGATATGCCTACCATGGTTGTAACGGGTAACGGGGAATCAGGGTTCGATTCCGGAGAGG
GAGCATGAGAAACGGCTACCACATCC
>HOIR5KG01A6GJ2__(reversed) rank=0000713 x=366.5 y=1984.0 length=443
CAAAGATTAAGCCATGCATGTCTAAGTACATACCTTAACACGGTGAAACTGCGAATGGCT
CATTAAATCATATGTTATTTCTTAGATCGTACAATCCTACTTGGATAACTGTGGTAATTC
TAGAGCTAATACATGCATCAAAGCTCCGACCTCCGGGGAAGAGCGCTTTTATTAGACCAA
AACCAATCGTCCTCTCGGGGGCGTCCCGTTGGTGACTCTGAATAACTTTAAGCTGATCGC
ATGGCCTCGTGCCGGCGACGTATCTTTCAAGTGTATGCCCTATCAATTGTCGAAGGTAAG
TGACTTGCTTACCTTGATGATAACGGGTAGCGGGGAATCAGGGTTCGATTCCGGAGAGGG
AGCATGAGAAACGGCTACCACATCC
>HOIR5KG01A61P3__(reversed) rank=0000752 x=373.5 y=745.0 length=444
CAAAGATTAAGCCATGCATGTCTAAGTACATACTTTTACATGGTGAAACCGCGAATGGCT
CATTAAATCAGTTATGGTTCCTTAGATCGTACAATCCTACTTGGATAACTGTGGTAATTC
TAGAGCTAATACATGAAACTGACGCTCCGACCCTCTGGGAAAGAGCGCGTTTATTAGAAC
AAGACCAGTCGGGGTTCTGCCCCGTACGATTGGTGATACTGGATAACTTTGTGCAGATCG
CACGGCCTCGCGCCGGCGACGTATCTTTCAAATGTCTGCCCTATCAACTGTCGATGGTAC
GTGATATGCCTACCATGGTTGTAACGGGTAACGGGGAATCAGGGTTCGATTCCGGAGAGG
GAGCATGAGAAACGGCTACCACATCC
>HOIR5KG01BX657__(reversed) rank=0000770 x=682.0 y=1853.5 length=444
CAAAGATTAAGCCATGCATGTCTAAGTACATACTTTTACATGGTGAAACCGCGAATGGCT
CATTAAATCAGTTATGGTTCCTTAGATCGTACAATCCTACTTGGATAACTGTGGTAATTC
TAGAGCTAATACATGAAACTGACGCTCCGACCCTCTGGGAAAGAGCGCGTTTATTAGAAC
AAGACCAGTCGGGGTTCTGCCCCGTACGATTGGTGATACTGGATAACTTTGTGCAGATCG
CACGGCCTCGCGCCGGCGACGTATCTTTCAAATGTCTGCCCTATCAACTGTCGATGGTAC
GTGATATGCCTACCATGGTTGTAACGGGTAACGGGGAATCAGGGTTCGATTCCGGAGAGG
GAGCCTGAGAAACGGCTACCACATCC
>HOIR5KG01AOSUO__(reversed) rank=0000800 x=165.5 y=1406.0 length=449
CAAAGATTAAGCCATGCATGTCTAAGTACACGCCTTAACACGGCTAAACTGCGAATGGCT
CATTAAATCAGTTATGGTTCCTTAGATCGTACAATCCTACTTGGATAACTGTGGCAATTC
TAGAGCTAATACATGCAACACAGCTCCGACCTCGCGGGAAGAGCGCTTTTGTTAGCCCAA
AACCAATGCGTCGACTTCGGTAGGCGCTCACACATGGTGACTCTGGACAACTTTGTGCCG
ATCGCACGGCCTTCGCGCCGGCGACGTATCTTTCAAGTGTCTGCCCTATCAACTTTCGAT
GGTACGTGCTATGCCTACCATGGTGATAACGGGTAACGGGGAATCAGGGTTCGATTCCGG
AGAGGGAGCATGAGATACGGCTACCACATCC
>HOIR5KG01AM0LM__(reversed) rank=0000802 x=145.5 y=56.5 length=440
CAAAGATTAAGCCATGCAAGTCTAAGTACGAGCTCTCGTACAGCGAAACTGCGAATGGCT
CATTAAATCAGTTATGGTTCATTTGATCGTATGGTTTACTTGGATAACTGTGGTAATTCT
AGAGCTAATACATGCAAACAGCGCCGACTTCGCGGGAGGCGTGCTTTTATCAGACCAAAA
ACCGACCGCGGCTCCGGCCGCGTTCGACTGGTGACTCTGGATAACCTGGCGGATCGCACG
GTCTAGCACCGGCGACGGATCATTCAAGTGTCTGCCCTATCAACTTTCGTCGGTACGGTA
TTCGCCTACCGAGGTTCTTACGGGTAACGGGGAATCAGGGTTCGATTCCGGAGAGGGAGC
CTGAGAAACGGCTACCACATCC
>HOIR5KG01AH936__(reversed) rank=0000808 x=91.0 y=292.0 length=444
CAAAGATTAAGCCATGCATGTCTAAGTACATACTTTTACATGGTGAAACCGCGAATGGCT
CATTAAATCAGTTATGGTTCCTTAGATCGTACAATCCTACTTGGATAACTGTGGTAATTC
TAGAGCTAATACATGAAACTGACGCTCCGACCCTCTGGGAAAGAGCGCGTTTATTAGAAC
AAGACCAGTCGGGGTTCTGCCCCGTACGATTGGTGATACTGGATAACTTTGTGCAGATCG
CACGGCCTCGCGCCGGCGACGTATCTTTCAAATGTCTGCCCTATCAACTGTCGATGGTAC
GTGATATGCCTACCATGGTTGTAACGGGTAACGGGGAATCAGGGTTCGATTCCGGAGAGG
GAGCATGAGATACGGCTACCACATCC
>HOIR5KG01BKH9F__(reversed) rank=0000831 x=526.0 y=2017.0 length=448
CAAAGATTAAGCCATGCATGTCTAAGTACACGCCTTAACACGGCTAAACTGCGAATGGCT
CATTAAATCAGTTATGGTTCCTTAGATCGTACAATCCTACTTGGATAACTGTGGCAATTC
TAGAGCTAATACATGCAACACAGCTCCGACCTCACGGGAAGAGCGCTTTTGTTAGCCCAA
AACCAACGCGTCGCCTTCGGGCGGCGCTCACTGTGGTGACTCTGGACAACTTTGTGCCGA
TCGCACGGCCCTAGCGCCGGCGACGTATCTTTCAAGTGTCTGCCCTATCAACTTTCGATG
GTACGTGCTATGCCTACCATGGTGATAACGGGTAACGGGGAATCAGGGTTCGATTCCGGA
GAGGGAGCATGAGATACGGCTACCACATCC
>HOIR5KG01ADQ02__(reversed) rank=0000844 x=39.0 y=1924.0 length=444
CAAAGATTAAGCCATGCATGTCTAAGTACATACTTTTACATGGTGAAACCGCGAATGGCT
CATTAAATCAGTTATGGTTCCTTAGATCGTACAATCCTACTTGGATAACTGTGGTAATTC
TAGAGCTAATACATGAAACTGACGCTCCGACCCTCTGGGAAAGAGCGCGTTTATTAGAAC
AAGACCAGTCGGGGTTCTGCCCCGTACGATTGGTGATACTGGATAACTTTGTGCAGATCG
CACGGCCTCGCGCCGGCGACGTATCTTTCAAATGTCTGCCCTATCAACTGTCGATGGTAC
GTGATATGCCTACCATGGTTGTAACGGGTAACGGGGAATCAGGGTTCGATTCCGGAGAGG
GAGCATGAGAAACGGCTACCACATCC
>HOIR5KG01BW0V9__(reversed) rank=0000849 x=669.0 y=311.5 length=444
CAAAGATTAAGCCATGCATGTCTAAGTACATACTTTTACATGGTGAAACCGCGAATGGCT
CATTAAATCAGTTATGGTTCCTTAGATCGTACAATCCTACTTGGATAACTGTGGTAATTC
TAGAGCTAATACATGAAACTGACGCTCCGACCCTCTGGGAAAGAGCGCGTTTATTAGAAC
AAGACCAGTCGGGGTTCTGCCCCGTACGATTGGTGATACTGGATAACTTTGTGCAGATCG
CACGGCCTCGCGCCGGCGACGTATCTTTCAAATGTCTGCCCTATCAACTGTCGATGGTAC
GTGATATGCCTACCATGGTTGTAACGGGTAACGGGGAATCAGGGTTCGATTCCGGAGAGG
GAGCATGAGAAACGGCTACCACATCC
>HOIR5KG01AKHJC__(reversed) rank=0000876 x=116.0 y=822.0 length=441
CAAAGATTAAGCCATGCAAGTCTAAGTACGAGCTCTCGTACAGTGAAACTGCGAATGGCT
CATTAAATCAGTTATGGTTCATTTGATCGTACAGTTTACTTGGATAACTGTGGTAATTCT
AGAGCTAATACATGCGAGAAGCGCCGACCTCGCGGGAGGCGTGCATTTATCAGACCAAAA
ACCGGCCGCGTCTTCGGGCGCGTTCGCCTTGGTGACTCTGGATAACTTTGCGGATCGCAC
GGTCTAGCACCGGCGACGGATCATTCAAGTGTCTGCCCTATCAACTTTCGTCGGTACGGT
ATTTGCCTACCGAGGTTCTTACGGGTGACGGGGAATCAGGGTTCGATTCCGGAGAGGGAG
CCTGAGAAACGGCTACCACATCC
>HOIR5KG01AD9WY__(reversed) rank=0000877 x=45.5 y=1824.0 length=449
CAAAGATTAAGCCATGCATGTCTAAGTACACGCCTTAACACGGCTAAACTGCGAATGGCT
CATTAAATCAGTTATGGTTCCTTAGATCGTACAATCCTACTTGGATAACTGTGGCAATTC
TAGAGCTAATACATGCAACACAGCTCCGACCTCGCGGGAAGAGCGCTTTTGTTAGCCCAA
AACCAATGCGTCGACTTCGGTAGGCGCTCACACATGGTGACTCTGGACAACTTTGTGCCG
ATCGCACGGCCTTCGCGCCGGCGACGTATCTTTCAAGTGTCTGCCCTATCAACTTTCGAT
GGTACGTGCTATGCCTACCATGGTGATAACGGGTAACGGGGAATCAGGGTTCGATTCCGG
AGAGGGAGCATGAGATACGGCTACCACATCC
>HOIR5KG01B2XTF__(reversed) rank=0000902 x=736.0 y=1825.0 length=441
CAAAGATTAAGCCATGCAAGTCTAAGTACGAGCTCTCGTACAGTGAAACTGCGAATGGCT
CATTAAATCAGTTATGGTTCATTTGATCGTACAGTTTACTTGGATAACTGTGGTAATTCT
AGAGCTAATACATGCGAGAAGCGCCGACCTCGCGGGAGGCGTGCATTTATCAGACCAAAA
ACCGGCCGCGTCTTCGGGCGCGTTCGCCTTGGTGACTCTGGATAACTTTGCGGATCGCAC
GGTCTAGCACCGGCGACGGATCATTCAAGTGTCTGCCCTATCAACTTTCGTCGGTACGGT
ATTTGCCTACCGAGGTTCTTACGGGTGACGGGGAATCAGGGTTCGATTCCGGAGAGGGAG
CCTGAGAAACGGCTACCACATCC
>HOIR5KG01AGZSE__(reversed) rank=0000919 x=76.0 y=1692.5 length=441
CAAAGATTAAGCCATGCAAGTCTAAGTACGAGCTCTCGTACAGTGAAACTGCGAATGGCT
CATTAAATCAGTTATGGTTCATTTGATCGTACAGTTTACTTGGATAACTGTGGTAATTCT
AGAGCTAATACATGCGAGAAGCGCCGACCTCGCGGGAGGCGTGCATTTATCAGACCAAAA
ACCGGCCGCGTCTTCGGGCGCGTTCGCCTTGGTGACTCTGGATAACTTTGCGGATCGCAC
GGTCTAGCACCGGCGACGGATCATTCAAGTGTCTGCCCTATCAACTTTCGTCGGTACGGT
ATTTGCCTACCGAGGTTCTTACGGGTGACGGGGAATCAGGGTTCGATTCCGGAGAGGGAG
CCTGAGAAACGGCTACCACATCC
>HOIR5KG01BM1RQ__(reversed) rank=0000932 x=555.0 y=1828.5 length=445
CAAAGATTAAGCCATGCATGTCTAAGTACATACTTTTACATGGTGAAACCGCGAATGGCT
CATTAAATCAGTTATGGTTCCTTAGATCGTACAATCCTACTTGGATAACTGTGGTAATTC
TAGAGCTAATACATGAAAAAGGTCTCCGACCTGACGGAAAGAGAGCGTTTATTACAACAA
GACCAGTCGGGGTCGCAAGGCCCCGTCATATTGGTGAAACTGAATAACTTTGTGCAGATC
GCACGGCCTCGCGCCGGCGACAAATCTTTCAAATGTCTGCCCTATCAACTGACGATGGTA
CGTGATATGCCTACCATGGTTGTAACGGGTAACGGAGAATCAGGGTTCGATTCCGGAGAG
GGAGCATGAGAAACGGCTACCACATCC
>HOIR5KG01AO134__(reversed) rank=0000951 x=168.0 y=1122.5 length=440
CAAAGATTAAGCCATGCAAGTCTAAGTACGAGCTCTCGTACAGCGAAACTGCGAATGGCT
CATTAAATCAGTTATGGTTCATTTGATCGTATGGTTTACTTGGATAACTGTGGTAATTCT
AGAGCTAATACATGCAAACAGCGCCGACTTCGCGGGAGGCGTGCTTTTATCAGACCAAAA
ACCGACCGCGGCTCCGGCCGCGTTCGACTGGTGACTCTGGATAACCTGGCGGATCGCACG
GTCTAGCACCGGCGACGGATCATTCAAGTGTCTGCCCTATCAACTTTCGTCGGTACGGTA
TTCGCCTACCGAGGTTCTTACGGGTAACGGGGAATCAGGGTTCGATTCCGGAGAGGGAGC
CTGAGAAACGGCTACCACATCC
>HOIR5KG01AEK5N__(reversed) rank=0000952 x=49.0 y=9.0 length=445
CAAAGATTAAGCCATGCATGTCTAAGTACATACTTTTACATGGTGAAACCGCGAATGGCT
CATTAAATCAGTTATGGTTCCTTAGATCGTACAATCCTACTTGGATAACTGTGGTAATTC
TAGAGCTAATACATGAAAAAGGTCTCCGACCTGACGGAAAGAGAGCGTTTATTACAACAA
GACCAGTCGGGGTCGCAAGGCCCCGTCATATTGGTGAAACTGAATAACTTTGTGCAGATC
GCACGGCCTCGCGCCGGCGACAAATCTTTCAAATGTCTGCCCTATCAACTGACGATGGTA
CGTGATATGCCTACCATGGTTGTAACGGGTAACGGAGAATCAGGGTTCGATTCCGGAGAG
GGAGCATGAGAAACGGCTACCACATCC
>HOIR5KG01AWJDP__(reversed) rank=0000955 x=253.0 y=1931.0 length=440
CAAAGATTAAGCCATGCAAGTCTAAGTACGAGCTCTCGTACAGCGAAACTGCGAATGGCT
CATTAAATCAGTTATGGTTCATTTGATCGTATGGTTTACTTGGATAACTGTGGTAATTCT
AGAGCTAATACATGCAAACAGCGCCGACTTCGCGGGAGGCGTGCTTTTATCAGACCAAAA
ACCGACCGCGGCTCCGGCCGCGTTCGACTGGTGACTCTGGATAACCTGGCGGATCGCACG
GTCTAGCACCGGCGACGGATCATTCAAGTGTCTGCCCTATCAACTTTCGTCGGTACGGTA
TTCGCCTACCGAGGTTCTTACGGGTAACGGGGAATCAGGGTTCGATTCCGGAGAGGGAGC
CTGAGAAACGGCTACCACATCC
>HOIR5KG01ABCIG__(reversed) rank=0000958 x=12.5 y=390.5 length=449
CAAAGATTAAGCCATGCATGTCTAAGTACACGCCTTAACACGGCTAAACTGCGAATGGCT
CATTAAATCAGTTATGGTTCCTTAGATCGTACAATCCTACTTGGATAACTGTGGCAATTC
TAGAGCTAATACATGCAACACAGCTCCGACCTCGCGGGAAGAGCGCTTTTGTTAGCCCAA
AACCAATGCGTCGACTTCGGTAGGCGCTCACACATGGTGACTCTGGACAACTTTGTGCCG
ATCGCACGGCCTTCGCGCCGGCGACGTATCTTTCAAGTGTCTGCCCTATCAACTTTCGAT
GGTACGTGCTATGCCTACCATGGTGATAACGGGTAACGGGGAATCAGGGTTCGATTCCGG
AGAGGGAGCATGAGATACGGCTACCACATCC
>HOIR5KG01BKURH__(reversed) rank=0000975 x=530.0 y=1835.0 length=444
CAAAGATTAAGCCATGCATGTCTAAGTACATACTTTTACATGGTGAAACCGCGAATGGCT
CATTAAATCAGTTATGGTTCCTTAGATCGTACAATCCTACTTGGATAACTGTGGTAATTC
TAGAGCTAATACATGAAACTGACGCTCCGACCCTCTGGGAAAGAGCGCGTTTATTAGAAC
AAGACCAGTCGGGGTTCTGCCCCGTACGATTGGTGATACTGGATAACTTTGTGCAGATCG
CACGGCCTCGCGCCGGCGACGTATCTTTCAAATGTCTGCCCTATCAACTGTCGATGGTAC
GTGATATGCCTACCATGGTTGTAACGGGTAACGGGGAATCAGGGTTCGATTCCGGAGAGG
GAGCATGAGAAACGGCTACCACATCC
>HOIR5KG01A36DW__(reversed) rank=0000985 x=340.5 y=1986.0 length=449
CAAAGATTAAGCCATGCATGTCTAAGTACACGCCTTAACACGGCTAAACTGCGAATGGCT
CATTAAATCAGTTATGGTTCCTTAGATCGTACAATCCTACTTGGATAACTGTGGCAATTC
TAGAGCTAATACATGCAACACAGCTCCGACCTCGCGGGAAGAGCGCTTTTGTTAGCCCAA
AACCAATGCGTCGACTTCGGTAGGCGCTCACACATGGTGACTCTGGACAACTTTGTGCCG
ATCGCACGGCCTTCGCGCCGGCGACGTATCTTTCAAGTGTCTGCCCTATCAACTTTCGAT
GGTACGTGCTATGCCTACCATGGTGATAACGGGTAACGGGGAATCAGGGTTCGATTCCGG
AGAGGGAGCATGAGATACGGCTACCACATCC
>HOIR5KG01AA0Y1__(reversed) rank=0001017 x=8.5 y=1819.0 length=441
CAAAGATTAAGCCATGCAAGTCTAAGTACGAGCCCTCGTACAGTGAAACTGCGAATGGCT
CATTAAATCAGTTATGGTTCATTTGATCGTACAGTTTACTTGGATAACTGTGGTAATTCT
AGAGCTAATACATGCGAGAAGCGCCGACCTCGCGGGAGGCGTGCATTTATCAGACCAAAA
ACCGGCCGCGTCTTCGGGCGCGTTCGCCTTGGTGACTCTGGATAACTTTGCGGATCGCAC
GGTCTAGCACCGGCGACGGATCATTCAAGTGTCTGCCCTATCAACTTTCGTCGGTACGGT
ATTTGCCTACCGAGGTTCTTACGGGTGACGGGGAATCAGGGTTCGATTCCGGAGAGGGAG
CCTGAGAAACGGCTACCACATCC
>HOIR5KG01AL9NH__(reversed) rank=0001024 x=136.0 y=1995.0 length=444
CAAAGATTAAGCCATGCATGTCTAAGTACATACTTTTACATGGTGAAACCGCGAATGGCT
CATTAAATCAGTTATGGTTCCTTAGATCGTACAATCCTACTTGGATAACTGTGGTAATTC
TAGAGCTAATACATGAAACTGACGCTCCGACCCTCTGGGAAAGAGCGCGTTTATTAGAAC
AAGACCAGTCGGGGTTCTGCCCCGTACGATTGGTGATACTGGATAACTTTGTGCAGATCG
CACGGCCTCGCGCCGGCGACGTATCTTTCAAATGTCTGCCCTATCAACTGTCGATGGTAC
GTGATATGCCTACCATGGTTGTAACGGGTAACGGGGAATCAGGGTTCGATTCCGGAGAGG
GAGCATGAGAAACGGCTACCACATCC
>HOIR5KG01ALV9J__(reversed) rank=0001026 x=132.0 y=1029.0 length=443
CAAAGATTAAGCCATGCATGTCTAAGTACATACCTTAACACGGTGAAACTGCGAATGGCT
CATTAAATCATATGTTATTTCTTAGATCGTACAATCCTACTTGGATAACTGTGGTAATTC
TAGAGCTAATACATGCATCAAAGCTCCGACCTCCGGGGAAGAGCGCTTTTATTAGACCAA
AACCAATCGTCCTCTCGGGGGCGTCCCGTTGGTGACTCTGAATAACTTTAAGCTGATCGC
ATGGCCTCGTGCCGGCGACGTATCTTTCAAGTGTATGCCCTATCAATTGTCGAAGGTAAG
TGACTTGCTTACCTTGATGATAACGGGTAGCGGGGAATCAGGGTTCGATTCCGGAGAGGG
AGCATGAGAAACGGCTACCACATCC
>HOIR5KG01AO111__(reversed) rank=0001065 x=168.0 y=1047.0 length=443
CAAAGATTAAGCCATGCATGTCTAAGTACATACCTTAACACGGTGAAACTGCGAATGGCT
CATTAAATCATATGTTATTTCTTAGATCGTACAATCCTACTTGGATAACTGTGGTAATTC
TAGAGCTAATACATGCATCAAAGCTCCGACCTCCGGGGAAGAGCGCTTTTATTAGACCAA
AACCAATCGTCCTCTCGGGGGCGTCCCGTTGGTGACTCTGAATAACTTTAAGCTGATCGC
ATGGCCTCGTGCCGGCGACGTATCTTTCAAGTGTATGCCCTATCAATTGTCGAAGGTAAG
TGACTTGCTTACCTTGATGATAACGGGTAGCGGGGAATCAGGGTTCGATTCCGGAGAGGG
AGCATGAGAAACGGCTACCACATCC
>HOIR5KG01AQ2FK__(reversed) rank=0001066 x=191.0 y=638.0 length=445
CAAAGATTAAGCCATGCATGTCTAAGTACATACTTTTACATGGTGAAACCGCGAATGACT
CATTAAATCAGTTATGGTTCCTTAGATCGTACAATCCTACTTGGATAACTGTGGTAATTC
TAGAGCTAATACATGAAACTGACGCTCCGACCCTCTGGGAAAGAGCGCGTTTATTAGAAC
AAGACCAGTCGGGGTTCTGCCCCGTACGATTGGTGATACTGGATAACTTTGTGCAGATCG
CACGGCCTCGCGCCGGCGACGTATCTTTCAAATGTCTGCCCTATCAACTGTCGATGGTAC
GTGATATGCCTACCATGGTTGTAACGGGTAACGGGGAATCAGGGTTCGATTCCGGAGAGG
GAGCATGAGAAACGGCTACCACATCC
>HOIR5KG01BXWDO__(reversed) rank=0001085 x=679.0 y=154.5 length=444
CAAAGATTAAGCCATGCATGTCTAAGTACATACTTTTACATGGTGAAACCGCGAATGGCT
CATTAAATCAGTTATGGTTCCTTAGATCGTACAATCCTACTTGGATAACTGTGGTAATTC
TAGAGCTAATACATGAAACTGACGCTCCGACCCTCTGGGAAAGAGCGCGTTTATTAGAAC
AAGACCAGTCGGGGTTCTGCCCCGTACGATTGGTGATACTGGATAACTTTGTGCAGATCG
CACGGCCTCGCGCCGGCGACGTATCTTTCAAATGTCTGCCCTATCAACTGTCGATGGTAC
GTGATATGCCTACCATGGTTGTAACGGGTAACGGGGAATCAGGGTTCGATTCCGGAGAGG
GAGCATGAGAAACGGCTACCACATCC
>HOIR5KG01AIQHT__(reversed) rank=0001089 x=96.0 y=1039.0 length=441
CAAAGATTAAGCCATGCAAGTCTAAGTACGAGCTCTCGTACAGTGAAACTGCGAATGGCT
CATTAAATCAGTTATGGTTCATTTGATCGTACAGTTTACTTGGATAACTGTGGTAATTCT
AGAGCTAATACATGCGAGAAGCGCCGACCTCGCGGGAGGCGTGCATTTATCAGACCAAAA
ACCGGCCGCGTCTTCGGGCGCGTTCGCCTTGGTGACTCTGGATAACTTTGCGGATCGCAC
GGTCTAGCACCGGCGACGGATCATTCAAGTGTCTGCCCTATCAACTTTCGTCGGTACGGT
ATTTGCCTACCGAGGTTCTTACGGGTGACGGGGAATCAGGGTTCGATTCCGGAGAGGGAG
CCTGAGAAACGGCTACCACATCC
>HOIR5KG01AQZ0Q__(reversed) rank=0001093 x=190.0 y=1608.0 length=444
CAAAGATTAAGCCATGCATGTCTAAGTACATACTTTTACATGGTGAAACCGCGAATGGCT
CATTAAATCAGTTATGGTTCCTTAGATCGTACAATCCTACTTGGATAACTGTGGTAATTC
TAGAGCTAATACATGAAACTGACGCTCCGACCCTCTGGGAAAGAGCGCGTTTATTAGAAC
AAGACCAGTCGGGGTTCTGCCCCGTACGATTGGTGATACTGGATAACTTTGTGCAGATCG
CACGGCCTCGCGCCGGCGACGTATCTTTCAAATGTCTGCCCTATCAACTGTCGATGGTAC
GTGATATGCCTACCATGGTTGTAACGGGTAACGGGGAATCAGGGTTCGATTCCGGAGAGG
GAGCATGAGAAACGGCTACCACATCC
>HOIR5KG01BN3K4__(reversed) rank=0001132 x=567.0 y=1686.0 length=444
CAAAGATTAAGCCATGCATGTCTAAGTACATACTTTTACATGGTGAAACCGCGAATGGCT
CATTAAATCAGTTATGGTTCCTTAGATCGTACAATCCTACTTGGATAACTGTGGTAATTC
TAGAGCTAATACATGAAACTGACGCTCCGACCCTCTGGGAAAGAGCGCGTTTATTAGAAC
AAGACCAGTCGGGGTTCTGCCCCGTACGATTGGTGATACTGGATAACTTTGTGCAGATCG
CACGGCCTCGCGCCGGCGACGTATCTTTCAAATGTCTGCCCTATCAACTGTCGATGGTAC
GTGATATGCCTACCATGGTTGTAACGGGTAACGGGGAATCAGGGTTCGATTCCGGAGAGG
GAGCATGAGAAACGGCTACCACATCC
>HOIR5KG01AJBYL__(reversed) rank=0001182 x=103.0 y=187.5 length=447
CAAAGATTAAGCCATGCATGTCTAAGTACACGCCTTAACACGGCTAAACTGCGAATGGCT
CATTAAATCAGTTATGGTTCCTTAGATCGTACAATCCTACTTGGATAACTGTGGCAATTC
TAGAGCTAATACATGCAACACAGCTCCGACCTCACGGGAAGAGTGCTTTTGTTAGCCCAA
ACCAACGCGTCGCCTTCGGGCGGCGCTCACTGTGGTGACTCTGGACAACTTTGTGCCGAT
CGCACGGCCCTAGCGCCGGCGACGTATCTTTCAAGTGTCTGCCCTATCAACTTTCGATGG
TACGTGCTATGCCTACCATGGTGATAACGGGTAACGGGGAATCAGGGTTCGATTCCGGAG
AGGGAGCATGAGATACGGCTACCACATCC
>HOIR5KG01BPXZX__(reversed) rank=0001184 x=588.5 y=1739.0 length=443
CAAAGATTAAGCCATGCATGTCTAAGTACATACCTTAACACGGTGAAACTGCGAATGGCT
CATTAAATCATATGTTATTTCTTAGATCGTACAATCCTACTTGGATAACTGTGGTAATTC
TAGAGCTAATACATGCATCAAAGCTCCGACCTCCGGGGAAGAGCGCTTTTATTAGACCAA
AACCAATCGTCCTCTCGGGGGCGTCCCGTTGGTGACTCTGAATAACTTTAAGCTGATCGC
ATGGCCTCGTGCCGGCGACGTATCTTTCAAGTGTATGCCCTATCAATTGTCGAAGGTAAG
TGACTTGCTTACCTTGATGATAACGGGTAGCGGGGAATCAGGGTTCGATTCCGGAGAGGG
AGCATGAGAAACGGCTACCACATCC
>HOIR5KG01A2HYQ__(reversed) rank=0001186 x=321.5 y=1504.0 length=445
CAAAGATTAAGCCATGCATGTCTAAGTACATACCTTAACACGGTGAAACTGCGAATGGCT
CATTAAATCATATGTTATTTCTTAGATCGTACAATCCTACTTGGATAACTGTGGTAATTC
TAGAGCTAATACATGCATCAAAGCTCCGACCGTCCGGGGAAGAGCGTCTTTTATTAGACC
AAAACCAATCGTCCTCTCGGGGGCGTCCCGTTGGTGACTCTGAATAACTTTAAGCTGATC
GCATGGCCTCGTGCCGGCGACGTATCTTTCAAGTGTATGCCCTATCAATTGTCGAAGGTA
AGTGACTTGCTTACCTTGATGATAACGGGTAGCGGGGAATCAGGGTTCGATTCCGGAGAG
GGAGCATGAGAAACGGCTACCACATCC
>HOIR5KG01ACXT2__(reversed) rank=0001198 x=30.0 y=952.0 length=440
CAAAGATTAAGCCATGCAAGTCTAAGTACGAGCTCTCGTACAGCGAAACTGCGAATGGCT
CATTAAATCAGTTATGGTTCATTTGATCGTATGGTTTACTTGGATAACTGTGGTAATTCT
AGAGCTAATACATGCAAACAGCGCCGACTTCGCGGGAGGCGTGCTTTTATCAGACCAAAA
ACCGACCGCGGCTCCGGCCGCGTTCGACTGGTGACTCTGGATAACCTGGCGGATCGCACG
GTCTAGCACCGGCGACGGATCATTCAAGTGTCTGCCCTATCAACTTTCGTCGGTACGGTA
TTCGCCTACCGAGGTTCTTACGGGTAACGGGGAATCAGGGTTCGATTCCGGAGAGGGAGC
CTGAGAAACGGCTACCACATCC
>HOIR5KG01A05MW__(reversed) rank=0001205 x=306.5 y=310.0 length=444
CAAAGATTAAGCCATGCATGTCTAAGTACATACTTTTACATGGTGAAACCGCGAATGGCT
CATTAAATCAGTTATGGTTCCTTAGATCGTACAATCCTACTTGGATAACTGTGGTAATTC
TAGAGCTAATACATGAAACTGACGCTCCGACCCTCTGGGAAAGAGCGCGTTTATTAGAAC
AAGACCAGTCGGGGTTCTGCCCCGTACGATTGGTGATACTGGATAACTTTGTGCAGATCG
CACGGCCTCGCGCCGGCGACGTATCTTTCAAATGTCTGCCCTATCAACTGTCGATGGTAC
GTGATATGCCTACCATGGTTGTAACGGGTAACGGGGAATCAGGGTTCGATTCCGGAGAGG
GAGCATGAGAAACGGCTACCACATCC
>HOIR5KG01A26CM__(reversed) rank=0001220 x=329.0 y=340.0 length=443
CAAAGATTAAGCCATGCATGTCTAAGTACATACCTTAACACGGTGAAACTGCGAATGGCT
CATTAAATCATATGTTATTTCTTAGATCGTACAATCCTACTTGGATAACTGTGGTAATTC
TAGAGCTAATACATGCATCAAAGCTCCGACCTCCGGGGAAGAGCGCTTTTATTAGACCAA
AACCAATCGTCCTCTCGGGGGCGTCCCGTTGGTGACTCTGAATAACTTTAAGCTGATCGC
ATGGCCTCGTGCCGGCGACGTATCTTTCAAGTGTATGCCCTATCAATTGTCGAAGGTAAG
TGACTTGCTTACCTTGATGATAACGGGTAGCGGGGAATCAGGGTTCGATTCCGGAGAGGG
AGCATGAGAAACGGCTACCACATCC
>HOIR5KG01AZFJN__(reversed) rank=0001221 x=286.0 y=1761.5 length=441
CAAAGATTAAGCCATGCAAGTCTAAGTACGAGCTCTCGTACAGTGAAACTGCGAATGGCT
CATTAAATCAGTTATGGTTCATTTGATCGTACAGTTTACTTGGATAACTGTGGTAATTCT
AGAGCTAATACATGCGAGAAGCGCCGACCTCGCGGGAGGCGTGCATTTATCAGACCAAAA
ACCGGCCGCGTCTTCGGGCGCGTTCGCCTTGGTGACTCTGGATAACTTTGCGGATCGCAC
GGTCTAGCACCGGCGACGGATCATTCAAGTGTCTGCCCTATCAACTTTCGTCGGTACGGT
ATTTGCCTACCGAGGTTCTTACGGGTGACGGGGAATCAGGGTTCGATTCCGGAGAGGGAG
CCTGAGAAACGGCTACCACATCC
>HOIR5KG01AADF7__(reversed) rank=0001234 x=1.0 y=5.5 length=444
CAAAGATTAAGCCATGCATGTCTAAGTACATACTTTTACATGGTGAAACCGCGAATGGCT
CATTAAATCAGTTATGGTTCCTTAGATCGTACAATCCTACTTGGATAACTGTGGTAATTC
TAGAGCTAATACATGAAACTGACGCTCCGACCCTCTGGGAAAGAGCGCGTTTATTAGAAC
AAGACCAGTCGGGGTTCTGCCCCGTACGATTGGTGATACTGGATAACTTTGTGCAGATCG
CACGGCCTCGCGCCGGCGACGTATCTTTCAAATGTCTGCCCTATCAACTGTCGATGGTAC
GTGATATGCCTACCATGGTTGTAACGGGTAACGGGGAATCAGGGTTCGATTCCGGAGAGG
GAGCATGAGATACGGCTACCACATCC
>HOIR5KG01ALP0M__(reversed) rank=0001262 x=130.0 y=1124.0 length=441
CAAAGATTAAGCCATGCAAGTCTAAGTACGAGCTCTCGTACAGTGAAACTGCGAATGGCT
CATTAAATCAGTTATGGTTCATTTGATCGTACAGTTTACTTGGATAACTGTGGTAATTCT
AGAGCTAATACATGCGAGAAGCGCCGACCTCGCGGGAGGCGTGCATTTATCAGACCAAAA
ACCGGCCGCGTCTTCGGGCGCGTTCGCCTTGGTGACTCTGGATAACTTTGCGGATCGCAC
GGTCTAGCACCGGCGACGGATCATTCAAGTGTCTGCCCTATCAACTTTCGTCGGTACGGT
ATTTGCCTACCGAGGTTCTTACGGGTGACGGGGAATCAGGGTTCGATTCCGGAGAGGGAG
CCTGAGAAACGGCTACCACATCC
>HOIR5KG01AT2SU__(reversed) rank=0001277 x=225.0 y=1820.0 length=443
CAAAGATTAAGCCATGCATGTCTAAGTACATACCTTAACACGGTGAAACTGCGAATGGCT
CATTAAATCATATGTTATTTCTTAGATCGTACAATCCTACTTGGATAACTGTGGTAATTC
TAGAGCTAATACATGCATCAAAGCTCCGACCTCCGGGGAAGAGCGCTTTTATTAGACCAA
AACCAATCGTCCTCTCGGGGGCGTCCCGTTGGTGACTCTGAATAACTTTAAGCTGATCGC
ATGGCCTCGTGCCGGCGACGTATCTTTCAAGTGTATGCCCTATCAATTGTCGAAGGTAAG
TGACTTGCTTACCTTGATGATAACGGGTAGCGGGGAATCAGGGTTCGATTCCGGAGAGGG
AGCATGAGAAACGGCTACCACATCC
>HOIR5KG01AT8QV__(reversed) rank=0001279 x=227.0 y=1333.0 length=449
CAAAGATTAAGCCATGCATGTCTAAGTACACGCCTTAACACGGCTAAACTGCGAATGGCT
CATTAAATCAGTTATGGTTCCTTAGATCGTACAATCCTACTTGGATAACTGTGGCAATTC
TAGAGCTAATACATGCAACACAGCTCCGACCTCGCGGGAAGAGCGCTTTTGTTAGCCCAA
AACCAATGCGTCGACTTCGGTAGGCGCTCACACATGGTGACTCTGGACAACTTTGTGCCG
ATCGCACGGCCTTCGCGCCGGCGACGTATCTTTCAAGTGTCTGCCCTATCAACTTTCGAT
GGTACGTGCTATGCCTACCATGGTGATAACGGGTAACGGGGAATCAGGGTTCGATTCCGG
AGAGGGAGCATGAGATACGGCTACCACATCC
>HOIR5KG01ARU3P__(reversed) rank=0001306 x=200.5 y=931.0 length=440
CAAAGATTAAGCCATGCAAGTCTAAGTACGAGCTCTCGTACAGCGAAACTGCGAATGGCT
CATTAAATCAGTTATGGTTCATTTGATCGTATGGTTTACTTGGATGACTGTGGTAATTCT
AGAGCTAATACATGCAAACAGCGCCGACTTCGCGGGAGGCGTGCTTTTATCAGACCAAAA
ACCGACCGCGGCTCCGGCCGCGTTCGACTGGTGACTCTGGATAACCTGGCGGATCGCACG
GTCTAGCACCGGCGACGGATCATTCAAGTGTCTGCCCTATCAACTTTCGTCGGTACGGTA
TTCGCCTACCGAGGTTCTTACGGGTAACGGGGAATCAGGGTTCGATTCCGGAGAGGGAGC
CTGAGAAACGGCTACCACATCC
>HOIR5KG01ANUJH__(reversed) rank=0001317 x=154.0 y=1995.0 length=444
CAAAGATTAAGCCATGCATGTCTAAGTACATACCTTAACACGGTGAAACTGCGAATGGCT
CATTAAATCATATGTTATTTCTTAGATCGTACAATCCTACTTGGATAACTGTGGTAATTC
TAGAGCTAATACATGCATCAAAGCTCCGACCTCCGGGGAAGAGCGCTTTTATTAGACCAA
AACCAATCGTCCTCTACGGGGGCGTCCCGTTGGTGACTCTGAATAACTTTAAGCTGATCG
CATGGCCTCGTGCCGGCGACGTATCTTTCAAGTGTATGCCCTATCAATTGTCGAAGGTAA
GTGACTTGCTTACCTTGATGATAACGGGTAGCGGGGAATCAGGGTTCGATTCCGGAGAGG
GAGCATGAGAAACGGCTACCACATCC
>HOIR5KG01BS6QN__(reversed) rank=0001334 x=625.0 y=1485.0 length=444
CAAAGATTAAGCCATGCATGTCTAAGTACATACTTTTACATGGTGAAACCGCGAATGGCT
CATTAAATCAGTTATGGTTCCTTAGATCGTACAATCCTACTTGGATAACTGTGGTAATTC
TAGAGCTAATACATGAAACTGACGCTCCGACCCTCTGGGAAAGAGCGCGTTTATTAGAAC
AAGACCAGTCGGGGTTCTGCCCCGTACGATTGGTGATACTGGATAACTTTGTGCAGATCG
CACGGCCTCGCGCCGGCGACGTATCTTTCAAATGTCTGCCCTATCAACTGTCGATGGTAC
GTGATATGCCTACCATGGTTGTAACGGGTAACGGGGAATCAGGGTTCGATTCCGGAGAGG
GAGCATGAGAAACGGCTACCACATCC
>HOIR5KG01BT4J9__(reversed) rank=0001338 x=636.0 y=263.0 length=443
CAAAGATTAAGCCATGCATGTCTAAGTACATACCTTAACACGGTGAAACTGCGAATGGCT
CATTAAATCATATGTTATTTCTTAGATCGTACAATCCTACTTGGATAACTGTGGTAATTC
TAGAGCTAATACATGCATCAAAGCTCCGACCTCCGGGGAAGAGCGCTTTTATTAGACCAA
AACCAATCGTCCTCTCGGGGGCGTCCCGTTGGTGACTCTGAATAACTTTAAGCTGATCGC
ATGGCCTCGTGCCGGCGACGTATCTTTCAAGTGTATGCCCTATCAATTGTCGAAGGTAAG
TGACTTGCTTACCTTGATGATAACGGGTAGCGGGGAATCAGGGTTCGATTCCGGAGAGGG
AGCATGAGAAACGGCTACCACATCC
>HOIR5KG01AWK74__(reversed) rank=0001347 x=254.0 y=226.0 length=445
CAAAGATTAAGCCATGCATGTCTAAGTACATACTTTTACATGGTGAAACCGCGAATGGCT
CATTAAATCAGTTATGGTTCCTTAGATCGTACAATCCTACTTGGATAACTGTGGTAATTC
TAGAGCTAATACATGAAAAAGGTCTCCGACCTGACGGAAAGAGAGCGTTTATTACAACAA
GACCAGTCGGGGTCGCAAGGCCCCGTCATATTGGTGAAACTGAATAACTTTGTGCAGATC
GCACGGCCTCGCGCCGGCGACAAATCTTTCAAATGTCTGCCCTATCAACTGACGATGGTA
CGTGATATGCCTACCATGGTTGTAACGGGTAACGGAGAATCAGGGTTCGATTCCGGAGAG
GGAGCATGAGAAACGGCTACCACATCC
>HOIR5KG01AGAEE__(reversed) rank=0001364 x=68.0 y=1556.0 length=449
CAAAGATTAAGCCATGCATGTCTAAGTACACGCCTTAACACGGCTAAACTGCGAATGGCT
CATTAAATCAGTTATGGTTCCTTAGATCGTACAATCCTACTTGGATAACTGTGGCAATTC
TAGAGCTAATACATGCAACACAGCTCCGACCTCGCGGGAAGAGCGCTTTTGTTAGCCCAA
AACCAATGCGTCGACTTCGGTAGGCGCTCACACATGGTGACTCTGGACAACTTTGTGCCG
ATCGCACGGCCTTCGCGCCGGCGACGTATCTTTCAAGTGTCTGCCCTATCAACTTTCGAT
GGTACGTGCTATGCCTACCATGGTGATAACGGGTAACGGGGAATCAGGGTTCGATTCCGG
AGAGGGAGCATGAGATACGGCTACCACATCC
>HOIR5KG01BXMXB__(reversed) rank=0001367 x=676.0 y=189.0 length=449
CAAAGATTAAGCCATGCATGTCTAAGTACACGCCTTAACACGGCTAAACTGCGAATGGCT
CATTAAATCAGTTATGGTTCCTTAGATCGTACAATCCTACTTGGATAACTGTGGCAATTC
TAGAGCTAATACATGCAACACAGCTCCGACCTCGCGGGAAGAGCGCTTTTGTTAGCCCAA
AACCAATGCGTCGACTTCGGTAGGCGCTCACACATGGTGACTCTGGACAACTTTGTGCCG
ATCGCACGGCCTTCGCGCCGGCGACGTATCTTTCAAGTGTCTGCCCTATCAACTTTCGAT
GGTACGTGCTATGCCTACCATGGTGATAACGGGTAACGGGGAATCAGGGTTCGATTCCGG
AGAGGGAGCATGAGATACGGCTACCACATCC
>HOIR5KG01AVGCI__(reversed) rank=0001369 x=241.0 y=496.0 length=440
CAAAGATTAAGCCATGCAAGTCTAAGTACGAGCTCTCGTACAGTGAAACTGCGAATGGCT
CATTAAATCAGTTATGGTTCATTTGATCGTACAGTTTACTTGGATAACTGTGGTAATTCT
AGAGCTAATACATGCGAGAAGCGCCGACCCGCGGGAGGCGTGCATTTATCAGACCAAAAA
CCGGCCGCGTCTTCGGGCGCGTTCGCCTTGGTGACTCTGGATAACTTTGCGGATCGCACG
GTCTAGCACCGGCGACGGATCATTCAAGTGTCTGCCCTATCAACTTTCGTCGGTACGGTA
TTTGCCTACCGAGGTTCTTACGGGTGACGGGGAATCAGGGTTCGATTCCGGAGAGGGAGC
CTGAGAAACGGCTACCACATCC
>HOIR5KG01AP1AH__(reversed) rank=0001437 x=179.0 y=1655.0 length=444
CAAAGATTAAGCCATGCATGTCTAAGTACATACTTTTACATGGTGAAACCGCGAATGGCT
CATTAAATCAGTTATGGTTCCTTAGATCGTACAATCCTACTTGGATAACTGTGGTAATTC
TAGAGCTAATACATGAAACTGACGCTCCGACCCTCTGGGAAAGAGCGCGTTTATTAGAAC
AAGACCAGTCGGGGTTCTGCCCCGTACGATTGGTGATACTGGATAACTTTGTGCAGATCG
CACGGCCTCGCGCCGGCGACGTATCTTTCAAATGTCTGCCCTATCAACTGTCGATGGTAC
GTGATATGCCTACCATGGTTGTAACGGGTAACGGGGAATCAGGGTTCGATTCCGGAGAGG
GAGCATGAGAAACGGCTACCACATCC
>HOIR5KG01AI3T4__(reversed) rank=0001443 x=100.5 y=1946.0 length=444
CAAAGATTAAGCCATGCATGTCTAAGTACATACTTTTACATGGTGAAACCGCGAATGGCT
CATTAAATCAGTTATGGTTCCTTAGATCGTACAATCCTACTTGGATAACTGTGGTAATTC
TAGAGCTAATACATGAAACTGACGCTCCGACCCTCTGGGAAAGAGCGCGTTTATTAGAAC
AAGACCAGTCGGGGTTCTGCCCCGTACGATTGGTGATACTGGATAACTTTGTGCAGATCG
CACGGCCTCGCGCCGGCGACGTATCTTTCAAATGTCTGCCCTATCAACTGTCGATGGTAC
GTGATATGCCTACCATGGTTGTAACGGGTAACGGGGAATCAGGGTTCGATTCCGGAGAGG
GAGCATGAGAAACGGCTACCACATCC
>HOIR5KG01BG5M4__(reversed) rank=0001445 x=488.0 y=1342.0 length=441
CAAAGATTAAGCCATGCAAGTCTAAGTACGAGCTCTCGTACAGTGAAACTGCGAATGGCT
CATTAAATCAGTTATGGTTCATTTGATCGTACAGTTTACTTGGATAACTGTGGTAATTCT
AGAGCTAATACATGCGAGAAGCGCCGACCTCGCGGGAGGCGTGCATTTATCAGACCAAAA
ACCGGCCGCGTCTTCGGGCGCGTTCGCCTTGGTGACTCTGGATAACTTTGCGGATCGCAC
GGTCTAGCACCGGCGACGGATCATTCAAGTGTCTGCCCTATCAACTTTCGTCGGTACGGT
ATTTGCCTACCGAGGTTCTTACGGGTGACGGGGAATCAGGGTTCGATTCCGGAGAGGGAG
CCTGAGAAACGGCTACCACATCC
>HOIR5KG01A3C0H__(reversed) rank=0001473 x=331.0 y=783.0 length=444
CAAAGATTAAGCCATGCATGTCTAAGTACATACTTTTACATGGTGAAACCGCGAATGGCT
CATTAAATCAGTTATGGTTCCTTAGATCGTACAATCCTACTTGGATAACTGTGGTAATTC
TAGAGCTAATACATGAAACTGACGCTCCGACCCTCTGGGAAAGAGCGCGTTTATTAGAAC
AAGACCAGTCGGGGTTCTGCCCCGTACGATTGGTGATACTGGATAACTTTGTGCAGATCG
CACGGCCTCGCGCCGGCGACGTATCTTTCAAATGTCTGCCCTATCAACTGTCGATGGTAC
GTGATATGCCTACCATGGTTGTAACGGGTAACGGGGAATCAGGGTTCGATTCCGGAGAGG
GAGCATGAGAAACGGCTACCACATCC
>HOIR5KG01ALM6A__(reversed) rank=0001492 x=129.0 y=1536.0 length=444
CAAAGATTAAGCCATGCATGTCTAAGTACATACTTTTACATGGTGAAACCGCGAATGGCT
CATTAAATCAGTTATGGTTCCTTAGATCGTACAATCCTACTTGGATAACTGTGGTAATTC
TAGAGCTAATACATGAAACTGACGCTCCGACCCTCTGGGAAAGAGCGCGTTTATTAGAAC
AAGACCAGTCGGGGTTCTGCCCCGTACGATTGGTGATACTGGATAACTTTGTGCAGATCG
CACGGCCTCGCGCCGGCGACGTATCTTTCAAATGTCTGCCCTATCAACTGTCGATGGTAC
GTGATATGCCTACCATGGTTGTAACGGGTAACGGGGAATCAGGGTTCGATTCCGGAGAGG
GAGCATGAGATACGGCTACCACATCC
>HOIR5KG01AWCSY__(reversed) rank=0001541 x=251.0 y=1600.5 length=441
CAAAGATTAAGCCATGCAAGTCTAAGTACGAGCTCTCGTACAGTGAAACTGCGAATGGCT
CATTAAATCAGTTATGGTTCATTTGATCGTACAGTTTACTTGGATAACTGTGGTAATTCT
AGAGCTAATACATGCGAGAAGCGCCGACCTCGCGGGAGGCGTGCATTTATCAGACCAAAA
ACCGGCCGCGTCTTCGGGCGCGTTCGCCTTGGTGACTCTGGATAACTTTGCGGATCGCAC
GGTCTAGCACCGGCGACGGATCATTCAAGTGTCTGCCCTATCAACTTTCGTCGGTACGGT
ATTTGCCTACCGAGGTTCTTACGGGTGACGGGGAATCAGGGTTCGATTCCGGAGAGGGAG
CCTGAGAAACGGCTACCACATCC
>HOIR5KG01BABK2__(reversed) rank=0001566 x=410.0 y=1940.0 length=441
CAAAGATTAAGCCATGCAAGTCTAAGTACGAGCTCTCGTACAGTGAAACTGCGAATGGCT
CATTAAATCAGTTATGGTTCATTTGATCGTACAGTTTACTTGGATAACTGTGGTAATTCT
AGAGCTAATACATGCGAGAAGCGCCGACCTCGCGGGAGGCGTGCATTTATCAGACCAAAA
ACCGGCCGCGTCTTCGGGCGCGTTCGCCTTGGTGACTCTGGATAACTTTGCGGATCGCAC
GGTCTAGCACCGGCGACGGATCATTCAAGTGTCTGCCCTATCAACTTTCGTCGGTACGGT
ATTTGCCTACCGAGGTTCTTACGGGTGACGGGGAATCAGGGTTCGATTCCGGAGAGGGAG
CCTGAGAAACGGCTACCACATCC
>HOIR5KG01AGGXN__(reversed) rank=0001574 x=70.0 y=1833.5 length=444
CAAAGATTAAGCCATGCATGTCTAAGTACATACTTTTACATGGTGAAACCGCGAATGGCT
CATTAAATCAGTTATGGTTCCTTAGATCGTACAATCCTACTTGGATAACTGTGGTAATTC
TAGAGCTAATACATGAAACTGACGCTCCGACCCTCTGGGAAAGAGCGCGTTTATTAGAAC
AAGGCCAGTCGGGGTTCTGCCCCGTACGATTGGTGATACTGGATAACTTTGTGCAGATCG
CACGGCCTCGCGCCGGCGACGTATCTTTCAAATGTCTGCCCTATCAACTGTCGATGGTAC
GTGATATGCCTACCATGGTTGTAACGGGTAACGGGGAATCAGGGTTCGATTCCGGAGAGG
GAGCATGAGAAACGGCTACCACATCC
>HOIR5KG01BKOFK__(reversed) rank=0001585 x=528.0 y=1822.0 length=440
CAAAGATTAAGCCATGCAAGTCTAAGTACGAGCTCTCGTACAGCGAAACTGCGAATGGCT
CATTAAATCAGTTATGGTTCATTTGATCGTATGGTTTACTTGGATAACTGTGGTAATTCT
AGAGCTAATACATGCAAACAGCGCCGACTTCGCGGGAGGCGTGCTTTTATCAGACCAAAA
ACCGACCGCGGCTCCGGCCGCGTTCGACTGGTGACTCTGGATAACCTGGCGGATCGCACG
GTCTAGCACCGGCGACGGATCATTCAAGTGTCTGCCCTATCAACTTTCGTCGGTACGGTA
TTCGCCTACCGAGGTTCTTACGGGTAACGGGGAATCAGGGTTCGATTCCGGAGAGGGAGC
CTGAGAAACGGCTACCACATCC
>HOIR5KG01AD5QJ__(reversed) rank=0001593 x=44.0 y=505.5 length=444
CAAAGATTAAGCCATGCATGTCTAAGTACATACTTTTACATGGTGAAACCGCGAATGGCT
CATTAAATCAGTTATGGTTCCTTAGATCGTACAATCCTACTTGGATAACTGTGGTAATTC
TAGAGCTAATACATGAAACTGACGCTCCGACCCTCTGGGAAAGAGCGCGTTTATTAGAAC
AAGACCAGTCGGGGTTCTGCCCCGTACGATTGGTGATACTGGATAACTTTGTGCAGATCG
CACGGCCTCGCGCCGGCGACGTATCTTTCAAATGTCTGCCCTATCAACTGTCGATGGTAC
GTGATATGCCTACCATGGTTGTAACGGGTAACGGGGAATCAGGGTTCGATTCCGGAGAGG
GAGCATGAGAAACGGCTACCACATCC
>HOIR5KG01BKK2J__(reversed) rank=0001615 x=527.0 y=1561.5 length=443
CAAAGATTAAGCCATGCATGTCTAAGTACATACCTTAACACGGTGAAACTGCGAATGGCT
CATTAAATCATATGTTATTTCTTAGATCGTACAATCCTACTTGGATAACTGTGGTAATTC
TAGAGCTAATACATGCATCAAAGCTCCGACCTCCGGGGAAGAGCGCTTTTATTAGACCAA
AACCAATCGTCCTCTCGGGGGCGTCCCGTTGGTGACTCTGAATAACTTTAAGCTGATCGC
ATGGCCTCGTGCCGGCGACGTATCTTTCAAGTGTATGCCCTATCAATTGTCGAAGGTAAG
TGACTTGCTTACCTTGATGATAACGGGTAGCGGGGAATCAGGGTTCGATTCCGGAGAGGG
AGCATGAGAAACGGCTACCACATCC
>HOIR5KG01A1URD__(reversed) rank=0001623 x=314.0 y=103.0 length=449
CAAAGATTAAGCCATGCATGTCTAAGTACACGCCTTAACACGGCTAAACTGCGAATGGCT
CATTAAATCAGTTATGGTTCCTTAGATCGTACAATCCTACTTGGATAACTGTGGCAATTC
TAGAGCTAATACATGCAACACAGCTCCGACCTCGCGGGAAGAGCGCTTTTGTTAGCCCAA
AACCAATGCGTCGACTTCGGTAGGCGCTCACACATGGTGACTCTGGACAACTTTGTGCCG
ATCGCACGGCCTTCGCGCCGGCGACGTATCTTTCAAGTGTCTGCCCTATCAACTTTCGAT
GGTACGTGCTATGCCTACCATGGTGATAACGGGTAACGGGGAATCAGGGTTCGATTCCGG
AGAGGGAGCATGAGATACGGCTACCACATCC
>HOIR5KG01A1SDU__(reversed) rank=0001631 x=313.0 y=1120.0 length=443
CAAAGATTAAGCCATGCATGTCTAAGTACATACCTTAACACGGTGAAACTGCGAATGGCT
CATTAAATCATATGTTATTTCTTAGATCGTACAATCCTACTTGGATAACTGTGGTAATTC
TAGAGCTAATACATGCATCAAAGCTCCGACCTCCGGGGAAGAGCGCTTTTATTAGACCAA
AACCAATCGTCCTCTCGGGGGCGTCCCGTTGGTGACTCTGAATAACTTTAAGCTGATCGC
ATGGCCTCGTGCCGGCGACGTATCTTTCAAGTGTATGCCCTATCAATTGTCGAAGGTAAG
TGACTTGCTTACCTTGATGATAACGGGTAGCGGGGAATCAGGGTTCGATTCCGGAGAGGG
AGCATGAGAAACGGCTACCACATCC
>HOIR5KG01BI9NH__(reversed) rank=0001653 x=512.0 y=1547.0 length=441
CAAAGATTAAGCCATGCAAGTCTAAGTACGAGCTCTCGTACAGTGAAACTGCGAATGGCT
CATTAAATCAGTTATGGTTCATTTGATCGTACAGTTTACTTGGATAACTGTGGTAATTCT
AGAGCTAATACATGCGAGAAGCGCCGACCTCGCGGGAGGCGTGCATTTATCAGACCAAAA
ACCGGCCGCGTCTTCGGGCGCGTTCGCCTTGGTGACTCTGGATAACTTTGCGGATCGCAC
GGTCTAGCACCGGCGACGGATCATTCAAGTGTCTGCCCTATCAACTTTCGTCGGTACGGT
ATTTGCCTACCGAGGTTCTTACGGGTGACGGGGAATCAGGGTTCGATTCCGGAGAGGGAG
CCTGAGAAACGGCTACCACATCC
>HOIR5KG01AKM9A__(reversed) rank=0001659 x=118.0 y=44.0 length=441
CAAAGATTAAGCCATGCAAGTCTAAGTACGAGCTCTCGTACAGTGAAACTGCGAATGGCT
CATTAAATCAGTTATGGTTCATTTGATCGTACAGTTTACTTGGATAACTGTGGTAATTCT
AGAGCTAATACATGCGAGAAGCGCCGACCTCGCGGGAGGCGTGCATTTATCAGACCAAAA
ACCGGCCGCGTCTTCGGGCGCGTTCGCCTTGGTGACTCTGGATAACTTTGCGGATCGCAC
GGTCTAGCACCGGCGACGGATCATTCAAGTGTCTGCCCTATCAACTTTCGTCGGTACGGT
ATTTGCCTACCGAGGTTCTTACGGGTGACGGGGAATCAGGGTTCGATTCCGGAGAGGGAG
CCTGAGAAACGGCTACCACATCC
>HOIR5KG01ABFSI__(reversed) rank=0001668 x=13.0 y=544.5 length=449
CAAAGATTAAGCCATGCATGTCTAAGTACACGCCTTAACACGGCTAAACTGCGAATGGCT
CATTAAATCAGTTATGGTTCCTTAGATCGTACAATCCTACTTGGATAACTGTGGCAATTC
TAGAGCTAATACATGCAACACAGCTCCGACCTCGCGGGAAGAGCGCTTTTGTTAGCCCAA
AACCAATGCGTCGACTTCGGTAGGCGCTCACACATGGTGACTCTGGACAACTTTGTGCCG
ATCGCACGGCCTTCGCGCCGGCGACGTATCTTTCAAGTGTCTGCCCTATCAACTTTCGAT
GGTACGTGCTATGCCTACCATGGTGATAACGGGTAACGGGGAATCAGGGTTCGATTCCGG
AGAGGGAGCATGAGATACGGCTACCACATCC
>HOIR5KG01BT8QI__(reversed) rank=0001680 x=637.0 y=1576.0 length=444
CAAAGATTAAGCCATGCATGTCTAAGTACATACTTTTACATGGTGAAACCGCGAATGGCT
CATTAAATCAGTTATGGTTCCTTAGATCGTACAATCCTACTTGGATAACTGTGGTAATTC
TAGAGCTAATACATGAAACTGACGCTCCGACCCTCTGGGAAAGAGCGCGTTTATTAGAAC
AAGACCAGTCGGGGTTCTGCCCCGTACGATTGGTGATACTGGATAACTTTGTGCAGATCG
CACGGCCTCGCGCCGGCGACGTATCTTTCAAATGTCTGCCCTATCAACTGTCGATGGTAC
GTGATATGCCTACCATGGTTGTAACGGGTAACGGGGAATCAGGGTTCGATTCCGGAGAGG
GAGCATGAGAAACGGCTACCACATCC
>HOIR5KG01AEE1V__(reversed) rank=0001687 x=47.0 y=289.0 length=443
CAAAGATTAAGCCATGCATGTCTAAGTACATACCTTAACACGGTGAAACTGCGAATGGCT
CATTAAATCATATGTTATTTCTTAGATCGTACAATCCTACTTGGATAACTGTGGTAATTC
TAGAGCTAATACATGCATCAAAGCTCCGACCTCCGGGGAAGAGCGCTTTTATTAGACCAA
AACCAATCGTCCTCTCGGGGGCGTCCCGTTGGTGACTCTGAATAACTTTAAGCTGATCGC
ATGGCCTCGTGCCGGCGACGTATCTTTCAAGTGTATGCCCTATCAATTGTCGAAGGTAAG
TGACTTGCTTACCTTGATGATAACGGGTAGCGGGGAATCAGGGTTCGATTCCGGAGAGGG
AGCATGAGAAACGGCTACCACATCC
>HOIR5KG01AZFNH__(reversed) rank=0001711 x=286.0 y=1899.0 length=449
CAAAGATTAAGCCATGCATGTCTAAGTACACGCCTTAACACGGCTAAACTGCGAATGGCT
CATTAAATCAGTTATGGTTCCTTAGATCGTACAATCCTACTTGGATAACTGTGGCAATTC
TAGAGCTAATACATGCAACACAGCTCCGACCTCGCGGGAAGAGCGCTTTTGTTAGCCCAA
AACCAATGCGTCGACTTCGGTAGGCGCTCACACATGGTGACTCTGGACAACTTTGTGCCG
ATCGCACGGCCTTCGCGCCGGCGACGTATCTTTCAAGTGTCTGCCCTATCAACTTTCGAT
GGTACGTGCTATGCCTACCATGGTGATAACGGGTAACGGGGAATCAGGGTTCGATTCCGG
AGAGGGAGCATGAGATACGGCTACCACATCC
>HOIR5KG01AF4C9__(reversed) rank=0001712 x=66.5 y=1931.0 length=444
CAAAGATTAAGCCATGCATGTCTAAGTACATACTTTTACATGGTGAAACCGCGAATGGCT
CATTAAATCAGTTATGGTTCCTTAGATCGTACAATCCTACTTGGATAACTGTGGTAATTC
TAGAGCTAATACATGAAACTGACGCTCCGACCCTCTGGGAAAGAGCGCGTTTATTAGAAC
AAGACCAGTCGGGGTTCTGCCCCGTACGATTGGTGATACTGGATAACTTTGTGCAGATCG
CACGGCCTCGCGCCGGCGACGTATCTTTCAAATGTCTGCCCTATCAACTGTCGATGGTAC
GTGATATGCCTACCATGGTTGTAACGGGTAACGGGGAATCAGGGTTCGATTCCGGAGAGG
GAGCATGAGAAACGGCTACCACATCC
>HOIR5KG01ABWH6__(reversed) rank=0001730 x=18.5 y=1724.0 length=444
CAAAGATTAAGCCATGCATGTCTAAGTACATACTTTTACATGGTGAAACCGCGAATGGCT
CATTAAATCAGTTATGGTTCCTTAGATCGTACAATCCTACTTGGATAACTGTGGTAATTC
TAGAGCTAATACATGAAACTGACGCTCCGACCCTCTGGGAAAGAGCGCGTTTATTAGAAC
AAGACCAGTCGGGGTTCTGCCCCGTACGATTGGTGATACTGGATAACTTTGTGCAGATCG
CACGGCCTCGCGCCGGCGACGTATCTTTCAAATGTCTGCCCTATCAACTGTCGATGGTAC
GTGATATGCCTACCATGGTTGTAACGGGTAACGGGGAATCAGGGTTCGATTCCGGAGAGG
GAGCATGAGAAACGGCTACCACATCC
>HOIR5KG01BE5EF__(reversed) rank=0001756 x=465.5 y=1925.0 length=441
CAAAGATTAAGCCATGCAAGTCTAAGTACGAGCTCTCGTACAGTGAAACTGCGAATGGCT
CATTAAATCAGTTATGGTTCATTTGATCGTACAGTTTACTTGGATAACTGTGGTAATTCT
AGAGCTAATACATGCGAGAAGCGCCGACCTCGCGGGAGGCGTGCATTTATCAGACCAAAA
ACCGGCCGCGTCTTCGGGCGCGTTCGCCTTGGTGACTCTGGATAACTTTGCGGATCGCAC
GGTCTAGCACCGGCGACGGATCATTCAAGTGTCTGCCCTATCAACTTTCGTCGGTACGGT
ATTTGCCTACCGAGGTTCTTACGGGTGACGGGGAATCAGGGTTCGATTCCGGAGAGGGAG
CCTGAGAAACGGCTACCACATCC
>HOIR5KG01A74BF__(reversed) rank=0001762 x=385.5 y=1609.0 length=441
CAAAGATTAAGCCATGCAAGTCTAAGTACGAGCTCTCGTACAGTGAAACTGCGAATGGCT
CATTAAATCAGTTATGGTTCATTTGATCGTACAGTTTACTTGGATAACTGTGGTAATTCT
AGAGCTAATACATGCGAGAAGCGCCGACCTCGCGGGAGGCGTGCATTTATCAGACCAAAA
ACCGGCCGCGTCTTCGGGCGCGTTCGCCTTGGTGACTCTGGATAACTTTGCGGATCGCAC
GGTCTAGCACCGGCGACGGATCATTCAAGTGTCTGCCCTATCAACTTTCGTCGGTACGGT
ATTTGCCTACCGAGGTTCTTACGGGTGACGGGGAATCAGGGTTCGATTCCGGAGAGGGAG
CCTGAGAAACGGCTACCACATCC
>HOIR5KG01ATCOZ__(reversed) rank=0001798 x=217.0 y=753.0 length=444
CAAAGATTAAGCCATGCATGTCTAAGTACATACTTTTACATGGTGAAACCGCGAATGGCT
CATTAAATCAGTTATGGTTCCTTAGATCGTACAATCCTACTTGGATAACTGTGGTAATTC
TAGAGCTAATACATGAAACTGACGCTCCGACCCTCTGGGAAAGAGCGCGTTTATTAGAAC
AAGACCAGTCGGGGTTCTGCCCCGTACGATTGGTGATACTGGATAACTTTGTGCAGATCG
CACGGCCTCGCGCCGGCGACGTATCTTTCAAATGTCTGCCCTATCAACTGTCGATGGTAC
GTGATATGCCTACCATGGTTGTAACGGGTAACGGGGAATCAGGGTTCGATTCCGGAGAGG
GAGCATGAGAAACGGCTACCACATCC
>HOIR5KG01ARYX1__(reversed) rank=0001808 x=201.5 y=1815.5 length=444
CAAAGATTAAGCCATGCATGTCTAAGTACATACTTTTACATGGTGAAACCGCGAATGGCT
CATTAAATCAGTTATGGTTCCTTAGATCGTACAATCCTACTTGGATAACTGTGGTAATTC
TAGAGCTAATACATGAAACTGACGCTCCGACCCTCTGGGAAAGAGCGCGTTTATTAGAAC
AAGACCAGTCGGGGTTCTGCCCCGTACGATTGGTGATACTGGATAACTTTGTGCAGATCG
CACGGCCTCGCGCCGGCGACGTATCTTTCAAATGTCTGCCCTATCAACTGTCGATGGTAC
GTGATATGCCTACCATGGTTGTAACGGGTAACGGGGAATCAGGGTTCGATTCCGGAGAGG
GAGCATGAGAAACGGCTACCACATCC
>HOIR5KG01B1I9W__(reversed) rank=0001812 x=720.0 y=1858.0 length=444
CAAAGATTAAGCCATGCATGTCTAAGTACATACTTTTACATGGTGAAACCGCGAATGGCT
CATTAAATCAGTTATGGTTCCTTAGATCGTACAATCCTACTTGGATAACTGTGGTAATTC
TAGAGCTAATACATGAAACTGACGCTCCGACCCTCTGGGAAAGAGCGCGTTTATTAGAAC
AAGACCAGTCGGGGTTCTGCCCCGTACGATTGGTGATACTGGATAACTTTGTGCAGATCG
CACGGCCTCGCGCCGGCGACGTATCTTTCAAATGTCTGCCCTATCAACTGTCGATGGTAC
GTGATATGCCTACCATGGTTGTAACGGGTAACGGGGAATCAGGGTTCGATTCCGGAGAGG
GAGCATGAGAAACGGCTACCACATCC
>HOIR5KG01AQTC5__(reversed) rank=0001826 x=188.0 y=1175.0 length=444
TCAAAGATTAAGCCATGCATGTCTAAGTACATACTTTTACATGGTGAAACCGCGAATGGC
TCATTAAATCAGTTATGGTTCCTTAGATCGTACAATCCTACTTGGATAACTGTGGTAATT
CTAGAGCTAATACATGAAACTGACGCTCCGACCCTCTGGGAAAGAGCGCGTTTATTAGAA
CAAGACCAGTCGGGGTTCTGCCCCGTACGATTGGTGATACTGGATAACTTTGTGCAGATC
GCACGGCCTCGCGCCGGCGACGTATCTTTCAAATGTCTGCCCTATCAACTGTCGATGGTA
CGTGATATGCCTACCATGGTTGTAACGGTAACGGGAAGTCAGGTTCGATTCCGGAGAGGG
AGCATGAGAAACGGACTACCACATCC
>HOIR5KG01AMCRX__(reversed) rank=0001831 x=137.5 y=1947.5 length=450
CAAAGATTAAGCCATGCATGTCTAAGTACAAGCCCATATAAGGTGAAACCGCGAATGGCT
CATTAAATCAGCTATGATTCATTGGATCTGTACCCACACTTACTTGGATAACTGTGGTAA
TTCTAGAGCTAATACATGCACCACGTCTCTGACCGCAAGGGAAGAGCGCTTTTATTAGTT
CAAAACCGGTCGGGCCTCGGTCCGTCACCCCAACGTGTTGAATCTGAATAACTTGTCGCT
GAGCGCACGGTCTCTGCACCGGCGCCGCCTCTTTCAAGTGTCTGCCTTATCAGCTTTCGA
TTGTAGGCTATGCGCCTACAATGGCTATAACGGGTAACGGGGAATCAGGGTTCGATTCCG
GAGAGGGAGCCTGAGAAACGGCTACCACATCT
>HOIR5KG01AJB7L__(reversed) rank=0001841 x=103.5 y=511.0 length=444
CAAAGATTAAGCCATGCATGTCTAAGTACATACTTTTACATGGTGAAACCGCGAATGGCT
CATTAAATCAGTTATGGTTCCTTAGATCGTACAATCCTACTTGGATAACTGTGGTAATTC
TAGAGCTAATACATGAAACTGACGCTCCGACCCTCTGGGAAAGAGCGCGTTTATTAGAAC
AAGACCAGTCGGGGTTCTGCCCCGTACGATTGGTGATACTGGATAACTTTGTGCAGATCG
CACGGCCTCGCGCCGGCGACGTATCTTTCAAATGTCTGCCCTATCAACTGTCGATGGTAC
GTGATATGCCTACCATGGTTGTAACGGGTAACGGGGAATCAGGGTTCGATTCCGGAGAGG
GAGCATGAGAAACGGCTACCACATCC
>HOIR5KG01AJ8XI rank=0001894 x=113.0 y=1956.0 length=441
CAAAGATTAAGCCATGCAAGTCTAAGTACGAGCTCTCGTACAGTGAAACTGCGAATGGCT
CATTAAATCAGTTATGGTTCATTTGATCGTACAGTTTACTTGGATAACTGTGGTAATTCT
AGAGCTAATACATGCGAGAAGCGCCGACCTCGCGGGAGGCGTGCATTTATCAGACCAAAA
ACCGGCCGCGTCTTCGGGCGCGTTCGCCTTGGTGACTCTGGATAACTTTGCGGATCGCAC
GGTCTAGCACCGGCGACGGATCATTCAAGTGTCTGCCCTATCAACTTTCGTCGGTACGGT
ATTTGCCTACCGAGGTTCTTACGGGTGACGGGGAATCAGGGTTCGATTCCGGAGAGGGAG
CCTGAGAAACGGCTACCACATCC
>HOIR5KG01A227P__(reversed) rank=0001908 x=328.0 y=371.5 length=444
CAAAGATTAAGCCATGCATGTCTAAGTACATACTTTTACATGGTGAAACCGCGAATGGCT
CATTAAATCAGTTATGGTTCCTTAGATCGTACAATCCTACTTGGATAACTGTGGTAATTC
TAGAGCTAATACATGAAACTGACGCTCCGACCCTCTGGGAAAGAGCGCGTTTATTAGAAC
AAGACCAGTCGGGGTTCTGCCCCGTACGATTGGTGATACTGGATAACTTTGTGCAGATCG
CACGGCCTCGCGCCGGCGACGTATCTTTCAAATGTCTGCCCTATCAACTGTCGATGGTAC
GTGATATGCCTACCATGGTTGTAACGGGTAACGGGGAATCAGGGTTCGATTCCGGAGAGG
GAGCATGAGAAACGGCTACCACATCC
>HOIR5KG01ACIFP__(reversed) rank=0001910 x=25.0 y=1475.0 length=444
CAAAGATTAAGCCATGCATGTCTAAGTACATACTTTTACATGGTGAAACCGCGAATGGCT
CATTAAATCAGTTATGGTTCCTTAGATCGTACAATCCTACTTGGATAACTGTGGTAATTC
TAGAGCTAATACATGAAACTGACGCTCCGACCCTCTGGGAAAGAGCGCGTTTATTAGAAC
AAGACCAGTCGGGGTTCTGCCCCGTACGATTGGTGATACTGGATAACTTTGTGCAGATCG
CACGGCCTCGCGCCGGCGACGTATCTTTCAAATGTCTGCCCTATCAACTGTCGATGGTAC
GTGATATGCCTACCATGGTTGTAACGGGTAACGGGGAATCAGGGTTCGATTCCGGAGAGG
GAGCATGAGAAACGGCTACCACATCC
>HOIR5KG01AEMK3__(reversed) rank=0001917 x=49.0 y=1861.0 length=441
CAAAGATTAAGCCATGCAAGTCTAAGTACGAGCTCTCGTACAGTGAAACTGCGAATGGCT
CATTAAATCAGTTATGGTTCATTTGATCGTACAGTTTACTTGGATAACTGTGGTAATTCT
AGAGCTAATACATGCGAGAAGCGCCGACCTCGCGGGAGGCGTGCATTTATCAGACCAAAA
ACCGGCCGCGTCTTCGGGCGCGTTCGCCTTGGTGACTCTGGATAACTTTGCGGATCGCAC
GGTCTAGCACCGGCGACGGATCATTCAAGTGTCTGCCCTATCAACTTTCGTCGGTACGGT
ATTTGCCTACCGAGGTTCTTACGGGTGACGGGGAATCAGGGTTCGATTCCGGAGAGGGAG
CCTGAGAAACGGCTACCACATCC
>HOIR5KG01A8MEV__(reversed) rank=0001919 x=391.0 y=485.0 length=444
CAAAGATTAAGCCATGCATGTCTAAGTACATACTTTTACATGGTGAAACCGCGAATGGCT
CATTAAATCAGTTATGGTTCCTTAGATCGTACAATCCTACTTGGATAACTGTGGTAATTC
TAGAGCTAATACATGAAACTGACGCTCCGACCCTCTGGGAAAGAGCGCGTTTATTAGAAC
AAGACCAGTCGGGGTTCTGCCCCGTACGATTGGTGATACTGGATAACTTTGTGCAGATCG
CACGGCCTCGCGCCGGCGACGTATCTTTCAAATGTCTGCCCTATCAACTGTCGATGGTAC
GTGATATGCCTACCATGGTTGTAACGGGTAACGGGGAATCAGGGTTCGATTCCGGAGAGG
GAGCATGAGAAACGGCTACCACATCC
>HOIR5KG01ACQ4R__(reversed) rank=0001931 x=28.0 y=457.5 length=444
CAAAGATTAAGCCATGCATGTCTAAGTACATACTTTTACATGGTGAAACCGCGAATGGCT
CATTAAATCAGTTATGGTTCCTTAGATCGTACAATCCTACTTGGATAACTGTGGTAATTC
TAGAGCTAATACATGAAACTGACGCTCCGACCCTCTGGGAAAGAGCGCGTTTATTAGAAC
AAGACCAGTCGGGGTTCTGCCCCGTACGATTGGTGATACTGGATAACTTTGTGCAGATCG
CACGGCCTCGCGCCGGCGACGTATCTTTCAAATGTCTGCCCTATCAACTGTCGATGGTAC
GTGATATGCCTACCATGGTTGTAACGGGTAACGGGGAATCAGGGTTCGATTCCGGAGAGG
GAGCATGAGAAACGGCTACCACATCC
>HOIR5KG01BHLYG__(reversed) rank=0001935 x=493.0 y=2006.0 length=440
CAAAGATTAAGCCATGCAAGTCTAAGTACGAGCTCTCGTACAGCGAAACTGCGAATGGCT
CATTAAATCAGTTATGGTTCATTTGATCGTATGGTTTACTTGGATAACTGTGGTAATTCT
AGAGCTAATACATGCAAACAGCGCCGACTTCGCGGGAGGCGTGCTTTTATCAGACCAAAA
ACCGACCGCGGCTCCGGCCGCGTTCGACTGGTGACTCTGGATAACCTGGCGGATCGCACG
GTCTAGCACCGGCGACGGATCATTCAAGTGTCTGCCCTATCAACTTTCGTCGGTACGGTA
TTCGCCTACCGAGGTTCTTACGGGTAACGGGGAATCAGGGTTCGATTCCGGAGAGGGAGC
CTGAGAAACGGCTACCACATCC
>HOIR5KG01AF6SX__(reversed) rank=0001937 x=67.0 y=991.5 length=443
CAAAGATTAAGCCATGCATGTCTAAGTACATACCTTAACACGGTGAAACTGCGAATGGCT
CATTAAATCATATGTTATTTCTTAGATCGTACAATCCTACTTGGATAACTGTGGTAATTC
TAGAGCTAATACATGCATCAAAGCTCCGACCTCCGGGGAAGAGCGCTTTTATTAGACCAA
AACCAATCGTCCTCTCGGGGGCGTCCCGTTGGTGACTCTGAATAACTTTAAGCTGATCGC
ATGGCCTCGTGCCGGCGACGTATCTTTCAAGTGTATGCCCTATCAATTGTCGAAGGTAAG
TGACTTGCTTACCTTGATGATAACGGGTAGCGGGGAATCAGGGTTCGATTCCGGAGAGGG
AGCATGAGAAACGGCTACCACATCC
>HOIR5KG01AFWR5__(reversed) rank=0001946 x=64.0 y=291.0 length=443
CAAAGATTAAGCCATGCATGTCTAAGTACATACCTTAACACGGTGAAACTGCGAATGGCT
CATTAAATCATATGTTATTTCTTAGATCGTACAATCCTACTTGGATAACTGTGGTAATTC
TAGAGCTAATACATGCATCAAAGCTCCGACCTCCGGGGAAGAGCGCTTTTATTAGACCAA
AACCAATCGTCCTCTCGGGGGCGTCCCGTTGGTGACTCTGAATAACTTTAAGCTGATCGC
ATGGCCTCGTGCCGGCGACGTATCTTTCAAGTGTATGCCCTATCAATTGTCGAAGGTAAG
TGACTTGCTTACCTTGATGATAACGGGTAGCGGGGAATCAGGGTTCGATTCCGGAGAGGG
AGCATGAGAAACGGCTACCACATCC
>HOIR5KG01BKQA8__(reversed) rank=0001968 x=529.0 y=162.0 length=443
CAAAGATTAAGCCATGCATGTCTAAGTACATACCTTAACACGGTGAAACTGCGAATGGCT
CATTAAATCATATGTTATTTCTTAGATCGTACAATCCTACTTGGATAACTGTGGTAATTC
TAGAGCTAATACATGCATCAAAGCTCCGACCTCCGGGGAAGAGCGCTTTTATTAGACCAA
AACCAATCGTCCTCTCGGGGGCGTCCCGTTGGTGACTCTGAATAACTTTAAGCTGATCGC
ATGGCCTCGTGCCGGCGACGTATCTTTCAAGTGTATGCCCTATCAATTGTCGAAGGTAAG
TGACTTGCTTACCTTGATGATAACGGGTAGCGGGGAATCAGGGTTCGATTCCGGAGAGGG
AGCATGAGAAACGGCTACCACATCC
>HOIR5KG01ALASI__(reversed) rank=0001980 x=125.0 y=1872.5 length=444
CAAGGATTAAGCCATGCATGTCTAAGTACATACTTTTACATGGTGAAACCGCGAATGGCT
CATTAAATCAGTTATGGTTCCTTAGATCGTACAATCCTACTTGGATAACTGTGGTAATTC
TAGAGCTAATACATGAAACTGACGCTCCGACCCTCTGGGAAAGAGCGCGTTTATTAGAAC
AAGACCAGTCGGGGTTCTGCCCCGTACGATTGGTGATACTGGATAACTTTGTGCAGATCG
CACGGCCTCGCGCCGGCGACGTATCTTTCAAATGTCTGCCCTATCAACTGTCGATGGTAC
GTGATATGCCTACCATGGTTGTAACGGGTAACGGGGAATCAGGGTTCGATTCCGGAGAGG
GAGCATGAGAAACGGCTACCACATCC
>HOIR5KG01AKESP__(reversed) rank=0001983 x=115.5 y=1367.0 length=443
CAAAGATTAAGCCATGCATGTCTAAGTACATACCTTAACACGGTGAAACTGCGAATGGCT
CATTAAATCATATGTTATTTCTTAGATCGTACAATCCTACTTGGATAACTGTGGTAATTC
TAGAGCTAATACATGCATCAAAGCTCCGACCTCCGGGGAAGAGCGCTTTTATTAGACCAA
AACCAATCGTCCTCTCGGGGGCGTCCCGTTGGTGACTCTGAATAACTTTAAGCTGATCGC
ATGGCCTCGTGCCGGCGACGTATCTTTCAAGTGTATGCCCTATCAATTGTCGAAGGTAAG
TGACTTGCTTACCTTGATGATAACGGGTAGCGGGGAATCAGGGTTCGATTCCGGAGAGGG
AGCATGAGAAACGGCTACCACATCC
>HOIR5KG01A8KCR__(reversed) rank=0001990 x=390.0 y=1913.5 length=444
CAAAGATTAAGCCATGCATGTCTAAGTACATACTTTTACATGGTGAAACCGCGAATGGCT
CATTAAATCAGTTATGGTTCCTTAGATCGTACAATCCTACTTGGATAACTGTGGTAATTC
TAGAGCTAATACATGAAACTGACGCTCCGACCCTCTGGGAAAGAGCGCGTTTATTAGAAC
AAGACCAGTCGGGGTTCTGCCCCGTACGATTGGTGATACTGGATAACTTTGTGCAGATCG
CACGGCCTCGCGCCGGCGACGTATCTTTCAAATGTCTGCCCTATCAACTGTCGATGGTAC
GTGATATGCCTACCATGGTTGTAACGGGTAACGGGGAATCAGGGTTCGATTCCGGAGAGG
GAGCATGAGAAACGGCTACCACATCC
>HOIR5KG01ABIML__(reversed) rank=0001992 x=14.0 y=123.0 length=441
CAAAGATTAAGCCATGCATGTCCAAGTACAAGCTTTCAAAAGCGAAACTGCGGATGGCTC
ATTAAATCAGTTATGGTTCCTTGGAGCGCATCCCCTTACATGGATAACTGTGGTAATTCT
AGAGCTAATACATGCAATCAAGCGCCGACCTTACGGGAGGCGTGCTCTTATTAGGAACAA
GACCAACCCGGGTCCGCCCGGCTCCGTTGGTGAACTCTGGATAACCTGGCCGATCGCACG
GTCTCTGCACCGGCGACGGATCCTTCGAATGTCTGCCCTATCAACTTTCGATGGTACGTT
ATGCGCCTACCATGGTCGTAACGGGTAACGGAGAATCAGGGTTCGATTCCGGAGAGGGAG
CTTGAGAAACGGCTACCACATCC
>HOIR5KG01BG2K5__(reversed) rank=0002015 x=487.0 y=1479.5 length=444
CAAAGATTAAGCCATGCATGTCTAAGTACATACTTTTACATGGTGAAACCGCGAATGGCT
CATTAAATCAGTTATGGTTCCTTAGATCGTACAATCCTACTTGGATAACTGTGGTAATTC
TAGAGCTAATACATGAAACTGACGCTCCGACCCTCTGGGAAAGAGCGCGTTTATTAGAAC
AAGACCAGTCGGGGTTCTGCCCCGTACGATTGGTGATACTGGATAACTTTGTGCAGATCG
CACGGCCTCGCGCCGGCGACGTATCTTTCAAATGTCTGCCCTATCAACTGTCGATGGTAC
GTGATATGCCTACCATGGTTGTAACGGGTAACGGGGAATCAGGGTTCGATTCCGGAGAGG
GAGCATGAGAAACGGCTACCACATCC
>HOIR5KG01BJF86__(reversed) rank=0002019 x=514.0 y=1912.0 length=444
CAAAGATTAAGCCATGCATGTCTAAGTACATACTTTTACATGGTGAAACCGCGAATGGCT
CATTAAATCAGTTATGGTTCCTTAGATCGTACAATCCTACTTGGATAACTGTGGTAATTC
TAGAGCTAATACATGAAACTGACGCTCCGACCCTCTGGGAAAGAGCGCGTTTATTAGAAC
AAGACCAGTCGGGGTTCTGCCCCGTACGATTGGTGATACTGGATAACTTTGTGCAGATCG
CACGGCCTCGCGCCGGCGACGTATCTTTCAAATGTCTGCCCTATCAACTGTCGATGGTAC
GTGATATGCCTACCATGGTTGTAACGGGTAACGGGGAATCAGGGTTCGATTCCGGAGAGG
GAGCATGAGAAACGGCTACCACATCC
>HOIR5KG01AYPX7__(reversed) rank=0002039 x=278.0 y=1357.5 length=444
CAAAGATTAAGCCATGCATGTCTAAGTACATACTTTTACATGGTGAAACCGCGAATGGCT
CATTAAATCAGTTATGGTTCCTTAGATCGTACAATCCTACTTGGATAACTGTGGTAATTC
TAGAGCTAATACATGAAACTGACGCTCCGACCCTCTGGGAAAGAGCGCGTTTATTAGAAC
AAGACCAGTCGGGGTTCTGCCCCGTACGATTGGTGATACTGGATAACTTTGTGCAGATCG
CACGGCCTCGCGCCGGCGACGTATCTTTCAAATGTCTGCCCTATCAACTGTCGATGGTAC
GTGATATGCCTACCATGGTTGTAACGGGTAACGGGGAATCAGGGTTCGATTCCGGAGAGG
GAGCATGAGAAACGGCTACCACATCC
>HOIR5KG01ANNMW__(reversed) rank=0002041 x=152.0 y=1238.5 length=440
CAAAGATTAAGCCATGCAAGTCTAAGTACGAGCTCTCGTACAGCGAAACTGCGAATGGCT
CATTAAATCAGTTATGGTTCATTTGATCGTATGGTTTACTTGGATAACTGTGGTAATTCT
AGAGCTAATACATGCAAACAGCGCCGACTTCGCGGGAGGCGTGCTTTTATCAGACCAAAA
ACCGACCGCGGCTCCGGCCGCGTTCGACTGGTGACTCTGGATAACCTGGCGGATCGCACG
GTCTAGCACCGGCGACGGATCATTCAAGTGTCTGCCCTATCAACTTTCGTCGGTACGGTA
TTCGCCTACCGAGGTTCTTACGGGTAACGGGGAATCAGGGTTCGATTCCGGAGAGGGAGC
CTGAGAAACGGCTACCACATCC
>HOIR5KG01AEVY3__(reversed) rank=0002059 x=52.5 y=1741.0 length=444
CAAAGATTAAGCCATGCATGTCTAAGTACATACTTTTACATGGTGAAACCGCGAATGGCT
CATTAAATCAGTTATGGTTCCTTAGATCGTACAATCCTACTTGGATAACTGTGGTAATTC
TAGAGCTAATACATGAAACTGACGCTCCGACCCTCTGGGAAAGAGCGCGTTTATTAGAAC
AAGACCAGTCGGGGTTCTGCCCCGTACGATTGGTGATACTGGATAACTTTGTGCAGATCG
CACGGCCTCGCGCCGGCGACGTATCTTTCAAATGTCTGCCCTATCAACTGTCGATGGTAC
GTGATATGCCTACCATGGTTGTAACGGGTAACGGGGAATCAGGGTTCGATTCCGGAGAGG
GAGCATGAGAAACGGCTACCACATCC
>HOIR5KG01A7G2Q__(reversed) rank=0002101 x=378.0 y=160.0 length=449
CAAAGATTAAGCCATGCATGTCTAAGTACACGCCTTAACACGGCTAAACTGCGAATGGCT
CATTAAATCAGTTATGGTTCCTTAGATCGTACAATCCTACTTGGATAACTGTGGCAATTC
TAGAGCTAATACATGCAACACAGCTCCGACCTCGCGGGAAGAGCGCTTTTGTTAGCCCAA
AACCAATGCGTCGACTTCGGTAGGCGCTCACACATGGTGACTCTGGACAACTTTGTGCCG
ATCGCACGGCCTTCGCGCCGGCGACGTATCTTTCAAGTGTCTGCCCTATCAACTTTCGAT
GGTACGTGCTATGCCTACCATGGTGATAACGGGTAACGGGGAATCAGGGTTCGATTCCGG
AGAGGGAGCATGAGAAACGGCTACCACATCC
>HOIR5KG01BU9GD__(reversed) rank=0002120 x=649.0 y=11.0 length=444
CAAAGATTAAGCCATGCATGTCTAAGTACATACTTTTACATGGTGAAACCGCGAATGGCT
CATTAAATCAGTTATGGTTCCTTAGATCGTACAATCCTACTTGGATAACTGTGGTAATTC
TAGAGCTAATACATGAAACTGACGCTCCGACCCTCTGGGAAAGAGCGCGTTTATTAGAAC
AAGACCAGTCGGGGTTCTGCCCCGTACGATTGGTGATACTGGATAACTTTGTGCAGATCG
CACGGCCTCGCGCCGGCGACGTATCTTTCAAATGTCTGCCCTATCAACTGTCGATGGTAC
GTGATATGCCTACCATGGTTGTAACGGGTAACGGGGAATCAGGGTTCGATTCCGGAGAGG
GAGCATGAGAAACGGCTACCACATCC
>HOIR5KG01AERQH__(reversed) rank=0002127 x=51.0 y=343.5 length=449
CAAAGATTAAGCCATGCATGTCTAAGTACACGCCTTAACACGGCTAAACTGCGAATGGCT
CATTAAATCAGTTATGGTTCCTTAGATCGTACAATCCTACTTGGATAACTGTGGCAATTC
TAGAGCTAATACATGCAACACAGCTCCGACCTCGCGGGAAGAGCGCTTTTGTTAGCCCAA
AACCAATGCGTCGACTTCGGTAGGCGCTCACACATGGTGACTCTGGACAACTTTGTGCCG
ATCGCACGGCCTTCGCGCCGGCGACGTATCTTTCAAGTGTCTGCCCTATCAACTTTCGAT
GGTACGTGCTATGCCTACCATGGTGATAACGGGTAACGGGGAATCAGGGTTCGATTCCGG
AGAGGGAGCACGAGATACGGCTACCACATCC
>HOIR5KG01AWY7Q__(reversed) rank=0002143 x=258.5 y=1972.0 length=445
CAAAAGATTAAGCCATGCATGTCTAAGTACATACTTTTACATGGTGAAACCGCGAATGGC
TCATTAAATCAGTTATGGTTCCTTAGATCGTACAATCCTACTTGGATAACTGTGGTAATT
CTAGAGCTAATACATGAAACTGACGCTCCGACCCTCTGGGAAAGAGCGCGTTTATTAGAA
CAAGACCAGTCGGGGTTCTGCCCCGTACGATTGGTGATACTGGATAACTTTGTGCAGATC
GCACGGCCTCGCGCCGGCGACGTATCTTTCAAATGTCTGCCCTATCAACTGTCGATGGTA
CGTGATATGCCTACCATGGTTGTAACGGGTAACGGGGAATCAGGGTTCGATTCCGGAGAG
GGAGCATGAGAAACGGCTACCACATCC
>HOIR5KG01AKKQF__(reversed) rank=0002146 x=117.0 y=869.0 length=444
CAAAGATTAAGCCATGCATGTCTAAGTACATACTTTTACATGGTGAAACCGCGAATGGCT
CATTAAATCAGTTATGGTTCCTTAGATCGTACAATCCTACTTGGATAACTGTGGTAATTC
TAGAGCTAATACATGAAACTGACGCTCCGACCCTCTGGGAAAGAGCGCGTTTATTAGAAC
AAGACCAGTCGGGGTTCTGCCCCGTACGATTGGTGATACTGGATAACTTTGTGCAGATCG
CACGGCCTCGCGCCGGCGACGTATCTTTCAAATGTCTGCCCTATCAACTGTCGATGGTAC
GTGATATGCCTACCATGGTTGTAACGGGTAACGGGGAATCAGGGTTCGATTCCGGAGAGG
GGGCATGAGAAACGGCTACCACATCC
>HOIR5KG01AE7R4__(reversed) rank=0002148 x=56.5 y=658.0 length=444
CAAAGATTAAGCCATGCATGTCTAAGTACATACTTTTACATGGTGAAACCGCGAATGGCT
CATTAAATCAGTTATGGTTCCTTAGATCGTACAATCCTACTTGGATAACTGTGGTAATTC
TAGAGCTAATACATGAAACTGACGCTCCGACCCTCTGGGAAAGAGCGCGTTTATTAGAAC
AAGACCAGTCGGGGTTCTGCCCCGTACGATTGGTGATACTGGATAACTTTGTGCAGATCG
CACGGCCTCGCGCCGGCGACGTATCTTTCAAATGTCTGCCCTATCAACTGTCGATGGTAC
GTGATATGCCTACCATGGTTGTAACGGGTAACGGGGAATCAGGGTTCGATTCCGGAGAGG
GAGCATGAGAAACGGCTACCACATCC
>HOIR5KG01AF9S6__(reversed) rank=0002166 x=68.0 y=792.0 length=445
CAAAGATTAAGCCATGCATGTCTAAGTACATACTTTTACATGGTGAAACCGCGAATGGCT
CATTAAATCAGTTATGGTTCCTTAGATCGTACAATCCTACTTGGATAACTGTGGTAATTC
TAGAGCTAATACATGAAAAAGGTCTCCGACCTGACGGAAAGAGAGCGTTTATTACAACAA
GACCAGTCGGGGTCGCAAGGCCCCGTCATATTGGTGAAACTGAATAACTTTGTGCAGATC
GCACGGCCTCGCGCCGGCGACAAATCTTTCAAATGTCTGCCCTATCAACTGACGATGGTA
CGTGATATGCCTACCATGGTTGTAACGGGTAACGGAGAATCAGGGTTCGATTCCGGAGAG
GGAGCATGAGAAACGGCTACCACATCC
>HOIR5KG01AKNZ8__(reversed) rank=0002171 x=118.5 y=1014.0 length=444
CAAAGATTAAGCCATGCATGTCTAAGTACATACTTTTACATGGTGAAACCGCGAATGGCT
CATTAAATCAGTTATGGTTCCTTAGATCGTACAATCCTACTTGGATAACTGTGGTAATTC
TAGAGCTAATACATGAAACTGACGCTCCGACCCTCTGGGAAAGAGCGCGTTTATTAGAAC
AAGACCAGTCGGGGTTCTGCCCCGTACGATTGGTGATACTGGATAACTTTGTGCAGATCG
CACGGCCTCGCGCCGGCGACGTATCTTTCAAATGTCTGCCCTATCAACTGTCGATGGTAC
GTGATATGCCTACCATGGTTGTAACGGGTAACGGGGAATCAGGGTTCGATTCCGGAGAGG
GAGCACGAGAAACGGCTACCACATCC
>HOIR5KG01AS927__(reversed) rank=0002182 x=216.0 y=1473.5 length=444
CAAAGATTAAGCCATGCATGTCTAAGTACATACTTTTACATGGTGAAACCGCGAATGGCT
CATTAAATCAGTTATGGTTCCTTAGATCGTACAATCCTACTTGGATAACTGTGGTAATTC
TAGAGCTAATACATGAAACTGACGCTCCGACCCTCTGGGAAAGAGCGCGTTTATTAGAAC
AAGACCAGTCGGGGTTCTGCCCCGTACGATTGGTGATACTGGATAACTTTGTGCAGATCG
CACGGCCTCGCGCCGGCGACGTATCTTTCAAATGTCTGCCCTATCAACTGTCGATGGTAC
GTGATATGCCTACCATGGTTGTAACGGGTAACGGGGAATCAGGGTTCGATTCCGGAGAGG
GAGCATGAGAAACGGCTACCACATCC
>HOIR5KG01BQDOR__(reversed) rank=0002185 x=593.0 y=1593.0 length=444
CAAAGATTAAGCCATGCATGTCTAAGTACATACTTTTACATGGTGAAACCGCGAATGGCT
CATTAAATCAGTTATGGTTCCTTAGATCGTACAATCCTACTTGGATAACTGTGGTAATTC
TAGAGCTAATACATGAAACTGACGCTCCGACCCTCTGGGAAAGAGCGCGTTTATTAGAAC
AAGACCAGTCGGGGTTCTGCCCCGTACGATTGGTGATACTGGATAACTTTGTGCAGATCG
CACGGCCTCGCGCCGGCGACGTATCTTTCAAATGTCTGCCCTATCAACTGTCGATGGTAC
GTGATATGCCTACCATGGTTGTAACGGGTAACGGGGAATCAGGGTTCGATTCCGGAGAGG
GAGCATGAGAAACGGCTACCACATCC
>HOIR5KG01A41ZG__(reversed) rank=0002199 x=350.5 y=1978.0 length=441
CAAAGATTAAGCCATGCAAGTCTAAGTACGAGCTCTCGTACAGTGAAACTGCGAATGGCT
CATTAAATCAGTTATGGTTCATTTGATCGTACAGTTTACTTGGATAACTGTGGTAATTCT
AGAGCTAATACATGCGAGAAGCGCCGACCTCGCGGGAGGCGTGCATTTATCAGACCAAAA
ACCGGCCGCGTCTTCGGGCGCGTTCGCCTTGGTGACTCTGGATAACTTTGCGGATCGCAC
GGTCTAGCACCGGCGACGGATCATTCAAGTGTCTGCCCTATCAACTTTCGTCGGTACGGT
ATTTGCCTACCGAGGTTCTTACGGGTGACGGGGAATCAGGGTTCGATTCCGGAGAGGGAG
CCTGAGAAACGGCTACCACATCC
>HOIR5KG01APOWQ__(reversed) rank=0002217 x=175.0 y=1992.5 length=444
CAAAGATTAAGCCATGCATGTCTAAGTACATACTTTTACATGGTGAAACCGCGAATGGCT
CATTAAATCAGTTATGGTTCCTTAGATCGTACAATCCTACTTGGATAACTGTGGTAATTC
TAGAGCTAATACATGAAACTGACGCTCCGACCCTCTGGGAAAGAGCGCGTTTATTAGAAC
AAGACCAGTCGGGGTTCTGCCCCGTACGATTGGTGATACTGGATAACTTTGTGCAGATCG
CACGGCCTCGCGCCGGCGACGTATCTTTCAAATGTCTGCCCTATCAACTGTCGATGGTAC
GTGATATGCCTACCATGGTTGTAACGGGTAACGGGGAATCAGGGTTCGATTCCGGAGAGG
GAGCATGAGAAACGGCTACCACATCC
>HOIR5KG01A5KCS__(reversed) rank=0002231 x=356.0 y=1210.0 length=444
CAAAGATTAAGCCATGCATGTCTAAGTACATACTTTTACATGGTGAAACCGCGAATGGCT
CATTAAATCAGTTATGGTTCCTTAGATCGTACAATCCTACTTGGATAACTGTGGTAATTC
TAGAGCTAATACATGAAACTGACGCTCCGACCCTCTGGGAAAGAGCGCGTTTATTAGAAC
AAGACCAGTCGGGGTTCTGCCCCGTACGATTGGTGATACTGGATAACTTTGTGCAGATCG
CACGGCCTCGCGCCGGCGACGTATCTTTCAAATGTCTGCCCTATCAACTGTCGATGGTAC
GTGATATGCCTACCATGGTTGTAACGGGTAACGGGGAATCAGGGTTCGATTCCGGAGAGG
GAGCATGAGAAACGGCTACCACATCC
>HOIR5KG01AR8GS__(reversed) rank=0002238 x=204.0 y=1866.5 length=449
CAAAGATTAAGCCATGCATGTCTAAGTACACGCCTTAACACGGCTAAACTGCGAATGGCT
CATTAAATCAGTTATGGTTCCTTAGATCGTACAATCCTACTTGGATAACTGTGGCAATTC
TAGAGCTAATACATGCAACACAGCTCCGACCTCGCGGGAAGAGCGCTTTTGTTAGCCCAA
AACCAATGCGTCGACTTCGGTAGGCGCTCACACATGGTGACTCTGGACAACTTTGTGCCG
ATCGCACGGCCTTCGCGCCGGCGACGTATCTTTCAAGTGTCTGCCCTATCAACTTTCGAT
GGTACGTGCTATGCCTACCATGGTGATAACGGGTAACGGGGAATCAGGGCTCGATTCCGG
AGAGGGAGCATGAGATACGGCTACCACATCC
>HOIR5KG01BDV7W__(reversed) rank=0002279 x=451.0 y=714.0 length=444
CAAAGATTAAGCCATGCATGTCTAAGTACATACTTTTACATGGTGAAACCGCGAATGGCT
CATTAAATCAGTTATGGTTCCTTAGATCGTACAATCCTACTTGGATAACTGTGGTAATTC
TAGAGCTAATACATGAAACTGACGCTCCGACCCTCTGGGAAAGAGCGCGTTTATTAGAAC
AAGACCAGTCGGGGTTCTGCCCCGTACGATTGGTGATACTGGATAACTTTGTGCAGATCG
CACGGCCTCGCGCCGGCGACGTATCTTTCAAATGTCTGCCCTATCAACTGTCGATGGTAC
GTGATATGCCTACCATGGTTGTAACGGGTAACGGGGAATCAGGGTTCGATTCCGGAGAGG
GAGCATGAGAAACGGCTACCACATCC
>HOIR5KG01AFQYH__(reversed) rank=0002282 x=62.0 y=935.0 length=443
CAAAGATTAAGCCATGCATGTCTAAGTACATACCTTAACACGGTGAAACTGCGAATGGCT
CATTAAATCATATGTTATTTCTTAGATCGTACAATCCTACTTGGATAACTGTGGTAATTC
TAGAGCTAATACATGCATCAAAGCTCCGACCTCCGGGGAAGAGCGCTTTTATTAGACCAA
AACCAATCGTCCTCTCGGGGGCGTCCCGTTGGTGACTCTGAATAACTTTAAGCTGATCGC
ATGGCCTCGTGCCGGCGACGTATCTTTCAAGTGTATGCCCTATCAATTGTCGAAGGTAAG
TGACTTGCTTACCTTGATGATAACGGGTAGCGGGGAATCAGGGTTCGATTCCGGAGAGGG
AGCATGAGAAACGGCTACCACATCC
>HOIR5KG01AE5FW__(reversed) rank=0002308 x=55.0 y=1722.0 length=444
CAAAGATTAAGCCATGCATGTCTAAGTACATACTTTTACATGGTGAAACCGCGAATGGCT
CATTAAATCAGTTATGGTTCCTTAGATCGTACAATCCTACTTGGATAACTGTGGTAATTC
TAGAGCTAATACATGAAACTGACGCTCCGACCCTCTGGGAAAGAGCGCGTTTATTAGAAC
AAGACCAGTCGGGGTTCTGCCCCGTACGATTGGTGATACTGGATAACTTTGTGCAGATCG
CACGGCCTCGCGCCGGCGACGTATCTTTCAAATGTCTGCCCTATCAACTGTCGATGGTAC
GTGATATGCCTACCATGGTTGTAACGGGTAACGGGGAATCAGGGTTCGATTCCGGAGAGG
GAGCATGAGAAACGGCTACCACATCC
>HOIR5KG01AB47N__(reversed) rank=0002318 x=21.0 y=721.0 length=448
CAAAGATTAAGCCATGCATGTCTAAGTACACGCCTTAACACGGCTAAACTGCGAATGGCT
CATTAAATCAGTTATGGTTCCTTAGATCGTACAATCCTACTTGGATAACTGTGGCAATTC
TAGAGCTAATACATGCAACACAGCTCCGACCTCACGGGAAGAGCGCTTTTGTTAGCCCAA
AACCAACGCGTCGCCTTCGGGCGGCGCTCACTGTGGTGACTCTGGACAACTTTGTGCCGA
TCGCACGGCCCTAGCGCCGGCGACGTATCTTTCAAGTGTCTGCCCTATCAACTTTCGATG
GTACGTGCTATGCCTACCATGGTGATAACGGGTAACGGGGAATCAGGGTTCGATTCCGGA
GAGGGAGCATGAGATACGGCTACCACATCC
>HOIR5KG01A7LDL__(reversed) rank=0002326 x=379.0 y=1639.0 length=444
CAAAGATTAAGCCATGCATGTCTAAGTACATACTTTTACATGGTGAAACCGCGAATGGCT
CATTAAATCAGTTATGGTTCCTTAGATCGTACAATCCTACTTGGATAACTGTGGTAATTC
TAGAGCTAATACATGAAACTGACGCTCCGACCCTCTGGGAAAGAGCGCGTTTATTAGAAC
AAGACCAGTCGGGGTTCTGCCCCGTACGATTGGTGATACTGGATAACTTTGTGCAGATCG
CACGGCCTCGCGCCGGCGACGTATCTTTCAAATGTCTGCCCTATCAACTGTCGATGGTAC
GTGATATGCCTACCATGGTTGTAACGGGTAACGGGGAATCAGGGTTCGATTCCGGAGAGG
GAGCATGAGAAACGGCTACCACATCC
>HOIR5KG01BAQ72__(reversed) rank=0002342 x=415.5 y=1728.0 length=449
CAAAGATTAAGCCATGCATGTCTAAGTACACGCCTTAACACGGCTAAACTGCGAATGGCT
CATTAAATCAGTTATGGTTCCTTAGATCGTACAATCCTACTTGGATAACTGTGGCAATTC
TAGAGCTAATACATGCAACACAGCTCCGACCTCGCGGGAAGAGCGCTTTTGTTAGCCCAA
AACCAATGCGTCGACTTCGGTAGGCGCTCACACATGGTGACTCTGGACAACTTTGTGCCG
ATCGCACGGCCTTCGCGCCGGCGACGTATCTTTCAAGTGTCTGCCCTATCAACTTTCGAT
GGTACGTGCTATGCCTACCATGGTGATAACGGGTAACGGGGAATCAGGGTTCGATTCCGG
AGAGGGAGCATGAGATACGGCTACCACATCC
>HOIR5KG01BJST9 rank=0002354 x=518.0 y=1839.0 length=443
CAAAGATTAAGCCATGCATGTCTAAGTACATACTTTTACATGGTGAAACCGCGAATGGCT
CATTAAATCAGTTATGGTTCCTTAGATCGTACAATCCTACTTGGATAACTGTGGTAATTC
TAGAGCTAATACATGAAACTGACGCTCCGACCCTCTGGGAAAGAGCGCGTTTATTAGAAC
AAGACCAGTCGGGGTTCTGCCCCGTACGATTGGTGATACTGGATAACTTTGTGCAGATCG
CACGGCCTCGCGCCGGCGACATATCTTTCAAATGTCTGCCCTATCAACTGTCGATGGTAC
GTGATATGCCTACCATGGTTGTAACGGGTAACGGGAATCAGGGTTCGATTCCGGAGAGGG
AGCATGAGAAACGGCTACCACATCC
>HOIR5KG01AQC62__(reversed) rank=0002366 x=183.0 y=700.5 length=441
CAAAGATTAAGCCATGCAAGTCTAAGTACGAGCTCTCGTACAGTGAAACTGCGAATGGCT
CATTAAATCAGTTATGGTTCATTTGATCGTACAGTTTACTTGGATAACTGTGGTAATTCT
AGAGCTAATACATGCGAAAAGCGCCGACCTCGCGGGAGGCGTGCATTTATCAGACCAAAA
ACCGGCCGCGTCTTCGGGCGCGTTCGCCTTGGTGACTCTGGATAACTTTGCGGATCGCAC
GGTCTAGCACCGGCGACGGATCATTCAAGTGTCTGCCCTATCAACTTTCGTCGGTACGGT
ATTTGCCTACCGAGGTTCTTACGGGTGACGGGGAATCAGGGTTCGATTCCGGAGAGGGAG
CCTGAGAAACGGCTACCACATCC
>HOIR5KG01AEOWZ__(reversed) rank=0002383 x=50.0 y=785.0 length=444
CAAAGATTAAGCCATGCATGTCTAAGTACATACTTTTACATGGTGAAACCGCGAATGGCT
CATTAAATCAGTTATGGTTCCTTAGATCGTACAATCCTACTTGGATAACTGTGGTAATTC
TAGAGCTAATACATGAAACTGACGCTCCGACCCTCTGGGAAAGAGCGCGTTTATTAGAAC
AAGACCAGTCGGGGTTCTGCCCCGTACGATTGGTGATACTGGATAACTTTGTGCAGATCG
CACGGCCTCGCGCCGGCGACGTATCTTTCAAATGTCTGCCCTATCAACTGTCGATGGTAC
GTGATATGCCTACCATGGTTGTAACGGGTAACGGGGAATCAGGGTTCGATTCCGGAGAGG
GAGCATGAGAAACGGCTACCACATCC
>HOIR5KG01AKD0N__(reversed) rank=0002385 x=115.5 y=357.0 length=444
CAAAGATTAAGCCATGCATGTCTAAGTACATACTTTTACATGGTGAAACCGCGAATGGCT
CATTAAATCAGTTATGGTTCCTTAGATCGTACAATCCTACTTGGATAACTGTGGTAATTC
TAGAGCTAATACATGAAACTGACGCTCCGACCCTCTGGGAAAGAGCGCGTTTATTAGAAC
AAGACCAGTCGGGGTTCTGCCCCGTACGATTGGTGATACTGGATAACTTTGTGCAGATCG
CACGGCCTCGCGCCGGCGACGTATCTTTCAAATGTCTGCCCTATCAACTGTCGATGGTAC
GTGATATGCCTACCATGGTTGTAACGGGTAACGGGGAATCAGGGTTCGATTCCGGAGAGG
GAGCATGAGAAACGGCTACCACATCC
>HOIR5KG01BKRQO__(reversed) rank=0002408 x=529.0 y=2014.0 length=440
CAAAGATTAAGCCATGCAAGTCTAAGTACGAGCTCTCGTACAGCGAAACTGCGAATGGCT
CATTAAATCAGTTATGGTTCATTTGATCGTATGGTTTACTTGGATAACTGTGGTAATTCT
AGAGCTAATACATGCAAACAGCGCCGACTTCGCGGGAGGCGTGCTTTTATCAGACCAAAA
ACCGACCGCGGCTCCGGCCGCGTTCGACTGGTGACTCTGGATAACCTGGCGGATCGCACG
GTCTAGCACCGGCGACGGATCATTCAAGTGTCTGCCCTATCAACTTTCGTCGGTACGGTA
TTCGCCTACCGAGGTTCTTACGGGTAACGGGGAATCAGGGTTCGATTCCGGAGAGGGAGC
CTGAGAAACGGCTACCACATCC
>HOIR5KG01BNC2X__(reversed) rank=0002411 x=559.0 y=103.5 length=441
CAAAGATTAAGCCATGCAAGTCTAAGTACGAGCTCTCGTACAGTGAAACTGCGAATGGCT
CATTAAATCAGTTATGGTTCATTTGATCGTACAGTTTACTTGGATAACTGTGGTAATTCT
AGAGCTAATACATGCGAGAAGCGCCGACCTCGCGGGAGGCGTGCATTTATCAGACCAAAA
ACCGGCCGCGTCTTCGGGCGCGTTCGCCTTGGTGACTCTGGATAACTTTGCGGATCGCAC
GGTCTAGCACCGGCGACGGATCATTCAAGTGTCTGCCCTATCAACTTTCGTCGGTACGGT
ATTTGCCTACCGAGGTTCTTACGGGTGACGGGGAATCAGGGTTCGATTCCGGAGAGGGAG
CCTGAGAAACGGCTACCACATCC
>HOIR5KG01BFEJD__(reversed) rank=0002422 x=468.0 y=1479.0 length=443
CAAAGATTAAGCCATGCATGTCTAAGTACATACCTTAACACGGTGAAACTGCGAATGGCT
CATTAAATCATATGTTATTTCTTAGATCGTACAATCCTACTTGGATAACTGTGGTAATTC
TAGAGCTAATACATGCATCAAAGCTCCGACCTCCGGGGAAGAGCGCTTTTATTAGACCAA
AACCAATCGTCCTCTCGGGGGCGTCCCGTTGGTGACTCTGAATAACTTTAAGCTGATCGC
ATGGCCTCGTGCCGGCGACGTATCTTTCAAGTGTATGCCCTATCAATTGTCGAAGGTAAG
TGACTTGCTTACCTTGATGATAACGGGTAGCGGGGAATCAGGGTTCGATTCCGGAGAGGG
AGCATGAGAAACGGCTACCACATCC
>HOIR5KG01AP6P2__(reversed) rank=0002426 x=181.0 y=504.5 length=444
CAAAGATTAAGCCATGCATGTCTAAGTACATACTTTTACATGGTGAAACCGCGAATGGCT
CATTAAATCAGTTATGGTTCCTTAGATCGTACAATCCTACTTGGATAACTGTGGTAATTC
TAGAGCTAATACATGAAACTGACGCTCCGACCCTCTGGGAAAGAGCGCGTTTATTAGAAC
AAGACCAGTCGGGGTTCTGCCCCGTACGATTGGTGATACTGGATAACTTTGTGCAGATCG
CACGGCCTCGCGCCGGCGACGTATCTTTCAAATGTCTGCCCTATCAACTGTCGATGGTAC
GTGATATGCCTACCATGGTTGTAACGGGTAACGGGGAATCAGGGTTCGATTCCGGAGAGG
GAGCCTGAGAAACGGCTACCACATCC
>HOIR5KG01ACHT8__(reversed) rank=0002439 x=25.0 y=702.0 length=444
CAAAGATTAAGCCATGCATGTCTAAGTACATACTTTTACATGGTGAAACCGCGAATGGCT
CATTAAATCAGTTATGGTTCCTTAGATCGTACAATCCTACTTGGATAACTGTGGTAATTC
TAGAGCTAATACATGAAACTGACGCTCCGACCCTCTGGGAAAGAGCGCGTTTATTAGAAC
AAGACCAGTCGGGGTTCTGCCCCGTACGATTGGTGATACTGGATAACTTTGTGCAGATCG
CACGGCCTCGCGCCGGCGACGTATCTTTCAAATGTCTGCCCTATCAACTGTCGATGGTAC
GTGATATGCCTACCATGGTTGTAACGGGTAACGGGGAATCAGGGTTCGATTCCGGAGAGG
GAGCATGAGAAACGGCTACCACATCC
>HOIR5KG01AXEU0__(reversed) rank=0002464 x=263.0 y=1770.5 length=444
CAAAGATTAAGCCATGCATGTCTAAGTACATACTTTTACATGGTGAAACCGCGAATGGCT
CATTAAATCAGTTATGGTTCCTTAGATCGTACAATCCTACTTGGATAACTGTGGTAATTC
TAGAGCTAATACATGAAACTGACGCTCCGACCCTCTGGGAAAGAGCGCGTTTATTAGAAC
AAGACCAGTCGGGGTTCTGCCCCGTACGATTGGTGATACTGGATAACTTTGTGCAGATCG
CACGGCCTCGCGCCGGCGACGTATCTTTCAAATGTCTGCCCTATCAACTGTCGATGGTAC
GTGATATGCCTACCATGGTTGTAACGGGTAACGGGGAATCAGGGTTCGATTCCGGAGAGG
GAGCATGAGAAACGGCTACCACATCC
>HOIR5KG01A8I5P__(reversed) rank=0002474 x=390.0 y=363.0 length=449
CAAAGATTAAGCCATGCATGTCTAAGTACATACTTTTACATGGTGAAACCGCGAATGGCT
CATTAAATCAGTTATGGTTCCTTAGATCGTACAATCCTACTTGGATAACTGTGGTAATTC
TAGAGCTAATACATGAAACTGACGCTCCGACCCTCTGGGAAAGAGCGCGTTTATTAGAAC
AAGACCAGTCGGGCCTCGGTCCGTCACCCCAACGTGTTGAATCTGAATAACTTGTCGCTG
AGCGCACGGTCTCTGCACCGGCGCCGCCTCTTTCAAGTGTCTGCCTTATCAACTTTCGAT
GGTACGTGCTATGCCTACCATGGTGATAACGGGTAACGGGGAATCAGGGTTCGATTCCGG
AGAGGGAGCATGAGATACGGCTACCACATCC
>HOIR5KG01BD9EI__(reversed) rank=0002498 x=455.0 y=1416.0 length=444
CAAAGATTAAGCCATGCATGTCTAAGTACATACTTTTACATGGTGAAACCGCGAATGGCT
CATTAAATCAGTTATGGTTCCTTAGATCGTACAATCCTACTTGGATAACTGTGGTAATTC
TAGAGCTAATACATGAAACTGACGCTCCGACCCTCTGGGAAAGAGCGCGTTTATTAGAAC
AAGACCAGTCGGGGTTCTGCCCCGTACGATTGGTGATACTGGATAACTTTGTGCAGATCG
CACGGCCTCGCGCCGGCGACGTATCTTTCAAATGTCTGCCCTATCAACTGTCGATGGTAC
GTGATATGCCTACCATGGTTGTAACGGGTAACAGGGAATCAGGGTTCGATTCCGGAGAGG
GAGCATGAGAAACGGCTACCACATCC
>HOIR5KG01ABVRG__(reversed) rank=0002504 x=18.0 y=762.0 length=441
CAAAGATTAAGCCATGCAAGTCTAAGTACGAGCTCTCGTACAGTGAAACTGCGAATGGCT
CATTAAATCAGTTATGGTTCATTTGATCGTACAGTTTACTTGGATAACTGTGGTAATTCT
AGAGCTAATACATGCGAGAAGCGCCGACCTCGCGGGAGGCGTGCATTTATCAGACCAAAA
ACCGGCCGCGTCTTCGGGCGCGTTCGCCTTGGTGACTCTGGATAACTTTGCGGATCGCAC
GGTCTAGCACCGGCGACGGATCATTCAAGTGTCTGCCCTATCAACTTTCGTCGGTACGGT
ATTTGCCTACCGAGGTTCTTACGGGTGACGGGGAATCAGGGTTCGATTCCGGAGAGGGAG
CCTGAGAAACGGCTACCACATCC
>HOIR5KG01AC3IQ__(reversed) rank=0002529 x=32.0 y=128.0 length=443
CAAAGATTAAGCCATGCATGTCTAAGTACATACCTTAACACGGTGAAACTGCGAATGGCT
CATTAAATCATATGTTATTTCTTAGATCGTACAATCCTACTTGGATAACTGTGGTAATTC
TAGAGCTAATACATGCATCAAAGCTCCGACCTCCGGGGAAGAGCGCTTTTATTAGACCAA
AACCAATCGTCCTCTCGGGGGCGTCCCGTTGGTGACTCTGAATAACTTTAAGCTGATCGC
ATGGCCTCGTGCCGGCGACGTATCTTTCAAGTGTATGCCCTATCAATTGTCGAAGGTAAG
TGACTTGCTTACCTTGATGATAACGGGTAGCGGGGAATCAGGGTTCGATTCCGGAGAGGG
AGCATGAGATACGGCTACCACATCC
>HOIR5KG01A4VMV__(reversed) rank=0002549 x=348.5 y=1941.5 length=445
CAAAGATTAAGCCATGCATGTCTAAGTACATACCTTAACACGGTGAAACTGCGAATGGCT
CATTAAATCATATGTTATTTCTTAGATCGTACAATCCTACTTGGATAACTGTGGTAATTC
TAGAGCTAATACATGCATCAAAGCTCCGACCTCCGGGGAAGAGCGCTTTTATTAGACCAA
AACCAATCGGTCCTCTCCGGGGGCGTCCCGTTGGTGACTCTGAATAACTTTAAGCTGATC
GCATGGCCTCGTGCCGGCGACGTATCTTTCAAGTGTATGCCCTATCAATTGTCGAAGGTA
AGTGACTTGCTTACCTTGATGATAACGGGTAGCGGGGAATCAGGGTTCGATTCCGGAGAG
GGAGCATGAGAAACGGCTACCACATCC
>HOIR5KG01AVW2P__(reversed) rank=0002557 x=246.0 y=1695.5 length=443
CAAAGATTAAGCCATGCATGTCTAAGTACATACCTTAACACGGTGAAACTGCGAATGGCT
CATTAAATCATATGTTATTTCTTAGATCGTACAATCCTACTTGGATAACTGTGGTAATTC
TAGAGCTAATACATGCATCAAAGCTCCGACCTCCGGGGAAGAGCGCTTTTATTAGACCAA
AACCAATCGTCCTCTCGGGGGCGTCCCGTTGGTGACTCTGAATAACTTTAAGCTGATCGC
ATGGCCTCGTGCCGGCGACGTATCTTTCAAGTGTATGCCCTATCAATTGTCGAAGGTAAG
TGACTTGCTTACCTTGATGATAACGGGTAGCGGGGAATCAGGGTTCGATTCCGGAGAGGG
AGCATGAGAAACGGCTACCACATCC
>HOIR5KG01ABFOO__(reversed) rank=0002561 x=13.5 y=406.0 length=444
CAAAGATTAAGCCATGCATGTCTAAGTACATACCTTAACACGGTGAAACTGCGAATGGCT
CATTAAATCATATGTTATTTCTTAGATCGTACAATCCTACTTGGATAACTGTGGTAATTC
TAGAGCTAATACATGCATCAAAGCTCCGACCTCCGGGGAAGAGCGCTTTTATTAGACCAA
AACCAATCGTCCTCTCGGGGGCGTCCCGTTGGTGACTCTGAATAACTTTAAGCTGATCGC
ATGGCCTCGTGCCGGCGACGTATCTTTCAAGTGTATGCCCTATCAATTGTCGAAGGTAAG
TGACTTGCTTACCTTGATGATAACGGGTAGCGGGGAATCAGGGTTCGATTCCGGAGAGGG
AGCATGAGAAACGGCTACCACATCC
>HOIR5KG01BI3AS__(reversed) rank=0002574 x=510.5 y=1506.0 length=444
CAAAGATTAAGCCATGCATGTCTAAGTACATACTTTTACACGGTGAAACCGCGAATGGCT
CATTAAATCAGTTATGGTTCCTTAGATCGTACAATCCTACTTGGATAACTGTGGTAATTC
TAGAGCTAATACATGAAACTGACGCTCCGACCCTCTGGGAAAGAGCGCGTTTATTAGAAC
AAGACCAGTCGGGGTTCTGCCCCGTACGATTGGTGATACTGGATAACTTTGTGCAGATCG
CACGGCCTCGCGCCGGCGACGTATCTTTCAAATGTCTGCCCTATCAACTGTCGATGGTAC
GTGATATGCCTACCATGGTTGTAACGGGTAACGGGGAATCAGGGTTCGATTCCGGAGAGG
GAGCATGAGAAACGGCTACCACATCC
>HOIR5KG01AJ8N0__(reversed) rank=0002575 x=113.0 y=1614.5 length=441
CAAAGATTAAGCCATGCAAGTCTAAGTACGAGCTCTCGTACAGTGAAACTGCGAATGGCT
CATTAAATCAGTTATGGTTCATTTGATCGTACAGTTTACTTGGATAACTGTGGTAATTCT
AGAGCTAATACATGCGAGAAGCGCCGACCTCGCGGGAGGCGTGCATTTATCAGACCAAAA
ACCGGCCGCGTCTTCGGGCGCGTTCGCCTTGGTGACTCTGGATAACTTTGCGGATCGCAC
GGTCTAGCACCGGCGACGGATCATTCAAGTGTCTGCCCTATCAACTTTCGTCGGTACGGT
ATTTGCCTACCGAGGTTCTTACGGGTGACGGGGAATCAGGGTTCGATTCCGGAGAGGGAG
CCTGAGAAACGGCTACCACATCC
>HOIR5KG01AZU9P__(reversed) rank=0002580 x=291.0 y=1659.0 length=444
CAAAGATTAAGCCATGCATGTCTAAGTACATACTTTTACATGGTGAAACCGCGAATGGCT
CATTAAATCAGTTATGGTTCCTTAGATCGTACAATCCTACTTGGATAACTGTGGTAATTC
TAGAGCTAATACATGAAACTGACGCTCCGACCCTCTGGGAAAGAGCGCGTTTATTAGAAC
AAGACCAGTCGGGGTTCTGCCCCGTACGATTGGTGATACTGGATAACTTTGTGCAGATCG
CACGGCCTCGCGCCGGCGACGTATCTTTCAAATGTCTGCCCTATCAACTGTCGATGGTAC
GTGATATGCCTACCATGGTTGTAACGGGTAACGGGGAATCAGGGTTCGATTCCGGAGAGG
GAGCATGAGAAACGGCTACCACATCC
>HOIR5KG01A3NAM__(reversed) rank=0002582 x=334.5 y=1820.0 length=441
CAAAGATTAAGCCATGCAAGTCTAAGTACGAGCCCTCGTACAGTGAAACTGCGAATGGCT
CATTAAATCAGTTATGGTTCATTTGATCGTACAGTTTACTTGGATAACTGTGGTAATTCT
AGAGCTAATACATGCGAGAAGCGCCGACCTCGCGGGAGGCGTGCATTTATCAGACCAAAA
ACCGGCCGCGTCTTCGGGCGCGTTCGCCTTGGTGACTCTGGATAACTTTGCGGATCGCAC
GGTCTAGCACCGGCGACGGATCATTCAAGTGTCTGCCCTATCAACTTTCGTCGGTACGGT
ATTTGCCTACCGAGGTTCTTACGGGTGACGGGGAATCAGGGTTCGATTCCGGAGAGGGAG
CCTGAGAAACGGCTACCACATCC
>HOIR5KG01AY5NE__(reversed) rank=0002593 x=283.0 y=1224.5 length=443
CAAAGATTAAGCCATGCATGTCTAAGTACATACCTTAACACGGTGAAACTGCGAATGGCT
CATTAAATCATATGTTATTTCTTAGATCGTACAATCCTACTTGGATAACTGTGGTAATTC
TAGAGCTAATACATGCATCAAAGCTCCGACCTCCGGGGAAGAGCGCTTTTATTAGACCAA
AACCAATCGTCCTCTCGGGGGCGTCCCGTTGGTGACTCTGAATAACTTTAAGCTGATCGC
ATGGCCTCGTGCCGGCGACGTATCTTTCAAGTGTATGCCCTATCAATTGTCGAAGGTAAG
TGACTTGCTTACCTTGATGATAACGGGTAGCGGGGAATCAGGGTTCGATTCCGGAGAGGG
AGCATGAGAAACGGCTACCACATCC
>HOIR5KG01BW49C__(reversed) rank=0002631 x=670.5 y=1870.0 length=441
CAAAGATTAAGCCATGCAAGTCTAAGTACGAGCTCTCGTACAGTGAAACTGCGAATGGCT
CATTAAATCAGTTATGGTTCATTTGATCGTACAGTTTACTTGGATAACTGTGGTAATTCT
AGAGCTAATACATGCGAGAAGCGCCGACCTCGCGGGAGGCGTGCATTTATCAGACCAAAA
ACCGGCCGCGTCTTCGGGCGCGTTCGCCTTGGTGACTCTGGATAACTTTGCGGATCGCAC
GGTCTAGCACCGGCGACGGATCATTCAAGTGTCTGCCCTATCAACTTTCGTCGGTACGGT
ATTTGCCTACCGAGGTTCTTACGGGTGACGGGGAATCAGGGTTCGATTCCGGAGAGGGAG
CATGAGAAACGGCTACCACATCC
>HOIR5KG01AT2ET__(reversed) rank=0002638 x=225.0 y=1315.0 length=440
CAAAGATTAAGCCATGCAAGTCTAAGTACGAGCTCTCGTACAGCGAAACTGCGAATGGCT
CATTAAATCAGTTATGGTTCATTTGATCGTATGGTTTACTTGGATAACTGTGGTAATTCT
AGAGCTAATACATGCAAACAGCGCCGACTTCGCGGGAGGCGTGCTTTTATCAGACCAAAA
ACCGACCGCGGCTCCGGCCGCGTTCGACTGGTGACTCTGGATAACCTGGCGGATCGCACG
GTCTAGCACCGGCGACGGATCATTCAAGTGTCTGCCCTATCAACTTTCGTCGGTACGGTA
TTCGCCTACCGAGGTTCTTACGGGTAACGGGGAATCAGGGTTCGATTCCGGAGAGGGAGC
CTGAGAAACGGCTACCACATCC
>HOIR5KG01BBJOA__(reversed) rank=0002644 x=424.0 y=1736.0 length=441
CAAAGATTAAGCCATGCAAGTCTAAGTACGAGCTCTCGTACAGTGAAACTGCGAATGGCT
CATTAAATCAGTTATGGTTCATTTGATCGTACAGTTTACTTGGATAACTGTGGTAATTCT
AGAGCTAATACATGCGAGAAGCGCCGACCTCGCGGGAGGCGTGCATTTATCAGACCAAAA
ACCGGCCGCGTCTTCGGGCGCGTTCGCCTTGGTGACTCTGGATAACTTTGCGGATCGCAC
GGTCTAGCACCGGCGACGGATCATTCAAGTGTCTGCCCTATCAACTTTCGTCGGTACGGT
ATTTGCCTACCGAGGTTCTTACGGGTGACGGGGAATCAGGGTTCGATTCCGGAGAGGGAG
CCTGAGAAACGGCTACCACATCC
>HOIR5KG01BSA51__(reversed) rank=0002659 x=615.5 y=1527.0 length=444
CAAAGATTAAGCTATGCATGTCTAAGTACATACTTTTACATGGTGAAACCGCGAATGGCT
CATTAAATCAGTTATGGTTCCTTAGATCGTACAATCCTACTTGGATAACTGTGGTAATTC
TAGAGCTAATACATGAAACTGACGCTCCGACCCTCTGGGAAAGAGCGCGTTTATTAGAAC
AAGACCAGTCGGGGTTCTGCCCCGTACGATTGGTGATACTGGATAACTTTGTGCAGATCG
CACGGCCTCGCGCCGGCGACGTATCTTTCAAATGTCTGCCCTATCAACTGTCGATGGTAC
GTGATATGCCTACCATGGTTGTAACGGGTAACGGGGAATCAGGGTTCGATTCCGGAGAGG
GAGCATGAGAAACGGCTACCACATCC
>HOIR5KG01AP1KU__(reversed) rank=0002672 x=179.0 y=2028.5 length=449
CAAAGATTAAGCCATGCATGTCTAAGTACACGCCTTAACACGGCTAAACTGCGAATGGCT
CATTAAATCAGTTATGGTTCCTTAGATCGTACAATCCTACTTGGATAACTGTGGCAATTC
TAGAGCTAATACATGCAACACAGCTCCGACCTCGCGGGAAGAGCGCTTTTGTTAGCCCAA
AACCAATGCGTCGACTTCGGTAGGCGCTCACACATGGTGACTCTGGACAACTTTGTGCCG
ATCGCACGGCCTTCGCGCCGGCGACGTATCTTTCAAGTGTCTGCCCTATCAACTTTCGAT
GGTACGTGCTATGCCTACCATGGTGATAACGGGTAACGGGGAATCAGGGTTCGATTCCGG
AGAGGGAGCATGAGATACGGCTACCACATCC
>HOIR5KG01BVAP9__(reversed) rank=0002679 x=649.5 y=1663.0 length=441
CAAAGATTAAGCCATGCAAGTCTAAGTACGAGCTCTCGTACAGCGAAACTGCGAATGGCT
CATTAAATCAGTTATGGTTCATTTGATCGTATGGTTTACTTGGATAACTGTGGTAATTCT
AGAGCTAATACATGCAAACAGCGCCGACTTCGCGGGAGGCGTGCTTTTATCAGACCAAAA
ACCGACCGCGGCTCCGGCCGCGTTCGACTGGTGACTCTGGATAACCTGGCGGATCGCACG
GTCTAGCACCGGCGACGGATCATTCAAGTGTCTGCCCTATCAACTTTCGTCGGTACGGTA
TTCGCCTACCGAGGTTCTTACGGGTAACGGGGAATCAGGGTTCGATTCCGGAGAGGGAGC
CTGAGAAACGGCTACCACATCC
>HOIR5KG01BAPV6__(reversed) rank=0002691 x=415.0 y=4.0 length=449
CAAAGATTAAGCCATGCATGTCTAAGTACACGCCTTAACACGGCTAAACTGCGAATGGCT
CATTAAATCAGTTATGGTTCCTTAGATCGTACAATCCTACTTGGATAACTGTGGCAATTC
TAGAGCTAATACATGCAACACAGCTCCGACCTCGCGGGAAGAGCGCTTTTGTTAGCCCAA
AACCAATGCGTCGACTTCGGTAGGCGCTCACACATGGTGACTCTGGACAACTTTGTGCCG
ATCGCACGGCCTTCGCGCCGGCGACGTATCTTTCAAGTGTCTGCCCTATCAACTTTCGAT
GGTACGTGCTATGCCTACCATGGTGATAACGGGTAACGGGGAATCAGGGTTCGATTCCAG
AGAGGGAGCATGAGATACGGCTACCACATCC
>HOIR5KG01APRXZ__(reversed) rank=0002700 x=176.0 y=1829.5 length=441
CAAAGATTAAGCCATGCATGTCCAAGTACAAGCTTTCAAAAGCGAAACTGCGGATGGCTC
ATTAAATCAGTTATGGTTCCTTGGAGCGCATCCCCTTACATGGATAACTGTGGTAATTCT
AGAGCTAATACATGCAATCAAGCGCCGACCTTACGGGAGGCGTGCTCTTATTAGGAACAA
GACCAACCCGGGTCCGCCCGGCTCCGTTGGTGAACTCTGGATAACCTGGCCGATCGCACG
GTCTCTGCACCGGCGACGGATCCTTCGAATGTCTGCCCTATCAACTTTCGATGGTACGTT
ATGCGCCTACCATGGTCGTAACGGGTAACGGAGAATCAGGGTTCGATTCCGGAGAGGGAG
CTTGAGAAACGGCTACCACATCC
>HOIR5KG01BRKWL__(reversed) rank=0002720 x=607.0 y=259.5 length=443
CAAAGATTAAGCCATGCATGTCTAAGTACATACCTTAACACGGTGAAACTGCGAATGGCT
CATTAAATCATATGTTATTTCTTAGATCGTACAATCCTACTTGGATAACTGTGGTAATTC
TAGAGCTAATACATGCATCAAAGCTCCGACCTCCGGGGAAGAGCGCTTTTATTAGACCAA
AACCAATCGTCCTCTCGGGGGCGTCCCGTTGGTGACTCTGAATAACTTTAAGCTGATCGC
ATGGCCTCGTGCCGGCGACGTATCTTTCAAGTGTATGCCCTATCAATTGTCGAAGGTAAG
TGACTTGCTTACCTTGATGATAACGGGTAGCGGGGAATCAGGGTTCGATTCCGGAGAGGG
AGCATGAGAAACGGCTACCACATCC
>HOIR5KG01AAD7J__(reversed) rank=0002722 x=1.0 y=989.0 length=444
CAAAGATTAAGCCATGCATGTCTAAGTACATACTTTTACATGGTGAAACCGCGAATGGCT
CATTAAATCAGTTATGGTTCCTTAGATCGTACAATCCTACTTGGATAACTGTGGTAATTC
TAGAGCTAATACATGAAACTGACGCTCCGACCCTCTGGGAAAGAGCGCGTTTATTAGAAC
AAGACCAGTCGGGGTTCTGCCCCGTACGATTGGTGATACTGGATAACTTTGTGCAGATCG
CACGGCCTCGCGCCGGCGACGTATCTTTCAAATGTCTGCCCTATCAACTGTCGATGGTAC
GTGATATGCCTACCATGGTTGTAACGGGTAACGGGGAATCAGGGTTCGATTCCGGAGAGG
GAGCATGAGAAACGGCTACCACATCC
>HOIR5KG01ACIOT__(reversed) rank=0002725 x=25.5 y=1803.5 length=440
CAAAGATTAAGCCATGCAAGTCTAAGTACGAGCTCTCGTACAGCGAAACTGCGAATGGCT
CATTAAATCAGTTATGGTTCATTTGATCGTATGGTTTACTTGGATAACTGTGGTAATTCT
AGAGCTAATACATGCAAACAGCGCCGACTTCGCGGGAGGCGTGATTTTATCAGACCAAAA
ACCGACCGCGGCTCCGGCCGCGTTCGACTGGTGACTCTGGATAACCTGGCGGATCGCACG
GTCTAGCACCGGCGACGGATCATTCAAGTGTCTGCCCTATCAACTTTCGTCGGTACGGTA
TTCGCCTACCGAGGTTCTTACGGGTAACGGGGAATCAGGGTTCGATTCCGGAGAGGGAGC
CTGAGAAACGGCTACCACATCC
>HOIR5KG01AB4WQ rank=0002732 x=21.0 y=328.0 length=444
CAAAGATTAAGCCATGCATGTCTAAGTACATACTTTTACATGGTGAAACCGCGAATGGCT
CATTAAATCAGTTATGGTTCCTTAGATCGTACAATCCTACTTGGATAACTGTGGTAATTC
TAGAGCTAATACATGAAACTGACGCTCCGACCCTCTGGGAAAGAGCGCGTTTATTAGAAC
AAGACCAGTCGGGGTTCTGCCCCGTACGATTGGTGATACTGGATAACTTTGTGCAGATCG
CACGGCCTCGCGCCGGCGACGTATCTTTCAAATGTCTGCCCTATCAACTGTCGATGGTAC
GTGATATGCCTACCATGGTTGTAACGGGTAACGGGGAATCAGGGTTCGATTCCGGAGAGG
GAGCATGAGAAACGGCTACCACATCC
>HOIR5KG01AG8VQ__(reversed) rank=0002747 x=79.5 y=1188.0 length=448
CAAAGATTAAGCCATGCATGTCTAAGTACACGCCTTAACACGGCTAAACTGCGAATGGCT
CATTAAATCAGTTATGGTTCCTTAGATCGTACAATCCTACTTGGATAACTGTGGCAATTC
TAGAGCTAATACATGCAACACAGCTCCGACCTCACGGGAAGAGCGCTTTTGTTAGCCCAA
AACCAACGCGTCGCCTTCGGGCGGCGCTCACTGTGGTGACTCTGGACAACTTTGTGCCGA
TCGCACGGCCCTAGCGCCGGCGACGTATCTTTCAAGTGTCTGCCCTATCAACTTTCGATG
GTACGTGCTATGCCTACCATGGTGATAACGGGTAACGGGGAATCAGGGTTCGATTCCGGA
GAGGGAGCATGAGATACGGCTACCACATCC
>HOIR5KG01BMR3F__(reversed) rank=0002752 x=552.0 y=1577.0 length=449
CAAAGATTAAGCCATGCATGTCTAAGTACACGCCTTAACACGGCTAAACTGCGAATGGCT
CATTAAATCAGTTATGGTTCCTTAGATCGTACAATCCTACTTGGATAACTGTGGCAATTC
TAGAGCTAATACATGCAACACAGCTCCGACCTCGCGGGAAGAGCGCTTTTGTTAGCCCAA
AACCAATGCGTCGACTTCGGTAGGCGCTCACACATGGTGACTCTGGACAACTTTGTGCCG
ATCGCACGGCCTTCGCGCCGGCGACGTATCTTTCAAGTGTCTGCCCTATCAACTTTCGAT
GGTACGTGCTATGCCTACCATGGTGATAACGGGTAACGGGGAATCAGGGTTCGATTCCGG
AGAGGGAGCATGAGATACGGCTACCACATCC
>HOIR5KG01AXARO__(reversed) rank=0002775 x=262.0 y=562.5 length=444
CAAAGATTAAGCCATGCATGTCTAAGTACATACTTTTACATGGTGAAACCGCGAATGGCT
CATTAAATCAGTTATGGTTCCTTAGATCGTACAATCCTACTTGGATAACTGTGGTAATTC
TAGAGCTAATACATGAAACTGACGCTCCGACCCTCTGGGAAAGAGCGCGTTTATTAGAAC
AAGACCAGTCGGGGTTCTGCCCCGTACGATTGGTGATACTGGATAACTTTGTGCAGATCG
CACGGCCTCGCGCCGGCGACGTATCTTTCAAATGTCTGCCCTATCAACTGTCGATGGTAC
GTGATATGCCTACCATGGTTGTAACGGGTAACGGGGAATCAGGGTTCGATTCCGGAGAGG
GAGCATGAGAAACGGCTACCACATCC
>HOIR5KG01ARI5H__(reversed) rank=0002790 x=196.5 y=1827.0 length=443
CAAAGATTAAGCCATGCATGTCTAAGTACATACCTTAACACGGTGAAACTGCGAATGGCT
CATTAAATCATATGTTATTTCTTAGATCGTACAATCCTACTTGGATAACTGTGGTAATTC
TAGAGCTAATACATGCATCAAAGCTCCGACCTCCGGGGAAGAGCGCTTTTATTAGACCAA
AACCAATCGTCCTCTCGGGGGCGTCCCGTTGGTGACTCTGAATAACTTTAAGCTGATCGC
ATGGCCTCGTGCCGGCGACGTATCTTTCAAGTGTATGCCCTATCAATTGTCGAAGGTAAG
TGACTTGCTTACCTTGATGATAACGGGTAGCGGGGAATCAGGGTTCGATTCCGGAGAGGG
AGCATGAGAAACGGCTACCACATCC
>HOIR5KG01BKH06__(reversed) rank=0002813 x=526.5 y=1720.5 length=444
CAAAGATTAAGCCATGCATGTCTAAGTACATACTTTTACATGGTGAAACCGCGAATGGCT
CATTAAATCAGTTATGGTTCCTTAGATCGTACAATCCTACTTGGATAACTGTGGTAATTC
TAGAGCTAATACATGAAACTGACGCTCCGACCCTCTGGGAAAGAGCGCGTTTATTAGAAC
AAGACCAGTCGGGGTTCTGCCCCGTACGATTGGTGATACTGGATAACTTTGTGCAGATCG
CACGGCCTCGCGCCGGCGACGTATCTTTCAAATGTCTGCCCTATCAACTGTCGATGGTAC
GTGATATGCCTACCATGGTTGTAACGGGTAACGGGGAATCAGGGTTCGATTCCGGAGAGG
GAGCATGAGAAACGGCTACCACATCC
>HOIR5KG01BGM3G__(reversed) rank=0002819 x=482.0 y=1882.5 length=441
CAAAGATTAAGCCATGCAAGTCTAAGTACGAGCTCTCGTACAGTGAAACTGCGAATGGCT
CATTAAATCAGTTATGGTTCATTTGATCGTACAGTTTACTTGGATAACTGTGGTAATTCT
AGAGCTAATACATGCGAGAAGCGCCGACCTCGCGGGAGGCGTGCATTTATCAGACCAAAA
ACCGGCCGCGTCTTCGGGCGCGTTCGCCTTGGTGACTCTGGATAACTTTGCGGATCGCAC
GGTCTAGCACCGGCGACGGATCATTCAAGTGTCTGCCCTATCAACTTTCGTCGGTACGGT
ATTTGCCTACCGAGGTTCTTACGGGTGACGGGGAATCAGGGTTCGATTCCGGAGAGGGAG
CCTGAGAAACGGCTACCACATCC
>HOIR5KG01A0A0M__(reversed) rank=0002821 x=296.0 y=1588.0 length=440
CAAAGATTAAGCCATGCAAGTCTAAGTACGAGCTCTCGTACAGCGAAACTGCGAATGGCT
CATTAAATCAGTTATGGTTCATTTGATCGTATGGTTTACTTGGATAACTGTGGTAATTCT
AGAGCTAATACATGCAAACAGCGCCGACTTCGCGGGAGGCGTGCTTTTATCAGACCAAAA
ACCGACCGCGGCTCCGGCCGCGTTCGACTGGTGACTCTGGATAACCTGGCGGATCGCACG
GTCTAGCACCGGCGACGGATCATTCAAGTGTCTGCCCTATCAACTTTCGTCGGTACGGTA
TTCGCCTACCGAGGTTCTTACGGGTAACGGGGAATCAGGGTTCGATTCCGGAGAGGGAGC
CTGAGAAACGGCTACCACATCC
>HOIR5KG01ARB3E__(reversed) rank=0002822 x=194.5 y=872.5 length=441
CAAAGATTAAGCCATGCAAGTCTAAGTACGAGCTCTCGTACAGTGAAACTGCGAATGGCT
CATTAAATCAGTTATGGTTCATTTGATCGTACAGTTTACTTGGATAACTGTGGTAATTCT
AGAGCTAATACATGCGAGAAGCGCCGACCTCGCGGGAGGCGTGCATTTATCAGACCAAAA
ACCGGCCGCGTCTTCGGGCGCGTTCGCCTTGGTGACTCTGGATAACTTTGCGGATCGCAC
GGTCTAGCACCGGCGACGGATCATTCAAGTGTCTGCCCTATCAACTTTCGTCGGTACGGT
ATTTGCCTACCGAGGTTCTTACGGGTGACGGGGAATCAGGGTTCGATTCCGGAGAGGGAG
CCTGAGAAACGGCTACCACATCC
>HOIR5KG01AP9UM__(reversed) rank=0002823 x=182.0 y=460.0 length=449
CAAAGATTAAGCCATGCATGTCTAAGTACACGCCTTAACACGGCTAAACTGCGAATGGCT
CATTAAATCAGTTATGGTTCCTTAGATCGTACAATCCTACTTGGATAACTGTGGCAATTC
TAGAGCTAATACATGCAACACAGCTCCGACCTCGCGGGAAGAGCGCTTTTGTTAGCCCAA
AACCAATGCGTCGACTTCGGTAGGCGCTCACACATGGTGACTCTGGACAACTTTGTGCCG
ATCGCACGGCCTTCGCGCCGGCGACGTATCTTTCAAGTGTCTGCCCTATCAACTTTCGAT
GGTACGTGCTATGCCTACCATGGTGATAACGGGTAACGGGGAATCAGGGTTCGATTCCGG
AGAGGGAGCATGAGATACGGCTACCACATCC
>HOIR5KG01ASHUF__(reversed) rank=0002829 x=207.0 y=1733.0 length=443
CAAAGATTAAGCCATGCATGTCTAAGTACATACCTTAACACGGTGAAACTGCGAATGGCT
CATTAAATCATATGTTATTTCTTAGATCGTACAATCCTACTTGGATAACTGTGGTAATTC
TAGAGCTAATACATGCATCAAAGCTCCGACCTCCGGGGAAGAGCGCTTTTATTAGACCAA
AACCAATCGTCCTCTCGGGGGCGTCCCGTTGGTGACTCTGAATAACTTTAAGCTGATCGC
ATGGCCTCGTGCCGGCGACGTATCTTTCAAGTGTATGCCCTATCAATTGTCGAAGGTAAG
TGACTTGCTTACCTTGATGATAACGGGTAGCGGGGAATCAGGGTTCGATTCCGGAGAGGG
AGCATGAGAAACGGCTACCACATCC
>HOIR5KG01AR68P__(reversed) rank=0002837 x=204.0 y=279.0 length=444
CAAAGATTAAGCCATGCATGTCTAAGTACATACTTTTACATGGTGAAACCGCGAATGGCT
CATTAAATCAGTTATGGTTCCTTAGATCGTACAATCCTACTTGGATAACTGTGGTAATTC
TAGAGCTAATACATGAAACTGACGCTCCGACCCTCTGGGAAAGAGCGCGTTTATTAGAAC
AAGACCAGTCGGGGTTCTGCCCCGTACGATTGGTGATACTGGATAACTTTGTGCAGATCG
CACGGCCTCGCGCCGGCGACGTATCTTTCAAATGTCTGCCCTATCAACTGTCGATGGTAC
GTGATATGCCTACCATGGTTGTAACGGGTAACGGGGAATCAGGGTTCGATTCCGGAGAGG
GAGCATGAGAAACGGCTACCACATCC
>HOIR5KG01ANK2S rank=0002841 x=151.0 y=2018.0 length=444
CAAAGATTAAGCCATGCATGTCTAAGTACATACTTTTACATGGTGAAACCGCGAATGGCT
CATTAAATCAGTTATGGTTCCTTAGATCGTACAATCCTACTTGGATAACTGTGGTAATTC
TAGAGCTAATACATGAAACTGACGCTCCGACCCTCTGGGAAAGAGCGCGTTTATTAGAAC
AAGACCAGTCGGGGTTCTGCCCCGTACGATTGGTGATACTGGATAACTTTGTGCAGATCG
CACGGCCTCGCGCCGGCGACGTATCTTTCAAATGTCTGCCCTATCAACTGTCGATGGTAC
GTGATATGCCTACCATGGTTGTAACGGGTAACGGGGAATCAGGGTTCGATTCCGGAGAGG
GAGCATGAGAAACGGCTACCACATCC
>HOIR5KG01ACULF__(reversed) rank=0002842 x=29.5 y=849.0 length=444
CAAAGATTAAGCCATGCATGTCTAAGTACATACTTTTACATGGTGAAACCGCGAATGGCT
CATTAAATCAGTTATGGTTCCTTAGATCGTACAATCCTACTTGGATAACTGTGGTAATTC
TAGAGCTAATACATGAAACTGACGCTCCGACCCTCTGGGAAAGAGCGCGTTTATTAGAAC
AAGACCAGTCGGGGTTCTGCCCCGTACGATTGGTGATACTGGATAACTTTGTGCAGATCG
CACGGCCTCGCGCCGGCGACGTATCTTTCAAATGTCTGCCCTATCAACTGTCGATGGTAC
GTGATATGCCTACCATGGTTGTAACGGGTAACGGGGAATCAGGGTTCGATTCCGGAGAGG
GAGCATGAGAAACGGCTACCACATCC
>HOIR5KG01AP6TA rank=0002847 x=181.0 y=620.0 length=443
CAAAGATTAAGCCATGCAAGTCTAAGTACGAGCTCTCGTACAGTGAAACTGCGAATGGCT
CATTAAATCAGTTATGGTTCATTTGATCGTACAGTTTACTTGGATAACTGTGGTAATTCT
AGAGCTAATACATGCGAGAAGCGCCGACCTCGCGGGAGGCGTGCATTTATCAGACCAAAA
ACCGGCCGCGTCTTCGGGCGCGTTCGCCTTGGTGACTCTGGATAACTTTGCGGATCGCAC
GGTCTAGCACCGGCGACGGATCATTCAAGTGTCTGCCCTATCAACTTTCGTCGGTACGGT
ATTTGCCTACCGAGGTTCTTACGGGTGACGGGGAATCAGGGTTCGATTCCGGAGAGGGAG
CCTGAGAAACGGCTACCACACTCCG
>HOIR5KG01AQ9TU rank=0002859 x=193.0 y=2032.5 length=443
CAAAGATTAAGCCATGCATGTCTAAGTACATACCTTAACACGGTGAAACTGCGAATGGCT
CATTAAATCATATGTTATTTCTTAGATCGTACAATCCTACTTGGATAACTGTGGTAATTC
TAGAGCTAATACATGCATCAAAGCTCCGACCTCCGGGGAAGAGCGCTTTTATTAGACCAA
AACCAATCGTCCTCTCGGGGGCGTCCCGTTGGTGACTCTGAATAACTTTAAGCTGATCGC
ATGGCCTCGTGCCGGCGACGTATCTTTCAAGTGTATGCCCTATCAATTGTCGAAGGTAAG
TGACTTGCTTACCTTGATGATAACGGGTAGCGGGGAATCAGGGTTCGATTCCGGAGAGGG
AGCATGAGAAACGGCTACCACATCC
>HOIR5KG01BHEE4__(reversed) rank=0002876 x=491.5 y=430.0 length=441
CAAAGATTAAGCCATGCATGTCCAAGTACAAGCTTTCAAAAGCGAAACTGCGGATGGCTC
ATTAAATCAGTTATGGTTCCTTGGAGCGCATCCCCTTACATGGATAACTGTGGTAATTCT
AGAGCTAATACATGCAATCAAGCGCCGACCTTACGGGAGGCGTGCTCTTATTAGGAACAA
GACCAACCCGGGTCCGCCCGGCTCCGTTGGTGAACTCTGGATAACCTGGCCGATCGCACG
GTCTCTGCACCGGCGACGGATCCTTCGAATGTCTGCCCTATCAACTTTCGATGGTACGTT
ATGCGCCTACCATGGTCGTAACGGGTAACGGAGAATCAGGGTTCGATTCCGGAGAGGGAG
CTTGAGAAACGGCTACCACATCC
>HOIR5KG01ARXMB__(reversed) rank=0002887 x=201.0 y=97.0 length=441
CAAAGATTAAGCCATGCAAGTCTAAGTACGAGCTCTCGTACAGTGAAACTGCGAATGGCT
CATTAAATCAGTTATGGTTCATTTGATCGTACAGTTTACTTGGATAACTGTGGTAATTCT
AGAGCTAATACATGCGAGAAGCGCCGACCTCGCGGGAGGCGTGCATTTATCAGACCAAAA
ACCGGCCGCGTCTTCGGGCGCGTTCGCCTTGGTGACTCTGGATAACTTTGCGGATCGCAC
GGTCTAGCACCGGCGACGGATCATTCAAGTGTCTGCCCTATCAACTTTCGTCGGTACGGT
ATTTGCCTACCGAGGTTCTTACGGGTGACGGGGAATCAGGGTTCGATTCCGGAGAGGGAG
CCTGAGAAACGGCTACCACATCC
>HOIR5KG01AB707__(reversed) rank=0002929 x=22.0 y=281.0 length=444
CAAAGATTAAGCCATGCATGTCTAAGTACATACTTTTACATGGTGAAACCGCGAATGGCT
CATTAAATCAGTTATGGTTCCTTAGATCGTACAATCCTACTTGGATAACTGTGGTAATTC
TAGAGCTAATACATGAAACTGACGCTCCGACCCTCTGGGAAAGAGCGCGTTTATTAGAAC
AAGACCAGTCGGGGTTCTGCCCCGTACGATTGGTGATACTGGATAACTTTGTGCAGATCG
CACGGCCTCGCGCCGGCGACGTATCTTTCAAATGTCTGCCCTATCAACTGTCGATGGTAC
GTGATATGCCTACCATGGTTGTAACGGGTAACGGGGAATCAGGGTTCGATTCCGGAGAGG
GAGCATGAGAAACGGCTACCACATCC
>HOIR5KG01AESVZ__(reversed) rank=0002930 x=51.0 y=1837.5 length=443
CAAAGATTAAGCCATGCATGTCTAAGTACATACCTTAACACGGTGAAACTGCGAATGGCT
CATTAAATCATATGTTATTTCTTAGATCGTACAATCCTACTTGGATAACTGTGGTAATTC
TAGAGCTAATACATGCATCAAAGCTCCGACCTCCGGGGAAGAGCGCTTTTATTAGGCCAA
AACCAATCGTCCTCTCGGGGGCGTCCCGTTGGTGACTCTGAATAACTTTAAGCTGATCGC
ATGGCCTCGTGCCGGCGACGTATCTTTCAAGTGTATGCCCTATCAATTGTCGAAGGTAAG
TGACTTGCTTACCTTGATGATAACGGGTAGCGGGGAATCAGGGTTCGATTCCGGAGAGGG
AGCATGAGAAACGGCTACCACATCC
>HOIR5KG01B1CMX__(reversed) rank=0002936 x=718.0 y=1447.5 length=444
CAAAGATTAAGCCATGCATGTCTAAGTACATACTTTTACATGGTGAAACCGCGAATGGCT
CATTAAATCAGTTATGGTTCCTTAGATCGTACAATCCTACTTGGATAACTGTGGTAATTC
TAGAGCTAATACATGAAACTGACGCTCCGACCCTCTGGGAAAGAGCGCGTTTATTAGAAC
AAGACCAGTCGGGGTTCTGCCCCGTACGATTGGTGATACTGGATAACTTTGTGCAGATCG
CACGGCCTCGCGCCGGCGACGTATCTTTCAAATGTCTGCCCTATCAACTGTCGATGGTAC
GTGATATGCCTACCATGGTTGTAACGGGTAACGGGGAATCAGGGTTCGATTCCGGAGAGG
GAGCATGAGAAACGGCTACCACATCC
>HOIR5KG01BGYLR__(reversed) rank=0002952 x=486.0 y=413.5 length=444
CAAAGATTAAGCCATGCATGTCTAAGTACATACTTTTACATGGTGAAACCGCGAATGGCT
CATTAAATCAGTTATGGTTCCTTAGATCGTACAATCCTACTTGGATAACTGTGGTAATTC
TAGAGCTAATACATGAAACTGACGCTCCGACCCTCTGGGAAAGAGCGCGTTTATTAGAAC
AAGACCAGTCGGGGTTCTGCCCCGTACGATTGGTGATACTGGATAACTTTGTGCAGATCG
CACGGCCTCGCGCCGGCGACGTATCTTTCAAATGTCTGCCCTATCAACTGTCGATGGTAC
GTGATATGCCTACCATGGTTGTAACGGGTAACGGGGAATCAGGGTTCGATTCCGGAGAGG
GAGCATGAGAAACGGCTACCACATCC
>HOIR5KG01BOY8Y__(reversed) rank=0002985 x=577.0 y=1760.0 length=444
CAAAGATTAAGCCATGCATGTCTAAGTACATACTTTTACATGGTGAAACCGCGAATGGCT
CATTAAATCAGTTATGGTTCCTTAGATCGTACAATCCTACTTGGATAACTGTGGTAATTC
TAGAGCTAATACATGAAACTGACGCTCCGACCCTCTGGGAAAGAGCGCGTTTATTAGAAC
AAGACCAGTCGGGGTTCTGCCCCGTACGATTGGTGATACTGGATAACTTTGTGCAGATCG
CACGGCCTCGCGCCGGCGACGTATCTTTCAAATGTCTGCCCTATCAACTGTCGATGGTAC
GTGATATGCCTACCATGGTTGTAACGGGTAACGGGGAATCAGGGTTCGATTCCGGAGAGG
GAGCATGAGAAACGGCTACCACATCC
>HOIR5KG01AE4RG__(reversed) rank=0002989 x=55.0 y=842.0 length=444
CAAAGATTAAGCCATGCATGTCTAAGTACATACTTTTACATGGTGAAACCGCGAATGGCT
CATTAAATCAGTTATGGTTCCTTAGATCGTACAATCCTACTTGGATAACTGTGGTAATTC
TAGAGCTAATACATGAAACTGACGCTCCGACCCTCTGGGAAAGAGCGCGTTTATTAGAAC
AAGACCAGTCGGGGTTCTGCCCCGTACGATTGGTGATACTGGATAACTTTGTGCAGATCG
CACGGCCTCGCGCCGGCGACGTATCTTTCAAATGTCTGCCCTATCAACTGTCGATGGTAC
GTGATATGCCTACCATGGTTGTAACGGGTAACGGGGAATCAGGGTTCGATTCCGGAGAGG
GAGCATGAGAAACGGCTACCACATCC
>HOIR5KG01AWK67__(reversed) rank=0003002 x=254.0 y=193.5 length=444
CAAAGATTAAGCCATGCATGTCTAAGTACATACTTTTACATGGTGAAACCGCGAATGGCT
CATTAAATCAGTTATGGTTCCTTAGATCGTACAATCCTACTTGGATAACTGTGGTAATTC
TAGAGCTAATACATGAAACTGACGCTCCGACCCTCTGGGAAAGAGCGCGTTTATTAGAAC
AAGACCAGTCGGGGTTCTGCCCCGTACGATTGGTGATACTGGATAACTTTGTGCAGATCG
CACGGCCTCGCGCCGGCGACGTATCTTTCAAATGTCTGCCCTATCAACTGTCGATGGTAC
GTGATATGCCTACCATGGTTGTAACGGGTAACGGGGAATCAGGGTTCGATTCCGGAGAGG
GAGCATGAGAAACGGCTACCACATCC
>HOIR5KG01BNAPZ__(reversed) rank=0003019 x=558.0 y=1141.0 length=444
CAAAGATTAAGCCATGCATGTCTAAGTACATACTTTTACATGGTGAAACCGCGAATGGCT
CATTAAATCAGTTATGGTTCCTTAGATCGTACAATCCTACTTGGATAACTGTGGTAATTC
TAGAGCTAATACATGAAACTGACGCTCCGACCCTCTGGGAAAGAGCGCGTTTATTAGAAC
AAGACCAGTCGGGGTTCTGCCCCGTACGATTGGTGATACTGGATAACTTTGTGCAGATCG
CACGGCCTCGCGCCGGCGACGTATCTTTCAAATGTCTGCCCTATCAACTGTCGATGGTAC
GTGATATGCCTACCATGGTTGTAACGGGTAACGGGGAATCAGGGTTCGATTCCGGAGAGG
GAGCATGAGAAACGGCTACCACATCC
>HOIR5KG01BXUJD__(reversed) rank=0003021 x=678.0 y=1863.0 length=450
CAAAGATTAAGCCATGCATGTCTAAGTACAAGCCCATATAAGGTGAAACCGCGAATGGCT
CATTAAATCAGCTATGATTCATTGGATCTGTACCCACACTTACTTGGATAACTGTGGTAA
TTCTAGAGCTAATACATGCACCACGTCTCTGACCGCAAGGGAAGAGCGCTTTTATTAGTT
CAAAACCGGTCGGGCCTCGGTCCGTCACCCCAACGTGTTGAATCTGAATAACTTGTCGCT
GAGCGCACGGTCTCTGCACCGGCGCCGCCTCTTTCAAGTGTCTGCCTTATCAGCTTTCGA
TTGTAGGCTATGCGCCTACAATGGCTATAACGGGTAACGGGGAATCAGGGTTCGATTCCG
GAGAGGGAGCCTGAGAAACGGCTACCACATCT
>HOIR5KG01AH7FZ__(reversed) rank=0003036 x=90.0 y=925.0 length=441
CAAGATTAAGTCCATGCAAGTCTAAGTACGAGCTCTCGTACAGCGAACTAGCGAATGGCT
CATTAAATCAGTTATGGTTCATTTGATCGTATGGTTTACTTGGATAACTGTGGTAATTCT
AGAGCTAATACATGCAAACAGCGCCGACTTCGCGGGAGGCGTGCTTTTATCAGACCAAAA
ACCGACCGCGGCTCCGGCCGCGTTCGACTGGTGACTCTGGATAACCTGGCGGATCGCACG
GTCTAGCACCGGCGACGGATCATTCAAGTGTCTGCCCTATCAACTTTCGTCGGTACGGTA
TTCGCCTACCGAGGTTCTTACGGGTAACGGGGAATCAGGGTTCGATTCCGGAGAGGGAGC
CTGAGAAACGGCTACCACATCC
>HOIR5KG01A352T__(reversed) rank=0003040 x=340.0 y=1587.5 length=441
CAAAGATTAAGCCATGCAAGTCTAAGTACGAGCTCTCGTACAGTGAAACTGCGAATGGCT
CATTAAATCAGTTATGGTTCATTTGATCGTACAGTTTACTTGGATAACTGTGGTAATTCT
AGAGCTAATACATGCGAGAAGCGCCGACCTCGCGGGAGGCGTGCATTTATCAGACCAAAA
ACCGGCCGCGTCTTCGGGCGCGTTCGCCTTGGTGACTCTGGATAACTTTGCGGATCGCAC
GGTCTAGCACCGGCGACGGATCATTCAAGTGTCTGCCCTATCAACTTTCGTCGGTACGGT
ATTTGCCTACCGAGGTTCTTACGGGTGACGGGGAATCAGGGTTCGATTCCGGAGAGGGAG
CCTGAGAAACGGCTACCACATCC
>HOIR5KG01AFAT4__(reversed) rank=0003050 x=57.0 y=522.0 length=441
CAAAGATTAAGCCATGCATATCCAAGTACAAGCTTTCAAAAGCGAAACTGCGGATGGCTC
ATTAAATCAGTTATGGTTCCTTGGAGCGCATCCCCTTACATGGATAACTGTGGTAATTCT
AGAGCTAATACATGCAATCAAGCGCCGACCTTACGGGAGGCGTGCTCTTATTAGGAACAA
GACCAACCCGGGTCCGCCCGGCTCCGTTGGTGAACTCTGGATAACCTGGCCGATCGCACG
GTCTCTGCACCGGCGACGGATCCTTCGAATGTCTGCCCTATCAACTTTCGATGGTACGTT
ATGCGCCTACCATGGTCGTAACGGGTAACGGAGAATCAGGGTTCGATTCCGGAGAGGGAG
CTTGAGAAACGGCTACCACATCC
>HOIR5KG01A62FA__(reversed) rank=0003075 x=373.0 y=1652.5 length=444
CAAAGATTAAGCCATGCATGTCTAAGTACATACTTTTACATGGTGAAACCGCGAATGGCT
CATTAAATCAGTTATGGTTCCTTAGATCGTACAATCCTACTTGGATAACTGTGGTAATTC
TAGAGCTAATACATGAAACTGACGCTCCGACCCTCTGGGAAAGAGCGCGTTTATTAGAAC
AAGACCAGTCGGGGTTCTGCCCCGTACGATTGGTGATACTGGATAACTTTGTGCAGATCG
CACGGCCTCGCGCCGGCGACGTATCTTTCAAATGTCTGCCCTATCAACTGTCGATGGTAC
GTGATATGCCTACCATGGTTGTAACGGGTAACGGGGAATCAGGGTTCGATTCCGGAGAGG
GAGCATGAGAAACGGCTACCACATCC
>HOIR5KG01AUEUH__(reversed) rank=0003084 x=229.0 y=1047.0 length=444
CAAAGATTAAGCCATGCATGTCTAAGTACATACTTTTACATGGTGAAACCGCGAATGGCT
CATTAAATCAGTTATGGTTCCTTAGATCGTACAATCCTACTTGGATAACTGTGGTAATTC
TAGAGCTAATACATGAAACTGACGCTCCGACCCTCTGGGAAAGAGCGCGTTTATTAGAAC
AAGACCAGTCGGGGTTCTGCCCCGTACGATTGGTGATACTGGATAACTTTGTGCAGATCG
CACGGCCTCGCGCCGGCGACGTATCTTTCAAATGTCTGCCCTATCAACTGTCGATGGTAC
GTGATATGCCTACCATGGTTGTAACGGGTAACGGGGAATCAGGGTTCGATTCCGGAGAGG
GAGCATGAGAAACGGCTACCACATCC
>HOIR5KG01AEX1V__(reversed) rank=0003086 x=53.0 y=337.5 length=444
CAAAGATTAAGCCATGCATGTCTAAGTACATACTTTTACATGGTGAAACCGCGAATGGCT
CATTAAATCAGTTATGGTTCCTTAGATCGTACAATCCTACTTGGATAACTGTGGTAATTC
TAGAGCTAATACATGAAACTGACGCTCCGACCCTCTGGGAAAGAGCGCGTTTATTAGAAC
AAGACCAGTCGGGGTTCTGCCCCGTACGATTGGTGATACTGGATAACTTTGTGCAGATCG
CACGGCCTCGCGCCGGCGACGTATCTTTCAAATGTCTGCCCTATCAACTGTCGATGGTAC
GTGATATGCCTACCATGGTTGTAACGGGTAACGGGGAATCAGGGTTCGATTCCGGAGAGG
GAGCATGAGAAACGGCTACCACATCC
>HOIR5KG01A86IG__(reversed) rank=0003090 x=397.5 y=1958.0 length=443
CAAAGATTAAGCCATGCATGTCTAAGTACATACCTTAACACGGTGAAACTGCGAATGGCT
CATTAAATCATATGTTATTTCTTAGATCGTACAATCCTACTTGGATAACTGTGGTAATTC
TAGAGCTAATACATGCATCAAAGCTCCGACCTCCGGGGAAGAGCGCTTTTATTAGACCAA
AACCAATCGTCCTCTCGGGGGCGTCCCGTTGGTGACTCTGAATAACTTTAAGCTGATCGC
ATGGCCTCGTGCCGGCGACGTATCTTTCAAGTGTATGCCCTATCAATTGTCGAAGGTAAG
TGACTTGCTTACCCTGATGATAACGGGTAGCGGGGAATCAGGGTTCGATTCCGGAGAGGG
AGCATGAGAAACGGCTACCACATCC
>HOIR5KG01AZU4V__(reversed) rank=0003091 x=291.0 y=1485.0 length=449
CAAAGATTAAGCCATGCATGTCTAAGTACACGCCTTAACACGGCTAAACTGCGAATGGCT
CATTAAATCAGTTATGGTTCCTTAGATCGTACAATCCTACTTGGATAACTGTGGCAATTC
TAGAGCTAATACATGCAACACAGCTCCGACCTCGCGGGAAGAGCGCTTTTGTTAGCCCAA
AACCAATGCGTCGACTTCGGTAGGCGCTCACACATGGTGACTCTGGACAACTTTGTGCCG
ATCGCACGGCCTTCGCGCCGGCGACGTATCTTTCAAGTGTCTGCCCTATCAACTTTCGAT
AGTACGTGCTATGCCTACCATGGTGATAACGGGTAACGGGGAATCAGGGTTCGATTCCGG
AGAGGGAGCATGAGATACGGCTACCACATCC
>HOIR5KG01AAENT__(reversed) rank=0003093 x=1.0 y=1575.0 length=441
CAAAGATTAAGCCATGCAAGTCTAAGTACGAGCTCTCGTACAGTGAAACTGCGAATGGCT
CATTAAATCAGTTATGGTTCATTTGATCGTACAGTTTACTTGGATAACTGTGGTAATTCT
AGAGCTAATACATGCGAGAAGCGCCGACCTCGCGGGAGGCGTGCATTTATCAGACCAAAA
ACCGGCCGCGTCTTCGGGCGCGTTCGCCTTGGTGACTCTGGATAACTTTGCGGATCGCAC
GGTCTAGCACCGGCGACGGATCATTCAAGTGTCTGCCCTATCAACTTTCGTCGGTACGGT
ATTTGCCTACCGAGGTTCTTACGGGTGACGGGGAATCAGGGTTCGATTCCGGAGAGGGAG
CCTGAGAAACGGCTACCACATCC
>HOIR5KG01ABYCN__(reversed) rank=0003110 x=19.0 y=21.0 length=441
CAAAGATTAAGCCATGCAAGTCTAAGTACGAGCTCTCGTACAGTGAAACTGCGAATGGCT
CATTAAATCAGTTATGGTTCATTTGATCGTACAGTTTACTTGGATAACTGTGGTAATTCT
AGAGCTAATACATGCGAGAAGCGCCGACCTCGCGGGAGGCGTGCATTTATCAGACCAAAA
ACCGGCCGCGTCTTCGGGCGCGTTCGCCTTGGTGACTCTGGATAACTTTGCGGATCGCAC
GGTCTAGCACCGGCGACGGATCATTCAAGTGTCTGCCCTATCAACTTTCGTCGGTACGGT
ATTTGCCTACCGAGGTTCTTACGGGTGACGGGGAATCAGGGTTCGATTCCGGAGAGGGAG
CCTGAGAAACGGCTACCACATCC
>HOIR5KG01ARFQU__(reversed) rank=0003155 x=195.5 y=1508.0 length=443
CAAAGATTAAGCCATGCATGTCTAAGTACATACCTTAACACGGTGAAACTGCGAATGGCT
CATTAAATCATATGTTATTTCTTAGATCGTACAATCCTACTTGGATAACTGTGGTAATTC
TAGAGCTAATACATGCATCAAAGCTCCGACCTCCGGGGAAGAGCGCTTTTATTAGACCAA
AACCAATCGTCCTCTCGGGGGCGTCCCGTTGGTGACTCTGAATAACTTTAAGCTGATCGC
ATGGCCTCGTGCCGGCGACGTATCTTTCAAGTGTATGCCCTATCAATTGTCGAAGGTAAG
TGACTTGCTTACCTTGATGATAACGGGTAGCGGGGAATCAGGGTTCGATTCCGGAGAGGG
AGCATGAGAAACGGCTACCACATCC
>HOIR5KG01A822R__(reversed) rank=0003157 x=396.0 y=1601.5 length=440
CAAAGATTAAGCCATGCAAGTCTAAGTACGAGCTCTCGTACAGCGAAACTGCGAATGGCT
CATTAAATCAGTTATGGTTCATTTGATCGTATGGTTTACTTGGATAACTGTGGTAATTCT
AGAGCTAATACATGCAAACAGCGCCGACTTCGCGGGAGGCGTGCTTTTATCAGACCAAAA
ACCGACCGCGGCTCCGGCCGCGTTCGACTGGTGACTCTGGATAACCTGGCGGATCGCACG
GTCTAGCACCGGCGACGGATCATTCAAGTGTCTGCCCTATCAACTTTCGTCGGTACGGTA
TTCGCCTACCGAGGTTCTTACGGGTAACGGGGAATCAGGGTTCGATTCCGGAGAGGGAGC
CTGAGAAACGGCTACCACATCC
>HOIR5KG01ASUJF__(reversed) rank=0003175 x=211.5 y=1801.0 length=444
CAAAGATTAAGCCATGCATGTCTAAGTACATACTTTTACATGGTGAAACCGCGAATGGCT
CATTAAATCAGTTATGGTTCCTTAGATCGTACAATCCTACTTGGATAACTGTGGTAATTC
TAGAGCTAATACATGAAACTGACGCTCCGACCCTCTGGGAAAGAGCGCGTTTATTAGAAC
AAGACCAGTCGGGGTTCTGCCCCGTACGATTGGTGATACTGGATAACTTTGTGCAGATCG
CACGGCCTCGCGCCGGCGACGTATCTTTCAAATGTCTGCCCTATCAACTGTCGATGGTAC
GTGATATGCCTACCATGGTTGTAACGGGTAACGGGGAATCAGGGTTCGATTCCGGAGAGG
GAGCATGAGAAACGGCTACCACATCC
>HOIR5KG01AIZ4Q__(reversed) rank=0003199 x=99.0 y=1240.0 length=440
CAAAGATTAAGCCATGCAAGTCTAAGTACGAGCTCTCGTACAGCGAAACTGCGAATGGCT
CATTAAATCAGTTATGGTTCATTTGATCGTATGGTTTACTTGGATAACTGTGGTAATTCT
AGAGCTAATACATGCAAACAGCGCCGACTTCGCGGGAGGCGTGCTTTTATCAGACCAAAA
ACCGACCGCGGCTCCGGCCGCGTTCGACTGGTGACTCTGGATAACCTGGCGGATCGCACG
GTCTAGCACCGGCGACGGATCATTCAAGTGTCTGCCCTATCAACTTTCGTCGGTACGGTA
TTCGCCTACCGAGGTTCTTACGGGTAACGGGGAATCAGGGTTCGATTCCGGAGAGGGAGC
CTGAGAAACGGCTACCACATCC
>HOIR5KG01A2M64__(reversed) rank=0003214 x=323.5 y=94.5 length=441
CAAAGATTAAGCCATGCAAGTCTAAGTACGAGCTCTCGTACAGTGAAACTGCGAATGGCT
CATTAAATCAGTTATGGTTCATTTGATCGTACAGTTTACTTGGATAACTGTGGTAATTCT
AGAGCTAATACATGCGAGAAGCGCCGACCTCGCGGGAGGCGTGCATTTATCAGACCAAAA
ACCGGCCGCGTCTTCGGGCGCGTTCGCCTTGGTGACTCTGGATAACTTTGCGGATCGCAC
GGTCTAGCACCGGCGACGGATCATTCAAGTGTCTGCCCTATCAACTTTCGTCGGTACGGT
ATTTGCCTACCGAGGTTCTTACGGGTGACGGGGAATCAGGGTTCGATTCCGGAGAGGGAG
CCTGAGAAACGGCTACCACATCC
>HOIR5KG01ACW5D__(reversed) rank=0003215 x=30.0 y=63.0 length=444
CAAAGATTAAGCCATGCATGTCTAAGTACATACTTTTACATGGTGAAACCGCGAATGGCT
CATTAAATCAGTTATGGTTCCTTAGATCGTACAATCCTACTTGGATAACTGTGGTAATTC
TAGAGCTAATACATGAAACTGACGCTCCGACCCTCTGGGAAAGAGCGCGTTTATTAGAAC
AAGACCAGTCGGGGTTCTGCCCCGTACGATTGGTGATACTGGATAACTTTGTGCAGATCG
CACGGCCTCGCGCCGGCGACGTATCTTTCAAATGTCTGCCCTATCAACTGTCGATGGTAC
GTGATATGCCTACCATGGTTGTAACGGGTAACGGGGAATCAGGGTTCGATTCCGGAGAGG
GAGCATGAGAAACGGCTACCACATCC
>HOIR5KG01AVTP9__(reversed) rank=0003219 x=245.5 y=1455.0 length=417
CAAAGATTAAGCCATGCAAGTCTAAGTACGAGCTCTCGTACAGCGAAACTGCGAATGGCT
CATTAAATCAGTTATGGTTCATTTGATCGTATGGTTTACTTGGATAACTGTGGTAATTCT
AGAGCTAATACATGCAAACAGCGCCGACTTCGCGGGAGGCGTGCTTTTATCAGACCAAAA
ACCGACCGCGGCTCCGGATAACCTGGCGGATCGCACGGTCTAGCACCGGCGACGGATCAT
TCAAGTGTCTGCCCTATCAACTTTCGTCGGTACGGTATTCGCCTACCGAGGTTCTTACGG
GTAACGGGGAATCAGGGTTCGATTCCGGAGAGGGAGCCTGAGAAACGGCTACCACATCC
>HOIR5KG01A18T2__(reversed) rank=0003231 x=318.0 y=1960.0 length=441
CAAAGATTAAGCCATGCAAGTCTAAGTACGAGCTCTCGTACAGTGAAACTGCGAATGGCT
CATTAAATCAGTTATGGTTCATTTGATCGTACAGTTTACTTGGATAACTGTGGTAATTCT
AGAGCTAATACATGCGAGAAGCGCCGACCTCGCGGGAGGCGTGCATTTATCAGACCAAAA
ACCGGCCGCGTCTTCGGGCGCGTTCGCCTTGGTGACTCTGGATAACTTTGCGGATCGCAC
GGTCTAGCACCAGCGACGGATCATTCAAGTGTCTGCCCTATCAACTTTCGTCGGTACGGT
ATTTGCCTACCGAGGTTCTTACGGGTGACGGGGAATCAGGGTTCGATTCCGGAGAGGGAG
CCTGAGAAACGGCTACCACATCC
>HOIR5KG01ANTM8__(reversed) rank=0003235 x=154.0 y=834.0 length=444
CAAAGATTAAGCCATGCATGTCTAAGTACATACTTTTACATGGTGAAACCGCGAATGGCT
CATTAAATCAGTTATGGTTCCTTAGATCGTACAATCCTACTTGGATAACTGTGGTAATTC
TAGAGCTAATACATGAAACTGACGCTCCGACCCTCTGGGAAAGAGCGCGTTTATTAGAAC
AAGACCAGTCGGGGTTCTGCCCCGTACGATTGGTGATACTGGATAACTTTGTGCAGATCG
CACGGCCTCGCGCCGGCGACGTATCTTTCAAATGTCTGCCCTATCAACTGTCGATGGTAC
GTGATATGCCTACCATGGTTGTAACGGGTAACGGGGAATCAGGGTTCGATTCCGGAGAGG
GAGCATGAGAAACGGCTACCACATCC
>HOIR5KG01BFQ42__(reversed) rank=0003299 x=472.5 y=1428.0 length=444
CAAAGATTAAGCCATGCATGTCTAAGTACATACTTTTACATGGTGAAACCGCGAATGGCT
CATTAAATCAGTTATGGTTCCTTAGATCGTACAATCCTACTTGGATAACTGTGGTAATTC
TAGAGCTAATACATGAAACTGACGCTCCGACCCTCTGGGAAAGAGCGCGTTTATTAGAAC
AAGACCAGTCGGGGTTCTGCCCCGTACGATTGGTGATACTGGATAACTTTGTGCAGATCG
CACGGCCTCGCGCCGGCGACGTATCTTTCAAATGTCTGCCCTATCAACTGTCGATGGTAC
GTGATATGCCTACCATGGTTGTAACGGGTAACGGGGAATCAGGGTTCGATTCCGGAGAGG
GAGCATGAGAAACGGCTACCACATCC
>HOIR5KG01A8WHP__(reversed) rank=0003326 x=394.0 y=1259.0 length=443
CAAAGATTAAGCCATGCATGTCTAAGTACATACCTTAACACGGTGAAACTGCGAATGGCT
CATTAAATCATATGTTATTTCTTAGATCGTACAATCCTACTTGGATAACTGTGGTAATTC
TAGAGCTAATACATGCATCAAAGCTCCGACCTCCGGGGAAGAGCGCTTTTATTAGACCAA
AACCAATCGTCCTCTCGGGGGCGTCCCGTTGGTGACTCTGAATAACTTTAAGCTGATCGC
ATGGCCTCGTGCCGGCGACGTATCTTTCAAGTGTATGCCCTATCAATTGTCGAAGGTAAG
TGACTTGCTTACCTTGATGATAACGGGTAGCGGGGAATCAGGGTTCGATTCCGGAGAGGG
AGCATGAGAAACGGCTACCACATCC
>HOIR5KG01AHLVR__(reversed) rank=0003366 x=83.5 y=1653.0 length=444
CAAAGATTAAGCCATGCATGTCTAAGTACATACTTTTACATGGTGAAACCGCGAATGGCT
CATTAAATCAGTTATGGTTCCTTAGATCGTACAATCCTACTTGGATAACTGTGGTAATTC
TAGAGCTAATACATGAAACTGACGCTCCGACCCTCTGGGAAAGAGCGCGTTTATTAGAAC
AAGACCAGTCGGGGTTCTGCCCCGTACGATTGGTGATACTGGATAACTTTGTGCAGATCG
CACGGCCTCGCGCCGGCGACGTATCTTTCAAATGTCTGCCCTATCAACTGTCGATGGTAC
GTGATATGCCTACCATGGTTGTAACGGGTAACGGGGAATCAGGGTTCGATTCCGGAGAGG
GAGCATGAGAAACGGCTACCACATCC
>HOIR5KG01BJFZY__(reversed) rank=0003368 x=514.0 y=1580.0 length=440
CAAAGATTAAGCCATGCAAGTCTAAGTACGAGCTCTCGTACAGTGAAACTGCGAATGGCT
CATTAAATCAGTTATGGTTCATTTGATCGTACAGTTTACTTGGATAACTGTGGTAATTCT
AGAGCTAATACATGCGAGAAGCGCCGACCTCGCGGGAGGCGTGCATTTATCAGACCAAAA
CCGGCCGCGTCTTCGGGCGCGTTCGCCTTGGTGACTCTGGATAACTTTGCGGATCGCACG
GTCTAGCACCGGCGACGGATCATTCAAGTGTCTGCCCTATCAACTTTCGTCGGTACGGTA
TTTGCCTACCGAGGTTCTTACGGGTGACTGGGAATCAGGGTTCGATTCCGGAGAGGGAGC
CTGAGAAACGGCTACCACATCC
>HOIR5KG01AV9NG__(reversed) rank=0003405 x=250.5 y=1610.0 length=445
CAAAGATTAAGCCATGCATGTCTAAGTACATACTTTTACATGGTGAAACCGCGAATGGCT
CATTAAATCAGTTATGGTTCCTTAGATCGTACAATCCTACTTGGATAACTGTGGTAATTC
TAGAGCTAATACATGAAAAAGGTCTCCGACCTGACGGAAAGAGAGCGTTTATTACAACAA
GACCAGTCGGGGTCGCAAGGCCCCGTCATATTGGTGAAACTGAATAACTTTGTGCAGATC
GCACGGCCTCGCGCCGGCGACAAATCTTTCAAATGTCTGCCCTATCAACTGACGATGGTA
CGTGATATGCCTACCATGGTTGTAACGGGTAACGGAGAATCAGGGTTCGATTCCGGAGAG
GGAGCATGAGAAACGGCTACCACATCC
>HOIR5KG01A8ZR7__(reversed) rank=0003412 x=395.5 y=1429.5 length=444
CAAAGATTAAGCCATGCATGTCTAAGTACATACTTTTACATGGTGAAACCGCGAATGGCT
CATTAAATCAGTTATGGTTCCTTAGATCGTACAATCCTACTTGGATAACTGTGGTAATTC
TAGAGCTAATACATGAAACTGACGCTCCGACCCTCTGGGAAAGAGCGCGTTTATTAGAAC
AAGACCAGTCGGGGTTCTGCCCCGTACGATTGGTGATACTGGATAACTTTGTGCAGATCG
CACGGCCTCGCGCCGGCGACGTATCTTTCAAATGTCTGCCCTATCAACTGTCGATGGTAC
GTGATATGCCTACCATGGTTGTAACGGGTAACGGGGAATCAGGGTTCGATTCCGGAGAGG
GAGCATGAGAAACGGCTACCACATCC
>HOIR5KG01AD6BT__(reversed) rank=0003421 x=44.0 y=1271.5 length=444
CAAAGATTAAGCCATGCATGTCTAAGTACATACTTTTACATGGTGAAACCGCGAATGGCT
CATTAAATCAGTTATGGTTCCTTAGATCGTACAATCCTACTTGGATAACTGTGGTAATTC
TAGAGCTAATACATGAAACTGACGCTCCGACCCTCTGGGAAAGAGCGCGTTTATTAGAAC
AAGACCAGTCGGGGTTCTGCCCCGTACGATTGGTGATACTGGATAACTTTGTGCAGATCG
CACGGCCTCGCGCCGGCGACGTATCTTTCAAATGTCTGCCCTATCAACTGTCGATGGTAC
GTGATATGCCTACCATGGTTGTAACGGGTAACGGGGAATCAGGGTTCGATTCCGGAGAGG
GAGCATGAGAAACGGCTACCACATCC
>HOIR5KG01BXP8M__(reversed) rank=0003423 x=677.0 y=388.0 length=443
CAAAGATTAAGCCATGCATGTCTAAGTACATACCTTAACACGGTGAAACTGCGAATGGCT
CATTAAATCATATGTTATTTCTTAGATCGTACAATCCTACTTGGATAACTGTGGTAATTC
TAGAGCTAATACATGCATCAAAGCTCCGACCTCCGGGGAAGAGCGCTTTTATTAGACCAA
AACCAATCGTCCTCTCGGGGGCGTCCCGTTGGTGACTCTGAATAACTTTAAGCTGATCGC
ATGGCCTCGTGCCGGCGACGTATCTTTCAAGTGTATGCCCTATCAATTGTCGAAGGTAAG
TGACTTGCTTACCTTGATGATAACGGGTAGCGGGGAATCAGGGTTCGATTCCGGAGAGGG
AGCATGAGAAACGGCTACCACATCC
>HOIR5KG01BL52W__(reversed) rank=0003433 x=545.0 y=1718.0 length=444
CAAAGATTAAGCCATGCATGTCTAAGTACATACTTTTACATGGTGAAACCGCGAATGGCT
CATTAAATCAGTTATGGTTCCTTAGATCGTACAATCCTACTTGGATAACTGTGGTAATTC
TAGAGCTAATACATGAAACTGACGCTCCGACCCTCTGGGAAAGAGCGCGTTTATTAGAAC
AAGACCAGTCGGGGTTCTGCCCCGTACGATTGGTGATACTGGATAACTTTGTGCAGATCG
CACGGCCTCGCGCCGGCGACGTATCTTTCAAATGTCTGCCCTATCAACTGTCGATGGTAC
GTGATATGCCTACCATGGTTGTAACGGGTAACGGGGAATCAGGGTTCGATTCCGGAGAGG
GAGCATGAGAAACGGCTACCACATCC
>HOIR5KG01AIC52__(reversed) rank=0003450 x=92.5 y=152.5 length=441
CAAAGATTAAGCCATGCAAGTCTAAGTACGAGCTCTCGTACAGTGAAACTGCGAATGGCT
CATTAAATCAGTTATGGTTCATTTGATCGTACAGTTTACTTGGATAACTGTGGTAATTCT
AGAGCTAATACATGCGAGAAGCGCCGACCTCGCGGGAGGCGTGCATTTATCAGACCAAAA
ACCGGCCGCGTCTTCGGGCTCGTTCGCCTTGGTGACTCTGGATAACTTTGCGGATCGCAC
GGTCTAGCACCGGCGACGGATCATTCAAGTGTCTGCCCTATCAACTTTCGTCGGTACGGT
ATTTGCCTACCGAGGTTCTTACGGGTGACGGGGAATCAGGGTTCGATTCCGGAGAGGGAG
CCTGAGAAACGGCTACCACATCC
>HOIR5KG01BDJZM__(reversed) rank=0003465 x=447.5 y=1248.0 length=441
CAAAGATTAAGCCATGCAAGTCTAAGTACGAGCTCTCGTACAGTGAAACTGCGAATGGCT
CATTAAATCAGTTATGGTTCATTTGATCGTACAGTTTACTTGGATAACTGTGGTAATTCT
AGAGCTAATACATGCGAGAAGCGCCGACCTCGCGGGAGGCGTGCATTTATCAGACCAAAA
ACCGGCCGCGTCTTCGGGCGCGTTCGCCTTGGTGACTCTGGATAACTTTGCGGATCGCAC
GGTCTAGCACCGGCGACGGATCATTCAAGTGTCTGCCCTATCAACTTTCGTCGGTACGGT
ATTTGCCTACCGAGGTTCTTACGGGTGACGGGGAATCAGGGTTCGATTCCGGAGAGGGAG
CCTGAGAAACGGCTACCACATCC
>HOIR5KG01A02AO__(reversed) rank=0003471 x=305.0 y=78.5 length=440
CAAAGATTAAGCCATGCAAGTCTAAGTACGAGCTCTCGTACAGCGAAACTGCGAATGGCT
CATTAAATCAGTTATGGTTCATTTGATCGTATGGTTTACTTGGATAACTGTGGTAATTCT
AGAGCTAATACATGCAAACAGCGCCGACTTCGCGGGAGGCGTGCTTTTATCAGACCAAAA
ACCGACCGCGGCTCCGGCCGCGTTCGACTGGTGACTCTGGATAACCTGGCGGATCGCACG
GTCTAGCACCGGCGACGGATCATTCAAGTGTCTGCCCTATCAACTTTCGTCGGTACGGTA
TTCGCCTACCGAGGTTCTTACGGGTAACGGGGAATCAGGGTTCGATTCCGGAGAGGGAGC
CTGAGAAACGGCTACCACATCC
>HOIR5KG01AQ264__(reversed) rank=0003491 x=191.0 y=1630.5 length=443
CAAAGATTAAGCCATGCATGTCTAAGTACATACCTTAACACGGTGAAACTGCGAATGGCT
CATTAAATCATATGTTATTTCTTAGATCGTACAATCCTACTTGGATAACTGTGGTAATTC
TAGAGCTAATACATGCATCAAAGCTCCGACCTCCGGGGAAGAGCGCTTTTATTAGACCAA
AACCAATCGTCCTCTCGGGGGCGTCCCGTTGGTGACTCTGAATAACTTTAAGCTGATCGC
ATGGCCTCGTGCCGGCGACGTATCTTTCAAGTGTATGCCCTATCAATTGTCGAAGGTAAG
TGACTTGCTTACCTTGATGATAACGGGTAGCGGGGAATCAGGGTTCGATTCCGGAGAGGG
AGCATGAGAAACGGCTACCACATCC
>HOIR5KG01A09O4__(reversed) rank=0003493 x=307.0 y=1478.5 length=445
CAAAGATTAAGCCATGCATGTCTAAGTACATACTTTTACATGGTGAAACCGCGAATGGCT
CATTAAATCAGTTATGGTTCCTTAGATCGTACAATCCTACTTGGATAACTGTGGTAATTC
TAGAGCTAATACATGAAAAAGGTCTCCGACCTGACGGAAAGAGAGCGTTTATTACAACAA
GACCAGTCGGGGTCGCAAGGCCCCGTCATATTGGTGAAACTGAATAACTTTGTGCAGATC
GCACGGCCTCGCGCCGGCGACAAATCTTTCAAATGTCTGCCCTATCAACTGACGATGGTA
CGTGATATGCCTACCATGGTTGTAACGGGTAACGGAGAATCAGGGTTCGATTCCGGAGAG
GGAGCATGAGAAACGGCTACCACATCC
>HOIR5KG01BDDUI__(reversed) rank=0003508 x=445.0 y=1480.5 length=441
CAAAGATTAAGCCATGCAAGTCTAAGTACGAGCTCTCGTACAGTGAAACTGCGAATGGCT
CATTAAATCAGTTATGGTTCATTTGATCGTACAGTTTACTTGGATAACTGTGGTAATTCT
AGAGCTAATACATGCGAGAAGCGCCGACCTCGCGGGAGGCGTGCATTTATCAGACCAAAA
ACCGGCCGCGTCTTCGGGCGCGTTCGCCTTGGTGACTCTGGATAACTTTGCGGATCGCAC
GGTCTAGCACCGGCGACGGATCATTCAAGTGTCTGCCCTATCAACTTTCGTCGGTACGGT
ATTTGCCTACCGAGGTTCTTACGGGTGACGGGGAATCAGGGTTCGATTCCGGAGAGGGAG
CCTGAGAAACGGCTACCACATCC
>HOIR5KG01BZUX6__(reversed) rank=0003532 x=701.0 y=1500.0 length=444
CAAAGATTAAGCCATGCATGTCTAAGTACATACTTTTACATGGTGAAACCGCGAATGGCT
CATTAAATCAGTTATGGTTCCTTAGATCGTACAATCCTACTTGGATAACTGTGGTAATTC
TAGAGCTAATACATGAAACTGACGCTCCGACCCTCTGGGAAAGAGCGCGTTTATTAGAAC
AAGACCAGTCGGGGTTCTGCCCCGTACGATTGGTGATACTGGATAACTTTGTGCAGATCG
CACGGCCTCGCGCCGGCGACGTATCTTTCAAATGTCTGCCCTATCAACTGTCGATGGTAC
GTGATATGCCTACCATGGTTGTAACGGGTAACGGGGAATCAGGGTTCGATTCCGGAGAGG
GAGCATGAGAAACGGCTACCACATCC
>HOIR5KG01AE1QY__(reversed) rank=0003550 x=54.0 y=1032.0 length=449
CAAAGATTAAGCCATGCATGTCTAAGTACACGCCTTAACACGGCTAAACTGCGAATGGCT
CATTAAATCAGTTATGGTTCCTTAGATCGTACAATCCTACTTGGATAACTGTGGCAATTC
TAGAGCTAATACATGCAACACAGCTCCGACCTCGCGGGAAGAGCGCTTTTGTTAGCCCAA
AACCAATGCGTCGACTTCGGTAGGCGCTCACACATGGTGACTCTGGACAACTTTGTGCCG
ATCGCACGGCCTTCGCGCCGGCGACGTATCTTTCAAATGTCTGCCCTATCAACTGTCGAT
GGTACGTGATATGCCTACCATGGTTGTAACGGGTAACGGGGAATCAGGGTTCGATTCCGG
AGAGGGAGCCTGAGAAACGGCTACCACATCC
>HOIR5KG01AQ83Q__(reversed) rank=0003566 x=193.0 y=1092.5 length=444
CAAAGATTAAGCCATGCATGTCTAAGTACATACTTTTACATGGTGAAACCGCGAATGGCT
CATTAAATCAGTTATGGTTCCTTAGATCGTACAATCCTACTTGGATAACTGTGGTAATTC
TAGAGCTAATACATGAAACTGACGCTCCGACCCTCTGGGAAAGAGCGCGTTTATTAGAAC
AAGACCAGTCGGGGTTCTGCCCCGTACGATTGGTGATACTGGATAACTTTGTGCAGATCG
CACGGCCTCGCGCCGGCGACGTATCTTTCAAATGTCTGCCCTATCAACTGTCGATGGTAC
GTGATATGCCTACCATGGTTGTAACGGGTAACGGGGAATCAGGGTTCGATTCCGGAGAGG
GAGCATGAGAAACGGCTACCACATCC
>HOIR5KG01ADXDM__(reversed) rank=0003580 x=41.0 y=1960.0 length=446
CAAAGATTAAGCCATGCATGTCTAAGTACATACTTTTACATGGTGAAACCGCGAATGGCT
CATTAAATCAGTTATGGTTCCTTAGATCGTACAATCCTACTTGGAGTAACTGTGGTAATT
CTAGAGCTAATACATGAAACTGACGCTCCGACCCTCTGGGAAAGAGCGCGTTTATTAGAA
CAAGACCAGTCGGGGTTCTGCCCCGTACGATTGGTGATACTGGATAACTTTGTGCAGATC
GCACGGCCTCGCGCCGGCGACGTATCTTTCAAATGTCTGCCCTATCAACTGTCGATGGTA
CGTGATATGCCTACCATGGTTGTAACGGGTAACGGGGAATCAGGGTTCGATTCCGGAGAG
GGAGCATGAGAAACGGCTACCACATCC
>HOIR5KG01ADGUI__(reversed) rank=0003589 x=36.0 y=1016.0 length=444
CAAAGATTAAGCCATGCATGTCTAAGTACATACTTTTACATGGTGAAACCGCGAATGGCT
CATTAAATCAGTTATGGTTCCTTAGATCGTACAATCCTACTTGGATAACTGTGGTAATTC
TAGAGCTAATACATGAAACTGACGCTCCGACCCTCTGGGAAAGAGCGCGTTTATTAGAAC
AAGACCAGTCGGGGTTCTGCCCCGTACGATTGGTGATACTGGATAACTTTGTGCAGATCG
CACGGCCTCGCGCCGGCGACGTATCTTTCAAATGTCTGCCCTATCAACTGTCGATGGTAC
GTGATATGCCTACCATGGTTGTAACGGGTAACGGGGAATCAGGGTTCGATTCCGGAGAGG
GAGCATGAGAAACGGCTACCACATCC
>HOIR5KG01AO10B__(reversed) rank=0003609 x=168.0 y=985.0 length=445
CAAAGATTAAGCCATGCATGTCTAAGTACATACTTTTACATGGTGAAACCGCGAATGGCT
CATTAAATCAGTTATGGTTCCTTAGATCGTACAATCCTACTTGGATAACTGTGGTAATTC
TAGAGCTAATACATGAAAAAGGTCTCCGACCTGACGGAAAGAGAGCGTTTATTACAACAA
GACCAGTCGGGGTCGCAAGGCCCCGTCATATTGGTGAAACTGAATAACTTTGTGCAGATC
GCACGGCCTCGCGCCGGCGACAAATCTTTCAAATGTCTGCCCTATCAACTGACGATGGTA
CGTGATATGCCTACCATGGTTGTAACGGGTAACGGAGAATCAGGGTTCGATTCCGGAGAG
GGAGCATGAGAAACGGCTACCACATCC
>HOIR5KG01BSQLU__(reversed) rank=0003628 x=620.0 y=1056.0 length=445
CAAAGATTAAGCCATGCATGTCTAAGTACATACTTTTACATGGTGAAACCGCGAATGGCT
CATTAAATCAGTTATGGTTCCTTAGATCGTACAATCCTACTTGGATAACTGTGGTAATTC
TAGAGCTAATACATGAAAAAGGTCTCCGACCTGACGGAAAGAGAGCGTTTATTACAACAA
GACCAGTCGGGGTCGCAAGGCCCCGTCATATTGGTGAAACTGAATAACTTTGTGCAGATC
GCACGGCCTCGCGCCGGCGACAAATCTTTCAAATGTCTGCCCTATCAACTGACGATGGTA
CGTGATATGCCTACCATGGTTGTAACGGGTAACGGAGAATCAGGGTTCGATTCCGGAGAG
GGAGCATGAGAAACGGCTACCACATCC
>HOIR5KG01ACR6E__(reversed) rank=0003662 x=28.5 y=1812.0 length=444
CAAAGATTAAGCCATGCATGTCTAAGTACATACTTTTACATGGTGAAACCGCGAATGGCT
CATTAAATCAGTTATGGTTCCTTAGATCGTACAATCCTACTTGGATAACTGTGGTAATTC
TAGAGCTAATACATGAAACTGACGCTCCGACCCTCTGGGAAAGAGCGCGTTTATTAGAAC
AAGACCAGTCGGGGTTCTGCCCCGTACGATTGGTGATACTGGATAACTTTGTGCAGATCG
CACGGCCTCGCGCCGGCGACGTATCTTTCAAATGTCTGCCCTATCAACTGTCGATGGTAC
GTGATATGCCTACCATGGTTGTAACGGGTAACGGGGAATCAGGGTTCGATTCCGGAGAGG
GAGCATGAGAAACGGCTACCACATCC
>HOIR5KG01AZ0L6__(reversed) rank=0003663 x=293.0 y=396.0 length=444
CAAAGATTAAGCCATGCATGTCTAAGTACATACTTTTACATGGTGAAACCGCGAATGGCT
CATTAAATCAGTTATGGTTCCTTAGATCGTACAATCCTACTTGGATAACTGTGGTAATTC
TAGAGCTAATACATGAAACTGACGCTCCGACCCTCTGGGAAAGAGCGCGTTTATTAGAAC
AAGACCAGTCGGGGTTCTGCCCCGTACGATTGGTGATACTGGATAACTTTGTGCAGATCG
CACGGCCTCGCGCCGGCGACGTATCTTTCAAATGTCTGCCCTATCAACTGTCGATGGTAC
GTGATATGCCTACCATGGTTGTAACGGGTAACGGGGAATCAGGGTTCGATTCCGGAGAGG
GAGCATGAGAAACGGCTACCACATCC
>HOIR5KG01ACD8K__(reversed) rank=0003699 x=24.5 y=130.0 length=444
CAAAGATTAAGCCATGCATGTCTAAGTACATACTTTTACATGGTGAAACCGCGAATGGCT
CATTAAATCAGTTATGGTTCCTTAGATCGTACAATCCTACTTGGATAACTGTGGTAATTC
TAGAGCTAATACATGAAACTGACGCTCCGACCCTCTGGGAAAGAGCGCGTTTATTAGAAC
AAGACCAGTCGGGGTTCTGCCCCGTACGATTGGTGATACTGGATAACTTTGTGCAGATCG
CACGGCCTCGCGCCGGCGACGTATCTTTCAAATGTCTGCCCTATCAACTGTCGATGGTAC
GTGATATGCCTACCATGGTTGTAACGGGTAACGGGGAATCAGGGTTCGATTCCGGAGAGG
GAGCATGAGAAACGGCTACCACATCC
>HOIR5KG01ATADM__(reversed) rank=0003718 x=216.5 y=1848.0 length=441
CAAAGATTAAGCCATGCAAGTCTAAGTACGAGCTCTCGTACAGTGAAACTGCGAATGGCT
CATTAAATCAGTTATGGTTCATTTGATCGTACAGTTTACTTGGATAACTGTGGTAATTCT
AGAGCTAATACATGCGAGAAGCGCCGACCTCGCGGGAGGCGTGCATTTATCAGACCAAAA
ACCGGCCGCGTCTTCGGGCGCGTTCGCCTTGGTGACTCTGGATAACTTTGCGGATCGCAC
GGTCTAGCACCGGCGACGGATCATTCAAGTGTCTGCCCTATCAACTTTCGTCGGTACGGT
ATTTGCCTACCGAGGTTCTTACGGGTGACGGGGAATCAGGGTTCGATTCCGGAGAGGGAG
CCTGAGAAACGGCTACCACATCC
>HOIR5KG01BHHHY__(reversed) rank=0003729 x=492.0 y=324.0 length=443
CAAAGATTAAGCCATGCATGTCTAAGTACATACCTTAACACGGTGAAACTGCGAATGGCT
CATTAAATCATATGTTATTTCTTAGATCGTACAATCCTACTTGGATAACTGTGGTAATTC
TAGAGCTAATACATGCATCAAAGCTCCGACCTCCGGGGAAGAGCGCTTTTATTAGACCAA
AACCAATCGTCCTCTCGGGGGCGTCCCGTTGGTGACTCTGAATAACTTTAAGCTGATCGC
ATGGCCTCGTGCCGGCGACGTATCTTTCAAGTGTATGCCCTACCAATTGTCGAAGGTAAG
TGACTTGCTTACCTTGATGATAACGGGTAGCGGGGAATCAGGGTTCGATTCCGGAGAGGG
AGCATGAGAAACGGCTACCACATCC
>HOIR5KG01AMBUQ__(reversed) rank=0003744 x=137.0 y=752.0 length=441
CAAAGATTAAGCCATGCAAGTCTAAGTACGAGCTCTCGTACAGTGAAACTGCGAATGGCT
CATTAAATCAGTTATGGTTCATTTGATCGTACAGTTTACTTGGATAACTGTGGTAATTCT
AGAGCTAATACATGCGAGAAGCGCCGACCTCGCGGGAGGCGTGCATTTATCAGACCAAAA
ACCGGCCGCGTCTTCGGGCGCGTTCGCCTTGGTGACTCTGGATAACTTTGCGGATCGCAC
GGTCTAGCACCGGCGACGGATCATTCAAGTGTCTGCCCTATCAACTTTCGTCGGTACGGT
ATTTGCCTACCGAGGTTCTTACGGGTGACGGGGAATCAGGGTTCGATTCCGGAGAGGGAG
CCTGAGAAACGGCTACCACATCC
>HOIR5KG01B1FS0__(reversed) rank=0003771 x=719.0 y=1458.0 length=444
CAAAGATTAAGCCATGCATGTCTAAGTACATACTTTTACATGGTGAAACCGCGAATGGCT
CATTAAATCAGTTATGGTTCCTTAGATCGTACAATCCTACTTGGATAACTGTGGTAATTC
TAGAGCTAATACATGAAACTGACGCTCCGACCCTCTGGGAAAGAGCGCGTTTATTAGAAC
AAGACCAGTCGGGGTTCTGCCCCGTACGATTGGTGATACTGGATAACTTTGTGCAGATCG
CACGGCCTCGCGCCGGCGACGTATCTTTCAAATGTCTGCCCTATCAACTGTCGATGGTAC
GTGATATGCCTACCATGGTTGTAACGGGTAACGGGGAATCAGGGTTCGATTCCGGAGAGG
GAGCATGAGAAACGGCTACCACATCC
>HOIR5KG01BPEC3__(reversed) rank=0003783 x=582.0 y=869.5 length=444
CAAAGATTAAGCCATGCATGTCTAAGTACATACTTTTACATGGTGAAACCGCGAATGGCT
CATTAAATCAGTTATGGTTCCTTAGATCGTACAATCCTACTTGGATAACTGTGGTAATTC
TAGAGCTAATACATGAAACTGACGCTCCGACCCTCTGGGAAAGAGCGCGTTTATTAGAAC
AAGACCAGTCGGGGTTCTGCCCCGTACGATTGGTGATACTGGATAACTTTGTGCAGATCG
CACGGCCTCGCGCCGGCGACGTATCTTTCAAATGTCTGCCCTATCAACTGTCGATGGTAC
GTGATATGCCTACCATGGTTGTAACGGGTAACGGGGAATCAGGGTTCGATTCCGGAGAGG
GAGCATGAGAAACGGCTACCACATCC
>HOIR5KG01AKN52__(reversed) rank=0003784 x=118.0 y=1224.0 length=449
ACAAAGATTAAGCCATGCATGTCTAAGTACATACCTTAACACGGTAGAAACTGCGAATGG
CTCATTAAATCATATGTTATTTCTTAGATCGTACAATCCTACTTGGATAACTGTGGTAAT
TCTAGAGCTAATACATGCATACAAAGCTCCGACCGTCCGGGGAAGAGCGTCTTTTATTAG
AACCAAAACCAATCGTCCTCTCGGGGGCGTCCCGTTGGTGACTCTGAATAACTTTAAGCT
GATCGCATGGCCTCGTGCCGGCGACGTATCTTTCAAGTGTATGCCCTATCAATTGTCGAA
GGTAAGTGACTTGCTTACCTTGATGATAACGGGTAGCGGGGAATCAGGGTTCGATTCCGG
AGAGGGAGCATGAGAAACGGCTACCACATCC
>HOIR5KG01ARPDS__(reversed) rank=0003802 x=198.0 y=1710.0 length=451
CAAAGATTAAGCCATGCAATGTCTAAGTACACGCCTTAACACGGCTAAAACTGCGAATGG
CTCATTAAATCAGTTATGGTTCCTTAGATCGTACAATCCTACTTGGATAACTGTGGCAAT
TCTAGAGCTAATACATGCAACACAGCTCCGACCTCGCGGGAAGAGCGCTTTTGTTAGCCC
AAAACCAATGCGTCGACTTCGGTAGGCGCTCACACATGGTGACTCTGGACAACTTTGTGC
CGATCGCACGGCCTTCGCGCCGGCGACGTATCTTTCAAGTGTCTGCCCTATCAACTTTCG
ATGGTACGTGCTATGCCTACCATGGTGATAACGGGTAACGGGGAATCAGGGTTCGATTCC
GGAGAGGGAGCATGAGATACGGCTACCACATCC
>HOIR5KG01BXGPH__(reversed) rank=0003806 x=674.5 y=323.0 length=449
CAAAGATTAAGCCATGCATGTCTAAGTACACGCCTTAACACGGCTAAACTGCGAATGGCT
CATTAAATCAGTTATGGTTCCTTAGATCGTACAATCCTACTTGGATAACTGTGGCAATTC
TAGAGCTAATACATGCAACACAGCTCCGACCTCGCGGGAAGAGCGCTTTTGTTAGCCCAA
AACCAATGCGTCGACTTCGGTAGGCGCTCACACATGGTGACTCTGGACAACTTTGTGCCG
ATCGCACGGCCTTCGCGCCGGCGACGTATCTTTCAAGTGTCTGCCCTATCAACTTTCGAT
GGTACGTGCTATGCCTACCATGGTGATAACGGGTAACGGGGAATCAGGGTTCGATTCCGG
AGAGGGAGCATGAGATACGGCTACCACATCC
>HOIR5KG01AT43S__(reversed) rank=0003809 x=226.0 y=710.0 length=444
CAAAGATTAAGCCATGCATGTCTAAGTACATACTTTTACATGGTGAAACCGCGAATGGCT
CATTAAATCAGTTATGGTTCCTTAGATCGTACAATCCTACTTGGATAACTGTGGTAATTC
TAGAGCTAATACATGAAACTGACGCTCCGACCCTCTGGGAAAGAGCGCGTTTATTAGAAC
AAGACCAGTCGGGGTTCTGCCCCGTACGATTGGTGATACTGGATAACTTTGTGCAGATCG
CACGGCCTCGCGCCGGCGACGTATCTTTCAAATGTCTGCCCTATCAACTGTCGATGGTAC
GTGATATGCCTACCATGGTTGTAACGGGTAACGGGGAATCAGGGTTCGATTCCGGAGAGG
GAGCATGAGAAACGGCTACCACATCC
>HOIR5KG01A2064__(reversed) rank=0003825 x=327.0 y=1854.5 length=449
CAAAGATTAAGCCATGCATGTCTAAGTACACGCCTTAACACGGCTAAACTGCGAATGGCT
CATTAAATCAGTTATGGTTCCTTAGATCGTACAATCCTACTTGGATAACTGTGGCAATTC
TAGAGCTAATACATGCAACACAGCTCCGACCTCGCGGGAAGAGCGCTTTTGTTAGCCCAA
AACCAATGCGTCGACTTCGGTAGGCGCTCACACATGGTGACTCTGGACAACTTTGTGCCG
ATCGCACGGCCTTCGCGCCGGCGACGTATCTTTCAAGTGTCTGCCCTATCAACTTTCGAT
GGTACGTGCTATGCCTACCATGGTGATAACGGGTAACGGGGAATCAGGGTTCGATTCCGG
AGAGGGAGCATGAGATACGGCTACCACATCC
>HOIR5KG01AEC0P__(reversed) rank=0003830 x=46.0 y=1751.0 length=440
CAAAGATTAAGCCATGCAAGTCTAAGTACGAGCTCTCGTACAGCGAAACTGCGAATGGCT
CATTAAATCAGTTATGGTTCATTTGATCGTATGGTTTACTTGGATAACTGTGGTAATTCT
AGAGCTAATACATGCAAACAGCGCCGACTTCGCGGGAGGCGTGCTTTTATCAGACCAAAA
ACCGACCGCGGCTCCGGCCGCGTTCGACTGGTGACTCTGGATAACCTGGCGGATCGCACG
GTCTAGCACCGGCGACGGATCATTCAAGTGTCTGCCCTATCAACTTTCGTCGGTACGGTA
TTCGCCTACCGAGGTTCTTACGGGTAACGGGGAATCAGGGTTCGATTCCGGAGAGGGAGC
CTGAGAAACGGCTACCACATCC
>HOIR5KG01AM1SE__(reversed) rank=0003840 x=145.5 y=1596.0 length=444
CAAAGATTAAGCCATGCATGTCTAAGTACATACTTTTACATGGTGAAACCGCGAATGGCT
CATTAAATCAGTTATGGTTCCTTAGATCGTACAATCCTACTTGGATAACTGTGGTAATTC
TAGAGCTAATACATGAAACTGACGCTCCGACCCTCTGGGAAAGAGCGCGTTTATTAGAAC
AAGACCAGTCGGGGTTCTGCCCCGTACGATTGGTGATACTGGATAACTTTGTGCAGATCG
CACGGCCTCGCGCCGGCGACGTATCTTTCAAATGTCTGCCCTATCAACTGTCGATGGTAC
GTGATATGCCTACCATGGTTGTAACGGGTAACGGGGAATCAGGGTTCGATTCCGGAGAGG
GAGCATGAGAAACGGCTACCACATCC
>HOIR5KG01BB40B__(reversed) rank=0003854 x=431.0 y=713.0 length=443
CAAAGATTAAGCCATGCATGTCTAAGTACATACCTTAACACGGTGAAACTGCGAATGGCT
CATTAAATCATATGTTATTTCTTAGATCGTACAATCCTACTTGGATAACTGTGGTAATTC
TAGAGCTAATACATGCATCAAAGCTCCGACCTCCGGGGAAGAGCGCTTTTATTAGACCAA
AACCAATCGTCCTCTCGGGGGCGTCCCGTTGGTGACTCTGAATAACTTTAAGCTGATCGC
ATGGCCTCGTGCCGGCGACGTATCTTTCAGGTGTATGCCCTATCAATTGTCGAAGGTAAG
TGACTTGCTTACCTTGATGATAACGGGTAGCGGGGAATCAGGGTTCGATTCCGGAGAGGG
AGCATGAGAAACGGCTACCACATCC
>HOIR5KG01BIJ0T__(reversed) rank=0003884 x=504.0 y=1099.5 length=441
CAAAGATTAAGCCATGCAAGTCTAAGTACGAGCTCTCGTACAGTGAAACTGCGAATGGCT
CATTAAATCAGTTATGGTTCATTTGATCGTACAGTTTACTTGGATAACTGTGGTAATTCT
AGAGCTAATACATGCGAGAAGCGCCGACCTCGCGGGAGGCGTGCATTTATCAGACCAAAA
ACCGGCCGCGTCTTCGGGCGCGTTCGCCTTGGTGACTCTGGATAACTTTGCGGATCGCAC
GGTCTAGCACCGGCGACGGATCATTCAAGTGTCTGCCCTATCAACTTTCGTCGGTACGGT
ATTTGCCTACCGAGGTTCTTACGGGTGACGGGGAATCAGGGTTCGATTCCGGAGAGGGAG
CCTGAGAAACGGCTACCACATCC
>HOIR5KG01A7ICR__(reversed) rank=0003889 x=378.5 y=1817.5 length=444
CAAAGATTAAGCCATGCATGTCTAAGTACATACTTTTACATGGTGAAACCGCGAATGGCT
CATTAAATCAGTTATGGTTCCTTAGATCGTACAATCCTACTTGGATAACTGTGGTAATTC
TAGAGCTAATACATGAAACTGACGCTCCGACCCTCTGGGAAAGAGCGCGTTTATTAGAAC
AAGACCAGTCGGGGTTCTGCCCCGTACGATTGGTGATACTGGATAACTTTGTGCAGATCG
CACGGCCTCGCGCCGGCGACGTATCTTTCAAATGTCTGCCCTATCAACTGTCGATGGTAC
GTGATATGCCTACCATGGTTGTAACGGGTAACGGGGAATCAGGGTTCGATTCCGGAGAGG
GAGCATGAGAAACGGCTACCACATCC
>HOIR5KG01AULJF__(reversed) rank=0003891 x=231.0 y=1529.0 length=441
CAAAGATTAAGCCATGCAAGTCTAAGTACGAGCTCTCGTACAGTGAAACTGCGAATGGCT
CATTAAATCAGTTATGGTTCATTTGATCGTACAGTTTACTTGGATAACTGTGGTAATTCT
AGAGCTAATACATGCGAGAAGCGCCGACCTCGCGGGAGGCGTGCATTTATCAGACCAAAA
ACCGGCCGCGTCTTCGGGCGCGTTCGCCTTGGTGACTCTGGATAACTTTGCGGATCGCAC
GGTCTAGCACCGGCGACGGATCATTCAAGTGTCTGCCCTATCAACTTTCGTCGGTACGGT
ATTTGCCTACCGAGGTTCTTACGGGTGACGGGGAATCAGGGTTCGATTCCGGAGAGGGAG
CCTGAGAAACGGCTACCACATCC
>HOIR5KG01AY7ZE__(reversed) rank=0003897 x=284.0 y=152.0 length=444
CAAAGATTAAGCCATGCATGTCTAAGTACATACTTTTACATGGTGAAACCGCGAATGGCT
CATTAAATCAGTTATGGTTCCTTAGATCGTACAATCCTACTTGGATAACTGTGGTAATTC
TAGAGCTAATACATGAAACTGACGCTCCGACCCTCTGGGAAAGAGCGCGTTTATTAGAAC
AAGACCAGTCGGGGTTCTGCCCCGTACGATTGGTGATACTGGATAACTTTGTGCAGATCG
CACGGCCTCGCGCCGGCGACGTATCTTTCAAATGTCTGCCCTATCAACTGTCGATGGTAC
GTGATATGCCTACCATGGTGATAACGGGTAACGGGGAATCAGGGTTCGATTCCGGAGAGG
GAGCATGAGATACGGCTACCACATCC
>HOIR5KG01BHA2K__(reversed) rank=0003899 x=490.0 y=186.0 length=444
CAAAGATTAAGCCATGCATGTCTAAGTACATACTTTTACATGGTGAAACCGCGAATGGCT
CATTAAATCAGTTATGGTTCCTTAGATCGTACAATCCTACTTGGATAACTGTGGTAATTC
TAGAGCTAATACATGAAACTGACGCTCCGACCCTCTGGGAAAGAGCGCGTTTATTAGAAC
AAGACCAGTCGGGGTTCTGCCCCGTACGATTGGTGATACTGGATAACTTTGTGCAGATCG
CACGGCCTCGCGCCGGCGACGTATCTTTCAAATGTCTGCCCTATCAACTGTCGATGGTAC
GTGATATGCCTACCATGGTTGTAACGGGTAACGGGGAATCAGGGTTCGATTCCGGAGAGG
GAGCATGAGAAACGGCTACCACATCC
>HOIR5KG01AB7Z4__(reversed) rank=0003912 x=22.5 y=242.0 length=441
CAAAGATTAAGCCATGCAAGTCTAAGTACGAGCTCTCGTACAGTGAAACTGCGAATGGCT
CATTAAATCAGTTATGGTTCATTTGATCGTACAGTTTACTTGGATAACTGTGGTAATTCT
AGAGCTAATACATGCGAGAAGCGCCGACCTCGCGGGAGGCGTGCATTTATCAGACCAAAA
ACCGGCCGCGTCTTCGGGCGCGTTCGCCTTGGTGACTCTGGATAACTTTGCGGATCGCAC
GGTCTAGCACCGGCGACGGATCATTCAAGTGTCTGCCCTATCAACTTTCGTCGGTACGGT
ATTTGCCTACCGAGGTTCTTACGGGTGACGGGGAATCAGGGTTCGATTCCGGAGAGGGAG
CCTGAGAAACGGCTACCACATCC
>HOIR5KG01AQQF3__(reversed) rank=0003926 x=187.0 y=1489.5 length=443
CAAAGATTAAGCCATGCATGTCTAAGTACATACTTTTACATGGTGAAACCGCGAATGGCT
CATTAAATCAGTTATGGTTCCTTAGATCGTACAATCCTACTTGGATAACTGTGGTAATTC
TAGAGCTAATACATGAAACTGACGCTCCGACCCTCTGGGAAAGAGCGCGTTTATTAGAAC
AAGACCAGTCGGGGTTCTGCCCCGTACGATTGGTGATACTGGATAACTTTGTGCAGATCG
CACGGCCTCGCGCCGGCGACGTATCTTTCAAATGTCTGCCCTATCAACTGTCGATGGTAC
GTGATATGCCTACCATGGTTGTAACGGGTAACGGGGAATCAGGGTTCGATTCCGGAGGGG
AGCATGAGAAACGGCTACCACATCC
>HOIR5KG01ABJNP__(reversed) rank=0003932 x=14.0 y=1459.0 length=449
CAAAGATTAAGCCATGCATGTCTAAGTACACGCCTTAACACGGCTAAACTGCGAATGGCT
CATTAAATCAGTTATGGTTCCTTAGATCGTACAATCCTACTTGGATAACTGTGGCAATTC
TAGAGCTAATACATGCAACACAGCTCCGACCTCGCGGGAAGAGCGCTTTTGTTAGCCCAA
AACCAATGCGTCGACTTCGGTAGGCGCTCACACATGGTGACTCTGGACAACTTTGTGCCG
ATCGCACGGCCTTCGCGCCGGCGACGTATCTTTCAAGTGTCTGCCCTATCAACTTTCGAT
GGTACGTGCTATGCCTACCATGGTGATAACGGGTAACGGGGAATCAGGGTTCGATTCCGG
AGAGGGAGCATGAGATACGGCTACCACATCC
>HOIR5KG01AL2MQ__(reversed) rank=0003942 x=134.0 y=1088.0 length=444
CAAAGATTAAGCCATGCATGTCTAAGTACATACTTTTACATGGTGAAACCGCGAATGGCT
CATTAAATCAGTTATGGTTCCTTAGATCGTACAATCCTACTTGGATAACTGTGGTAATTC
TAGAGCTAATACATGAAACTGACGCTCCGACCCTCTGGGAAAGAGCGCGTTTATTAGAAC
AAGACCAGTCGGGGTTCTGCCCCGTACGATTGGTGATACTGGATAACTTTGTGCAGATCG
CACGGCCTCGCGCCGGCGACGTATCTTTCAAATGTCTGCCCTATCAACTGTCGATGGTAC
GTGATATGCCTACCATGGTTGTAACGGGTAACGGGGAATCAGGGTTCGATTCCGGAGAGG
GAGCATGAGAAACGGCTACCACATCC
>HOIR5KG01A2EZV__(reversed) rank=0003959 x=320.0 y=1753.0 length=449
CAAAGATTAAGCCATGCATGTCTAAGTACACGCCTTAACACGGCTAAACTGCGAATGGCT
CATTAAATCAGTTATGGTTCCTTAGATCGTACAATCCTACTTGGATAACTGTGGCAATTC
TAGAGCTAATACATGCAACACAGCTCCGACCTCGCGGGAAGAGCGCTTTTGTTAGCCCAA
AACCAATGCGTCGACTTCGGTAGGCGCTCACACATGGTGACTCTGGACAACTTTGTGCCG
ATCGCACGGCCTTCGCGCCGGCGACGTATCTTTCAAGTGTCTGCCCTATCAACTTTCGAT
GGTACGTGCTATGCCTACCATGGTGATAACGGGTAACGGGGAATCAGGGTTCGATTCCGG
AGAGGGAGCATGAGATACGGCTACCACATCC
>HOIR5KG01A3I09__(reversed) rank=0003978 x=333.0 y=395.0 length=441
CAAAGATTAAGCCATGCAAGTCTAAGTACGAGCTCTCGTACAGTGAAACTGCGAATGGCT
CATTAAATCAGTTATGGTTCATTTGATCGTACAGTTTACTTGGATAACTGTGGTAATTCT
AGAGCTAATACATGCGAGAAGCGCCGACCTCGCGGGAGGCGTGCATTTATCAGACCAAAA
ACCGGCCGCGTCTTCGGGCGCGTTCGCCTTGGTGACTCTGGATAACTTTGCGGATCGCAC
GGTCTAGCACCGGCGACGGATCATTCAAGTGTCTGCCCTATCAACTTTCGTCGGTACGGT
ATTTGCCTACCGAGGTTCTTACGGGTGACGGGGAATCAGGGTTCGATTCCGGAGAGGGAG
CCTGAGAAACGGCTACCACATCC
>HOIR5KG01AXAR9__(reversed) rank=0004023 x=262.0 y=583.0 length=444
CAAAGATTAAGCCATGCATGTCTAAGTACATACTTTTACATGGTGAAACCGCGAATGGCT
CATTAAATCAGTTATGGTTCCTTAGATCGTACAATCCTACTTGGATAACTGTGGTAATTC
TAGAGCTAATACATGAAACTGACGCTCCGACCCTCTGGGAAAGAGCGCGTTTATTAGAAC
AAGACCAGTCGGGGTTCTGCCCCGTACGATTGGTGATACTGGATAACTTTGTGCAGATCG
CACGGCCTCGCGCCGGCGACGTATCTTTCAAATGTCTGCCCTATCAACTGTCGATGGTAC
GTGATATGCCTACCATGGTTGTAACGGGTAACGGGGAATCAGGGTTCGATTCCGGAGAGG
GAGCATGAGAAACGGCTACCACATCC
>HOIR5KG01AXN6Z__(reversed) rank=0004043 x=266.5 y=1577.0 length=444
CAAAGATTAAGCCATGCATGTCTAAGTACATACTTTTACATGGTGAAACCGCGAATGGCT
CATTAAATCAGTTATGGTTCCTTAGATCGTACAATCCTACTTGGATAACTGTGGTAATTC
TAGAGCTAATACATGAAACTGACGCTCCGACCCTCTGGGAAAGAGCGCGTTTATTAGAAC
AAGACCAGTCGGGGTTCTGCCCCGTACGATTGGTGATACTGGATAACTTTGTGCAGATCG
CACGGCCTCGCGCCGGCGACGTATCTTTCAAATGTCTGCCCTATCAACTGTCGATGGTAC
GTGATATGCCTACCATGGTTGTAACGGGTAACGGGGAATCAGGGTTCGATTCCGGAGAGG
GAGCATGAGAAACGGCTACCACATCC
>HOIR5KG01ADNRP__(reversed) rank=0004095 x=38.5 y=1795.0 length=441
CAAAGATTAAGCCATGCAAGTCTAAGTACGAGCTCTCGTACAGTGAAACTGCGAATGGCT
CATTAAATCAGTTATGGTTCATTTGATCGTACAGTTTACCTGGATAACTGTGGTAATTCT
AGAGCTAATACATGCGAGAAGCGCCGACCTCGCGGGAGGCGTGCATTTATCAGACCAAAA
ACCGGCCGCGTCTTCGGGCGCGTTCGCCTTGGTGACTCTGGATAACTTTGCGGATCGCAC
GGTCTAGCACCGGCGACGGATCATTCAAGTGTCTGCCCTATCAACTTTCGTCGGTACGGT
ATTTGCCTACCGAGGTTCTTACGGGTGACGGGGAATCAGGGTTCGATTCCGGAGAGGGAG
CCTGAGAAACGGCTACCACATCC
>HOIR5KG01AQAU9__(reversed) rank=0004125 x=182.0 y=1779.0 length=444
CAAAGATTAAGCCATGCATGTCTAAGTACATACTTTTACATGGTGAAACCGCGAATGGCT
CATTAAATCAGTTATGGTTCCTTAGATCGTACAATCCTACTTGGATAACTGTGGTAATTC
TAGAGCTAATACATGAAACTGACGCTCCGACCCTCTGGGAAAGAGCGCGTTTATTAGAAC
AAGACCAGTCGGGGTTCTGCCCCGTACGATTGGTGATACTGGATAACTTTGTGCAGATCG
CACGGCCTCGCGCCGGCGACGTATCTTTCAAATGTCTGCCCTATCAACTGTCGATGGTAC
GTGATATGCCTACCATGGTTGTAACGGGTAACGGGGAATCAGGGTTCGATTCCGGAGAGG
GAGCATGAGAAACGGCTACCACATCC
>HOIR5KG01A4SHE__(reversed) rank=0004138 x=347.0 y=1952.0 length=444
CAAAGATTAAGCCATGCATGTCTAAGTACATACTTTTACATGGTGAAACCGCGAATGGCT
CATTAAATCAGTTATGGTTCCTTAGATCGTACAATCCTACTTGGATAACTGTGGTAATTC
TAGAGCTAATACATGAAACTGACGCTCCGACCCTCTGGGAAAGAGCGCGTTTATTAGAAC
AAGACCAGTCGGGGTTCTGCCCCGTACGATTGGTGATACTGGATAACTTTGTGCAGATCG
CACGGCCTCGCGCCGGCGACGTATCTTTCAAATGTCTGCCCTATCAACTGTCGATGGTAC
GTGATATGCCTACCATGGTTGTAACGGGTAACGGGGAATCAGGGTTCGATTCCGGAGAGG
GAGCATGAGAAACGGCTACCACATCC
>HOIR5KG01AL493__(reversed) rank=0004145 x=135.0 y=425.0 length=449
CAAAGATTAAGCCATGCATGTCTAAGTACACGCCTTAACACGGCTAAACTGCGAATGGCT
CATTAAATCAGTTATGGTTCCTTAGATCGTACAATCCTACTTGGATAACTGTGGCAATTC
TAGAGCTAATACATGCAACACAGCTCCGACCTCGCGGGAAGAGCGCTTTTGTTAGCCCAA
AACCAATGCGTCGACTTCGGTAGGCGCTCACACATGGTGACTCTGGACAACTTTGTGCCG
ATCGCACGGCCTTCGCGCCGGCGACGTATCTTTCAAGTGTCTGCCCTATCAACTTTCGAT
GGTACGTGCTATGCCTACCATGGTGATAACGGGTAACGGGGAATCAGGGTTCGATTCCGG
AGAGGGAGCATGAGATACGGCTACCACATCC
>HOIR5KG01AHXBI__(reversed) rank=0004150 x=87.0 y=92.0 length=444
CAAAGATTAAGCCATGCATGTCTAAGTACATACTTTTACATGGTGAAACCGCGAATGGCT
CATTAAATCAGTTATGGTTCCTTAGATCGTACAATCCTACTTGGATAACTGTGGTAATTC
TAGAGCTAATACATGAAACTGACGCTCCGACCCTCTGGGAAAGAGCGCGTTTATTAGAAC
AAGACCAGTCGGGGTTCTGCCCCGTACGATTGGTGATACTGGATAACTTTGTGCAGATCG
CACGGCCTCGCGCCGGCGACGTATCTTTCAAATGTCTGCCCTATCAACTGTCGATGGTAC
GTGATATGCCTACCATGGTTGTAACGGGTAACGGGGAATCAGGGTTCGATTCCGGAGAGG
GAGCATGAGAAACGGCTACCACATCC
>HOIR5KG01AW4KS__(reversed) rank=0004178 x=260.5 y=730.0 length=441
CAAAGATTAAGCCATGCATGTCCAAGTACAAGCTTTCAAAAGCGAAACTGCGGATGGCTC
ATTAAATCAGTTATGGTTCCTTGGAGCGCATCCCCTTACATGGATAACTGTGGTAATTCT
AGAGCTAATACATGCAATCAAGCGCCGACCTTACGGGAGGCGTGCTCTTATTAGGAACAA
GACCAACCCGGGTCCGCCCGGCTCCGTTGGTGAACTCTGGATAACCTGGCCGATCGCACG
GTCTCTGCACCGGCGACGGATCCTTCGAATGTCTGCCCTATCAACTTTCGATGGTACGTT
ATGCGCCTACCATGGTCGTAACGGGTAACGGAGAATCAGGGTTCGATTCCGGAGAGGGAG
CATGAGAAACGGCTACCACATCC
>HOIR5KG01AFXWL__(reversed) rank=0004191 x=64.5 y=1747.0 length=443
CAAAGATTAAGCCATGCATGTCTAAGTACATACCTTAACACGGTGAAACTGCGAATGGCT
CATTAAATCATATGTTATTTCTTAGATCGTACAATCCTACTTGGATAACTGTGGTAATTC
TAGAGCTAATACATGCATCAAAGCTCCGACCTCCGGGGAAGAGCGCTTTTATTAGACCAA
AACCAATCGTCCTCTCGGGGGCGTCCCGTTGGTGACTCTGAATAACTTTAAGCTGATCGC
ATGGCCTCGTGCCGGCGACGTATCTTTCAAGTGTATGCCCTATCAATTGTCGAAGGTAAG
TGACTTGCTTACCTTGATGATAACGGGTAGCGGGGAATCAGGGTTCGATTCCGGAGAGGG
AGCATGAGAAACGGCTACCACATCC
>HOIR5KG01A4L7A__(reversed) rank=0004204 x=345.5 y=2004.5 length=443
CAAAGATTAAGCCATGCATGTCTAAGTACATACCTTAACACGGTGAAACTGCGAATGGCT
CATTAAATCATATGTTATTTCTTAGATCGTACAATCCTACTTGGATAACTGTGGTAATTC
TAGAGCTAATACATGCATCAAAGCTCCGACCTCCGGGGAAGAGCGCTTTTATTAGACCAA
AACCAATCGTCCTCTCGGGGGCGTCCCGTTGGTGACTCTGAATAACTTTAAGCTGATCGC
ATGGCCTCGTGCCGGCGACGTATCTTTCAAGTGTATGCCCTATCAATTGTCGAAGGTAAG
TGACTTGCTTACCTTGATGATAACGGGTAGCGGGGAATCAGGGTTCGATTCCGGAGAGGG
AGCATGAGAAACGGCTACCACATCC
>HOIR5KG01AD2J1__(reversed) rank=0004209 x=43.5 y=479.0 length=444
CAAAGATTAAGCCATGCATGTCTAAGTACATACTTTTACATGGTGAAACCGCGAATGGCT
CATTAAATCAGTTATGGTTCCTTAGATCGTACAATCCTACTTGGATAACTGTGGTAATTC
TAGAGCTAATACATGAAACTGACGCTCCGACCCTCTGGGAAAGAGCGCGTTTATTAGAAC
AAGACCAGTCGGGGTTCTGCCCCGTACGATTGGTGATACTGGATAACTTTGTGCAGATCG
CACGGCCTCGCGCCGGCGACGTATCTTTCAAATGTCTGCCCTATCAACTGTCGATGGTAC
GTGATATGCCTACCATGGTTGTAACGGGTAACGGGGAATCAGGGTTCGATTCCGGAGAGG
GAGCATGAGAAACGGCTACCACATCC
>HOIR5KG01ADKD9__(reversed) rank=0004213 x=37.5 y=1519.0 length=444
CAAAGATTAAGCCATGCATGTCTAAGTACATACTTTTACATGGTGAAACCGCGAATGGCT
CATTAAATCAGTTATGGTTCCTTAGATCGTACAATCCTACTTGGATAACTGTGGTAATTC
TAGAGCTAATACATGAAACTGACGCTCCGACCCTCTGGGAAAGAGCGCGTTTATTAGAAC
AAGACCAGTCGGGGTTCTGCCCCGTACGATTGGTGATACTGGATAACTTTGTGCAGATCG
CACGGCCTCGCGCCGGCGACGTATCTTTCAAATGTCTGCCCTATCAACTGTCGATGGTAC
GTGATATGCCTACCATGGTTGTAACGGGTAACGGGGAATCAGGGTTCGATTCCGGAGAGG
GAGCATGAGAAACGGCTACCACATCC
>HOIR5KG01AITLP__(reversed) rank=0004219 x=97.0 y=971.0 length=444
CAAAGATTAAGCCATGCATGTCTAAGTACATACTTTTACATGGTGAAACCGCGAATGGCT
CATTAAATCAGTTATGGTTCCTTAGATCGTACAATCCTACTTGGATAACTGTGGTAATTC
TAGAGCTAATACATGAAACTGACGCTCCGACCCTCTGGGAAAGAGCGCGTTTATTAGAAC
AAGACCAGTCGGGGTTCTGCCCCGTACGATTGGTGATACTGGATAACTTTGTGCAGATCG
CACGGCCTCGCGCCGGCGACGTATCTTTCAAATGTCTGCCCTATCAACTGTCGATGGTAC
GTGATATGCCTACCATGGTTGTAACGGGTAACGGGGAATCAGGGTTCGATTCCGGAGAGG
GAGCATGAGAAACGGCTACCACATCC
>HOIR5KG01AB450__(reversed) rank=0004232 x=21.0 y=662.0 length=444
CAAAGATTAAGCCATGCATGTCTAAGTACATACTTTTACATGGTGAAACCGCGAATGGCT
CATTAAATCAGTTATGGTTCCTTAGATCGTACAATCCTACTTGGATAACTGTGGTAATTC
TAGAGCTAATACATGAAACTGACGCTCCGACCCTCTGGGAAAGAGCGCGTTTATTAGAAC
AAGACCAGTCGGGGTTCTGCCCCGTACGATTGGTGATACTGGATAACTTTGTGCAGATCG
CACGGCCTCGCGCCGGCGACGTATCTTTCAAATGTCTGCCCTATCAACTGTCGATGGTAC
GTGATATGCCTACCATGGTTGTAACGGGTAACGGGGAATCAGGGTTCGATTCCGGAGAGG
GAGCATGAGAAACGGCTACCACATCC
>HOIR5KG01AH0GP__(reversed) rank=0004233 x=88.0 y=71.5 length=441
CAAAGATTAAGCCATGCATGTCCAAGTACAAGCTTTCAAAAGCGAAACTGCGGATGGCTC
ATTAAATCAGTTATGGTTCCTTGGAGCGCATCCCCTTACATGGATAACTGTGGTAATTCT
AGAGCTAATACATGCAATCAAGCGCCGACCTTACGGGAGGCGTGCTCTTATTAGGAACAA
GACCAACCCGGGTCCGCCCGGCTCCGTTGGTGAACTCTGGATAACCTGGCCGATCGCACG
GTCTCTGCACCGGCGACGGATCCTTCGAATGTCTGCCCTATCAACTTTCGATGGTACGTT
ATGCGCCTACCATGGTCGTAACGGGTAACGGAGAATCAGGGTTCGATTCCGGAGAGGGAG
CTTGAGAAACGGCTACCACATCC
>HOIR5KG01AJOJE__(reversed) rank=0004254 x=107.5 y=104.0 length=444
CAAAGATTAAGCCATGCATGTCTAAGTACATACTTTTACATGGTGAAACCGCGAATGGCT
CATTAAATCAGTTATGGTTCCTTAGATCGTACAATCCTACTTGGATAACTGTGGTAATTC
TAGAGCTAATACATGAAACTGACGCTCCGACCCTCTGGGAAAGAGCGCGTTTATTAGAAC
AAGACCAGTCGGGGTTCTGCCCCGTACGATTGGTGATACTGGATAACTTTGTGCAGATCG
CACGGCCTCGCGCCGGCGACGTATCTTTCAAATGTCTGCCCTATCAACTGTCGATGGTAC
GTGATATGCCTACCATGGTTGTAACGGGTAACGGGGAATCAGGGTTCGATTCCGGAGAGG
GAGCATGAGAAACGGCTACCACATCC
>HOIR5KG01AO5QR__(reversed) rank=0004268 x=169.0 y=1729.5 length=444
CAAAGATTAAGCCATGCATGTCTAAGTACATACTTTTACATGGTGAAACCGCGAATGGCT
CATTAAATCAGTTATGGTTCCTTAGATCGTACAATCCTACTTGGATAACTGTGGTAATTC
TAGAGCTAATACATGAAACTGACGCTCCGACCCTCTGGGAAAGAGCGCGTTTATTAGAAC
AAGACCAGTCGGGGTTCTGCCCCGTACGATTGGTGATACTGGATAACTTTGTGCAGATCG
CACGGCCTCGCGCCGGCGACGTATCTTTCAAATGTCTGCCCTATCAACTGTCGATGGTAC
GTGATATGCCTACCATGGTTGTAACGGGTAACGGGGAATCAGGGTTCGATTCCGGAGAGG
GAGCATGAGAAACGGCTACCACATCC
>HOIR5KG01BGGBZ__(reversed) rank=0004275 x=480.5 y=1309.0 length=449
CAAAGATTAAGCCATGCATGTCTAAGTACACGCCTTAACACGGCTAAACTGCGAATGGCT
CATTAAATCAGTTATGGTTCCTTAGATCGTACAATCCTACTTGGATAACTGTGGCAATTC
TAGAGCTAATACATGCAACACAGCTCCGACCTCGCGGGAAGAGCGCTTTTGTTAGCCCAA
AACCAATGCGTCGACTTCGGTAGGCGCTCACACATGGTGACTCTGGACAACTTTGTGCCG
ATCGCACGGCCTTCGCGCCGGCGACGTATCTTTCAAGTGTCTGCCCTATCAACTTTCGAT
GGTACGTGCTATGCCTACCATGGTGATAACGGGTAACGGGGAATCAGGGTTCGATTCCGG
AGAGGGAGCATGAGAAACGGCTACCACATCC
>HOIR5KG01AKQ99__(reversed) rank=0004287 x=119.5 y=1167.0 length=444
CAAAGATTAAGCCATGCATGTCTAAGTACATACTTTTACATGGTGAAACCGCGAATGGCT
CATTAAATCAGTTATGGTTCCTTAGATCGTACAATCCTACTTGGATAACTGTGGTAATTC
TAGAGCTAATACATGAAACTGACGCTCCGACCCTCTGGGAAAGAGCGCGTTTATTAGAAC
AAGACCAGTCGGGGTTCTGCCCCGTACGATTGGTGATACTGGATAACTTTGTGCAGATCG
CACGGCCTCGCGCCGGCGACGTATCTTTCAAATGTCTGCCCTATCAACTGTCGATGGTAC
GTGATATGCCTACCATGGTTGTAACGGGTAACGGGGAATCAGGGTTCGATTCCGGAGAGG
GAGCATGAGAAACGGCTACCACATCC
>HOIR5KG01AOOU6__(reversed) rank=0004289 x=164.0 y=336.5 length=441
CAAAGATTAAGCCATGCAAGTCTAAGTACGAGCTCTCGTACAGTGAAACTGCGAATGGCT
CATTAAATCAGTTATGGTTCATTTGATCGTACAGTTTACTTGGATAACTGTGGTAATTCT
AGAGCTAATACATGCGAGAAGCGCCGACCTCGCGGGAGGCGTGCATTTATCAGACCAAAA
ACCGGCCGCGTCTTCGGGCGCGTTCGCCTTGGTGACTCTGGATAACTTTGCGGATCGCAC
GGTCTAGCACCGGCGACGGATCATTCAAGTGTCTGCCCTATCAACTTTCGTCGGTACGGT
ATTTGCCTACCGAGGTTCTTACGGGTGACGGGGAATCAGGGTTCGATTCCGGAGAGGGAG
CCTGAGAAACGGCTACCACATCC
>HOIR5KG01ATWMC__(reversed) rank=0004295 x=223.5 y=2002.5 length=443
CAAAGATTAAGCCATGCATGTCTAAGTACATACTTTTACATGGTGAAACCGCGAATGGCT
CATTAAATCAGTTATGGTTCCTTAGATCGTACAATCCTACTTGGATAACTGTGGTAATTC
TAGAGCTAATACATGAAACTGACGCTCCGACCCTCTGGGAAAGAGCGCGTTTATTAGAAC
AAGACCAGTCGGGGTTCTGCCCCGTACGATTGGTGATACTGGATAACTTTGTGCAGATCG
CACGGCCTCGCGCCGGCGACGTATCTTTCAAATGTCTGCCCTATCAACTGTCGATGGTAC
GTGATATGCCTACCATGGTTGTAACGGGTAACGGGGAATCAGGGTTCGATTCCGGAGAGG
GAGCATGAGAAACGGCTACCACATCC
>HOIR5KG01AAXI6 rank=0004299 x=7.0 y=1456.5 length=445
CAAAGATTAAGCCATGCATGTCTAAGTACATACTTTTACATGGTGAAACCGCGAATGGCT
CATTAAATCAGTTATGGTTCCTTAGATCGTACAATCCTACTTGGATAACTGTGGTAATTC
TAGAGCTAATACATGAAACTGACGCTCCGACCCTCTGGGAAAGAGCGCGTTTATTAGAAC
AAGACCAGTCGGGGTTCTGCCCCGTACGATTGGTGATACTGGATAACTTTGTGCAGATCG
CACGGCCTCGCGCCGGCGACGTATCTTTCAAATGTCTGCCCTATCAACTGTCGATGGTAC
GTGATATGCCTACCATGGGTTGTAACGGGTAACGGGGAATCAGGGTTCGATTCCGGAGAG
GGAGCATGAGAAACGGCTACCACATCC
>HOIR5KG01AIJZL rank=0004300 x=94.0 y=799.0 length=441
CAAAGATTAAGCCATGCAAGTCTAAGTACGAGCTCTCGTACAGTGAAACTGCGAATGGCT
CATTAAATCAGTTATGGTTCATTTGATCGTACAGTTTACTTGGATAACTGTGGTAATTCT
AGAGCTAATACATGCGAGAAGCGCCGACCTCGCGGGAGGCGTGCATTTATCAGACCAAAA
ACCGGCCGCGTCTTCGGGCGCGTTCGCCTTGGTGACTCTGGATAACTTTGCGGATCGCAC
GGTCTAGCACCGGCGACGGATCATTCAAGTGTCTGCCCTATCAACTTTCGTCGGTACGGT
ATTTGCCTACCGAGGTTCTTACGGGTGACGGGGAATCAGGGTTCGATTCCGGAGAGGGAG
CCTGAGAAACGGCTACCACATCC
>HOIR5KG01AUKDW__(reversed) rank=0004304 x=231.0 y=34.5 length=443
CAAAGATTAAGCCATGCATGTCTAAGTACATACCTTAACACGGTGAAACTGCGAATGGCT
CATTAAATCATATGTTATTTCTTAGATCGTACAATCCTACTTGGATAACTGTGGTAATTC
TAGAGCTAATACATGCATCAAAGCTCCGACCTCCGGGGAAGAGCGCTTTTATTAGACCAA
AACCAATCGTCCTCTCGGGGGCGTCCCGTTGGTGACTCTGAATAACTTTAAGCTGATCGC
ATGGCCTCGTGCCGGCGACGTATCTTTCAAGTGTATGCCCTATCAATTGTCGAAGGTAAG
TGACTTGCTTACCTTGATGATAACGGGTAGCGGGGAATCAGGGTTCGATTCCGGAGAGGG
AGCATGAGAAACGGCTACCACATCC
>HOIR5KG01AL45C__(reversed) rank=0004306 x=135.0 y=254.0 length=441
CAAAGATTAAGCCATGCAAGTCTAAGTACGAGCTCTCGTACAGTGAAACTGCGAATGGCT
CATTAAATCAGTTATGGTTCATTTGATCGTACAGTTTACTTGGATAACTGTGGTAATTCT
AGAGCTAATACATGCGAGAAGCGCCGACCTCGCGGGAGGCGTGCATTTATCAGACCAAAA
ACCGGCCGCGTCTTCGGGCGCGTTCGCCTTGGTGACTCTGGATAACTTTGCGGATCGCAC
GGTCTAGCACCGGCGACGGATCATTCAAGTGTCTGCCCTATCAACTTTCGTCGGTACGGT
ATTTGCCTACCGAGGTTCTTACGGGTGACGGGGAATCAGGGTTCGATTCCGGAGAGGGAG
CCTGAGAAACGGCTACCACATCC
>HOIR5KG01AFBLN__(reversed) rank=0004340 x=57.0 y=1513.0 length=443
CAAAGATTAAGCCATGCATGTCTAAGTACATACTTTTACATGGTGAAACCGCGAATGGCT
CATTAAATCAGTTATGGTTCCTTAGATCGTACAATCCTACTTGGATAACTGTGGTAATTC
TAGAGCTAATACATGAAACTGACGCTCCGACCCTCTGGGAAAGAGCGCGTTTATTAGAAC
AAGACCAGTCGGGGTTCTGCCCCGTACGATTGGTGATACTGGATAACTTTGTGCAGATCG
CACGGCCTCGCGCCGGCGACGTATCTTTCAAATGTCTGCCCTATCAACTGTCGATGGTAC
GTGATATGCCTACCATGGTTGTAACGGGTAACGGGGAATCAGGGTTCGATTCCGGAGAGG
GAGCATGAGAAACGGCTACCACATCC
>HOIR5KG01AEIX9__(reversed) rank=0004345 x=48.0 y=1247.0 length=443
CAAAGATTAAGCCATGCATGTCTAAGTACATACCTTAACACGGTGAAACTGCGAATGGCT
CATTAAATCATATGTTATTTCTTAGATCGTACAATCCTACTTGGATAACTGTGGTAATTC
TAGAGCTAATACATGCATCAAAGCTCCGACCTCCGGGGAAGAGCGCTTTTATTAGACCAA
AACCAATCGTCCTCTCGGGGGCGTCCCGTTGGTGACTCTGAATAACTTTAAGCTGATCGC
ATGGCCTCGTGCCGGCGACGTATCTTTCAAGTGTATGCCCTATCAATTGTCGAAGGTAAG
TGACTTGCTTACCTTGATGATAACGGGTAGCGGGGAATCAGGGTTCGATTCCGGAGAGGG
AGCATGAGAAACGGCTACCACATCC
>HOIR5KG01AHEHL__(reversed) rank=0004352 x=81.0 y=263.5 length=444
CAAAGATTAAGCCATGCATGTCTAAGTACATACTTTTACATGGTGAAACCGCGAATGGCT
CATTAAATCAGTTATGGTTCCTTAGATCGTACAATCCTACTTGGATAACTGTGGTAATTC
TAGAGCTAATACATGAAACTGACGCTCCGACCCTCTGGGAAAGAGCGCGTTTATTAGAAC
AAGACCAGTCGGGGTTCTGCCCCGTACGATTGGTGATACTGGATAACTTTGTGCAGATCG
CACGGCCTCGCGCCGGCGACGTATCTTTCAAATGTCTGCCCTATCAACTGTCGATGGTAC
GTGATATGCCTACCATGGTTGTAACGGGTAACGGGGAATCAGGGTTCGATTCCGGAGAGG
GAGCATGAGAAACGGCTACCACATCC
>HOIR5KG01AFNZH__(reversed) rank=0004357 x=61.0 y=1179.0 length=448
CAAAGATTAAGCCATGCATGTCTAAGTACATACCTTAACACGGTAGAAACTGACGAATGG
CTCATTAAATCATATGTTATTTCTTAGATCGTACAATCCTACTTGGATAACTGTGGTAAT
TCTAGAGCTAATACATGCATACAAAGCTCCACCGTCCGGGGAAGAGCGTCTTTTATTAGA
ACCAAAACCAATCGTCCTCTCGGGGGCGTCCCGTTGGTGACTCTGAATAACTTTAAGCTG
ATCGCATGGCCTCGTGCCGGCGACGTATCTTTCAAGTGTATGCCCTATCAATTGTCGAAG
GTAAGTGACTTGCTTACCTTGATGATAACGGGTAGCGGGGAATCAGGGTTCGATTCCGGA
GAGGGAGCATGAGAAACGGCTACCACATCC
>HOIR5KG01BOK9V__(reversed) rank=0004359 x=573.0 y=33.5 length=443
CAAAGATTAAGCCATGCATGTCTAAGTACATACCTTAACACGGTGAAACTGCGAATGGCT
CATTAAATCATATGTTATTTCTTAGATCGTACAATCCTACTTGGATAACTGTGGTAATTC
TAGAGCTAATACATGCATCAAAGCTCCGACCTCCGGGGAAGAGCGCTTTTATTAGACCAA
AACCAATCGTCCTCTCGGGGGCGTCCCGTTGGTGACTCTGAATAACTTTAAGCTGATCGC
ATGGCCTCGTGCCGGCGACGTATCTTTCAAGTGTATGCCCTATCAATTGTCGAAGGTAAG
TGACTTGCTTACCTTGATGATAACGGGTAGCGGGGAATCAGGGTTCGATTCCGGAGAGGG
AGCATGAGAAACGGCTACCACATCC
>HOIR5KG01AK3R6__(reversed) rank=0004369 x=123.0 y=980.0 length=444
CAAAGATTAAGCCATGCATGTCTAAGTACATACTTTTACATGGTGAAACCGCGAATGGCT
CATTAAATCAGTTATGGTTCCTTAGATCGTACAATCCTACTTGGATAACTGTGGTAATTC
TAGAGCTAATACATGAAACTGACGCTCCGACCCTCTGGGAAAGAGCGCGTTTATTAGAAC
AAGACCAGTCGGGGTTCTGCCCCGTACGATTGGTGATACTGGATAACTTTGTGCAGATCG
CACGGCCTCGCGCCGGCGACGTATCTTTCAAATGTCTGCCCTATCAACTGTCGATGGTAC
GTGATATGCCTACCATGGTTGTAACGGGTAACGGGGAATCAGGGTTCGATTCCGGAGAGG
GAGCATGAGAAACGGCTACCACATCC
>HOIR5KG01AC4BR__(reversed) rank=0004378 x=32.0 y=1173.0 length=441
CAAAGATTAAGCCATGCAAGTCTAAGTACGAGCTCTCGTACAGTGAAACTGCGAATGGCT
CATTAAATCAGTTATGGTTCATTTGATCGTACAGTTTACTTGGATAACTGTGGTAATTCT
AGAGCTAATACATGCGAGAAGCGCCGACCTCGCGGGAGGCGTGCATTTATCAGACCAAAA
ACCGGCCGCGTCTTCGGGCGCGTTCGCCTTGGTGACTCTGGATAACTTTGCGGATCGCAC
GGTCTAGCACCGGCGACGGATCATTCAAGTGTCTGCCCTATCAACTTTCGTCGGTACGGT
ATTTGCCTACCGAGGTTCTTACGGGTGACGGGGAATCAGGGTTCGATTCCGGAGAGGGAG
CCTGAGAAACGGCTACCACATCC
>HOIR5KG01BCXFV__(reversed) rank=0004387 x=440.0 y=697.0 length=441
CAAAGATTAAGCCATGCAAGTCTAAGTACGAGCTCTCGTACAGTGAAACTGCGAATGGCT
CATTAAATCAGTTATGGTTCATTTGATCGTACAGTTTACTTGGATAACTGTGGTAATTCT
AGAGCTAATACATGCGAGAAGCGCCGACCTCGCGGGAGGCGTGCATTTATCAGACCAAAA
ACCGGCCGCGTCTTCGGGCGCGTTCGCCTTGGTGACTCTGGATAACTTTGCGGATCGCAC
GGTCTAGCACCGGCGACGGATCATTCAAGTGTCTGCCCTATCAACTTTCGTCGGTACGGT
ATTTGCCTACCGAGGTTCTTACGGGTGACGGGGAATCAGGGTTCGATTCCGGAGAGGGAG
CCTGAGAAACGGCTACCACATCC
>HOIR5KG01BUOI5__(reversed) rank=0004398 x=642.0 y=1567.5 length=438
CAAAGATTAAGCCATGCAAGTCTAAGTACGAGCTCTCGTACAGCGAAACTGCGAATGGCT
CATTAAATCAGTTATGGTTCATTTGATCGTATGGTTTACTTGGATAACTGTGGTAATTCT
AGAGCTAATACATGCAAACAGCGCCGACTTCGCGGGAGGCGTGCTTTTATCAGACCAAAA
ACCGACCGCGGCTCCGGCCGCGTTCGACTGGTGACTCTGGATAACCTGGCGGATCGCACG
GTCTAGCACCGGCGACGGATCATTCAAGTGTCTGCCCTATCAACTTTCGTCGGTACGGTA
TTCGCCTACCGAGGTTCTTACGGGTAACGGGGAATCAGGGTTCGATTCCGGAGAGGGAGC
CTGAGAAACGGCTACCACATCC
>HOIR5KG01A98A3__(reversed) rank=0004420 x=409.0 y=1789.0 length=449
CAAAGATTAAGCCATGCATGTCTAAGTACACGCCTTAACACGGCTAAACTGCGAATGGCT
CATTAAATCAGTTATGGTTCCTTAGATCGTACAATCCTACTTGGATAACTGTGGCAATTC
TAGAGCTAATACATGCAACACAGCTCCGACCTCGCGGGAAGAGCGCTTTTGTTAGCCCAA
AACCAATGCGTCGACTTCGGTAGGCGCTCACACATGGTGACTCTGGACAACTTTGTGCCG
ATCGCACGGCCTTCGCGCCGGCGACGTATCTTTCAAGTGTCTGCCCTATCAACTTTCGAT
GGTACGTGCTATGCCTACCATGGTGATAACGGGTAACGGGGAATCAGGGTTCGATTCCGG
AGAGGGAGCATGAGATACGGCTACCACATCC
>HOIR5KG01AJFPN__(reversed) rank=0004422 x=104.0 y=953.5 length=443
CAAAGATTAAGCCATGCATGTCTAAGTACATACCTTAACACGGTGAAACTGCGAATGGCT
CATTAAATCATATGTTATTTCTTAGATCGTACAATCCTACTTGGATAACTGTGGTAATTC
TAGAGCTAATACATGCATCAAAGCTCCGACCTCCGGGGAAGAGCGCTTTTATTAGACCAA
AACCAATCGTCCTCTCGGGGGCGTCCCGTTGGTGACTCTGAATAACTTTAAGCTGATCGC
ATGGCCTCGTGCCGGCGACGTATCTTTCAAGTGTATGCCCTATCAATTGTCGAAGGTAAG
TGACTTGCTTACCTTGATGATAACGGGTAGCGGGGAATCAGGGTTCGATTCCGGAGAGGG
AGCATGAGAAACGGCTACCACATCC
>HOIR5KG01ACEAQ__(reversed) rank=0004425 x=24.0 y=208.5 length=444
CAAAGATTAAGCCATGCATGTCTAAGTACATACTTTTACATGGTGAAACCGCGAATGGCT
CATTAAATCAGTTATGGTTCCTTAGATCGTACAATCCTACTTGGATAACTGTGGTAATTC
TAGAGCTAATACATGAAACTGACGCTCCGACCCTCTGGGAAAGAGCGCGTTTATTAGAAC
AAGACCAGTCGGGGTTCTGCCCCGTACGATTGGTGATACTGGATAACTTTGTGCAGATCG
CACGGCCTCGCGCCGGCGACGTATCTTTCAAATGTCTGCCCTATCAACTGTCGATGGTAC
GTGATATGCCTACCATGGTTGTAACGGGTAACGGGGAATCAGGGTTCGATTCCGGAGAGG
GAGCATGAGAAACGGCTACCACATCC
>HOIR5KG01BI6C1__(reversed) rank=0004442 x=511.0 y=1379.0 length=444
CAAAGATTAAGCCATGCATGTCTAAGTACATACTTTTACATGGTGAAACCGCGAATGGCT
CATTAAATCAGTTATGGTTCCTTAGATCGTACAATCCTACTTGGATAACTGTGGTAATTC
TAGAGCTAATACATGAAACTGACGCTCCGACCCTCTGGGAAAGAGCGCGTTTATTAGAAC
AAGACCAGTCGGGGTTCTGCCCCGTACGATTGGTGATACTGGATAACTTTGTGCAGATCG
CACGGCCTCGCGCCGGCGACGTATCTTTCAAATGTCTGCCCTATCAACTGTCGATGGTAC
GTGATATGCCTACCATGGTTGTAACGGGTAACGGGGAATCAGGGTTCGATTCCGGAGAGG
GAGCATGAGAAACGGCTACCACATCC
>HOIR5KG01BAKNT__(reversed) rank=0004445 x=413.0 y=1415.0 length=441
CAAAGATTAAGCCATGCAAGTCTAAGTACGAGCTCTCGTACAGTGAAACTGCGAATGGCT
CATTAAATCAGTTATGGTTCATTTGATCGTACAGTTTACTTGGATAACTGTGGTAATTCT
AGAGCTAATACATGCGAGAAGCGCCGACCTCGCGGGAGGCGTGCATTTATCAGACCAAAA
ACCGGCCGCGTCTTCGGGCGCGTTCGCCTTGGTGACTCTGGATAACTTTGCGGATCGCAC
GGTCTAGCACCGGCGACGGATCATTCAAGTGTCTGCCCTATCAACTTTCGTCGGTACGGT
ATTTGCCTACCGAGGTTCTTACGGGTGACGGGGAATCAGGGTTCGATTCCGGAGAGGGAG
CCTGAGAAACGGCTACCACATCC
>HOIR5KG01BTE6D__(reversed) rank=0004463 x=628.0 y=131.0 length=444
CAAAGATTAAGCCATGCATGTCTAAGTACATACTTTTACATGGTGAAACCGCGAATGGCT
CATTAAATCAGTTATGGTTCCTTAGATCGTACAATCCTACTTGGATAACTGTGGTAATTC
TAGAGCTAATACATGAAACTGACGCTCCGACCCTCTGGGAAAGAGCGCGTTTATTAGAAC
AAGACCAGTCGGGGTTTTGCCCCGTACGATTGGTGATACTGGATAACTTTGTGCAGATCG
CACGGCCTCGCGCCGGCGACGTATCTTTCAAATGTCTGCCCTATCAACTGTCGATGGTAC
GTGATATGCCTACCATGGTTGTAACGGGTAACGGGGAATCAGGGTTCGATTCCGGAGAGG
GAGCATGAGAAACGGCTACCACATCC
>HOIR5KG01A1354__(reversed) rank=0004472 x=317.0 y=10.0 length=444
CAAAGATTAAGCCATGCATGTCTAAGTACATACTTTTACATGGTGAAACCGCGAATGGCT
CATTAAATCAGTTATGGTTCCTTAGATCGTACAATCCTACTTGGATAACTGTGGTAATTC
TAGAGCTAATACATGAAACTGACGCTCCGACCCTCTGGGAAAGAGCGCGTTTATTAGAAC
AAGACCAGTCGGGGTTCTGCCCCGTACGATTGGTGATACTGGATAACTTTGTGCAGATCG
CACGGCCTCGCGCCGGCGACGTATCTTTCAAATGTCTGCCCTATCAACTGTCGATGGTAC
GTGATATGCCTACCATGGTTGTAACGGGTAACGGGGAATCAGGGTTCGATTCCGGAGAGG
GAGCATGAGAAACGGCTACCACATCC
>HOIR5KG01A389S__(reversed) rank=0004477 x=341.0 y=1630.0 length=449
CAAAGATTAAGCCATGCATGTCTAAGTACACGCCTTAACACGGCTAAACTGCGAATGGCT
CATTAAATCAGTTATGGTTCCTTAGATCGTACAATCCTACTTGGATAACTGTGGCAATTC
TAGAGCTAATACATGCAACACAGCTCCGACCTCGCGGGAAGAGCGCTTTTGTTAGCCCAA
AACCAATGCGTCGACTTCGGTAGGCGCTCACACATGGTGACTCTGGACAACTTTGTGCCG
ATCGCACGGCCTTCGCGCCGGCGACGTATCTTTCAAGTGTCTGCCCTATCAACTTTCGAT
GGTACGTGCTATGCCTACCATGGTGATAACGGGTAACGGGGAATCAGGGTTCGATTCCGG
AGAGGGAGCATGAGATACGGCTACCACATCC
>HOIR5KG01ALP79__(reversed) rank=0004487 x=130.0 y=1399.5 length=444
CAAAGATTAAGCCATGCATGTCTAAGTACATACTTTTACATGGTGAAACCGCGAATGGCT
CATTAAATCAGTTATGGTTCCTTAGATCGTACAATCCTACTTGGATAACTGTGGTAATTC
TAGAGCTAATACATGAAACTGACGCTCCGACCCTCTGGGAAAGAGCGCGTTTATTAGAAC
AAGACCAGTCGGGGTTCTGCCCCGTACGATTGGTGATACTGGATAACTTTGTGCAGATCG
CACGGCCTCGCGCCGGCGACGTATCTTTCAAATGTCTGCCCTATCAACTGTCGATGGTAC
GTGATATGCCTACCATGGTTGTAACGGGTAACGGGGAATCAGGGTTCGATTCCGGAGAGG
GAGCATGAGAAACGGCTACCACATCC
>HOIR5KG01BYSZD__(reversed) rank=0004493 x=689.0 y=1447.0 length=440
CAAAGATTAAGCCATGCAAGTCTAAGTACGAGCTCTCGTACAGCGAAACTGCGAATGGCT
CATTAAATCAGTTATGGTTCATTTGATCGTATGGTTTACTTGGATAACTGTGGTAATTCT
AGAGCTAATACATGCAAACAGCGCCGACTTCGCGGGAGGCGTGCTTTTATCAGACCAAAA
ACCGACCGCGGCTCCGGCCGCGTTCGACTGGTGACTCTGGATAACCTGGCGGATCGCACG
GTCTAGCACCGGCGACGGATCATTCAAGTGTCTGCCCTATCAACTTTCGTCGGTACGGTA
TTCGCCTACCGAGGTTCTTACGGGTAACGGGGAATCAGGGTTCGATTCCGGAGAGGGAGC
CTGAGAAACGGCTACCACATCC
>HOIR5KG01A6F46__(reversed) rank=0004498 x=366.0 y=1448.0 length=441
CAAAGATTAGGCCATGCAAGTCTAAGTACGAGCTCTCGTACAGTGAAACTGCGAATGGCT
CATTAAATCAGTTATGGTTCATTTGATCGTACAGTTTACTTGGATAACTGTGGTAATTCT
AGAGCTAATACATGCGAGAAGCGCCGACCTCGCGGGAGGCGTGCATTTATCAGACCAAAA
ACCGGCCGCGTCTTCGGGCGCGTTCGCCTTGGTGACTCTGGATAACTTTGCGGATCGCAC
GGTCTAGCACCGGCGACGGATCATTCAAGTGTCTGCCCTATCAACTTTCGTCGGTACGGT
ATTTGCCTACCGAGGTTCTTACGGGTGACGGGGAATCAGGGTTCGATTCCGGAGAGGGAG
CCTGAGAAACGGCTACCGCATCC
>HOIR5KG01AATN5__(reversed) rank=0004504 x=6.0 y=547.5 length=449
CAAAGATTAAGCCATGCATGTCTAAGTACACGCCTTAACACGGCTAAACTGCGAATGGCT
CATTAAATCAGTTATGGTTCCTTAGATCGTACAATCCTACTTGGATAACTGTGGCAATTC
TAGAGCTAATACATGCAACACAGCTCCGACCTCGCGGGAAGAGCGCTTTTGTTAGCCCAA
AACCAATGCGTCGACTTCGGTAGGCGCTCACACATGGTGACTCTGGACAACTTTGTGCCG
ATCGCACGGCCTTCGCGCCGGCGACGTATCTTTCAAGTGTCTGCCCTATCAACTTTCGAT
GGTACGTGCTATGCCTACCATGGTGATAACGGGTAACGGGGAATCAGGGTTCGATTCCGG
AGAGGGAGCATGAGATACGGCTACCACATCC
>HOIR5KG01BHQ62__(reversed) rank=0004531 x=495.0 y=604.0 length=444
CAAAGATTAAGCCATGCATGTCTAAGTACATACTTTTACATGGTGAAACCGCGAATGGCT
CATTAAATCAGTTATGGTTCCTTAGATCGTACAATCCTACTTGGATAACTGTGGTAATTC
TAGAGCTAATACATGAAACTGACGCTCCGACCCTCTGGGAAAGAGCGCGTTTATTAGAAC
AAGACCAGTCGGGGTTCTGCCCCGTACGATTGGTGATACTGGATAACTTTGTGCAGATCG
CACGGCCTCGCGCCGGCGACGTATCTTTCAAATGTCTGCCCTATCAACTGTCGATGGTAC
GTGATATGCCTACCATGGTTGTAACGGGTAACGGGGAATCAGGGTTCGATTCCGGAGAGG
GAGCATGAGAAACGGCTACCACATCC
>HOIR5KG01BK01R__(reversed) rank=0004548 x=532.0 y=1789.0 length=444
CAAAGATTAAGCCATGCATGTCTAAGTACATACTTTTACATGGTGAAACCGCGAATGGCT
CATTAAATCAGTTATGGTTCCTTAGATCGTACAATCCTACTTGGATAACTGTGGTAATTC
TAGAGCTAATACATGAAACTGACGCTCCGACCCTCTGGGAAAGAGCGCGTTTATTAGAAC
AAGACCAGTCGGGGTTCTGCCCCGTACGATTGGTGATACTGGATAACTTTGTGCAGATCG
CACGGCCTCGCGCCGGCGACGTATCTTTCAAATGTCTGCCCTATCAACTGTCGATGGTAC
GTGATATGCCTACCATGGTTGTAACGGGTAACGGGGAATCAGGGTTCGATTCCGGAGAGG
GAGCATGAGAAACGGCTACCACATCC
>HOIR5KG01ADDMN rank=0004552 x=35.5 y=941.0 length=444
CAAAGATTAAGCCATGCATGTCTAAGTACATACTTTTACATGGTGAAACCGCGAATGGCT
CATTAAATCAGTTATGGTTCCTTAGATCGTACAATCCTACTTGGATAACTGTGGTAATTC
TAGAGCTAATACATGAAACTGACGCTCCGACCCTCTGGGAAAGAGCGCGTTTATTAGAAC
AAGACCAGTCGGGGTTCTGCCCCGTACGATTGGTGATACTGGATAACTTTGTGCAGATCG
CACGGCCTCGCGCCGGCGACGTATCTTTCAAATGTCTGCCCTATCAACTGTCGATGGTAC
GTGATATGCCTACCATGGTTGTAACGGGTAACGGGGAATCAGGGTTCGATTCCGGAGAGG
GAGCATGAGAAACGGCTACCACATCC
>HOIR5KG01AEU89__(reversed) rank=0004565 x=52.0 y=811.0 length=448
CAAAGATTAAGCCATGCATGTCTAAGTACACGCCTTAACACGGCTAAACTGCGAATGGCT
CATTAAATCAGTTATGGTTCCTTAGATCGTACAATCCTACTTGGATAACTGTGGCAATTC
TAGAGCTAATACATGCAACACAGCTCCGACCTCACGGGAAGAGCGCTTTTGTTAGCCCAA
AACCAACGCGTCGCCTTCGGGCGGCGCTCACTGTGGTGACTCTGGACAACTTTGTGCCGA
TCGCACGGCCCTAGCGCCGGCGACGTATCTTTCAAGTGTCTGCCCTATCAACTTTCGATG
GTACGTGCTATGCCTACCATGGTGATAACGGGTAACGGGGAATCAGGGTTCGATTCCGGA
GAGGGAGCATGAGATACGGCTACCACATCC
>HOIR5KG01AUN38__(reversed) rank=0004574 x=232.0 y=774.0 length=444
CAAAGATTAAGCCATGCATGTCTAAGTACATACTTTTACATGGTGAAACCGCGAATGGCT
CATTAAATCAGTTATGGTTCCTTAGATCGTACAATCCTACTTGGATAACTGTGGTAATTC
TAGAGCTAATACATGAAACTGACGCTCCGACCCTCTGGGAAAGAGCGCGTTTATTAGAAC
AAGACCAGTCGGGGTTCTGCCCCGTACGATTGGTGATACTGGATAACTTTGTGCAGATCG
CACGGCCTCGCGCCGGCGACGTATCTTTCAAATGTCTGCCCTATCAACTGTCGATGGTAC
GTGATATGCCTACCATGGTTGTAACGGGTAACGGGGAATCAGGGTTCGATTCCGGAGAGG
GAGCATGAGAAACGGCTACCACATCC
>HOIR5KG01AW09B__(reversed) rank=0004576 x=259.5 y=525.5 length=444
CAAAGATTAAGCCATGCATGTCTAAGTACATACTTTTACATGGTGAAACCGCGAATGGCT
CATTAAATCAGTTATGGTTCCTTAGATCGTACAATCCTACTTGGATAACTGTGGTAATTC
TAGAGCTAATACATGAAACTGACGCTCCGACCCTCTGGGAAAGAGCGCGTTTATTAGAAC
AAGACCAGTCGGGGTTCTGCCCCGTACGATTGGTGATACTGGATAACTTTGTGCAGATCG
CACGGCCTCGCGCCGGCGACGTATCTTTCAAATGTCTGCCCTATCAACTGTCGATGGTAC
GTGATATGCCTACCATGGTTGTAACGGGTAACGGGGAATCAGGGTTCGATTCCGGAGAGG
GAGCATGAGAAACGGCTACCACATCC
>HOIR5KG01BGF3F__(reversed) rank=0004578 x=480.0 y=1001.5 length=440
CAAAGATTAAGCCATGCAAGTCTAAGTACGAGCTCTCGTACAGCGAAACTGCGAATGGCT
CATTAAATCAGTTATGGTTCATTTGATCGTATGGTTTACTTGGATAACTGTGGTAATTCT
AGAGCTAATACATGCAAACAGCGCCGACTTCGCGGGAGGCGTGCTTTTATCAGACCAAAA
ACCGACCGCGGCTCCGGCCGCGTTCGACTGGTGACTCTGGATAACCTGGCGGATCGCACG
GTCTAGCACCGGCGACGGATCATTCAAGTGTCTGCCCTATCAACTTTCGTCGGTACGGTA
TTCGCCTACCGAGGTTCTTACGGGTAACGGGGAATCAGGGTTCGATTCCGGAGAGGGAGC
CTGAGAAACGGCTACCACATCC
>HOIR5KG01ABJSS__(reversed) rank=0004585 x=14.0 y=1642.0 length=440
CAAAGATTAAGCCATGCAAGTCTAAGTACGAGCTCTCGTACAGCGAAACTGCGAATGGCT
CATTAAATCAGTTATGGTTCATTTGATCGTATGGTTTACTTGGATAACTGTGGTAATTCT
AGAGCTAATACATGCAAACAGCGCCGACTTCGCGGGAGGCGTGCTTTTATCAGACCAAAA
ACCGACCGCGGCTCCGGCCGCGTTCGACTGGTGACTCTGGATAACCTGGCGGATCGCACG
GTCTAGCACCGGCGACGGATCATTCAAGTGTCTGCCCTATCAACTTTCGTCGGTACGGTA
TTCGCCTACCGAGGTTCTTACGGGTAACGGGGAATCAGGGTTCGATTCCGGAGAGGGAGC
CTGAGAAACGGCTACCACATCC
>HOIR5KG01BANXC__(reversed) rank=0004590 x=414.0 y=1550.0 length=441
CAAAGATTAAGCCATGCAAGTCTAAGTACGAGCTCTCGTACAGTGAAACTGCGAATGGCT
CATTAAATCAGTTATGGTTCATTTGATCGTACAGTTTACTTGGATAACTGTGGTAATTCT
AGAGCTAATACATGCGAGAAGCGCCGACCTCGCGGGAGGCGTGCATTTATCAGACCAAAA
ACCGGCCGCGTCTTCGGGCGCGTTCGCCTTGGTGACTCTGGATAACTTTGCGGATCGCAC
GGTCTAGCACCGGCGACGGATCATTCAAGTGTCTGCCCTATCAACTTTCGTCGGTACGGT
ATTTGCCTACCGAGGTTCTTACGGGTGACGGGGAATCAGGGTTCGATTCCGGAGAGGGAG
CCTGAGAAACGGCTACCACATCC
>HOIR5KG01AIGE1__(reversed) rank=0004596 x=93.5 y=267.0 length=441
CAAAGATTAAGCCATGCAAGTCTAAGTACGAGCTCTCGTACAGTGAAACTGCGAATGGCT
CATTAAATCAGTTATGGTTCATTTGATCGTACAGTTTACTTGGATAACTGTGGTAATTCT
AGAGCTAATACATGCGAGAAGCGCCGACCTCGCGGGAGGCGTGCATTTATCAGACCAAAA
ACCGGCCGCGTCTTCGGGCGCGTTCGCCTTGGTGACTCTGGATAACTTTGCGGATCGCAC
GGTCTAGCACCGGCGACGGATCATTCAAGTGTCTGCCCTATCAACTTTCGTCGGTACGGT
ATTTGCCTACCGAGGTTCTTACGGGTGACGGGGAATCAGGGTTCGATTCCGGAGAGGGAG
CCTGAGAAACGGCTACCACATCC
>HOIR5KG01BNHQG__(reversed) rank=0004598 x=560.0 y=2038.0 length=444
CAAAGATTAAGCCATGCATGTCTAAGTACATACTTTTACATGGTGAAACCGCGAATGGCT
CATTAAATCAGTTATGGTTCCTTAGATCGTACAATCCTACTTGGATAACTGTGGTAATTC
TAGAGCTAATACATGAAACTGACGCTCCGACCCTCTGGGAAAGAGCGCGTTTATTAGAAC
AAGACCAGTCGGGGTTCTGCCCCGTACGATTGGTGATACTGGATAACTTTGTGCAGATCG
CACGGCCTCGCGCCGGCGACGTATCTTTCAAATGTCTGCCCTATCAACTGTCGATGGTAC
GTGATATGCCTACCATGGTTGTAACGGGTAACGGGGAATCAGGGTTCGATTCCGGAGAGG
GAGCATGAGATACGGCTACCACATCC
>HOIR5KG01BO5EB__(reversed) rank=0004601 x=579.0 y=1537.0 length=444
CAAAGATTAAGCCATGCATGTCTAAGTACATACTTTTACATGGTGAAACCGCGAATGGCT
CATTAAATCAGTTATGGTTCCTTAGATCGTACAATCCTACTTGGATAACTGTGGTAATTC
TAGAGCTAATACATGAAACTGACGCTCCGACCCTCTGGGAAAGAGCGCGTTTATTAGAAC
AAGACCAGTCGGGGTTCTGCCCCGTACGATTGGTGATACTGGATAACTTTGTGCAGATCG
CACGGCCTCGCGCCGGCGACGTATCTTTCAAATGTCTGCCCTATCAACTGTCGATGGTAC
GTGATATGCCTACCATGGTTGTAACGGGTAACGGGGAATCAGGGTTCGATTCCGGAGAGG
GAGCATGAGAAACGGCTACCACATCC
>HOIR5KG01AMR0S__(reversed) rank=0004613 x=142.0 y=1226.0 length=441
CAAAGATTAAGCCATGCAAGTCTAAGTACGAGCTCTCGTACAGTGAAACTGCGAATGGCT
CATTAAATCAGTTATGGTTCATTTGATCGTACAGTTTACTTGGATAACTGTGGTAATTCT
AGAGCTAATACATGCGAGAAGCGCCGACCTCGCGGGAGGCGTGCATTTATCAGACCAAAA
ACCGGCCGCGTCTTCGGGCGCGTTCGCCTTGGTGACTCTGGATAACTTTGCGGATCGCAC
GGTCTAGCACCGGCGACGGATCATTCAAGTGTCTGCCCTATCAACTTTCGTCGGTACGGT
ATTTGCCTACCGAGGTTCTTACGGGTGACGGGGAATCAGGGTTCGATTCCGGAGAGGGAG
CCTGAGAAACGGCTACCACATCC
>HOIR5KG01AA3UU__(reversed) rank=0004626 x=9.0 y=1460.0 length=445
CAAAGATTAAGCCATGCATGTCTAAGTACATACTTTTACATTGGTGAAACCGCGAATGGC
TCATTAAATCAGTTATGGTTCCTTAGATCGTACAATCCTACTTGGATAACTGTGGTAATT
CTAGAGCTAATACATGAAACTGACGCTCCGACCCTCTGGGAAAGAGCGCGTTTATTAGAA
CAAGACCAGTCGGGGTTCTGCCCCGTACGATTGGTGATACTGGATAACTTTGTGCAGATC
GCACGGCCTCGCGCCGGCGACGTATCTTTCAAATGTCTGCCCTATCAACTGTCGATGGTA
CGTGATATGCCTACCATGGTTGTAACGGGTAACGGGGAATCAGGGTTCGATTCCGGAGAG
GGAGCATGAGAAACGGCTACCACATCC
>HOIR5KG01BIHJO__(reversed) rank=0004627 x=503.5 y=1986.5 length=441
CAAAGATTAAGCCATGCAAGTCTAAGTACGAGCTCTCGTACAGTGAAACTGCGAATGGCT
CATTAAATCAGTTATGGTTCATTTGATCGTACAGTTTACTTGGATAACTGTGGTAATTCT
AGAGCTAATACATGCGAGAAGCGCCGACCTCGCGGGAGGCGTGCATTTATCAGACCAAAA
ACCGGCCGCGTCTTCGGGCGCGTTCGCCTTGGTGACTCTGGATAACTTTGCGGATCGCAC
GGTCTAGCACCGGCGACGGATCATTCAAGTGTCTGCCCTATCAACTTTCGTCGGTACGGT
ATTTGCCTACCGAGGTTCTTACGGGTGACGGGGAATCAGGGTTCGATTCCGGAGAGGGAG
CCTGAGAAACGGCTACCACATCC
>HOIR5KG01ADTSD__(reversed) rank=0004636 x=40.0 y=1403.0 length=444
CAAAGATTAAGCCATGCATGTCTAAGTACATACTTTTACATGGTGAAACCGCGAATGGCT
CATTAAATCAGTTATGGTTCCTTAGATCGTACAATCCTACTTGGATAACTGTGGTAATTC
TAGAGCTAATACATGAAACTGACGCTCCGACCCTCTGGGAAAGAGCGCGTTTATTAGAAC
AAGACCAGTCGGGGTTCTGCCCCGTACGATTGGTGATACTGGATAACTTTGTGCAGATCG
CACGGCCTCGCGCCGGCGACGTATCTTTCAAATGTCTGCCCTATCAACTGTCGATGGTAC
GTGATATGCCTACCATGGTTGTAACGGGTAACGGGGAATCAGGGTTCGATTCCGGAGAGG
GAGCATGAGAAACGGCTACCACATCC
>HOIR5KG01A1MPI__(reversed) rank=0004672 x=311.0 y=1956.0 length=450
CAAAGATTAAGCCATGCATGTCTAAGTACACGCCTTAACACGGCTAAACTGCGAATGGCT
CATTAAATCAGTTATGGTTCCTTAGATCGTACAATCCTACTTGGATAACTGTGGCAATTC
TAGAGCTAATACATGCAACACAGCTCCGACCTCGCGGGAAGAGCGCTTTTGTTAGCCCAA
AACCAATGCGTCGACTTCGGTAGGCGCTCACACATGGTGACTCTGGACAACTTTGTGCCG
ATCGCACGGCCTTCGCGCCGGCGACGTATCTTTCAAGTGTCTGCCCTATCAACTTTCGAT
GGTACGTGCTATGCCTACCATGGTGATAACGGGTAACGGGGAATCAGGGTTCGATTCCGG
AGAGGGAGCATGAGATACGGCTACCACATCC
>HOIR5KG01BL5YZ__(reversed) rank=0004691 x=545.0 y=1577.0 length=439
CAAAGATTAAGCCATGCAAGTCTAAGTACGAGCTCTCGTACAGCGAAACTGCGAATGGCC
CATTAAATCAGTTATGGTTCATTTGATCGTATGGTTTACTTGGATAACTGTGGTAATTCT
AGAGCTAATACATGCAAACAGCGCCGACTTCGCGGGAGGCGTGCTTTTATCAGACCAAAA
CCGACCGCGGCTCCGGCCGCGTTCGACTGGTGACTCTGGATAACCTGGCGGATCGCACGG
TCTAGCACCGGCGACGGATCATTCAAGTGTCTGCCCTATCAACTTTCGTCGGTACGGTAT
TCGCCTACCGAGGTTCTTACGGGTAACGGGGAATCAGGGTTCGATTCCGGAGAGGGAGCC
TGAGAAACGGCTACCACATCC
>HOIR5KG01AML6I__(reversed) rank=0004708 x=140.0 y=1848.0 length=444
CAAAGATTAAGCCATGCATGTCTAAGTACATACTTTTACATGGTGAAACCGCGAATGGCT
CATTAAATCAGTTATGGTTCCTTAGATCGTACAATCCTACTTGGATAACTGTGGTAATTC
TAGAGCTAATACATGAAACTGACGCTCCGACCCTCTGGGAAAGAGCGCGTTTATTAGAAC
AAGACCAGTCGGGGTTCTGCCCCGTACGATTGGTGATACTGGATAACTTTGTGCAGATCG
CACGGCCTCGCGCCGGCGACGTATCTTTCAAATGTCTGCCCTATCAACTGTCGATGGTAC
GTGATATGCCTACCATGGTTGTAACGGGTAACGGGGAATCAGGGTTCGATTCCGGAGAGG
GAGCATGAGAAACGGCTACCACATCC
>HOIR5KG01ARPEH__(reversed) rank=0004716 x=198.0 y=1735.0 length=441
CAAAGATTAAGCCATGCAAGTCTAAGTACGAGCTCTCGTACAGTGAAACTGCGAATGGCT
CATTAAATCAGTTATGGTTCATTTGATCGTACAGTTTACTTGGATAACTGTGGTAATTCT
AGAGCTAATACATGCGAGAAGCGCCGACCTCGCGGGAGGCGTGCATTTATCAGACCAAAA
ACCGGCCGCGTCTTCGGGCGCGTTCGCCTTGGTGACTCTGGATAACTTTGCGGATCGCAC
GGTCTAGCACCGGCGACGGATCATTCAAGTGTCTGCCCTATCAACTTTCGTCGGTACGGT
ATTTGCCTACCGAGGTTCTTACGGGTGACGGGGAATCAGGGTTCGATTCCGGAGAGGGAG
CCTGAGAAACGGCTACCACATCC
>HOIR5KG01AVD44__(reversed) rank=0004726 x=240.0 y=1734.0 length=444
CAAAGATTAAGCCATGCATGTCTAAGTACATACTTTTACATGGTGAAACCGCGAATGGCT
CATTAAATCAGTTATGGTTCCTTAGATCGTACAATCCTACTTGGATAACTGTGGTAATTC
TAGAGCTAATACATGAAACTGACGCTCCGACCCTCTGGGAAAGAGCGCGTTTATTAGAAC
AAGACCAGTCGGGGTTCTGCCCCGTACGATTGGTGATACTGGATAACTTTGTGCAGATCG
CACGGCCTCGCGCCGGCGACGTATCTTTCAAATGTCTGCCCTATCAACTGTCGATGGTAC
GTGATATGCCTACCATGGTTGTAACGGGTAACGGGGAATCAGGGTTCGATTCCGGAGAGG
GAGCATGAGAAACGGCTACCACATCC
>HOIR5KG01A3WG4__(reversed) rank=0004737 x=337.0 y=1430.0 length=444
CAAAGATTAAGCCATGCATGTCTAAGTACATACTTTTACATGGTGAAACCGCGAATGGCT
CATTAAATCAGTTATGGTTCCTTAGATCGTACAATCCTACTTGGATAACTGTGGTAATTC
TAGAGCTAATACATGAAACTGACGCTCCGACCCTCTGGGAAAGAGCGCGTTTATTAGAAC
AAGACCAGTCGGGGTTCTGCCCCGTACGATTGGTGATACTGGATAACTTTGTGCAGATCG
CACGGCCTCGCGCCGGCGACGTATCTTTCAAATGTCTGCCCTATCAACTGTCGATGGTAC
GTGATATGCCTACCATGGTTGTAACGGGTAACGGGGAATCAGGGTTCGATTCCGGAGAGG
GAGCATGAGAAACGGCTACCACATCC
>HOIR5KG01AP32Q__(reversed) rank=0004741 x=180.0 y=1168.5 length=443
CAAAGATTAAGCCATGCATGTCTAAGTACATACCTTAACACGGTGAAACTGCGAATGGCT
CATTAAATCATATGTTATTTCTTAGATCGTACAATCCTACTTGGATAACTGTGGTAATTC
TAGAGCTAATACATGCATCAAAGCTCCGACCTCCGGGGAAGAGCGCTTTTATTAGACCAA
AACCAATCGTCCTCTCGGGGGCGTCCCGTTGGTGACTCTGAATAACTTTAAGCTGATCGC
ATGGCCTCGTGCCGGCGACGTATCTTTCAAGTGTATGCCCTATCAATTGTCGAAGGTAAG
TGACTTGCTTACCTTGATGATAACGGGTAGCGGGGAATCAGGGTTCGATTCCGGAGAGGG
AGCATGAGAAACGGCTACCACATCC
>HOIR5KG01A9E9J__(reversed) rank=0004746 x=400.5 y=1013.5 length=444
CAAAGATTAAGCCATGCATGTCTAAGTACATACTTTTACATGGTGAAACCGCGAATGGCT
CATTAAATCAGTTATGGTTCCTTAGATCGTACAATCCTACTTGGATAACTGTGGTAATTC
TAGAGCTAATACATGAAACTGACGCTCCGACCCTCTGGGAAAGAGCGCGTTTATTAGAAC
AAGACCAGTCGGGGTTCTGCCCCGTACGATTGGTGATACTGGATAACTTTGTGCAGATCG
CACGGCCTCGCGCCGGCGACGTATCTTTCAAATGTCTGCCCTATCAACTGTCGATGGTAC
GTGATATGCCTACCATGGTTGTAACGGGTAACGGGGAATCAGGGTTCGATTCCGGAGAGG
GAGCATGAGAAACGGCTACCACATCC
>HOIR5KG01AQP0I__(reversed) rank=0004763 x=187.0 y=928.5 length=444
CAAAGATTAAGCCATGCATGTCTAAGTACATACTTTTACATGGTGAAACCGCGAATGGCT
CATTAAATCAGTTATGGTTCCTTAGATCGTACAATCCTACTTGGATAACTGTGGTAATTC
TAGAGCTAATACATGAAACTGACGCTCCGACCCTCTGGGAAAGAGCGCGTTTATTAGAAC
AAGACCAGTCGGGGTTCTGCCCCGTACGATTGGTGATACTGGATAACTTTGTGCAGATCG
CACGGCCTCGCGCCGGCGACGTATCTTTCAAATGTCTGCCCTATCAACTGTCGATGGTAC
GTGATATGCCTACCATGGTTGTAACGGGTAACGGGGAATCAGGGTTCGATTCCGGAGAGG
GAGCATGAGAAACGGCTACCACATCC
>HOIR5KG01BTIBK__(reversed) rank=0004781 x=629.0 y=110.0 length=444
CAAAGATTAAGCCATGCATGTCTAAGTACATACTTTTACATGGTGAAACCGCGAATGGCT
CATTAAATCAGTTATGGTTCCTTAGATCGTACAATCCTACTTGGATAACTGTGGTAATTC
TAGAGCTAATACATGAAACTGACGCTCCGACCCTCTGGGAAAGAGCGCGTTTATTAGAAC
AAGACCAGTCGGGGTTCTGCCCCGTACGATTGGTGATACTGGATAACTTTGTGCAGATCG
CACGGCCTCGCGCCGGCGACGTATCTTTCAAATGTCTGCCCTATCAACTGTCGATGGTAC
GTGATATGCCTACCATGGTTGTAACGGGTAACGGGGAATCAGGGTTCGATTCCGGAGAGG
GAGCATGAGAAACGGCTACCACATCC
>HOIR5KG01ACD6G__(reversed) rank=0004782 x=24.0 y=54.5 length=444
CAAAGATTAAGCCATGCATGTCTAAGTACATACTTTTACATGGTGAAACCGCGAATGGCT
CATTAAATCAGTTATGGTTCCTTAGATCGTACAATCCTACTTGGATAACTGTGGTAATTC
TAGAGCTAATACATGAAACTGACGCTCCGACCCTCTGGGAAAGAGCGCGTTTATTAGAAC
AAGACCAGTCGGGGTTCTGCCCCGTACGATTGGTGATACTGGATAACTTTGTGCAGATCG
CACGGCCTCGCGCCGGCGACGTATCTTTCAAATGTCTGCCCTATCAACTGTCGATGGTAC
GTGATATGCCTACCATGGTTGTAACGGGTAACGGGGAATCAGGGTTCGATTCCGGAGAGG
GAGCATGAGAAACGGCTACCACATCC
>HOIR5KG01AU4TQ__(reversed) rank=0004820 x=237.0 y=1948.0 length=443
CAAAGATTAAGCCATGCATGTCTAAGTACATACCTTAACACGGTGAAACTGCGAATGGCT
CATTAAATCATATGTTATTTCTTAGATCGTACAATCCTACTTGGATAACTGTGGTAATTC
TAGAGCTAATACATGCATCAAAGCTCCGACCTCCGGGGAAGAGCGCTTTTATTAGACCAA
AACCAATCGTCCTCTCGGGGGCGTCCCGTTGGTGACTCTGAATAACTTTAAGCTGATCGC
ATGGCCTCGTGCCGGCGACGTATCTTTCAAGTGTATGCCCTATCAATTGTCGAAGGTAAG
TGACTTGCTTACCTTGATGATAACGGGTAGCGGGGAATCAGGGTTCGATTCCGGAGAGGG
AGCATGAGAAACGGCTACCACATCC
>HOIR5KG01AUB1V__(reversed) rank=0004834 x=228.0 y=1521.5 length=444
CAAAGATTAAGCCATGCATGTCTAAGTACATACTTTTACATGGTGAAACCGCGAATGGCT
CATTAAATCAGTTATGGTTCCTTAGATCGTACAATCCTACTTGGATAACTGTGGTAATTC
TAGAGCTAATACATGAAACTGACGCTCCGACCCTCTGGGAAAGAGCGCGTTTATTAGAAC
AAGACCAGTCGGGGTTCTGCCCCGTACGATTGGTGATACTGGATAACTTTGTGCAGATCG
CACGGCCTCGCGCCGGCGACGTATCTTTCAAATGTCTGCCCTATCAACTGTCGATGGTAC
GTGATATGCCTACCATGGTTGTAACGGGTAACGGGGAATCAGGGTTCGATTCCGGAGAGG
GAGCATGAGAAACGGCTACCACATCC
>HOIR5KG01AJIXI__(reversed) rank=0004853 x=105.0 y=1028.5 length=441
CAAAGATTAAGCCATGCAAGTCTAAGTACGAGCTCTCGTACAGTGAAACTGCGAATGGCT
CATTAAATCAGTTATGGTTCATTTGATCGTACAGTTTACTTGGATAACTGTGGTAATTCT
AGAGCTAATACATGCGAGAAGCGCCGACCTCGCGGGAGGCGTGCATTTATCAGACCAAAA
ACCGGCCGCGTCTTCGGGCGCGTTCGCCTTGGTGACTCTGGATAACTTTGCGGATCGCAC
GGTCTAGCACCGGCGACGGATCATTCAAGTGTCTGCCCTATCAACTTTCGTCGGTACGGT
ATTTGCCTACCGAGGTTCTTACGGGTGACGGGGAATCAGGGTTCGATTCCGGAGAGGGAG
CCTGAGAAACGGCTACCACATCC
>HOIR5KG01A3PZD__(reversed) rank=0004858 x=335.5 y=1207.0 length=444
CAAAGATTAAGCCATGCATGTCTAAGTACATACTTTTACATGGTGAAACCGCGAATGGCT
CATTAAATCAGTTATGGTTCCTTAGATCGTACAATCCTACTTGGATAACTGTGGTAATTC
TAGAGCTAATACATGAAACTGACGCTCCGACCCTCTGGGAAAGAGCGCGTTTATTAGAAC
AAGACCAGTCGGGGTTCTGCCCCGTACGATTGGTGATACTGGATAACTTTGTGCAGATCG
CACGGCCTCGCGCCGGCGACGTATCTTTCAAATGTCTGCCCTATCAACTGTCGATGGTAC
GTGATATGCCTACCATGGTTGTAACGGGTAACGGGGAATCAGGGTTCGATTCCGGAGAGG
GAGCATGAGAAACGGCTACCACATCC
>HOIR5KG01AHXE1__(reversed) rank=0004861 x=87.0 y=219.0 length=445
CAAAGATTAAGCCATGCATGTCTAAGTACATACTTTTACATGGTGAAACCGCGAATGGCT
CATTAAATCAGTTATGGTTCCTTAGATCGTACAATCCTACTTGGATAACTGTGGTAATTC
TAGAGCTAATACATGAAACTGACGCTCCGAACCCTCTGGGAAAGAGCGCGTTTATTAGAA
CAAGACCAGTCGGGGTTCTGCCCCGTACGATTGGTGATACTGGATAACTTTGTGCAGATC
GCACGGCCTCGCGCCGGCGACGTATCTTTCAAATGTCTGCCCTATCAACTGTCGATGGTA
CGTGATATGCCTACCATGGTTGTAACGGGTAACGGGGAATCAGGGTTCGATTCCGGAGAG
GGAGCATGAGAAACGGCTACCACATCC
>HOIR5KG01BEO5H__(reversed) rank=0004871 x=460.5 y=1347.0 length=444
CAAAGATTAAGCCATGCATGTCTAAGTACATACTTTTACATGGTGAAACCGCGAATGGCT
CATTAAATCAGTTATGGTTCCTTAGATCGTACAATCCTACTTGGATAACTGTGGTAATTC
TAGAGCTAATACATGAAACTGACGCTCCGACCCTCTGGGAAAGAGCGCGTTTATTAGAAC
AAGACCAGTCGGGGTTCTGCCCCGTACGATTGGTGATACTGGATAACTTTGTGCAGATCG
CACGGCCTCGCGCCGGCGACGTATCTTTCAAATGTCTGCCCTATCAACTGTCGATGGTAC
GTGATATGCCTACCATGGTTGTAACGGGTAACGGGGAATCAGGGTTCGATTCCGGAGAGG
GAGCATGAGAAACGGCTACCACATCC
>HOIR5KG01BYZIC rank=0004872 x=691.0 y=1714.0 length=444
CAAAGATTAAGCCATGCATGTCTAAGTACATACTTTTACATGGTGAAACCGCGAATGGCT
CATTAAATCAGTTATGGTTCCTTAGATCGTACAATCCTACTTGGATAACTGTGGTAATTC
TAGAGCTAATACATGAAACTGACGCTCCGACCCTCTGGGAAAGAGCGCGTTTATTAGAAC
AAGACCAGTCGGGGTTCTGCCCCGTACGATTGGTGATACTGGATAACTTTGTGCAGATCG
CACGGCCTCGCGCCGGCGACGTATCTTTCAAATGTCTGCCCTATCAACTGTCGATGGTAC
GTGATATGCCTACCATGGTTGTAACGGGTAACGGGGAATCAGGGTTCGATTCCGGAGAGG
GAGCATGAGAAACGGCTACCACATCC
>HOIR5KG01B0W45__(reversed) rank=0004907 x=713.0 y=1847.0 length=441
CAAAGATTAAGCCATGCAAGTCTAAGTACGAGCTCTCGTACAGTGAAACTGCGAATGGCT
CATTAAATCAGTTATGGTTCATTTGATCGTACAGTTTACTTGGATAACTGTGGTAATTCT
AGAGCTAATACATGCGAGAAGCGCCGACCTCGCGGGAGGCGTGCATTTATCAGACCAAAA
ACCGGCCGCGTCTTCGGGCGCGTTCGCCTTGGTGACTCTGGATAACTTTGCGGATCGCAC
GGTCTAGCACCGGCGACGGATCATTCAAGTGTCTGCCCTATCAACTTTCGTCGGTACGGT
ATTTGCCTACCGAGGTTCTTACGGGTGACGGGGAATCAGGGTTCGATTCCGGAGAGGGAG
CCTGAGAAACGGCTACCACATCC
>HOIR5KG01AECEE__(reversed) rank=0004911 x=46.0 y=948.0 length=444
CAAAGATTAAGCCATGCATGTCTAAGTACATACTTTTACATGGTGAAACCGCGAATGGCT
CATTAAATCAGTTATGGTTCCTTAGATCGTACAATCCTACTTGGATAACTGTGGTAATTC
TAGAGCTAATACATGAAACTGACGCTCCGACCCTCTGGGAAAGAGCGCGTTTATTAGAAC
AAGACCAGTCGGGGTTCTGCCCCGTACGATTGGTGATACTGGATAACTTTGTGCAGATCG
CACGGCCTCGCGCCGGCGACGTATCTTTCAAATGTCTGCCCTATCAACTGTCGATGGTAC
GTGATATGCCTACCATGGTTGTAACGGGTAACGGGGAATCAGGGTTCGATTCCGGAGAGG
GAGCATGAGAAACGGCTACCACATCC
>HOIR5KG01BMKMC__(reversed) rank=0004929 x=550.0 y=82.0 length=441
CAAAGATTAAGCCATGCAAGTCTAAGTACGAGCTCTCGTACAGTGAAACTGCGAATGGCT
CATTAAATCAGTTATGGTTCATTTGATCGTACAGTTTACTTGGATAACTGTGGTAATTCT
AGAGCTAATACATGCGAGAAGCGCCGACCTCGCGGGAGGCGTGCATTTATCAGACCAAAA
ACCGGCCGCGTCTTCGGGCGCGTTCGCCTTGGTGACTCTGGATAACTTTGCGGATCGCAC
GGTCTAGCACCGGCGACGGATCATTCAAGTGTCTGCCCTATCAACTTTCGTCGGTACGGT
ATTTGCCTACCGAGGTTCTTACGGGTGACGGGGAATCAGGGTTCGATTCCGGAGAGGGAG
CCTGAGAAACGGCTACCACATCC
>HOIR5KG01AH3SL__(reversed) rank=0004939 x=89.0 y=291.0 length=445
CAAAGATTAAGCCATGCATGTCTAAGTACATACTTTTACATGGTGAAACCGCGAATGGCT
CATTAAATCAGTTATGGTTCCTTAGATCGTACAATCCTACTTGGATAACTGTGGTAATTC
TAGAGCTAATACATGAAAAAGGTCTCCGACCTGACGGAAAGAGAGCGTTTATTACAACAA
GACCAGTCGGGGTCGCAAGGCCCCGTCATATTGGTGAAACTGAATAACTTTGTGCAGATC
GCACGGCCTCGCGCCGGCGACAAATCTTTCAAATGTCTGCCCTATCAACTGACGATGGTA
CGTGATATGCCTACCATGGTTGTAACGGGTAACGGAGAATCAGGGTTCGATTCCGGAGAG
GGAGCATGAGAAACGGCTACCACATCC
>HOIR5KG01AD8WM__(reversed) rank=0004941 x=45.0 y=516.0 length=443
CAAAGATTAAGCCATGCATGTCTAAGTACATACCTTAACACGGTGAAACTGCGAATGGCT
CATTAAATCATATGTTATTTCTTAGATCGTACAATCCTACTTGGATAACTGTGGTAATTC
TAGAGCTAATACATGCATCAAAGCTCCGACCTCCGGGGAAGAGCGCTTTTATTAGACCAA
AACCAATCGTCCTCTCGGGGGCGTCCCGTTGGTGACTCTGAATAACTTTAAGCTGATCGC
ATGGCCTCGTGCCGGCGACGTATCTTTCAAGTGTATGCCCTATCAATTGTCGAAGGTAAG
TGACTTGCTTACCTTGATGATAACGGGTAGCGGGGAATCAGGGTTCGATTCCGGAGAGGG
AGCATGAGAAACGGCTACCACATCC
>HOIR5KG01AH1LV__(reversed) rank=0004942 x=88.0 y=1553.5 length=444
CAAAGATTAAGCCATGCATGTCTAAGTACATACTTTTACATGGTGAAACCGCGAATGGCT
CATTAAATCAGTTATGGTTCCTTAGATCGTACAATCCTACTTGGATAACTGTGGTAATTC
TAGAGCTAATACATGAAACTGACGCTCCGACCCTCTGGGAAAGAGCGCGTTTATTAGAAC
AAGACCAGTCGGGGTTCTGCCCCGTACGATTGGTGATACTGGATAACTTTGTGCAGATCG
CACGGCCTCGCGCCGGCGACGTATCTTTCAAATGTCTGCCCTATCAACTGTCGATGGTAC
GTGATATGCCTACCATGGTTGTAACGGGTAACGGGGAATCAGGGTTCGATTCCGGAGAGG
GAGCATGAGAAACGGCTACCACATCC
>HOIR5KG01BDDZ2__(reversed) rank=0004950 x=445.5 y=1680.0 length=443
CAAAGATTAAGCCATGCATGTCTAAGTACATACCTTAACACGGTGAAACTGCGAATGGCT
CATTAAATCATATGTTATTTCTTAGATCGTACAATCCTACTTGGATAACTGTGGTAATTC
TAGAGCTAATACATGCATCAAAGCTCCGACCTCCGGGGAAGAGCGCTTTTATTAGACCAA
AACCAATCGTCCTCTCGGGGGCGTCCCGTTGGTGACTCTGAATAACTTTAAGCTGATCGC
ATGGCCTCGTGCCGGCGACGTATCTTTCAAGTGTATGCCCTATCAATTGTCGAAGGTAAG
TGACTTGCTTACCTTGATGATAACGGGTAGCGGGGAATCAGGGTTCGATTCCGGAGAGGG
AGCATGAGAAACGGCTACCACATCC
>HOIR5KG01A734B__(reversed) rank=0004971 x=385.0 y=1353.0 length=444
CAAAGATTAAGCCATGCATGTCTAAGTACATACTTTTACATGGTGAAACCGCGAATGGCT
CATTAAATCAGTTATGGTTCCTTAGATCGTACAATCCTACTTGGATAACTGTGGTAATTC
TAGAGCTAATACATGAAACTGACGCTCCGACCCTCTGGGAAAGAGCGCGTTTATTAGAAC
AAGACCAGTCGGGGTTCTGCCCCGTACGATTGGTGATACTGGATAACTTTGTGCAGATCG
CACGGCCTCGCGCCGGCGACGTATCTTTCAAATGTCTGCCCTATCAACTGTCGATGGTAC
GTGATATGCCTACCATGGTTGTAACGGGTAACGGGGAATCAGGGTTCGATTCCGGAGAGG
GAGCATGAGAAACGGCTACCACATCC
>HOIR5KG01AC3HK__(reversed) rank=0005031 x=32.0 y=86.5 length=441
CAAAGATTAAGCCATGCAAGTCTAAGTACGAGCTCTCGTACAGCGAAACTGCGAATGGCT
CATTAAATCAGTTATGGTTCATTTGATCGTACAGTTTACTTGGATAACTGTGGTAATTCT
AGAGCTAATACATGCGAGAAGCGCCGACCTCGCGGGAGGCGTGCATTTATCAGACCAAAA
ACCGGCCGCGTCTTCGGGCGCGTTCGCCTTGGTGACTCTGGATAACTTTGCGGATCGCAC
GGTCTAGCACCGGCGACGGATCATTCAAGTGTCTGCCCTATCAACTTTCGTCGGTACGGT
ATTTGCCTACCGAGGTTCTTACGGGTGACGGGGAATCAGGGTTCGATTCCGGAGAGGGAG
CCTGAGAAACGGCTACCACATCC
>HOIR5KG01AMBQ0__(reversed) rank=0005123 x=137.0 y=618.5 length=443
CAAAGATTAAGCCATGCATGTCTAAGTACATACCTTAACACGGTGAAACTGCGAATGGCT
CATTAAATCATATGTTATTTCTTAGATCGTACAATCCTACTTGGATAACTGTGGTAATTC
TAGAGCTAATACATGCATCAAAGCTCCGACCTCCGGGGAAGAGCGCTTTTATTAGACCAA
AACCAATCGTCCTCTCGGGGGCGTCCCGTTGGTGACTCTGAATAACTTTAAGCTGATCGC
ATGGCCTCGTGCCGGCGACGTATCTTTCAAGTGTATGCCCTATCAATTGTCGAAGGTAAG
TGACTTGCTTACCTTGATGATAACGGGTAGCGGGGAATCAGGGTTCGATTCCGGAGAGGG
AGCATGAGAAACGGCTACCACATCC
>HOIR5KG01AFUEK__(reversed) rank=0005126 x=63.0 y=1306.0 length=440
CAAAGATTAAGCCATGCAAGTCTAAGTACGAGCTCTCGTACAGCGAAACTGCGAATGGCT
CATTAAATCAGTTATGGTTCATTTGATCGTATGGTTTACTTGGATAACTGTGGTAATTCT
AGAGCTAATACATGCAAACAGCGCCGACTTCGCGGGAGGCGTGCTTTTATCAGACCAAAA
ACCGACCGCGGCTCCGGCCGCGTTCGACTGGTGACTCTGGATAACCTGGCGGATTGCACG
GTCTAGCACCGGCGACGGATCATTCAAGTGTCTGCCCTATCAACTTTCGTCGGTACGGTA
TTCGCCTACCGAGGTTCTTACGGGTAACGGGGAATCAGGGTTCGATTCCGGAGAGGGAGC
CTGAGAAACGGCTACCACATCC
>HOIR5KG01A562G__(reversed) rank=0005135 x=363.0 y=1974.5 length=444
ACAAAGATTAAGCCATGCATGTCTAAGTACATACCTTAACACGGTGAAACTGCGAATGGC
TCATTAAATCATATGTTATTTCTTAGATCGTACAATCCTACTTGGATAACTGTGGTAATT
CTAGAGCTAATACATGCATCAAAGCTCCGACCTCCGGGGAAGAGCGCTTTTATTAGACCA
AAACCAATCGTCCTCTCGGGGGCGTCCCGTTGGTGACTCTGAATAACTTTAAGCTGATCG
CATGGCCTCGTGCCGGCGACGTATCTTTCAAGTGTATGCCCTATCAATTGTCGAAGGTAA
GTGACTTGCTTACCTTGATGATAACGGGTAGCGGGGAATCAGGGTTCGATTCCGGAGAGG
GAGCATGAGAAACGGCTACCACATCC
>HOIR5KG01BCT53__(reversed) rank=0005155 x=439.0 y=553.5 length=443
CAAAGATTAAGCCATGCATGTCTAAGTACATACCTTAACACGGTGAAACTGCGAATGGCT
CATTAAATCATATGTTATTTCTTAGATCGTACAATCCTACTTGGATAACTGTGGTAATTC
TAGAGCTAATACATGCATCAAAGCTCCGACCTCCGGGGAAGAGCGCTTTTATTAGACCAA
AACCAATCGTCCTCTCGGGGGCGTCCCGTTGGTGACTCTGAATAACTTTAAGCTGATCGC
ATGGCCTCGTGCCGGCGACGTATCTTTCAAGTGTATGCCCTATCAATTGTCGAAGGCAAG
TGACTTGCTTACCTTGATGATAACGGGTAGCGGGGAATCAGGATTCGATTCCGGAGAGGG
AGCATGAGAAACGGCTACCACATCC
>HOIR5KG01BN8WG__(reversed) rank=0005172 x=569.0 y=382.5 length=444
CAAAGATTAAGCCATGCATGTCTAAGTACATACTTTTACATGGTGAAACCGCGAATGGCT
CATTAAATCAGTTATGGTTCCTTAGATCGTACAATCCTACTTGGATAACTGTGGTAATTC
TAGAGCTAATACATGAAACTGACGCTCCGACCCTCTGGGAAAGAGCGCGTTTATTAGAAC
AAGACCAGTCGGGGTTCTGCCCCGTACGATTGGTGATACTGGATAACTTTGTGCAGATCG
CACGGCCTCGCGCCGGCGACGTATCTTTCAAATGTCTGCCCTATCAACTGTCGATGGTAC
GTGATATGCCTACCATGGTTGTAACGGGTAACGGGGAATCAGGGTTCGATTCCGGAGAGG
GAGCATGAGAAACGGCTACCACATCC
>HOIR5KG01BZ7OF__(reversed) rank=0005176 x=705.0 y=1613.5 length=441
CAAAGATTAAGCCATGCAAGTCTAAGTACGAGCTCTCGTACAGTGAAACTGCGAATGGCT
CATTAAATCAGTTATGGTTCATTTGATCGTACAGTTTACTTGGATAACTGTGGTAATTCT
AGAGCTAATACATGCGAGAAGCGCCGACCTCGCGGGAGGCGTGCATTTATCAGACCAAAA
ACCGGCCGCGTCTTCGGGCGCGTTCGCCTTGGTGACTCTGGATAACTTTGCGGATCGCAC
GGTCTAGCACCGGCGACGGATCATTCAAGTGTCTGCCCTATCAACTTTCGTCGGTACGGT
ATTTGCCTACCGAGGTTCTTACGGGTGACGGGGAATCAGGGTTCGATTCCGGAGAGGGAG
CCTGGGAAACGGCTACCACATCC
>HOIR5KG01AO462__(reversed) rank=0005185 x=169.0 y=1020.5 length=449
CAAAGATTAAGCCATGCATGTCTAAGTACACGCCTTAACACGGCTAAACTGCGAATGGCT
CATTAAATCAGTTATGGTTCCTTAGATCGTACAATCCTACTTGGATAACTGTGGCAATTC
TAGAGCTAATACATGCAACACAGCTCCGACCTCGCGGGAAGAGCGCTTTTGTTAGCCCAA
AACCAATGCGTCGACTTCGGTAGGCGCTCACACATGGTGACTCTGGACAACTTTGTGCCG
ATCGCACGGCCTTCGCGCCGGCGACGTATCTTTCAAGTGTCTGCCCTATCAACTTTCGAT
GGTACGTGCTATGCCTACCATGGTGATAACGGGTAACGGGGAATCAGGGTTCGATTCCGG
AGAGGGAGCATGAGATACGGCTACCACATCC
>HOIR5KG01AKWZZ__(reversed) rank=0005188 x=121.0 y=381.0 length=443
CAAAGATTAAGCCATGCATGTCTAAGTACATACCTTAACACGGTGAAACTGCGAATGGCT
CATTAAATCATATGTTATTTCTTAGATCGTACAATCCTACTTGGATAACTGTGGTAATTC
TAGAGCTAATACATGCATCAAAGCTCCGACCTCCGGGGAAGAGCGCTTTTATTAGACCAA
AACCAATCGTCCTCTCGGGGGCGTCCCGTTGGTGACTCTGAATAACTTTAAGCTGATCGC
ATGGCCTCGTGCCGGCGACGTATCTTTCAAGTGTATGCCCTATCAATTGTCGAAGGTAAG
TGACTTGCTTACCTTGATGATAACGGGTAGCGGGGAATCAGGGTTCGATTCCGGAGAGGG
AGCATGAGAAACGGCTACCACATCC
>HOIR5KG01BLPH0__(reversed) rank=0005190 x=540.0 y=710.0 length=441
CAAAGATTAAGCCATGCAAGTCTAAGTACGAGCTCTCGTACAGTGAAACTGCGAATGGCT
CATTAAATCAGTTATGGTTCATTTGATCGTACAGTTTACTTGGATAACTGTGGTAATTCT
AGAGCTAATACATGCGAGAAGCGCCGACCTCGCGGGAGGCGTGCATTTATCAGACCAAAA
ACCGGCCGCGTCTTCGGGCGCGTTCGCCTTGGTGACTCTGGATAACTTTGCGGATCGCAC
GGTCTAGCACCGGCGACGGATCATTCAAGTGTCTGCCCTATCAACTTTCGTCGGTACGGT
ATTTGCCTACCGAGGTTCTTACGGGTGACGGGGAATCAGGGTTCGATTCCGGAGAGGGAG
CCTGAGAAACGGCTACCACATCC
>HOIR5KG01AWPBL__(reversed) rank=0005201 x=255.0 y=1439.0 length=444
CAAAGATTAAGCCATGCATGTCTAAGTACATACTTTTACATGGTGAAACCGCGAATGGCT
CATTAAATCAGTTATGGTTCCTTAGATCGTACAATCCTACTTGGATAACTGTGGTAATTC
TAGAGCTAATACATGAAACTGACGCTCCGACCCTCTGGGAAAGAGCGCGTTTATTAGAAC
AAGACCAGTCGGGGTTCTGCCCCGTACGATTGGTGATACTGGATAACTTTGTGCAGATCG
CACGGCCTCGCGCCGGCGACGTATCTTTCAAATGTCTGCCCTATCAACTGTCGATGGTAC
GTGATATGCCTACCATGGTTGTAACGGGTAACGGGGAATCAGGGTTCGATTCCGGAGAGG
GAGCATGAGAAACGGCTACCACATCC
>HOIR5KG01BEFBB__(reversed) rank=0005212 x=457.0 y=885.5 length=444
CAAAGATTAAGCCATGCATGTCTAAGTACATACTTTTACATGGTGAAACCGCGAATGGCT
CATTAAATCAGTTATGGTTCCTTAGATCGTACAATCCTACTTGGATAACTGTGGTAATTC
TAGAGCTAATACATGAAACTGACGCTCCGACCCTCTGGGAAAGAGCGCGTTTATTAGAAC
AAGACCAGTCGGGGTTCTGCCCCGTACGATTGGTGATACTGGATAACTTTGTGCAGATCG
CACGGCCTCGCGCCGGCGACGTATCTTTCAAATGTCTGCCCTATCAACTGTCGATGGTAC
GTGATATGCCTACCATGGTTGTAACGGGTAACGGGGAATCAGGGTTCGATTCCGGAGAGG
GAGCATGAGAAACGGCTACCACATCC
>HOIR5KG01AI6SF__(reversed) rank=0005226 x=101.5 y=1677.0 length=449
CAAAGATTAAGCCATGCATGTCTAAGTACACGCCTTAACACGGCTAAACTGCGAATGGCT
CATTAAATCAGTTATGGTTCCTTAGATCGTACAATCCTACTTGGATAACTGTGGCAATTC
TAGAGCTAATACATGCAACACAGCTCCGACCTCGCGGGAAGAGCGCTTTTGTTAGCCCAA
AACCAATGCGTCGACTTCGGTAGGCGCTCACACATGGTGACTCTGGACAACTTTGTGCCG
ATCGCACGGCCTTCGCGCCGGCGACGTATCTTTCAAGTGTCTGCCCTATCAACTTTCGAT
GGTACGTGCTATGCCTACCATGGTGATAACGGGTAACGGGGAATCAGGGTTCGATTCCGG
AGAGGGAGCATGAGATACGGCTACCACATCC
>HOIR5KG01BNGQT__(reversed) rank=0005260 x=560.5 y=755.0 length=444
CAAAGATTAAGCCATGCATGTCTAAGTACATACTTTTACATGGTGAAACCGCGAATGGCT
CATTAAATCAGTTATGGTTCCTTAGATCGTACAATCCTACTTGGATAACTGTGGTAATTC
TAGAGCTAATACATGAAACTGACGCTCCGACCCTCTGGGAAAGAGCGCGTTTATTAGAAC
AAGACCAGTCGGGGTTCTGCCCCGTACGATTGGTGATACTGGATAACTTTGTGCAGATCG
CACGGCCTCGCGCCGGCGACGTATCTTTCAAATGTCTGCCCTATCAACTGTCGATGGTAC
GTGATATGCCTACCATGGTTGTAACGGGTAACGGGGAATCAGGGTTCGATTCCGGAGAGG
GAGCATGAGAAACGGCTACCACATCC
>HOIR5KG01ABDNE__(reversed) rank=0005284 x=12.0 y=1864.0 length=443
CAAAGATTAAGCCATGCATGTCTAAGTACATACCTTAACACGGTGAAACTGCGAATGGCT
CATTAAATCATATGTTATTTCTTAGATCGTACAATCCTACTTGGATAACTGTGGTAATTC
TAGAGCTAATACATGCATCAAAGCTCCGACCTCCGGGGAAGAGCGCTTTTATTAGACCAA
AACCAATCGTCCTCTCGGGGGCGTCCCGTTGGTGACTCTGAATAACTTTAAGCTGATCGC
ATGGCCTCGTGCCGGCGACGTATCTTTCAAGTGTATGCCCTATCAATTGTCGAAGGTAAG
TGACTTGCTTACCTTGATGATAACGGGTAGCGGGGAATCAGGGTTCGATTCCGGAGAGGG
AGCATGAGAAACGGCTACCACATCC
>HOIR5KG01AGGXX__(reversed) rank=0005293 x=70.0 y=1843.5 length=444
CAAAGATTAAGCCATGCATGTCTAAGTACATACTTTTACATGGTGAAACCGCGAATGGCT
CATTAAATCAGTTATGGTTCCTTAGATCGTACAATCCTACTTGGATAACTGTGGTAATTC
TAGAGCTAATACATGAAACTGACGCTCCGACCCTCTGGGAAAGAGCGCGTTTATTAGAAC
AAGACCAGTCGGGGTTCTGCCCCGTACGATTGGTGATACTGGATAACTTTGTGCAGATCG
CACGGCCTCGCGCCGGCGACGTATCTTTCAAATGTCTGCCCTATCAACTGTCGATGGTAC
GTGATATGCCTACCATGGTTGTAACGGGTAACGGGGAATCAGGGTTCGATTCCGGAGAGG
GAGCATGAGAAACGGCTACCACATCC
>HOIR5KG01B0P6W__(reversed) rank=0005322 x=711.0 y=1030.0 length=444
CAAAGATTAAGCCATGCATGTCTAAGTACATACTTTTACATGGTGAAACCGCGAATGGCT
CATTAAATCAGTTATGGTTCCTTAGATCGTACAATCCTACTTGGATAACTGTGGTAATTC
TAGAGCTAATACATGAAACTGACGCTCCGACCCTCTGGGAAAGAGCGCGTTTATTAGAAC
AAGACCAGTCGGGGTTCTGCCCCGTACGATTGGTGATACTGGATAACTTTGTGCAGATCG
CACGGCCTCGCGCCGGCGACGTATCTTTCAAATGTCTGCCCTATCAACTGTCGATGGTAC
GTGATATGCCTACCATGGTTGTAACGGGTAACGGGGAATCAGGGTTCGATTCCGGAGAGG
GAGCATGAGAAACGGCTACCACATCC
>HOIR5KG01A62OW__(reversed) rank=0005328 x=373.0 y=1998.0 length=440
CAAAGATTAAGCCATGCAAGTCTAAGTACGAGCTCTCGTACAGCGAAACTGCGAATGGCT
CATTAAATCAGTTATGGTTCATTTGATCGTATGGTTTACTTGGATAACTGTGGTAATTCT
AGAGCTAATACATGCAAACAGCGCCGACTTCGCGGGAGGCGTGCTTTTATCAGACCAAAA
ACCGACCGCGGCTCCGGCCGCGTTCGACTGGTGACTCTGGATAACCTGGCGGATCGCACG
GTCTAGCACCGGCGACGGATCATTCAAGTGTCTGCCCTATCAACTTTCGTCGGTACGGTA
TTCGCCTACCGAGGTTCTTACGGGTAACGGGGAATCAGGGTTCGATTCCGGAGAGGGAGC
CTGAGAAACGGCTACCACATCC
>HOIR5KG01AZYBC__(reversed) rank=0005334 x=292.0 y=1510.5 length=444
CAAAGATTAAGCCATGCATGTCTAAGTACATACTTTTACATGGTGAAACCGCGAATGGCT
CATTAAATCAGTTATGGTTCCTTAGATCGTACAATCCTACTTGGATAACTGTGGTAATTC
TAGAGCTAATACATGAAACTGACGCTCCGACCCTCTGGGAAAGAGCGCGTTTATTAGAAC
AAGACCAGTCGGGGTTCTGCCCCGTACGATTGGTGATACTGGATAACTTTGTGCAGATCG
CACGGCCTCGCGCCGGCGACGTATCTTTCAAATGTCTGCCCTATCAACTGTCGATGGTAC
GTGATATGCCTACCATGGTTGTAACGGGTAACGGGGAATCAGGGTTCGATTCCGGAGAGG
GAGCATGAGAAACGGCTACCACATCC
>HOIR5KG01AFG1A__(reversed) rank=0005335 x=59.0 y=364.0 length=444
CAAAGATTAAGCCATGCATGTCTAAGTACATACTTTTACATGGTGAAACCGCGAATGGCT
CATTAAATCAGTTATGGTTCCTTAGATCGTACAATCCTACTTGGATAACTGTGGTAATTC
TAGAGCTAATACATGAAACTGACGCTCCGACCCTCTGGGAAAGAGCGCGTTTATTAGAAC
AAGACCAGTCGGGGTTCTGCCCCGTACGATTGGTGATACTGGATAACTTTGTGCAGATCG
CACGGCCTCGCGCCGGCGACGTATCTTTCAAATGTCTGCCCTATCAACTGTCGATGGTAC
GTGATATGCCTACCATGGTTGTAACGGGTAACGGGGAATCAGGGTTCGATTCCGGAGAGG
GAGCATGAGAAACGGCTACCACATCC
>HOIR5KG01BQGZA__(reversed) rank=0005336 x=594.0 y=1764.0 length=441
CAAAGATTAAGCCATGCAAGTCTAAGTACGAGCTCTCGTACAGTGAAACTGCGAATGGCT
CATTAAATCAGTTATGGTTCATTTGATCGTACAGTTTACTTGGATAACTGTGGTAATTCT
AGAGCTAATACATGCGAGAAGCGCCGACCTCGCGGGAGGCGTGCATTTATCAGACCAAAA
ACCGGCCGCGTCTTCGGGCGCGTTCGCCTTGGTGACTCTGGATAACTTTGCGGATCGCAC
GGTCTAGCACCGGCGACGGATCATTCAAGTGTCTGCCCTATCAACTTTCGTCGGTACGGT
ATTTGCCTACCGAGGTTCTTACGGGTGACGGGGAATCAGGGTTCGATTCCGGAGAGGGAG
CCTGAGAAACGGCTACCACATCC
>HOIR5KG01A9L6U__(reversed) rank=0005346 x=402.0 y=1796.0 length=440
CAAAGATTAAGCCATGCAAGTCTAAGTACGAGCTCTCGTACAGTGAAACTGCGAATGGCT
CATTAAATCAGTTATGGTTCATTTGATCGTACAGTTTACTTGGATAACTGTGGTAATTCT
AGAGCTAATACATGCGAGAAGCGCCGACCTCGCGGGAGGCGTGCATTTATCAGACCAAAA
CCGGCCGCGTCTTCGGGCGCGTTCGCCTTGGTGACTCTGGATAACTTTGCGGATCGCACG
GTCTAGCACCGGCGACGGATCATTCAAGTGTCTGCCCTATCAACTTTCGTCGGTACGGTA
TTTGCCTACCGAGGTTCTTACGGGTGACGGGGAATCAGGGTTCGATTCCGGAGAGGGAGC
CTGGGAAACGGCTACCACATCC
>HOIR5KG01ALF4I__(reversed) rank=0005360 x=127.0 y=592.0 length=444
CAAAGATTAAGCCATGCATGTCTAAGTACATACTTTTACATGGTGAAACCGCGAATGGCT
CATTAAATCAGTTATGGTTCCTTAGATCGTACAATCCTACTTGGATAACTGTGGTAATTC
TAGAGCTAATACATGAAACTGACGCTCCGACCCTCTGGGAAAGAGCGCGTTTATTAGAAC
AAGACCAGTCGGGGTTCTGCCCCGTACGATTGGTGATACTGGATAACTTTGTGCAGATCG
CACGGCCTCGCGCCGGCGACGTATCTTTCAAATGTCTGCCCTATCAACTGTCGATGGTAC
GTGATATGCCTACCATGGTTGTAACGGGTAACGGGGAATCAGGGTTCGATTCCGGAGAGG
GAGCATGAGAAACGGCTACCACATCC
>HOIR5KG01AYPOY__(reversed) rank=0005364 x=278.0 y=1024.0 length=443
CAAAGATTAAGCCATGCATGTCTAAGTACATACCTTAACACGGTGAAACTGCGAATGGCT
CATTAAATCATATGTTATTTCTTAGATCGTACAATCCTACTTGGATAACTGTAGTAATTC
TAGAGCTAATACATGCATCAAAGCTCCGACCTCCGGGGAAGAGCGCTTTTATTAGACCAA
AACCAATCGTCCTCTCGGGGGCGTCCCGTTGGTGACTCTGAATAACTTTAAGCTGATCGC
ATGGCCTCGTGCCGGCGACGTATCTTTCAAGTGTATGCCCTATCAATTGTCGAAGGTAAG
TGACTTGCTTACCTTGATGATAACGGGTAGTGGGGAATCAGGGTTCGATTCCGGAGAGGG
AGCATGAGAAACGGCTACCACATCC
>HOIR5KG01ACLQK__(reversed) rank=0005374 x=26.0 y=1658.0 length=444
CAAAGATTAAGCCATGCATGTCTAAGTACATACTTTTACATGGTGAAACCGCGAATGGCT
CATTAAATCAGTTATGGTTCCTTAGATCGTACAATCCTACTTGGATAACTGTGGTAATTC
TAGAGCTAATACATGAAACTGACGCTCCGACCCTCTGGGAAAGAGCGCGTTTATTAGAAC
AAGACCAGTCGGGGTTCTGCCCCGTACGATTGGTGATACTGGATAACTTTGTGCAGATCG
CACGGCCTCGCGCCGGCGACGTATCTTTCAAATGTCTGCCCTATCAACTGTCGATGGTAC
GTGATATGCCTACCATGGTTGTAACGGGTAACGGGGAATCAGGGTTCGATTCCGGAGAGG
GAGCATGAGAAACGGCTACCACATCC
>HOIR5KG01BH4OT__(reversed) rank=0005392 x=499.0 y=1707.0 length=444
CAAAGATTAAGCCATGCATGTCTAAGTACATACTTTTACATGGTGAAACCGCGAATGGCT
CATTAAATCAGTTATGGTTCCTTAGATCGTACAATCCTACTTGGATAACTGTGGTAATTC
TAGAGCTAATACATGAAACTGACGCTCCGACCCTCTGGGGAAGAGCGCGTTTATTAGAAC
AAGACCAGTCGGGGTTCTGCCCCGTACGATTGGTGATACTGGATAACTTTGTGCAGATCG
CACGGCCTCGCGCCGGCGACGTATCTTTCAAATGTCTGCCCTATCAACTGTCGATGGTAC
GTGATATGCCTACCATGGTTGTAACGGGTAACGGGGAATCAGGGTTCGATTCCGGAGAGG
GAGCATGAGAAACGGCTACCACATCC
>HOIR5KG01ACVFP__(reversed) rank=0005396 x=29.0 y=1939.0 length=441
CAAAGATTAAGCCATGCAAGTCTAAGTACGAGCTCTCGTACAGTGAAACTGCGAATGGCT
CATTAAATCAGTTATGGTTCATTTGATCGTACAGTTTACTTGGATAACTGTGGTAATTCT
AGAGCTAATACATGCGAGAAGCGCCGACCTCGCGGGAGGCGTGCATTTATCAGACCAAAA
ACCGGCCGCGTCTTCGGGCGCGTTCGCCTTGGTGACTCTGGATAACTTTGCGGATCGCAC
GGTCTAGCACCGGCGACGGATCATTCAAGTGTCTGCCCTATCAACTTTCGTCGGTACGGT
ATTTGCCTACCGAGGTTCTTACGGGTGACGGGGAATCAGGGTTCGATTCCGGAGAGGGAG
CCTGAGAAACGGCTACCACATCC
>HOIR5KG01AAJY7__(reversed) rank=0005399 x=3.0 y=273.0 length=447
ACAAAGATTAAGCCATGCATGTCTAAGTACATTACTTTTACATGGTGAAACCGCGAATGG
CTCATTAAATCAGTTATGGTTCCTTAGATCGTACAATCCTACTTGGATAACTGTGGTAAT
TCTAGAGCTAATACATGAAAAAGGTCTCCGACCTGACGGAAAGAGAGCGTTTATTACAAC
AAGACCAGTCGGGGTCGCAAGGCCCCGTCATATTGGTGAAACTGAATAACTTTGTGCAGA
TCGCACGGCCTCGCGCCGGCGACAAATCTTTCAAATGTCTGCCCTATCAACTGACGATGG
TACGTGATATGCCTACCATGGTTGTAACGGGTAACGGAGAATCAGGGTTCGATTCCGGAG
AGGGAGCATGAGAAACGGCTACCACATCC
>HOIR5KG01BSKEP__(reversed) rank=0005423 x=618.0 y=1215.0 length=442
CAAAGATTAAGCCATGCAAGTCTAAGTACGAGCTCTCGTACAGTGAAACTGCGAATGGCT
CATTAAATCAGTTATGGTTCATTTGATCGTACAGTTTACTTGGATAACTGTGGTAATTCT
AGAGCTAATACATGCGAGAAGCGCCGACCTCGCGGGAGGCGTGCATTTATCAGACCAAAA
ACCGGCCGCGTCTTCGGGCGCGTTCGCCTTGGTGACTCTGGATAACTTTGCGGATCGCAC
GGTCTAGCACCGGCGACGGATCATTCAAGTGTCTGCCCTATCAACTTTCGTCGGTACGGT
ATTTGCCTACCGAGGTTCTTACGGGTGACGGGGAATCAGGGTTCGATTCCGGAGAGGGAG
CCTGAGAAACGGCTACCACATCC
>HOIR5KG01BVCPS__(reversed) rank=0005425 x=650.0 y=142.0 length=441
CAAAGATTAAGCCATGCAAGTCTAAGTACGAGCTCTCGTACAGTGAAACTGCGAATGGCT
CATTAAATCAGTTATGGTTCATTTGATCGTACAGTTTACTTGGATAACTGTGGTAATTCT
AGAGCTAATACATGCGAGAAGCGCCGACCTCGCGGGAGGCGTGCATTTATCAGACCAAAA
ACCGGCCGCGTCTTCGGGCGCGTTCGCCTTGGTGACTCTGGATAACTTTGCGGATCGCAC
GGTCTAGCACCGGCGACGGATCATTCAAGTGTCTGCCCTATCAACTTTCGTCGGTACGGT
ATTTGCCTACCGAGGTTCTTACGGGTGACGGGGAATCAGGGTTCGATTCCGGAGAGGGAG
CCTGAGAAACGGCTACCACATCC
>HOIR5KG01BUBM5__(reversed) rank=0005468 x=638.0 y=1247.0 length=444
CAAAGATTAAGCCATGCATGTCTAAGTACATACTTTTACATGGTGAAACCGCGAATGGCT
CATTAAATCAGTTATGGTTCCTTAGATCGTACAATCCTACTTGGATAACTGTGGTAATTC
TAGAGCTAATACATGAAACTGACGCTCCGACCCTCTGGGAAAGAGCGCGTTTATTAGAAC
AAGACCAGTCGGGGTTCTGCCCCGTACGATTGGTGATACTGGATAACTTTGTGCAGATCG
CACGGCCTCGCGCCGGCGACGTATCTTTCAAATGTCTGCCCTATCAACTGTCGATGGTAC
GTGATATGCCTACCATGGTTGTAACGGGTAACGGGGAATCAGGGTTCGATTCCGGAGAGG
GAGCATGAGAAACGGCTACCACATCC
>HOIR5KG01AQKGS__(reversed) rank=0005508 x=185.5 y=1930.0 length=441
CAAAGATTAAGCCATGCAAGTCTAAGTACGAGCTCTCGTACAGTGAAACTGCGAATGGCT
CATTAAATCAGTTATGGTTCATTTGATCGTACAGTTTACTTGGATAACTGTGGTAATTCT
AGAGCTAATACATGCGAGAAGCGCCGACCTCGCGGGAGGCGTGCATTTATCAGACCAAAA
ACCGGCCGCGTCTTCGGGCGCGTTCGCCTTGGTGACTCTGGATAACTTTGCGGATCGCAC
GGTCTAGCACCGGCGACGGATCATTCAAGTGTCTGCCCTATCAACTTTCGTCGGTACGGT
ATTTGCCTACCGAGGTTCTTACGGGTGACGGGGAATCAGGGTTCGATTCCGGAGAGGGAG
CCTGAGAAACGGCTACCACATCC
>HOIR5KG01BU25F__(reversed) rank=0005514 x=647.0 y=33.0 length=444
CAAAGATTAAGCCATGCATGTCTAAGTACATACTTTTACATGGTGAAACCGCGAATGGCT
CATTAAATCAGTTATGGTTCCTTAGATCGTACAATCCTACTTGGATAACTGTGGTAATTC
TAGAGCTAATACATGAAACTGACGCTCCGACCCTCTGGGAAAGAGCGCGTTTATTAGAAC
AAGACCAGTCGGGGTTCTGCCCCGTACGATTGGTGATACTGGATAACTTTGTGCAGATCG
CACGGCCTCGCGCCGGCGACGTATCTTTCAAATGTCTGCCCTATCAACTGTCGATGGTAC
GTGATATGCCTACCATGGTTGTAACGGGTAACGGGGAATCAGGGTTCGATTCCGGAGAGG
GAGCATGAGAAACGGCTACCACATCC
>HOIR5KG01BRRBY__(reversed) rank=0005531 x=609.0 y=396.0 length=449
CAAAGATTAAGCCATGCATGTCTAAGTACACGCCTTAACACGGCTAAACTGCGAATGGCT
CATTAAATCAGTTATGGTTCCTTAGATCGTACAATCCTACTTGGATAACTGTGGCAATTC
TAGAGCTAATACATGCAACACAGCTCCGACCTCACGGGAAGAGCGCTTTTGTTAGCCCAA
AACCAATGCGTCGACTTCGGTAGGCGCTCACACATGGTGACTCTGGACAACTTTGTGCCG
ATCGCACGGCCTTCGCGCCGGCGACGTATCTTTCAAGTGTCTGCCCTATCAACTTTCGAT
GGTACGTGCTATGCCTACCATGGTGATAACGGGTAACGGGGAATCAGGGTTCGATTCCGG
AGAGGGAGCATGAGATACGGCTACCACATCC
>HOIR5KG01AC63G__(reversed) rank=0005595 x=33.5 y=666.0 length=444
CAAAGATTAAGCCATGCATGTCTAAGTACATACTTTTACATGGTGAAACCGCGAATGGCT
CATTAAATCAGTTATGGTTCCTTAGATCGTACAATCCTACTTGGATAACTGTGGTAATTC
TAGAGCTAATACATGAAACTGACGCTCCGACCCTCTGGGAAAGAGCGCGTTTATTAGAAC
AAGACCAGTCGGGGTTCTGCCCCGTACGATTGGTGATACTGGATAACTTTGTGCAGATCG
CACGGCCTCGCGCCGGCGACGTATCTTTCAAATGTCTGCCCTATCAACTGTCGATGGTAC
GTGATATGCCTACCATGGTTGTAACGGGTAACGGGGAATCAGGGTTCGATTCCGGAGAGG
GAGCATGAGAAACGGCTACCACATCC
>HOIR5KG01ARN84__(reversed) rank=0005597 x=198.0 y=246.0 length=448
CAAAGATTAAGCCATGCATGTCTAAGTACACGCCTTAACACGGCTAAACTGCGAATGGCT
CATTAAATCAGTTATGGTTCCTTAGATCGTACAATCCTACTTGGATAACTGTGGCAATTC
TAGAGCTAATACATGCAACACAGCTCCGACCTCACGGGAAGAGCGCTTTTGTTAGCCCAA
AACCAACGCGTCGCCTTCGGGCGGCGCTCACTGTGGTGACTCTGGACAACTTTGTGCCGA
TCGCACGGCCCTAGCGCCGGCGACGTATCTTTCAAGTGTCTGCCCTATCAACTTTCGATG
GTACGTGCTATGCCTACCATGGTGATAACGGGTAACGGGGAATCAGGGTTCGATTCCGGA
GAGGGAGCATGAGATACGGCTACCACATCC
>HOIR5KG01AJL42__(reversed) rank=0005607 x=106.0 y=1092.5 length=444
CAAAGATTAAGCCATGCATGTCTAAGTACATACTTTTACATGGTGAAACCGCGAATGGCT
CATTAAATCAGTTATGGTTCCTTAGATCGTACAATCCTACTTGGATAACTGTGGTAATTC
TAGAGCTAATACATGAAACTGACGCTCCGACCCTCTGGGAAAGAGCGCGTTTATTAGAAC
AAGGCCAGTCGGGGTTCTGCCCCGTACGATTGGTGATACTGGATAACTTTGTGCAGATCG
CACGGCCTCGCGCCGGCGACGTATCTTTCAAATGTCTGCCCTATCAACTGTCGATGGTAC
GTGATATGCCTACCATGGTTGTAACGGGTAACGGGGAATCAGGGTTCGATTCCGGAGAGG
GAGCATGAGAAACGGCTACCACATCC
>HOIR5KG01A0MKM__(reversed) rank=0005635 x=300.5 y=180.0 length=444
CAAAGATTAAGCCATGCATGTCTAAGTACATACTTTTACATGGTGAAACCGCGAATGGCT
CATTAAATCAGTTATGGTTCCTTAGATCGTACAATCCTACTTGGATAACTGTGGTAATTC
TAGAGCTAATACATGAAACTGACGCTCCGACCCTCTGGGAAAGAGCGCGTTTATTAGAAC
AAGACCAGTCGGGGTTCTGCCCCGTACGATTGGTGATACTGGATAACTTTGTGCAGATCG
CACGGCCTCGCGCCGGCGACGTATCTTTCAAATGTCTGCCCTATCAACTGTCGATGGTAC
GTGATATGCCTACCATGGTTGTAACGGGTAACGGGGAATCAGGGTTCGATTCCGGAGAGG
GAGCATGAGAAACGGCTACCACATCC
>HOIR5KG01AZOLN__(reversed) rank=0005637 x=289.5 y=1209.0 length=450
CAAAGATTAAGCCATGCATGTCTAAGTACACGCCTTAACACGGCTAAACTGCGAATGGCT
CATTAAATCAGTTATGGTTCCTTAGATCGTACAATCCTACTTGGATAACTGTGGCAATTC
TAGAGCTAATACATGCAACACAGCTCCGACCTCGCGGGAAGAGCGTCTTTTGTTAGCCCA
AAACCAATGCGTCGACTTCGGTAGGCGCTCACACATGGTGACTCTGGACAACTTTGTGCC
GATCGCACGGCCTTCGCGCCGGCGACGTATCTTTCAAGTGTCTGCCCTATCAACTTTCGA
TGGTACGTGCTATGCCTACCATGGTGATAACGGGTAACGGGGAATCAGGGTTCGATTCCG
GAGAGGGAGCATGAGATACGGCTACCACATCC
>HOIR5KG01AD582 rank=0005638 x=44.0 y=1172.0 length=444
CAAAGATTAAGCCATGCATGTCTAAGTACATACTTTTACATGGTGAAACCGCGAATGGCT
CATTAAATCAGTTATGGTTCCTTAGATCGTACAATCCTACTTGGATAACTGTGGTAATTC
TAGAGCTAATACATGAAACTGACGCTCCGACCCTCTGGGAAAGAGCGCGTTTATTAGAAC
AAGACCAGTCGGGGTTCTGCCCCGTACGATTGGTGATACTGGATAACTTTGTGCAGATCG
CACGGCCTCGCGCCGGCGACGTATCTTTCAAATGTCTGCCCTATCAACTGTCGATGGTAC
GTGATATGCCTACCATGGTTGTAACGGGTAACGGGGAATCAGGGTTCGATTCCGGAGAGG
GAGCATGAGAAACGGCTACCACATCC
>HOIR5KG01BH4D2__(reversed) rank=0005645 x=499.5 y=1320.0 length=444
CAAAGATTAAGCCATGCATGTCTAAGTACATACTTTTACATGGTGAAACCGCGAATGGCT
CATTAAATCAGTTATGGTTCCTTAGATCGTACAATCCTACTTGGATAACTGTGGTAATTC
TAGAGCTAATACATGAAACTGACGCTCCGACCCTCTGGGAAAGAGCGCGTTTATTAGAAC
AAGACCAGTCGGGGTTCTGCCCCGTACGATTGGTGATACTGGATAACTTTGTGCAGATCG
CACGGCCTCGCGCCGGCGACGTATCTTTCAAATGTCTGCCCTATCAACTGTCGATGGTAC
GTGATATGCCTACCATGGTTGTAACGGGTAACGGGGAATCAGGGTTCGATTCCGGAGAGG
GAGCATGAGAAACGGCTACCACATCC
>HOIR5KG01A0917__(reversed) rank=0005653 x=307.0 y=1949.0 length=445
CAAAGATTAAGCCATGCATGTCTAAGTACATACTTTTACATGGTGAAACCGCGAATGGCT
CATTAAATCAGTTATGGTTCCTTAGATCGTACAATCCTACTTGGATAACTGTGGTAATTC
TAGAGCTAATACATGAAAAAGGTCTCCGACCTGACGGAAAGAGAGCGTTTATTACAACAA
GACCAGTCGGGGTCGCAAGGCCCCGTCATATTGGTGAAACTGAATAACTTTGTGCAGATC
GCACGGCCTCGCGCCGGCGACAAATCTTTCAAATGTCTGCCCTATCAACTGACGATGGTA
CGTGATATGCCTACCATGGTTGTAACGGGTAACGGAGAATCAGGGTTCGATTCCGGAGAG
GGAGCATGAGAAACGGCTACCACATCC
>HOIR5KG01A3O1X__(reversed) rank=0005664 x=335.0 y=3.0 length=444
CAAAGATTAAGCCATGCATGTCTAAGTACATACTTTTACATGGTGAAACCGCGAATGGCT
CATTAAATCAGTTATGGTTCCTTAGATCGTACAATCCTACTTGGATAACTGTGGTAATTC
TAGAGCTAATACATGAAACTGACGCTCCGACCCTCTGGGAAAGAGCGCGTTTATTAGAAC
AAGACCAGTCGGGGTTCTGCCCCGTACGATTGGTGATACTGGATAACTTTGTGCAGATCG
CACGGCCTCGCGCCGGCGACGTATCTTTCAAATGTCTGCCCTATCAACTGTCGATGGTAC
GTGATATGCCTACCATGGTTGTAACGGGTAACGGGGAATCAGGGTTCGATTCCGGAGAGG
GAGCATGAGAAACGGCTACCACATCC
>HOIR5KG01AC384__(reversed) rank=0005680 x=32.5 y=1078.5 length=448
CAAAGATTAAGCCATGCATGTCTAAGTACATACCTTAACACGGTGAAACTGCGAATGGCT
CATTAAATCATATGTTATTTCTTAGATCGTACAATCCTACTTGGATAACTGTGGTAATTC
TAGAGCTAATACATGCATACAAAGCTCCGACCGTCCGGGGAAGAGCGTCTTTTATTAGAA
CCAAAACCAATCGTCCTCGTCGGGGGCGTCCCGTTGGTGACTCTGAATAACTTTAAGCTG
ATCGCATGGCCTCGTGCCGGCGACGTATCTTTCAAGTGTATGCCCTATCAATTGTCGAAG
GTAAGTGACTTGCTTACCTTGATGATAACGGGTAGCGGGGAATCAGGGTTCGATTCCGGA
GAGGGAGCATGAGAAACGGCTACCACATCC
>HOIR5KG01B11SJ__(reversed) rank=0005684 x=726.0 y=1281.0 length=444
CAAAGATTAAGCCATGCATGTCTAAGTACATACTTTTACATGGTGAAACCGCGAATGGCT
CATTAAATCAGTTATGGTTCCTTAGATCGTACAATCCTACTTGGATAACTGTGGTAATTC
TAGAGCTAATACATGAAACTGACGCTCCGACCCTCTGGGAAAGAGCGCGTTTATTAGAAC
AAGACCAGTCGGGGTTCTGCCCCGTACGATTGGTGATACTGGATAACTTTGTGCAGATCG
CACGGCCTCGCGCCGGCGACGTATCTTTCAAATGTCTGCCCTATCAACTGTCGATGGTAC
GTGATATGCCTACCATGGTTGTAACGGGTAACGGGGAATCAGGGTTCGATTCCGGAGAGG
GAGCATGAGAAACGGCTACCACATCC
>HOIR5KG01A6F0C__(reversed) rank=0005685 x=366.0 y=1274.0 length=444
CAAAGATTAAGCCATGCATGTCTAAGTACATACTTTTACATGGTGAAACCGCGAATGGCT
CATTAAATCAGTTATGGTTCCTTAGATCGTACAATCCTACTTGGATAACTGTGGTAATTC
TAGAGCTAATACATGAAACTGACGCTCCGACCCTCTGGGAAAGAGCGCGTTTATTAGAAC
AAGACCAGTCGGGGTTCTGCCCCGTACGATTGGTGATACTGGATAACTTTGTGCAGATCG
CACGGCCTCGCGCCGGCGACGTATCTTTCAAATGTCTGCCCTATCAACTGTCGATGGTAC
GTGATATGCCTACCATGGTTGTAACGGGTAACGGGGAATCAGGGTTCGATTCCGGAGAGG
GAGCATGAGAAACGGCTACCACATCC
>HOIR5KG01A6FI3__(reversed) rank=0005686 x=366.0 y=653.0 length=443
CAAAGATTAAGCCATGCATGTCTAAGTACATACCTTAACACGGTGAAACTGCGAATGGCT
CATTAAATCATATGTTATTTCTTAGATCGTACAATCCTACTTGGATAACTGTGGTAATTC
TAGAGCTAATACATGCATCAAAGCTCCGACCTCCGGGGAAGAGCGCTTTTATTAGACCAA
AACCAATCGTCCTCTCGGGGGCGTCCCGTTGGTGACTCTGAATAACTTTAAGCTGATCGC
ATGGCCTCGTGCCGGCGACGTATCTTTCAAGTGTATGCCCTATCAATTGTCGAAGGTAAG
TGACTTGCTTACCTTGATGATAACGGGTAGCGGGGAATCAGGGTTCGATTCCGGAGAGGG
AGCATGAGAAACGGCTACCACATCC
>HOIR5KG01BARBI__(reversed) rank=0005695 x=415.5 y=1852.0 length=444
CAAAGATTAAGCCATGCATGTCTAAGTACATACTTTTACATGGTGAAACCGCGAATGGCT
CATTAAATCAGTTATGGTTCCTTAGATCGTACAATCCTACTTGGATAACTGTGGTAATTC
TAGAGCTAATACATGAAACTGACGCTCCGACCCTCTGGGAAAGAGCGCGTTTATTAGAAC
AAGACCAGTCGGGGTTCTGCCCCGTACGGTTGGTGATACTGGATAACTTTGTGCAGATCG
CACGGCCTCGCGCCGGCGACGTATCTTTCAAATGTCTGCCCTATCAACTGTCGATGGTAC
GTGATATGCCTACCATGGTTGTAACGGGTAACGGGGAATCAGGGTTCGATTCCGGAGAGG
GAGCATGAGAAACGGCTACCACATCC
>HOIR5KG01AMYVQ__(reversed) rank=0005698 x=144.0 y=1924.0 length=444
CAAAGATTAAGCCATGCATGTCTAAGTACATACTTTTACATGGTGAAACCGCGAATGGCT
CATTAAATCAGTTATGGTTCCTTAGATCGTACAATCCTACTTGGATAACTGTGGTAATTC
TAGAGCTAATACATGAAACTGACGCTCCGACCCTCTGGGAAAGAGCGCGTTTATTAGAAC
AAGACCAGTCGGGGTTCTGCCCCGTACGATTGGTGATACTGGATAACTTTGTGCAGATCG
CACGGCCTCGCGCCGGCGACGTATCTTTCAAATGTCTGCCCTATCAACTGTCGATGGTAC
GTGATATGCCTACCATGGTTGTAACGGGTAACGGGGAATCAGGGTTCGATTCCGGAGAGG
GAGCATGAGAAACGGCTACCACATCC
>HOIR5KG01BBOVR__(reversed) rank=0005735 x=426.0 y=293.5 length=444
CAAAGATTAAGCCATGCATGTCTAAGTACATACTTTTACATGGTGAAACCGCGAATGGCT
CATTAAATCAGTTATGGTTCCTTAGATCGTACAATCCTACTTGGATAACTGTGGTAATTC
TAGAGCTAATACATGAAACTGACGCTCCGACCCTCTGGGAAAGAGCGCGTTTATTAGAAC
AAGACCAGTCGGGGTTCTGCCCCGTACGATTGGTGATACTGGATAACTTTGTGCAGATCG
CACGGCCTCGCGCCGGCGACGTATCTTTCAAATGTCTGCCCTATCAACTGTCGATGGTAC
GTGATATGCCTACCATGGTTGTAACGGGTAACGGGGAATCAGGGTTCGATTCCGGAGAGG
GAGCATGAGAAACGGCTACCACATCC
>HOIR5KG01ALP3P__(reversed) rank=0005737 x=130.0 y=1235.0 length=444
CAAAGATTAAGCCATGCATGTCTAAGTACATACTTTTACATGGTGAAACCGCGAATGGCT
CATTAAATCAGTTATGGTTCCTTAGATCGTACAATCCTACTTGGATAACTGTGGTAATTC
TAGAGCTAATACATGAAACTGACGCTCCGACCCTCTGGGAAAGAGCGCGTTTATTAGAAC
AAGACCAGTCGGGGTTCTGCCCCGTACGATTGGTGATACTGGATAACTTTGTGCAGATCG
CACGGCCTCGCGCCGGCGACGTATCTTTCAAATGTCTGCCCTATCAACTGTCGATGGTAC
GTGATATGCCTACCATGGTTGTAACGGGTAACGGGGAATCAGGGTTCGATTCCGGAGAGG
GAGCATGAGAAACGGCTACCACATCC
>HOIR5KG01A586C__(reversed) rank=0005742 x=364.0 y=610.0 length=441
CAAAGATTAAGCCATGCAAGTCTAAGTACGAGCTCTCGTACAGTGAAACTGCGAATGGCT
CATTAAATCAGTTATGGTTCATTTGATCGTACAGTTTACTTGGATAACTGTGGTAATTCT
AGAGCTAATACATGCGAGAAGCGCCGACCTCGCGGGAGGCGTGCATTTATCAGACCAAAA
ACCGGCCGCGTCTTCGGGCGCGTTCGCCTTGGTGACTCTGGATAACTTTGCGGATCGCAC
GGTCTAGCACCGGCGACGGATCATTCAAGTGTCTGCCCTATCAACTTTCGTCGGTACGGT
ATTTGCCTACCGAGGTTCTTACGGGTGACGGGGAATCAGGGTTCGATTCCGGAGAGGGAG
CCTGAGAAACGGCTACCACATCC
>HOIR5KG01AI0LS__(reversed) rank=0005746 x=99.0 y=1854.0 length=440
CAAAGATTAAGCCATGCAAGTCTAAGTACGAGCTCTCGTACAGCGAAACTGCGAATGGCT
CATTAAATCAGTTATGGTTCATTTGATCGTATGGTTTACTTGGATAACTGTGGTAATTCT
AGAGCTAATACATGCAAACAGCGCCGACTTCGCCGGAGGCGTGCTTTTATCAGACCAAAA
ACCGACCGCGGCTCCGGCCGCGTTCGACTGGTGACTCTGGATAACCTGGCGGATCGCACG
GTCTAGCACCGGCGACGGATCATTCAAGTGTCTGCCCTATCAACTTTCGTCGGTACGGTA
TTCGCCTACCGAGGTTCTTACGGGTAACGGGGAATCAGGGTTCGATTCCGGAGAGGGAGC
CTGAGAAACGGCTACCACATCC
>HOIR5KG01AQ9MD__(reversed) rank=0005764 x=193.0 y=1763.0 length=441
CAAAGATTAAGCCATGCAAGTCTAAGTACGAGCTCTCGTACAGTGAAACTGCGAATGGCT
CATTAAATCAGTTATGGTTCATTTGATCGTACAGTTTACTTGGATAACTGTGGTAATTCT
AGAGCTAATACATGCGAGAAGCGCCGACCTCGCGGGAGGCGTGCATTTATCAGACCAAAA
ACCGGCCGCGTCTTCGGGCGCGTTCGCCTTGGTGACTCTGGATAACTTTGCGGATCGCAC
GGTCTAGCACCGGCGACGGATCATTCAAGTGTCTGCCCTATCAACTTTCGTCGGTACGGT
ATTTGCCTACCGAGGTTCTTACGGGTGACGGGGAATCAGGGTTCGATTCCGGAGAGGGAG
CCTGAGAAACGGCTACCACATCC
>HOIR5KG01AE4TH__(reversed) rank=0005782 x=55.5 y=915.5 length=441
CAAAGATTAAGCCATGCAAGTCTAAGTACGAGCTCTCGTACAGTGAAACTGCGAATGGCT
CATTAAATCAGTTATGGTTCATTTGATCGTACAGTTTACTTGGATAACTGTGGTAATTCT
AGAGCTAATACATGCGAGAAGCGCCGACCTCGCGGGAGGCGTGCATTTATCAGACCAAAA
ACCGGCCGCGTCTTCGGGCGCGTTCGCCTTGGTGACTCTGGATAACTTTGCGGATCGCAC
GGTCTAGCACCGGCGACGGATCATTCAAGTGTCTGCCCTATCAACTTTCGTCGGTACGGT
ATTTGCCTACCGAGGTTCTTACGGGTGACGGGGAATCAGGGTTCGATTCCGGAGAGGGAG
CCTGAGAAACGGCTACCACATCC
>HOIR5KG01BJJAV__(reversed) rank=0005829 x=515.0 y=1765.0 length=444
CAAAGATTAAGCCATGCATGTCTAAGTACATACTTTTACATGGTGAAACCGCGAATGGCT
CATTAAATCAGTTATGGTTCCTTAGATCGTACAATCCTACTTGGATAACTGTGGTAATTC
TAGAGCTAATACATGAAACTGACGCTCCGACCCTCTGGGAAAGAGCGCGTTTATTAGAAC
AAGACCAGTCGGGGTTCTGCCCCGTACGATTGGTGATACTGGATAACTTTGTGCAGATCG
CACGGCCTCGCGCCGGCGACGTATCTTTCAAATGTCTGCCCTATCAACTGTCGATGGTAC
GTGATATGCCTACCATGGTTGTAACGGGTAACGGGGAATCAGGGTTCGATTCCGGAGAGG
GAGCATGAGAAACGGCTACCACATCC
>HOIR5KG01AW682__(reversed) rank=0005830 x=261.0 y=100.0 length=444
CAAAGATTAAGCCATGCATGTCTAAGTACATACTTTTACATGGTGAAACCGCGAATGGCT
CATTAAATCAGTTATGGTTCCTTAGATCGTACAATCCTACTTGGATAACTGTGGTAATTC
TAGAGCTAATACATGAAACTGACGCTCCGACCCTCTGGGAAAGAGCGCGTTTATTAGAAC
AAGACCAGTCGGGGTTCTGCCCCGTACGATTGGTGATACTGGATAACTTTGTGCAGATCG
CACGGCCTCGCGCCGGCGACGTATCTTTCAAATGTCTGCCCTATCAACTGTCGATGGTAC
GTGATATGCCTACCATGGTTGTAACGGGTAACGGGGAATCAGGGTTCGATTCCGGAGAGG
GAGCATGAGAAACGGCTACCACATCC
>HOIR5KG01BFHV0__(reversed) rank=0005835 x=469.0 y=1726.0 length=445
CAAAGATTAAGCCATGCATGTCTAAGTACATACTTTTACATGGTGAAACCGCGAATGGCT
CATTAAATCAGTTATGGTTCCTTAGATCGTACAATCCTACTTGGATAACTGTGGTAATTC
TAGAGCTAATACATGAAACTGACGCTCCGACCCTCTGGGAAAGAGCGCGTTTATTAGAAC
AAGACCAGTCGGGGTTCTGCCCCGTACGATTGGTGATACTGGATAACTTTGTGCAGATCG
CACGGCCTCGCGCCGGCGACGTATCTTTCAAATGTCTGCCCTATCAACTGTCGATGGTAC
GTGATATGCCTACCATGGTTGTAACGGGTAACGGGGAATCAGGGTTCGATTCCGGAGAGG
GAGCATGAGAAACGGCTACCACATCC
>HOIR5KG01BGQCA__(reversed) rank=0005844 x=483.0 y=1992.0 length=443
CAAAGATTAAGCCATGCATGTCTAAGTACATACCTTAACACGGTGAAACTGCGAATGGCT
CATTAAATCATATGTTATTTCTTAGATCGTACAATCCTACTTGGATAACTGTGGTAATTC
TAGAGCTAATACATGCATCAAAGCTCCGACCTCCGGGGAAGAGCGCTTTTATTAGACCAA
AACCAATCGTCCTCTCGGGGGCGTCCCGTTGGTGACTCTGAATAACTTTAAGCTGATCGC
ATGGCCTCGTGCCGGCGACGTATCTTTCAAGTGTATGCCCTATCAATTGTCGAAGGTAAG
TGACTTGCTTACCTTGATGATAACGGGTAGCGGGGAATCAGGGTTCGATTCCGGAGAGGG
AGCATGAGAAACGGCTACCACATCC
>HOIR5KG01BKQY9__(reversed) rank=0005846 x=529.0 y=1027.5 length=441
CAAAGATTAAGCCATGCAAGTCTAAGTACGAGCTCTCGTACAGTGAAACTGCGAATGGCT
CATTAAATCAGTTATGGTTCATTTGATCGTACAGTTTACTTGGATAACTGTGGTAATTCT
AGAGCTAATACATGCGAGAAGCGCCGACCTCGCGGGAGGCGTGCATTTATCAGACCAAAA
ACCGGCCGCGTCTTCGGGCGCGTTCGCCTTGGTGACTCTGGATAACTTTGCGGATCGCAC
GGTCTAGCACCGGCGACGGATCATTCAAGTGTCTGCCCTATCAACTTTCGTCGGTACGGT
ATTTGCCTACCGAGGTTCTTACGGGTGACGGGGAATCAGGGTTCGATTCCGGAGAGGGAG
CCTGAGAAACGGCTACCACATCC
>HOIR5KG01BNKOM__(reversed) rank=0005852 x=561.0 y=1764.5 length=444
CAAAGATTAAGCCATGCATGTCTAAGTACATACTTTTACATGGTGAAACCGCGAATGGCT
CATTAAATCAGTTATGGTTCCTTAGATCGTACAATCCTACTTGGATAACTGTGGTAATTC
TAGAGCTAATACATGAAACTGACGCTCCGACCCTCTGGGAAAGAGCGCGTTTATTAGAAC
AAGACCAGTCGGGGTTCTGCCCCGTACGATTGGTGATACTGGATAACTTTGTGCAGATCG
CACGGCCTCGCGCCGGCGACGTATCTTTCAAATGTCTGCCCTATCAACTGTCGATGGTAC
GTGATATGCCTACCATGGTTGTAACGGGTAACGGGGAATCAGGGTTCGATTCCGGAGAGG
GAGCATGAGAAACGGCTACCACATCC
>HOIR5KG01AIHP0__(reversed) rank=0005863 x=93.0 y=1958.0 length=441
CAAAGATTAAGCCATGCAAGTCTAAGTACGAGCTCTCGTACAGTGAAACTGCGAATGGCT
CATTAAATCAGTTATGGTTCATTTGATCGTACAGTTTACTTGGATAACTGTGGTAATTCT
AGAGCTAATACATGCGAGAAGCGCCGACCTCGCGGGAGGCGTGCATTTATCAGACCAAAA
ACCGGCCGCGTCTTCGGGCGCGTTCGCCTTGGTGACTCTGGATAACTTTGCGGATCGCAC
GGTCTAGCACCGGCGACGGATCATTCAAGTGTCTGCCCTATCAACTTTCGTCGGTACGGT
ATTTGCCTACCGAGGTTCTTACGGGTGACGGGGAATCAGGGTTCGATTCCGGAGAGGGAG
CCTGAGAAACGGCTACCACATCC
>HOIR5KG01ASK1N__(reversed) rank=0005876 x=208.0 y=1785.0 length=440
CAAAGATTAAGCCATGCAAGTCTAAGTACGAGCTCTCGTACAGCGAAACTGCGAATGGCT
CATTAAATCAGTTATGGTTCATTTGATCGTATGGTTTACTTGGATAACTGTGGTAATTCT
AGAGCTAATACATGCAAACAGCGCCGACTTTGCGGGAGGCGTGCTTTTATCAGACCAAAA
ACCGACCGCGGCTCCGGCCGCGTTCGACTGGTGACTCTGGATAACCTGGCGGATCGCACG
GTCTAGCACCGGCGACGGATCATTCAAGTGTCTGCCCTATCAACTTTCGTCGGTACGGTA
TTCGCCTACCGAGGTTCTTACGGGTAACGGGGAATCAGGGTTCGATTCCGGAGAGGGAGC
CTGAGAAACGGCTACCACATCC
>HOIR5KG01AJB6N__(reversed) rank=0005885 x=103.0 y=477.0 length=444
CAAAGATTAAGCCATGCATGTCTAAGTACATACTTTTACATGGTGAAACCGCGAATGGCT
CATTAAATCAGTTATGGTTCCTTAGATCGTACAATCCTACTTGGATAACTGTGGTAATTC
TAGAGCTAATACATGAAACTGACGCTCCGACCCTCTGGGAAAGAGCGCGTTTATTAGAAC
AAGACCAGTCGGGGTTCTGCCCCGTACGATTGGTGATACTGGATAACTTTGTGCAGATCG
CACGGCCTCGCGCCGGCGACGTATCTTTCAAATGTCTGCCCTATCAACTGTCGATGGTAC
GTGATATGCCTACCATGGTTGTAACGGGTAACGGGGAATCAGGGTTCGATTCCGGAGAGG
GAGCATGAGAAACGGCTACCACATCC
>HOIR5KG01BU9UK__(reversed) rank=0005890 x=649.0 y=522.5 length=443
CAAAGATTAAGCCATGCATGTCTAAGTACATACCTTAACACGGTGAAACTGCGAATGGCT
CATTAAATCATATGTTATTTCTTAGATCGTACAATCCTACTTGGATAACTGTGGTAATTC
TAGAGCTAATACATGCATCAAAGCTCCGACCTCCGGGGAAGAGCGCTTTTATTAGACCAA
AACCAATCGTCCTCTCGGGGGCGTCCCGTTGGTGACTCTGAATAACTTTAAGCTGATCGC
ATGGCCTCGTGCCGGCGACGTATCTTTCAAGTGTATGCCCTATCAATTGTCGAAGGTAAG
TGACTTGCTTACCTTGATGATAACGGGTAGCGGGGAATCAGGGTTCGATTCCGGAGAGGG
AGCATGAGAAACGGCTACCACATCC
>HOIR5KG01ADF5L__(reversed) rank=0005929 x=36.0 y=119.0 length=442
CAAAGATTAAGCCATGCAAGTCTAAGTACGAGCTCTCGTACAGTGAAACTGCGAATGGCT
CATTAAATCAGTTATGGTTCATTTGATCGTACAGTTTACTTGGATAACTGTGGTAATTCT
AGAGCTAATACATGCGAGAAGCGCCGACCTCGCGGGAGGCGTGCATTTATCAGACCAAAA
ACCGGCCGCGTCTTCGGGTCGCGTTCGCCTTGGTGACTCTGGATAACTTTGCGGATCGCA
CGGTCTAGCACCGGCGACGGATCATTCAAGTGTCTGCCCTATCAACTTTCGTCGGTACGG
TATTTGCCTACCGAGGTTCTTACGGGTGACGGGGAATCAGGGTTCGATTCCGGAGAGGGA
GCCTGAGAAACGGCTACCACATCC
>HOIR5KG01AT5PJ rank=0005938 x=226.5 y=1493.0 length=441
CAAAGATTAAGCCATGCAAGTCTAAGTACGAGCTCTCGTACAGTGAAACTGCGAATGGCT
CATTAAATCAGTTATGGTTCATTTGATCGTACAGTTTACTTGGATAACTGTGGTAATTCT
AGAGCTAATACATGCGAGAAGCGCCGACCTCGCGGGAGGCGTGCATTTATCAGACCAAAA
ACCGGCCGCGTCTTCGGGCGCGTTCGCCTTGGTGACTCTGGATAACTTTGCGGATCGCAC
GGTCTAGCACCGGCGACGGATCATTCAAGTGTCTGCCCTATCAACTTTCGTCGGTACGGT
ATTTGCCTACCGAGGTTCTTACGGGTGACGGGGAATCAGGGTTCGATTCCGGAGAGGGAG
CCTGAGAAACGGCTACCACACTCC
>HOIR5KG01AM6XL__(reversed) rank=0005951 x=147.0 y=71.5 length=443
CAAAGATTAAGCCATGCATGTCTAAGTACATACCTTAACACGGTGAAACTGCGAATGGCT
CATTAAATCATATGTTATTTCTTAGATCGTACAATCCTACTTGGATAACTGTGGTAATTC
TAGAGCTAATACATGCATCAAAGCTCCGACCTCCGGGGAAGAGCGCTTTTATTAGACCAA
AACCAATCGTCCTCTCGGGGGCGTCCCGTTGGTGACTCTGAATAACTTTAAGCTGATCGC
ATGGCCTCGTGCCGGCGACGTATCTTTCAAGTGTATGCCCTATCAATTGTCGAAGGTAAG
TGACTTGCTTACCTTGATGATAACGGGTAGCGGGGAATCAGGGTTCGATTCCGGAGAGGG
AGCATGAGAAACGGCTACCACATCC
>HOIR5KG01BO7NT__(reversed) rank=0005969 x=580.0 y=375.0 length=444
CAAAGATTAAGCCATGCATGTCTAAGTACATACTTTTACATGGTGAAACCGCGAATGGCT
CATTAAATCAGTTATGGTTCCTTAGATCGTACAATCCTACTTGGATAACTGTGGTAATTC
TAGAGCTAATACATGAAACTGACGCTCCGACCCTCTGGGAAAGAGCGCGTTTATTAGAAC
AAGACCAGTCGGGGTTCTGCCCCGTACGATTGGTGATACTGGATAACTTTGTGCAGATCG
CACGGCCTCGCGCCGGCGACGTATCTTTCAAATGTCTGCCCTATCAACTGTCGATGGTAC
GTGATATGCCTACCATGGTTGTAACGGGTAACGGGGAATCAGGGTTCGATTCCGGAGAGG
GAGCATGAGAAACGGCTACCACATCC
>HOIR5KG01AB48I__(reversed) rank=0006035 x=21.5 y=752.0 length=444
CAAAGATTAAGCCATGCATGTCTAAGTACATACTTTTACATGGTGAAACCGCGAATGGCT
CATTAAATCAGTTATGGTTCCTTAGATCGTACAATCCTACTTGGATAACTGTGGTAATTC
TAGAGCTAATACATGAAACTGACGCTCCGACCCTCTGGGAAAGAGCGCGTTTATTAGAAC
AAGACCAGTCGGGGTTCTGCCCCGTACGATTGGTGATACTGGATAACTTTGTGCAGATCG
CACGGCCTCGCGCCGGCGACGTATCTTTCAAATGTCTGCCCTATCAACTGTCGATGGTAC
GTGATATGCCTACCATGGTTGTAACGGGTAACGGGGAATCAGGGTTCGATTCCGGAGAGG
GAGCATGAGAAACGGCTACCACATCC
>HOIR5KG01ALY40__(reversed) rank=0006061 x=133.5 y=658.0 length=444
CAAAGATTAAGCCATGCATGTCTAAGTACATACTTTTACATGGTGAAACCGCGAATGGCT
CATTAAATCAGTTATGGTTCCTTAGATCGTACAATCCTACTTGGATAACTGTGGTAATTC
TAGAGCTAATACATGAAACTGACGCTCCGACCCTCTGGGAAAGAGCGCGTTTATTAGAAC
AAGACCAGTCGGGGTTCTGCCCCGTACGATTGGTGATACTGGATAACTTTGTGCAGATCG
CACGGCCTCGCGCCGGCGACGTATCTTTCAAATGTCTGCCCTATCAACTGTCGATGGTAC
GTGATATGCCTACCATGGTTGTAACGGGTAACGGGGAATCAGGGTTCGATTCCGGAGAGG
GAGCATGAGAAACGGCTACCACATCC
>HOIR5KG01A4FHF__(reversed) rank=0006091 x=343.0 y=1489.0 length=444
CAAAGATTAAGCCATGCATGTCTAAGTACATACTTTTACATGGTGAAACCGCGAATGGCT
CATTAAATCAGTTATGGTTCCTTAGATCGTACAATCCTACTTGGATAACTGTGGTAATTC
TAGAGCTAATACATGAAACTGACGCTCCGACCCTCTGGGAAAGAGCGCGTTTATTAGAAC
AAGACCAGTCGGGGTTCTGCCCCGTACGATTGGTGATACTGGATAACTTTGTGCAGATCG
CACGGCCTCGCGCCGGCGACGTATCTTTCAAATGTCTGCCCTATCAACTGTCGATGGTAC
GTGATATGCCTACCATGGTTGTAACGGGTAACGGGGAATCAGGGTTCGATTCCGGAGAGG
GAGCATGAGAAACGGCTACCACATCC
>HOIR5KG01AW1VV__(reversed) rank=0006101 x=259.0 y=1337.0 length=441
CAAAGATTAAGCCATGCAAGTCTAAGTACGAGCTCTCGTACAGTGAAACTGCGAATGGCT
CATTAAATCAGTTATGGTTCATTTGATCGTACAGTTTACTTGGATAACTGTGGTAATTCT
AGAGCTAATACATGCGAGAAGCGCCGACCTCGCGGGAGGCGTGCATTTATCAGACCAAAA
ACCGGCCGCGTCTTCGGGCGCGTTCGCCTTGGTGACTCTGGATAACTTTGCGGATCGCAC
GGTCTAGCACCGGCGACGGATCATTCAAGTGTCTGCCCTATCAACTTTCGTCGGTACGGT
ATTTGCCTACCGAGGTTCTTACGGGTGACGGGGAATCAGGGTTCGATTCCGGAGAGGGAG
CCTGAGAAACGGCTACCACATCC
>HOIR5KG01A2334__(reversed) rank=0006114 x=328.0 y=1538.5 length=444
CAAAGATTAAGCCATGCATGTCTAAGTACATACTTTTACATGGTGAAACCGCGAATGGCT
CATTAAATCAGTTATGGTTCCTTAGATCGTACAATCCTACTTGGATAACTGTGGTAATTC
TAGAGCTAATACATGAAACTGACGCTCCGACCCTCTGGGAAAGAGCGCGTTTATTAGAAC
AAGACCAGTCGGGGTTCTGCCCCGTACGATTGGTGATACTGGATAACTTTGTGCAGATCG
CACGGCCTCGCGCCGGCGACGTATCTTTCAAATGTCTGCCCTATCAACTGTCGATGGTAC
GTGATATGCCTACCATGGTTGTAACGGGTAACGGGGAATCAGGGTTCGATTCCGGAGAGG
GAGCATGAGAAACGGCTACCACATCC
>HOIR5KG01BDD5E__(reversed) rank=0006116 x=445.0 y=1872.0 length=441
CAAAGATTAAGCCATGCAAGTCTAAGTACGAGCTCTCGTACAGTGAAACTGCGAATGGCT
CATTAAATCAGTTATGGTTCATTTGATCGTACAGTTTACTTGGATAACTGTGGTAATTCT
AGAGCTAATACATGCGAGAAGCGCCGACCTCGCGGGAGGCGTGCATTTATCAGACCAAAA
ACCGGCCGCGTCTTCGGGCGCGTTCGCCTTGGTGACTCTGGATAACTTTGCGGATCGCAC
GGTCTAGCACCGGCGACGGATCATTCAAGTGTCTGCCCTATCAACTTTCGTCGGTACGGT
ATTTGCCTACCGAGGTTCTTACGGGTGACGGGGAATCAGGGTTCGATTCCGGAGAGGGAG
CCTGAGAAACGGCTACCACATCC
>HOIR5KG01BGDP9__(reversed) rank=0006119 x=479.0 y=2031.0 length=444
CAAAGATTAAGCCATGCATGTCTAAGTACATACTTTTACATGGTGAAACCGCGAATGGCT
CATTAAATCAGTTATGGTTCCTTAGATCGTACAATCCTACTTGGATAACTGTGGTAATTC
TAGAGCTAATACATGAAACTGACGCTCCGACCCTCTGGGAAAGAGCGCGTTTATTAGAAC
AAGACCAGTCGGGGTTCTGCCCCGTACGATTGGTGATACTGGATAACTTTGTGCAGATCG
CACGGCCTCGCGCCGGCGACGTATCTTTCAAATGTCTGCCCTATCAACTGTCGATGGTAC
GTGATATGCCTACCATGGTTGTAACGGGTAACGGGGAATCAGGGTTCGATTCCGGAGAGG
GAGCATGAGAAACGGCTACCACATCC
>HOIR5KG01A2UYS__(reversed) rank=0006123 x=325.5 y=1970.0 length=444
CAAAGATTAAGCCATGCATGTCTAAGTACATACTTTTACATGGTGAAACCGCGAATGGCT
CATTAAATCAGTTATGGTTCCTTAGATCGTACAATCCTACTTGGATAACTGTGGTAATTC
TAGAGCTAATACATGAAACTGACGCTCCGACCCTCTGGGAAAGAGCGCGTTTATTAGAAC
AAGACCAGTCGGGGTTCTGCCCCGTACGATTGGTGATACTGGATAACTTTGTGCAGATCG
CACGGCCTCGCGCCGGCGACGTATCTTTCAAATGTCTGCCCTATCAACTGTCGATGGTAC
GTGATATGCCTACCATGGTTGTAACGGGTAACGGGGAATCAGGGTTCGATTCCGGAGAGG
GAGCATGAGAAACGGCTACCACATCC
>HOIR5KG01AFBTZ__(reversed) rank=0006146 x=57.5 y=1813.0 length=444
CAAAGATTAAGCCATGCATGTCTAAGTACATACTTTTACATGGTGAAACCGCGAATGGCT
CATTAAATCAGTTATGGTTCCTTAGATCGTACAATCCTACTTGGATAACTGTGGTAATTC
TAGAGCTAATACATGAAACTGACGCTCCGACCCTCTGGGAAAGAGCGCGTTTATTAGAAC
AAGACCAGTCGGGGTTCTGCCCCGTACGATTGGTGATACTGGATAACTTTGTGCAGATCG
CACGGCCTCGCGCCGGCGACGTATCTTTCAAATGTCTGCCCTATCAACTGTCGATGGTAC
GTGATATGCCTACCATGGTTGTAACGGGTAACGGGGAATCAGGGTTCGATTCCGGAGAGG
GAGCATGAGAAACGGCTACCACATCC
>HOIR5KG01B0NKU__(reversed) rank=0006180 x=710.0 y=1740.0 length=441
CAAAGATTAAGCCATGCAAGTCTAAGTACGAGCTCTCGTACAGCGAAACTGCGAATGGCT
CATTAAATCAGTTATGGTTCATTTGATCGTATGGTTTACTTGGATAACTGTGGTAATTCT
AGAGCTAATACATGCAAACAGCGCCGACTTTCGCGGGAGGCGTGCTTTTATCAGACCAAA
AACCGACCGCGGCTCCGGCCGCGTTCGACTGGTGACTCTGGATAACCTGGCGGATCGCAC
GGTCTAGCACCGGCGACGGATCATTCAAGTGTCTGCCCTATCAACTTTCGTCGGTACGGT
ATTCGCCTACCGAGGTTCTTACGGGTAACGGGGAATCAGGGTTCGATTCCGGAGAGGGAG
CCTGAGAAACGGCTACCACATCC
>HOIR5KG01AY11J__(reversed) rank=0006214 x=282.0 y=645.5 length=444
CAAAGATTAAGCCATGCATGTCTAAGTACATACTTTTACATGGTGAAACCGCGAATGGCT
CATTAAATCAGTTATGGTTCCTTAGATCGTACAATCCTACTTGGATAACTGTGGTAATTC
TAGAGCTAATACATGAAACTGACGCTCCGACCCTCTGGGAAAGAGCGCGTTTATTAGAAC
AAGACCAGTCGGGGTTCTGCCCCGTACGATTGGTGATACTGGATAACTTTGTGCAGATCG
CACGGCCTCGCGCCGGCGACGTATCTTTCAAATGTCTGCCCTATCAACTGTCGATGGTAC
GTGATATGCCTACCATGGTTGTAACGGGTAACGGGGAATCAGGGTTCGATTCCGGAGAGG
GAGCATGAGAAACGGCTACCACATCC
>HOIR5KG01AW8HY__(reversed) rank=0006237 x=261.0 y=1716.0 length=440
CAAAGATTAAGCCATGCAAGTCTAAGTACGAGCTCTCGTACAGCGAAACTGCGAATGGCT
CATTAAATCAGTTATGGTTCATTTGATCGTATGGTTTACTTGGATAACTGTGGTAATTCT
AGAGCTAATACATGCAAACAGCGCCGACTTCGCGGGAGGCGTGCTTTTATCAGACCAAAA
ACCGACCGCGGCTCCGGCCGCGTTCGACTGGTGACTCTGGATAACCTGGCGGATCGCACG
GTCTAGCACCGGCGACGGATCATTCAAGTGTCTGCCCTATCAACTTTCGTCGGTACGGTA
TTCGCCTACCGAGGTTCTTACGGGTAACGGGGAATCAGGGTTCGATTCCGGAGAGGGAGC
CTGAGAAACGGCTACCACATCC
>HOIR5KG01BLSO2__(reversed) rank=0006243 x=541.5 y=756.0 length=443
CAAAGATTAAGCCATGCATGTCTAAGTACATACCTTAACACGGTGAAACTGCGAATGGCT
CATTAAATCATATGTTATTTCTTAGATCGTACAATCCTACTTGGATAACTGTGGTAATTC
TAGAGCTAATACATGCATCAAAGCTCCGACCTCCGGGGAAGAGCGCTTTTATTAGACCAA
AACCAATCGTCCTCTCGGGGGCGTCCCGTTGGTGACTCTGAATAACTTTAAGCTGATCGC
ATGGCCTCGTGCCGGCGACGTATCTTTCAAGTGTATGCCCTATCAATTGTCGAAGGTAAG
TGACTTGCTTACCTTGATGATAACGGGTAGCGGGGAATCAGGGTTCGATTCCGGAGAGGG
AGCATGAGAAACGGCTACCACATCC
>HOIR5KG01BCUJO__(reversed) rank=0006266 x=439.5 y=1042.5 length=443
CAAAGATTAAGCCATGCATGTCTAAGTACATACCTTAACACGGTGAAACTGCGAATGGCT
CATTAAATCATATGTTATTTCTTAGATCGTACAATCCTACTTGGATAACTGTGGTAATTC
TAGAGCTAATACATGCATCAAAGCTCCGACCTCCGGGGAAGAGCGCTTTTATTAGACCAA
AACCAATCGTCCTCTCGGGGGCGTCCCGTTGGTGACTCTGAATAACTTTAAGCTGATCGC
ATGGCCTCGTGCCGGCGACGTATCTTTCAAGTGTATGCCCTATCAATTGTCGAAGGTAAG
TGACTTGCTTACCTTGATGATAACGGGTAGCGGGGAATCAGGGTTCGATTCCGGAGAGGG
AGCATGAGAAACGGCTACCACATCC
>HOIR5KG01AQ8G7__(reversed) rank=0006272 x=193.5 y=281.0 length=443
CAAAGATTAAGCCATGCATGTCTAAGTACATACCTTAACACGGTGAAACTGCGAATGGCT
CATTAAATCATATGTTATTTCTTAGATCGTACAATCCTACTTGGATAACTGTGGTAATTC
TAGAGCTAATACATGCATCAAAGCTCCGACCTCCGGGGAAGAGCGCTTTTATTAGACCAA
AACCAATCGTCCTCTCGGGGGCGTCCCGTTGGTGACTCTGAATAACTTTAAGCTGATCGC
ATGGCCTCGTGCCGGCGACGTATCTTTCAAGTGTATGCCCTATCAATTGTCGAAGGTAAG
TGACTTGCTTACCTTGATGATAACGGGTAGCGGGGAATCAGGGTTCGATTCCGGAGAGGG
AGCATGAGAAACGGCTACCACATCC
>HOIR5KG01A7G00__(reversed) rank=0006286 x=378.5 y=98.0 length=444
CAAAGATTAAGCCATGCATGTCTAAGTACATACTTTTACATGGTGAAACCGCGAATGGCT
CATTAAATCAGTTATGGTTCCTTAGATCGTACAATCCTACTTGGATAACTGTGGTAATTC
TAGAGCTAATACATGAAACTGACGCTCCGACCCTCTGGGAAAGAGCGCGTTTATTAGAAC
AAGACCAGTCGGGGTTCTGCCCCGTACGATTGGTGATACTGGATAACTTTGTGCAGATCG
CACGGCCTCGCGCCGGCGACGTATCTTTCAAATGTCTGCCCTATCAACTGTCGATGGTAC
GTGATATGCCTACCATGGTTGTAACGGGTAACGGGGAATCAGGGTTCGATTCCGGAGAGG
GAGCATGAGAAACGGCTACCACATCC
>HOIR5KG01AAS9Y rank=0006287 x=6.0 y=36.5 length=441
CAAAGATTAAGCCATGCATGTCCAAGTACAAGCTTTCAAAAGCGAAACTGCGGATGGCTC
ATTAAATCAGTTATGGTTCCTTGGAGCGCATCCCCTTACATGGATAACTGTGGTAATTCT
AGAGCTAATACATGCAATCAAGCGCCGACCTTACGGGAGGCGTGCTCTTATTAGGAACAA
GACCAACCCGGGTCCGCCCGGCTCCGTTGGTGAACTCTGGATAACCTGGCCGATCGCACG
GTCTCTGCACCGGCGACGGATCCTTCGAATGTCTGCCCTATCAACTTTCGATGGTACGTT
ATGCGCCTACCATGGTCGTAACGGGTAACGGAGAATCAGGGTTCGATTCCGGAGAGGGAG
CTTGAGAAACGGCTACCACATCC
>HOIR5KG01AI3R5 rank=0006288 x=100.0 y=1875.0 length=441
CAAAGATTAAGCCATGCAAGTCTAAGTACGAGCTCTCGTACAGTGAAACTGCGAATGGCT
CATTAAATCAATTATGGTTCATTTGATCGTACAGTTTACTTGGATAACTGTGGTAATTCT
AGAGCTAATACATGCGAGAAGCGCCGACCTCGCGGGAGGCGTGCATTTATCAGACCAAAA
ACCGGCCGCGTCTTCGGGCGCGTTCGCCTTGGTGACTCTGGATAACTTTGCGGATCGCAC
GGTCTAGCACCGGCGACGGATCATTCAAGTGTCTGCCCTATCAACTTTCGTCGGTACGGT
ATTTGCCTACCGAGGTTCTTACGGGTGACGGGGAATCAGGGTTCGATTCCGGAGAGGGAG
CCTGAGAAACGGCTACCACATCC
>HOIR5KG01AA6VF__(reversed) rank=0006338 x=10.0 y=1273.0 length=444
CAAAGATTAAGCCATGCATGTCTAAGTACATACTTTTACATGGTGAAACCGCGAATGGCT
CATTAAATCAGTTATGGTTCCTTAGATCGTACAATCCTACTTGGATAACTGTGGTAATTC
TAGAGCTAATACATGAAACTGACGCTCCGACCCTCTGGGAAAGAGCGCGTTTATTAGAAC
AAGACCAGTCGGGGTTCTGCCCCGTACGATTGGTGATACTGGATAACTTTGTGCAGATCG
CACGGCCTCGCGCCGGCGACGTATCTTTCAAATGTCTGCCCTATCAACTGTCGATGGTAC
GTGATATGCCTACCATGGTTGTAACGGGTAACGGGGAATCAGGGTTCGATTCCGGAGAGG
GAGCATGAGAAACGGCTACCACATCC
>HOIR5KG01AVD57__(reversed) rank=0006349 x=240.0 y=1773.0 length=444
CAAAGATTAAGCCATGCATGTCTAAGTACATACTTTTACATGGTGAAACCGCGAATGGCT
CATTAAATCAGTTATGGTTCCTTAGATCGTACAATCCTACTTGGATAACTGTGGTAATTC
TAGAGCTAATACATGAAACTGACGCTCCGACCCTCTGGGAAAGAGCGCGTTTATTAGAAC
AAGACCAGTCGGGGTTCTGCCCCGTACGATTGGTGATACTGGATAACTTTGTGCAGATCG
CACGGCCTCGCGCCGGCGACGTATCTTTCAAATGTCTGCCCTATCAACTGTCGATGGTAC
GTGATATGCCTACCATGGTTGTAACGGGTAACGGGGAATCAGGGTTCGATTCCGGAGAGG
GAGCATGAGAAACGGCTACCACATCC
>HOIR5KG01A8FUW__(reversed) rank=0006353 x=389.0 y=182.5 length=444
CAAAGATTAAGCCATGCATGTCTAAGTACATACTTTTACATGGTGAAACCGCGAATGGCT
CATTAAATCAGTTATGGTTCCTTAGATCGTACAATCCTACTTGGATAACTGTGGTAATTC
TAGAGCTAATACATGAAACTGACGCTCCGACCCTCTGGGAAAGAGCGCGTTTATTAGAAC
AAGACCAGTCGGGGTTCTGCCCCGTACGATTGGTGATACTGGATAACTTTGTGCAGATCG
CACGGCCTCGCGCCGGCGACGTATCTTTCAAATGTCTGCCCTATCAACTGTCGATGGTAC
GTGATATGCCTACCATGGTTGTAACGGGTAACGGGGAATCAGGGTTCGATTCCGGAGAGG
GAGCATGAGAAACGGCTACCACATCC
>HOIR5KG01BVIZ8__(reversed) rank=0006354 x=652.5 y=102.0 length=449
CAAAGATTAAGCCATGCATGTCTAAGTACACGCCTTAACACGGCTAAACTGCGAATGGCT
CATTAAATCAGTTATGGTTCCTTAGATCGTACAATCCTACTTGGATAACTGTGGCAATTC
TAGAGCTAATACATGCAACACAGCTCCGACCTCGCGGGAAGAGCGCTTTTGTTAGCCCAA
AACCAATGCGTCGACTTCGGTAGGCGCTCACACATGGTGACTCTGGACAACTTTGTGCCG
ATCGCACGGCCTTCGCGCCGGCGACGTATCTTTCAAGTGTCTGCCCTATCAACTTTCGAT
GGTACGTGCTATGCCTACCATGGTGATAACGGGTAACGGGGAATCAGGGTTCGATTCCGG
AGAGGGAGCATGAGATACGGCTACCACATCC
>HOIR5KG01AEPF8__(reversed) rank=0006356 x=50.5 y=1478.0 length=444
CAAAGATTAAGCCATGCATGTCTAAGTACATACTTTTACATGGTGAAACCGCGAATGGCT
CATTAAATCAGTTATGGTTCCTTAGATCGTACAATCCTACTTGGATAACTGTGGTAATTC
TAGAGCTAATACATGAAACTGACGCTCCGACCCTCTGGGAAAGAGCGCGTTTATTAGAAC
AAGACCAGTCGGGGTTCTGCCCCGTACGATTGGTGATACTGGATAACTTTGTGCAGATCG
CACGGCCTCGCGCCGGCGACGTATCTTTCAAATGTCTGCCCTATCAACTGTCGATGGTAC
GTGATATGCCTACCATGGTTGTAACGGGTAACGGGGAATCAGGGTTCGATTCCGGAGAGG
GAGCATGAGAAACGGCTACCACATCC
>HOIR5KG01BX9E6__(reversed) rank=0006377 x=683.5 y=672.5 length=449
CAAAGATTAAGCCATGCATGTCTAAGTACACGCCTTAACACGGCTAAACTGCGAATGGCT
CATTAAATCAGTTATGGTTCCTTAGATCGTACAATCCTACTTGGATAACTGTGGCAATTC
TAGAGCTAATACATGCAACACAGCTCCGACCTCGCGGGAAGAGCGCTTTTGTTAGCCCAA
AACCAATGCGTCGACTTCGGTAGGCGCTCACACATGGTGACTCTGGACAACTTTGTGCCG
ATCGCACGGCCTTCGCGCCGGCGACGTATCTTTCAAGTGTCTGCCCTATCAACTTTCGAT
GGTACGTGCTATGCCTACCATGGTGATAACGGGTAACGGGGAATCAGGGTTCGATTCCGG
AGAGGGAGCATGAGATACGGCTACCACATCC
>HOIR5KG01AOV9P__(reversed) rank=0006378 x=166.0 y=1739.0 length=444
CAAAGATTAAGCCATGCATGTCTAAGTACATACTTTTACATGGTGAAACCGCGAATGGCT
CATTAAATCAGTTATGGTTCCTTAGATCGTACAATCCTACTTGGATAACTGTGGTAATTC
TAGAGCTAATACATGAAACTGACGCTCCGACCCTCTGGGAAAGAGCGCGTTTATTAGAAC
AAGACCAGTCGGGGTTCTGCCCCGTACGATTGGTGATACTGGATAACTTTGTGCAGATCG
CACGGCCTCGCGCCGGCGACGTATCTTTCAAATGTCTGCCCTATCAACTGTCGATGGTAC
GTGATATGCCTACCATGGTTGTAACGGGTAACGGGGAATCAGGGTTCGATTCCGGAGAGG
GAGCATGAGAAACGGCTACCACATCC
>HOIR5KG01BQFQT__(reversed) rank=0006380 x=594.0 y=163.0 length=444
CAAAGATTAAGCCATGCATGTCTAAGTACATACTTTTACATGGTGAAACCGCGAATGGCT
CATTAAATCAGTTATGGTTCCTTAGATCGTACAATCCTACTTGGATAACTGTGGTAATTC
TAGAGCTAATACATGAAACTGACGCTCCGACCCTCTGGGAAAGAGCGCGTTTATTAGAAC
AAGACCAGTCGGGGTTCTGCCCCGTACGATTGGTGATACTGGATAACTTTGTGCAGATCG
CACGGCCTCGCGCCGGCGACGTATCTTTCAAATGTCTGCCCTATCAACTGTCGATGGTAC
GTGATATGCCTACCATGGTTGTAACGGGTAACGGGGAATCAGGGTTCGATTCCGGAGAGG
GAGCATGAGAAACGGCTACCACATCC
>HOIR5KG01BW97H__(reversed) rank=0006387 x=672.5 y=91.0 length=444
CAAAGATTAAGCCATGCATGTCTAAGTACATACTTTTACATGGTGAAACCGCGAATGGCT
CATTAAATCAGTTATGGTTCCTTAGATCGTACAATCCTACTTGGATAACTGTGGTAATTC
TAGAGCTAATACATGAAACTGACGCTCCGACCCTCTGGGAAAGAGCGCGTTTATTAGAAC
AAGACCAGTCGGGGTTCTGCCCCGTACGATTGGTGATACTGGATAACTTTGTGCAGATCG
CACGGCCTCGCGCCGGCGACGTATCTTTCAAATGTCTGCCCTATCAACTGTCGATGGTAC
GTGATATGCCTACCATGGTTGTAACGGGTAACGGGGAATCAGGGTTCGATTCCGGAGAGG
GAGCATGAGAAACGGCTACCACATCC
>HOIR5KG01A1FAA__(reversed) rank=0006389 x=309.5 y=528.0 length=444
CAAAGATTAAGCCATGCATGTCTAAGTACATACTTTTACATGGTGAAACCGCGAATGGCT
CATTAAATCAGTTATGGTTCCTTAGATCGTACAATCCTACTTGGATAACTGTGGTAATTC
TAGAGCTAATACATGAAACTGACGCTCCGACCCTCTGGGAAAGAGCGCGTTTATTAGAAC
AAGACCAGTCGGGGTTCTGCCCCGTACGATTGGTGATACTGGATAACTTTGTGCAGATCG
CACGGCCTCGCGCCGGCGACGTATCTTTCAAATGTCTGCCCTATCAACTGTCGATGGTAC
GTGATATGCCTACCATGGTTGTAACGGGTAACGGGGAATCAGGGTTCGATTCCGGAGAGG
GAGCATGAGAAACGGCTACCACATCC
>HOIR5KG01AVM6D__(reversed) rank=0006393 x=243.0 y=1155.5 length=440
CAAAGATTAAGCCATGCAAGTCTAAGTACGAGCTCTCGTACAGCGAAACTGCGAATGGCT
CATTAAATCAGTTATGGTTCATTTGATCGTATGGTTTACTTGGATAACTGTGGTAATTCT
AGAGCTAATACATGCAAACAGCGCCGACTTCGCGGGAGGCGTGCTTTTATCAGACCAAAA
ACCGACCGCGGCTCCGGCCGCGTTCGACTGGTGACTCTGGATAACCTGGCGGATCGCACG
GTCTAGCACCGGCGACGGATCATTCAAGTGTCTGCCCTATCAACTTTCGTCGGTACGGTA
TTCGCCTACCGAGGTTCTTACGGGTAACGGGGAATCAGGGTTCGATTCCGGAGAGGGAGC
CTGAGAAACGGCTACCACATCC
>HOIR5KG01AO1OF__(reversed) rank=0006400 x=168.0 y=557.5 length=444
CAAAGATTAAGCCATGCATGTCTAAGTACATACTTTTACATGGTGAAACCGCGAATGGCT
CATTAAATCAGTTATGGTTCCTTAGATCGTACAATCCTACTTGGATAACTGTGGTAATTC
TAGAGCTAATACATGAAACTGACGCTCCGACCCTCTGGGAAAGAGCGCGTTTATTAGAAC
AAGACCAGTCGGGGTTCTGCCCCGTACGATTGGTGATACTGGATAACTTTGTGCAGATCG
CACGGCCTCGCGCCGGCGACGTATCTTTCAAATGTCTGCCCTATCAACTGTCGATGGTAC
GTGATATGCCTACCATGGTTGTAACGGGTAACGGGGAATCAGGGTTCGATTCCGGAGAGG
GAGCATGAGAAACGGCTACCACATCC
>HOIR5KG01BERF7__(reversed) rank=0006425 x=461.0 y=229.0 length=442
CAAAGATTAAGCCATGCATGTCTAAGTACATACCTTAACACGGTGAAACTGCGAATGGCT
CATTAAATCATATGTTATTCTTAGATCGTACAATCCTACTTGGATAACTGTGGTAATTCT
AGAGCTAATACATGCATCAAAGCTCCGACCTCCGGGGAAGAGCGCTTTTATTAGACCAAA
ACCAATCGTCCTCTCGGGGGCGTCCCGTTGGTGACTCTGAATAACTTTAAGCTGATCGCA
TGGCCTCGTGCCGGCGACGTATCTTTCAAGTGTATGCCCTATCAATTGTCGAAGGTAAGT
GACTTGCTTACCTTGATGATAACGGGTAGCGGGGAATCAGGGTTCGATTCCGGAGAGGGA
GCATGAGATACGGCTACCACATCC
>HOIR5KG01BLJ20__(reversed) rank=0006428 x=538.0 y=1882.0 length=444
CAAAGATTAAGCCATGCATGTCTAAGTACATACTTTTACATGGTGAAACCGCGAATGGCT
CATTAAATCAGTTATGGTTCCTTAGATCGTACAATCCTACTTGGATAACTGTGGTAATTC
TAGAGCTAATACATGAAACTGACGCTCCGACCCTCTGGGAAAGAGCGCGTTTATTAGAAC
AAGACCAGTCGGGGTTCTGCCTCGTACGATTGGTGATACTGGATAACTTTGTGCAGATCG
CACGGCCTCGCGCCGGCGACGTATCTTTCAAATGTCTGCCCTATCAACTGTCGATGGTAC
GTGATATGCCTACCATGGTTGTAACGGGTAACGGGGAATCAGGGTTCGATTCCGGAGAGG
GAGCATGAGAAACGGCTACCACATCC
>HOIR5KG01A52HX__(reversed) rank=0006430 x=362.0 y=147.5 length=443
CAAAGATTAAGCCATGCATGTCTAAGTACATACCTTAACACGGTGAAACTGCGAATGGCT
CATTAAATCATATGTTATTTCTTAGATCGTACAATCCTACTTGGATAACTGTGGTAATTC
TAGAGCTAATACATGCATCAAAGCTCCGACCTCCGGGGAAGAGCGCTTTTATTAGACCAA
AACCAATCGTCCTCTCGGGGGCGTCCCGTTGGTGACTCTGAATAACTTTAAGCTGATCGC
ATGGCCTCGTGCCGGCGACGTATCTTTCAAGTGTATGCCCTATCAATTGTCGAAGGTAAG
TGACTTGCTTACCTTGATGATAACGGGTAGCGGGGAATCAGGGTTCGATTCCGGAGAGGG
AGCATGAGAAACGGCTACCACATCC
>HOIR5KG01BNPQA__(reversed) rank=0006456 x=563.5 y=112.0 length=449
CAAAGATTAAGCCATGCATGTCTAAGTACACGCCTTAACACGGCTAAACTGCGAATGGCT
CATTAAATCAGTTATGGTTCCTTAGATCGTACAATCCTACTTGGATAACTGTGGCAATTC
TAGAGCTAATACATGCAACACAGCTCCGACCTCGCGGGAAGAGCGCTTTTGTTAGCCCAA
AACCAATGCGTCGACTTCGGTAGGCGCTCACACATGGTGACTCTGGACAACTTTGTGCCG
ATCGCACGGCCTTCGCGCCGGCGACGTATCTTTCAAGTGTCTGCCCTATCAACTTTCGAT
GGTACGTGCTATGCCTACCATGGTGATAACGGGTAACGGGGAATCAGGGTTCGATTCCGG
AGAGGGAGCATGAGATACGGCTACCACATCC
>HOIR5KG01BXABY__(reversed) rank=0006458 x=672.5 y=252.0 length=440
CAAAGATTAAGCCATGCAAGTCTAAGTACGAGCTCTCGTACAGTGAAACTGCGAATGGCT
CATTAAATCAGTTATGGTTCATTTGATCGTACAGTTTACTTGGATAACTGTGGTAATTCT
AGAGCTAATACATGCGAGAAGCGCCGACCTCGCGGGAGGCGTGCATTTATCAGACCAAAA
ACCGGCCGCGTCTTCGGGCGCGTTCGCCTTGGTGACTCTGGATAACTTTGCGGATCGCAC
GGTCTAGCACCGGCGACGGATCATTCAAGTGTCTGCCCTATCAACTTTCGTCGGTACGGT
ATTTGCCTACCGAGGTTCTTACGGGTGACGGGGAATCAGGGTTCGATTCCGGAGAGGGAG
CATGAGATACGGCTACCACATCC
>HOIR5KG01BYJVB__(reversed) rank=0006460 x=686.5 y=1925.0 length=443
CAAAGATTAAGCCATGCATGTCTAAGTACATACCTTAACACGGTGAAACTGCGAATGGCT
CATTAAATCATATGTTATTTCTTAGATCGTACAATCCTACTTGGATAACTGTGGTAATTC
TAGAGCTAATACATGCATCAAAGCTCCGACCTCCGGGGAAGAGCGCTTTTATTAGACCAA
AACCAATCGTCCTCTCGGGGGCGTCCCGTTGGTGACTCTGAATAACTTTAAGCTGATCGC
ATGGCCTCGTGCCGGCGACGTATCTTTCAAGTGTATGCCCTATCAATTGTCGAAGGTAAG
TGACTTGCTTACCTTGATGATAACGGGTAGCGGGGAATCAGGGTTCGATTCCGGAGAGGG
AGCATGAGAAACGGCTACCACATCC
>HOIR5KG01BTE3A__(reversed) rank=0006471 x=628.5 y=20.0 length=444
CAAAGATTAAGCCATGCATGTCTAAGTACATACTTTTACATGGTGAAACCGCGAATGGCT
CATTAAATCAGTTATGGTTCCTTAGATCGTACAATCCTACTTGGATAACTGTGGTAATTC
TAGAGCTAATACATGAAACTGACGCTCCGACCCTCTGGGAAAGAGCGCGTTTATTAGAAC
AAGACCAGTCGGGGTTCTGCCCCGTACGATTGGTGATACTGGATAACTTTGTGCAGATCG
CACGGCCTCGCGCCGGCGACGTATCTTTCAAATGTCTGCCCTATCAACTGTCGATGGTAC
GTGATATGCCTACCATGGTTGTAACGGGTAACGGGGAATCAGGGTTCGATTCCGGAGAGG
GAGCATGAGAAACGGCTACCACATCC
>HOIR5KG01AXUR4 rank=0006476 x=268.0 y=1922.0 length=443
CAAAGATTAAGCCATGCATGTCTAAGTACATACCTTAACACGGTGAAACTGCGAATGGCT
CATTAAATCATATGTTATTTCTTAGATCGTACAATCCTACTTGGATAACTGTGGTAATTC
TAGAGCTAATACATGCATCAAAGCTCCGACCTCCGGGGAAGAGCGCTTTTATTAGACCAA
AACCAATCGTCCTCTCGGGGGCGTCCCGTTGGTGACTCTGAATAACTTTAAGCTGATCGC
ATGGCCTCGTGCCGGCGACGTATCTTTCAAGTGTATGCCCTATCAATTGTCGAAGGTAAG
TGACTTGCTTACCTTGATGATAACGGGTAGCGGGGAATCAGGGTTCGATTCCGGAGAGGG
AGCATGAGAAACGGCTACCACATCC
>HOIR5KG01BCB61__(reversed) rank=0006495 x=433.0 y=1835.0 length=448
ACAAAGATTAAGCCATGCATGTCTAAGTACATACTTTTACATGGTGAAACCGCGAATGGC
TCATTAAATACAGTTATGGTTCCTTAGTATCGTACAATTCCTACTTGGATAACTGTGGTA
ATTCTAGAGCTAATACATGAAACTGACGCTCCGACCCTCTGGGAAAGAGCGCGTTTATTA
GAACAAGACCAGTCGGGGTTCTGCCCCGTACGATTGGTGATACTGGATAACTTTGTGCAG
ATCGCACGGCCTCGCGCCGGCGACGTATCTTTCAAATGTCTGCCCTATCAACTGTCGATG
GTACGTGATATGCCTACCATGGTTGTAACGGGTAACGGGGAATCAGGGTTCGATTCCGGA
GAGGGAGCATGAGAAACGGCTACCACATCC
>HOIR5KG01A2QEL__(reversed) rank=0006532 x=324.5 y=155.0 length=449
CAAAGATTAAGCCATGCATGTCTAAGTACACGCCTTAACACGGCTAAACTGCGAATGGCT
CATTAAATCAGTTATGGTTCCTTAGATCGTACAATCCTACTTGGATAACTGTGGCAATTC
TAGAGCTAATACATGCAACACAGCTCCGACCTCGCGGGAAGAGCGCTTTTGTTAGCCCAA
AACCAATGCGTCGACTTCGGTAGGCGCTCACACATGGTGACTCTGGACAACTTTGTGCCG
ATCGCACGGCCTTCGCGCCGGCGACGTATCTTTCAAGTGTCTGCCCTATCAACTTTCGAT
GGTACGTGCTATGCCTACCATGGTGATAACGGGTAACGGGGAATCAGGGTTCGATTCCGG
AGAGGGAGCATGAGATACGGCTACCACATCC
>HOIR5KG01ALDCZ__(reversed) rank=0006533 x=126.5 y=1105.0 length=444
CAAAGATTAAGCCATGCATGTCTAAGTACATACTTTTACATGGTGAAACCGCGAATGGCT
CATTAAATCAGTTATGGTTCCTTAGATCGTACAATCCTACTTGGATAACTGTGGTAATTC
TAGAGCTAATACATGAAACTGACGCTCCGACCCTCTGGGAAAGAGCGCGTTTATTAGAAC
AAGACCAGTCGGGGTTCTGCCCCGTACGATTGGTGATACTGGATAACTTTGTGCAGATCG
CACGGCCTCGCGCCGGCGACGTATCTTTCAAATGTCTGCCCTATCAACTGTCGATGGTAC
GTGATATGCCTACCATGGTTGTAACGGGTAACGGGGAATCAGGGTTCGATTCCGGAGAGG
GAGCATGAGAAACGGCTACCACATCC
>HOIR5KG01AJU1B__(reversed) rank=0006550 x=109.5 y=333.0 length=444
CAAAGATTAAGCCATGCATGTCTAAGTACATACTTTTACATGGTGAAACCGCGAATGGCT
CATTAAATCAGTTATGGTTCCTTAGATCGTACAATCCTACTTGGATAACTGTGGTAATTC
TAGAGCTAATACATGAAACTGACGCTCCGACCCTCTGGGAAAGAGCGCGTTTATTAGAAC
AAGACCAGTCGGGGTTCTGCCCCGTACGATTGGTGATACTGGATAACTTTGTGCAGATCG
CACGGCCTCGCGCCGGCGACGTATCTTTCAAATGTCTGCCCTATCAACTGTCGATGGTAC
GTGATATGCCTACCATGGTTGTAACGGGTAACGGGGAATCAGGGTTCGATTCCGGAGAGG
GAGCATGAGAAACGGCTACCACATCC
>HOIR5KG01AHE93__(reversed) rank=0006565 x=81.0 y=1289.5 length=443
CAAAGATTAAGCCATGCATGTCTAAGTACATACCTTAACACGGTGAAACTGCGAATGGCT
CATTAAATCATATGTTATTTCTTAGATCGTACAATCCTACTTGGATAACTGTGGTAATTC
TAGAGCTAATACATGCATCAAAGCTCCGACCTCCGGGGAAGAGCGCTTTTATTAGACCAA
AACCAATCGTCCTCTCGGGGGCGTCCCGTTGGTGACTCTGAATAACTTTAAGCTGATCGC
ATGGCCTCGTGCCGGCGACGTATCTTTCAAGTGTATGCCCTATCAATTGTCGAAGGTAAG
TGACTTGCTTACCTTGATGATAACGGGTAGCGGGGAATCAGGGTTCGATTCCGGAGAGGG
AGCATGAGAAACGGCTACCACATCC
>HOIR5KG01BDZZ1__(reversed) rank=0006586 x=452.0 y=1519.0 length=449
CAAAGATTAAGCCATGCATGTCTAAGTACACGCCTTAACACGGCTAAACTGCGAATGGCT
CATTAAATCAGTTATGGTTCCTTAGATCGTACAATCCTACTTGGATAACTGTGGCAATTC
TAGAGCTAATACATGCAACACAGCTCCGACCTCGCGGGAAGAGCGCTTTTGTTAGCCCAA
AACCAATGCGTCGACTTCGGTAGGCGCTCACACATGGTGACTCTGGACAACTTTGTGCCG
ATCGCACGGCCTTCGCGCCGGCGACGTATCTTTCAAGTGTCTGCCCTATCAACTTTCGAT
GGTACGTGCTATGCCTACCATGGTGATAACGGGTAACGGGGAATCAGGGTTCGATTCCGG
AGAGGGAGCATGAGATACGGCTACCACATCC
>HOIR5KG01BPGYM__(reversed) rank=0006590 x=583.0 y=140.0 length=441
CAAAGATTAAGCCATGCAAGTCTAAGTACGAGCTCTCGTACAGTGAAACTGCGAATGGCT
CATTAAATCAGTTATGGTTCATTTGATCGTACAGTTTACTTGGATAACTGTGGTAATTCT
AGAGCTAATACATGCGAGAAGCGCCGACCTCGCGGGAGGCGTGCATTTATCAGACCAAAA
ACCGGCCGCGTCTTCGGGCGCGTTCGCCTTGGTGACTCTGGATAACTTTGCGGATCGCAC
GGTCTAGCACCGGCGACGGATCATTCAAGTGTCTGCCCTATCAACTTTCGTCGGTACGGT
ATTTGCCTACCGAGGTTCTTACGGGTGACGGGGAATCAGGGTTCGATTCCGGAGAGGGAG
CCTGAGAAACGGCTACCACATCC
>HOIR5KG01AB8TI__(reversed) rank=0006598 x=22.0 y=1300.0 length=444
CAAAGATTAAGCCATGCATGTCTAAGTACATACTTTTACATGGTGAAACCGCGAATGGCT
CATTAAATCAGTTATGGTTCCTTAGATCGTACAATCCTACTTGGATAACTGTGGTAATTC
TAGAGCTAATACATGAAACTGACGCTCCGACCCTCTGGGAAAGAGCGCGTTTATTAGAAC
AAGACCAGTCGGGGTTCTGCCCCGTACGATTGGTGATACTGGATAACTTTGTGCAGATCG
CACGGCCTCGCGCCGGCGACGTATCTTTCAAATGTCTGCCCTATCAACTGTCGATGGTAC
GTGATATGCCTACCATGGTTGTAACGGGTAACGGGGAATCAGGGTTCGATTCCGGAGAGG
GAGCATGAGAAACGGCTACCACATCC
>HOIR5KG01AAOC6__(reversed) rank=0006600 x=4.5 y=1864.0 length=449
CAAAGATTAAGCCATGCATGTCTAAGTACACGCCTTAACACGGCTAAACTGCGAATGGCT
CATTAAATCAGTTATGGTTCCTTAGATCGTACAATCCTACTTGGATAACTGTGGCAATTC
TAGAGCTAATACATGCAACACAGCTCCGACCTCGCGGGAAGAGCGCTTTTGTTAGCCCAA
AACCAATGCGTCGACTTCGGTAGGCGCTCACACATGGTGACTCTGGACAACTTTGTGCCG
ATCGCACGGCCTTCGCGCCGGCGACGTATCTTTCAAGTGTCTGCCCTATCAACTTTCGAT
GGTACGTGCTATGCCTACCATGGTGATAACGGGTAACGGGGAATCAGGGTTCGATTCCGG
AGAGGGAGCATGAGATACGGCTACCACATCC
>HOIR5KG01BNHGJ__(reversed) rank=0006629 x=560.0 y=1681.0 length=444
CAAAGATTAAGCCATGCATGTCTAAGTACATACTTTTACATGGTGAAACCGCGAATGGCT
CATTAAATCAGTTATGGTTCCTTAGATCGTACAATCCTACTTGGATAACTGTGGTAATTC
TAGAGCTAATACATGAAACTGACGCTCCGACCCTCTGGGAAAGAGCGCGTTTATTAGAAC
AAGACCAGTCGGGGTTCTGCCCCGTACGATTGGTGATACTGGATAACTTTGTGCAGATCG
CACGGCCTCGCGCCGGCGACGTATCTTTCAAATGTCTGCCCTATCAACTGTCGATGGTAC
GTGATATGCCTACCATGGTTGTAACGGGTAACGGGGAATCAGGGTTCGATTCCGGAGAGG
GAGCATGAGAAACGGCTACCACATCC
>HOIR5KG01AD3GU__(reversed) rank=0006665 x=43.0 y=1660.5 length=440
CAAAGATTAAGCCATGCAAGTCTAAGTACGAGCTCTCGTACAGCGAAACTGCGAATGGCT
CATTAAATCAGTTATGGTTCATTTGATCGTATGGTTTACTTGGATAACTGTGGTAATTCT
AGAGCTAATACATGCAAACAGCGCCGACTTCGCGGGAGGCGTGCTTTTATCAGACCAAAA
ACCGACCGCGGCTCCGGCCGCGTTCGACTGGTGACTCTGGATAACCTGGCGGATCGCACG
GTCTAGCACCGGCGACGGATCATTCAAGTGTCTGCCCTATCAACTTTCGTCGGTACGGTA
TTCGCCTACCGAGGTTCTTACGGGTAACGGGGAATCAGGGTTCGATTCCGGAGAGGGAGC
CTGAGAAACGGCTACCACATCC
>HOIR5KG01BRUXG__(reversed) rank=0006669 x=610.0 y=962.0 length=443
CAAAGATTAAGCCATGCATGTCTAAGTACATACCTTAACACGGTGAAACTGCGAATGGCT
CATTAAATCATATGTTATTTCTTAGATCGTACAATCCTACTTGGATAACTGTGGTAATTC
TAGAGCTAATACATGCATCAAAGCTCCGACCTCCGGGGAAGAGCGCTTTTATTAGACCAA
AACCAATCGTCCTCTCGGGGGCGTCCCGTTGGTGACTCTGAATAACTTTAAGCTGATCGC
ATGGCCTCGTGCCGGCGACGTATCTTTCAAGTGTATGCCCTATCAATTGTCGAAGGTAAG
TGACTTGCTTACCTTGATGATAACGGGTAGCGGGGAATCAGGGTTCGATTCCGGAGAGGG
AGCATGAGAAACGGCTACCACATCC
>HOIR5KG01BVO9V__(reversed) rank=0006674 x=654.0 y=33.0 length=449
CAAAGATTAAGCCATGCATGTCTAAGTACACGCCTTAACACGGCTAAACTGCGAATGGCT
CATTAAATCAGTTATGGTTCCTTAGATCGTACAATCCTACTTGGATAACTGTGGCAATTC
TAGAGCTAATACATGCAACACAGCTCCGACCTCGCGGGAAGAGCGCTTTTGTTAGCCCAA
AACCAATGCGTCGACTTCGGTAGGCGCTCACACATGGTGACTCTGGACAACTTTGTGCCG
ATCGCACGGCCTTCGCGCCGGCGACGTATCTTTCAAGTGTCTGCCCTATCAACTTTCGAT
GGTACGTGCTATGCCTACCATGGTGATAACGGGTAACGGGGAATCAGGGTTCGATTCCGG
AGAGGGAGCATGAGATACGGCTACCACATCC
>HOIR5KG01AZ96G__(reversed) rank=0006694 x=296.0 y=502.0 length=441
CAAAGATTAAGCCATGCAAGTCTAAGTACGAGCTCTCGTACAGTGAAACTGCGAATGGCT
CATTAAATCAGTTATGGTTCATTTGATCGTACAGTTTACTTGGATAACTGTGGTAATTCT
AGAGCTAATATATGCGAGAAGCGCCGACCTCGCGGGAGGCGTGCATTTATCAGACCAAAA
ACCGGCCGCGTCTTCGGGCGCGTTCGCCTTGGTGACTCTGGATAACTTTGCGGATCGCAC
GGTCTAGCACCGGCGACGGATCATTCAAGTGTCTGCCCTATCAACTTTCGTCGGTACGGT
ATTTGCCTACCGAGGTTCTTACGGGTGACGGGGAATCAGGGTTCGATTCCGGAGAGGGAG
CCTGAGAAACGGCTACCACATCC
>HOIR5KG01BG76F__(reversed) rank=0006709 x=489.5 y=533.0 length=441
CAAAGATTAAGCCATGCAAGTCTAAGTACGAGCTCTCGTACAGTGAAACTGCGAATGGCT
CATTAAATCAGTTATGGTTCATTTGATCGTACAGTTTACTTGGATAACTGTGGTAATTCT
AGAGCTAATACATGCGAGAAGCGCCGACCTCGCGGGAGGCGTGCATTTATCAGACCAAAA
ACCGGCCGCGTCTTCGGGCGCGTTCGCCTTGGTGACTCTGGATAACTTTGCGGATCGCAC
GGTCTAGCACCGGCGACGGATCATTCAAGTGTCTGCCCTATCAACTTTCGTCGGTACGGT
ATTTGCCTACCGAGGTTCTTACGGGTGACGGGGAATCAGGGTTCGATTCCGGAGAGGGAG
CATGAGAAACGGCTACCACATCC
>HOIR5KG01BI2R3__(reversed) rank=0006732 x=510.0 y=833.5 length=443
CAAAGATTAAGCCATGCATGTCTAAGTACATACCTTAACACGGTGAAACTGCGAATGGCT
CATTAAATCATATGTTATTTCTTAGATCGTACAATCCTACTTGGATAACTGTGGTAATTC
TAGAGCTAATACATGCATCAAAGCTCCGACCTCCGGGGAAGAGCGCTTTTATTAGACCAA
AACCAATCGTCCTCTCGGGGGCGTCCCGTTGGTGACTCTGAATAACTTTAAGCTGATCGC
ATGGCCTCGTGCCGGCGACGTATCTTTCAAGTGTATGCCCTATCAATTGTCGAAGGTAAG
TGACTTGCTTACCTTGATGATAACGGGTAGCGGGGAATCAGGGTTCGATTCCGGAGAGGG
AGCATGAGAAACGGCTACCACATCC
>HOIR5KG01BUKCO__(reversed) rank=0006735 x=641.0 y=246.5 length=444
CAAAGATTAAGCCATGCATGTCTAAGTACATACTTTTACATGGTGAAACCGCGAATGGCT
CATTAAATCAGTTATGGTTCCTTAGATCGTACAATCCTACTTGGATAACTGTGGTAATTC
TAGAGCTAATACATGAAACTGACGCTCCGACCCTCTGGGAAAGAGCGCGTTTATTAGAAC
AAGACCAGTCGGGGTTCTGCCCCGTACGATTGGTGATACTGGATAACTTTGTGCAGATCG
CACGGCCTCGCGCCGGCGACGTATCTTTCAAATGTCTGCCCTATCAACTGTCGATGGTAC
GTGATATGCCTACCATGGTTGTAACGGGTAACGGGGAATCAGGGTTCGATTCCGGAGAGG
GAGCATGAGAAACGGCTACCACATCC
>HOIR5KG01A1MKY__(reversed) rank=0006738 x=311.0 y=1792.5 length=444
CAAAGATTAAGCCATGCATGTCTAAGTACATACTTTTACATGGTGAAACCGCGAATGGCT
CATTAAATCAGTTATGGTTCCTTAGATCGTACAATCCTACTTGGATAACTGTGGTAATTC
TAGAGCTAATACATGAAACTGACGCTCCGACCCTCTGGGAAAGAGCGCGTTTATTAGAAC
AAGACCAGTCGGGGTTCTGCCCCGTACGATTGGTGATACTGGATAACTTTGTGCAGATCG
CACGGCCTCGCGCCGGCGACGTATCTTTCAAATGTCTGCCCTATCAACTGTCGATGGTAC
GTGATATGCCTACCATGGTTGTAACGGGTAACGGGGAATCAGGGTTCGATTCCGGAGAGG
GAGCATGAGAAACGGCTACCACATCC
>HOIR5KG01BWLY7__(reversed) rank=0006741 x=664.0 y=1457.0 length=441
CAAAGATTAAGCCATGCAAGTCTAAGTACGAGCTCTCGTACAGTGAAACTGCGAATGGCT
CATTAAATCAGTTATGGTTCATTTGATCGTACAGTTTACTTGGATAACTGTGGTAATTCT
AGAGCTAATACATGCGAGAAGCGCCGACCTCGCGGGAGGCGTGCATTTATCAGACCAAAA
ACCGGCCGCGTCTTCGGGCGCGTTCGCCTTGGTGACTCTGGATAACTTTGCGGATCGCAC
GGTCTAGCACCGGCGACGGATCATTCAAGTGTCTGCCCTATCAACTTTCGTCGGTACGGT
ATTTGCCTACCGAGGTTCTTACGGGTGACGGGGAATCAGGGTTCGATTCCGGAGAGGGAG
CCTGAGAAACGGCTACCACATCC
>HOIR5KG01BI2FB__(reversed) rank=0006744 x=510.0 y=373.5 length=444
CAAAGATTAAGCCATGCATGTCTAAGTACATACTTTTACATGGTGAAACCGCGAATGGCT
CATTAAATCAGTTATGGTTCCTTAGATCGTACAATCCTACTTGGATAACTGTGGTAATTC
TAGAGCTAATACATGAAACTGACGCTCCGACCCTCTGGGAAAGAGCGCGTTTATTAGAAC
AAGACCAGTCGGGGTTCTGCCCCGTACGATTGGTGATACTGGATAACTTTGTGCAGATCG
CACGGCCTCGCGCCGGCGACGTATCTTTCAAATGTCTGCCCTATCAACTGTCGATGGTAC
GTGATATGCCTACCATGGTTGTAACGGGTAACGGGGAATCAGGGTTCGATTCCGGAGAGG
GAGCATGAGAAACGGCTACCACATCC
>HOIR5KG01BOC0G__(reversed) rank=0006755 x=570.0 y=1614.0 length=441
CAAAGATTAAGCCATGCAAGTCTAAGTACGAGCTCTCGTACAGTGAAACTGCGAATGGCT
CATTAAATCAGTTATGGTTCATTTGATCGTACAGTTTACTTGGATAACTGTGGTAATTCT
AGAGCTAATACATGCGAGAAGCGCCGACCTCGCGGGAGGCGTGCATTTATCAGACCAAAA
ACCGGCCGCGTCTTCGGGCGCGTTCGCCTTGGTGACTCTGGATAACTTTGCGGATCGCAC
GGTCTAGCACCGGCGACGGATCATTCAAGTGTCTGCCCTATCAACTTTCGTCGGTACGGT
ATTTGCCTACCGAGGTTCTTACGGGTGACGGGGAATCAGGGTTCGATTCCGGAGAGGGAG
CCTGAGAAACGGCTACCACATCC
>HOIR5KG01BAUIJ__(reversed) rank=0006768 x=416.0 y=1897.5 length=444
CAAAGATTAAGCCATGCATGTCTAAGTACATACTTTTACATGGTGAAACCGCGAATGGCT
CATTAAATCAGTTATGGTTCCTTAGATCGTACAATCCTACTTGGATAACTGTGGTAATTC
TAGAGCTAATACATGAAACTGACGCTCCGACCCTCTGGGAAAGAGCGCGTTTATTAGAAC
AAGACCAGTCGGGGTTCTGCCCCGTACGATTGGTGATACTGGATAACTTTGTGCAGATCG
CACGGCCTCGCGCCGGCGACGTATCTTTCAAATGTCTGCCCTATCAACTGTCGATGGTAC
GTGATATGCCTACCATGGTTGTAACGGGTAACGGGGAATCAGGGTTCGATTCCGGAGAGG
GAGCATGAGAAACGGCTACCACATCC
>HOIR5KG01A4YTU__(reversed) rank=0006794 x=349.0 y=1984.0 length=441
CAAAGATTAAGCCATGCAAGTCTAAGTACGAGCTCTCGTACAGTGAAACTGCGAATGGCT
CATTAAATCAGTTATGGTTCATTTGATCGTACAGTTTACTTGGATAACTGTGGTAATTCT
AGAGCTAATACATGCGAGAAGCGCCGACCTCGCGGGAGGCGTGCATTTATCAGACCAAAA
ACCGGCCGCGTCTTCGGGCGCGTTCGCCTTGGTGACTCTGGATAACTTTGCGGATCGCAC
GGTCTAGCACCGGCGACGGATCATTCAAGTGTCTGCCCTATCAACTTTCGTCGGTACGGT
ATTTGCCTACCGAGGTTCTTACGGGTGACGGGGAATCAGGGTTCGATTCCGGAGAGGGAG
CCTGAGAAACGGCTACCACATCC
>HOIR5KG01AA9DJ__(reversed) rank=0007854 x=11.0 y=421.0 length=441
CAAAGATTAAGCCATGCAAGTCTAAGTACGAGCTCTCGTACAGTGAAACTGCGAATGGCT
CATTAAATCAGTTATGGTTCATTTGATCGTACAGTTTACTTGGATAACTGTGGTAATTCT
AGAGCTAATACATGCGAGAAGCGCCGACCTCGCGGGAGGCGTGCATTTATCAGACCAAAA
ACCGGCCGCGTCTTCGGGCGCGTTCGCCTTGGTGACTCTGGATAACTTTGCGGATCGCAC
GGTCTAGCACCGGCGACGGATCATTCAAGTGTCTGCCCTATCAACTTTCGTCGGTACGGT
ATTTGCCTACCGAGGTTCTTACGGGTGACGGGGAATCAGGGTTCGATTCCGGAGAGGGAG
CCTGAGAAACGGCTACCACATCC
>HOIR5KG01ALCPK__(reversed) rank=0009116 x=126.0 y=262.0 length=441
CAAAGATTAAGCCATGCAAGTCTAAGTACGAGCTCTCGTACAGTGAAACTGCGAATGGCT
CATTAAATCAGTTATGGTTCATTTGATCGTACAGTTTACTTGGATAACTGTGGTAATTCT
AGAGCTAATACATGCGAGAAGCGCCGACCTCGCGGGAGGCGTGCATTTATCAGACCAAAA
ACCGGCCGCGTCTTCGGGCGCGTTCGCCTTGGTGACTCTGGATAACTTTGCGGATCGCAC
GGTCTAGCACCGGCGACGGATCATTCAAGTGTCTGCCCTATCAACTTTCGTCGGTACGGT
ATTTGCCTACCGAGGTTCTTACGGGTGACGGGGAATCAGGGTTCGATTCCGGAGAGGGAG
CCTGAGAAACGGCTACCACATCC
>HOIR5KG01AGI36__(reversed) rank=0009260 x=71.0 y=564.0 length=441
CAAAGATTAAGCCATGCAAGTCTAAGTACGAGCTCTCGTACAGTGAAACTGCGAATGGCT
CATTAAATCAGTTATGGTTCATTTGATCGTACAGTTTACTTGGATAACTGTGGTAATTCT
AGAGCTAATACATGCGAGAAGCGCCGACCTCGCGGGAGGCGTGCATTTATCAGACCAAAA
ACCGGCCGCGTCTTCGGGCGCGTTCGCCTTGGTGACTCTGGATAACTTTGCGGATCGCAC
GGTCTAGCACCGGCGACGGATCATTCAAGTGTCTGCCCTATCAACTTTCGTCGGTACGGT
ATTTGCCTACCGAGGTTCTTACGGGTGACGGGGAATCAGGGTTCGATTCCGGAGAGGGAG
CCTGAGAAACGGCTACCACATCC
>HOIR5KG01AK7C0__(reversed) rank=0009421 x=124.0 y=1522.5 length=441
CAAAGATTAAGCCATGCAAGTCTAAGTACGAGCTCTCGTACAGTGAAACTGCGAATGGCT
CATTAAATCAGTTATGGTTCATTTGATCGTACAGTTTACTTGGATAACTGTGGTAATTCT
AGAGCTAATACATGCGAGAAGCGCCGACCTCGCGGGAGGCGTGCATTTATCAGACCAAAA
ACCGGCCGCGTCTTCGGGCGCGTTCGCCTTGGTGACTCTGGATAACTTTGCGGATCGCAC
GGTCTAGCACCGGCGACGGATCATTCAAGTGTCTGCCCTATCAACTTTCGTCGGTACGGT
ATTTGCCTACCGAGGTTCTTACGGGTGACGGGGAATCAGGGTTCGATTCCGGAGAGGGAG
CCTGAGAAACGGCTACCACATCC
>HOIR5KG01A3PFR__(reversed) rank=0010500 x=335.0 y=501.0 length=441
CAAAGATTAAGCCATGCAAGTCTAAGTACGAGCTCTCGTACAGTGAAACTGCGAATGGCT
CATTAAATCAGTTATGGTTCATTTGATCGTACAGTTTACTTGGATAACTGTGGTAATTCT
AGAGCTAATACATGCGAGAAGCGCCGACCTCGCGGGAGGCGTGCATTTATCAGACCAAAA
ACCGGCCGCGTCTTCGGGCGCGTTCGCCTTGGTGACTCTGGATAACTTTGCGGATCGCAC
GGTCTAGCACCGGCGACGGATCATTCAAGTGTCTGCCCTATCAACTTTCGTCGGTACGGT
ATTTGCCTACCGAGGTTCTTACGGGTGACGGGGAATCAGGGTTCGATTCCGGAGAGGGAG
CCTGAGAAACGGCTACCACATCC
>HOIR5KG01AMUI1__(reversed) rank=0012527 x=143.5 y=379.0 length=441
CAAAGATTAAGCCATGCAAGTCTAAGTACGAGCTCTCGTACAGTGAAACTGCGAATGGCT
CATTAAATCAGTTATGGTTCATTTGATCGTACAGTTTACTTGGATAACTGTGGTAATTCT
AGAGCTAATACATGCGAGAAGCGCCGACCTCGCGGGAGGCGTGCATTTATCAGACCAAAA
ACCGGCCGCGTCTTCGGGCGCGTTCGCCTTGGTGACTCTGGATAACTTTGCGGATCGCAC
GGTCTAGCACCGGCGACGGATCATTCAAGTGTCTGCCCTATCAACTTTCGTCGGTACGGT
ATTTGCCTACCGAGGTTCTTACGGGTGACGGGGAATCAGGGTTCGATTCCGGAGAGGGAG
CCTGAGAAACGGCTACCACATCC
>HOIR5KG01AIXA2__(reversed) rank=0013486 x=98.0 y=1676.5 length=441
CAAAGATTAAGCCATGCAAGTCTAAGTACGAGCTCTCGTACAGTGAAACTGCGAATGGCT
CATTAAATCAGTTATGGTTCATTTGATCGTACAGTTTACTTGGATAACTGTGGTAATTCT
AGAGCTAATACATGCGAGAAGCGCCGACCTCGCGGGAGGCGTGCATTTATCAGACCAAAA
ACCGGCCGCGTCTTCGGGCGCGTTCGCCTTGGTGACTCTGGATAACTTTGCGGATCGCAC
GGTCTAGCACCGGCGACGGATCATTCAAGTGTCTGCCCTATCAACTTTCGTCGGTACGGT
ATTTGCCTACCGAGGTTCTTACGGGTGACGGGGAATCAGGGTTCGATTCCGGAGAGGGAG
CCTGAGAAACGGCTACCACATCC
>HOIR5KG01BZU4H__(reversed) rank=0013733 x=701.0 y=1727.0 length=441
CAAAGATTAAGCCATGCAAGTCTAAGTACGAGCTCTCGTACAGTGAAACTGCGAATGGCT
CATTAAATCAGTTATGGTTCATTTGATCGTACAGTTTACTTGGATAACTGTGGTAATTCT
AGAGCTAATACATGCGAGAAGCGCCGACCTCGCGGGAGGCGTGCATTTATCAGACCAAAA
ACCGGCCGCGTCTTCGGGCGCGTTCGCCTTGGTGACTCTGGATAACTTTGCGGATCGCAC
GGTCTAGCACCGGCGACGGATCATTCAAGTGTCTGCCCTATCAACTTTCGTCGGTACGGT
ATTTGCCTACCGAGGTTCTTACGGGTGACGGGGAATCAGGGTTCGATTCCGGAGAGGGAG
CCTGAGAAACGGCTACCACATCC
>HOIR5KG01BX63X__(reversed) rank=0015074 x=682.0 y=1771.0 length=441
CAAAGATTAAGCCATGCAAGTCTAAGTACGAGCTCTCGTACAGTGAAACTGCGAATGGCT
CATTAAATCAGTTATGGTTCATTTGATCGTACAGTTTACTTGGATAACTGTGGTAATTCT
AGAGCTAATACATGCGAGAAGCGCCGACCTCGCGGGAGGCGTGCATTTATCAGACCAAAA
ACCGGCCGCGTCTTCGGGCGCGTTCGCCTTGGTGACTCTGGATAACTTTGCGGATCGCAC
GGTCTAGCACCGGCGACGGATCATTCAAGTGTCTGCCCTATCAACTTTCGTCGGTACGGT
ATTTGCCTACCGAGGTTCTTACGGGTGACGGGGAATCAGGGTTCGATTCCGGAGAGGGAG
CCTGAGAAACGGCTACCACATCC
>HOIR5KG01BPIDB__(reversed) rank=0015204 x=583.0 y=1965.5 length=441
CAAAGATTAAGCCATGCAAGTCTAAGTACGAGCTCTCGTACAGTGAAACTGCGAATGGCT
CATTAAATCAGTTATGGTTCATTTGATCGTACAGTTTACTTGGATAACTGTGGTAATTCT
AGAGCTAATACATGCGAGAAGCGCCGACCTCGCGGGAGGCGTGCATTTATCAGACCAAAA
ACCGGCCGCGTCTTCGGGCGCGTTCGCCTTGGTGACTCTGGATAACTTTGCGGATCGCAC
GGTCTAGCACCGGCGACGGATCATTCAAGTGTCTGCCCTATCAACTTTCGTCGGTACGGT
ATTTGCCTACCGAGGTTCTTACGGGTGACGGGGAATCAGGGTTCGATTCCGGAGAGGGAG
CCTGAGAAACGGCTACCACATCC
>HOIR5KG01AIGH6__(reversed) rank=0017397 x=93.0 y=380.5 length=441
CAAAGATTAAGCCATGCAAGTCTAAGTACGAGCTCTCGTACAGTGAAACTGCGAATGGCT
CATTAAATCAGTTATGGTTCATTTGATCGTACAGTTTACTTGGATAACTGTGGTAATTCT
AGAGCTAATACATGCGAGAAGCGCCGACCTCGCGGGAGGCGTGCATTTATCAGACCAAAA
ACCGGCCGCGTCTTCGGGCGCGTTCGCCTTGGTGACTCTGGATAACTTTGCGGATCGCAC
GGTCTAGCACCGGCGACGGATCATTCAAGTGTCTGCCCTATCAACTTTCGTCGGTACGGT
ATTTGCCTACCGAGGTTCTTACGGGTGACGGGGAATCAGGGTTCGATTCCGGAGAGGGAG
CCTGAGAAACGGCTACCACATCC
>HOIR5KG01AVS51__(reversed) rank=0017434 x=245.0 y=727.5 length=441
CAAAGATTAAGCCATGCAAGTCTAAGTACGAGCTCTCGTACAGTGAAACTGCGAATGGCT
CATTAAATCAGTTATGGTTCATTTGATCGTACAGTTTACTTGGATAACTGTGGTAATTCT
AGAGCTAATACATGCGAGAAGCGCCGACCTCGCGGGAGGCGTGCATTTATCAGACCAAAA
ACCGGCCGCGTCTTCGGGCGCGTTCGCCTTGGTGACTCTGGATAACTTTGCGGATCGCAC
GGTCTAGCACCGGCGACGGATCATTCAAGTGTCTGCCCTATCAACTTTCGTCGGTACGGT
ATTTGCCTACCGAGGTTCTTACGGGTGACGGGGAATCAGGGTTCGATTCCGGAGAGGGAG
CCTGAGAAACGGCTACCACATCC
>HOIR5KG01AF9QX__(reversed) rank=0017780 x=68.5 y=711.0 length=441
CAAAGATTAAGCCATGCAAGTCTAAGTACGAGCTCTCGTACAGTGAAACTGCGAATGGCT
CATTAAATCAGTTATGGTTCATTTGATCGTACAGTTTACTTGGATAACTGTGGTAATTCT
AGAGCTAATACATGCGAGAAGCGCCGACCTCGCGGGAGGCGTGCATTTATCAGACCAAAA
ACCGGCCGCGTCTTCGGGCGCGTTCGCCTTGGTGACTCTGGATAACTTTGCGGATCGCAC
GGTCTAGCACCGGCGACGGATCATTCAAGTGTCTGCCCTATCAACTTTCGTCGGTACGGT
ATTTGCCTACCGAGGTTCTTACGGGTGACGGGGAATCAGGGTTCGATTCCGGAGAGGGAG
CCTGAGAAACGGCTACCACATCC
>HOIR5KG01AITBX__(reversed) rank=0018664 x=97.0 y=619.0 length=441
CAAAGATTAAGCCATGCAAGTCTAAGTACGAGCTCTCGTACAGTGAAACTGCGAATGGCT
CATTAAATCAGTTATGGTTCATTTGATCGTACAGTTTACTTGGATAACTGTGGTAATTCT
AGAGCTAATACATGCGAGAAGCGCCGACCTCGCGGGAGGCGTGCATTTATCAGACCAAAA
ACCGGCCGCGTCTTCGGGCGCGTTCGCCTTGGTGACTCTGGATAACTTTGCGGATCGCAC
GGTCTAGCACCGGCGACGGATCATTCAAGTGTCTGCCCTATCAACTTTCGTCGGTACGGT
ATTTGCCTACCGAGGTTCTTACGGGTGACGGGGAATCAGGGTTCGATTCCGGAGAGGGAG
CCTGAGAAACGGCTACCACATCC
>HOIR5KG01AKG6A__(reversed) rank=0018896 x=116.0 y=352.0 length=441
CAAAGATTAAGCCATGCAAGTCTAAGTACGAGCTCTCGTACAGTGAAACTGCGAATGGCT
CATTAAATCAGTTATGGTTCATTTGATCGTACAGTTTACTTGGATAACTGTGGTAATTCT
AGAGCTAATACATGCGAGAAGCGCCGACCTCGCGGGAGGCGTGCATTTATCAGACCAAAA
ACCGGCCGCGTCTTCGGGCGCGTTCGCCTTGGTGACTCTGGATAACTTTGCGGATCGCAC
GGTCTAGCACCGGCGACGGATCATTCAAGTGTCTGCCCTATCAACTTTCGTCGGTACGGT
ATTTGCCTACCGAGGTTCTTACGGGTGACGGGGAATCAGGGTTCGATTCCGGAGAGGGAG
CCTGAGAAACGGCTACCACATCC
>HOIR5KG01A56BD__(reversed) rank=0019120 x=363.0 y=999.0 length=441
CAAAGATTAAGCCATGCAAGTCTAAGTACGAGCTCTCGTACAGTGAAACTGCGAATGGCT
CATTAAATCAGTTATGGTTCATTTGATCGTACAGTTTACTTGGATAACTGTGGTAATTCT
AGAGCTAATACATGCGAGAAGCGCCGACCTCGCGGGAGGCGTGCATTTATCAGACCAAAA
ACCGGCCGCGTCTTCGGGCGCGTTCGCCTTGGTGACTCTGGATAACTTTGCGGATCGCAC
GGTCTAGCACCGGCGACGGATCATTCAAGTGTCTGCCCTATCAACTTTCGTCGGTACGGT
ATTTGCCTACCGAGGTTCTTACGGGTGACGGGGAATCAGGGTTCGATTCCGGAGAGGGAG
CCTGAGAAACGGCTACCACATCC
>HOIR5KG01AOFFM__(reversed) rank=0019997 x=161.0 y=400.0 length=441
CAAAGATTAAGCCATGCAAGTCTAAGTACGAGCTCTCGTACAGTGAAACTGCGAATGGCT
CATTAAATCAGTTATGGTTCATTTGATCGTACAGTTTACTTGGATAACTGTGGTAATTCT
AGAGCTAATACATGCGAGAAGCGCCGACCTCGCGGGAGGCGTGCATTTATCAGACCAAAA
ACCGGCCGCGTCTTCGGGCGCGTTCGCCTTGGTGACTCTGGATAACTTTGCGGATCGCAC
GGTCTAGCACCGGCGACGGATCATTCAAGTGTCTGCCCTATCAACTTTCGTCGGTACGGT
ATTTGCCTACCGAGGTTCTTACGGGTGACGGGGAATCAGGGTTCGATTCCGGAGAGGGAG
CCTGAGAAACGGCTACCACATCC
>HOIR5KG01BRQ9B__(reversed) rank=0006795 x=609.0 y=301.0 length=449
CAAAGATTAAGCCATGCATGTCTAAGTACACGCCTTAACACGGCTAAACTGCGAATGGCT
CATTAAATCAGTTATGGTTCCTTAGATCGTACAATCCTACTTGGATAACTGTGGCAATTC
TAGAGCTAATACATGCAACACAGCTCCGACCTCGCGGGAAGAGCGCTTTTGTTAGCCCAA
AACCAATGCGTCGACTTCGGTAGGCGCTCACACATGGTGACTCTGGACAACTTTGTGCCG
ATCGCACGGCCTTCGCGCCGGCGACGTATCTTTCAAGTGTCTGCCCTATCAACTTTCGAT
GGTACGTGCTATGCCTACCATGGTGATAACGGGTAACGGGGAATCAGGGTTCGATTCCGG
AGAGGGAGCATGAGATACGGCTACCACATCC
>HOIR5KG01AQWO0__(reversed) rank=0006892 x=189.5 y=1394.0 length=449
CAAAGATTAAGCCATGCATGTCTAAGTACACGCCTTAACACGGCTAAACTGCGAATGGCT
CATTAAATCAGTTATGGTTCCTTAGATCGTACAATCCTACTTGGATAACTGTGGCAATTC
TAGAGCTAATACATGCAACACAGCTCCGACCTCGCGGGAAGAGCGCTTTTGTTAGCCCAA
AACCAATGCGTCGACTTCGGTAGGCGCTCACACATGGTGACTCTGGACAACTTTGTGCCG
ATCGCACGGCCTTCGCGCCGGCGACGTATCTTTCAAGTGTCTGCCCTATCAACTTTCGAT
GGTACGTGCTATGCCTACCATGGTGATAACGGGTAACGGGGAATCAGGGTTCGATTCCGG
AGAGGGAGCATGAGATACGGCTACCACATCC
>HOIR5KG01A3TN3__(reversed) rank=0006893 x=336.0 y=1889.5 length=449
CAAAGATTAAGCCATGCATGTCTAAGTACACGCCTTAACACGGCTAAACTGCGAATGGCT
CATTAAATCAGTTATGGTTCCTTAGATCGTACAATCCTACTTGGATAACTGTGGCAATTC
TAGAGCTAATACATGCAACACAGCTCCGACCTCGCGGGAAGAGCGCTTTTGTTAGCCCAA
AACCAATGCGTCGACTTCGGTAGGCGCTCACACATGGTGACTCTGGACAACTTTGTGCCG
ATCGCACGGCCTTCGCGCCGGCGACGTATCTTTCAAGTGTCTGCCCTATCAACTTTCGAT
GGTACGTGCTATGCCTACCATGGTGATAACGGGTAACGGGGAATCAGGGTTCGATTCCGG
AGAGGGAGCATGAGATACGGCTACCACATCC
>HOIR5KG01BM74T__(reversed) rank=0007081 x=557.0 y=1883.0 length=449
CAAAGATTAAGCCATGCATGTCTAAGTACACGCCTTAACACGGCTAAACTGCGAATGGCT
CATTAAATCAGTTATGGTTCCTTAGATCGTACAATCCTACTTGGATAACTGTGGCAATTC
TAGAGCTAATACATGCAACACAGCTCCGACCTCGCGGGAAGAGCGCTTTTGTTAGCCCAA
AACCAATGCGTCGACTTCGGTAGGCGCTCACACATGGTGACTCTGGACAACTTTGTGCCG
ATCGCACGGCCTTCGCGCCGGCGACGTATCTTTCAAGTGTCTGCCCTATCAACTTTCGAT
GGTACGTGCTATGCCTACCATGGTGATAACGGGTAACGGGGAATCAGGGTTCGATTCCGG
AGAGGGAGCATGAGATACGGCTACCACATCC
>HOIR5KG01BJSUL__(reversed) rank=0007205 x=518.0 y=1851.0 length=449
CAAAGATTAAGCCATGCATGTCTAAGTACACGCCTTAACACGGCTAAACTGCGAATGGCT
CATTAAATCAGTTATGGTTCCTTAGATCGTACAATCCTACTTGGATAACTGTGGCAATTC
TAGAGCTAATACATGCAACACAGCTCCGACCTCGCGGGAAGAGCGCTTTTGTTAGCCCAA
AACCAATGCGTCGACTTCGGTAGGCGCTCACACATGGTGACTCTGGACAACTTTGTGCCG
ATCGCACGGCCTTCGCGCCGGCGACGTATCTTTCAAGTGTCTGCCCTATCAACTTTCGAT
GGTACGTGCTATGCCTACCATGGTGATAACGGGTAACGGGGAATCAGGGTTCGATTCCGG
AGAGGGAGCATGAGATACGGCTACCACATCC
>HOIR5KG01BJSGC__(reversed) rank=0007227 x=518.0 y=1338.0 length=449
CAAAGATTAAGCCATGCATGTCTAAGTACACGCCTTAACACGGCTAAACTGCGAATGGCT
CATTAAATCAGTTATGGTTCCTTAGATCGTACAATCCTACTTGGATAACTGTGGCAATTC
TAGAGCTAATACATGCAACACAGCTCCGACCTCGCGGGAAGAGCGCTTTTGTTAGCCCAA
AACCAATGCGTCGACTTCGGTAGGCGCTCACACATGGTGACTCTGGACAACTTTGTGCCG
ATCGCACGGCCTTCGCGCCGGCGACGTATCTTTCAAGTGTCTGCCCTATCAACTTTCGAT
GGTACGTGCTATGCCTACCATGGTGATAACGGGTAACGGGGAATCAGGGTTCGATTCCGG
AGAGGGAGCATGAGATACGGCTACCACATCC
>HOIR5KG01A9L74__(reversed) rank=0007336 x=402.0 y=1842.0 length=449
CAAAGATTAAGCCATGCATGTCTAAGTACACGCCTTAACACGGCTAAACTGCGAATGGCT
CATTAAATCAGTTATGGTTCCTTAGATCGTACAATCCTACTTGGATAACTGTGGCAATTC
TAGAGCTAATACATGCAACACAGCTCCGACCTCGCGGGAAGAGCGCTTTTGTTAGCCCAA
AACCAATGCGTCGACTTCGGTAGGCGCTCACACATGGTGACTCTGGACAACTTTGTGCCG
ATCGCACGGCCTTCGCGCCGGCGACGTATCTTTCAAGTGTCTGCCCTATCAACTTTCGAT
GGTACGTGCTATGCCTACCATGGTGATAACGGGTAACGGGGAATCAGGGTTCGATTCCGG
AGAGGGAGCATGAGATACGGCTACCACATCC
>HOIR5KG01BO8CT__(reversed) rank=0007885 x=580.0 y=1275.0 length=449
CAAAGATTAAGCCATGCATGTCTAAGTACACGCCTTAACACGGCTAAACTGCGAATGGCT
CATTAAATCAGTTATGGTTCCTTAGATCGTACAATCCTACTTGGATAACTGTGGCAATTC
TAGAGCTAATACATGCAACACAGCTCCGACCTCGCGGGAAGAGCGCTTTTGTTAGCCCAA
AACCAATGCGTCGACTTCGGTAGGCGCTCACACATGGTGACTCTGGACAACTTTGTGCCG
ATCGCACGGCCTTCGCGCCGGCGACGTATCTTTCAAGTGTCTGCCCTATCAACTTTCGAT
GGTACGTGCTATGCCTACCATGGTGATAACGGGTAACGGGGAATCAGGGTTCGATTCCGG
AGAGGGAGCATGAGATACGGCTACCACATCC
>HOIR5KG01AUYF1__(reversed) rank=0007903 x=235.5 y=1871.0 length=449
CAAAGATTAAGCCATGCATGTCTAAGTACACGCCTTAACACGGCTAAACTGCGAATGGCT
CATTAAATCAGTTATGGTTCCTTAGATCGTACAATCCTACTTGGATAACTGTGGCAATTC
TAGAGCTAATACATGCAACACAGCTCCGACCTCGCGGGAAGAGCGCTTTTGTTAGCCCAA
AACCAATGCGTCGACTTCGGTAGGCGCTCACACATGGTGACTCTGGACAACTTTGTGCCG
ATCGCACGGCCTTCGCGCCGGCGACGTATCTTTCAAGTGTCTGCCCTATCAACTTTCGAT
GGTACGTGCTATGCCTACCATGGTGATAACGGGTAACGGGGAATCAGGGTTCGATTCCGG
AGAGGGAGCATGAGATACGGCTACCACATCC
>HOIR5KG01B1I52__(reversed) rank=0008014 x=720.0 y=1720.5 length=449
CAAAGATTAAGCCATGCATGTCTAAGTACACGCCTTAACACGGCTAAACTGCGAATGGCT
CATTAAATCAGTTATGGTTCCTTAGATCGTACAATCCTACTTGGATAACTGTGGCAATTC
TAGAGCTAATACATGCAACACAGCTCCGACCTCGCGGGAAGAGCGCTTTTGTTAGCCCAA
AACCAATGCGTCGACTTCGGTAGGCGCTCACACATGGTGACTCTGGACAACTTTGTGCCG
ATCGCACGGCCTTCGCGCCGGCGACGTATCTTTCAAGTGTCTGCCCTATCAACTTTCGAT
GGTACGTGCTATGCCTACCATGGTGATAACGGGTAACGGGGAATCAGGGTTCGATTCCGG
AGAGGGAGCATGAGATACGGCTACCACATCC
>HOIR5KG01AVTJ1__(reversed) rank=0008022 x=245.0 y=1231.5 length=449
CAAAGATTAAGCCATGCATGTCTAAGTACACGCCTTAACACGGCTAAACTGCGAATGGCT
CATTAAATCAGTTATGGTTCCTTAGATCGTACAATCCTACTTGGATAACTGTGGCAATTC
TAGAGCTAATACATGCAACACAGCTCCGACCTCGCGGGAAGAGCGCTTTTGTTAGCCCAA
AACCAATGCGTCGACTTCGGTAGGCGCTCACACATGGTGACTCTGGACAACTTTGTGCCG
ATCGCACGGCCTTCGCGCCGGCGACGTATCTTTCAAGTGTCTGCCCTATCAACTTTCGAT
GGTACGTGCTATGCCTACCATGGTGATAACGGGTAACGGGGAATCAGGGTTCGATTCCGG
AGAGGGAGCATGAGATACGGCTACCACATCC
>HOIR5KG01A56ZS__(reversed) rank=0008064 x=363.0 y=1878.5 length=449
CAAAGATTAAGCCATGCATGTCTAAGTACACGCCTTAACACGGCTAAACTGCGAATGGCT
CATTAAATCAGTTATGGTTCCTTAGATCGTACAATCCTACTTGGATAACTGTGGCAATTC
TAGAGCTAATACATGCAACACAGCTCCGACCTCGCGGGAAGAGCGCTTTTGTTAGCCCAA
AACCAATGCGTCGACTTCGGTAGGCGCTCACACATGGTGACTCTGGACAACTTTGTGCCG
ATCGCACGGCCTTCGCGCCGGCGACGTATCTTTCAAGTGTCTGCCCTATCAACTTTCGAT
GGTACGTGCTATGCCTACCATGGTGATAACGGGTAACGGGGAATCAGGGTTCGATTCCGG
AGAGGGAGCATGAGATACGGCTACCACATCC
>HOIR5KG01BGTBW__(reversed) rank=0008123 x=484.0 y=1770.0 length=449
CAAAGATTAAGCCATGCATGTCTAAGTACACGCCTTAACACGGCTAAACTGCGAATGGCT
CATTAAATCAGTTATGGTTCCTTAGATCGTACAATCCTACTTGGATAACTGTGGCAATTC
TAGAGCTAATACATGCAACACAGCTCCGACCTCGCGGGAAGAGCGCTTTTGTTAGCCCAA
AACCAATGCGTCGACTTCGGTAGGCGCTCACACATGGTGACTCTGGACAACTTTGTGCCG
ATCGCACGGCCTTCGCGCCGGCGACGTATCTTTCAAGTGTCTGCCCTATCAACTTTCGAT
GGTACGTGCTATGCCTACCATGGTGATAACGGGTAACGGGGAATCAGGGTTCGATTCCGG
AGAGGGAGCATGAGATACGGCTACCACATCC
>HOIR5KG01A1YGS__(reversed) rank=0008210 x=315.0 y=810.0 length=449
CAAAGATTAAGCCATGCATGTCTAAGTACACGCCTTAACACGGCTAAACTGCGAATGGCT
CATTAAATCAGTTATGGTTCCTTAGATCGTACAATCCTACTTGGATAACTGTGGCAATTC
TAGAGCTAATACATGCAACACAGCTCCGACCTCGCGGGAAGAGCGCTTTTGTTAGCCCAA
AACCAATGCGTCGACTTCGGTAGGCGCTCACACATGGTGACTCTGGACAACTTTGTGCCG
ATCGCACGGCCTTCGCGCCGGCGACGTATCTTTCAAGTGTCTGCCCTATCAACTTTCGAT
GGTACGTGCTATGCCTACCATGGTGATAACGGGTAACGGGGAATCAGGGTTCGATTCCGG
AGAGGGAGCATGAGATACGGCTACCACATCC
>HOIR5KG01B260N__(reversed) rank=0008290 x=739.0 y=1461.0 length=449
CAAAGATTAAGCCATGCATGTCTAAGTACACGCCTTAACACGGCTAAACTGCGAATGGCT
CATTAAATCAGTTATGGTTCCTTAGATCGTACAATCCTACTTGGATAACTGTGGCAATTC
TAGAGCTAATACATGCAACACAGCTCCGACCTCGCGGGAAGAGCGCTTTTGTTAGCCCAA
AACCAATGCGTCGACTTCGGTAGGCGCTCACACATGGTGACTCTGGACAACTTTGTGCCG
ATCGCACGGCCTTCGCGCCGGCGACGTATCTTTCAAGTGTCTGCCCTATCAACTTTCGAT
GGTACGTGCTATGCCTACCATGGTGATAACGGGTAACGGGGAATCAGGGTTCGATTCCGG
AGAGGGAGCATGAGATACGGCTACCACATCC
>HOIR5KG01AGCJK__(reversed) rank=0008418 x=69.0 y=238.5 length=449
CAAAGATTAAGCCATGCATGTCTAAGTACACGCCTTAACACGGCTAAACTGCGAATGGCT
CATTAAATCAGTTATGGTTCCTTAGATCGTACAATCCTACTTGGATAACTGTGGCAATTC
TAGAGCTAATACATGCAACACAGCTCCGACCTCGCGGGAAGAGCGCTTTTGTTAGCCCAA
AACCAATGCGTCGACTTCGGTAGGCGCTCACACATGGTGACTCTGGACAACTTTGTGCCG
ATCGCACGGCCTTCGCGCCGGCGACGTATCTTTCAAGTGTCTGCCCTATCAACTTTCGAT
GGTACGTGCTATGCCTACCATGGTGATAACGGGTAACGGGGAATCAGGGTTCGATTCCGG
AGAGGGAGCATGAGATACGGCTACCACATCC
>HOIR5KG01ALWU3__(reversed) rank=0008596 x=132.0 y=1805.0 length=449
CAAAGATTAAGCCATGCATGTCTAAGTACACGCCTTAACACGGCTAAACTGCGAATGGCT
CATTAAATCAGTTATGGTTCCTTAGATCGTACAATCCTACTTGGATAACTGTGGCAATTC
TAGAGCTAATACATGCAACACAGCTCCGACCTCGCGGGAAGAGCGCTTTTGTTAGCCCAA
AACCAATGCGTCGACTTCGGTAGGCGCTCACACATGGTGACTCTGGACAACTTTGTGCCG
ATCGCACGGCCTTCGCGCCGGCGACGTATCTTTCAAGTGTCTGCCCTATCAACTTTCGAT
GGTACGTGCTATGCCTACCATGGTGATAACGGGTAACGGGGAATCAGGGTTCGATTCCGG
AGAGGGAGCATGAGATACGGCTACCACATCC
>HOIR5KG01AHUSV__(reversed) rank=0009502 x=86.5 y=925.0 length=449
CAAAGATTAAGCCATGCATGTCTAAGTACACGCCTTAACACGGCTAAACTGCGAATGGCT
CATTAAATCAGTTATGGTTCCTTAGATCGTACAATCCTACTTGGATAACTGTGGCAATTC
TAGAGCTAATACATGCAACACAGCTCCGACCTCGCGGGAAGAGCGCTTTTGTTAGCCCAA
AACCAATGCGTCGACTTCGGTAGGCGCTCACACATGGTGACTCTGGACAACTTTGTGCCG
ATCGCACGGCCTTCGCGCCGGCGACGTATCTTTCAAGTGTCTGCCCTATCAACTTTCGAT
GGTACGTGCTATGCCTACCATGGTGATAACGGGTAACGGGGAATCAGGGTTCGATTCCGG
AGAGGGAGCATGAGATACGGCTACCACATCC
>HOIR5KG01BUG2A__(reversed) rank=0009616 x=640.0 y=80.5 length=449
CAAAGATTAAGCCATGCATGTCTAAGTACACGCCTTAACACGGCTAAACTGCGAATGGCT
CATTAAATCAGTTATGGTTCCTTAGATCGTACAATCCTACTTGGATAACTGTGGCAATTC
TAGAGCTAATACATGCAACACAGCTCCGACCTCGCGGGAAGAGCGCTTTTGTTAGCCCAA
AACCAATGCGTCGACTTCGGTAGGCGCTCACACATGGTGACTCTGGACAACTTTGTGCCG
ATCGCACGGCCTTCGCGCCGGCGACGTATCTTTCAAGTGTCTGCCCTATCAACTTTCGAT
GGTACGTGCTATGCCTACCATGGTGATAACGGGTAACGGGGAATCAGGGTTCGATTCCGG
AGAGGGAGCATGAGATACGGCTACCACATCC
>HOIR5KG01BPNVY__(reversed) rank=0009744 x=585.0 y=924.5 length=449
CAAAGATTAAGCCATGCATGTCTAAGTACACGCCTTAACACGGCTAAACTGCGAATGGCT
CATTAAATCAGTTATGGTTCCTTAGATCGTACAATCCTACTTGGATAACTGTGGCAATTC
TAGAGCTAATACATGCAACACAGCTCCGACCTCGCGGGAAGAGCGCTTTTGTTAGCCCAA
AACCAATGCGTCGACTTCGGTAGGCGCTCACACATGGTGACTCTGGACAACTTTGTGCCG
ATCGCACGGCCTTCGCGCCGGCGACGTATCTTTCAAGTGTCTGCCCTATCAACTTTCGAT
GGTACGTGCTATGCCTACCATGGTGATAACGGGTAACGGGGAATCAGGGTTCGATTCCGG
AGAGGGAGCATGAGATACGGCTACCACATCC
>HOIR5KG01AI9J8__(reversed) rank=0009800 x=102.0 y=1174.0 length=449
CAAAGATTAAGCCATGCATGTCTAAGTACACGCCTTAACACGGCTAAACTGCGAATGGCT
CATTAAATCAGTTATGGTTCCTTAGATCGTACAATCCTACTTGGATAACTGTGGCAATTC
TAGAGCTAATACATGCAACACAGCTCCGACCTCGCGGGAAGAGCGCTTTTGTTAGCCCAA
AACCAATGCGTCGACTTCGGTAGGCGCTCACACATGGTGACTCTGGACAACTTTGTGCCG
ATCGCACGGCCTTCGCGCCGGCGACGTATCTTTCAAGTGTCTGCCCTATCAACTTTCGAT
GGTACGTGCTATGCCTACCATGGTGATAACGGGTAACGGGGAATCAGGGTTCGATTCCGG
AGAGGGAGCATGAGATACGGCTACCACATCC
>HOIR5KG01BVTTQ__(reversed) rank=0010065 x=655.0 y=1836.0 length=449
CAAAGATTAAGCCATGCATGTCTAAGTACACGCCTTAACACGGCTAAACTGCGAATGGCT
CATTAAATCAGTTATGGTTCCTTAGATCGTACAATCCTACTTGGATAACTGTGGCAATTC
TAGAGCTAATACATGCAACACAGCTCCGACCTCGCGGGAAGAGCGCTTTTGTTAGCCCAA
AACCAATGCGTCGACTTCGGTAGGCGCTCACACATGGTGACTCTGGACAACTTTGTGCCG
ATCGCACGGCCTTCGCGCCGGCGACGTATCTTTCAAGTGTCTGCCCTATCAACTTTCGAT
GGTACGTGCTATGCCTACCATGGTGATAACGGGTAACGGGGAATCAGGGTTCGATTCCGG
AGAGGGAGCATGAGATACGGCTACCACATCC
>HOIR5KG01BE488__(reversed) rank=0010329 x=465.5 y=1738.0 length=449
CAAAGATTAAGCCATGCATGTCTAAGTACACGCCTTAACACGGCTAAACTGCGAATGGCT
CATTAAATCAGTTATGGTTCCTTAGATCGTACAATCCTACTTGGATAACTGTGGCAATTC
TAGAGCTAATACATGCAACACAGCTCCGACCTCGCGGGAAGAGCGCTTTTGTTAGCCCAA
AACCAATGCGTCGACTTCGGTAGGCGCTCACACATGGTGACTCTGGACAACTTTGTGCCG
ATCGCACGGCCTTCGCGCCGGCGACGTATCTTTCAAGTGTCTGCCCTATCAACTTTCGAT
GGTACGTGCTATGCCTACCATGGTGATAACGGGTAACGGGGAATCAGGGTTCGATTCCGG
AGAGGGAGCATGAGATACGGCTACCACATCC
>HOIR5KG01BI8MH__(reversed) rank=0010334 x=512.0 y=215.0 length=449
CAAAGATTAAGCCATGCATGTCTAAGTACACGCCTTAACACGGCTAAACTGCGAATGGCT
CATTAAATCAGTTATGGTTCCTTAGATCGTACAATCCTACTTGGATAACTGTGGCAATTC
TAGAGCTAATACATGCAACACAGCTCCGACCTCGCGGGAAGAGCGCTTTTGTTAGCCCAA
AACCAATGCGTCGACTTCGGTAGGCGCTCACACATGGTGACTCTGGACAACTTTGTGCCG
ATCGCACGGCCTTCGCGCCGGCGACGTATCTTTCAAGTGTCTGCCCTATCAACTTTCGAT
GGTACGTGCTATGCCTACCATGGTGATAACGGGTAACGGGGAATCAGGGTTCGATTCCGG
AGAGGGAGCATGAGATACGGCTACCACATCC
>HOIR5KG01BQJ4D__(reversed) rank=0010614 x=595.5 y=1739.0 length=449
CAAAGATTAAGCCATGCATGTCTAAGTACACGCCTTAACACGGCTAAACTGCGAATGGCT
CATTAAATCAGTTATGGTTCCTTAGATCGTACAATCCTACTTGGATAACTGTGGCAATTC
TAGAGCTAATACATGCAACACAGCTCCGACCTCGCGGGAAGAGCGCTTTTGTTAGCCCAA
AACCAATGCGTCGACTTCGGTAGGCGCTCACACATGGTGACTCTGGACAACTTTGTGCCG
ATCGCACGGCCTTCGCGCCGGCGACGTATCTTTCAAGTGTCTGCCCTATCAACTTTCGAT
GGTACGTGCTATGCCTACCATGGTGATAACGGGTAACGGGGAATCAGGGTTCGATTCCGG
AGAGGGAGCATGAGATACGGCTACCACATCC
>HOIR5KG01B2XCE__(reversed) rank=0010701 x=736.0 y=1212.5 length=449
CAAAGATTAAGCCATGCATGTCTAAGTACACGCCTTAACACGGCTAAACTGCGAATGGCT
CATTAAATCAGTTATGGTTCCTTAGATCGTACAATCCTACTTGGATAACTGTGGCAATTC
TAGAGCTAATACATGCAACACAGCTCCGACCTCGCGGGAAGAGCGCTTTTGTTAGCCCAA
AACCAATGCGTCGACTTCGGTAGGCGCTCACACATGGTGACTCTGGACAACTTTGTGCCG
ATCGCACGGCCTTCGCGCCGGCGACGTATCTTTCAAGTGTCTGCCCTATCAACTTTCGAT
GGTACGTGCTATGCCTACCATGGTGATAACGGGTAACGGGGAATCAGGGTTCGATTCCGG
AGAGGGAGCATGAGATACGGCTACCACATCC
>HOIR5KG01AIZUH__(reversed) rank=0010766 x=99.0 y=871.5 length=449
CAAAGATTAAGCCATGCATGTCTAAGTACACGCCTTAACACGGCTAAACTGCGAATGGCT
CATTAAATCAGTTATGGTTCCTTAGATCGTACAATCCTACTTGGATAACTGTGGCAATTC
TAGAGCTAATACATGCAACACAGCTCCGACCTCGCGGGAAGAGCGCTTTTGTTAGCCCAA
AACCAATGCGTCGACTTCGGTAGGCGCTCACACATGGTGACTCTGGACAACTTTGTGCCG
ATCGCACGGCCTTCGCGCCGGCGACGTATCTTTCAAGTGTCTGCCCTATCAACTTTCGAT
GGTACGTGCTATGCCTACCATGGTGATAACGGGTAACGGGGAATCAGGGTTCGATTCCGG
AGAGGGAGCATGAGATACGGCTACCACATCC
>HOIR5KG01APN9M__(reversed) rank=0010768 x=175.0 y=1160.0 length=449
CAAAGATTAAGCCATGCATGTCTAAGTACACGCCTTAACACGGCTAAACTGCGAATGGCT
CATTAAATCAGTTATGGTTCCTTAGATCGTACAATCCTACTTGGATAACTGTGGCAATTC
TAGAGCTAATACATGCAACACAGCTCCGACCTCGCGGGAAGAGCGCTTTTGTTAGCCCAA
AACCAATGCGTCGACTTCGGTAGGCGCTCACACATGGTGACTCTGGACAACTTTGTGCCG
ATCGCACGGCCTTCGCGCCGGCGACGTATCTTTCAAGTGTCTGCCCTATCAACTTTCGAT
GGTACGTGCTATGCCTACCATGGTGATAACGGGTAACGGGGAATCAGGGTTCGATTCCGG
AGAGGGAGCATGAGATACGGCTACCACATCC
>HOIR5KG01AURAH__(reversed) rank=0010983 x=233.5 y=791.5 length=449
CAAAGATTAAGCCATGCATGTCTAAGTACACGCCTTAACACGGCTAAACTGCGAATGGCT
CATTAAATCAGTTATGGTTCCTTAGATCGTACAATCCTACTTGGATAACTGTGGCAATTC
TAGAGCTAATACATGCAACACAGCTCCGACCTCGCGGGAAGAGCGCTTTTGTTAGCCCAA
AACCAATGCGTCGACTTCGGTAGGCGCTCACACATGGTGACTCTGGACAACTTTGTGCCG
ATCGCACGGCCTTCGCGCCGGCGACGTATCTTTCAAGTGTCTGCCCTATCAACTTTCGAT
GGTACGTGCTATGCCTACCATGGTGATAACGGGTAACGGGGAATCAGGGTTCGATTCCGG
AGAGGGAGCATGAGATACGGCTACCACATCC
>HOIR5KG01AAHL6__(reversed) rank=0011021 x=2.0 y=1308.0 length=449
CAAAGATTAAGCCATGCATGTCTAAGTACACGCCTTAACACGGCTAAACTGCGAATGGCT
CATTAAATCAGTTATGGTTCCTTAGATCGTACAATCCTACTTGGATAACTGTGGCAATTC
TAGAGCTAATACATGCAACACAGCTCCGACCTCGCGGGAAGAGCGCTTTTGTTAGCCCAA
AACCAATGCGTCGACTTCGGTAGGCGCTCACACATGGTGACTCTGGACAACTTTGTGCCG
ATCGCACGGCCTTCGCGCCGGCGACGTATCTTTCAAGTGTCTGCCCTATCAACTTTCGAT
GGTACGTGCTATGCCTACCATGGTGATAACGGGTAACGGGGAATCAGGGTTCGATTCCGG
AGAGGGAGCATGAGATACGGCTACCACATCC
>HOIR5KG01ATVBN__(reversed) rank=0011108 x=223.5 y=321.0 length=449
CAAAGATTAAGCCATGCATGTCTAAGTACACGCCTTAACACGGCTAAACTGCGAATGGCT
CATTAAATCAGTTATGGTTCCTTAGATCGTACAATCCTACTTGGATAACTGTGGCAATTC
TAGAGCTAATACATGCAACACAGCTCCGACCTCGCGGGAAGAGCGCTTTTGTTAGCCCAA
AACCAATGCGTCGACTTCGGTAGGCGCTCACACATGGTGACTCTGGACAACTTTGTGCCG
ATCGCACGGCCTTCGCGCCGGCGACGTATCTTTCAAGTGTCTGCCCTATCAACTTTCGAT
GGTACGTGCTATGCCTACCATGGTGATAACGGGTAACGGGGAATCAGGGTTCGATTCCGG
AGAGGGAGCATGAGATACGGCTACCACATCC
>HOIR5KG01AFAL5__(reversed) rank=0011218 x=57.0 y=235.0 length=449
CAAAGATTAAGCCATGCATGTCTAAGTACACGCCTTAACACGGCTAAACTGCGAATGGCT
CATTAAATCAGTTATGGTTCCTTAGATCGTACAATCCTACTTGGATAACTGTGGCAATTC
TAGAGCTAATACATGCAACACAGCTCCGACCTCGCGGGAAGAGCGCTTTTGTTAGCCCAA
AACCAATGCGTCGACTTCGGTAGGCGCTCACACATGGTGACTCTGGACAACTTTGTGCCG
ATCGCACGGCCTTCGCGCCGGCGACGTATCTTTCAAGTGTCTGCCCTATCAACTTTCGAT
GGTACGTGCTATGCCTACCATGGTGATAACGGGTAACGGGGAATCAGGGTTCGATTCCGG
AGAGGGAGCATGAGATACGGCTACCACATCC
>HOIR5KG01AADOC__(reversed) rank=0011226 x=1.0 y=298.0 length=449
CAAAGATTAAGCCATGCATGTCTAAGTACACGCCTTAACACGGCTAAACTGCGAATGGCT
CATTAAATCAGTTATGGTTCCTTAGATCGTACAATCCTACTTGGATAACTGTGGCAATTC
TAGAGCTAATACATGCAACACAGCTCCGACCTCGCGGGAAGAGCGCTTTTGTTAGCCCAA
AACCAATGCGTCGACTTCGGTAGGCGCTCACACATGGTGACTCTGGACAACTTTGTGCCG
ATCGCACGGCCTTCGCGCCGGCGACGTATCTTTCAAGTGTCTGCCCTATCAACTTTCGAT
GGTACGTGCTATGCCTACCATGGTGATAACGGGTAACGGGGAATCAGGGTTCGATTCCGG
AGAGGGAGCATGAGATACGGCTACCACATCC
>HOIR5KG01BS3CC__(reversed) rank=0011322 x=624.0 y=1178.0 length=449
CAAAGATTAAGCCATGCATGTCTAAGTACACGCCTTAACACGGCTAAACTGCGAATGGCT
CATTAAATCAGTTATGGTTCCTTAGATCGTACAATCCTACTTGGATAACTGTGGCAATTC
TAGAGCTAATACATGCAACACAGCTCCGACCTCGCGGGAAGAGCGCTTTTGTTAGCCCAA
AACCAATGCGTCGACTTCGGTAGGCGCTCACACATGGTGACTCTGGACAACTTTGTGCCG
ATCGCACGGCCTTCGCGCCGGCGACGTATCTTTCAAGTGTCTGCCCTATCAACTTTCGAT
GGTACGTGCTATGCCTACCATGGTGATAACGGGTAACGGGGAATCAGGGTTCGATTCCGG
AGAGGGAGCATGAGATACGGCTACCACATCC
>HOIR5KG01BOVVR__(reversed) rank=0011377 x=576.0 y=1493.0 length=449
CAAAGATTAAGCCATGCATGTCTAAGTACACGCCTTAACACGGCTAAACTGCGAATGGCT
CATTAAATCAGTTATGGTTCCTTAGATCGTACAATCCTACTTGGATAACTGTGGCAATTC
TAGAGCTAATACATGCAACACAGCTCCGACCTCGCGGGAAGAGCGCTTTTGTTAGCCCAA
AACCAATGCGTCGACTTCGGTAGGCGCTCACACATGGTGACTCTGGACAACTTTGTGCCG
ATCGCACGGCCTTCGCGCCGGCGACGTATCTTTCAAGTGTCTGCCCTATCAACTTTCGAT
GGTACGTGCTATGCCTACCATGGTGATAACGGGTAACGGGGAATCAGGGTTCGATTCCGG
AGAGGGAGCATGAGATACGGCTACCACATCC
>HOIR5KG01A3DPE__(reversed) rank=0011671 x=331.5 y=1680.0 length=449
CAAAGATTAAGCCATGCATGTCTAAGTACACGCCTTAACACGGCTAAACTGCGAATGGCT
CATTAAATCAGTTATGGTTCCTTAGATCGTACAATCCTACTTGGATAACTGTGGCAATTC
TAGAGCTAATACATGCAACACAGCTCCGACCTCGCGGGAAGAGCGCTTTTGTTAGCCCAA
AACCAATGCGTCGACTTCGGTAGGCGCTCACACATGGTGACTCTGGACAACTTTGTGCCG
ATCGCACGGCCTTCGCGCCGGCGACGTATCTTTCAAGTGTCTGCCCTATCAACTTTCGAT
GGTACGTGCTATGCCTACCATGGTGATAACGGGTAACGGGGAATCAGGGTTCGATTCCGG
AGAGGGAGCATGAGATACGGCTACCACATCC
>HOIR5KG01BIPO6__(reversed) rank=0011832 x=506.5 y=264.0 length=449
CAAAGATTAAGCCATGCATGTCTAAGTACACGCCTTAACACGGCTAAACTGCGAATGGCT
CATTAAATCAGTTATGGTTCCTTAGATCGTACAATCCTACTTGGATAACTGTGGCAATTC
TAGAGCTAATACATGCAACACAGCTCCGACCTCGCGGGAAGAGCGCTTTTGTTAGCCCAA
AACCAATGCGTCGACTTCGGTAGGCGCTCACACATGGTGACTCTGGACAACTTTGTGCCG
ATCGCACGGCCTTCGCGCCGGCGACGTATCTTTCAAGTGTCTGCCCTATCAACTTTCGAT
GGTACGTGCTATGCCTACCATGGTGATAACGGGTAACGGGGAATCAGGGTTCGATTCCGG
AGAGGGAGCATGAGATACGGCTACCACATCC
>HOIR5KG01ABS13__(reversed) rank=0011980 x=17.0 y=1353.5 length=449
CAAAGATTAAGCCATGCATGTCTAAGTACACGCCTTAACACGGCTAAACTGCGAATGGCT
CATTAAATCAGTTATGGTTCCTTAGATCGTACAATCCTACTTGGATAACTGTGGCAATTC
TAGAGCTAATACATGCAACACAGCTCCGACCTCGCGGGAAGAGCGCTTTTGTTAGCCCAA
AACCAATGCGTCGACTTCGGTAGGCGCTCACACATGGTGACTCTGGACAACTTTGTGCCG
ATCGCACGGCCTTCGCGCCGGCGACGTATCTTTCAAGTGTCTGCCCTATCAACTTTCGAT
GGTACGTGCTATGCCTACCATGGTGATAACGGGTAACGGGGAATCAGGGTTCGATTCCGG
AGAGGGAGCATGAGATACGGCTACCACATCC
>HOIR5KG01ALPVZ__(reversed) rank=0012116 x=130.0 y=957.0 length=449
CAAAGATTAAGCCATGCATGTCTAAGTACACGCCTTAACACGGCTAAACTGCGAATGGCT
CATTAAATCAGTTATGGTTCCTTAGATCGTACAATCCTACTTGGATAACTGTGGCAATTC
TAGAGCTAATACATGCAACACAGCTCCGACCTCGCGGGAAGAGCGCTTTTGTTAGCCCAA
AACCAATGCGTCGACTTCGGTAGGCGCTCACACATGGTGACTCTGGACAACTTTGTGCCG
ATCGCACGGCCTTCGCGCCGGCGACGTATCTTTCAAGTGTCTGCCCTATCAACTTTCGAT
GGTACGTGCTATGCCTACCATGGTGATAACGGGTAACGGGGAATCAGGGTTCGATTCCGG
AGAGGGAGCATGAGATACGGCTACCACATCC
>HOIR5KG01AKNFH__(reversed) rank=0012395 x=118.0 y=267.0 length=449
CAAAGATTAAGCCATGCATGTCTAAGTACACGCCTTAACACGGCTAAACTGCGAATGGCT
CATTAAATCAGTTATGGTTCCTTAGATCGTACAATCCTACTTGGATAACTGTGGCAATTC
TAGAGCTAATACATGCAACACAGCTCCGACCTCGCGGGAAGAGCGCTTTTGTTAGCCCAA
AACCAATGCGTCGACTTCGGTAGGCGCTCACACATGGTGACTCTGGACAACTTTGTGCCG
ATCGCACGGCCTTCGCGCCGGCGACGTATCTTTCAAGTGTCTGCCCTATCAACTTTCGAT
GGTACGTGCTATGCCTACCATGGTGATAACGGGTAACGGGGAATCAGGGTTCGATTCCGG
AGAGGGAGCATGAGATACGGCTACCACATCC
>HOIR5KG01BQAT5__(reversed) rank=0012641 x=592.0 y=1995.0 length=449
CAAAGATTAAGCCATGCATGTCTAAGTACACGCCTTAACACGGCTAAACTGCGAATGGCT
CATTAAATCAGTTATGGTTCCTTAGATCGTACAATCCTACTTGGATAACTGTGGCAATTC
TAGAGCTAATACATGCAACACAGCTCCGACCTCGCGGGAAGAGCGCTTTTGTTAGCCCAA
AACCAATGCGTCGACTTCGGTAGGCGCTCACACATGGTGACTCTGGACAACTTTGTGCCG
ATCGCACGGCCTTCGCGCCGGCGACGTATCTTTCAAGTGTCTGCCCTATCAACTTTCGAT
GGTACGTGCTATGCCTACCATGGTGATAACGGGTAACGGGGAATCAGGGTTCGATTCCGG
AGAGGGAGCATGAGATACGGCTACCACATCC
>HOIR5KG01ABJO8__(reversed) rank=0012668 x=14.0 y=1514.0 length=449
CAAAGATTAAGCCATGCATGTCTAAGTACACGCCTTAACACGGCTAAACTGCGAATGGCT
CATTAAATCAGTTATGGTTCCTTAGATCGTACAATCCTACTTGGATAACTGTGGCAATTC
TAGAGCTAATACATGCAACACAGCTCCGACCTCGCGGGAAGAGCGCTTTTGTTAGCCCAA
AACCAATGCGTCGACTTCGGTAGGCGCTCACACATGGTGACTCTGGACAACTTTGTGCCG
ATCGCACGGCCTTCGCGCCGGCGACGTATCTTTCAAGTGTCTGCCCTATCAACTTTCGAT
GGTACGTGCTATGCCTACCATGGTGATAACGGGTAACGGGGAATCAGGGTTCGATTCCGG
AGAGGGAGCATGAGATACGGCTACCACATCC
>HOIR5KG01BP9RS__(reversed) rank=0012726 x=592.0 y=614.0 length=449
CAAAGATTAAGCCATGCATGTCTAAGTACACGCCTTAACACGGCTAAACTGCGAATGGCT
CATTAAATCAGTTATGGTTCCTTAGATCGTACAATCCTACTTGGATAACTGTGGCAATTC
TAGAGCTAATACATGCAACACAGCTCCGACCTCGCGGGAAGAGCGCTTTTGTTAGCCCAA
AACCAATGCGTCGACTTCGGTAGGCGCTCACACATGGTGACTCTGGACAACTTTGTGCCG
ATCGCACGGCCTTCGCGCCGGCGACGTATCTTTCAAGTGTCTGCCCTATCAACTTTCGAT
GGTACGTGCTATGCCTACCATGGTGATAACGGGTAACGGGGAATCAGGGTTCGATTCCGG
AGAGGGAGCATGAGATACGGCTACCACATCC
>HOIR5KG01AQJNI__(reversed) rank=0012813 x=185.0 y=876.0 length=449
CAAAGATTAAGCCATGCATGTCTAAGTACACGCCTTAACACGGCTAAACTGCGAATGGCT
CATTAAATCAGTTATGGTTCCTTAGATCGTACAATCCTACTTGGATAACTGTGGCAATTC
TAGAGCTAATACATGCAACACAGCTCCGACCTCGCGGGAAGAGCGCTTTTGTTAGCCCAA
AACCAATGCGTCGACTTCGGTAGGCGCTCACACATGGTGACTCTGGACAACTTTGTGCCG
ATCGCACGGCCTTCGCGCCGGCGACGTATCTTTCAAGTGTCTGCCCTATCAACTTTCGAT
GGTACGTGCTATGCCTACCATGGTGATAACGGGTAACGGGGAATCAGGGTTCGATTCCGG
AGAGGGAGCATGAGATACGGCTACCACATCC
>HOIR5KG01AAN48__(reversed) rank=0013114 x=4.5 y=1578.0 length=449
CAAAGATTAAGCCATGCATGTCTAAGTACACGCCTTAACACGGCTAAACTGCGAATGGCT
CATTAAATCAGTTATGGTTCCTTAGATCGTACAATCCTACTTGGATAACTGTGGCAATTC
TAGAGCTAATACATGCAACACAGCTCCGACCTCGCGGGAAGAGCGCTTTTGTTAGCCCAA
AACCAATGCGTCGACTTCGGTAGGCGCTCACACATGGTGACTCTGGACAACTTTGTGCCG
ATCGCACGGCCTTCGCGCCGGCGACGTATCTTTCAAGTGTCTGCCCTATCAACTTTCGAT
GGTACGTGCTATGCCTACCATGGTGATAACGGGTAACGGGGAATCAGGGTTCGATTCCGG
AGAGGGAGCATGAGATACGGCTACCACATCC
>HOIR5KG01B1VJY__(reversed) rank=0013141 x=724.0 y=1388.0 length=449
CAAAGATTAAGCCATGCATGTCTAAGTACACGCCTTAACACGGCTAAACTGCGAATGGCT
CATTAAATCAGTTATGGTTCCTTAGATCGTACAATCCTACTTGGATAACTGTGGCAATTC
TAGAGCTAATACATGCAACACAGCTCCGACCTCGCGGGAAGAGCGCTTTTGTTAGCCCAA
AACCAATGCGTCGACTTCGGTAGGCGCTCACACATGGTGACTCTGGACAACTTTGTGCCG
ATCGCACGGCCTTCGCGCCGGCGACGTATCTTTCAAGTGTCTGCCCTATCAACTTTCGAT
GGTACGTGCTATGCCTACCATGGTGATAACGGGTAACGGGGAATCAGGGTTCGATTCCGG
AGAGGGAGCATGAGATACGGCTACCACATCC
>HOIR5KG01AU0H9__(reversed) rank=0013202 x=236.5 y=447.0 length=449
CAAAGATTAAGCCATGCATGTCTAAGTACACGCCTTAACACGGCTAAACTGCGAATGGCT
CATTAAATCAGTTATGGTTCCTTAGATCGTACAATCCTACTTGGATAACTGTGGCAATTC
TAGAGCTAATACATGCAACACAGCTCCGACCTCGCGGGAAGAGCGCTTTTGTTAGCCCAA
AACCAATGCGTCGACTTCGGTAGGCGCTCACACATGGTGACTCTGGACAACTTTGTGCCG
ATCGCACGGCCTTCGCGCCGGCGACGTATCTTTCAAGTGTCTGCCCTATCAACTTTCGAT
GGTACGTGCTATGCCTACCATGGTGATAACGGGTAACGGGGAATCAGGGTTCGATTCCGG
AGAGGGAGCATGAGATACGGCTACCACATCC
>HOIR5KG01AHUUO__(reversed) rank=0013295 x=86.0 y=990.0 length=449
CAAAGATTAAGCCATGCATGTCTAAGTACACGCCTTAACACGGCTAAACTGCGAATGGCT
CATTAAATCAGTTATGGTTCCTTAGATCGTACAATCCTACTTGGATAACTGTGGCAATTC
TAGAGCTAATACATGCAACACAGCTCCGACCTCGCGGGAAGAGCGCTTTTGTTAGCCCAA
AACCAATGCGTCGACTTCGGTAGGCGCTCACACATGGTGACTCTGGACAACTTTGTGCCG
ATCGCACGGCCTTCGCGCCGGCGACGTATCTTTCAAGTGTCTGCCCTATCAACTTTCGAT
GGTACGTGCTATGCCTACCATGGTGATAACGGGTAACGGGGAATCAGGGTTCGATTCCGG
AGAGGGAGCATGAGATACGGCTACCACATCC
>HOIR5KG01BZ6ZW__(reversed) rank=0013399 x=705.0 y=730.0 length=449
CAAAGATTAAGCCATGCATGTCTAAGTACACGCCTTAACACGGCTAAACTGCGAATGGCT
CATTAAATCAGTTATGGTTCCTTAGATCGTACAATCCTACTTGGATAACTGTGGCAATTC
TAGAGCTAATACATGCAACACAGCTCCGACCTCGCGGGAAGAGCGCTTTTGTTAGCCCAA
AACCAATGCGTCGACTTCGGTAGGCGCTCACACATGGTGACTCTGGACAACTTTGTGCCG
ATCGCACGGCCTTCGCGCCGGCGACGTATCTTTCAAGTGTCTGCCCTATCAACTTTCGAT
GGTACGTGCTATGCCTACCATGGTGATAACGGGTAACGGGGAATCAGGGTTCGATTCCGG
AGAGGGAGCATGAGATACGGCTACCACATCC
>HOIR5KG01BZ4NG__(reversed) rank=0013498 x=704.0 y=1786.0 length=449
CAAAGATTAAGCCATGCATGTCTAAGTACACGCCTTAACACGGCTAAACTGCGAATGGCT
CATTAAATCAGTTATGGTTCCTTAGATCGTACAATCCTACTTGGATAACTGTGGCAATTC
TAGAGCTAATACATGCAACACAGCTCCGACCTCGCGGGAAGAGCGCTTTTGTTAGCCCAA
AACCAATGCGTCGACTTCGGTAGGCGCTCACACATGGTGACTCTGGACAACTTTGTGCCG
ATCGCACGGCCTTCGCGCCGGCGACGTATCTTTCAAGTGTCTGCCCTATCAACTTTCGAT
GGTACGTGCTATGCCTACCATGGTGATAACGGGTAACGGGGAATCAGGGTTCGATTCCGG
AGAGGGAGCATGAGATACGGCTACCACATCC
>HOIR5KG01BSDFF__(reversed) rank=0013609 x=616.0 y=361.0 length=449
CAAAGATTAAGCCATGCATGTCTAAGTACACGCCTTAACACGGCTAAACTGCGAATGGCT
CATTAAATCAGTTATGGTTCCTTAGATCGTACAATCCTACTTGGATAACTGTGGCAATTC
TAGAGCTAATACATGCAACACAGCTCCGACCTCGCGGGAAGAGCGCTTTTGTTAGCCCAA
AACCAATGCGTCGACTTCGGTAGGCGCTCACACATGGTGACTCTGGACAACTTTGTGCCG
ATCGCACGGCCTTCGCGCCGGCGACGTATCTTTCAAGTGTCTGCCCTATCAACTTTCGAT
GGTACGTGCTATGCCTACCATGGTGATAACGGGTAACGGGGAATCAGGGTTCGATTCCGG
AGAGGGAGCATGAGATACGGCTACCACATCC
>HOIR5KG01AITV8__(reversed) rank=0013745 x=97.0 y=1350.5 length=449
CAAAGATTAAGCCATGCATGTCTAAGTACACGCCTTAACACGGCTAAACTGCGAATGGCT
CATTAAATCAGTTATGGTTCCTTAGATCGTACAATCCTACTTGGATAACTGTGGCAATTC
TAGAGCTAATACATGCAACACAGCTCCGACCTCGCGGGAAGAGCGCTTTTGTTAGCCCAA
AACCAATGCGTCGACTTCGGTAGGCGCTCACACATGGTGACTCTGGACAACTTTGTGCCG
ATCGCACGGCCTTCGCGCCGGCGACGTATCTTTCAAGTGTCTGCCCTATCAACTTTCGAT
GGTACGTGCTATGCCTACCATGGTGATAACGGGTAACGGGGAATCAGGGTTCGATTCCGG
AGAGGGAGCATGAGATACGGCTACCACATCC
>HOIR5KG01AYP8P__(reversed) rank=0013838 x=278.0 y=1735.0 length=449
CAAAGATTAAGCCATGCATGTCTAAGTACACGCCTTAACACGGCTAAACTGCGAATGGCT
CATTAAATCAGTTATGGTTCCTTAGATCGTACAATCCTACTTGGATAACTGTGGCAATTC
TAGAGCTAATACATGCAACACAGCTCCGACCTCGCGGGAAGAGCGCTTTTGTTAGCCCAA
AACCAATGCGTCGACTTCGGTAGGCGCTCACACATGGTGACTCTGGACAACTTTGTGCCG
ATCGCACGGCCTTCGCGCCGGCGACGTATCTTTCAAGTGTCTGCCCTATCAACTTTCGAT
GGTACGTGCTATGCCTACCATGGTGATAACGGGTAACGGGGAATCAGGGTTCGATTCCGG
AGAGGGAGCATGAGATACGGCTACCACATCC
>HOIR5KG01A4O01__(reversed) rank=0013967 x=346.0 y=1571.5 length=449
CAAAGATTAAGCCATGCATGTCTAAGTACACGCCTTAACACGGCTAAACTGCGAATGGCT
CATTAAATCAGTTATGGTTCCTTAGATCGTACAATCCTACTTGGATAACTGTGGCAATTC
TAGAGCTAATACATGCAACACAGCTCCGACCTCGCGGGAAGAGCGCTTTTGTTAGCCCAA
AACCAATGCGTCGACTTCGGTAGGCGCTCACACATGGTGACTCTGGACAACTTTGTGCCG
ATCGCACGGCCTTCGCGCCGGCGACGTATCTTTCAAGTGTCTGCCCTATCAACTTTCGAT
GGTACGTGCTATGCCTACCATGGTGATAACGGGTAACGGGGAATCAGGGTTCGATTCCGG
AGAGGGAGCATGAGATACGGCTACCACATCC
>HOIR5KG01AEB5D__(reversed) rank=0014005 x=46.5 y=623.0 length=449
CAAAGATTAAGCCATGCATGTCTAAGTACACGCCTTAACACGGCTAAACTGCGAATGGCT
CATTAAATCAGTTATGGTTCCTTAGATCGTACAATCCTACTTGGATAACTGTGGCAATTC
TAGAGCTAATACATGCAACACAGCTCCGACCTCGCGGGAAGAGCGCTTTTGTTAGCCCAA
AACCAATGCGTCGACTTCGGTAGGCGCTCACACATGGTGACTCTGGACAACTTTGTGCCG
ATCGCACGGCCTTCGCGCCGGCGACGTATCTTTCAAGTGTCTGCCCTATCAACTTTCGAT
GGTACGTGCTATGCCTACCATGGTGATAACGGGTAACGGGGAATCAGGGTTCGATTCCGG
AGAGGGAGCATGAGATACGGCTACCACATCC
>HOIR5KG01A0KCB__(reversed) rank=0014077 x=299.5 y=1385.0 length=449
CAAAGATTAAGCCATGCATGTCTAAGTACACGCCTTAACACGGCTAAACTGCGAATGGCT
CATTAAATCAGTTATGGTTCCTTAGATCGTACAATCCTACTTGGATAACTGTGGCAATTC
TAGAGCTAATACATGCAACACAGCTCCGACCTCGCGGGAAGAGCGCTTTTGTTAGCCCAA
AACCAATGCGTCGACTTCGGTAGGCGCTCACACATGGTGACTCTGGACAACTTTGTGCCG
ATCGCACGGCCTTCGCGCCGGCGACGTATCTTTCAAGTGTCTGCCCTATCAACTTTCGAT
GGTACGTGCTATGCCTACCATGGTGATAACGGGTAACGGGGAATCAGGGTTCGATTCCGG
AGAGGGAGCATGAGATACGGCTACCACATCC
>HOIR5KG01BHRYK__(reversed) rank=0014106 x=495.0 y=1594.0 length=449
CAAAGATTAAGCCATGCATGTCTAAGTACACGCCTTAACACGGCTAAACTGCGAATGGCT
CATTAAATCAGTTATGGTTCCTTAGATCGTACAATCCTACTTGGATAACTGTGGCAATTC
TAGAGCTAATACATGCAACACAGCTCCGACCTCGCGGGAAGAGCGCTTTTGTTAGCCCAA
AACCAATGCGTCGACTTCGGTAGGCGCTCACACATGGTGACTCTGGACAACTTTGTGCCG
ATCGCACGGCCTTCGCGCCGGCGACGTATCTTTCAAGTGTCTGCCCTATCAACTTTCGAT
GGTACGTGCTATGCCTACCATGGTGATAACGGGTAACGGGGAATCAGGGTTCGATTCCGG
AGAGGGAGCATGAGATACGGCTACCACATCC
>HOIR5KG01BOCK9__(reversed) rank=0014607 x=570.0 y=1067.0 length=449
CAAAGATTAAGCCATGCATGTCTAAGTACACGCCTTAACACGGCTAAACTGCGAATGGCT
CATTAAATCAGTTATGGTTCCTTAGATCGTACAATCCTACTTGGATAACTGTGGCAATTC
TAGAGCTAATACATGCAACACAGCTCCGACCTCGCGGGAAGAGCGCTTTTGTTAGCCCAA
AACCAATGCGTCGACTTCGGTAGGCGCTCACACATGGTGACTCTGGACAACTTTGTGCCG
ATCGCACGGCCTTCGCGCCGGCGACGTATCTTTCAAGTGTCTGCCCTATCAACTTTCGAT
GGTACGTGCTATGCCTACCATGGTGATAACGGGTAACGGGGAATCAGGGTTCGATTCCGG
AGAGGGAGCATGAGATACGGCTACCACATCC
>HOIR5KG01AYS62__(reversed) rank=0014631 x=279.0 y=1468.0 length=449
CAAAGATTAAGCCATGCATGTCTAAGTACACGCCTTAACACGGCTAAACTGCGAATGGCT
CATTAAATCAGTTATGGTTCCTTAGATCGTACAATCCTACTTGGATAACTGTGGCAATTC
TAGAGCTAATACATGCAACACAGCTCCGACCTCGCGGGAAGAGCGCTTTTGTTAGCCCAA
AACCAATGCGTCGACTTCGGTAGGCGCTCACACATGGTGACTCTGGACAACTTTGTGCCG
ATCGCACGGCCTTCGCGCCGGCGACGTATCTTTCAAGTGTCTGCCCTATCAACTTTCGAT
GGTACGTGCTATGCCTACCATGGTGATAACGGGTAACGGGGAATCAGGGTTCGATTCCGG
AGAGGGAGCATGAGATACGGCTACCACATCC
>HOIR5KG01AG849__(reversed) rank=0014766 x=79.0 y=1531.5 length=449
CAAAGATTAAGCCATGCATGTCTAAGTACACGCCTTAACACGGCTAAACTGCGAATGGCT
CATTAAATCAGTTATGGTTCCTTAGATCGTACAATCCTACTTGGATAACTGTGGCAATTC
TAGAGCTAATACATGCAACACAGCTCCGACCTCGCGGGAAGAGCGCTTTTGTTAGCCCAA
AACCAATGCGTCGACTTCGGTAGGCGCTCACACATGGTGACTCTGGACAACTTTGTGCCG
ATCGCACGGCCTTCGCGCCGGCGACGTATCTTTCAAGTGTCTGCCCTATCAACTTTCGAT
GGTACGTGCTATGCCTACCATGGTGATAACGGGTAACGGGGAATCAGGGTTCGATTCCGG
AGAGGGAGCATGAGATACGGCTACCACATCC
>HOIR5KG01BFEPR__(reversed) rank=0015030 x=468.0 y=1709.5 length=449
CAAAGATTAAGCCATGCATGTCTAAGTACACGCCTTAACACGGCTAAACTGCGAATGGCT
CATTAAATCAGTTATGGTTCCTTAGATCGTACAATCCTACTTGGATAACTGTGGCAATTC
TAGAGCTAATACATGCAACACAGCTCCGACCTCGCGGGAAGAGCGCTTTTGTTAGCCCAA
AACCAATGCGTCGACTTCGGTAGGCGCTCACACATGGTGACTCTGGACAACTTTGTGCCG
ATCGCACGGCCTTCGCGCCGGCGACGTATCTTTCAAGTGTCTGCCCTATCAACTTTCGAT
GGTACGTGCTATGCCTACCATGGTGATAACGGGTAACGGGGAATCAGGGTTCGATTCCGG
AGAGGGAGCATGAGATACGGCTACCACATCC
>HOIR5KG01BGPSB__(reversed) rank=0015137 x=483.0 y=1273.0 length=449
CAAAGATTAAGCCATGCATGTCTAAGTACACGCCTTAACACGGCTAAACTGCGAATGGCT
CATTAAATCAGTTATGGTTCCTTAGATCGTACAATCCTACTTGGATAACTGTGGCAATTC
TAGAGCTAATACATGCAACACAGCTCCGACCTCGCGGGAAGAGCGCTTTTGTTAGCCCAA
AACCAATGCGTCGACTTCGGTAGGCGCTCACACATGGTGACTCTGGACAACTTTGTGCCG
ATCGCACGGCCTTCGCGCCGGCGACGTATCTTTCAAGTGTCTGCCCTATCAACTTTCGAT
GGTACGTGCTATGCCTACCATGGTGATAACGGGTAACGGGGAATCAGGGTTCGATTCCGG
AGAGGGAGCATGAGATACGGCTACCACATCC
>HOIR5KG01AOB6M__(reversed) rank=0015229 x=160.0 y=284.0 length=449
CAAAGATTAAGCCATGCATGTCTAAGTACACGCCTTAACACGGCTAAACTGCGAATGGCT
CATTAAATCAGTTATGGTTCCTTAGATCGTACAATCCTACTTGGATAACTGTGGCAATTC
TAGAGCTAATACATGCAACACAGCTCCGACCTCGCGGGAAGAGCGCTTTTGTTAGCCCAA
AACCAATGCGTCGACTTCGGTAGGCGCTCACACATGGTGACTCTGGACAACTTTGTGCCG
ATCGCACGGCCTTCGCGCCGGCGACGTATCTTTCAAGTGTCTGCCCTATCAACTTTCGAT
GGTACGTGCTATGCCTACCATGGTGATAACGGGTAACGGGGAATCAGGGTTCGATTCCGG
AGAGGGAGCATGAGATACGGCTACCACATCC
>HOIR5KG01BW8CI__(reversed) rank=0015344 x=671.5 y=1776.0 length=449
CAAAGATTAAGCCATGCATGTCTAAGTACACGCCTTAACACGGCTAAACTGCGAATGGCT
CATTAAATCAGTTATGGTTCCTTAGATCGTACAATCCTACTTGGATAACTGTGGCAATTC
TAGAGCTAATACATGCAACACAGCTCCGACCTCGCGGGAAGAGCGCTTTTGTTAGCCCAA
AACCAATGCGTCGACTTCGGTAGGCGCTCACACATGGTGACTCTGGACAACTTTGTGCCG
ATCGCACGGCCTTCGCGCCGGCGACGTATCTTTCAAGTGTCTGCCCTATCAACTTTCGAT
GGTACGTGCTATGCCTACCATGGTGATAACGGGTAACGGGGAATCAGGGTTCGATTCCGG
AGAGGGAGCATGAGATACGGCTACCACATCC
>HOIR5KG01AURTP__(reversed) rank=0015694 x=233.5 y=1483.5 length=449
CAAAGATTAAGCCATGCATGTCTAAGTACACGCCTTAACACGGCTAAACTGCGAATGGCT
CATTAAATCAGTTATGGTTCCTTAGATCGTACAATCCTACTTGGATAACTGTGGCAATTC
TAGAGCTAATACATGCAACACAGCTCCGACCTCGCGGGAAGAGCGCTTTTGTTAGCCCAA
AACCAATGCGTCGACTTCGGTAGGCGCTCACACATGGTGACTCTGGACAACTTTGTGCCG
ATCGCACGGCCTTCGCGCCGGCGACGTATCTTTCAAGTGTCTGCCCTATCAACTTTCGAT
GGTACGTGCTATGCCTACCATGGTGATAACGGGTAACGGGGAATCAGGGTTCGATTCCGG
AGAGGGAGCATGAGATACGGCTACCACATCC
>HOIR5KG01BKW14__(reversed) rank=0015757 x=531.0 y=714.0 length=449
CAAAGATTAAGCCATGCATGTCTAAGTACACGCCTTAACACGGCTAAACTGCGAATGGCT
CATTAAATCAGTTATGGTTCCTTAGATCGTACAATCCTACTTGGATAACTGTGGCAATTC
TAGAGCTAATACATGCAACACAGCTCCGACCTCGCGGGAAGAGCGCTTTTGTTAGCCCAA
AACCAATGCGTCGACTTCGGTAGGCGCTCACACATGGTGACTCTGGACAACTTTGTGCCG
ATCGCACGGCCTTCGCGCCGGCGACGTATCTTTCAAGTGTCTGCCCTATCAACTTTCGAT
GGTACGTGCTATGCCTACCATGGTGATAACGGGTAACGGGGAATCAGGGTTCGATTCCGG
AGAGGGAGCATGAGATACGGCTACCACATCC
>HOIR5KG01BSKWD__(reversed) rank=0015862 x=618.0 y=1851.0 length=449
CAAAGATTAAGCCATGCATGTCTAAGTACACGCCTTAACACGGCTAAACTGCGAATGGCT
CATTAAATCAGTTATGGTTCCTTAGATCGTACAATCCTACTTGGATAACTGTGGCAATTC
TAGAGCTAATACATGCAACACAGCTCCGACCTCGCGGGAAGAGCGCTTTTGTTAGCCCAA
AACCAATGCGTCGACTTCGGTAGGCGCTCACACATGGTGACTCTGGACAACTTTGTGCCG
ATCGCACGGCCTTCGCGCCGGCGACGTATCTTTCAAGTGTCTGCCCTATCAACTTTCGAT
GGTACGTGCTATGCCTACCATGGTGATAACGGGTAACGGGGAATCAGGGTTCGATTCCGG
AGAGGGAGCATGAGATACGGCTACCACATCC
>HOIR5KG01BA0X7__(reversed) rank=0015974 x=418.5 y=2045.5 length=449
CAAAGATTAAGCCATGCATGTCTAAGTACACGCCTTAACACGGCTAAACTGCGAATGGCT
CATTAAATCAGTTATGGTTCCTTAGATCGTACAATCCTACTTGGATAACTGTGGCAATTC
TAGAGCTAATACATGCAACACAGCTCCGACCTCGCGGGAAGAGCGCTTTTGTTAGCCCAA
AACCAATGCGTCGACTTCGGTAGGCGCTCACACATGGTGACTCTGGACAACTTTGTGCCG
ATCGCACGGCCTTCGCGCCGGCGACGTATCTTTCAAGTGTCTGCCCTATCAACTTTCGAT
GGTACGTGCTATGCCTACCATGGTGATAACGGGTAACGGGGAATCAGGGTTCGATTCCGG
AGAGGGAGCATGAGATACGGCTACCACATCC
>HOIR5KG01A06WY__(reversed) rank=0016005 x=306.0 y=1968.0 length=449
CAAAGATTAAGCCATGCATGTCTAAGTACACGCCTTAACACGGCTAAACTGCGAATGGCT
CATTAAATCAGTTATGGTTCCTTAGATCGTACAATCCTACTTGGATAACTGTGGCAATTC
TAGAGCTAATACATGCAACACAGCTCCGACCTCGCGGGAAGAGCGCTTTTGTTAGCCCAA
AACCAATGCGTCGACTTCGGTAGGCGCTCACACATGGTGACTCTGGACAACTTTGTGCCG
ATCGCACGGCCTTCGCGCCGGCGACGTATCTTTCAAGTGTCTGCCCTATCAACTTTCGAT
GGTACGTGCTATGCCTACCATGGTGATAACGGGTAACGGGGAATCAGGGTTCGATTCCGG
AGAGGGAGCATGAGATACGGCTACCACATCC
>HOIR5KG01AUA7H__(reversed) rank=0016133 x=228.0 y=427.0 length=449
CAAAGATTAAGCCATGCATGTCTAAGTACACGCCTTAACACGGCTAAACTGCGAATGGCT
CATTAAATCAGTTATGGTTCCTTAGATCGTACAATCCTACTTGGATAACTGTGGCAATTC
TAGAGCTAATACATGCAACACAGCTCCGACCTCGCGGGAAGAGCGCTTTTGTTAGCCCAA
AACCAATGCGTCGACTTCGGTAGGCGCTCACACATGGTGACTCTGGACAACTTTGTGCCG
ATCGCACGGCCTTCGCGCCGGCGACGTATCTTTCAAGTGTCTGCCCTATCAACTTTCGAT
GGTACGTGCTATGCCTACCATGGTGATAACGGGTAACGGGGAATCAGGGTTCGATTCCGG
AGAGGGAGCATGAGATACGGCTACCACATCC
>HOIR5KG01ATMFC__(reversed) rank=0016149 x=220.0 y=1078.0 length=449
CAAAGATTAAGCCATGCATGTCTAAGTACACGCCTTAACACGGCTAAACTGCGAATGGCT
CATTAAATCAGTTATGGTTCCTTAGATCGTACAATCCTACTTGGATAACTGTGGCAATTC
TAGAGCTAATACATGCAACACAGCTCCGACCTCGCGGGAAGAGCGCTTTTGTTAGCCCAA
AACCAATGCGTCGACTTCGGTAGGCGCTCACACATGGTGACTCTGGACAACTTTGTGCCG
ATCGCACGGCCTTCGCGCCGGCGACGTATCTTTCAAGTGTCTGCCCTATCAACTTTCGAT
GGTACGTGCTATGCCTACCATGGTGATAACGGGTAACGGGGAATCAGGGTTCGATTCCGG
AGAGGGAGCATGAGATACGGCTACCACATCC
>HOIR5KG01A0VZA__(reversed) rank=0016419 x=303.0 y=84.0 length=449
CAAAGATTAAGCCATGCATGTCTAAGTACACGCCTTAACACGGCTAAACTGCGAATGGCT
CATTAAATCAGTTATGGTTCCTTAGATCGTACAATCCTACTTGGATAACTGTGGCAATTC
TAGAGCTAATACATGCAACACAGCTCCGACCTCGCGGGAAGAGCGCTTTTGTTAGCCCAA
AACCAATGCGTCGACTTCGGTAGGCGCTCACACATGGTGACTCTGGACAACTTTGTGCCG
ATCGCACGGCCTTCGCGCCGGCGACGTATCTTTCAAGTGTCTGCCCTATCAACTTTCGAT
GGTACGTGCTATGCCTACCATGGTGATAACGGGTAACGGGGAATCAGGGTTCGATTCCGG
AGAGGGAGCATGAGATACGGCTACCACATCC
>HOIR5KG01BQQDD__(reversed) rank=0016564 x=597.5 y=1647.0 length=449
CAAAGATTAAGCCATGCATGTCTAAGTACACGCCTTAACACGGCTAAACTGCGAATGGCT
CATTAAATCAGTTATGGTTCCTTAGATCGTACAATCCTACTTGGATAACTGTGGCAATTC
TAGAGCTAATACATGCAACACAGCTCCGACCTCGCGGGAAGAGCGCTTTTGTTAGCCCAA
AACCAATGCGTCGACTTCGGTAGGCGCTCACACATGGTGACTCTGGACAACTTTGTGCCG
ATCGCACGGCCTTCGCGCCGGCGACGTATCTTTCAAGTGTCTGCCCTATCAACTTTCGAT
GGTACGTGCTATGCCTACCATGGTGATAACGGGTAACGGGGAATCAGGGTTCGATTCCGG
AGAGGGAGCATGAGATACGGCTACCACATCC
>HOIR5KG01AER8V__(reversed) rank=0016654 x=51.5 y=1005.0 length=449
CAAAGATTAAGCCATGCATGTCTAAGTACACGCCTTAACACGGCTAAACTGCGAATGGCT
CATTAAATCAGTTATGGTTCCTTAGATCGTACAATCCTACTTGGATAACTGTGGCAATTC
TAGAGCTAATACATGCAACACAGCTCCGACCTCGCGGGAAGAGCGCTTTTGTTAGCCCAA
AACCAATGCGTCGACTTCGGTAGGCGCTCACACATGGTGACTCTGGACAACTTTGTGCCG
ATCGCACGGCCTTCGCGCCGGCGACGTATCTTTCAAGTGTCTGCCCTATCAACTTTCGAT
GGTACGTGCTATGCCTACCATGGTGATAACGGGTAACGGGGAATCAGGGTTCGATTCCGG
AGAGGGAGCATGAGATACGGCTACCACATCC
>HOIR5KG01AR49Z__(reversed) rank=0017009 x=203.0 y=1829.0 length=449
CAAAGATTAAGCCATGCATGTCTAAGTACACGCCTTAACACGGCTAAACTGCGAATGGCT
CATTAAATCAGTTATGGTTCCTTAGATCGTACAATCCTACTTGGATAACTGTGGCAATTC
TAGAGCTAATACATGCAACACAGCTCCGACCTCGCGGGAAGAGCGCTTTTGTTAGCCCAA
AACCAATGCGTCGACTTCGGTAGGCGCTCACACATGGTGACTCTGGACAACTTTGTGCCG
ATCGCACGGCCTTCGCGCCGGCGACGTATCTTTCAAGTGTCTGCCCTATCAACTTTCGAT
GGTACGTGCTATGCCTACCATGGTGATAACGGGTAACGGGGAATCAGGGTTCGATTCCGG
AGAGGGAGCATGAGATACGGCTACCACATCC
>HOIR5KG01BMUZ7__(reversed) rank=0017252 x=553.0 y=1253.5 length=449
CAAAGATTAAGCCATGCATGTCTAAGTACACGCCTTAACACGGCTAAACTGCGAATGGCT
CATTAAATCAGTTATGGTTCCTTAGATCGTACAATCCTACTTGGATAACTGTGGCAATTC
TAGAGCTAATACATGCAACACAGCTCCGACCTCGCGGGAAGAGCGCTTTTGTTAGCCCAA
AACCAATGCGTCGACTTCGGTAGGCGCTCACACATGGTGACTCTGGACAACTTTGTGCCG
ATCGCACGGCCTTCGCGCCGGCGACGTATCTTTCAAGTGTCTGCCCTATCAACTTTCGAT
GGTACGTGCTATGCCTACCATGGTGATAACGGGTAACGGGGAATCAGGGTTCGATTCCGG
AGAGGGAGCATGAGATACGGCTACCACATCC
>HOIR5KG01A0XD8__(reversed) rank=0017442 x=303.0 y=1918.5 length=449
CAAAGATTAAGCCATGCATGTCTAAGTACACGCCTTAACACGGCTAAACTGCGAATGGCT
CATTAAATCAGTTATGGTTCCTTAGATCGTACAATCCTACTTGGATAACTGTGGCAATTC
TAGAGCTAATACATGCAACACAGCTCCGACCTCGCGGGAAGAGCGCTTTTGTTAGCCCAA
AACCAATGCGTCGACTTCGGTAGGCGCTCACACATGGTGACTCTGGACAACTTTGTGCCG
ATCGCACGGCCTTCGCGCCGGCGACGTATCTTTCAAGTGTCTGCCCTATCAACTTTCGAT
GGTACGTGCTATGCCTACCATGGTGATAACGGGTAACGGGGAATCAGGGTTCGATTCCGG
AGAGGGAGCATGAGATACGGCTACCACATCC
>HOIR5KG01AJR2S__(reversed) rank=0017507 x=108.0 y=594.0 length=449
CAAAGATTAAGCCATGCATGTCTAAGTACACGCCTTAACACGGCTAAACTGCGAATGGCT
CATTAAATCAGTTATGGTTCCTTAGATCGTACAATCCTACTTGGATAACTGTGGCAATTC
TAGAGCTAATACATGCAACACAGCTCCGACCTCGCGGGAAGAGCGCTTTTGTTAGCCCAA
AACCAATGCGTCGACTTCGGTAGGCGCTCACACATGGTGACTCTGGACAACTTTGTGCCG
ATCGCACGGCCTTCGCGCCGGCGACGTATCTTTCAAGTGTCTGCCCTATCAACTTTCGAT
GGTACGTGCTATGCCTACCATGGTGATAACGGGTAACGGGGAATCAGGGTTCGATTCCGG
AGAGGGAGCATGAGATACGGCTACCACATCC
>HOIR5KG01BA9IB__(reversed) rank=0017608 x=421.5 y=849.5 length=449
CAAAGATTAAGCCATGCATGTCTAAGTACACGCCTTAACACGGCTAAACTGCGAATGGCT
CATTAAATCAGTTATGGTTCCTTAGATCGTACAATCCTACTTGGATAACTGTGGCAATTC
TAGAGCTAATACATGCAACACAGCTCCGACCTCGCGGGAAGAGCGCTTTTGTTAGCCCAA
AACCAATGCGTCGACTTCGGTAGGCGCTCACACATGGTGACTCTGGACAACTTTGTGCCG
ATCGCACGGCCTTCGCGCCGGCGACGTATCTTTCAAGTGTCTGCCCTATCAACTTTCGAT
GGTACGTGCTATGCCTACCATGGTGATAACGGGTAACGGGGAATCAGGGTTCGATTCCGG
AGAGGGAGCATGAGATACGGCTACCACATCC
>HOIR5KG01AA24G__(reversed) rank=0017617 x=9.0 y=510.0 length=449
CAAAGATTAAGCCATGCATGTCTAAGTACACGCCTTAACACGGCTAAACTGCGAATGGCT
CATTAAATCAGTTATGGTTCCTTAGATCGTACAATCCTACTTGGATAACTGTGGCAATTC
TAGAGCTAATACATGCAACACAGCTCCGACCTCGCGGGAAGAGCGCTTTTGTTAGCCCAA
AACCAATGCGTCGACTTCGGTAGGCGCTCACACATGGTGACTCTGGACAACTTTGTGCCG
ATCGCACGGCCTTCGCGCCGGCGACGTATCTTTCAAGTGTCTGCCCTATCAACTTTCGAT
GGTACGTGCTATGCCTACCATGGTGATAACGGGTAACGGGGAATCAGGGTTCGATTCCGG
AGAGGGAGCATGAGATACGGCTACCACATCC
>HOIR5KG01A9Q5O__(reversed) rank=0017716 x=404.5 y=42.0 length=449
CAAAGATTAAGCCATGCATGTCTAAGTACACGCCTTAACACGGCTAAACTGCGAATGGCT
CATTAAATCAGTTATGGTTCCTTAGATCGTACAATCCTACTTGGATAACTGTGGCAATTC
TAGAGCTAATACATGCAACACAGCTCCGACCTCGCGGGAAGAGCGCTTTTGTTAGCCCAA
AACCAATGCGTCGACTTCGGTAGGCGCTCACACATGGTGACTCTGGACAACTTTGTGCCG
ATCGCACGGCCTTCGCGCCGGCGACGTATCTTTCAAGTGTCTGCCCTATCAACTTTCGAT
GGTACGTGCTATGCCTACCATGGTGATAACGGGTAACGGGGAATCAGGGTTCGATTCCGG
AGAGGGAGCATGAGATACGGCTACCACATCC
>HOIR5KG01AB5CM__(reversed) rank=0017727 x=21.0 y=900.5 length=449
CAAAGATTAAGCCATGCATGTCTAAGTACACGCCTTAACACGGCTAAACTGCGAATGGCT
CATTAAATCAGTTATGGTTCCTTAGATCGTACAATCCTACTTGGATAACTGTGGCAATTC
TAGAGCTAATACATGCAACACAGCTCCGACCTCGCGGGAAGAGCGCTTTTGTTAGCCCAA
AACCAATGCGTCGACTTCGGTAGGCGCTCACACATGGTGACTCTGGACAACTTTGTGCCG
ATCGCACGGCCTTCGCGCCGGCGACGTATCTTTCAAGTGTCTGCCCTATCAACTTTCGAT
GGTACGTGCTATGCCTACCATGGTGATAACGGGTAACGGGGAATCAGGGTTCGATTCCGG
AGAGGGAGCATGAGATACGGCTACCACATCC
>HOIR5KG01A6RZU__(reversed) rank=0017866 x=370.5 y=424.0 length=449
CAAAGATTAAGCCATGCATGTCTAAGTACACGCCTTAACACGGCTAAACTGCGAATGGCT
CATTAAATCAGTTATGGTTCCTTAGATCGTACAATCCTACTTGGATAACTGTGGCAATTC
TAGAGCTAATACATGCAACACAGCTCCGACCTCGCGGGAAGAGCGCTTTTGTTAGCCCAA
AACCAATGCGTCGACTTCGGTAGGCGCTCACACATGGTGACTCTGGACAACTTTGTGCCG
ATCGCACGGCCTTCGCGCCGGCGACGTATCTTTCAAGTGTCTGCCCTATCAACTTTCGAT
GGTACGTGCTATGCCTACCATGGTGATAACGGGTAACGGGGAATCAGGGTTCGATTCCGG
AGAGGGAGCATGAGATACGGCTACCACATCC
>HOIR5KG01AJ8V7__(reversed) rank=0018347 x=113.5 y=1909.5 length=449
CAAAGATTAAGCCATGCATGTCTAAGTACACGCCTTAACACGGCTAAACTGCGAATGGCT
CATTAAATCAGTTATGGTTCCTTAGATCGTACAATCCTACTTGGATAACTGTGGCAATTC
TAGAGCTAATACATGCAACACAGCTCCGACCTCGCGGGAAGAGCGCTTTTGTTAGCCCAA
AACCAATGCGTCGACTTCGGTAGGCGCTCACACATGGTGACTCTGGACAACTTTGTGCCG
ATCGCACGGCCTTCGCGCCGGCGACGTATCTTTCAAGTGTCTGCCCTATCAACTTTCGAT
GGTACGTGCTATGCCTACCATGGTGATAACGGGTAACGGGGAATCAGGGTTCGATTCCGG
AGAGGGAGCATGAGATACGGCTACCACATCC
>HOIR5KG01ACUG9__(reversed) rank=0018380 x=29.0 y=699.5 length=449
CAAAGATTAAGCCATGCATGTCTAAGTACACGCCTTAACACGGCTAAACTGCGAATGGCT
CATTAAATCAGTTATGGTTCCTTAGATCGTACAATCCTACTTGGATAACTGTGGCAATTC
TAGAGCTAATACATGCAACACAGCTCCGACCTCGCGGGAAGAGCGCTTTTGTTAGCCCAA
AACCAATGCGTCGACTTCGGTAGGCGCTCACACATGGTGACTCTGGACAACTTTGTGCCG
ATCGCACGGCCTTCGCGCCGGCGACGTATCTTTCAAGTGTCTGCCCTATCAACTTTCGAT
GGTACGTGCTATGCCTACCATGGTGATAACGGGTAACGGGGAATCAGGGTTCGATTCCGG
AGAGGGAGCATGAGATACGGCTACCACATCC
>HOIR5KG01BELIJ__(reversed) rank=0018509 x=459.0 y=729.0 length=449
CAAAGATTAAGCCATGCATGTCTAAGTACACGCCTTAACACGGCTAAACTGCGAATGGCT
CATTAAATCAGTTATGGTTCCTTAGATCGTACAATCCTACTTGGATAACTGTGGCAATTC
TAGAGCTAATACATGCAACACAGCTCCGACCTCGCGGGAAGAGCGCTTTTGTTAGCCCAA
AACCAATGCGTCGACTTCGGTAGGCGCTCACACATGGTGACTCTGGACAACTTTGTGCCG
ATCGCACGGCCTTCGCGCCGGCGACGTATCTTTCAAGTGTCTGCCCTATCAACTTTCGAT
GGTACGTGCTATGCCTACCATGGTGATAACGGGTAACGGGGAATCAGGGTTCGATTCCGG
AGAGGGAGCATGAGATACGGCTACCACATCC
>HOIR5KG01ALQA9__(reversed) rank=0018632 x=130.0 y=1507.0 length=449
CAAAGATTAAGCCATGCATGTCTAAGTACACGCCTTAACACGGCTAAACTGCGAATGGCT
CATTAAATCAGTTATGGTTCCTTAGATCGTACAATCCTACTTGGATAACTGTGGCAATTC
TAGAGCTAATACATGCAACACAGCTCCGACCTCGCGGGAAGAGCGCTTTTGTTAGCCCAA
AACCAATGCGTCGACTTCGGTAGGCGCTCACACATGGTGACTCTGGACAACTTTGTGCCG
ATCGCACGGCCTTCGCGCCGGCGACGTATCTTTCAAGTGTCTGCCCTATCAACTTTCGAT
GGTACGTGCTATGCCTACCATGGTGATAACGGGTAACGGGGAATCAGGGTTCGATTCCGG
AGAGGGAGCATGAGATACGGCTACCACATCC
>HOIR5KG01BEVR1__(reversed) rank=0018894 x=462.0 y=1743.0 length=449
CAAAGATTAAGCCATGCATGTCTAAGTACACGCCTTAACACGGCTAAACTGCGAATGGCT
CATTAAATCAGTTATGGTTCCTTAGATCGTACAATCCTACTTGGATAACTGTGGCAATTC
TAGAGCTAATACATGCAACACAGCTCCGACCTCGCGGGAAGAGCGCTTTTGTTAGCCCAA
AACCAATGCGTCGACTTCGGTAGGCGCTCACACATGGTGACTCTGGACAACTTTGTGCCG
ATCGCACGGCCTTCGCGCCGGCGACGTATCTTTCAAGTGTCTGCCCTATCAACTTTCGAT
GGTACGTGCTATGCCTACCATGGTGATAACGGGTAACGGGGAATCAGGGTTCGATTCCGG
AGAGGGAGCATGAGATACGGCTACCACATCC
>HOIR5KG01AAQNL__(reversed) rank=0018950 x=5.0 y=735.0 length=449
CAAAGATTAAGCCATGCATGTCTAAGTACACGCCTTAACACGGCTAAACTGCGAATGGCT
CATTAAATCAGTTATGGTTCCTTAGATCGTACAATCCTACTTGGATAACTGTGGCAATTC
TAGAGCTAATACATGCAACACAGCTCCGACCTCGCGGGAAGAGCGCTTTTGTTAGCCCAA
AACCAATGCGTCGACTTCGGTAGGCGCTCACACATGGTGACTCTGGACAACTTTGTGCCG
ATCGCACGGCCTTCGCGCCGGCGACGTATCTTTCAAGTGTCTGCCCTATCAACTTTCGAT
GGTACGTGCTATGCCTACCATGGTGATAACGGGTAACGGGGAATCAGGGTTCGATTCCGG
AGAGGGAGCATGAGATACGGCTACCACATCC
>HOIR5KG01AT1FL__(reversed) rank=0019054 x=225.0 y=47.0 length=449
CAAAGATTAAGCCATGCATGTCTAAGTACACGCCTTAACACGGCTAAACTGCGAATGGCT
CATTAAATCAGTTATGGTTCCTTAGATCGTACAATCCTACTTGGATAACTGTGGCAATTC
TAGAGCTAATACATGCAACACAGCTCCGACCTCGCGGGAAGAGCGCTTTTGTTAGCCCAA
AACCAATGCGTCGACTTCGGTAGGCGCTCACACATGGTGACTCTGGACAACTTTGTGCCG
ATCGCACGGCCTTCGCGCCGGCGACGTATCTTTCAAGTGTCTGCCCTATCAACTTTCGAT
GGTACGTGCTATGCCTACCATGGTGATAACGGGTAACGGGGAATCAGGGTTCGATTCCGG
AGAGGGAGCATGAGATACGGCTACCACATCC
>HOIR5KG01BJV41__(reversed) rank=0019576 x=519.0 y=2019.0 length=449
CAAAGATTAAGCCATGCATGTCTAAGTACACGCCTTAACACGGCTAAACTGCGAATGGCT
CATTAAATCAGTTATGGTTCCTTAGATCGTACAATCCTACTTGGATAACTGTGGCAATTC
TAGAGCTAATACATGCAACACAGCTCCGACCTCGCGGGAAGAGCGCTTTTGTTAGCCCAA
AACCAATGCGTCGACTTCGGTAGGCGCTCACACATGGTGACTCTGGACAACTTTGTGCCG
ATCGCACGGCCTTCGCGCCGGCGACGTATCTTTCAAGTGTCTGCCCTATCAACTTTCGAT
GGTACGTGCTATGCCTACCATGGTGATAACGGGTAACGGGGAATCAGGGTTCGATTCCGG
AGAGGGAGCATGAGATACGGCTACCACATCC
>HOIR5KG01AQQG7__(reversed) rank=0019756 x=187.0 y=1529.0 length=449
CAAAGATTAAGCCATGCATGTCTAAGTACACGCCTTAACACGGCTAAACTGCGAATGGCT
CATTAAATCAGTTATGGTTCCTTAGATCGTACAATCCTACTTGGATAACTGTGGCAATTC
TAGAGCTAATACATGCAACACAGCTCCGACCTCGCGGGAAGAGCGCTTTTGTTAGCCCAA
AACCAATGCGTCGACTTCGGTAGGCGCTCACACATGGTGACTCTGGACAACTTTGTGCCG
ATCGCACGGCCTTCGCGCCGGCGACGTATCTTTCAAGTGTCTGCCCTATCAACTTTCGAT
GGTACGTGCTATGCCTACCATGGTGATAACGGGTAACGGGGAATCAGGGTTCGATTCCGG
AGAGGGAGCATGAGATACGGCTACCACATCC
>HOIR5KG01ACIIT__(reversed) rank=0006797 x=25.0 y=1587.5 length=442
CAAAGATTAAGCCATGCAAGTCTAAGTACGAGCTCTTCGTACAGTGAAACTGCGAATGGC
TCATTAAATCAGTTATGGTTCATTTGATCGTACAGTTTACTTGGATAACTGTGGTAATTC
TAGAGCTAATACATGCGAGAAGCGCCGACCTCGCGGGAGGCGTGCATTTATCAGACCAAA
AACCGGCCGCGTCTTCGGGCGCGTTCGCCTTGGTGACTCTGGATAACTTTGCGGATCGCA
CGGTCTAGCACCGGCGACGGATCATTCAAGTGTCTGCCCTATCAACTTTCGTCGGTACGG
TATTTGCCTACCGAGGTTCTTACGGGTGACGGGGAATCAGGGTTCGATTCCGGAGAGGGA
GCCTGAGAAACGGCTACCACATCC
>HOIR5KG01AA9VZ__(reversed) rank=0006816 x=11.0 y=1085.5 length=441
CAAAGATTAAGCCATGCAAGTCTAAGTACGAGCTCTCGTACAGTGAAACTGCGAATGGCT
CATTAAATCAGTTATGGTTCATTTGATCGTACAGTTTACTTGGATAACTGTGGTAATTCT
AGAGCTAATACATGCGAGAAGCGCCGACCTCGCGGGAGGCGTGCATTTATCAGACCAAAA
ACCGGCCGCGTCTTCGGGCGCGTTCGCCTTGGTGACTCTGGATAACTTTGCGGATCGCAC
GGTCTAGCACCGGCGACGGATCATTCAAGTGTCTGCCCTATCAACTTTCGTCGGTACGGT
ATTTGCCTACCGAGGTTCTTACGGGTGACGGGGAATCAGGGTTCGATTCCGGAGAGGGAG
CCTGAGAAACGGCTACCACATCC
>HOIR5KG01BVWB9__(reversed) rank=0006820 x=656.5 y=999.0 length=441
CAAAGATTAAGCCATGCAAGTCTAAGTACGAGCTCTCGTACAGTGAAACTGCGAATGGCT
CATTAAATCAGTTATGGTTCATTTGATCGTACAGTTTACTTGGATAACTGTGGTAATTCT
AGAGCTAATACATGCGAGAAGCGCCGACCTCGCGGGAGGCGTGCATTTATCAGACCAAAA
ACCGGCCGCGTCTTCGGGCGCGTTCGCCTTGGTGACTCTGGATAACTTTGCGGATCGCAC
GGTCTAGCACCGGCGACGGATCATTCAAGTGTCTGCCCTATCAACTTTCGTCGGTACGGT
ATTTGCCTACCGAGGTTCTTACGGGTGACGGGGAATCAGGGTTCGATTCCGGAGAGGGAG
CCTGAGAAACGGCTACCACATCC
>HOIR5KG01A86A5__(reversed) rank=0006825 x=397.0 y=1695.5 length=441
CAAAGATTAAGCCATGCAAGTCTAAGTACGAGCTCTCGTACAGTGAAACTGCGAATGGCT
CATTAAATCAGTTATGGTTCATTTGATCGTACAGTTTACTTGGATAACTGTGGTAATTCT
AGAGCTAATACATGCGAGAAGCGCCGACCTCGCGGGAGGCGTGCATTTATCAGACCAAAA
ACCGGCCGCGTCTTCGGGCGCGTTCGCCTTGGTGACTCTGGATAACTTTGCGGATCGCAC
GGTCTAGCACCGGCGACGGATCATTCAAGTGTCTGCCCTATCAACTTTCGTCGGTACGGT
ATTTGCCTACCGAGGTTCTTACGGGTGACGGGGAATCAGGGTTCGATTCCGGAGAGGGAG
CCTGAGAAACGGCTACCACATCC
>HOIR5KG01A5J59__(reversed) rank=0006841 x=356.5 y=975.0 length=441
CAAAGATTAAGCCATGCAAGTCTAAGTACGAGCTCTCGTACAGTGAAACTGCGAATGGCT
CATTAAATCAGTTATGGTTCATTTGATCGTACAGTTTACTTGGATAACTGTGGTAATTCT
AGAGCTAATACATGCGAGAAGCGCCGACCTCGCGGGAGGCGTGCATTTATCAGACCAAAA
ACCGGCCGCGTCTTCGGGCGCGTTCGCCTTGGTGACTCTGGATAACTTTGCGGATCGCAC
GGTCTAGCACCGGCGACGGATCATTCAAGTGTCTGCCCTATCAACTTTCGTCGGTACGGT
ATTTGCCTACCGAGGTTCTTACGGGTGACGGGGAATCAGGGTTCGATTCCGGAGAGGGAG
CCTGAGAAACGGCTACCACATCC
>HOIR5KG01APONP__(reversed) rank=0006969 x=175.0 y=1667.0 length=441
CAAAGATTAAGCCATGCAAGTCTAAGTACGAGCTCTCGTACAGTGAAACTGCGAATGGCT
CATTAAATCAGTTATGGTTCATTTGATCGTACAGTTTACTTGGATAACTGTGGTAATTCT
AGAGCTAATACATGCGAGAAGCGCCGACCTCGCGGGAGGCGTGCATTTATCAGACCAAAA
ACCGGCCGCGTCTTCGGGCGCGTTCGCCTTGGTGACTCTGGATAACTTTGCGGATCGCAC
GGTCTAGCACCGGCGACGGATCATTCAAGTGTCTGCCCTATCAACTTTCGTCGGTACGGT
ATTTGCCTACCGAGGTTCTTACGGGTGACGGGGAATCAGGGTTCGATTCCGGAGAGGGAG
CCTGAGAAACGGCTACCACATCC
>HOIR5KG01AUTVP__(reversed) rank=0007025 x=234.0 y=51.0 length=441
CAAAGATTAAGCCATGCAAGTCTAAGTACGAGCTCTCGTACAGTGAAACTGCGAATGGCT
CATTAAATCAGTTATGGTTCATTTGATCGTACAGTTTACTTGGATAACTGTGGTAATTCT
AGAGCTAATACATGCGAGAAGCGCCGACCTCGCGGGAGGCGTGCATTTATCAGACCAAAA
ACCGGCCGCGTCTTCGGGCGCGTTCGCCTTGGTGACTCTGGATAACTTTGCGGATCGCAC
GGTCTAGCACCGGCGACGGATCATTCAAGTGTCTGCCCTATCAACTTTCGTCGGTACGGT
ATTTGCCTACCGAGGTTCTTACGGGTGACGGGGAATCAGGGTTCGATTCCGGAGAGGGAG
CCTGAGAAACGGCTACCACATCC
>HOIR5KG01AR4R1__(reversed) rank=0007032 x=203.5 y=1183.5 length=441
CAAAGATTAAGCCATGCAAGTCTAAGTACGAGCTCTCGTACAGTGAAACTGCGAATGGCT
CATTAAATCAGTTATGGTTCATTTGATCGTACAGTTTACTTGGATAACTGTGGTAATTCT
AGAGCTAATACATGCGAGAAGCGCCGACCTCGCGGGAGGCGTGCATTTATCAGACCAAAA
ACCGGCCGCGTCTTCGGGCGCGTTCGCCTTGGTGACTCTGGATAACTTTGCGGATCGCAC
GGTCTAGCACCGGCGACGGATCATTCAAGTGTCTGCCCTATCAACTTTCGTCGGTACGGT
ATTTGCCTACCGAGGTTCTTACGGGTGACGGGGAATCAGGGTTCGATTCCGGAGAGGGAG
CCTGAGAAACGGCTACCACATCC
>HOIR5KG01AQALN__(reversed) rank=0007251 x=182.0 y=1433.0 length=441
CAAAGATTAAGCCATGCAAGTCTAAGTACGAGCTCTCGTACAGTGAAACTGCGAATGGCT
CATTAAATCAGTTATGGTTCATTTGATCGTACAGTTTACTTGGATAACTGTGGTAATTCT
AGAGCTAATACATGCGAGAAGCGCCGACCTCGCGGGAGGCGTGCATTTATCAGACCAAAA
ACCGGCCGCGTCTTCGGGCGCGTTCGCCTTGGTGACTCTGGATAACTTTGCGGATCGCAC
GGTCTAGCACCGGCGACGGATCATTCAAGTGTCTGCCCTATCAACTTTCGTCGGTACGGT
ATTTGCCTACCGAGGTTCTTACGGGTGACGGGGAATCAGGGTTCGATTCCGGAGAGGGAG
CCTGAGAAACGGCTACCACATCC
>HOIR5KG01AQZHS__(reversed) rank=0007282 x=190.0 y=926.0 length=441
CAAAGATTAAGCCATGCAAGTCTAAGTACGAGCTCTCGTACAGTGAAACTGCGAATGGCT
CATTAAATCAGTTATGGTTCATTTGATCGTACAGTTTACTTGGATAACTGTGGTAATTCT
AGAGCTAATACATGCGAGAAGCGCCGACCTCGCGGGAGGCGTGCATTTATCAGACCAAAA
ACCGGCCGCGTCTTCGGGCGCGTTCGCCTTGGTGACTCTGGATAACTTTGCGGATCGCAC
GGTCTAGCACCGGCGACGGATCATTCAAGTGTCTGCCCTATCAACTTTCGTCGGTACGGT
ATTTGCCTACCGAGGTTCTTACGGGTGACGGGGAATCAGGGTTCGATTCCGGAGAGGGAG
CCTGAGAAACGGCTACCACATCC
>HOIR5KG01BLQFG__(reversed) rank=0007358 x=540.0 y=1914.5 length=441
CAAAGATTAAGCCATGCAAGTCTAAGTACGAGCTCTCGTACAGTGAAACTGCGAATGGCT
CATTAAATCAGTTATGGTTCATTTGATCGTACAGTTTACTTGGATAACTGTGGTAATTCT
AGAGCTAATACATGCGAGAAGCGCCGACCTCGCGGGAGGCGTGCATTTATCAGACCAAAA
ACCGGCCGCGTCTTCGGGCGCGTTCGCCTTGGTGACTCTGGATAACTTTGCGGATCGCAC
GGTCTAGCACCGGCGACGGATCATTCAAGTGTCTGCCCTATCAACTTTCGTCGGTACGGT
ATTTGCCTACCGAGGTTCTTACGGGTGACGGGGAATCAGGGTTCGATTCCGGAGAGGGAG
CCTGAGAAACGGCTACCACATCC
>HOIR5KG01BJVEE__(reversed) rank=0007404 x=519.0 y=1060.5 length=441
CAAAGATTAAGCCATGCAAGTCTAAGTACGAGCTCTCGTACAGTGAAACTGCGAATGGCT
CATTAAATCAGTTATGGTTCATTTGATCGTACAGTTTACTTGGATAACTGTGGTAATTCT
AGAGCTAATACATGCGAGAAGCGCCGACCTCGCGGGAGGCGTGCATTTATCAGACCAAAA
ACCGGCCGCGTCTTCGGGCGCGTTCGCCTTGGTGACTCTGGATAACTTTGCGGATCGCAC
GGTCTAGCACCGGCGACGGATCATTCAAGTGTCTGCCCTATCAACTTTCGTCGGTACGGT
ATTTGCCTACCGAGGTTCTTACGGGTGACGGGGAATCAGGGTTCGATTCCGGAGAGGGAG
CCTGAGAAACGGCTACCACATCC
>HOIR5KG01AM1RU__(reversed) rank=0007429 x=145.5 y=1576.0 length=441
CAAAGATTAAGCCATGCAAGTCTAAGTACGAGCTCTCGTACAGTGAAACTGCGAATGGCT
CATTAAATCAGTTATGGTTCATTTGATCGTACAGTTTACTTGGATAACTGTGGTAATTCT
AGAGCTAATACATGCGAGAAGCGCCGACCTCGCGGGAGGCGTGCATTTATCAGACCAAAA
ACCGGCCGCGTCTTCGGGCGCGTTCGCCTTGGTGACTCTGGATAACTTTGCGGATCGCAC
GGTCTAGCACCGGCGACGGATCATTCAAGTGTCTGCCCTATCAACTTTCGTCGGTACGGT
ATTTGCCTACCGAGGTTCTTACGGGTGACGGGGAATCAGGGTTCGATTCCGGAGAGGGAG
CCTGAGAAACGGCTACCACATCC
>HOIR5KG01A2TMG__(reversed) rank=0007493 x=325.0 y=230.5 length=441
CAAAGATTAAGCCATGCAAGTCTAAGTACGAGCTCTCGTACAGTGAAACTGCGAATGGCT
CATTAAATCAGTTATGGTTCATTTGATCGTACAGTTTACTTGGATAACTGTGGTAATTCT
AGAGCTAATACATGCGAGAAGCGCCGACCTCGCGGGAGGCGTGCATTTATCAGACCAAAA
ACCGGCCGCGTCTTCGGGCGCGTTCGCCTTGGTGACTCTGGATAACTTTGCGGATCGCAC
GGTCTAGCACCGGCGACGGATCATTCAAGTGTCTGCCCTATCAACTTTCGTCGGTACGGT
ATTTGCCTACCGAGGTTCTTACGGGTGACGGGGAATCAGGGTTCGATTCCGGAGAGGGAG
CCTGAGAAACGGCTACCACATCC
>HOIR5KG01B2HGP__(reversed) rank=0007687 x=731.0 y=1111.0 length=441
CAAAGATTAAGCCATGCAAGTCTAAGTACGAGCTCTCGTACAGTGAAACTGCGAATGGCT
CATTAAATCAGTTATGGTTCATTTGATCGTACAGTTTACTTGGATAACTGTGGTAATTCT
AGAGCTAATACATGCGAGAAGCGCCGACCTCGCGGGAGGCGTGCATTTATCAGACCAAAA
ACCGGCCGCGTCTTCGGGCGCGTTCGCCTTGGTGACTCTGGATAACTTTGCGGATCGCAC
GGTCTAGCACCGGCGACGGATCATTCAAGTGTCTGCCCTATCAACTTTCGTCGGTACGGT
ATTTGCCTACCGAGGTTCTTACGGGTGACGGGGAATCAGGGTTCGATTCCGGAGAGGGAG
CCTGAGAAACGGCTACCACATCC
>HOIR5KG01AA6CA__(reversed) rank=0007706 x=10.0 y=584.5 length=441
CAAAGATTAAGCCATGCAAGTCTAAGTACGAGCTCTCGTACAGTGAAACTGCGAATGGCT
CATTAAATCAGTTATGGTTCATTTGATCGTACAGTTTACTTGGATAACTGTGGTAATTCT
AGAGCTAATACATGCGAGAAGCGCCGACCTCGCGGGAGGCGTGCATTTATCAGACCAAAA
ACCGGCCGCGTCTTCGGGCGCGTTCGCCTTGGTGACTCTGGATAACTTTGCGGATCGCAC
GGTCTAGCACCGGCGACGGATCATTCAAGTGTCTGCCCTATCAACTTTCGTCGGTACGGT
ATTTGCCTACCGAGGTTCTTACGGGTGACGGGGAATCAGGGTTCGATTCCGGAGAGGGAG
CCTGAGAAACGGCTACCACATCC
>HOIR5KG01AJ4UA__(reversed) rank=0007726 x=112.0 y=752.5 length=441
CAAAGATTAAGCCATGCAAGTCTAAGTACGAGCTCTCGTACAGTGAAACTGCGAATGGCT
CATTAAATCAGTTATGGTTCATTTGATCGTACAGTTTACTTGGATAACTGTGGTAATTCT
AGAGCTAATACATGCGAGAAGCGCCGACCTCGCGGGAGGCGTGCATTTATCAGACCAAAA
ACCGGCCGCGTCTTCGGGCGCGTTCGCCTTGGTGACTCTGGATAACTTTGCGGATCGCAC
GGTCTAGCACCGGCGACGGATCATTCAAGTGTCTGCCCTATCAACTTTCGTCGGTACGGT
ATTTGCCTACCGAGGTTCTTACGGGTGACGGGGAATCAGGGTTCGATTCCGGAGAGGGAG
CCTGAGAAACGGCTACCACATCC
>HOIR5KG01AP0ZL__(reversed) rank=0007733 x=179.0 y=1263.0 length=441
CAAAGATTAAGCCATGCAAGTCTAAGTACGAGCTCTCGTACAGTGAAACTGCGAATGGCT
CATTAAATCAGTTATGGTTCATTTGATCGTACAGTTTACTTGGATAACTGTGGTAATTCT
AGAGCTAATACATGCGAGAAGCGCCGACCTCGCGGGAGGCGTGCATTTATCAGACCAAAA
ACCGGCCGCGTCTTCGGGCGCGTTCGCCTTGGTGACTCTGGATAACTTTGCGGATCGCAC
GGTCTAGCACCGGCGACGGATCATTCAAGTGTCTGCCCTATCAACTTTCGTCGGTACGGT
ATTTGCCTACCGAGGTTCTTACGGGTGACGGGGAATCAGGGTTCGATTCCGGAGAGGGAG
CCTGAGAAACGGCTACCACATCC
>HOIR5KG01AUQQY__(reversed) rank=0007842 x=233.0 y=88.0 length=441
CAAAGATTAAGCCATGCAAGTCTAAGTACGAGCTCTCGTACAGTGAAACTGCGAATGGCT
CATTAAATCAGTTATGGTTCATTTGATCGTACAGTTTACTTGGATAACTGTGGTAATTCT
AGAGCTAATACATGCGAGAAGCGCCGACCTCGCGGGAGGCGTGCATTTATCAGACCAAAA
ACCGGCCGCGTCTTCGGGCGCGTTCGCCTTGGTGACTCTGGATAACTTTGCGGATCGCAC
GGTCTAGCACCGGCGACGGATCATTCAAGTGTCTGCCCTATCAACTTTCGTCGGTACGGT
ATTTGCCTACCGAGGTTCTTACGGGTGACGGGGAATCAGGGTTCGATTCCGGAGAGGGAG
CCTGAGAAACGGCTACCACATCC
>HOIR5KG01BTV64__(reversed) rank=0008118 x=633.5 y=1710.0 length=441
CAAAGATTAAGCCATGCAAGTCTAAGTACGAGCTCTCGTACAGTGAAACTGCGAATGGCT
CATTAAATCAGTTATGGTTCATTTGATCGTACAGTTTACTTGGATAACTGTGGTAATTCT
AGAGCTAATACATGCGAGAAGCGCCGACCTCGCGGGAGGCGTGCATTTATCAGACCAAAA
ACCGGCCGCGTCTTCGGGCGCGTTCGCCTTGGTGACTCTGGATAACTTTGCGGATCGCAC
GGTCTAGCACCGGCGACGGATCATTCAAGTGTCTGCCCTATCAACTTTCGTCGGTACGGT
ATTTGCCTACCGAGGTTCTTACGGGTGACGGGGAATCAGGGTTCGATTCCGGAGAGGGAG
CCTGAGAAACGGCTACCACATCC
>HOIR5KG01AHU65__(reversed) rank=0008239 x=86.0 y=1439.5 length=441
CAAAGATTAAGCCATGCAAGTCTAAGTACGAGCTCTCGTACAGTGAAACTGCGAATGGCT
CATTAAATCAGTTATGGTTCATTTGATCGTACAGTTTACTTGGATAACTGTGGTAATTCT
AGAGCTAATACATGCGAGAAGCGCCGACCTCGCGGGAGGCGTGCATTTATCAGACCAAAA
ACCGGCCGCGTCTTCGGGCGCGTTCGCCTTGGTGACTCTGGATAACTTTGCGGATCGCAC
GGTCTAGCACCGGCGACGGATCATTCAAGTGTCTGCCCTATCAACTTTCGTCGGTACGGT
ATTTGCCTACCGAGGTTCTTACGGGTGACGGGGAATCAGGGTTCGATTCCGGAGAGGGAG
CCTGAGAAACGGCTACCACATCC
>HOIR5KG01AN6QZ__(reversed) rank=0008252 x=158.0 y=1433.0 length=441
CAAAGATTAAGCCATGCAAGTCTAAGTACGAGCTCTCGTACAGTGAAACTGCGAATGGCT
CATTAAATCAGTTATGGTTCATTTGATCGTACAGTTTACTTGGATAACTGTGGTAATTCT
AGAGCTAATACATGCGAGAAGCGCCGACCTCGCGGGAGGCGTGCATTTATCAGACCAAAA
ACCGGCCGCGTCTTCGGGCGCGTTCGCCTTGGTGACTCTGGATAACTTTGCGGATCGCAC
GGTCTAGCACCGGCGACGGATCATTCAAGTGTCTGCCCTATCAACTTTCGTCGGTACGGT
ATTTGCCTACCGAGGTTCTTACGGGTGACGGGGAATCAGGGTTCGATTCCGGAGAGGGAG
CCTGAGAAACGGCTACCACATCC
>HOIR5KG01AJ04R__(reversed) rank=0008344 x=111.5 y=41.5 length=441
CAAAGATTAAGCCATGCAAGTCTAAGTACGAGCTCTCGTACAGTGAAACTGCGAATGGCT
CATTAAATCAGTTATGGTTCATTTGATCGTACAGTTTACTTGGATAACTGTGGTAATTCT
AGAGCTAATACATGCGAGAAGCGCCGACCTCGCGGGAGGCGTGCATTTATCAGACCAAAA
ACCGGCCGCGTCTTCGGGCGCGTTCGCCTTGGTGACTCTGGATAACTTTGCGGATCGCAC
GGTCTAGCACCGGCGACGGATCATTCAAGTGTCTGCCCTATCAACTTTCGTCGGTACGGT
ATTTGCCTACCGAGGTTCTTACGGGTGACGGGGAATCAGGGTTCGATTCCGGAGAGGGAG
CCTGAGAAACGGCTACCACATCC
>HOIR5KG01ACBYC__(reversed) rank=0008379 x=23.5 y=1266.0 length=441
CAAAGATTAAGCCATGCAAGTCTAAGTACGAGCTCTCGTACAGTGAAACTGCGAATGGCT
CATTAAATCAGTTATGGTTCATTTGATCGTACAGTTTACTTGGATAACTGTGGTAATTCT
AGAGCTAATACATGCGAGAAGCGCCGACCTCGCGGGAGGCGTGCATTTATCAGACCAAAA
ACCGGCCGCGTCTTCGGGCGCGTTCGCCTTGGTGACTCTGGATAACTTTGCGGATCGCAC
GGTCTAGCACCGGCGACGGATCATTCAAGTGTCTGCCCTATCAACTTTCGTCGGTACGGT
ATTTGCCTACCGAGGTTCTTACGGGTGACGGGGAATCAGGGTTCGATTCCGGAGAGGGAG
CCTGAGAAACGGCTACCACATCC
>HOIR5KG01ACHAV__(reversed) rank=0008514 x=25.5 y=5.0 length=441
CAAAGATTAAGCCATGCAAGTCTAAGTACGAGCTCTCGTACAGTGAAACTGCGAATGGCT
CATTAAATCAGTTATGGTTCATTTGATCGTACAGTTTACTTGGATAACTGTGGTAATTCT
AGAGCTAATACATGCGAGAAGCGCCGACCTCGCGGGAGGCGTGCATTTATCAGACCAAAA
ACCGGCCGCGTCTTCGGGCGCGTTCGCCTTGGTGACTCTGGATAACTTTGCGGATCGCAC
GGTCTAGCACCGGCGACGGATCATTCAAGTGTCTGCCCTATCAACTTTCGTCGGTACGGT
ATTTGCCTACCGAGGTTCTTACGGGTGACGGGGAATCAGGGTTCGATTCCGGAGAGGGAG
CCTGAGAAACGGCTACCACATCC
>HOIR5KG01ABR3F__(reversed) rank=0008640 x=17.0 y=105.0 length=441
CAAAGATTAAGCCATGCAAGTCTAAGTACGAGCTCTCGTACAGTGAAACTGCGAATGGCT
CATTAAATCAGTTATGGTTCATTTGATCGTACAGTTTACTTGGATAACTGTGGTAATTCT
AGAGCTAATACATGCGAGAAGCGCCGACCTCGCGGGAGGCGTGCATTTATCAGACCAAAA
ACCGGCCGCGTCTTCGGGCGCGTTCGCCTTGGTGACTCTGGATAACTTTGCGGATCGCAC
GGTCTAGCACCGGCGACGGATCATTCAAGTGTCTGCCCTATCAACTTTCGTCGGTACGGT
ATTTGCCTACCGAGGTTCTTACGGGTGACGGGGAATCAGGGTTCGATTCCGGAGAGGGAG
CCTGAGAAACGGCTACCACATCC
>HOIR5KG01A6IE4__(reversed) rank=0008742 x=367.5 y=302.0 length=441
CAAAGATTAAGCCATGCAAGTCTAAGTACGAGCTCTCGTACAGTGAAACTGCGAATGGCT
CATTAAATCAGTTATGGTTCATTTGATCGTACAGTTTACTTGGATAACTGTGGTAATTCT
AGAGCTAATACATGCGAGAAGCGCCGACCTCGCGGGAGGCGTGCATTTATCAGACCAAAA
ACCGGCCGCGTCTTCGGGCGCGTTCGCCTTGGTGACTCTGGATAACTTTGCGGATCGCAC
GGTCTAGCACCGGCGACGGATCATTCAAGTGTCTGCCCTATCAACTTTCGTCGGTACGGT
ATTTGCCTACCGAGGTTCTTACGGGTGACGGGGAATCAGGGTTCGATTCCGGAGAGGGAG
CCTGAGAAACGGCTACCACATCC
>HOIR5KG01AYWC8__(reversed) rank=0008750 x=280.0 y=1482.0 length=441
CAAAGATTAAGCCATGCAAGTCTAAGTACGAGCTCTCGTACAGTGAAACTGCGAATGGCT
CATTAAATCAGTTATGGTTCATTTGATCGTACAGTTTACTTGGATAACTGTGGTAATTCT
AGAGCTAATACATGCGAGAAGCGCCGACCTCGCGGGAGGCGTGCATTTATCAGACCAAAA
ACCGGCCGCGTCTTCGGGCGCGTTCGCCTTGGTGACTCTGGATAACTTTGCGGATCGCAC
GGTCTAGCACCGGCGACGGATCATTCAAGTGTCTGCCCTATCAACTTTCGTCGGTACGGT
ATTTGCCTACCGAGGTTCTTACGGGTGACGGGGAATCAGGGTTCGATTCCGGAGAGGGAG
CCTGAGAAACGGCTACCACATCC
>HOIR5KG01BZ36N__(reversed) rank=0008791 x=704.0 y=1181.5 length=441
CAAAGATTAAGCCATGCAAGTCTAAGTACGAGCTCTCGTACAGTGAAACTGCGAATGGCT
CATTAAATCAGTTATGGTTCATTTGATCGTACAGTTTACTTGGATAACTGTGGTAATTCT
AGAGCTAATACATGCGAGAAGCGCCGACCTCGCGGGAGGCGTGCATTTATCAGACCAAAA
ACCGGCCGCGTCTTCGGGCGCGTTCGCCTTGGTGACTCTGGATAACTTTGCGGATCGCAC
GGTCTAGCACCGGCGACGGATCATTCAAGTGTCTGCCCTATCAACTTTCGTCGGTACGGT
ATTTGCCTACCGAGGTTCTTACGGGTGACGGGGAATCAGGGTTCGATTCCGGAGAGGGAG
CCTGAGAAACGGCTACCACATCC
>HOIR5KG01BTDFT__(reversed) rank=0008810 x=627.5 y=1975.0 length=441
CAAAGATTAAGCCATGCAAGTCTAAGTACGAGCTCTCGTACAGTGAAACTGCGAATGGCT
CATTAAATCAGTTATGGTTCATTTGATCGTACAGTTTACTTGGATAACTGTGGTAATTCT
AGAGCTAATACATGCGAGAAGCGCCGACCTCGCGGGAGGCGTGCATTTATCAGACCAAAA
ACCGGCCGCGTCTTCGGGCGCGTTCGCCTTGGTGACTCTGGATAACTTTGCGGATCGCAC
GGTCTAGCACCGGCGACGGATCATTCAAGTGTCTGCCCTATCAACTTTCGTCGGTACGGT
ATTTGCCTACCGAGGTTCTTACGGGTGACGGGGAATCAGGGTTCGATTCCGGAGAGGGAG
CCTGAGAAACGGCTACCACATCC
>HOIR5KG01A7LHJ__(reversed) rank=0008828 x=379.0 y=1781.5 length=441
CAAAGATTAAGCCATGCAAGTCTAAGTACGAGCTCTCGTACAGTGAAACTGCGAATGGCT
CATTAAATCAGTTATGGTTCATTTGATCGTACAGTTTACTTGGATAACTGTGGTAATTCT
AGAGCTAATACATGCGAGAAGCGCCGACCTCGCGGGAGGCGTGCATTTATCAGACCAAAA
ACCGGCCGCGTCTTCGGGCGCGTTCGCCTTGGTGACTCTGGATAACTTTGCGGATCGCAC
GGTCTAGCACCGGCGACGGATCATTCAAGTGTCTGCCCTATCAACTTTCGTCGGTACGGT
ATTTGCCTACCGAGGTTCTTACGGGTGACGGGGAATCAGGGTTCGATTCCGGAGAGGGAG
CCTGAGAAACGGCTACCACATCC
>HOIR5KG01ARVHM__(reversed) rank=0008885 x=200.5 y=1432.0 length=441
CAAAGATTAAGCCATGCAAGTCTAAGTACGAGCTCTCGTACAGTGAAACTGCGAATGGCT
CATTAAATCAGTTATGGTTCATTTGATCGTACAGTTTACTTGGATAACTGTGGTAATTCT
AGAGCTAATACATGCGAGAAGCGCCGACCTCGCGGGAGGCGTGCATTTATCAGACCAAAA
ACCGGCCGCGTCTTCGGGCGCGTTCGCCTTGGTGACTCTGGATAACTTTGCGGATCGCAC
GGTCTAGCACCGGCGACGGATCATTCAAGTGTCTGCCCTATCAACTTTCGTCGGTACGGT
ATTTGCCTACCGAGGTTCTTACGGGTGACGGGGAATCAGGGTTCGATTCCGGAGAGGGAG
CCTGAGAAACGGCTACCACATCC
>HOIR5KG01A52QD__(reversed) rank=0008893 x=362.5 y=451.0 length=441
CAAAGATTAAGCCATGCAAGTCTAAGTACGAGCTCTCGTACAGTGAAACTGCGAATGGCT
CATTAAATCAGTTATGGTTCATTTGATCGTACAGTTTACTTGGATAACTGTGGTAATTCT
AGAGCTAATACATGCGAGAAGCGCCGACCTCGCGGGAGGCGTGCATTTATCAGACCAAAA
ACCGGCCGCGTCTTCGGGCGCGTTCGCCTTGGTGACTCTGGATAACTTTGCGGATCGCAC
GGTCTAGCACCGGCGACGGATCATTCAAGTGTCTGCCCTATCAACTTTCGTCGGTACGGT
ATTTGCCTACCGAGGTTCTTACGGGTGACGGGGAATCAGGGTTCGATTCCGGAGAGGGAG
CCTGAGAAACGGCTACCACATCC
>HOIR5KG01BCQUL__(reversed) rank=0009035 x=438.0 y=347.0 length=441
CAAAGATTAAGCCATGCAAGTCTAAGTACGAGCTCTCGTACAGTGAAACTGCGAATGGCT
CATTAAATCAGTTATGGTTCATTTGATCGTACAGTTTACTTGGATAACTGTGGTAATTCT
AGAGCTAATACATGCGAGAAGCGCCGACCTCGCGGGAGGCGTGCATTTATCAGACCAAAA
ACCGGCCGCGTCTTCGGGCGCGTTCGCCTTGGTGACTCTGGATAACTTTGCGGATCGCAC
GGTCTAGCACCGGCGACGGATCATTCAAGTGTCTGCCCTATCAACTTTCGTCGGTACGGT
ATTTGCCTACCGAGGTTCTTACGGGTGACGGGGAATCAGGGTTCGATTCCGGAGAGGGAG
CCTGAGAAACGGCTACCACATCC
>HOIR5KG01A3L8R__(reversed) rank=0009228 x=334.0 y=457.5 length=441
CAAAGATTAAGCCATGCAAGTCTAAGTACGAGCTCTCGTACAGTGAAACTGCGAATGGCT
CATTAAATCAGTTATGGTTCATTTGATCGTACAGTTTACTTGGATAACTGTGGTAATTCT
AGAGCTAATACATGCGAGAAGCGCCGACCTCGCGGGAGGCGTGCATTTATCAGACCAAAA
ACCGGCCGCGTCTTCGGGCGCGTTCGCCTTGGTGACTCTGGATAACTTTGCGGATCGCAC
GGTCTAGCACCGGCGACGGATCATTCAAGTGTCTGCCCTATCAACTTTCGTCGGTACGGT
ATTTGCCTACCGAGGTTCTTACGGGTGACGGGGAATCAGGGTTCGATTCCGGAGAGGGAG
CCTGAGAAACGGCTACCACATCC
>HOIR5KG01APW9K__(reversed) rank=0009480 x=178.0 y=534.5 length=441
CAAAGATTAAGCCATGCAAGTCTAAGTACGAGCTCTCGTACAGTGAAACTGCGAATGGCT
CATTAAATCAGTTATGGTTCATTTGATCGTACAGTTTACTTGGATAACTGTGGTAATTCT
AGAGCTAATACATGCGAGAAGCGCCGACCTCGCGGGAGGCGTGCATTTATCAGACCAAAA
ACCGGCCGCGTCTTCGGGCGCGTTCGCCTTGGTGACTCTGGATAACTTTGCGGATCGCAC
GGTCTAGCACCGGCGACGGATCATTCAAGTGTCTGCCCTATCAACTTTCGTCGGTACGGT
ATTTGCCTACCGAGGTTCTTACGGGTGACGGGGAATCAGGGTTCGATTCCGGAGAGGGAG
CCTGAGAAACGGCTACCACATCC
>HOIR5KG01APKUS__(reversed) rank=0009580 x=174.0 y=834.0 length=441
CAAAGATTAAGCCATGCAAGTCTAAGTACGAGCTCTCGTACAGTGAAACTGCGAATGGCT
CATTAAATCAGTTATGGTTCATTTGATCGTACAGTTTACTTGGATAACTGTGGTAATTCT
AGAGCTAATACATGCGAGAAGCGCCGACCTCGCGGGAGGCGTGCATTTATCAGACCAAAA
ACCGGCCGCGTCTTCGGGCGCGTTCGCCTTGGTGACTCTGGATAACTTTGCGGATCGCAC
GGTCTAGCACCGGCGACGGATCATTCAAGTGTCTGCCCTATCAACTTTCGTCGGTACGGT
ATTTGCCTACCGAGGTTCTTACGGGTGACGGGGAATCAGGGTTCGATTCCGGAGAGGGAG
CCTGAGAAACGGCTACCACATCC
>HOIR5KG01BLYQ6__(reversed) rank=0009595 x=543.0 y=416.5 length=441
CAAAGATTAAGCCATGCAAGTCTAAGTACGAGCTCTCGTACAGTGAAACTGCGAATGGCT
CATTAAATCAGTTATGGTTCATTTGATCGTACAGTTTACTTGGATAACTGTGGTAATTCT
AGAGCTAATACATGCGAGAAGCGCCGACCTCGCGGGAGGCGTGCATTTATCAGACCAAAA
ACCGGCCGCGTCTTCGGGCGCGTTCGCCTTGGTGACTCTGGATAACTTTGCGGATCGCAC
GGTCTAGCACCGGCGACGGATCATTCAAGTGTCTGCCCTATCAACTTTCGTCGGTACGGT
ATTTGCCTACCGAGGTTCTTACGGGTGACGGGGAATCAGGGTTCGATTCCGGAGAGGGAG
CCTGAGAAACGGCTACCACATCC
>HOIR5KG01AI5QZ__(reversed) rank=0009718 x=101.0 y=329.5 length=441
CAAAGATTAAGCCATGCAAGTCTAAGTACGAGCTCTCGTACAGTGAAACTGCGAATGGCT
CATTAAATCAGTTATGGTTCATTTGATCGTACAGTTTACTTGGATAACTGTGGTAATTCT
AGAGCTAATACATGCGAGAAGCGCCGACCTCGCGGGAGGCGTGCATTTATCAGACCAAAA
ACCGGCCGCGTCTTCGGGCGCGTTCGCCTTGGTGACTCTGGATAACTTTGCGGATCGCAC
GGTCTAGCACCGGCGACGGATCATTCAAGTGTCTGCCCTATCAACTTTCGTCGGTACGGT
ATTTGCCTACCGAGGTTCTTACGGGTGACGGGGAATCAGGGTTCGATTCCGGAGAGGGAG
CCTGAGAAACGGCTACCACATCC
>HOIR5KG01BWRLC__(reversed) rank=0009753 x=666.0 y=542.0 length=441
CAAAGATTAAGCCATGCAAGTCTAAGTACGAGCTCTCGTACAGTGAAACTGCGAATGGCT
CATTAAATCAGTTATGGTTCATTTGATCGTACAGTTTACTTGGATAACTGTGGTAATTCT
AGAGCTAATACATGCGAGAAGCGCCGACCTCGCGGGAGGCGTGCATTTATCAGACCAAAA
ACCGGCCGCGTCTTCGGGCGCGTTCGCCTTGGTGACTCTGGATAACTTTGCGGATCGCAC
GGTCTAGCACCGGCGACGGATCATTCAAGTGTCTGCCCTATCAACTTTCGTCGGTACGGT
ATTTGCCTACCGAGGTTCTTACGGGTGACGGGGAATCAGGGTTCGATTCCGGAGAGGGAG
CCTGAGAAACGGCTACCACATCC
>HOIR5KG01ANEB4__(reversed) rank=0009791 x=149.0 y=1474.0 length=441
CAAAGATTAAGCCATGCAAGTCTAAGTACGAGCTCTCGTACAGTGAAACTGCGAATGGCT
CATTAAATCAGTTATGGTTCATTTGATCGTACAGTTTACTTGGATAACTGTGGTAATTCT
AGAGCTAATACATGCGAGAAGCGCCGACCTCGCGGGAGGCGTGCATTTATCAGACCAAAA
ACCGGCCGCGTCTTCGGGCGCGTTCGCCTTGGTGACTCTGGATAACTTTGCGGATCGCAC
GGTCTAGCACCGGCGACGGATCATTCAAGTGTCTGCCCTATCAACTTTCGTCGGTACGGT
ATTTGCCTACCGAGGTTCTTACGGGTGACGGGGAATCAGGGTTCGATTCCGGAGAGGGAG
CCTGAGAAACGGCTACCACATCC
>HOIR5KG01ANMUY__(reversed) rank=0009941 x=152.0 y=232.0 length=441
CAAAGATTAAGCCATGCAAGTCTAAGTACGAGCTCTCGTACAGTGAAACTGCGAATGGCT
CATTAAATCAGTTATGGTTCATTTGATCGTACAGTTTACTTGGATAACTGTGGTAATTCT
AGAGCTAATACATGCGAGAAGCGCCGACCTCGCGGGAGGCGTGCATTTATCAGACCAAAA
ACCGGCCGCGTCTTCGGGCGCGTTCGCCTTGGTGACTCTGGATAACTTTGCGGATCGCAC
GGTCTAGCACCGGCGACGGATCATTCAAGTGTCTGCCCTATCAACTTTCGTCGGTACGGT
ATTTGCCTACCGAGGTTCTTACGGGTGACGGGGAATCAGGGTTCGATTCCGGAGAGGGAG
CCTGAGAAACGGCTACCACATCC
>HOIR5KG01BCNOP__(reversed) rank=0010021 x=437.0 y=343.5 length=441
CAAAGATTAAGCCATGCAAGTCTAAGTACGAGCTCTCGTACAGTGAAACTGCGAATGGCT
CATTAAATCAGTTATGGTTCATTTGATCGTACAGTTTACTTGGATAACTGTGGTAATTCT
AGAGCTAATACATGCGAGAAGCGCCGACCTCGCGGGAGGCGTGCATTTATCAGACCAAAA
ACCGGCCGCGTCTTCGGGCGCGTTCGCCTTGGTGACTCTGGATAACTTTGCGGATCGCAC
GGTCTAGCACCGGCGACGGATCATTCAAGTGTCTGCCCTATCAACTTTCGTCGGTACGGT
ATTTGCCTACCGAGGTTCTTACGGGTGACGGGGAATCAGGGTTCGATTCCGGAGAGGGAG
CCTGAGAAACGGCTACCACATCC
>HOIR5KG01A5TUG__(reversed) rank=0010148 x=359.0 y=1222.0 length=441
CAAAGATTAAGCCATGCAAGTCTAAGTACGAGCTCTCGTACAGTGAAACTGCGAATGGCT
CATTAAATCAGTTATGGTTCATTTGATCGTACAGTTTACTTGGATAACTGTGGTAATTCT
AGAGCTAATACATGCGAGAAGCGCCGACCTCGCGGGAGGCGTGCATTTATCAGACCAAAA
ACCGGCCGCGTCTTCGGGCGCGTTCGCCTTGGTGACTCTGGATAACTTTGCGGATCGCAC
GGTCTAGCACCGGCGACGGATCATTCAAGTGTCTGCCCTATCAACTTTCGTCGGTACGGT
ATTTGCCTACCGAGGTTCTTACGGGTGACGGGGAATCAGGGTTCGATTCCGGAGAGGGAG
CCTGAGAAACGGCTACCACATCC
>HOIR5KG01AGIWB__(reversed) rank=0010203 x=71.5 y=281.5 length=441
CAAAGATTAAGCCATGCAAGTCTAAGTACGAGCTCTCGTACAGTGAAACTGCGAATGGCT
CATTAAATCAGTTATGGTTCATTTGATCGTACAGTTTACTTGGATAACTGTGGTAATTCT
AGAGCTAATACATGCGAGAAGCGCCGACCTCGCGGGAGGCGTGCATTTATCAGACCAAAA
ACCGGCCGCGTCTTCGGGCGCGTTCGCCTTGGTGACTCTGGATAACTTTGCGGATCGCAC
GGTCTAGCACCGGCGACGGATCATTCAAGTGTCTGCCCTATCAACTTTCGTCGGTACGGT
ATTTGCCTACCGAGGTTCTTACGGGTGACGGGGAATCAGGGTTCGATTCCGGAGAGGGAG
CCTGAGAAACGGCTACCACATCC
>HOIR5KG01BOE99__(reversed) rank=0010267 x=571.0 y=463.5 length=441
CAAAGATTAAGCCATGCAAGTCTAAGTACGAGCTCTCGTACAGTGAAACTGCGAATGGCT
CATTAAATCAGTTATGGTTCATTTGATCGTACAGTTTACTTGGATAACTGTGGTAATTCT
AGAGCTAATACATGCGAGAAGCGCCGACCTCGCGGGAGGCGTGCATTTATCAGACCAAAA
ACCGGCCGCGTCTTCGGGCGCGTTCGCCTTGGTGACTCTGGATAACTTTGCGGATCGCAC
GGTCTAGCACCGGCGACGGATCATTCAAGTGTCTGCCCTATCAACTTTCGTCGGTACGGT
ATTTGCCTACCGAGGTTCTTACGGGTGACGGGGAATCAGGGTTCGATTCCGGAGAGGGAG
CCTGAGAAACGGCTACCACATCC
>HOIR5KG01A4T9Z__(reversed) rank=0010388 x=348.0 y=181.0 length=441
CAAAGATTAAGCCATGCAAGTCTAAGTACGAGCTCTCGTACAGTGAAACTGCGAATGGCT
CATTAAATCAGTTATGGTTCATTTGATCGTACAGTTTACTTGGATAACTGTGGTAATTCT
AGAGCTAATACATGCGAGAAGCGCCGACCTCGCGGGAGGCGTGCATTTATCAGACCAAAA
ACCGGCCGCGTCTTCGGGCGCGTTCGCCTTGGTGACTCTGGATAACTTTGCGGATCGCAC
GGTCTAGCACCGGCGACGGATCATTCAAGTGTCTGCCCTATCAACTTTCGTCGGTACGGT
ATTTGCCTACCGAGGTTCTTACGGGTGACGGGGAATCAGGGTTCGATTCCGGAGAGGGAG
CCTGAGAAACGGCTACCACATCC
>HOIR5KG01AEUYB__(reversed) rank=0010475 x=52.0 y=417.5 length=441
CAAAGATTAAGCCATGCAAGTCTAAGTACGAGCTCTCGTACAGTGAAACTGCGAATGGCT
CATTAAATCAGTTATGGTTCATTTGATCGTACAGTTTACTTGGATAACTGTGGTAATTCT
AGAGCTAATACATGCGAGAAGCGCCGACCTCGCGGGAGGCGTGCATTTATCAGACCAAAA
ACCGGCCGCGTCTTCGGGCGCGTTCGCCTTGGTGACTCTGGATAACTTTGCGGATCGCAC
GGTCTAGCACCGGCGACGGATCATTCAAGTGTCTGCCCTATCAACTTTCGTCGGTACGGT
ATTTGCCTACCGAGGTTCTTACGGGTGACGGGGAATCAGGGTTCGATTCCGGAGAGGGAG
CCTGAGAAACGGCTACCACATCC
>HOIR5KG01BDSU7__(reversed) rank=0010485 x=450.0 y=465.0 length=441
CAAAGATTAAGCCATGCAAGTCTAAGTACGAGCTCTCGTACAGTGAAACTGCGAATGGCT
CATTAAATCAGTTATGGTTCATTTGATCGTACAGTTTACTTGGATAACTGTGGTAATTCT
AGAGCTAATACATGCGAGAAGCGCCGACCTCGCGGGAGGCGTGCATTTATCAGACCAAAA
ACCGGCCGCGTCTTCGGGCGCGTTCGCCTTGGTGACTCTGGATAACTTTGCGGATCGCAC
GGTCTAGCACCGGCGACGGATCATTCAAGTGTCTGCCCTATCAACTTTCGTCGGTACGGT
ATTTGCCTACCGAGGTTCTTACGGGTGACGGGGAATCAGGGTTCGATTCCGGAGAGGGAG
CCTGAGAAACGGCTACCACATCC
>HOIR5KG01AR37H__(reversed) rank=0010544 x=203.0 y=443.5 length=441
CAAAGATTAAGCCATGCAAGTCTAAGTACGAGCTCTCGTACAGTGAAACTGCGAATGGCT
CATTAAATCAGTTATGGTTCATTTGATCGTACAGTTTACTTGGATAACTGTGGTAATTCT
AGAGCTAATACATGCGAGAAGCGCCGACCTCGCGGGAGGCGTGCATTTATCAGACCAAAA
ACCGGCCGCGTCTTCGGGCGCGTTCGCCTTGGTGACTCTGGATAACTTTGCGGATCGCAC
GGTCTAGCACCGGCGACGGATCATTCAAGTGTCTGCCCTATCAACTTTCGTCGGTACGGT
ATTTGCCTACCGAGGTTCTTACGGGTGACGGGGAATCAGGGTTCGATTCCGGAGAGGGAG
CCTGAGAAACGGCTACCACATCC
>HOIR5KG01AHRDH__(reversed) rank=0010605 x=85.0 y=579.0 length=441
CAAAGATTAAGCCATGCAAGTCTAAGTACGAGCTCTCGTACAGTGAAACTGCGAATGGCT
CATTAAATCAGTTATGGTTCATTTGATCGTACAGTTTACTTGGATAACTGTGGTAATTCT
AGAGCTAATACATGCGAGAAGCGCCGACCTCGCGGGAGGCGTGCATTTATCAGACCAAAA
ACCGGCCGCGTCTTCGGGCGCGTTCGCCTTGGTGACTCTGGATAACTTTGCGGATCGCAC
GGTCTAGCACCGGCGACGGATCATTCAAGTGTCTGCCCTATCAACTTTCGTCGGTACGGT
ATTTGCCTACCGAGGTTCTTACGGGTGACGGGGAATCAGGGTTCGATTCCGGAGAGGGAG
CCTGAGAAACGGCTACCACATCC
>HOIR5KG01B0ZM2__(reversed) rank=0010609 x=714.0 y=988.0 length=441
CAAAGATTAAGCCATGCAAGTCTAAGTACGAGCTCTCGTACAGTGAAACTGCGAATGGCT
CATTAAATCAGTTATGGTTCATTTGATCGTACAGTTTACTTGGATAACTGTGGTAATTCT
AGAGCTAATACATGCGAGAAGCGCCGACCTCGCGGGAGGCGTGCATTTATCAGACCAAAA
ACCGGCCGCGTCTTCGGGCGCGTTCGCCTTGGTGACTCTGGATAACTTTGCGGATCGCAC
GGTCTAGCACCGGCGACGGATCATTCAAGTGTCTGCCCTATCAACTTTCGTCGGTACGGT
ATTTGCCTACCGAGGTTCTTACGGGTGACGGGGAATCAGGGTTCGATTCCGGAGAGGGAG
CCTGAGAAACGGCTACCACATCC
>HOIR5KG01BVQAF__(reversed) rank=0010762 x=654.5 y=1349.0 length=441
CAAAGATTAAGCCATGCAAGTCTAAGTACGAGCTCTCGTACAGTGAAACTGCGAATGGCT
CATTAAATCAGTTATGGTTCATTTGATCGTACAGTTTACTTGGATAACTGTGGTAATTCT
AGAGCTAATACATGCGAGAAGCGCCGACCTCGCGGGAGGCGTGCATTTATCAGACCAAAA
ACCGGCCGCGTCTTCGGGCGCGTTCGCCTTGGTGACTCTGGATAACTTTGCGGATCGCAC
GGTCTAGCACCGGCGACGGATCATTCAAGTGTCTGCCCTATCAACTTTCGTCGGTACGGT
ATTTGCCTACCGAGGTTCTTACGGGTGACGGGGAATCAGGGTTCGATTCCGGAGAGGGAG
CCTGAGAAACGGCTACCACATCC
>HOIR5KG01BNASG__(reversed) rank=0010779 x=558.0 y=1230.5 length=441
CAAAGATTAAGCCATGCAAGTCTAAGTACGAGCTCTCGTACAGTGAAACTGCGAATGGCT
CATTAAATCAGTTATGGTTCATTTGATCGTACAGTTTACTTGGATAACTGTGGTAATTCT
AGAGCTAATACATGCGAGAAGCGCCGACCTCGCGGGAGGCGTGCATTTATCAGACCAAAA
ACCGGCCGCGTCTTCGGGCGCGTTCGCCTTGGTGACTCTGGATAACTTTGCGGATCGCAC
GGTCTAGCACCGGCGACGGATCATTCAAGTGTCTGCCCTATCAACTTTCGTCGGTACGGT
ATTTGCCTACCGAGGTTCTTACGGGTGACGGGGAATCAGGGTTCGATTCCGGAGAGGGAG
CCTGAGAAACGGCTACCACATCC
>HOIR5KG01BHBGV__(reversed) rank=0010789 x=490.0 y=701.0 length=441
CAAAGATTAAGCCATGCAAGTCTAAGTACGAGCTCTCGTACAGTGAAACTGCGAATGGCT
CATTAAATCAGTTATGGTTCATTTGATCGTACAGTTTACTTGGATAACTGTGGTAATTCT
AGAGCTAATACATGCGAGAAGCGCCGACCTCGCGGGAGGCGTGCATTTATCAGACCAAAA
ACCGGCCGCGTCTTCGGGCGCGTTCGCCTTGGTGACTCTGGATAACTTTGCGGATCGCAC
GGTCTAGCACCGGCGACGGATCATTCAAGTGTCTGCCCTATCAACTTTCGTCGGTACGGT
ATTTGCCTACCGAGGTTCTTACGGGTGACGGGGAATCAGGGTTCGATTCCGGAGAGGGAG
CCTGAGAAACGGCTACCACATCC
>HOIR5KG01BCLOZ__(reversed) rank=0010804 x=436.0 y=1857.0 length=441
CAAAGATTAAGCCATGCAAGTCTAAGTACGAGCTCTCGTACAGTGAAACTGCGAATGGCT
CATTAAATCAGTTATGGTTCATTTGATCGTACAGTTTACTTGGATAACTGTGGTAATTCT
AGAGCTAATACATGCGAGAAGCGCCGACCTCGCGGGAGGCGTGCATTTATCAGACCAAAA
ACCGGCCGCGTCTTCGGGCGCGTTCGCCTTGGTGACTCTGGATAACTTTGCGGATCGCAC
GGTCTAGCACCGGCGACGGATCATTCAAGTGTCTGCCCTATCAACTTTCGTCGGTACGGT
ATTTGCCTACCGAGGTTCTTACGGGTGACGGGGAATCAGGGTTCGATTCCGGAGAGGGAG
CCTGAGAAACGGCTACCACATCC
>HOIR5KG01AS9U2__(reversed) rank=0010840 x=216.0 y=1180.0 length=441
CAAAGATTAAGCCATGCAAGTCTAAGTACGAGCTCTCGTACAGTGAAACTGCGAATGGCT
CATTAAATCAGTTATGGTTCATTTGATCGTACAGTTTACTTGGATAACTGTGGTAATTCT
AGAGCTAATACATGCGAGAAGCGCCGACCTCGCGGGAGGCGTGCATTTATCAGACCAAAA
ACCGGCCGCGTCTTCGGGCGCGTTCGCCTTGGTGACTCTGGATAACTTTGCGGATCGCAC
GGTCTAGCACCGGCGACGGATCATTCAAGTGTCTGCCCTATCAACTTTCGTCGGTACGGT
ATTTGCCTACCGAGGTTCTTACGGGTGACGGGGAATCAGGGTTCGATTCCGGAGAGGGAG
CCTGAGAAACGGCTACCACATCC
>HOIR5KG01BH1Q3__(reversed) rank=0010920 x=498.0 y=1997.5 length=441
CAAAGATTAAGCCATGCAAGTCTAAGTACGAGCTCTCGTACAGTGAAACTGCGAATGGCT
CATTAAATCAGTTATGGTTCATTTGATCGTACAGTTTACTTGGATAACTGTGGTAATTCT
AGAGCTAATACATGCGAGAAGCGCCGACCTCGCGGGAGGCGTGCATTTATCAGACCAAAA
ACCGGCCGCGTCTTCGGGCGCGTTCGCCTTGGTGACTCTGGATAACTTTGCGGATCGCAC
GGTCTAGCACCGGCGACGGATCATTCAAGTGTCTGCCCTATCAACTTTCGTCGGTACGGT
ATTTGCCTACCGAGGTTCTTACGGGTGACGGGGAATCAGGGTTCGATTCCGGAGAGGGAG
CCTGAGAAACGGCTACCACATCC
>HOIR5KG01AIGD7__(reversed) rank=0011122 x=93.0 y=237.5 length=441
CAAAGATTAAGCCATGCAAGTCTAAGTACGAGCTCTCGTACAGTGAAACTGCGAATGGCT
CATTAAATCAGTTATGGTTCATTTGATCGTACAGTTTACTTGGATAACTGTGGTAATTCT
AGAGCTAATACATGCGAGAAGCGCCGACCTCGCGGGAGGCGTGCATTTATCAGACCAAAA
ACCGGCCGCGTCTTCGGGCGCGTTCGCCTTGGTGACTCTGGATAACTTTGCGGATCGCAC
GGTCTAGCACCGGCGACGGATCATTCAAGTGTCTGCCCTATCAACTTTCGTCGGTACGGT
ATTTGCCTACCGAGGTTCTTACGGGTGACGGGGAATCAGGGTTCGATTCCGGAGAGGGAG
CCTGAGAAACGGCTACCACATCC
>HOIR5KG01AZHWY__(reversed) rank=0011193 x=287.0 y=736.5 length=441
CAAAGATTAAGCCATGCAAGTCTAAGTACGAGCTCTCGTACAGTGAAACTGCGAATGGCT
CATTAAATCAGTTATGGTTCATTTGATCGTACAGTTTACTTGGATAACTGTGGTAATTCT
AGAGCTAATACATGCGAGAAGCGCCGACCTCGCGGGAGGCGTGCATTTATCAGACCAAAA
ACCGGCCGCGTCTTCGGGCGCGTTCGCCTTGGTGACTCTGGATAACTTTGCGGATCGCAC
GGTCTAGCACCGGCGACGGATCATTCAAGTGTCTGCCCTATCAACTTTCGTCGGTACGGT
ATTTGCCTACCGAGGTTCTTACGGGTGACGGGGAATCAGGGTTCGATTCCGGAGAGGGAG
CCTGAGAAACGGCTACCACATCC
>HOIR5KG01AS2PU__(reversed) rank=0011250 x=214.5 y=112.0 length=441
CAAAGATTAAGCCATGCAAGTCTAAGTACGAGCTCTCGTACAGTGAAACTGCGAATGGCT
CATTAAATCAGTTATGGTTCATTTGATCGTACAGTTTACTTGGATAACTGTGGTAATTCT
AGAGCTAATACATGCGAGAAGCGCCGACCTCGCGGGAGGCGTGCATTTATCAGACCAAAA
ACCGGCCGCGTCTTCGGGCGCGTTCGCCTTGGTGACTCTGGATAACTTTGCGGATCGCAC
GGTCTAGCACCGGCGACGGATCATTCAAGTGTCTGCCCTATCAACTTTCGTCGGTACGGT
ATTTGCCTACCGAGGTTCTTACGGGTGACGGGGAATCAGGGTTCGATTCCGGAGAGGGAG
CCTGAGAAACGGCTACCACATCC
>HOIR5KG01A41ST__(reversed) rank=0011515 x=350.0 y=1739.0 length=441
CAAAGATTAAGCCATGCAAGTCTAAGTACGAGCTCTCGTACAGTGAAACTGCGAATGGCT
CATTAAATCAGTTATGGTTCATTTGATCGTACAGTTTACTTGGATAACTGTGGTAATTCT
AGAGCTAATACATGCGAGAAGCGCCGACCTCGCGGGAGGCGTGCATTTATCAGACCAAAA
ACCGGCCGCGTCTTCGGGCGCGTTCGCCTTGGTGACTCTGGATAACTTTGCGGATCGCAC
GGTCTAGCACCGGCGACGGATCATTCAAGTGTCTGCCCTATCAACTTTCGTCGGTACGGT
ATTTGCCTACCGAGGTTCTTACGGGTGACGGGGAATCAGGGTTCGATTCCGGAGAGGGAG
CCTGAGAAACGGCTACCACATCC
>HOIR5KG01BH0LR__(reversed) rank=0011563 x=498.0 y=509.0 length=441
CAAAGATTAAGCCATGCAAGTCTAAGTACGAGCTCTCGTACAGTGAAACTGCGAATGGCT
CATTAAATCAGTTATGGTTCATTTGATCGTACAGTTTACTTGGATAACTGTGGTAATTCT
AGAGCTAATACATGCGAGAAGCGCCGACCTCGCGGGAGGCGTGCATTTATCAGACCAAAA
ACCGGCCGCGTCTTCGGGCGCGTTCGCCTTGGTGACTCTGGATAACTTTGCGGATCGCAC
GGTCTAGCACCGGCGACGGATCATTCAAGTGTCTGCCCTATCAACTTTCGTCGGTACGGT
ATTTGCCTACCGAGGTTCTTACGGGTGACGGGGAATCAGGGTTCGATTCCGGAGAGGGAG
CCTGAGAAACGGCTACCACATCC
>HOIR5KG01BTSQP__(reversed) rank=0011621 x=632.0 y=1327.0 length=441
CAAAGATTAAGCCATGCAAGTCTAAGTACGAGCTCTCGTACAGTGAAACTGCGAATGGCT
CATTAAATCAGTTATGGTTCATTTGATCGTACAGTTTACTTGGATAACTGTGGTAATTCT
AGAGCTAATACATGCGAGAAGCGCCGACCTCGCGGGAGGCGTGCATTTATCAGACCAAAA
ACCGGCCGCGTCTTCGGGCGCGTTCGCCTTGGTGACTCTGGATAACTTTGCGGATCGCAC
GGTCTAGCACCGGCGACGGATCATTCAAGTGTCTGCCCTATCAACTTTCGTCGGTACGGT
ATTTGCCTACCGAGGTTCTTACGGGTGACGGGGAATCAGGGTTCGATTCCGGAGAGGGAG
CCTGAGAAACGGCTACCACATCC
>HOIR5KG01ATVF3__(reversed) rank=0011698 x=223.0 y=481.0 length=441
CAAAGATTAAGCCATGCAAGTCTAAGTACGAGCTCTCGTACAGTGAAACTGCGAATGGCT
CATTAAATCAGTTATGGTTCATTTGATCGTACAGTTTACTTGGATAACTGTGGTAATTCT
AGAGCTAATACATGCGAGAAGCGCCGACCTCGCGGGAGGCGTGCATTTATCAGACCAAAA
ACCGGCCGCGTCTTCGGGCGCGTTCGCCTTGGTGACTCTGGATAACTTTGCGGATCGCAC
GGTCTAGCACCGGCGACGGATCATTCAAGTGTCTGCCCTATCAACTTTCGTCGGTACGGT
ATTTGCCTACCGAGGTTCTTACGGGTGACGGGGAATCAGGGTTCGATTCCGGAGAGGGAG
CCTGAGAAACGGCTACCACATCC
>HOIR5KG01BYMSX__(reversed) rank=0011746 x=687.5 y=1631.0 length=441
CAAAGATTAAGCCATGCAAGTCTAAGTACGAGCTCTCGTACAGTGAAACTGCGAATGGCT
CATTAAATCAGTTATGGTTCATTTGATCGTACAGTTTACTTGGATAACTGTGGTAATTCT
AGAGCTAATACATGCGAGAAGCGCCGACCTCGCGGGAGGCGTGCATTTATCAGACCAAAA
ACCGGCCGCGTCTTCGGGCGCGTTCGCCTTGGTGACTCTGGATAACTTTGCGGATCGCAC
GGTCTAGCACCGGCGACGGATCATTCAAGTGTCTGCCCTATCAACTTTCGTCGGTACGGT
ATTTGCCTACCGAGGTTCTTACGGGTGACGGGGAATCAGGGTTCGATTCCGGAGAGGGAG
CCTGAGAAACGGCTACCACATCC
>HOIR5KG01ADD9K__(reversed) rank=0011748 x=35.0 y=1766.0 length=441
CAAAGATTAAGCCATGCAAGTCTAAGTACGAGCTCTCGTACAGTGAAACTGCGAATGGCT
CATTAAATCAGTTATGGTTCATTTGATCGTACAGTTTACTTGGATAACTGTGGTAATTCT
AGAGCTAATACATGCGAGAAGCGCCGACCTCGCGGGAGGCGTGCATTTATCAGACCAAAA
ACCGGCCGCGTCTTCGGGCGCGTTCGCCTTGGTGACTCTGGATAACTTTGCGGATCGCAC
GGTCTAGCACCGGCGACGGATCATTCAAGTGTCTGCCCTATCAACTTTCGTCGGTACGGT
ATTTGCCTACCGAGGTTCTTACGGGTGACGGGGAATCAGGGTTCGATTCCGGAGAGGGAG
CCTGAGAAACGGCTACCACATCC
>HOIR5KG01AELQ3__(reversed) rank=0011788 x=49.0 y=781.5 length=441
CAAAGATTAAGCCATGCAAGTCTAAGTACGAGCTCTCGTACAGTGAAACTGCGAATGGCT
CATTAAATCAGTTATGGTTCATTTGATCGTACAGTTTACTTGGATAACTGTGGTAATTCT
AGAGCTAATACATGCGAGAAGCGCCGACCTCGCGGGAGGCGTGCATTTATCAGACCAAAA
ACCGGCCGCGTCTTCGGGCGCGTTCGCCTTGGTGACTCTGGATAACTTTGCGGATCGCAC
GGTCTAGCACCGGCGACGGATCATTCAAGTGTCTGCCCTATCAACTTTCGTCGGTACGGT
ATTTGCCTACCGAGGTTCTTACGGGTGACGGGGAATCAGGGTTCGATTCCGGAGAGGGAG
CCTGAGAAACGGCTACCACATCC
>HOIR5KG01ADGXF__(reversed) rank=0011909 x=36.0 y=1121.0 length=441
CAAAGATTAAGCCATGCAAGTCTAAGTACGAGCTCTCGTACAGTGAAACTGCGAATGGCT
CATTAAATCAGTTATGGTTCATTTGATCGTACAGTTTACTTGGATAACTGTGGTAATTCT
AGAGCTAATACATGCGAGAAGCGCCGACCTCGCGGGAGGCGTGCATTTATCAGACCAAAA
ACCGGCCGCGTCTTCGGGCGCGTTCGCCTTGGTGACTCTGGATAACTTTGCGGATCGCAC
GGTCTAGCACCGGCGACGGATCATTCAAGTGTCTGCCCTATCAACTTTCGTCGGTACGGT
ATTTGCCTACCGAGGTTCTTACGGGTGACGGGGAATCAGGGTTCGATTCCGGAGAGGGAG
CCTGAGAAACGGCTACCACATCC
>HOIR5KG01BD270__(reversed) rank=0011940 x=453.5 y=1598.0 length=441
CAAAGATTAAGCCATGCAAGTCTAAGTACGAGCTCTCGTACAGTGAAACTGCGAATGGCT
CATTAAATCAGTTATGGTTCATTTGATCGTACAGTTTACTTGGATAACTGTGGTAATTCT
AGAGCTAATACATGCGAGAAGCGCCGACCTCGCGGGAGGCGTGCATTTATCAGACCAAAA
ACCGGCCGCGTCTTCGGGCGCGTTCGCCTTGGTGACTCTGGATAACTTTGCGGATCGCAC
GGTCTAGCACCGGCGACGGATCATTCAAGTGTCTGCCCTATCAACTTTCGTCGGTACGGT
ATTTGCCTACCGAGGTTCTTACGGGTGACGGGGAATCAGGGTTCGATTCCGGAGAGGGAG
CCTGAGAAACGGCTACCACATCC
>HOIR5KG01AFBJ0__(reversed) rank=0012078 x=57.5 y=1454.0 length=441
CAAAGATTAAGCCATGCAAGTCTAAGTACGAGCTCTCGTACAGTGAAACTGCGAATGGCT
CATTAAATCAGTTATGGTTCATTTGATCGTACAGTTTACTTGGATAACTGTGGTAATTCT
AGAGCTAATACATGCGAGAAGCGCCGACCTCGCGGGAGGCGTGCATTTATCAGACCAAAA
ACCGGCCGCGTCTTCGGGCGCGTTCGCCTTGGTGACTCTGGATAACTTTGCGGATCGCAC
GGTCTAGCACCGGCGACGGATCATTCAAGTGTCTGCCCTATCAACTTTCGTCGGTACGGT
ATTTGCCTACCGAGGTTCTTACGGGTGACGGGGAATCAGGGTTCGATTCCGGAGAGGGAG
CCTGAGAAACGGCTACCACATCC
>HOIR5KG01BQ5P5__(reversed) rank=0012079 x=602.0 y=1067.0 length=441
CAAAGATTAAGCCATGCAAGTCTAAGTACGAGCTCTCGTACAGTGAAACTGCGAATGGCT
CATTAAATCAGTTATGGTTCATTTGATCGTACAGTTTACTTGGATAACTGTGGTAATTCT
AGAGCTAATACATGCGAGAAGCGCCGACCTCGCGGGAGGCGTGCATTTATCAGACCAAAA
ACCGGCCGCGTCTTCGGGCGCGTTCGCCTTGGTGACTCTGGATAACTTTGCGGATCGCAC
GGTCTAGCACCGGCGACGGATCATTCAAGTGTCTGCCCTATCAACTTTCGTCGGTACGGT
ATTTGCCTACCGAGGTTCTTACGGGTGACGGGGAATCAGGGTTCGATTCCGGAGAGGGAG
CCTGAGAAACGGCTACCACATCC
>HOIR5KG01AJS28__(reversed) rank=0012304 x=108.5 y=1906.0 length=441
CAAAGATTAAGCCATGCAAGTCTAAGTACGAGCTCTCGTACAGTGAAACTGCGAATGGCT
CATTAAATCAGTTATGGTTCATTTGATCGTACAGTTTACTTGGATAACTGTGGTAATTCT
AGAGCTAATACATGCGAGAAGCGCCGACCTCGCGGGAGGCGTGCATTTATCAGACCAAAA
ACCGGCCGCGTCTTCGGGCGCGTTCGCCTTGGTGACTCTGGATAACTTTGCGGATCGCAC
GGTCTAGCACCGGCGACGGATCATTCAAGTGTCTGCCCTATCAACTTTCGTCGGTACGGT
ATTTGCCTACCGAGGTTCTTACGGGTGACGGGGAATCAGGGTTCGATTCCGGAGAGGGAG
CCTGAGAAACGGCTACCACATCC
>HOIR5KG01A79J2__(reversed) rank=0012390 x=387.0 y=208.5 length=441
CAAAGATTAAGCCATGCAAGTCTAAGTACGAGCTCTCGTACAGTGAAACTGCGAATGGCT
CATTAAATCAGTTATGGTTCATTTGATCGTACAGTTTACTTGGATAACTGTGGTAATTCT
AGAGCTAATACATGCGAGAAGCGCCGACCTCGCGGGAGGCGTGCATTTATCAGACCAAAA
ACCGGCCGCGTCTTCGGGCGCGTTCGCCTTGGTGACTCTGGATAACTTTGCGGATCGCAC
GGTCTAGCACCGGCGACGGATCATTCAAGTGTCTGCCCTATCAACTTTCGTCGGTACGGT
ATTTGCCTACCGAGGTTCTTACGGGTGACGGGGAATCAGGGTTCGATTCCGGAGAGGGAG
CCTGAGAAACGGCTACCACATCC
>HOIR5KG01A5AS2__(reversed) rank=0012446 x=353.0 y=1124.5 length=441
CAAAGATTAAGCCATGCAAGTCTAAGTACGAGCTCTCGTACAGTGAAACTGCGAATGGCT
CATTAAATCAGTTATGGTTCATTTGATCGTACAGTTTACTTGGATAACTGTGGTAATTCT
AGAGCTAATACATGCGAGAAGCGCCGACCTCGCGGGAGGCGTGCATTTATCAGACCAAAA
ACCGGCCGCGTCTTCGGGCGCGTTCGCCTTGGTGACTCTGGATAACTTTGCGGATCGCAC
GGTCTAGCACCGGCGACGGATCATTCAAGTGTCTGCCCTATCAACTTTCGTCGGTACGGT
ATTTGCCTACCGAGGTTCTTACGGGTGACGGGGAATCAGGGTTCGATTCCGGAGAGGGAG
CCTGAGAAACGGCTACCACATCC
>HOIR5KG01BTPCY__(reversed) rank=0012459 x=631.0 y=1040.0 length=441
CAAAGATTAAGCCATGCAAGTCTAAGTACGAGCTCTCGTACAGTGAAACTGCGAATGGCT
CATTAAATCAGTTATGGTTCATTTGATCGTACAGTTTACTTGGATAACTGTGGTAATTCT
AGAGCTAATACATGCGAGAAGCGCCGACCTCGCGGGAGGCGTGCATTTATCAGACCAAAA
ACCGGCCGCGTCTTCGGGCGCGTTCGCCTTGGTGACTCTGGATAACTTTGCGGATCGCAC
GGTCTAGCACCGGCGACGGATCATTCAAGTGTCTGCCCTATCAACTTTCGTCGGTACGGT
ATTTGCCTACCGAGGTTCTTACGGGTGACGGGGAATCAGGGTTCGATTCCGGAGAGGGAG
CCTGAGAAACGGCTACCACATCC
>HOIR5KG01A6S7U__(reversed) rank=0012653 x=370.0 y=2008.0 length=441
CAAAGATTAAGCCATGCAAGTCTAAGTACGAGCTCTCGTACAGTGAAACTGCGAATGGCT
CATTAAATCAGTTATGGTTCATTTGATCGTACAGTTTACTTGGATAACTGTGGTAATTCT
AGAGCTAATACATGCGAGAAGCGCCGACCTCGCGGGAGGCGTGCATTTATCAGACCAAAA
ACCGGCCGCGTCTTCGGGCGCGTTCGCCTTGGTGACTCTGGATAACTTTGCGGATCGCAC
GGTCTAGCACCGGCGACGGATCATTCAAGTGTCTGCCCTATCAACTTTCGTCGGTACGGT
ATTTGCCTACCGAGGTTCTTACGGGTGACGGGGAATCAGGGTTCGATTCCGGAGAGGGAG
CCTGAGAAACGGCTACCACATCC
>HOIR5KG01ASWVD__(reversed) rank=0012661 x=212.5 y=727.5 length=441
CAAAGATTAAGCCATGCAAGTCTAAGTACGAGCTCTCGTACAGTGAAACTGCGAATGGCT
CATTAAATCAGTTATGGTTCATTTGATCGTACAGTTTACTTGGATAACTGTGGTAATTCT
AGAGCTAATACATGCGAGAAGCGCCGACCTCGCGGGAGGCGTGCATTTATCAGACCAAAA
ACCGGCCGCGTCTTCGGGCGCGTTCGCCTTGGTGACTCTGGATAACTTTGCGGATCGCAC
GGTCTAGCACCGGCGACGGATCATTCAAGTGTCTGCCCTATCAACTTTCGTCGGTACGGT
ATTTGCCTACCGAGGTTCTTACGGGTGACGGGGAATCAGGGTTCGATTCCGGAGAGGGAG
CCTGAGAAACGGCTACCACATCC
>HOIR5KG01AXKF4__(reversed) rank=0012700 x=265.5 y=818.0 length=441
CAAAGATTAAGCCATGCAAGTCTAAGTACGAGCTCTCGTACAGTGAAACTGCGAATGGCT
CATTAAATCAGTTATGGTTCATTTGATCGTACAGTTTACTTGGATAACTGTGGTAATTCT
AGAGCTAATACATGCGAGAAGCGCCGACCTCGCGGGAGGCGTGCATTTATCAGACCAAAA
ACCGGCCGCGTCTTCGGGCGCGTTCGCCTTGGTGACTCTGGATAACTTTGCGGATCGCAC
GGTCTAGCACCGGCGACGGATCATTCAAGTGTCTGCCCTATCAACTTTCGTCGGTACGGT
ATTTGCCTACCGAGGTTCTTACGGGTGACGGGGAATCAGGGTTCGATTCCGGAGAGGGAG
CCTGAGAAACGGCTACCACATCC
>HOIR5KG01AEFGZ__(reversed) rank=0012799 x=47.5 y=833.0 length=441
CAAAGATTAAGCCATGCAAGTCTAAGTACGAGCTCTCGTACAGTGAAACTGCGAATGGCT
CATTAAATCAGTTATGGTTCATTTGATCGTACAGTTTACTTGGATAACTGTGGTAATTCT
AGAGCTAATACATGCGAGAAGCGCCGACCTCGCGGGAGGCGTGCATTTATCAGACCAAAA
ACCGGCCGCGTCTTCGGGCGCGTTCGCCTTGGTGACTCTGGATAACTTTGCGGATCGCAC
GGTCTAGCACCGGCGACGGATCATTCAAGTGTCTGCCCTATCAACTTTCGTCGGTACGGT
ATTTGCCTACCGAGGTTCTTACGGGTGACGGGGAATCAGGGTTCGATTCCGGAGAGGGAG
CCTGAGAAACGGCTACCACATCC
>HOIR5KG01AI9O8__(reversed) rank=0013123 x=102.0 y=1354.0 length=441
CAAAGATTAAGCCATGCAAGTCTAAGTACGAGCTCTCGTACAGTGAAACTGCGAATGGCT
CATTAAATCAGTTATGGTTCATTTGATCGTACAGTTTACTTGGATAACTGTGGTAATTCT
AGAGCTAATACATGCGAGAAGCGCCGACCTCGCGGGAGGCGTGCATTTATCAGACCAAAA
ACCGGCCGCGTCTTCGGGCGCGTTCGCCTTGGTGACTCTGGATAACTTTGCGGATCGCAC
GGTCTAGCACCGGCGACGGATCATTCAAGTGTCTGCCCTATCAACTTTCGTCGGTACGGT
ATTTGCCTACCGAGGTTCTTACGGGTGACGGGGAATCAGGGTTCGATTCCGGAGAGGGAG
CCTGAGAAACGGCTACCACATCC
>HOIR5KG01AKU2M__(reversed) rank=0013168 x=120.0 y=1980.0 length=441
CAAAGATTAAGCCATGCAAGTCTAAGTACGAGCTCTCGTACAGTGAAACTGCGAATGGCT
CATTAAATCAGTTATGGTTCATTTGATCGTACAGTTTACTTGGATAACTGTGGTAATTCT
AGAGCTAATACATGCGAGAAGCGCCGACCTCGCGGGAGGCGTGCATTTATCAGACCAAAA
ACCGGCCGCGTCTTCGGGCGCGTTCGCCTTGGTGACTCTGGATAACTTTGCGGATCGCAC
GGTCTAGCACCGGCGACGGATCATTCAAGTGTCTGCCCTATCAACTTTCGTCGGTACGGT
ATTTGCCTACCGAGGTTCTTACGGGTGACGGGGAATCAGGGTTCGATTCCGGAGAGGGAG
CCTGAGAAACGGCTACCACATCC
>HOIR5KG01AA0W7__(reversed) rank=0013263 x=8.0 y=1753.5 length=441
CAAAGATTAAGCCATGCAAGTCTAAGTACGAGCTCTCGTACAGTGAAACTGCGAATGGCT
CATTAAATCAGTTATGGTTCATTTGATCGTACAGTTTACTTGGATAACTGTGGTAATTCT
AGAGCTAATACATGCGAGAAGCGCCGACCTCGCGGGAGGCGTGCATTTATCAGACCAAAA
ACCGGCCGCGTCTTCGGGCGCGTTCGCCTTGGTGACTCTGGATAACTTTGCGGATCGCAC
GGTCTAGCACCGGCGACGGATCATTCAAGTGTCTGCCCTATCAACTTTCGTCGGTACGGT
ATTTGCCTACCGAGGTTCTTACGGGTGACGGGGAATCAGGGTTCGATTCCGGAGAGGGAG
CCTGAGAAACGGCTACCACATCC
>HOIR5KG01AKUOF__(reversed) rank=0013294 x=120.0 y=1469.5 length=441
CAAAGATTAAGCCATGCAAGTCTAAGTACGAGCTCTCGTACAGTGAAACTGCGAATGGCT
CATTAAATCAGTTATGGTTCATTTGATCGTACAGTTTACTTGGATAACTGTGGTAATTCT
AGAGCTAATACATGCGAGAAGCGCCGACCTCGCGGGAGGCGTGCATTTATCAGACCAAAA
ACCGGCCGCGTCTTCGGGCGCGTTCGCCTTGGTGACTCTGGATAACTTTGCGGATCGCAC
GGTCTAGCACCGGCGACGGATCATTCAAGTGTCTGCCCTATCAACTTTCGTCGGTACGGT
ATTTGCCTACCGAGGTTCTTACGGGTGACGGGGAATCAGGGTTCGATTCCGGAGAGGGAG
CCTGAGAAACGGCTACCACATCC
>HOIR5KG01ARSGY__(reversed) rank=0013393 x=199.0 y=1616.0 length=441
CAAAGATTAAGCCATGCAAGTCTAAGTACGAGCTCTCGTACAGTGAAACTGCGAATGGCT
CATTAAATCAGTTATGGTTCATTTGATCGTACAGTTTACTTGGATAACTGTGGTAATTCT
AGAGCTAATACATGCGAGAAGCGCCGACCTCGCGGGAGGCGTGCATTTATCAGACCAAAA
ACCGGCCGCGTCTTCGGGCGCGTTCGCCTTGGTGACTCTGGATAACTTTGCGGATCGCAC
GGTCTAGCACCGGCGACGGATCATTCAAGTGTCTGCCCTATCAACTTTCGTCGGTACGGT
ATTTGCCTACCGAGGTTCTTACGGGTGACGGGGAATCAGGGTTCGATTCCGGAGAGGGAG
CCTGAGAAACGGCTACCACATCC
>HOIR5KG01BKDKF__(reversed) rank=0013508 x=525.5 y=29.5 length=441
CAAAGATTAAGCCATGCAAGTCTAAGTACGAGCTCTCGTACAGTGAAACTGCGAATGGCT
CATTAAATCAGTTATGGTTCATTTGATCGTACAGTTTACTTGGATAACTGTGGTAATTCT
AGAGCTAATACATGCGAGAAGCGCCGACCTCGCGGGAGGCGTGCATTTATCAGACCAAAA
ACCGGCCGCGTCTTCGGGCGCGTTCGCCTTGGTGACTCTGGATAACTTTGCGGATCGCAC
GGTCTAGCACCGGCGACGGATCATTCAAGTGTCTGCCCTATCAACTTTCGTCGGTACGGT
ATTTGCCTACCGAGGTTCTTACGGGTGACGGGGAATCAGGGTTCGATTCCGGAGAGGGAG
CCTGAGAAACGGCTACCACATCC
>HOIR5KG01AIKUH__(reversed) rank=0013546 x=94.0 y=1911.0 length=441
CAAAGATTAAGCCATGCAAGTCTAAGTACGAGCTCTCGTACAGTGAAACTGCGAATGGCT
CATTAAATCAGTTATGGTTCATTTGATCGTACAGTTTACTTGGATAACTGTGGTAATTCT
AGAGCTAATACATGCGAGAAGCGCCGACCTCGCGGGAGGCGTGCATTTATCAGACCAAAA
ACCGGCCGCGTCTTCGGGCGCGTTCGCCTTGGTGACTCTGGATAACTTTGCGGATCGCAC
GGTCTAGCACCGGCGACGGATCATTCAAGTGTCTGCCCTATCAACTTTCGTCGGTACGGT
ATTTGCCTACCGAGGTTCTTACGGGTGACGGGGAATCAGGGTTCGATTCCGGAGAGGGAG
CCTGAGAAACGGCTACCACATCC
>HOIR5KG01ATPOP__(reversed) rank=0013548 x=221.5 y=1207.0 length=441
CAAAGATTAAGCCATGCAAGTCTAAGTACGAGCTCTCGTACAGTGAAACTGCGAATGGCT
CATTAAATCAGTTATGGTTCATTTGATCGTACAGTTTACTTGGATAACTGTGGTAATTCT
AGAGCTAATACATGCGAGAAGCGCCGACCTCGCGGGAGGCGTGCATTTATCAGACCAAAA
ACCGGCCGCGTCTTCGGGCGCGTTCGCCTTGGTGACTCTGGATAACTTTGCGGATCGCAC
GGTCTAGCACCGGCGACGGATCATTCAAGTGTCTGCCCTATCAACTTTCGTCGGTACGGT
ATTTGCCTACCGAGGTTCTTACGGGTGACGGGGAATCAGGGTTCGATTCCGGAGAGGGAG
CCTGAGAAACGGCTACCACATCC
>HOIR5KG01AFG9S__(reversed) rank=0013605 x=59.5 y=670.0 length=441
CAAAGATTAAGCCATGCAAGTCTAAGTACGAGCTCTCGTACAGTGAAACTGCGAATGGCT
CATTAAATCAGTTATGGTTCATTTGATCGTACAGTTTACTTGGATAACTGTGGTAATTCT
AGAGCTAATACATGCGAGAAGCGCCGACCTCGCGGGAGGCGTGCATTTATCAGACCAAAA
ACCGGCCGCGTCTTCGGGCGCGTTCGCCTTGGTGACTCTGGATAACTTTGCGGATCGCAC
GGTCTAGCACCGGCGACGGATCATTCAAGTGTCTGCCCTATCAACTTTCGTCGGTACGGT
ATTTGCCTACCGAGGTTCTTACGGGTGACGGGGAATCAGGGTTCGATTCCGGAGAGGGAG
CCTGAGAAACGGCTACCACATCC
>HOIR5KG01AYYK7__(reversed) rank=0013613 x=281.5 y=265.0 length=441
CAAAGATTAAGCCATGCAAGTCTAAGTACGAGCTCTCGTACAGTGAAACTGCGAATGGCT
CATTAAATCAGTTATGGTTCATTTGATCGTACAGTTTACTTGGATAACTGTGGTAATTCT
AGAGCTAATACATGCGAGAAGCGCCGACCTCGCGGGAGGCGTGCATTTATCAGACCAAAA
ACCGGCCGCGTCTTCGGGCGCGTTCGCCTTGGTGACTCTGGATAACTTTGCGGATCGCAC
GGTCTAGCACCGGCGACGGATCATTCAAGTGTCTGCCCTATCAACTTTCGTCGGTACGGT
ATTTGCCTACCGAGGTTCTTACGGGTGACGGGGAATCAGGGTTCGATTCCGGAGAGGGAG
CCTGAGAAACGGCTACCACATCC
>HOIR5KG01AFH03__(reversed) rank=0013653 x=59.5 y=1653.0 length=441
CAAAGATTAAGCCATGCAAGTCTAAGTACGAGCTCTCGTACAGTGAAACTGCGAATGGCT
CATTAAATCAGTTATGGTTCATTTGATCGTACAGTTTACTTGGATAACTGTGGTAATTCT
AGAGCTAATACATGCGAGAAGCGCCGACCTCGCGGGAGGCGTGCATTTATCAGACCAAAA
ACCGGCCGCGTCTTCGGGCGCGTTCGCCTTGGTGACTCTGGATAACTTTGCGGATCGCAC
GGTCTAGCACCGGCGACGGATCATTCAAGTGTCTGCCCTATCAACTTTCGTCGGTACGGT
ATTTGCCTACCGAGGTTCTTACGGGTGACGGGGAATCAGGGTTCGATTCCGGAGAGGGAG
CCTGAGAAACGGCTACCACATCC
>HOIR5KG01A2E23__(reversed) rank=0013863 x=320.5 y=1869.0 length=441
CAAAGATTAAGCCATGCAAGTCTAAGTACGAGCTCTCGTACAGTGAAACTGCGAATGGCT
CATTAAATCAGTTATGGTTCATTTGATCGTACAGTTTACTTGGATAACTGTGGTAATTCT
AGAGCTAATACATGCGAGAAGCGCCGACCTCGCGGGAGGCGTGCATTTATCAGACCAAAA
ACCGGCCGCGTCTTCGGGCGCGTTCGCCTTGGTGACTCTGGATAACTTTGCGGATCGCAC
GGTCTAGCACCGGCGACGGATCATTCAAGTGTCTGCCCTATCAACTTTCGTCGGTACGGT
ATTTGCCTACCGAGGTTCTTACGGGTGACGGGGAATCAGGGTTCGATTCCGGAGAGGGAG
CCTGAGAAACGGCTACCACATCC
>HOIR5KG01BQMN6__(reversed) rank=0014200 x=596.5 y=948.0 length=441
CAAAGATTAAGCCATGCAAGTCTAAGTACGAGCTCTCGTACAGTGAAACTGCGAATGGCT
CATTAAATCAGTTATGGTTCATTTGATCGTACAGTTTACTTGGATAACTGTGGTAATTCT
AGAGCTAATACATGCGAGAAGCGCCGACCTCGCGGGAGGCGTGCATTTATCAGACCAAAA
ACCGGCCGCGTCTTCGGGCGCGTTCGCCTTGGTGACTCTGGATAACTTTGCGGATCGCAC
GGTCTAGCACCGGCGACGGATCATTCAAGTGTCTGCCCTATCAACTTTCGTCGGTACGGT
ATTTGCCTACCGAGGTTCTTACGGGTGACGGGGAATCAGGGTTCGATTCCGGAGAGGGAG
CCTGAGAAACGGCTACCACATCC
>HOIR5KG01AT81S__(reversed) rank=0014219 x=227.0 y=1726.0 length=441
CAAAGATTAAGCCATGCAAGTCTAAGTACGAGCTCTCGTACAGTGAAACTGCGAATGGCT
CATTAAATCAGTTATGGTTCATTTGATCGTACAGTTTACTTGGATAACTGTGGTAATTCT
AGAGCTAATACATGCGAGAAGCGCCGACCTCGCGGGAGGCGTGCATTTATCAGACCAAAA
ACCGGCCGCGTCTTCGGGCGCGTTCGCCTTGGTGACTCTGGATAACTTTGCGGATCGCAC
GGTCTAGCACCGGCGACGGATCATTCAAGTGTCTGCCCTATCAACTTTCGTCGGTACGGT
ATTTGCCTACCGAGGTTCTTACGGGTGACGGGGAATCAGGGTTCGATTCCGGAGAGGGAG
CCTGAGAAACGGCTACCACATCC
>HOIR5KG01AIQB3__(reversed) rank=0014334 x=96.0 y=833.0 length=441
CAAAGATTAAGCCATGCAAGTCTAAGTACGAGCTCTCGTACAGTGAAACTGCGAATGGCT
CATTAAATCAGTTATGGTTCATTTGATCGTACAGTTTACTTGGATAACTGTGGTAATTCT
AGAGCTAATACATGCGAGAAGCGCCGACCTCGCGGGAGGCGTGCATTTATCAGACCAAAA
ACCGGCCGCGTCTTCGGGCGCGTTCGCCTTGGTGACTCTGGATAACTTTGCGGATCGCAC
GGTCTAGCACCGGCGACGGATCATTCAAGTGTCTGCCCTATCAACTTTCGTCGGTACGGT
ATTTGCCTACCGAGGTTCTTACGGGTGACGGGGAATCAGGGTTCGATTCCGGAGAGGGAG
CCTGAGAAACGGCTACCACATCC
>HOIR5KG01BEFCL__(reversed) rank=0014375 x=457.5 y=931.0 length=441
CAAAGATTAAGCCATGCAAGTCTAAGTACGAGCTCTCGTACAGTGAAACTGCGAATGGCT
CATTAAATCAGTTATGGTTCATTTGATCGTACAGTTTACTTGGATAACTGTGGTAATTCT
AGAGCTAATACATGCGAGAAGCGCCGACCTCGCGGGAGGCGTGCATTTATCAGACCAAAA
ACCGGCCGCGTCTTCGGGCGCGTTCGCCTTGGTGACTCTGGATAACTTTGCGGATCGCAC
GGTCTAGCACCGGCGACGGATCATTCAAGTGTCTGCCCTATCAACTTTCGTCGGTACGGT
ATTTGCCTACCGAGGTTCTTACGGGTGACGGGGAATCAGGGTTCGATTCCGGAGAGGGAG
CCTGAGAAACGGCTACCACATCC
>HOIR5KG01AHVA9__(reversed) rank=0014407 x=86.0 y=1587.0 length=441
CAAAGATTAAGCCATGCAAGTCTAAGTACGAGCTCTCGTACAGTGAAACTGCGAATGGCT
CATTAAATCAGTTATGGTTCATTTGATCGTACAGTTTACTTGGATAACTGTGGTAATTCT
AGAGCTAATACATGCGAGAAGCGCCGACCTCGCGGGAGGCGTGCATTTATCAGACCAAAA
ACCGGCCGCGTCTTCGGGCGCGTTCGCCTTGGTGACTCTGGATAACTTTGCGGATCGCAC
GGTCTAGCACCGGCGACGGATCATTCAAGTGTCTGCCCTATCAACTTTCGTCGGTACGGT
ATTTGCCTACCGAGGTTCTTACGGGTGACGGGGAATCAGGGTTCGATTCCGGAGAGGGAG
CCTGAGAAACGGCTACCACATCC
>HOIR5KG01AAESI__(reversed) rank=0014414 x=1.0 y=1744.0 length=441
CAAAGATTAAGCCATGCAAGTCTAAGTACGAGCTCTCGTACAGTGAAACTGCGAATGGCT
CATTAAATCAGTTATGGTTCATTTGATCGTACAGTTTACTTGGATAACTGTGGTAATTCT
AGAGCTAATACATGCGAGAAGCGCCGACCTCGCGGGAGGCGTGCATTTATCAGACCAAAA
ACCGGCCGCGTCTTCGGGCGCGTTCGCCTTGGTGACTCTGGATAACTTTGCGGATCGCAC
GGTCTAGCACCGGCGACGGATCATTCAAGTGTCTGCCCTATCAACTTTCGTCGGTACGGT
ATTTGCCTACCGAGGTTCTTACGGGTGACGGGGAATCAGGGTTCGATTCCGGAGAGGGAG
CCTGAGAAACGGCTACCACATCC
>HOIR5KG01AMSGC__(reversed) rank=0014425 x=142.5 y=1786.0 length=441
CAAAGATTAAGCCATGCAAGTCTAAGTACGAGCTCTCGTACAGTGAAACTGCGAATGGCT
CATTAAATCAGTTATGGTTCATTTGATCGTACAGTTTACTTGGATAACTGTGGTAATTCT
AGAGCTAATACATGCGAGAAGCGCCGACCTCGCGGGAGGCGTGCATTTATCAGACCAAAA
ACCGGCCGCGTCTTCGGGCGCGTTCGCCTTGGTGACTCTGGATAACTTTGCGGATCGCAC
GGTCTAGCACCGGCGACGGATCATTCAAGTGTCTGCCCTATCAACTTTCGTCGGTACGGT
ATTTGCCTACCGAGGTTCTTACGGGTGACGGGGAATCAGGGTTCGATTCCGGAGAGGGAG
CCTGAGAAACGGCTACCACATCC
>HOIR5KG01AB2PR__(reversed) rank=0014583 x=20.0 y=1581.0 length=441
CAAAGATTAAGCCATGCAAGTCTAAGTACGAGCTCTCGTACAGTGAAACTGCGAATGGCT
CATTAAATCAGTTATGGTTCATTTGATCGTACAGTTTACTTGGATAACTGTGGTAATTCT
AGAGCTAATACATGCGAGAAGCGCCGACCTCGCGGGAGGCGTGCATTTATCAGACCAAAA
ACCGGCCGCGTCTTCGGGCGCGTTCGCCTTGGTGACTCTGGATAACTTTGCGGATCGCAC
GGTCTAGCACCGGCGACGGATCATTCAAGTGTCTGCCCTATCAACTTTCGTCGGTACGGT
ATTTGCCTACCGAGGTTCTTACGGGTGACGGGGAATCAGGGTTCGATTCCGGAGAGGGAG
CCTGAGAAACGGCTACCACATCC
>HOIR5KG01A5S1A__(reversed) rank=0014684 x=359.0 y=172.0 length=441
CAAAGATTAAGCCATGCAAGTCTAAGTACGAGCTCTCGTACAGTGAAACTGCGAATGGCT
CATTAAATCAGTTATGGTTCATTTGATCGTACAGTTTACTTGGATAACTGTGGTAATTCT
AGAGCTAATACATGCGAGAAGCGCCGACCTCGCGGGAGGCGTGCATTTATCAGACCAAAA
ACCGGCCGCGTCTTCGGGCGCGTTCGCCTTGGTGACTCTGGATAACTTTGCGGATCGCAC
GGTCTAGCACCGGCGACGGATCATTCAAGTGTCTGCCCTATCAACTTTCGTCGGTACGGT
ATTTGCCTACCGAGGTTCTTACGGGTGACGGGGAATCAGGGTTCGATTCCGGAGAGGGAG
CCTGAGAAACGGCTACCACATCC
>HOIR5KG01AR1IW__(reversed) rank=0014733 x=202.0 y=1062.0 length=441
CAAAGATTAAGCCATGCAAGTCTAAGTACGAGCTCTCGTACAGTGAAACTGCGAATGGCT
CATTAAATCAGTTATGGTTCATTTGATCGTACAGTTTACTTGGATAACTGTGGTAATTCT
AGAGCTAATACATGCGAGAAGCGCCGACCTCGCGGGAGGCGTGCATTTATCAGACCAAAA
ACCGGCCGCGTCTTCGGGCGCGTTCGCCTTGGTGACTCTGGATAACTTTGCGGATCGCAC
GGTCTAGCACCGGCGACGGATCATTCAAGTGTCTGCCCTATCAACTTTCGTCGGTACGGT
ATTTGCCTACCGAGGTTCTTACGGGTGACGGGGAATCAGGGTTCGATTCCGGAGAGGGAG
CCTGAGAAACGGCTACCACATCC
>HOIR5KG01AW4KH__(reversed) rank=0014878 x=260.0 y=719.0 length=441
CAAAGATTAAGCCATGCAAGTCTAAGTACGAGCTCTCGTACAGTGAAACTGCGAATGGCT
CATTAAATCAGTTATGGTTCATTTGATCGTACAGTTTACTTGGATAACTGTGGTAATTCT
AGAGCTAATACATGCGAGAAGCGCCGACCTCGCGGGAGGCGTGCATTTATCAGACCAAAA
ACCGGCCGCGTCTTCGGGCGCGTTCGCCTTGGTGACTCTGGATAACTTTGCGGATCGCAC
GGTCTAGCACCGGCGACGGATCATTCAAGTGTCTGCCCTATCAACTTTCGTCGGTACGGT
ATTTGCCTACCGAGGTTCTTACGGGTGACGGGGAATCAGGGTTCGATTCCGGAGAGGGAG
CCTGAGAAACGGCTACCACATCC
>HOIR5KG01BTCJ7__(reversed) rank=0014911 x=627.0 y=837.0 length=441
CAAAGATTAAGCCATGCAAGTCTAAGTACGAGCTCTCGTACAGTGAAACTGCGAATGGCT
CATTAAATCAGTTATGGTTCATTTGATCGTACAGTTTACTTGGATAACTGTGGTAATTCT
AGAGCTAATACATGCGAGAAGCGCCGACCTCGCGGGAGGCGTGCATTTATCAGACCAAAA
ACCGGCCGCGTCTTCGGGCGCGTTCGCCTTGGTGACTCTGGATAACTTTGCGGATCGCAC
GGTCTAGCACCGGCGACGGATCATTCAAGTGTCTGCCCTATCAACTTTCGTCGGTACGGT
ATTTGCCTACCGAGGTTCTTACGGGTGACGGGGAATCAGGGTTCGATTCCGGAGAGGGAG
CCTGAGAAACGGCTACCACATCC
>HOIR5KG01BDTXX__(reversed) rank=0014959 x=450.0 y=1859.0 length=441
CAAAGATTAAGCCATGCAAGTCTAAGTACGAGCTCTCGTACAGTGAAACTGCGAATGGCT
CATTAAATCAGTTATGGTTCATTTGATCGTACAGTTTACTTGGATAACTGTGGTAATTCT
AGAGCTAATACATGCGAGAAGCGCCGACCTCGCGGGAGGCGTGCATTTATCAGACCAAAA
ACCGGCCGCGTCTTCGGGCGCGTTCGCCTTGGTGACTCTGGATAACTTTGCGGATCGCAC
GGTCTAGCACCGGCGACGGATCATTCAAGTGTCTGCCCTATCAACTTTCGTCGGTACGGT
ATTTGCCTACCGAGGTTCTTACGGGTGACGGGGAATCAGGGTTCGATTCCGGAGAGGGAG
CCTGAGAAACGGCTACCACATCC
>HOIR5KG01AP6U5__(reversed) rank=0014965 x=181.5 y=687.0 length=441
CAAAGATTAAGCCATGCAAGTCTAAGTACGAGCTCTCGTACAGTGAAACTGCGAATGGCT
CATTAAATCAGTTATGGTTCATTTGATCGTACAGTTTACTTGGATAACTGTGGTAATTCT
AGAGCTAATACATGCGAGAAGCGCCGACCTCGCGGGAGGCGTGCATTTATCAGACCAAAA
ACCGGCCGCGTCTTCGGGCGCGTTCGCCTTGGTGACTCTGGATAACTTTGCGGATCGCAC
GGTCTAGCACCGGCGACGGATCATTCAAGTGTCTGCCCTATCAACTTTCGTCGGTACGGT
ATTTGCCTACCGAGGTTCTTACGGGTGACGGGGAATCAGGGTTCGATTCCGGAGAGGGAG
CCTGAGAAACGGCTACCACATCC
>HOIR5KG01A4VF9__(reversed) rank=0015050 x=348.0 y=1703.5 length=441
CAAAGATTAAGCCATGCAAGTCTAAGTACGAGCTCTCGTACAGTGAAACTGCGAATGGCT
CATTAAATCAGTTATGGTTCATTTGATCGTACAGTTTACTTGGATAACTGTGGTAATTCT
AGAGCTAATACATGCGAGAAGCGCCGACCTCGCGGGAGGCGTGCATTTATCAGACCAAAA
ACCGGCCGCGTCTTCGGGCGCGTTCGCCTTGGTGACTCTGGATAACTTTGCGGATCGCAC
GGTCTAGCACCGGCGACGGATCATTCAAGTGTCTGCCCTATCAACTTTCGTCGGTACGGT
ATTTGCCTACCGAGGTTCTTACGGGTGACGGGGAATCAGGGTTCGATTCCGGAGAGGGAG
CCTGAGAAACGGCTACCACATCC
>HOIR5KG01ADMLM__(reversed) rank=0015146 x=38.0 y=280.5 length=441
CAAAGATTAAGCCATGCAAGTCTAAGTACGAGCTCTCGTACAGTGAAACTGCGAATGGCT
CATTAAATCAGTTATGGTTCATTTGATCGTACAGTTTACTTGGATAACTGTGGTAATTCT
AGAGCTAATACATGCGAGAAGCGCCGACCTCGCGGGAGGCGTGCATTTATCAGACCAAAA
ACCGGCCGCGTCTTCGGGCGCGTTCGCCTTGGTGACTCTGGATAACTTTGCGGATCGCAC
GGTCTAGCACCGGCGACGGATCATTCAAGTGTCTGCCCTATCAACTTTCGTCGGTACGGT
ATTTGCCTACCGAGGTTCTTACGGGTGACGGGGAATCAGGGTTCGATTCCGGAGAGGGAG
CCTGAGAAACGGCTACCACATCC
>HOIR5KG01A2OML__(reversed) rank=0015222 x=323.5 y=1947.0 length=441
CAAAGATTAAGCCATGCAAGTCTAAGTACGAGCTCTCGTACAGTGAAACTGCGAATGGCT
CATTAAATCAGTTATGGTTCATTTGATCGTACAGTTTACTTGGATAACTGTGGTAATTCT
AGAGCTAATACATGCGAGAAGCGCCGACCTCGCGGGAGGCGTGCATTTATCAGACCAAAA
ACCGGCCGCGTCTTCGGGCGCGTTCGCCTTGGTGACTCTGGATAACTTTGCGGATCGCAC
GGTCTAGCACCGGCGACGGATCATTCAAGTGTCTGCCCTATCAACTTTCGTCGGTACGGT
ATTTGCCTACCGAGGTTCTTACGGGTGACGGGGAATCAGGGTTCGATTCCGGAGAGGGAG
CCTGAGAAACGGCTACCACATCC
>HOIR5KG01AWI3L__(reversed) rank=0015277 x=253.0 y=1567.0 length=441
CAAAGATTAAGCCATGCAAGTCTAAGTACGAGCTCTCGTACAGTGAAACTGCGAATGGCT
CATTAAATCAGTTATGGTTCATTTGATCGTACAGTTTACTTGGATAACTGTGGTAATTCT
AGAGCTAATACATGCGAGAAGCGCCGACCTCGCGGGAGGCGTGCATTTATCAGACCAAAA
ACCGGCCGCGTCTTCGGGCGCGTTCGCCTTGGTGACTCTGGATAACTTTGCGGATCGCAC
GGTCTAGCACCGGCGACGGATCATTCAAGTGTCTGCCCTATCAACTTTCGTCGGTACGGT
ATTTGCCTACCGAGGTTCTTACGGGTGACGGGGAATCAGGGTTCGATTCCGGAGAGGGAG
CCTGAGAAACGGCTACCACATCC
>HOIR5KG01BAZWE__(reversed) rank=0015474 x=418.0 y=684.0 length=441
CAAAGATTAAGCCATGCAAGTCTAAGTACGAGCTCTCGTACAGTGAAACTGCGAATGGCT
CATTAAATCAGTTATGGTTCATTTGATCGTACAGTTTACTTGGATAACTGTGGTAATTCT
AGAGCTAATACATGCGAGAAGCGCCGACCTCGCGGGAGGCGTGCATTTATCAGACCAAAA
ACCGGCCGCGTCTTCGGGCGCGTTCGCCTTGGTGACTCTGGATAACTTTGCGGATCGCAC
GGTCTAGCACCGGCGACGGATCATTCAAGTGTCTGCCCTATCAACTTTCGTCGGTACGGT
ATTTGCCTACCGAGGTTCTTACGGGTGACGGGGAATCAGGGTTCGATTCCGGAGAGGGAG
CCTGAGAAACGGCTACCACATCC
>HOIR5KG01BHBBT__(reversed) rank=0015651 x=490.5 y=519.0 length=441
CAAAGATTAAGCCATGCAAGTCTAAGTACGAGCTCTCGTACAGTGAAACTGCGAATGGCT
CATTAAATCAGTTATGGTTCATTTGATCGTACAGTTTACTTGGATAACTGTGGTAATTCT
AGAGCTAATACATGCGAGAAGCGCCGACCTCGCGGGAGGCGTGCATTTATCAGACCAAAA
ACCGGCCGCGTCTTCGGGCGCGTTCGCCTTGGTGACTCTGGATAACTTTGCGGATCGCAC
GGTCTAGCACCGGCGACGGATCATTCAAGTGTCTGCCCTATCAACTTTCGTCGGTACGGT
ATTTGCCTACCGAGGTTCTTACGGGTGACGGGGAATCAGGGTTCGATTCCGGAGAGGGAG
CCTGAGAAACGGCTACCACATCC
>HOIR5KG01ARYJ7__(reversed) rank=0015834 x=201.0 y=1317.5 length=441
CAAAGATTAAGCCATGCAAGTCTAAGTACGAGCTCTCGTACAGTGAAACTGCGAATGGCT
CATTAAATCAGTTATGGTTCATTTGATCGTACAGTTTACTTGGATAACTGTGGTAATTCT
AGAGCTAATACATGCGAGAAGCGCCGACCTCGCGGGAGGCGTGCATTTATCAGACCAAAA
ACCGGCCGCGTCTTCGGGCGCGTTCGCCTTGGTGACTCTGGATAACTTTGCGGATCGCAC
GGTCTAGCACCGGCGACGGATCATTCAAGTGTCTGCCCTATCAACTTTCGTCGGTACGGT
ATTTGCCTACCGAGGTTCTTACGGGTGACGGGGAATCAGGGTTCGATTCCGGAGAGGGAG
CCTGAGAAACGGCTACCACATCC
>HOIR5KG01BCFF6__(reversed) rank=0015953 x=434.5 y=1956.5 length=441
CAAAGATTAAGCCATGCAAGTCTAAGTACGAGCTCTCGTACAGTGAAACTGCGAATGGCT
CATTAAATCAGTTATGGTTCATTTGATCGTACAGTTTACTTGGATAACTGTGGTAATTCT
AGAGCTAATACATGCGAGAAGCGCCGACCTCGCGGGAGGCGTGCATTTATCAGACCAAAA
ACCGGCCGCGTCTTCGGGCGCGTTCGCCTTGGTGACTCTGGATAACTTTGCGGATCGCAC
GGTCTAGCACCGGCGACGGATCATTCAAGTGTCTGCCCTATCAACTTTCGTCGGTACGGT
ATTTGCCTACCGAGGTTCTTACGGGTGACGGGGAATCAGGGTTCGATTCCGGAGAGGGAG
CCTGAGAAACGGCTACCACATCC
>HOIR5KG01BO2EH__(reversed) rank=0016150 x=578.5 y=1751.5 length=441
CAAAGATTAAGCCATGCAAGTCTAAGTACGAGCTCTCGTACAGTGAAACTGCGAATGGCT
CATTAAATCAGTTATGGTTCATTTGATCGTACAGTTTACTTGGATAACTGTGGTAATTCT
AGAGCTAATACATGCGAGAAGCGCCGACCTCGCGGGAGGCGTGCATTTATCAGACCAAAA
ACCGGCCGCGTCTTCGGGCGCGTTCGCCTTGGTGACTCTGGATAACTTTGCGGATCGCAC
GGTCTAGCACCGGCGACGGATCATTCAAGTGTCTGCCCTATCAACTTTCGTCGGTACGGT
ATTTGCCTACCGAGGTTCTTACGGGTGACGGGGAATCAGGGTTCGATTCCGGAGAGGGAG
CCTGAGAAACGGCTACCACATCC
>HOIR5KG01AOFE2__(reversed) rank=0016194 x=161.0 y=380.0 length=441
CAAAGATTAAGCCATGCAAGTCTAAGTACGAGCTCTCGTACAGTGAAACTGCGAATGGCT
CATTAAATCAGTTATGGTTCATTTGATCGTACAGTTTACTTGGATAACTGTGGTAATTCT
AGAGCTAATACATGCGAGAAGCGCCGACCTCGCGGGAGGCGTGCATTTATCAGACCAAAA
ACCGGCCGCGTCTTCGGGCGCGTTCGCCTTGGTGACTCTGGATAACTTTGCGGATCGCAC
GGTCTAGCACCGGCGACGGATCATTCAAGTGTCTGCCCTATCAACTTTCGTCGGTACGGT
ATTTGCCTACCGAGGTTCTTACGGGTGACGGGGAATCAGGGTTCGATTCCGGAGAGGGAG
CCTGAGAAACGGCTACCACATCC
>HOIR5KG01BI8TK__(reversed) rank=0016332 x=512.5 y=470.0 length=441
CAAAGATTAAGCCATGCAAGTCTAAGTACGAGCTCTCGTACAGTGAAACTGCGAATGGCT
CATTAAATCAGTTATGGTTCATTTGATCGTACAGTTTACTTGGATAACTGTGGTAATTCT
AGAGCTAATACATGCGAGAAGCGCCGACCTCGCGGGAGGCGTGCATTTATCAGACCAAAA
ACCGGCCGCGTCTTCGGGCGCGTTCGCCTTGGTGACTCTGGATAACTTTGCGGATCGCAC
GGTCTAGCACCGGCGACGGATCATTCAAGTGTCTGCCCTATCAACTTTCGTCGGTACGGT
ATTTGCCTACCGAGGTTCTTACGGGTGACGGGGAATCAGGGTTCGATTCCGGAGAGGGAG
CCTGAGAAACGGCTACCACATCC
>HOIR5KG01BGR6L__(reversed) rank=0016382 x=484.0 y=283.0 length=441
CAAAGATTAAGCCATGCAAGTCTAAGTACGAGCTCTCGTACAGTGAAACTGCGAATGGCT
CATTAAATCAGTTATGGTTCATTTGATCGTACAGTTTACTTGGATAACTGTGGTAATTCT
AGAGCTAATACATGCGAGAAGCGCCGACCTCGCGGGAGGCGTGCATTTATCAGACCAAAA
ACCGGCCGCGTCTTCGGGCGCGTTCGCCTTGGTGACTCTGGATAACTTTGCGGATCGCAC
GGTCTAGCACCGGCGACGGATCATTCAAGTGTCTGCCCTATCAACTTTCGTCGGTACGGT
ATTTGCCTACCGAGGTTCTTACGGGTGACGGGGAATCAGGGTTCGATTCCGGAGAGGGAG
CCTGAGAAACGGCTACCACATCC
>HOIR5KG01AGMET__(reversed) rank=0016523 x=72.5 y=739.0 length=441
CAAAGATTAAGCCATGCAAGTCTAAGTACGAGCTCTCGTACAGTGAAACTGCGAATGGCT
CATTAAATCAGTTATGGTTCATTTGATCGTACAGTTTACTTGGATAACTGTGGTAATTCT
AGAGCTAATACATGCGAGAAGCGCCGACCTCGCGGGAGGCGTGCATTTATCAGACCAAAA
ACCGGCCGCGTCTTCGGGCGCGTTCGCCTTGGTGACTCTGGATAACTTTGCGGATCGCAC
GGTCTAGCACCGGCGACGGATCATTCAAGTGTCTGCCCTATCAACTTTCGTCGGTACGGT
ATTTGCCTACCGAGGTTCTTACGGGTGACGGGGAATCAGGGTTCGATTCCGGAGAGGGAG
CCTGAGAAACGGCTACCACATCC
>HOIR5KG01AIF7X__(reversed) rank=0016729 x=93.5 y=11.0 length=441
CAAAGATTAAGCCATGCAAGTCTAAGTACGAGCTCTCGTACAGTGAAACTGCGAATGGCT
CATTAAATCAGTTATGGTTCATTTGATCGTACAGTTTACTTGGATAACTGTGGTAATTCT
AGAGCTAATACATGCGAGAAGCGCCGACCTCGCGGGAGGCGTGCATTTATCAGACCAAAA
ACCGGCCGCGTCTTCGGGCGCGTTCGCCTTGGTGACTCTGGATAACTTTGCGGATCGCAC
GGTCTAGCACCGGCGACGGATCATTCAAGTGTCTGCCCTATCAACTTTCGTCGGTACGGT
ATTTGCCTACCGAGGTTCTTACGGGTGACGGGGAATCAGGGTTCGATTCCGGAGAGGGAG
CCTGAGAAACGGCTACCACATCC
>HOIR5KG01BQZN2__(reversed) rank=0017128 x=600.5 y=1408.5 length=441
CAAAGATTAAGCCATGCAAGTCTAAGTACGAGCTCTCGTACAGTGAAACTGCGAATGGCT
CATTAAATCAGTTATGGTTCATTTGATCGTACAGTTTACTTGGATAACTGTGGTAATTCT
AGAGCTAATACATGCGAGAAGCGCCGACCTCGCGGGAGGCGTGCATTTATCAGACCAAAA
ACCGGCCGCGTCTTCGGGCGCGTTCGCCTTGGTGACTCTGGATAACTTTGCGGATCGCAC
GGTCTAGCACCGGCGACGGATCATTCAAGTGTCTGCCCTATCAACTTTCGTCGGTACGGT
ATTTGCCTACCGAGGTTCTTACGGGTGACGGGGAATCAGGGTTCGATTCCGGAGAGGGAG
CCTGAGAAACGGCTACCACATCC
>HOIR5KG01A4LT5__(reversed) rank=0017158 x=345.0 y=1531.0 length=441
CAAAGATTAAGCCATGCAAGTCTAAGTACGAGCTCTCGTACAGTGAAACTGCGAATGGCT
CATTAAATCAGTTATGGTTCATTTGATCGTACAGTTTACTTGGATAACTGTGGTAATTCT
AGAGCTAATACATGCGAGAAGCGCCGACCTCGCGGGAGGCGTGCATTTATCAGACCAAAA
ACCGGCCGCGTCTTCGGGCGCGTTCGCCTTGGTGACTCTGGATAACTTTGCGGATCGCAC
GGTCTAGCACCGGCGACGGATCATTCAAGTGTCTGCCCTATCAACTTTCGTCGGTACGGT
ATTTGCCTACCGAGGTTCTTACGGGTGACGGGGAATCAGGGTTCGATTCCGGAGAGGGAG
CCTGAGAAACGGCTACCACATCC
>HOIR5KG01BPNQ1__(reversed) rank=0017184 x=585.0 y=747.5 length=441
CAAAGATTAAGCCATGCAAGTCTAAGTACGAGCTCTCGTACAGTGAAACTGCGAATGGCT
CATTAAATCAGTTATGGTTCATTTGATCGTACAGTTTACTTGGATAACTGTGGTAATTCT
AGAGCTAATACATGCGAGAAGCGCCGACCTCGCGGGAGGCGTGCATTTATCAGACCAAAA
ACCGGCCGCGTCTTCGGGCGCGTTCGCCTTGGTGACTCTGGATAACTTTGCGGATCGCAC
GGTCTAGCACCGGCGACGGATCATTCAAGTGTCTGCCCTATCAACTTTCGTCGGTACGGT
ATTTGCCTACCGAGGTTCTTACGGGTGACGGGGAATCAGGGTTCGATTCCGGAGAGGGAG
CCTGAGAAACGGCTACCACATCC
>HOIR5KG01BFKD2__(reversed) rank=0017229 x=470.0 y=872.5 length=441
CAAAGATTAAGCCATGCAAGTCTAAGTACGAGCTCTCGTACAGTGAAACTGCGAATGGCT
CATTAAATCAGTTATGGTTCATTTGATCGTACAGTTTACTTGGATAACTGTGGTAATTCT
AGAGCTAATACATGCGAGAAGCGCCGACCTCGCGGGAGGCGTGCATTTATCAGACCAAAA
ACCGGCCGCGTCTTCGGGCGCGTTCGCCTTGGTGACTCTGGATAACTTTGCGGATCGCAC
GGTCTAGCACCGGCGACGGATCATTCAAGTGTCTGCCCTATCAACTTTCGTCGGTACGGT
ATTTGCCTACCGAGGTTCTTACGGGTGACGGGGAATCAGGGTTCGATTCCGGAGAGGGAG
CCTGAGAAACGGCTACCACATCC
>HOIR5KG01A6DE7__(reversed) rank=0017255 x=365.0 y=2017.0 length=441
CAAAGATTAAGCCATGCAAGTCTAAGTACGAGCTCTCGTACAGTGAAACTGCGAATGGCT
CATTAAATCAGTTATGGTTCATTTGATCGTACAGTTTACTTGGATAACTGTGGTAATTCT
AGAGCTAATACATGCGAGAAGCGCCGACCTCGCGGGAGGCGTGCATTTATCAGACCAAAA
ACCGGCCGCGTCTTCGGGCGCGTTCGCCTTGGTGACTCTGGATAACTTTGCGGATCGCAC
GGTCTAGCACCGGCGACGGATCATTCAAGTGTCTGCCCTATCAACTTTCGTCGGTACGGT
ATTTGCCTACCGAGGTTCTTACGGGTGACGGGGAATCAGGGTTCGATTCCGGAGAGGGAG
CCTGAGAAACGGCTACCACATCC
>HOIR5KG01AJS5G__(reversed) rank=0017262 x=108.0 y=1986.5 length=441
CAAAGATTAAGCCATGCAAGTCTAAGTACGAGCTCTCGTACAGTGAAACTGCGAATGGCT
CATTAAATCAGTTATGGTTCATTTGATCGTACAGTTTACTTGGATAACTGTGGTAATTCT
AGAGCTAATACATGCGAGAAGCGCCGACCTCGCGGGAGGCGTGCATTTATCAGACCAAAA
ACCGGCCGCGTCTTCGGGCGCGTTCGCCTTGGTGACTCTGGATAACTTTGCGGATCGCAC
GGTCTAGCACCGGCGACGGATCATTCAAGTGTCTGCCCTATCAACTTTCGTCGGTACGGT
ATTTGCCTACCGAGGTTCTTACGGGTGACGGGGAATCAGGGTTCGATTCCGGAGAGGGAG
CCTGAGAAACGGCTACCACATCC
>HOIR5KG01AQG1Y__(reversed) rank=0017319 x=184.5 y=1604.0 length=441
CAAAGATTAAGCCATGCAAGTCTAAGTACGAGCTCTCGTACAGTGAAACTGCGAATGGCT
CATTAAATCAGTTATGGTTCATTTGATCGTACAGTTTACTTGGATAACTGTGGTAATTCT
AGAGCTAATACATGCGAGAAGCGCCGACCTCGCGGGAGGCGTGCATTTATCAGACCAAAA
ACCGGCCGCGTCTTCGGGCGCGTTCGCCTTGGTGACTCTGGATAACTTTGCGGATCGCAC
GGTCTAGCACCGGCGACGGATCATTCAAGTGTCTGCCCTATCAACTTTCGTCGGTACGGT
ATTTGCCTACCGAGGTTCTTACGGGTGACGGGGAATCAGGGTTCGATTCCGGAGAGGGAG
CCTGAGAAACGGCTACCACATCC
>HOIR5KG01BNTO8__(reversed) rank=0017362 x=564.0 y=1162.5 length=441
CAAAGATTAAGCCATGCAAGTCTAAGTACGAGCTCTCGTACAGTGAAACTGCGAATGGCT
CATTAAATCAGTTATGGTTCATTTGATCGTACAGTTTACTTGGATAACTGTGGTAATTCT
AGAGCTAATACATGCGAGAAGCGCCGACCTCGCGGGAGGCGTGCATTTATCAGACCAAAA
ACCGGCCGCGTCTTCGGGCGCGTTCGCCTTGGTGACTCTGGATAACTTTGCGGATCGCAC
GGTCTAGCACCGGCGACGGATCATTCAAGTGTCTGCCCTATCAACTTTCGTCGGTACGGT
ATTTGCCTACCGAGGTTCTTACGGGTGACGGGGAATCAGGGTTCGATTCCGGAGAGGGAG
CCTGAGAAACGGCTACCACATCC
>HOIR5KG01BCTZF__(reversed) rank=0017465 x=439.0 y=313.0 length=441
CAAAGATTAAGCCATGCAAGTCTAAGTACGAGCTCTCGTACAGTGAAACTGCGAATGGCT
CATTAAATCAGTTATGGTTCATTTGATCGTACAGTTTACTTGGATAACTGTGGTAATTCT
AGAGCTAATACATGCGAGAAGCGCCGACCTCGCGGGAGGCGTGCATTTATCAGACCAAAA
ACCGGCCGCGTCTTCGGGCGCGTTCGCCTTGGTGACTCTGGATAACTTTGCGGATCGCAC
GGTCTAGCACCGGCGACGGATCATTCAAGTGTCTGCCCTATCAACTTTCGTCGGTACGGT
ATTTGCCTACCGAGGTTCTTACGGGTGACGGGGAATCAGGGTTCGATTCCGGAGAGGGAG
CCTGAGAAACGGCTACCACATCC
>HOIR5KG01AHR2O__(reversed) rank=0017606 x=85.0 y=1486.0 length=441
CAAAGATTAAGCCATGCAAGTCTAAGTACGAGCTCTCGTACAGTGAAACTGCGAATGGCT
CATTAAATCAGTTATGGTTCATTTGATCGTACAGTTTACTTGGATAACTGTGGTAATTCT
AGAGCTAATACATGCGAGAAGCGCCGACCTCGCGGGAGGCGTGCATTTATCAGACCAAAA
ACCGGCCGCGTCTTCGGGCGCGTTCGCCTTGGTGACTCTGGATAACTTTGCGGATCGCAC
GGTCTAGCACCGGCGACGGATCATTCAAGTGTCTGCCCTATCAACTTTCGTCGGTACGGT
ATTTGCCTACCGAGGTTCTTACGGGTGACGGGGAATCAGGGTTCGATTCCGGAGAGGGAG
CCTGAGAAACGGCTACCACATCC
>HOIR5KG01AKDQX__(reversed) rank=0017647 x=115.0 y=7.0 length=441
CAAAGATTAAGCCATGCAAGTCTAAGTACGAGCTCTCGTACAGTGAAACTGCGAATGGCT
CATTAAATCAGTTATGGTTCATTTGATCGTACAGTTTACTTGGATAACTGTGGTAATTCT
AGAGCTAATACATGCGAGAAGCGCCGACCTCGCGGGAGGCGTGCATTTATCAGACCAAAA
ACCGGCCGCGTCTTCGGGCGCGTTCGCCTTGGTGACTCTGGATAACTTTGCGGATCGCAC
GGTCTAGCACCGGCGACGGATCATTCAAGTGTCTGCCCTATCAACTTTCGTCGGTACGGT
ATTTGCCTACCGAGGTTCTTACGGGTGACGGGGAATCAGGGTTCGATTCCGGAGAGGGAG
CCTGAGAAACGGCTACCACATCC
>HOIR5KG01AN9J2__(reversed) rank=0017751 x=159.0 y=976.5 length=441
CAAAGATTAAGCCATGCAAGTCTAAGTACGAGCTCTCGTACAGTGAAACTGCGAATGGCT
CATTAAATCAGTTATGGTTCATTTGATCGTACAGTTTACTTGGATAACTGTGGTAATTCT
AGAGCTAATACATGCGAGAAGCGCCGACCTCGCGGGAGGCGTGCATTTATCAGACCAAAA
ACCGGCCGCGTCTTCGGGCGCGTTCGCCTTGGTGACTCTGGATAACTTTGCGGATCGCAC
GGTCTAGCACCGGCGACGGATCATTCAAGTGTCTGCCCTATCAACTTTCGTCGGTACGGT
ATTTGCCTACCGAGGTTCTTACGGGTGACGGGGAATCAGGGTTCGATTCCGGAGAGGGAG
CCTGAGAAACGGCTACCACATCC
>HOIR5KG01AJUU9__(reversed) rank=0017802 x=109.0 y=115.0 length=441
CAAAGATTAAGCCATGCAAGTCTAAGTACGAGCTCTCGTACAGTGAAACTGCGAATGGCT
CATTAAATCAGTTATGGTTCATTTGATCGTACAGTTTACTTGGATAACTGTGGTAATTCT
AGAGCTAATACATGCGAGAAGCGCCGACCTCGCGGGAGGCGTGCATTTATCAGACCAAAA
ACCGGCCGCGTCTTCGGGCGCGTTCGCCTTGGTGACTCTGGATAACTTTGCGGATCGCAC
GGTCTAGCACCGGCGACGGATCATTCAAGTGTCTGCCCTATCAACTTTCGTCGGTACGGT
ATTTGCCTACCGAGGTTCTTACGGGTGACGGGGAATCAGGGTTCGATTCCGGAGAGGGAG
CCTGAGAAACGGCTACCACATCC
>HOIR5KG01AC0ZA__(reversed) rank=0017825 x=31.0 y=932.0 length=441
CAAAGATTAAGCCATGCAAGTCTAAGTACGAGCTCTCGTACAGTGAAACTGCGAATGGCT
CATTAAATCAGTTATGGTTCATTTGATCGTACAGTTTACTTGGATAACTGTGGTAATTCT
AGAGCTAATACATGCGAGAAGCGCCGACCTCGCGGGAGGCGTGCATTTATCAGACCAAAA
ACCGGCCGCGTCTTCGGGCGCGTTCGCCTTGGTGACTCTGGATAACTTTGCGGATCGCAC
GGTCTAGCACCGGCGACGGATCATTCAAGTGTCTGCCCTATCAACTTTCGTCGGTACGGT
ATTTGCCTACCGAGGTTCTTACGGGTGACGGGGAATCAGGGTTCGATTCCGGAGAGGGAG
CCTGAGAAACGGCTACCACATCC
>HOIR5KG01AK6YI__(reversed) rank=0017901 x=124.0 y=1000.5 length=441
CAAAGATTAAGCCATGCAAGTCTAAGTACGAGCTCTCGTACAGTGAAACTGCGAATGGCT
CATTAAATCAGTTATGGTTCATTTGATCGTACAGTTTACTTGGATAACTGTGGTAATTCT
AGAGCTAATACATGCGAGAAGCGCCGACCTCGCGGGAGGCGTGCATTTATCAGACCAAAA
ACCGGCCGCGTCTTCGGGCGCGTTCGCCTTGGTGACTCTGGATAACTTTGCGGATCGCAC
GGTCTAGCACCGGCGACGGATCATTCAAGTGTCTGCCCTATCAACTTTCGTCGGTACGGT
ATTTGCCTACCGAGGTTCTTACGGGTGACGGGGAATCAGGGTTCGATTCCGGAGAGGGAG
CCTGAGAAACGGCTACCACATCC
>HOIR5KG01AIN09__(reversed) rank=0017926 x=95.0 y=1947.0 length=441
CAAAGATTAAGCCATGCAAGTCTAAGTACGAGCTCTCGTACAGTGAAACTGCGAATGGCT
CATTAAATCAGTTATGGTTCATTTGATCGTACAGTTTACTTGGATAACTGTGGTAATTCT
AGAGCTAATACATGCGAGAAGCGCCGACCTCGCGGGAGGCGTGCATTTATCAGACCAAAA
ACCGGCCGCGTCTTCGGGCGCGTTCGCCTTGGTGACTCTGGATAACTTTGCGGATCGCAC
GGTCTAGCACCGGCGACGGATCATTCAAGTGTCTGCCCTATCAACTTTCGTCGGTACGGT
ATTTGCCTACCGAGGTTCTTACGGGTGACGGGGAATCAGGGTTCGATTCCGGAGAGGGAG
CCTGAGAAACGGCTACCACATCC
>HOIR5KG01BOI0M__(reversed) rank=0017953 x=572.5 y=1204.0 length=441
CAAAGATTAAGCCATGCAAGTCTAAGTACGAGCTCTCGTACAGTGAAACTGCGAATGGCT
CATTAAATCAGTTATGGTTCATTTGATCGTACAGTTTACTTGGATAACTGTGGTAATTCT
AGAGCTAATACATGCGAGAAGCGCCGACCTCGCGGGAGGCGTGCATTTATCAGACCAAAA
ACCGGCCGCGTCTTCGGGCGCGTTCGCCTTGGTGACTCTGGATAACTTTGCGGATCGCAC
GGTCTAGCACCGGCGACGGATCATTCAAGTGTCTGCCCTATCAACTTTCGTCGGTACGGT
ATTTGCCTACCGAGGTTCTTACGGGTGACGGGGAATCAGGGTTCGATTCCGGAGAGGGAG
CCTGAGAAACGGCTACCACATCC
>HOIR5KG01AXW7T__(reversed) rank=0017978 x=269.0 y=983.0 length=441
CAAAGATTAAGCCATGCAAGTCTAAGTACGAGCTCTCGTACAGTGAAACTGCGAATGGCT
CATTAAATCAGTTATGGTTCATTTGATCGTACAGTTTACTTGGATAACTGTGGTAATTCT
AGAGCTAATACATGCGAGAAGCGCCGACCTCGCGGGAGGCGTGCATTTATCAGACCAAAA
ACCGGCCGCGTCTTCGGGCGCGTTCGCCTTGGTGACTCTGGATAACTTTGCGGATCGCAC
GGTCTAGCACCGGCGACGGATCATTCAAGTGTCTGCCCTATCAACTTTCGTCGGTACGGT
ATTTGCCTACCGAGGTTCTTACGGGTGACGGGGAATCAGGGTTCGATTCCGGAGAGGGAG
CCTGAGAAACGGCTACCACATCC
>HOIR5KG01BLVB8__(reversed) rank=0018076 x=542.5 y=86.5 length=441
CAAAGATTAAGCCATGCAAGTCTAAGTACGAGCTCTCGTACAGTGAAACTGCGAATGGCT
CATTAAATCAGTTATGGTTCATTTGATCGTACAGTTTACTTGGATAACTGTGGTAATTCT
AGAGCTAATACATGCGAGAAGCGCCGACCTCGCGGGAGGCGTGCATTTATCAGACCAAAA
ACCGGCCGCGTCTTCGGGCGCGTTCGCCTTGGTGACTCTGGATAACTTTGCGGATCGCAC
GGTCTAGCACCGGCGACGGATCATTCAAGTGTCTGCCCTATCAACTTTCGTCGGTACGGT
ATTTGCCTACCGAGGTTCTTACGGGTGACGGGGAATCAGGGTTCGATTCCGGAGAGGGAG
CCTGAGAAACGGCTACCACATCC
>HOIR5KG01A5GUW__(reversed) rank=0018333 x=355.5 y=774.0 length=441
CAAAGATTAAGCCATGCAAGTCTAAGTACGAGCTCTCGTACAGTGAAACTGCGAATGGCT
CATTAAATCAGTTATGGTTCATTTGATCGTACAGTTTACTTGGATAACTGTGGTAATTCT
AGAGCTAATACATGCGAGAAGCGCCGACCTCGCGGGAGGCGTGCATTTATCAGACCAAAA
ACCGGCCGCGTCTTCGGGCGCGTTCGCCTTGGTGACTCTGGATAACTTTGCGGATCGCAC
GGTCTAGCACCGGCGACGGATCATTCAAGTGTCTGCCCTATCAACTTTCGTCGGTACGGT
ATTTGCCTACCGAGGTTCTTACGGGTGACGGGGAATCAGGGTTCGATTCCGGAGAGGGAG
CCTGAGAAACGGCTACCACATCC
>HOIR5KG01A9CIZ__(reversed) rank=0018354 x=399.5 y=1561.5 length=441
CAAAGATTAAGCCATGCAAGTCTAAGTACGAGCTCTCGTACAGTGAAACTGCGAATGGCT
CATTAAATCAGTTATGGTTCATTTGATCGTACAGTTTACTTGGATAACTGTGGTAATTCT
AGAGCTAATACATGCGAGAAGCGCCGACCTCGCGGGAGGCGTGCATTTATCAGACCAAAA
ACCGGCCGCGTCTTCGGGCGCGTTCGCCTTGGTGACTCTGGATAACTTTGCGGATCGCAC
GGTCTAGCACCGGCGACGGATCATTCAAGTGTCTGCCCTATCAACTTTCGTCGGTACGGT
ATTTGCCTACCGAGGTTCTTACGGGTGACGGGGAATCAGGGTTCGATTCCGGAGAGGGAG
CCTGAGAAACGGCTACCACATCC
>HOIR5KG01AJSZ0__(reversed) rank=0018382 x=108.0 y=1790.5 length=441
CAAAGATTAAGCCATGCAAGTCTAAGTACGAGCTCTCGTACAGTGAAACTGCGAATGGCT
CATTAAATCAGTTATGGTTCATTTGATCGTACAGTTTACTTGGATAACTGTGGTAATTCT
AGAGCTAATACATGCGAGAAGCGCCGACCTCGCGGGAGGCGTGCATTTATCAGACCAAAA
ACCGGCCGCGTCTTCGGGCGCGTTCGCCTTGGTGACTCTGGATAACTTTGCGGATCGCAC
GGTCTAGCACCGGCGACGGATCATTCAAGTGTCTGCCCTATCAACTTTCGTCGGTACGGT
ATTTGCCTACCGAGGTTCTTACGGGTGACGGGGAATCAGGGTTCGATTCCGGAGAGGGAG
CCTGAGAAACGGCTACCACATCC
>HOIR5KG01AIQI8__(reversed) rank=0018391 x=96.0 y=1090.0 length=441
CAAAGATTAAGCCATGCAAGTCTAAGTACGAGCTCTCGTACAGTGAAACTGCGAATGGCT
CATTAAATCAGTTATGGTTCATTTGATCGTACAGTTTACTTGGATAACTGTGGTAATTCT
AGAGCTAATACATGCGAGAAGCGCCGACCTCGCGGGAGGCGTGCATTTATCAGACCAAAA
ACCGGCCGCGTCTTCGGGCGCGTTCGCCTTGGTGACTCTGGATAACTTTGCGGATCGCAC
GGTCTAGCACCGGCGACGGATCATTCAAGTGTCTGCCCTATCAACTTTCGTCGGTACGGT
ATTTGCCTACCGAGGTTCTTACGGGTGACGGGGAATCAGGGTTCGATTCCGGAGAGGGAG
CCTGAGAAACGGCTACCACATCC
>HOIR5KG01APXK9__(reversed) rank=0018508 x=178.0 y=955.0 length=441
CAAAGATTAAGCCATGCAAGTCTAAGTACGAGCTCTCGTACAGTGAAACTGCGAATGGCT
CATTAAATCAGTTATGGTTCATTTGATCGTACAGTTTACTTGGATAACTGTGGTAATTCT
AGAGCTAATACATGCGAGAAGCGCCGACCTCGCGGGAGGCGTGCATTTATCAGACCAAAA
ACCGGCCGCGTCTTCGGGCGCGTTCGCCTTGGTGACTCTGGATAACTTTGCGGATCGCAC
GGTCTAGCACCGGCGACGGATCATTCAAGTGTCTGCCCTATCAACTTTCGTCGGTACGGT
ATTTGCCTACCGAGGTTCTTACGGGTGACGGGGAATCAGGGTTCGATTCCGGAGAGGGAG
CCTGAGAAACGGCTACCACATCC
>HOIR5KG01BXWZ4__(reversed) rank=0018538 x=679.0 y=962.5 length=441
CAAAGATTAAGCCATGCAAGTCTAAGTACGAGCTCTCGTACAGTGAAACTGCGAATGGCT
CATTAAATCAGTTATGGTTCATTTGATCGTACAGTTTACTTGGATAACTGTGGTAATTCT
AGAGCTAATACATGCGAGAAGCGCCGACCTCGCGGGAGGCGTGCATTTATCAGACCAAAA
ACCGGCCGCGTCTTCGGGCGCGTTCGCCTTGGTGACTCTGGATAACTTTGCGGATCGCAC
GGTCTAGCACCGGCGACGGATCATTCAAGTGTCTGCCCTATCAACTTTCGTCGGTACGGT
ATTTGCCTACCGAGGTTCTTACGGGTGACGGGGAATCAGGGTTCGATTCCGGAGAGGGAG
CCTGAGAAACGGCTACCACATCC
>HOIR5KG01AJ491__(reversed) rank=0018717 x=112.5 y=1319.5 length=441
CAAAGATTAAGCCATGCAAGTCTAAGTACGAGCTCTCGTACAGTGAAACTGCGAATGGCT
CATTAAATCAGTTATGGTTCATTTGATCGTACAGTTTACTTGGATAACTGTGGTAATTCT
AGAGCTAATACATGCGAGAAGCGCCGACCTCGCGGGAGGCGTGCATTTATCAGACCAAAA
ACCGGCCGCGTCTTCGGGCGCGTTCGCCTTGGTGACTCTGGATAACTTTGCGGATCGCAC
GGTCTAGCACCGGCGACGGATCATTCAAGTGTCTGCCCTATCAACTTTCGTCGGTACGGT
ATTTGCCTACCGAGGTTCTTACGGGTGACGGGGAATCAGGGTTCGATTCCGGAGAGGGAG
CCTGAGAAACGGCTACCACATCC
>HOIR5KG01BH05G__(reversed) rank=0018834 x=498.5 y=1218.0 length=441
CAAAGATTAAGCCATGCAAGTCTAAGTACGAGCTCTCGTACAGTGAAACTGCGAATGGCT
CATTAAATCAGTTATGGTTCATTTGATCGTACAGTTTACTTGGATAACTGTGGTAATTCT
AGAGCTAATACATGCGAGAAGCGCCGACCTCGCGGGAGGCGTGCATTTATCAGACCAAAA
ACCGGCCGCGTCTTCGGGCGCGTTCGCCTTGGTGACTCTGGATAACTTTGCGGATCGCAC
GGTCTAGCACCGGCGACGGATCATTCAAGTGTCTGCCCTATCAACTTTCGTCGGTACGGT
ATTTGCCTACCGAGGTTCTTACGGGTGACGGGGAATCAGGGTTCGATTCCGGAGAGGGAG
CCTGAGAAACGGCTACCACATCC
>HOIR5KG01AWCNO__(reversed) rank=0018848 x=251.0 y=1410.5 length=441
CAAAGATTAAGCCATGCAAGTCTAAGTACGAGCTCTCGTACAGTGAAACTGCGAATGGCT
CATTAAATCAGTTATGGTTCATTTGATCGTACAGTTTACTTGGATAACTGTGGTAATTCT
AGAGCTAATACATGCGAGAAGCGCCGACCTCGCGGGAGGCGTGCATTTATCAGACCAAAA
ACCGGCCGCGTCTTCGGGCGCGTTCGCCTTGGTGACTCTGGATAACTTTGCGGATCGCAC
GGTCTAGCACCGGCGACGGATCATTCAAGTGTCTGCCCTATCAACTTTCGTCGGTACGGT
ATTTGCCTACCGAGGTTCTTACGGGTGACGGGGAATCAGGGTTCGATTCCGGAGAGGGAG
CCTGAGAAACGGCTACCACATCC
>HOIR5KG01BHXF4__(reversed) rank=0019032 x=497.5 y=514.0 length=441
CAAAGATTAAGCCATGCAAGTCTAAGTACGAGCTCTCGTACAGTGAAACTGCGAATGGCT
CATTAAATCAGTTATGGTTCATTTGATCGTACAGTTTACTTGGATAACTGTGGTAATTCT
AGAGCTAATACATGCGAGAAGCGCCGACCTCGCGGGAGGCGTGCATTTATCAGACCAAAA
ACCGGCCGCGTCTTCGGGCGCGTTCGCCTTGGTGACTCTGGATAACTTTGCGGATCGCAC
GGTCTAGCACCGGCGACGGATCATTCAAGTGTCTGCCCTATCAACTTTCGTCGGTACGGT
ATTTGCCTACCGAGGTTCTTACGGGTGACGGGGAATCAGGGTTCGATTCCGGAGAGGGAG
CCTGAGAAACGGCTACCACATCC
>HOIR5KG01AOS8W__(reversed) rank=0019056 x=165.0 y=1918.0 length=441
CAAAGATTAAGCCATGCAAGTCTAAGTACGAGCTCTCGTACAGTGAAACTGCGAATGGCT
CATTAAATCAGTTATGGTTCATTTGATCGTACAGTTTACTTGGATAACTGTGGTAATTCT
AGAGCTAATACATGCGAGAAGCGCCGACCTCGCGGGAGGCGTGCATTTATCAGACCAAAA
ACCGGCCGCGTCTTCGGGCGCGTTCGCCTTGGTGACTCTGGATAACTTTGCGGATCGCAC
GGTCTAGCACCGGCGACGGATCATTCAAGTGTCTGCCCTATCAACTTTCGTCGGTACGGT
ATTTGCCTACCGAGGTTCTTACGGGTGACGGGGAATCAGGGTTCGATTCCGGAGAGGGAG
CCTGAGAAACGGCTACCACATCC
>HOIR5KG01BBJLU__(reversed) rank=0019237 x=424.0 y=1648.0 length=441
CAAAGATTAAGCCATGCAAGTCTAAGTACGAGCTCTCGTACAGTGAAACTGCGAATGGCT
CATTAAATCAGTTATGGTTCATTTGATCGTACAGTTTACTTGGATAACTGTGGTAATTCT
AGAGCTAATACATGCGAGAAGCGCCGACCTCGCGGGAGGCGTGCATTTATCAGACCAAAA
ACCGGCCGCGTCTTCGGGCGCGTTCGCCTTGGTGACTCTGGATAACTTTGCGGATCGCAC
GGTCTAGCACCGGCGACGGATCATTCAAGTGTCTGCCCTATCAACTTTCGTCGGTACGGT
ATTTGCCTACCGAGGTTCTTACGGGTGACGGGGAATCAGGGTTCGATTCCGGAGAGGGAG
CCTGAGAAACGGCTACCACATCC
>HOIR5KG01AI2P2__(reversed) rank=0019245 x=100.0 y=504.0 length=441
CAAAGATTAAGCCATGCAAGTCTAAGTACGAGCTCTCGTACAGTGAAACTGCGAATGGCT
CATTAAATCAGTTATGGTTCATTTGATCGTACAGTTTACTTGGATAACTGTGGTAATTCT
AGAGCTAATACATGCGAGAAGCGCCGACCTCGCGGGAGGCGTGCATTTATCAGACCAAAA
ACCGGCCGCGTCTTCGGGCGCGTTCGCCTTGGTGACTCTGGATAACTTTGCGGATCGCAC
GGTCTAGCACCGGCGACGGATCATTCAAGTGTCTGCCCTATCAACTTTCGTCGGTACGGT
ATTTGCCTACCGAGGTTCTTACGGGTGACGGGGAATCAGGGTTCGATTCCGGAGAGGGAG
CCTGAGAAACGGCTACCACATCC
>HOIR5KG01AJPPE__(reversed) rank=0019275 x=107.5 y=1616.0 length=441
CAAAGATTAAGCCATGCAAGTCTAAGTACGAGCTCTCGTACAGTGAAACTGCGAATGGCT
CATTAAATCAGTTATGGTTCATTTGATCGTACAGTTTACTTGGATAACTGTGGTAATTCT
AGAGCTAATACATGCGAGAAGCGCCGACCTCGCGGGAGGCGTGCATTTATCAGACCAAAA
ACCGGCCGCGTCTTCGGGCGCGTTCGCCTTGGTGACTCTGGATAACTTTGCGGATCGCAC
GGTCTAGCACCGGCGACGGATCATTCAAGTGTCTGCCCTATCAACTTTCGTCGGTACGGT
ATTTGCCTACCGAGGTTCTTACGGGTGACGGGGAATCAGGGTTCGATTCCGGAGAGGGAG
CCTGAGAAACGGCTACCACATCC
>HOIR5KG01AWSPN__(reversed) rank=0019348 x=256.0 y=1737.0 length=441
CAAAGATTAAGCCATGCAAGTCTAAGTACGAGCTCTCGTACAGTGAAACTGCGAATGGCT
CATTAAATCAGTTATGGTTCATTTGATCGTACAGTTTACTTGGATAACTGTGGTAATTCT
AGAGCTAATACATGCGAGAAGCGCCGACCTCGCGGGAGGCGTGCATTTATCAGACCAAAA
ACCGGCCGCGTCTTCGGGCGCGTTCGCCTTGGTGACTCTGGATAACTTTGCGGATCGCAC
GGTCTAGCACCGGCGACGGATCATTCAAGTGTCTGCCCTATCAACTTTCGTCGGTACGGT
ATTTGCCTACCGAGGTTCTTACGGGTGACGGGGAATCAGGGTTCGATTCCGGAGAGGGAG
CCTGAGAAACGGCTACCACATCC
>HOIR5KG01AB4N6__(reversed) rank=0019389 x=21.0 y=20.0 length=441
CAAAGATTAAGCCATGCAAGTCTAAGTACGAGCTCTCGTACAGTGAAACTGCGAATGGCT
CATTAAATCAGTTATGGTTCATTTGATCGTACAGTTTACTTGGATAACTGTGGTAATTCT
AGAGCTAATACATGCGAGAAGCGCCGACCTCGCGGGAGGCGTGCATTTATCAGACCAAAA
ACCGGCCGCGTCTTCGGGCGCGTTCGCCTTGGTGACTCTGGATAACTTTGCGGATCGCAC
GGTCTAGCACCGGCGACGGATCATTCAAGTGTCTGCCCTATCAACTTTCGTCGGTACGGT
ATTTGCCTACCGAGGTTCTTACGGGTGACGGGGAATCAGGGTTCGATTCCGGAGAGGGAG
CCTGAGAAACGGCTACCACATCC
>HOIR5KG01ALAOU__(reversed) rank=0019769 x=125.0 y=1740.5 length=441
CAAAGATTAAGCCATGCAAGTCTAAGTACGAGCTCTCGTACAGTGAAACTGCGAATGGCT
CATTAAATCAGTTATGGTTCATTTGATCGTACAGTTTACTTGGATAACTGTGGTAATTCT
AGAGCTAATACATGCGAGAAGCGCCGACCTCGCGGGAGGCGTGCATTTATCAGACCAAAA
ACCGGCCGCGTCTTCGGGCGCGTTCGCCTTGGTGACTCTGGATAACTTTGCGGATCGCAC
GGTCTAGCACCGGCGACGGATCATTCAAGTGTCTGCCCTATCAACTTTCGTCGGTACGGT
ATTTGCCTACCGAGGTTCTTACGGGTGACGGGGAATCAGGGTTCGATTCCGGAGAGGGAG
CCTGAGAAACGGCTACCACATCC
>HOIR5KG01BTOSN__(reversed) rank=0019775 x=631.0 y=309.0 length=441
CAAAGATTAAGCCATGCAAGTCTAAGTACGAGCTCTCGTACAGTGAAACTGCGAATGGCT
CATTAAATCAGTTATGGTTCATTTGATCGTACAGTTTACTTGGATAACTGTGGTAATTCT
AGAGCTAATACATGCGAGAAGCGCCGACCTCGCGGGAGGCGTGCATTTATCAGACCAAAA
ACCGGCCGCGTCTTCGGGCGCGTTCGCCTTGGTGACTCTGGATAACTTTGCGGATCGCAC
GGTCTAGCACCGGCGACGGATCATTCAAGTGTCTGCCCTATCAACTTTCGTCGGTACGGT
ATTTGCCTACCGAGGTTCTTACGGGTGACGGGGAATCAGGGTTCGATTCCGGAGAGGGAG
CCTGAGAAACGGCTACCACATCC
>HOIR5KG01BLVVA__(reversed) rank=0019957 x=542.5 y=772.0 length=441
CAAAGATTAAGCCATGCAAGTCTAAGTACGAGCTCTCGTACAGTGAAACTGCGAATGGCT
CATTAAATCAGTTATGGTTCATTTGATCGTACAGTTTACTTGGATAACTGTGGTAATTCT
AGAGCTAATACATGCGAGAAGCGCCGACCTCGCGGGAGGCGTGCATTTATCAGACCAAAA
ACCGGCCGCGTCTTCGGGCGCGTTCGCCTTGGTGACTCTGGATAACTTTGCGGATCGCAC
GGTCTAGCACCGGCGACGGATCATTCAAGTGTCTGCCCTATCAACTTTCGTCGGTACGGT
ATTTGCCTACCGAGGTTCTTACGGGTGACGGGGAATCAGGGTTCGATTCCGGAGAGGGAG
CCTGAGAAACGGCTACCACATCC
>HOIR5KG01ACBJC__(reversed) rank=0020001 x=23.5 y=726.0 length=441
CAAAGATTAAGCCATGCAAGTCTAAGTACGAGCTCTCGTACAGTGAAACTGCGAATGGCT
CATTAAATCAGTTATGGTTCATTTGATCGTACAGTTTACTTGGATAACTGTGGTAATTCT
AGAGCTAATACATGCGAGAAGCGCCGACCTCGCGGGAGGCGTGCATTTATCAGACCAAAA
ACCGGCCGCGTCTTCGGGCGCGTTCGCCTTGGTGACTCTGGATAACTTTGCGGATCGCAC
GGTCTAGCACCGGCGACGGATCATTCAAGTGTCTGCCCTATCAACTTTCGTCGGTACGGT
ATTTGCCTACCGAGGTTCTTACGGGTGACGGGGAATCAGGGTTCGATTCCGGAGAGGGAG
CCTGAGAAACGGCTACCACATCC
>HOIR5KG01ARK2I__(reversed) rank=0020002 x=197.0 y=216.0 length=441
CAAAGATTAAGCCATGCAAGTCTAAGTACGAGCTCTCGTACAGTGAAACTGCGAATGGCT
CATTAAATCAGTTATGGTTCATTTGATCGTACAGTTTACTTGGATAACTGTGGTAATTCT
AGAGCTAATACATGCGAGAAGCGCCGACCTCGCGGGAGGCGTGCATTTATCAGACCAAAA
ACCGGCCGCGTCTTCGGGCGCGTTCGCCTTGGTGACTCTGGATAACTTTGCGGATCGCAC
GGTCTAGCACCGGCGACGGATCATTCAAGTGTCTGCCCTATCAACTTTCGTCGGTACGGT
ATTTGCCTACCGAGGTTCTTACGGGTGACGGGGAATCAGGGTTCGATTCCGGAGAGGGAG
CCTGAGAAACGGCTACCACATCC
>HOIR5KG01AH0SK__(reversed) rank=0020026 x=88.0 y=498.0 length=441
CAAAGATTAAGCCATGCAAGTCTAAGTACGAGCTCTCGTACAGTGAAACTGCGAATGGCT
CATTAAATCAGTTATGGTTCATTTGATCGTACAGTTTACTTGGATAACTGTGGTAATTCT
AGAGCTAATACATGCGAGAAGCGCCGACCTCGCGGGAGGCGTGCATTTATCAGACCAAAA
ACCGGCCGCGTCTTCGGGCGCGTTCGCCTTGGTGACTCTGGATAACTTTGCGGATCGCAC
GGTCTAGCACCGGCGACGGATCATTCAAGTGTCTGCCCTATCAACTTTCGTCGGTACGGT
ATTTGCCTACCGAGGTTCTTACGGGTGACGGGGAATCAGGGTTCGATTCCGGAGAGGGAG
CCTGAGAAACGGCTACCACATCC
>HOIR5KG01A44XJ__(reversed) rank=0020103 x=351.5 y=1701.0 length=441
CAAAGATTAAGCCATGCAAGTCTAAGTACGAGCTCTCGTACAGTGAAACTGCGAATGGCT
CATTAAATCAGTTATGGTTCATTTGATCGTACAGTTTACTTGGATAACTGTGGTAATTCT
AGAGCTAATACATGCGAGAAGCGCCGACCTCGCGGGAGGCGTGCATTTATCAGACCAAAA
ACCGGCCGCGTCTTCGGGCGCGTTCGCCTTGGTGACTCTGGATAACTTTGCGGATCGCAC
GGTCTAGCACCGGCGACGGATCATTCAAGTGTCTGCCCTATCAACTTTCGTCGGTACGGT
ATTTGCCTACCGAGGTTCTTACGGGTGACGGGGAATCAGGGTTCGATTCCGGAGAGGGAG
CCTGAGAAACGGCTACCACATCC
>HOIR5KG01AJVCC__(reversed) rank=0020113 x=109.0 y=730.5 length=441
CAAAGATTAAGCCATGCAAGTCTAAGTACGAGCTCTCGTACAGTGAAACTGCGAATGGCT
CATTAAATCAGTTATGGTTCATTTGATCGTACAGTTTACTTGGATAACTGTGGTAATTCT
AGAGCTAATACATGCGAGAAGCGCCGACCTCGCGGGAGGCGTGCATTTATCAGACCAAAA
ACCGGCCGCGTCTTCGGGCGCGTTCGCCTTGGTGACTCTGGATAACTTTGCGGATCGCAC
GGTCTAGCACCGGCGACGGATCATTCAAGTGTCTGCCCTATCAACTTTCGTCGGTACGGT
ATTTGCCTACCGAGGTTCTTACGGGTGACGGGGAATCAGGGTTCGATTCCGGAGAGGGAG
CCTGAGAAACGGCTACCACATCC
>HOIR5KG01A348H__(reversed) rank=0006845 x=340.0 y=495.0 length=444
CAAAGATTAAGCCATGCATGTCTAAGTACATACTTTTACATGGTGAAACCGCGAATGGCT
CATTAAATCAGTTATGGTTCCTTAGATCGTACAATCCTACTTGGATAACTGTGGTAATTC
TAGAGCTAATACATGAAACTGACGCTCCGACCCTCTGGGAAAGAGCGCGTTTATTAGAAC
AAGACCAGTCGGGGTTCTGCCCCGTACGATTGGTGATACTGGATAACTTTGTGCAGATCG
CACGGCCTCGCGCCGGCGACGTATCTTTCAAATGTCTGCCCTATCAACTGTCGATGGTAC
GTGATATGCCTACCATGGTTGTAACGGGTAACGGGGAATCAGGGTTCGATTCCGGAGAGG
GAGCATGAGAAACGGCTACCACATCC
>HOIR5KG01A4B8Y__(reversed) rank=0006881 x=342.5 y=1392.0 length=444
CAAAGATTAAGCCATGCATGTCTAAGTACATACTTTTACATGGTGAAACCGCGAATGGCT
CATTAAATCAGTTATGGTTCCTTAGATCGTACAATCCTACTTGGATAACTGTGGTAATTC
TAGAGCTAATACATGAAACTGACGCTCCGACCCTCTGGGAAAGAGCGCGTTTATTAGAAC
AAGACCAGTCGGGGTTCTGCCCCGTACGATTGGTGATACTGGATAACTTTGTGCAGATCG
CACGGCCTCGCGCCGGCGACGTATCTTTCAAATGTCTGCCCTATCAACTGTCGATGGTAC
GTGATATGCCTACCATGGTTGTAACGGGTAACGGGGAATCAGGGTTCGATTCCGGAGAGG
GAGCATGAGAAACGGCTACCACATCC
>HOIR5KG01BAQAU__(reversed) rank=0006924 x=415.0 y=532.5 length=444
CAAAGATTAAGCCATGCATGTCTAAGTACATACTTTTACATGGTGAAACCGCGAATGGCT
CATTAAATCAGTTATGGTTCCTTAGATCGTACAATCCTACTTGGATAACTGTGGTAATTC
TAGAGCTAATACATGAAACTGACGCTCCGACCCTCTGGGAAAGAGCGCGTTTATTAGAAC
AAGACCAGTCGGGGTTCTGCCCCGTACGATTGGTGATACTGGATAACTTTGTGCAGATCG
CACGGCCTCGCGCCGGCGACGTATCTTTCAAATGTCTGCCCTATCAACTGTCGATGGTAC
GTGATATGCCTACCATGGTTGTAACGGGTAACGGGGAATCAGGGTTCGATTCCGGAGAGG
GAGCATGAGAAACGGCTACCACATCC
>HOIR5KG01A979B__(reversed) rank=0006929 x=409.0 y=1725.5 length=444
CAAAGATTAAGCCATGCATGTCTAAGTACATACTTTTACATGGTGAAACCGCGAATGGCT
CATTAAATCAGTTATGGTTCCTTAGATCGTACAATCCTACTTGGATAACTGTGGTAATTC
TAGAGCTAATACATGAAACTGACGCTCCGACCCTCTGGGAAAGAGCGCGTTTATTAGAAC
AAGACCAGTCGGGGTTCTGCCCCGTACGATTGGTGATACTGGATAACTTTGTGCAGATCG
CACGGCCTCGCGCCGGCGACGTATCTTTCAAATGTCTGCCCTATCAACTGTCGATGGTAC
GTGATATGCCTACCATGGTTGTAACGGGTAACGGGGAATCAGGGTTCGATTCCGGAGAGG
GAGCATGAGAAACGGCTACCACATCC
>HOIR5KG01ABVMF__(reversed) rank=0006977 x=18.5 y=581.0 length=444
CAAAGATTAAGCCATGCATGTCTAAGTACATACTTTTACATGGTGAAACCGCGAATGGCT
CATTAAATCAGTTATGGTTCCTTAGATCGTACAATCCTACTTGGATAACTGTGGTAATTC
TAGAGCTAATACATGAAACTGACGCTCCGACCCTCTGGGAAAGAGCGCGTTTATTAGAAC
AAGACCAGTCGGGGTTCTGCCCCGTACGATTGGTGATACTGGATAACTTTGTGCAGATCG
CACGGCCTCGCGCCGGCGACGTATCTTTCAAATGTCTGCCCTATCAACTGTCGATGGTAC
GTGATATGCCTACCATGGTTGTAACGGGTAACGGGGAATCAGGGTTCGATTCCGGAGAGG
GAGCATGAGAAACGGCTACCACATCC
>HOIR5KG01ADGC1__(reversed) rank=0007020 x=36.5 y=387.5 length=444
CAAAGATTAAGCCATGCATGTCTAAGTACATACTTTTACATGGTGAAACCGCGAATGGCT
CATTAAATCAGTTATGGTTCCTTAGATCGTACAATCCTACTTGGATAACTGTGGTAATTC
TAGAGCTAATACATGAAACTGACGCTCCGACCCTCTGGGAAAGAGCGCGTTTATTAGAAC
AAGACCAGTCGGGGTTCTGCCCCGTACGATTGGTGATACTGGATAACTTTGTGCAGATCG
CACGGCCTCGCGCCGGCGACGTATCTTTCAAATGTCTGCCCTATCAACTGTCGATGGTAC
GTGATATGCCTACCATGGTTGTAACGGGTAACGGGGAATCAGGGTTCGATTCCGGAGAGG
GAGCATGAGAAACGGCTACCACATCC
>HOIR5KG01ALF3E__(reversed) rank=0007060 x=127.0 y=552.0 length=444
CAAAGATTAAGCCATGCATGTCTAAGTACATACTTTTACATGGTGAAACCGCGAATGGCT
CATTAAATCAGTTATGGTTCCTTAGATCGTACAATCCTACTTGGATAACTGTGGTAATTC
TAGAGCTAATACATGAAACTGACGCTCCGACCCTCTGGGAAAGAGCGCGTTTATTAGAAC
AAGACCAGTCGGGGTTCTGCCCCGTACGATTGGTGATACTGGATAACTTTGTGCAGATCG
CACGGCCTCGCGCCGGCGACGTATCTTTCAAATGTCTGCCCTATCAACTGTCGATGGTAC
GTGATATGCCTACCATGGTTGTAACGGGTAACGGGGAATCAGGGTTCGATTCCGGAGAGG
GAGCATGAGAAACGGCTACCACATCC
>HOIR5KG01ATJAN__(reversed) rank=0007062 x=219.5 y=1117.0 length=444
CAAAGATTAAGCCATGCATGTCTAAGTACATACTTTTACATGGTGAAACCGCGAATGGCT
CATTAAATCAGTTATGGTTCCTTAGATCGTACAATCCTACTTGGATAACTGTGGTAATTC
TAGAGCTAATACATGAAACTGACGCTCCGACCCTCTGGGAAAGAGCGCGTTTATTAGAAC
AAGACCAGTCGGGGTTCTGCCCCGTACGATTGGTGATACTGGATAACTTTGTGCAGATCG
CACGGCCTCGCGCCGGCGACGTATCTTTCAAATGTCTGCCCTATCAACTGTCGATGGTAC
GTGATATGCCTACCATGGTTGTAACGGGTAACGGGGAATCAGGGTTCGATTCCGGAGAGG
GAGCATGAGAAACGGCTACCACATCC
>HOIR5KG01A18F3__(reversed) rank=0007092 x=318.5 y=1457.0 length=444
CAAAGATTAAGCCATGCATGTCTAAGTACATACTTTTACATGGTGAAACCGCGAATGGCT
CATTAAATCAGTTATGGTTCCTTAGATCGTACAATCCTACTTGGATAACTGTGGTAATTC
TAGAGCTAATACATGAAACTGACGCTCCGACCCTCTGGGAAAGAGCGCGTTTATTAGAAC
AAGACCAGTCGGGGTTCTGCCCCGTACGATTGGTGATACTGGATAACTTTGTGCAGATCG
CACGGCCTCGCGCCGGCGACGTATCTTTCAAATGTCTGCCCTATCAACTGTCGATGGTAC
GTGATATGCCTACCATGGTTGTAACGGGTAACGGGGAATCAGGGTTCGATTCCGGAGAGG
GAGCATGAGAAACGGCTACCACATCC
>HOIR5KG01BPUH8__(reversed) rank=0007139 x=587.0 y=1310.0 length=444
CAAAGATTAAGCCATGCATGTCTAAGTACATACTTTTACATGGTGAAACCGCGAATGGCT
CATTAAATCAGTTATGGTTCCTTAGATCGTACAATCCTACTTGGATAACTGTGGTAATTC
TAGAGCTAATACATGAAACTGACGCTCCGACCCTCTGGGAAAGAGCGCGTTTATTAGAAC
AAGACCAGTCGGGGTTCTGCCCCGTACGATTGGTGATACTGGATAACTTTGTGCAGATCG
CACGGCCTCGCGCCGGCGACGTATCTTTCAAATGTCTGCCCTATCAACTGTCGATGGTAC
GTGATATGCCTACCATGGTTGTAACGGGTAACGGGGAATCAGGGTTCGATTCCGGAGAGG
GAGCATGAGAAACGGCTACCACATCC
>HOIR5KG01BDQWO__(reversed) rank=0007140 x=449.5 y=2022.0 length=444
CAAAGATTAAGCCATGCATGTCTAAGTACATACTTTTACATGGTGAAACCGCGAATGGCT
CATTAAATCAGTTATGGTTCCTTAGATCGTACAATCCTACTTGGATAACTGTGGTAATTC
TAGAGCTAATACATGAAACTGACGCTCCGACCCTCTGGGAAAGAGCGCGTTTATTAGAAC
AAGACCAGTCGGGGTTCTGCCCCGTACGATTGGTGATACTGGATAACTTTGTGCAGATCG
CACGGCCTCGCGCCGGCGACGTATCTTTCAAATGTCTGCCCTATCAACTGTCGATGGTAC
GTGATATGCCTACCATGGTTGTAACGGGTAACGGGGAATCAGGGTTCGATTCCGGAGAGG
GAGCATGAGAAACGGCTACCACATCC
>HOIR5KG01AA0HK__(reversed) rank=0007159 x=8.0 y=1190.0 length=444
CAAAGATTAAGCCATGCATGTCTAAGTACATACTTTTACATGGTGAAACCGCGAATGGCT
CATTAAATCAGTTATGGTTCCTTAGATCGTACAATCCTACTTGGATAACTGTGGTAATTC
TAGAGCTAATACATGAAACTGACGCTCCGACCCTCTGGGAAAGAGCGCGTTTATTAGAAC
AAGACCAGTCGGGGTTCTGCCCCGTACGATTGGTGATACTGGATAACTTTGTGCAGATCG
CACGGCCTCGCGCCGGCGACGTATCTTTCAAATGTCTGCCCTATCAACTGTCGATGGTAC
GTGATATGCCTACCATGGTTGTAACGGGTAACGGGGAATCAGGGTTCGATTCCGGAGAGG
GAGCATGAGAAACGGCTACCACATCC
>HOIR5KG01ALZ06__(reversed) rank=0007184 x=133.0 y=1816.5 length=444
CAAAGATTAAGCCATGCATGTCTAAGTACATACTTTTACATGGTGAAACCGCGAATGGCT
CATTAAATCAGTTATGGTTCCTTAGATCGTACAATCCTACTTGGATAACTGTGGTAATTC
TAGAGCTAATACATGAAACTGACGCTCCGACCCTCTGGGAAAGAGCGCGTTTATTAGAAC
AAGACCAGTCGGGGTTCTGCCCCGTACGATTGGTGATACTGGATAACTTTGTGCAGATCG
CACGGCCTCGCGCCGGCGACGTATCTTTCAAATGTCTGCCCTATCAACTGTCGATGGTAC
GTGATATGCCTACCATGGTTGTAACGGGTAACGGGGAATCAGGGTTCGATTCCGGAGAGG
GAGCATGAGAAACGGCTACCACATCC
>HOIR5KG01BDS80__(reversed) rank=0007266 x=450.0 y=962.0 length=444
CAAAGATTAAGCCATGCATGTCTAAGTACATACTTTTACATGGTGAAACCGCGAATGGCT
CATTAAATCAGTTATGGTTCCTTAGATCGTACAATCCTACTTGGATAACTGTGGTAATTC
TAGAGCTAATACATGAAACTGACGCTCCGACCCTCTGGGAAAGAGCGCGTTTATTAGAAC
AAGACCAGTCGGGGTTCTGCCCCGTACGATTGGTGATACTGGATAACTTTGTGCAGATCG
CACGGCCTCGCGCCGGCGACGTATCTTTCAAATGTCTGCCCTATCAACTGTCGATGGTAC
GTGATATGCCTACCATGGTTGTAACGGGTAACGGGGAATCAGGGTTCGATTCCGGAGAGG
GAGCATGAGAAACGGCTACCACATCC
>HOIR5KG01A8F4J__(reversed) rank=0007430 x=389.0 y=529.5 length=444
CAAAGATTAAGCCATGCATGTCTAAGTACATACTTTTACATGGTGAAACCGCGAATGGCT
CATTAAATCAGTTATGGTTCCTTAGATCGTACAATCCTACTTGGATAACTGTGGTAATTC
TAGAGCTAATACATGAAACTGACGCTCCGACCCTCTGGGAAAGAGCGCGTTTATTAGAAC
AAGACCAGTCGGGGTTCTGCCCCGTACGATTGGTGATACTGGATAACTTTGTGCAGATCG
CACGGCCTCGCGCCGGCGACGTATCTTTCAAATGTCTGCCCTATCAACTGTCGATGGTAC
GTGATATGCCTACCATGGTTGTAACGGGTAACGGGGAATCAGGGTTCGATTCCGGAGAGG
GAGCATGAGAAACGGCTACCACATCC
>HOIR5KG01AHSBV__(reversed) rank=0007448 x=85.0 y=1817.0 length=444
CAAAGATTAAGCCATGCATGTCTAAGTACATACTTTTACATGGTGAAACCGCGAATGGCT
CATTAAATCAGTTATGGTTCCTTAGATCGTACAATCCTACTTGGATAACTGTGGTAATTC
TAGAGCTAATACATGAAACTGACGCTCCGACCCTCTGGGAAAGAGCGCGTTTATTAGAAC
AAGACCAGTCGGGGTTCTGCCCCGTACGATTGGTGATACTGGATAACTTTGTGCAGATCG
CACGGCCTCGCGCCGGCGACGTATCTTTCAAATGTCTGCCCTATCAACTGTCGATGGTAC
GTGATATGCCTACCATGGTTGTAACGGGTAACGGGGAATCAGGGTTCGATTCCGGAGAGG
GAGCATGAGAAACGGCTACCACATCC
>HOIR5KG01AG8JL__(reversed) rank=0007571 x=79.0 y=751.0 length=444
CAAAGATTAAGCCATGCATGTCTAAGTACATACTTTTACATGGTGAAACCGCGAATGGCT
CATTAAATCAGTTATGGTTCCTTAGATCGTACAATCCTACTTGGATAACTGTGGTAATTC
TAGAGCTAATACATGAAACTGACGCTCCGACCCTCTGGGAAAGAGCGCGTTTATTAGAAC
AAGACCAGTCGGGGTTCTGCCCCGTACGATTGGTGATACTGGATAACTTTGTGCAGATCG
CACGGCCTCGCGCCGGCGACGTATCTTTCAAATGTCTGCCCTATCAACTGTCGATGGTAC
GTGATATGCCTACCATGGTTGTAACGGGTAACGGGGAATCAGGGTTCGATTCCGGAGAGG
GAGCATGAGAAACGGCTACCACATCC
>HOIR5KG01AAQDC__(reversed) rank=0007588 x=5.5 y=366.0 length=444
CAAAGATTAAGCCATGCATGTCTAAGTACATACTTTTACATGGTGAAACCGCGAATGGCT
CATTAAATCAGTTATGGTTCCTTAGATCGTACAATCCTACTTGGATAACTGTGGTAATTC
TAGAGCTAATACATGAAACTGACGCTCCGACCCTCTGGGAAAGAGCGCGTTTATTAGAAC
AAGACCAGTCGGGGTTCTGCCCCGTACGATTGGTGATACTGGATAACTTTGTGCAGATCG
CACGGCCTCGCGCCGGCGACGTATCTTTCAAATGTCTGCCCTATCAACTGTCGATGGTAC
GTGATATGCCTACCATGGTTGTAACGGGTAACGGGGAATCAGGGTTCGATTCCGGAGAGG
GAGCATGAGAAACGGCTACCACATCC
>HOIR5KG01AWIU9__(reversed) rank=0007639 x=253.0 y=1267.5 length=444
CAAAGATTAAGCCATGCATGTCTAAGTACATACTTTTACATGGTGAAACCGCGAATGGCT
CATTAAATCAGTTATGGTTCCTTAGATCGTACAATCCTACTTGGATAACTGTGGTAATTC
TAGAGCTAATACATGAAACTGACGCTCCGACCCTCTGGGAAAGAGCGCGTTTATTAGAAC
AAGACCAGTCGGGGTTCTGCCCCGTACGATTGGTGATACTGGATAACTTTGTGCAGATCG
CACGGCCTCGCGCCGGCGACGTATCTTTCAAATGTCTGCCCTATCAACTGTCGATGGTAC
GTGATATGCCTACCATGGTTGTAACGGGTAACGGGGAATCAGGGTTCGATTCCGGAGAGG
GAGCATGAGAAACGGCTACCACATCC
>HOIR5KG01AU7JC__(reversed) rank=0007680 x=238.0 y=1366.0 length=444
CAAAGATTAAGCCATGCATGTCTAAGTACATACTTTTACATGGTGAAACCGCGAATGGCT
CATTAAATCAGTTATGGTTCCTTAGATCGTACAATCCTACTTGGATAACTGTGGTAATTC
TAGAGCTAATACATGAAACTGACGCTCCGACCCTCTGGGAAAGAGCGCGTTTATTAGAAC
AAGACCAGTCGGGGTTCTGCCCCGTACGATTGGTGATACTGGATAACTTTGTGCAGATCG
CACGGCCTCGCGCCGGCGACGTATCTTTCAAATGTCTGCCCTATCAACTGTCGATGGTAC
GTGATATGCCTACCATGGTTGTAACGGGTAACGGGGAATCAGGGTTCGATTCCGGAGAGG
GAGCATGAGAAACGGCTACCACATCC
>HOIR5KG01A0P5V__(reversed) rank=0007718 x=301.0 y=737.0 length=444
CAAAGATTAAGCCATGCATGTCTAAGTACATACTTTTACATGGTGAAACCGCGAATGGCT
CATTAAATCAGTTATGGTTCCTTAGATCGTACAATCCTACTTGGATAACTGTGGTAATTC
TAGAGCTAATACATGAAACTGACGCTCCGACCCTCTGGGAAAGAGCGCGTTTATTAGAAC
AAGACCAGTCGGGGTTCTGCCCCGTACGATTGGTGATACTGGATAACTTTGTGCAGATCG
CACGGCCTCGCGCCGGCGACGTATCTTTCAAATGTCTGCCCTATCAACTGTCGATGGTAC
GTGATATGCCTACCATGGTTGTAACGGGTAACGGGGAATCAGGGTTCGATTCCGGAGAGG
GAGCATGAGAAACGGCTACCACATCC
>HOIR5KG01A0A7P__(reversed) rank=0007912 x=296.0 y=1843.0 length=444
CAAAGATTAAGCCATGCATGTCTAAGTACATACTTTTACATGGTGAAACCGCGAATGGCT
CATTAAATCAGTTATGGTTCCTTAGATCGTACAATCCTACTTGGATAACTGTGGTAATTC
TAGAGCTAATACATGAAACTGACGCTCCGACCCTCTGGGAAAGAGCGCGTTTATTAGAAC
AAGACCAGTCGGGGTTCTGCCCCGTACGATTGGTGATACTGGATAACTTTGTGCAGATCG
CACGGCCTCGCGCCGGCGACGTATCTTTCAAATGTCTGCCCTATCAACTGTCGATGGTAC
GTGATATGCCTACCATGGTTGTAACGGGTAACGGGGAATCAGGGTTCGATTCCGGAGAGG
GAGCATGAGAAACGGCTACCACATCC
>HOIR5KG01BSTWS__(reversed) rank=0007962 x=621.0 y=1242.0 length=444
CAAAGATTAAGCCATGCATGTCTAAGTACATACTTTTACATGGTGAAACCGCGAATGGCT
CATTAAATCAGTTATGGTTCCTTAGATCGTACAATCCTACTTGGATAACTGTGGTAATTC
TAGAGCTAATACATGAAACTGACGCTCCGACCCTCTGGGAAAGAGCGCGTTTATTAGAAC
AAGACCAGTCGGGGTTCTGCCCCGTACGATTGGTGATACTGGATAACTTTGTGCAGATCG
CACGGCCTCGCGCCGGCGACGTATCTTTCAAATGTCTGCCCTATCAACTGTCGATGGTAC
GTGATATGCCTACCATGGTTGTAACGGGTAACGGGGAATCAGGGTTCGATTCCGGAGAGG
GAGCATGAGAAACGGCTACCACATCC
>HOIR5KG01AWUP7__(reversed) rank=0007975 x=257.5 y=253.0 length=444
CAAAGATTAAGCCATGCATGTCTAAGTACATACTTTTACATGGTGAAACCGCGAATGGCT
CATTAAATCAGTTATGGTTCCTTAGATCGTACAATCCTACTTGGATAACTGTGGTAATTC
TAGAGCTAATACATGAAACTGACGCTCCGACCCTCTGGGAAAGAGCGCGTTTATTAGAAC
AAGACCAGTCGGGGTTCTGCCCCGTACGATTGGTGATACTGGATAACTTTGTGCAGATCG
CACGGCCTCGCGCCGGCGACGTATCTTTCAAATGTCTGCCCTATCAACTGTCGATGGTAC
GTGATATGCCTACCATGGTTGTAACGGGTAACGGGGAATCAGGGTTCGATTCCGGAGAGG
GAGCATGAGAAACGGCTACCACATCC
>HOIR5KG01BUQJT__(reversed) rank=0008048 x=643.0 y=87.5 length=444
CAAAGATTAAGCCATGCATGTCTAAGTACATACTTTTACATGGTGAAACCGCGAATGGCT
CATTAAATCAGTTATGGTTCCTTAGATCGTACAATCCTACTTGGATAACTGTGGTAATTC
TAGAGCTAATACATGAAACTGACGCTCCGACCCTCTGGGAAAGAGCGCGTTTATTAGAAC
AAGACCAGTCGGGGTTCTGCCCCGTACGATTGGTGATACTGGATAACTTTGTGCAGATCG
CACGGCCTCGCGCCGGCGACGTATCTTTCAAATGTCTGCCCTATCAACTGTCGATGGTAC
GTGATATGCCTACCATGGTTGTAACGGGTAACGGGGAATCAGGGTTCGATTCCGGAGAGG
GAGCATGAGAAACGGCTACCACATCC
>HOIR5KG01AJVSX__(reversed) rank=0008051 x=109.0 y=1327.0 length=444
CAAAGATTAAGCCATGCATGTCTAAGTACATACTTTTACATGGTGAAACCGCGAATGGCT
CATTAAATCAGTTATGGTTCCTTAGATCGTACAATCCTACTTGGATAACTGTGGTAATTC
TAGAGCTAATACATGAAACTGACGCTCCGACCCTCTGGGAAAGAGCGCGTTTATTAGAAC
AAGACCAGTCGGGGTTCTGCCCCGTACGATTGGTGATACTGGATAACTTTGTGCAGATCG
CACGGCCTCGCGCCGGCGACGTATCTTTCAAATGTCTGCCCTATCAACTGTCGATGGTAC
GTGATATGCCTACCATGGTTGTAACGGGTAACGGGGAATCAGGGTTCGATTCCGGAGAGG
GAGCATGAGAAACGGCTACCACATCC
>HOIR5KG01ASG3N__(reversed) rank=0008178 x=207.5 y=769.0 length=444
CAAAGATTAAGCCATGCATGTCTAAGTACATACTTTTACATGGTGAAACCGCGAATGGCT
CATTAAATCAGTTATGGTTCCTTAGATCGTACAATCCTACTTGGATAACTGTGGTAATTC
TAGAGCTAATACATGAAACTGACGCTCCGACCCTCTGGGAAAGAGCGCGTTTATTAGAAC
AAGACCAGTCGGGGTTCTGCCCCGTACGATTGGTGATACTGGATAACTTTGTGCAGATCG
CACGGCCTCGCGCCGGCGACGTATCTTTCAAATGTCTGCCCTATCAACTGTCGATGGTAC
GTGATATGCCTACCATGGTTGTAACGGGTAACGGGGAATCAGGGTTCGATTCCGGAGAGG
GAGCATGAGAAACGGCTACCACATCC
>HOIR5KG01AUTY0__(reversed) rank=0008183 x=234.0 y=170.0 length=444
CAAAGATTAAGCCATGCATGTCTAAGTACATACTTTTACATGGTGAAACCGCGAATGGCT
CATTAAATCAGTTATGGTTCCTTAGATCGTACAATCCTACTTGGATAACTGTGGTAATTC
TAGAGCTAATACATGAAACTGACGCTCCGACCCTCTGGGAAAGAGCGCGTTTATTAGAAC
AAGACCAGTCGGGGTTCTGCCCCGTACGATTGGTGATACTGGATAACTTTGTGCAGATCG
CACGGCCTCGCGCCGGCGACGTATCTTTCAAATGTCTGCCCTATCAACTGTCGATGGTAC
GTGATATGCCTACCATGGTTGTAACGGGTAACGGGGAATCAGGGTTCGATTCCGGAGAGG
GAGCATGAGAAACGGCTACCACATCC
>HOIR5KG01BZW5C__(reversed) rank=0008281 x=702.0 y=254.0 length=444
CAAAGATTAAGCCATGCATGTCTAAGTACATACTTTTACATGGTGAAACCGCGAATGGCT
CATTAAATCAGTTATGGTTCCTTAGATCGTACAATCCTACTTGGATAACTGTGGTAATTC
TAGAGCTAATACATGAAACTGACGCTCCGACCCTCTGGGAAAGAGCGCGTTTATTAGAAC
AAGACCAGTCGGGGTTCTGCCCCGTACGATTGGTGATACTGGATAACTTTGTGCAGATCG
CACGGCCTCGCGCCGGCGACGTATCTTTCAAATGTCTGCCCTATCAACTGTCGATGGTAC
GTGATATGCCTACCATGGTTGTAACGGGTAACGGGGAATCAGGGTTCGATTCCGGAGAGG
GAGCATGAGAAACGGCTACCACATCC
>HOIR5KG01BN6P6__(reversed) rank=0008300 x=568.0 y=1660.0 length=444
CAAAGATTAAGCCATGCATGTCTAAGTACATACTTTTACATGGTGAAACCGCGAATGGCT
CATTAAATCAGTTATGGTTCCTTAGATCGTACAATCCTACTTGGATAACTGTGGTAATTC
TAGAGCTAATACATGAAACTGACGCTCCGACCCTCTGGGAAAGAGCGCGTTTATTAGAAC
AAGACCAGTCGGGGTTCTGCCCCGTACGATTGGTGATACTGGATAACTTTGTGCAGATCG
CACGGCCTCGCGCCGGCGACGTATCTTTCAAATGTCTGCCCTATCAACTGTCGATGGTAC
GTGATATGCCTACCATGGTTGTAACGGGTAACGGGGAATCAGGGTTCGATTCCGGAGAGG
GAGCATGAGAAACGGCTACCACATCC
>HOIR5KG01AGJ63__(reversed) rank=0008313 x=71.0 y=1965.5 length=444
CAAAGATTAAGCCATGCATGTCTAAGTACATACTTTTACATGGTGAAACCGCGAATGGCT
CATTAAATCAGTTATGGTTCCTTAGATCGTACAATCCTACTTGGATAACTGTGGTAATTC
TAGAGCTAATACATGAAACTGACGCTCCGACCCTCTGGGAAAGAGCGCGTTTATTAGAAC
AAGACCAGTCGGGGTTCTGCCCCGTACGATTGGTGATACTGGATAACTTTGTGCAGATCG
CACGGCCTCGCGCCGGCGACGTATCTTTCAAATGTCTGCCCTATCAACTGTCGATGGTAC
GTGATATGCCTACCATGGTTGTAACGGGTAACGGGGAATCAGGGTTCGATTCCGGAGAGG
GAGCATGAGAAACGGCTACCACATCC
>HOIR5KG01AT1GA__(reversed) rank=0008325 x=225.5 y=72.0 length=444
CAAAGATTAAGCCATGCATGTCTAAGTACATACTTTTACATGGTGAAACCGCGAATGGCT
CATTAAATCAGTTATGGTTCCTTAGATCGTACAATCCTACTTGGATAACTGTGGTAATTC
TAGAGCTAATACATGAAACTGACGCTCCGACCCTCTGGGAAAGAGCGCGTTTATTAGAAC
AAGACCAGTCGGGGTTCTGCCCCGTACGATTGGTGATACTGGATAACTTTGTGCAGATCG
CACGGCCTCGCGCCGGCGACGTATCTTTCAAATGTCTGCCCTATCAACTGTCGATGGTAC
GTGATATGCCTACCATGGTTGTAACGGGTAACGGGGAATCAGGGTTCGATTCCGGAGAGG
GAGCATGAGAAACGGCTACCACATCC
>HOIR5KG01AQDM7__(reversed) rank=0008365 x=183.5 y=1281.0 length=444
CAAAGATTAAGCCATGCATGTCTAAGTACATACTTTTACATGGTGAAACCGCGAATGGCT
CATTAAATCAGTTATGGTTCCTTAGATCGTACAATCCTACTTGGATAACTGTGGTAATTC
TAGAGCTAATACATGAAACTGACGCTCCGACCCTCTGGGAAAGAGCGCGTTTATTAGAAC
AAGACCAGTCGGGGTTCTGCCCCGTACGATTGGTGATACTGGATAACTTTGTGCAGATCG
CACGGCCTCGCGCCGGCGACGTATCTTTCAAATGTCTGCCCTATCAACTGTCGATGGTAC
GTGATATGCCTACCATGGTTGTAACGGGTAACGGGGAATCAGGGTTCGATTCCGGAGAGG
GAGCATGAGAAACGGCTACCACATCC
>HOIR5KG01BRX60__(reversed) rank=0008398 x=611.5 y=1098.5 length=444
CAAAGATTAAGCCATGCATGTCTAAGTACATACTTTTACATGGTGAAACCGCGAATGGCT
CATTAAATCAGTTATGGTTCCTTAGATCGTACAATCCTACTTGGATAACTGTGGTAATTC
TAGAGCTAATACATGAAACTGACGCTCCGACCCTCTGGGAAAGAGCGCGTTTATTAGAAC
AAGACCAGTCGGGGTTCTGCCCCGTACGATTGGTGATACTGGATAACTTTGTGCAGATCG
CACGGCCTCGCGCCGGCGACGTATCTTTCAAATGTCTGCCCTATCAACTGTCGATGGTAC
GTGATATGCCTACCATGGTTGTAACGGGTAACGGGGAATCAGGGTTCGATTCCGGAGAGG
GAGCATGAGAAACGGCTACCACATCC
>HOIR5KG01A375A__(reversed) rank=0008440 x=341.0 y=172.0 length=444
CAAAGATTAAGCCATGCATGTCTAAGTACATACTTTTACATGGTGAAACCGCGAATGGCT
CATTAAATCAGTTATGGTTCCTTAGATCGTACAATCCTACTTGGATAACTGTGGTAATTC
TAGAGCTAATACATGAAACTGACGCTCCGACCCTCTGGGAAAGAGCGCGTTTATTAGAAC
AAGACCAGTCGGGGTTCTGCCCCGTACGATTGGTGATACTGGATAACTTTGTGCAGATCG
CACGGCCTCGCGCCGGCGACGTATCTTTCAAATGTCTGCCCTATCAACTGTCGATGGTAC
GTGATATGCCTACCATGGTTGTAACGGGTAACGGGGAATCAGGGTTCGATTCCGGAGAGG
GAGCATGAGAAACGGCTACCACATCC
>HOIR5KG01AJUSK__(reversed) rank=0008452 x=109.5 y=18.0 length=444
CAAAGATTAAGCCATGCATGTCTAAGTACATACTTTTACATGGTGAAACCGCGAATGGCT
CATTAAATCAGTTATGGTTCCTTAGATCGTACAATCCTACTTGGATAACTGTGGTAATTC
TAGAGCTAATACATGAAACTGACGCTCCGACCCTCTGGGAAAGAGCGCGTTTATTAGAAC
AAGACCAGTCGGGGTTCTGCCCCGTACGATTGGTGATACTGGATAACTTTGTGCAGATCG
CACGGCCTCGCGCCGGCGACGTATCTTTCAAATGTCTGCCCTATCAACTGTCGATGGTAC
GTGATATGCCTACCATGGTTGTAACGGGTAACGGGGAATCAGGGTTCGATTCCGGAGAGG
GAGCATGAGAAACGGCTACCACATCC
>HOIR5KG01AGMHP__(reversed) rank=0008504 x=72.5 y=843.0 length=444
CAAAGATTAAGCCATGCATGTCTAAGTACATACTTTTACATGGTGAAACCGCGAATGGCT
CATTAAATCAGTTATGGTTCCTTAGATCGTACAATCCTACTTGGATAACTGTGGTAATTC
TAGAGCTAATACATGAAACTGACGCTCCGACCCTCTGGGAAAGAGCGCGTTTATTAGAAC
AAGACCAGTCGGGGTTCTGCCCCGTACGATTGGTGATACTGGATAACTTTGTGCAGATCG
CACGGCCTCGCGCCGGCGACGTATCTTTCAAATGTCTGCCCTATCAACTGTCGATGGTAC
GTGATATGCCTACCATGGTTGTAACGGGTAACGGGGAATCAGGGTTCGATTCCGGAGAGG
GAGCATGAGAAACGGCTACCACATCC
>HOIR5KG01AGSBD__(reversed) rank=0008515 x=74.0 y=199.0 length=444
CAAAGATTAAGCCATGCATGTCTAAGTACATACTTTTACATGGTGAAACCGCGAATGGCT
CATTAAATCAGTTATGGTTCCTTAGATCGTACAATCCTACTTGGATAACTGTGGTAATTC
TAGAGCTAATACATGAAACTGACGCTCCGACCCTCTGGGAAAGAGCGCGTTTATTAGAAC
AAGACCAGTCGGGGTTCTGCCCCGTACGATTGGTGATACTGGATAACTTTGTGCAGATCG
CACGGCCTCGCGCCGGCGACGTATCTTTCAAATGTCTGCCCTATCAACTGTCGATGGTAC
GTGATATGCCTACCATGGTTGTAACGGGTAACGGGGAATCAGGGTTCGATTCCGGAGAGG
GAGCATGAGAAACGGCTACCACATCC
>HOIR5KG01AVDOW__(reversed) rank=0008535 x=240.0 y=1150.5 length=444
CAAAGATTAAGCCATGCATGTCTAAGTACATACTTTTACATGGTGAAACCGCGAATGGCT
CATTAAATCAGTTATGGTTCCTTAGATCGTACAATCCTACTTGGATAACTGTGGTAATTC
TAGAGCTAATACATGAAACTGACGCTCCGACCCTCTGGGAAAGAGCGCGTTTATTAGAAC
AAGACCAGTCGGGGTTCTGCCCCGTACGATTGGTGATACTGGATAACTTTGTGCAGATCG
CACGGCCTCGCGCCGGCGACGTATCTTTCAAATGTCTGCCCTATCAACTGTCGATGGTAC
GTGATATGCCTACCATGGTTGTAACGGGTAACGGGGAATCAGGGTTCGATTCCGGAGAGG
GAGCATGAGAAACGGCTACCACATCC
>HOIR5KG01A64IN__(reversed) rank=0008548 x=374.0 y=269.0 length=444
CAAAGATTAAGCCATGCATGTCTAAGTACATACTTTTACATGGTGAAACCGCGAATGGCT
CATTAAATCAGTTATGGTTCCTTAGATCGTACAATCCTACTTGGATAACTGTGGTAATTC
TAGAGCTAATACATGAAACTGACGCTCCGACCCTCTGGGAAAGAGCGCGTTTATTAGAAC
AAGACCAGTCGGGGTTCTGCCCCGTACGATTGGTGATACTGGATAACTTTGTGCAGATCG
CACGGCCTCGCGCCGGCGACGTATCTTTCAAATGTCTGCCCTATCAACTGTCGATGGTAC
GTGATATGCCTACCATGGTTGTAACGGGTAACGGGGAATCAGGGTTCGATTCCGGAGAGG
GAGCATGAGAAACGGCTACCACATCC
>HOIR5KG01BXZ7C__(reversed) rank=0008599 x=680.0 y=1014.0 length=444
CAAAGATTAAGCCATGCATGTCTAAGTACATACTTTTACATGGTGAAACCGCGAATGGCT
CATTAAATCAGTTATGGTTCCTTAGATCGTACAATCCTACTTGGATAACTGTGGTAATTC
TAGAGCTAATACATGAAACTGACGCTCCGACCCTCTGGGAAAGAGCGCGTTTATTAGAAC
AAGACCAGTCGGGGTTCTGCCCCGTACGATTGGTGATACTGGATAACTTTGTGCAGATCG
CACGGCCTCGCGCCGGCGACGTATCTTTCAAATGTCTGCCCTATCAACTGTCGATGGTAC
GTGATATGCCTACCATGGTTGTAACGGGTAACGGGGAATCAGGGTTCGATTCCGGAGAGG
GAGCATGAGAAACGGCTACCACATCC
>HOIR5KG01AD2P3__(reversed) rank=0008601 x=43.0 y=697.0 length=444
CAAAGATTAAGCCATGCATGTCTAAGTACATACTTTTACATGGTGAAACCGCGAATGGCT
CATTAAATCAGTTATGGTTCCTTAGATCGTACAATCCTACTTGGATAACTGTGGTAATTC
TAGAGCTAATACATGAAACTGACGCTCCGACCCTCTGGGAAAGAGCGCGTTTATTAGAAC
AAGACCAGTCGGGGTTCTGCCCCGTACGATTGGTGATACTGGATAACTTTGTGCAGATCG
CACGGCCTCGCGCCGGCGACGTATCTTTCAAATGTCTGCCCTATCAACTGTCGATGGTAC
GTGATATGCCTACCATGGTTGTAACGGGTAACGGGGAATCAGGGTTCGATTCCGGAGAGG
GAGCATGAGAAACGGCTACCACATCC
>HOIR5KG01AEMGU__(reversed) rank=0008619 x=49.5 y=1708.5 length=444
CAAAGATTAAGCCATGCATGTCTAAGTACATACTTTTACATGGTGAAACCGCGAATGGCT
CATTAAATCAGTTATGGTTCCTTAGATCGTACAATCCTACTTGGATAACTGTGGTAATTC
TAGAGCTAATACATGAAACTGACGCTCCGACCCTCTGGGAAAGAGCGCGTTTATTAGAAC
AAGACCAGTCGGGGTTCTGCCCCGTACGATTGGTGATACTGGATAACTTTGTGCAGATCG
CACGGCCTCGCGCCGGCGACGTATCTTTCAAATGTCTGCCCTATCAACTGTCGATGGTAC
GTGATATGCCTACCATGGTTGTAACGGGTAACGGGGAATCAGGGTTCGATTCCGGAGAGG
GAGCATGAGAAACGGCTACCACATCC
>HOIR5KG01BYSR4__(reversed) rank=0008621 x=689.5 y=1186.5 length=444
CAAAGATTAAGCCATGCATGTCTAAGTACATACTTTTACATGGTGAAACCGCGAATGGCT
CATTAAATCAGTTATGGTTCCTTAGATCGTACAATCCTACTTGGATAACTGTGGTAATTC
TAGAGCTAATACATGAAACTGACGCTCCGACCCTCTGGGAAAGAGCGCGTTTATTAGAAC
AAGACCAGTCGGGGTTCTGCCCCGTACGATTGGTGATACTGGATAACTTTGTGCAGATCG
CACGGCCTCGCGCCGGCGACGTATCTTTCAAATGTCTGCCCTATCAACTGTCGATGGTAC
GTGATATGCCTACCATGGTTGTAACGGGTAACGGGGAATCAGGGTTCGATTCCGGAGAGG
GAGCATGAGAAACGGCTACCACATCC
>HOIR5KG01ADW6E__(reversed) rank=0008657 x=41.0 y=1700.5 length=444
CAAAGATTAAGCCATGCATGTCTAAGTACATACTTTTACATGGTGAAACCGCGAATGGCT
CATTAAATCAGTTATGGTTCCTTAGATCGTACAATCCTACTTGGATAACTGTGGTAATTC
TAGAGCTAATACATGAAACTGACGCTCCGACCCTCTGGGAAAGAGCGCGTTTATTAGAAC
AAGACCAGTCGGGGTTCTGCCCCGTACGATTGGTGATACTGGATAACTTTGTGCAGATCG
CACGGCCTCGCGCCGGCGACGTATCTTTCAAATGTCTGCCCTATCAACTGTCGATGGTAC
GTGATATGCCTACCATGGTTGTAACGGGTAACGGGGAATCAGGGTTCGATTCCGGAGAGG
GAGCATGAGAAACGGCTACCACATCC
>HOIR5KG01A2EOV__(reversed) rank=0008677 x=320.0 y=1357.5 length=444
CAAAGATTAAGCCATGCATGTCTAAGTACATACTTTTACATGGTGAAACCGCGAATGGCT
CATTAAATCAGTTATGGTTCCTTAGATCGTACAATCCTACTTGGATAACTGTGGTAATTC
TAGAGCTAATACATGAAACTGACGCTCCGACCCTCTGGGAAAGAGCGCGTTTATTAGAAC
AAGACCAGTCGGGGTTCTGCCCCGTACGATTGGTGATACTGGATAACTTTGTGCAGATCG
CACGGCCTCGCGCCGGCGACGTATCTTTCAAATGTCTGCCCTATCAACTGTCGATGGTAC
GTGATATGCCTACCATGGTTGTAACGGGTAACGGGGAATCAGGGTTCGATTCCGGAGAGG
GAGCATGAGAAACGGCTACCACATCC
>HOIR5KG01BDJJD__(reversed) rank=0008706 x=447.0 y=663.0 length=444
CAAAGATTAAGCCATGCATGTCTAAGTACATACTTTTACATGGTGAAACCGCGAATGGCT
CATTAAATCAGTTATGGTTCCTTAGATCGTACAATCCTACTTGGATAACTGTGGTAATTC
TAGAGCTAATACATGAAACTGACGCTCCGACCCTCTGGGAAAGAGCGCGTTTATTAGAAC
AAGACCAGTCGGGGTTCTGCCCCGTACGATTGGTGATACTGGATAACTTTGTGCAGATCG
CACGGCCTCGCGCCGGCGACGTATCTTTCAAATGTCTGCCCTATCAACTGTCGATGGTAC
GTGATATGCCTACCATGGTTGTAACGGGTAACGGGGAATCAGGGTTCGATTCCGGAGAGG
GAGCATGAGAAACGGCTACCACATCC
>HOIR5KG01A7UOZ__(reversed) rank=0008709 x=382.0 y=1425.0 length=444
CAAAGATTAAGCCATGCATGTCTAAGTACATACTTTTACATGGTGAAACCGCGAATGGCT
CATTAAATCAGTTATGGTTCCTTAGATCGTACAATCCTACTTGGATAACTGTGGTAATTC
TAGAGCTAATACATGAAACTGACGCTCCGACCCTCTGGGAAAGAGCGCGTTTATTAGAAC
AAGACCAGTCGGGGTTCTGCCCCGTACGATTGGTGATACTGGATAACTTTGTGCAGATCG
CACGGCCTCGCGCCGGCGACGTATCTTTCAAATGTCTGCCCTATCAACTGTCGATGGTAC
GTGATATGCCTACCATGGTTGTAACGGGTAACGGGGAATCAGGGTTCGATTCCGGAGAGG
GAGCATGAGAAACGGCTACCACATCC
>HOIR5KG01BXN95__(reversed) rank=0008716 x=676.0 y=1947.0 length=444
CAAAGATTAAGCCATGCATGTCTAAGTACATACTTTTACATGGTGAAACCGCGAATGGCT
CATTAAATCAGTTATGGTTCCTTAGATCGTACAATCCTACTTGGATAACTGTGGTAATTC
TAGAGCTAATACATGAAACTGACGCTCCGACCCTCTGGGAAAGAGCGCGTTTATTAGAAC
AAGACCAGTCGGGGTTCTGCCCCGTACGATTGGTGATACTGGATAACTTTGTGCAGATCG
CACGGCCTCGCGCCGGCGACGTATCTTTCAAATGTCTGCCCTATCAACTGTCGATGGTAC
GTGATATGCCTACCATGGTTGTAACGGGTAACGGGGAATCAGGGTTCGATTCCGGAGAGG
GAGCATGAGAAACGGCTACCACATCC
>HOIR5KG01BHINK__(reversed) rank=0008756 x=492.0 y=1822.0 length=444
CAAAGATTAAGCCATGCATGTCTAAGTACATACTTTTACATGGTGAAACCGCGAATGGCT
CATTAAATCAGTTATGGTTCCTTAGATCGTACAATCCTACTTGGATAACTGTGGTAATTC
TAGAGCTAATACATGAAACTGACGCTCCGACCCTCTGGGAAAGAGCGCGTTTATTAGAAC
AAGACCAGTCGGGGTTCTGCCCCGTACGATTGGTGATACTGGATAACTTTGTGCAGATCG
CACGGCCTCGCGCCGGCGACGTATCTTTCAAATGTCTGCCCTATCAACTGTCGATGGTAC
GTGATATGCCTACCATGGTTGTAACGGGTAACGGGGAATCAGGGTTCGATTCCGGAGAGG
GAGCATGAGAAACGGCTACCACATCC
>HOIR5KG01BNA23__(reversed) rank=0008842 x=558.0 y=1613.0 length=444
CAAAGATTAAGCCATGCATGTCTAAGTACATACTTTTACATGGTGAAACCGCGAATGGCT
CATTAAATCAGTTATGGTTCCTTAGATCGTACAATCCTACTTGGATAACTGTGGTAATTC
TAGAGCTAATACATGAAACTGACGCTCCGACCCTCTGGGAAAGAGCGCGTTTATTAGAAC
AAGACCAGTCGGGGTTCTGCCCCGTACGATTGGTGATACTGGATAACTTTGTGCAGATCG
CACGGCCTCGCGCCGGCGACGTATCTTTCAAATGTCTGCCCTATCAACTGTCGATGGTAC
GTGATATGCCTACCATGGTTGTAACGGGTAACGGGGAATCAGGGTTCGATTCCGGAGAGG
GAGCATGAGAAACGGCTACCACATCC
>HOIR5KG01BWCLM__(reversed) rank=0008857 x=661.0 y=1592.5 length=444
CAAAGATTAAGCCATGCATGTCTAAGTACATACTTTTACATGGTGAAACCGCGAATGGCT
CATTAAATCAGTTATGGTTCCTTAGATCGTACAATCCTACTTGGATAACTGTGGTAATTC
TAGAGCTAATACATGAAACTGACGCTCCGACCCTCTGGGAAAGAGCGCGTTTATTAGAAC
AAGACCAGTCGGGGTTCTGCCCCGTACGATTGGTGATACTGGATAACTTTGTGCAGATCG
CACGGCCTCGCGCCGGCGACGTATCTTTCAAATGTCTGCCCTATCAACTGTCGATGGTAC
GTGATATGCCTACCATGGTTGTAACGGGTAACGGGGAATCAGGGTTCGATTCCGGAGAGG
GAGCATGAGAAACGGCTACCACATCC
>HOIR5KG01A2OBA__(reversed) rank=0008868 x=323.0 y=1540.0 length=444
CAAAGATTAAGCCATGCATGTCTAAGTACATACTTTTACATGGTGAAACCGCGAATGGCT
CATTAAATCAGTTATGGTTCCTTAGATCGTACAATCCTACTTGGATAACTGTGGTAATTC
TAGAGCTAATACATGAAACTGACGCTCCGACCCTCTGGGAAAGAGCGCGTTTATTAGAAC
AAGACCAGTCGGGGTTCTGCCCCGTACGATTGGTGATACTGGATAACTTTGTGCAGATCG
CACGGCCTCGCGCCGGCGACGTATCTTTCAAATGTCTGCCCTATCAACTGTCGATGGTAC
GTGATATGCCTACCATGGTTGTAACGGGTAACGGGGAATCAGGGTTCGATTCCGGAGAGG
GAGCATGAGAAACGGCTACCACATCC
>HOIR5KG01AMYO7__(reversed) rank=0008889 x=144.0 y=1689.5 length=444
CAAAGATTAAGCCATGCATGTCTAAGTACATACTTTTACATGGTGAAACCGCGAATGGCT
CATTAAATCAGTTATGGTTCCTTAGATCGTACAATCCTACTTGGATAACTGTGGTAATTC
TAGAGCTAATACATGAAACTGACGCTCCGACCCTCTGGGAAAGAGCGCGTTTATTAGAAC
AAGACCAGTCGGGGTTCTGCCCCGTACGATTGGTGATACTGGATAACTTTGTGCAGATCG
CACGGCCTCGCGCCGGCGACGTATCTTTCAAATGTCTGCCCTATCAACTGTCGATGGTAC
GTGATATGCCTACCATGGTTGTAACGGGTAACGGGGAATCAGGGTTCGATTCCGGAGAGG
GAGCATGAGAAACGGCTACCACATCC
>HOIR5KG01BR0RT__(reversed) rank=0008897 x=612.0 y=343.0 length=444
CAAAGATTAAGCCATGCATGTCTAAGTACATACTTTTACATGGTGAAACCGCGAATGGCT
CATTAAATCAGTTATGGTTCCTTAGATCGTACAATCCTACTTGGATAACTGTGGTAATTC
TAGAGCTAATACATGAAACTGACGCTCCGACCCTCTGGGAAAGAGCGCGTTTATTAGAAC
AAGACCAGTCGGGGTTCTGCCCCGTACGATTGGTGATACTGGATAACTTTGTGCAGATCG
CACGGCCTCGCGCCGGCGACGTATCTTTCAAATGTCTGCCCTATCAACTGTCGATGGTAC
GTGATATGCCTACCATGGTTGTAACGGGTAACGGGGAATCAGGGTTCGATTCCGGAGAGG
GAGCATGAGAAACGGCTACCACATCC
>HOIR5KG01A08QP__(reversed) rank=0008926 x=307.0 y=239.5 length=444
CAAAGATTAAGCCATGCATGTCTAAGTACATACTTTTACATGGTGAAACCGCGAATGGCT
CATTAAATCAGTTATGGTTCCTTAGATCGTACAATCCTACTTGGATAACTGTGGTAATTC
TAGAGCTAATACATGAAACTGACGCTCCGACCCTCTGGGAAAGAGCGCGTTTATTAGAAC
AAGACCAGTCGGGGTTCTGCCCCGTACGATTGGTGATACTGGATAACTTTGTGCAGATCG
CACGGCCTCGCGCCGGCGACGTATCTTTCAAATGTCTGCCCTATCAACTGTCGATGGTAC
GTGATATGCCTACCATGGTTGTAACGGGTAACGGGGAATCAGGGTTCGATTCCGGAGAGG
GAGCATGAGAAACGGCTACCACATCC
>HOIR5KG01BIC3Z__(reversed) rank=0008954 x=502.0 y=333.0 length=444
CAAAGATTAAGCCATGCATGTCTAAGTACATACTTTTACATGGTGAAACCGCGAATGGCT
CATTAAATCAGTTATGGTTCCTTAGATCGTACAATCCTACTTGGATAACTGTGGTAATTC
TAGAGCTAATACATGAAACTGACGCTCCGACCCTCTGGGAAAGAGCGCGTTTATTAGAAC
AAGACCAGTCGGGGTTCTGCCCCGTACGATTGGTGATACTGGATAACTTTGTGCAGATCG
CACGGCCTCGCGCCGGCGACGTATCTTTCAAATGTCTGCCCTATCAACTGTCGATGGTAC
GTGATATGCCTACCATGGTTGTAACGGGTAACGGGGAATCAGGGTTCGATTCCGGAGAGG
GAGCATGAGAAACGGCTACCACATCC
>HOIR5KG01AZREF__(reversed) rank=0008970 x=290.5 y=741.5 length=444
CAAAGATTAAGCCATGCATGTCTAAGTACATACTTTTACATGGTGAAACCGCGAATGGCT
CATTAAATCAGTTATGGTTCCTTAGATCGTACAATCCTACTTGGATAACTGTGGTAATTC
TAGAGCTAATACATGAAACTGACGCTCCGACCCTCTGGGAAAGAGCGCGTTTATTAGAAC
AAGACCAGTCGGGGTTCTGCCCCGTACGATTGGTGATACTGGATAACTTTGTGCAGATCG
CACGGCCTCGCGCCGGCGACGTATCTTTCAAATGTCTGCCCTATCAACTGTCGATGGTAC
GTGATATGCCTACCATGGTTGTAACGGGTAACGGGGAATCAGGGTTCGATTCCGGAGAGG
GAGCATGAGAAACGGCTACCACATCC
>HOIR5KG01AQ8CK__(reversed) rank=0008996 x=193.0 y=114.0 length=444
CAAAGATTAAGCCATGCATGTCTAAGTACATACTTTTACATGGTGAAACCGCGAATGGCT
CATTAAATCAGTTATGGTTCCTTAGATCGTACAATCCTACTTGGATAACTGTGGTAATTC
TAGAGCTAATACATGAAACTGACGCTCCGACCCTCTGGGAAAGAGCGCGTTTATTAGAAC
AAGACCAGTCGGGGTTCTGCCCCGTACGATTGGTGATACTGGATAACTTTGTGCAGATCG
CACGGCCTCGCGCCGGCGACGTATCTTTCAAATGTCTGCCCTATCAACTGTCGATGGTAC
GTGATATGCCTACCATGGTTGTAACGGGTAACGGGGAATCAGGGTTCGATTCCGGAGAGG
GAGCATGAGAAACGGCTACCACATCC
>HOIR5KG01B11B5__(reversed) rank=0009039 x=726.0 y=691.0 length=444
CAAAGATTAAGCCATGCATGTCTAAGTACATACTTTTACATGGTGAAACCGCGAATGGCT
CATTAAATCAGTTATGGTTCCTTAGATCGTACAATCCTACTTGGATAACTGTGGTAATTC
TAGAGCTAATACATGAAACTGACGCTCCGACCCTCTGGGAAAGAGCGCGTTTATTAGAAC
AAGACCAGTCGGGGTTCTGCCCCGTACGATTGGTGATACTGGATAACTTTGTGCAGATCG
CACGGCCTCGCGCCGGCGACGTATCTTTCAAATGTCTGCCCTATCAACTGTCGATGGTAC
GTGATATGCCTACCATGGTTGTAACGGGTAACGGGGAATCAGGGTTCGATTCCGGAGAGG
GAGCATGAGAAACGGCTACCACATCC
>HOIR5KG01ATZMD__(reversed) rank=0009055 x=224.0 y=1795.0 length=444
CAAAGATTAAGCCATGCATGTCTAAGTACATACTTTTACATGGTGAAACCGCGAATGGCT
CATTAAATCAGTTATGGTTCCTTAGATCGTACAATCCTACTTGGATAACTGTGGTAATTC
TAGAGCTAATACATGAAACTGACGCTCCGACCCTCTGGGAAAGAGCGCGTTTATTAGAAC
AAGACCAGTCGGGGTTCTGCCCCGTACGATTGGTGATACTGGATAACTTTGTGCAGATCG
CACGGCCTCGCGCCGGCGACGTATCTTTCAAATGTCTGCCCTATCAACTGTCGATGGTAC
GTGATATGCCTACCATGGTTGTAACGGGTAACGGGGAATCAGGGTTCGATTCCGGAGAGG
GAGCATGAGAAACGGCTACCACATCC
>HOIR5KG01AFWQZ__(reversed) rank=0009069 x=64.0 y=249.0 length=444
CAAAGATTAAGCCATGCATGTCTAAGTACATACTTTTACATGGTGAAACCGCGAATGGCT
CATTAAATCAGTTATGGTTCCTTAGATCGTACAATCCTACTTGGATAACTGTGGTAATTC
TAGAGCTAATACATGAAACTGACGCTCCGACCCTCTGGGAAAGAGCGCGTTTATTAGAAC
AAGACCAGTCGGGGTTCTGCCCCGTACGATTGGTGATACTGGATAACTTTGTGCAGATCG
CACGGCCTCGCGCCGGCGACGTATCTTTCAAATGTCTGCCCTATCAACTGTCGATGGTAC
GTGATATGCCTACCATGGTTGTAACGGGTAACGGGGAATCAGGGTTCGATTCCGGAGAGG
GAGCATGAGAAACGGCTACCACATCC
>HOIR5KG01AX3PP__(reversed) rank=0009088 x=271.0 y=1211.0 length=444
CAAAGATTAAGCCATGCATGTCTAAGTACATACTTTTACATGGTGAAACCGCGAATGGCT
CATTAAATCAGTTATGGTTCCTTAGATCGTACAATCCTACTTGGATAACTGTGGTAATTC
TAGAGCTAATACATGAAACTGACGCTCCGACCCTCTGGGAAAGAGCGCGTTTATTAGAAC
AAGACCAGTCGGGGTTCTGCCCCGTACGATTGGTGATACTGGATAACTTTGTGCAGATCG
CACGGCCTCGCGCCGGCGACGTATCTTTCAAATGTCTGCCCTATCAACTGTCGATGGTAC
GTGATATGCCTACCATGGTTGTAACGGGTAACGGGGAATCAGGGTTCGATTCCGGAGAGG
GAGCATGAGAAACGGCTACCACATCC
>HOIR5KG01AWFWW__(reversed) rank=0009112 x=252.0 y=1534.0 length=444
CAAAGATTAAGCCATGCATGTCTAAGTACATACTTTTACATGGTGAAACCGCGAATGGCT
CATTAAATCAGTTATGGTTCCTTAGATCGTACAATCCTACTTGGATAACTGTGGTAATTC
TAGAGCTAATACATGAAACTGACGCTCCGACCCTCTGGGAAAGAGCGCGTTTATTAGAAC
AAGACCAGTCGGGGTTCTGCCCCGTACGATTGGTGATACTGGATAACTTTGTGCAGATCG
CACGGCCTCGCGCCGGCGACGTATCTTTCAAATGTCTGCCCTATCAACTGTCGATGGTAC
GTGATATGCCTACCATGGTTGTAACGGGTAACGGGGAATCAGGGTTCGATTCCGGAGAGG
GAGCATGAGAAACGGCTACCACATCC
>HOIR5KG01BWLIQ__(reversed) rank=0009160 x=664.0 y=864.0 length=444
CAAAGATTAAGCCATGCATGTCTAAGTACATACTTTTACATGGTGAAACCGCGAATGGCT
CATTAAATCAGTTATGGTTCCTTAGATCGTACAATCCTACTTGGATAACTGTGGTAATTC
TAGAGCTAATACATGAAACTGACGCTCCGACCCTCTGGGAAAGAGCGCGTTTATTAGAAC
AAGACCAGTCGGGGTTCTGCCCCGTACGATTGGTGATACTGGATAACTTTGTGCAGATCG
CACGGCCTCGCGCCGGCGACGTATCTTTCAAATGTCTGCCCTATCAACTGTCGATGGTAC
GTGATATGCCTACCATGGTTGTAACGGGTAACGGGGAATCAGGGTTCGATTCCGGAGAGG
GAGCATGAGAAACGGCTACCACATCC
>HOIR5KG01A1UPK__(reversed) rank=0009181 x=314.5 y=38.5 length=444
CAAAGATTAAGCCATGCATGTCTAAGTACATACTTTTACATGGTGAAACCGCGAATGGCT
CATTAAATCAGTTATGGTTCCTTAGATCGTACAATCCTACTTGGATAACTGTGGTAATTC
TAGAGCTAATACATGAAACTGACGCTCCGACCCTCTGGGAAAGAGCGCGTTTATTAGAAC
AAGACCAGTCGGGGTTCTGCCCCGTACGATTGGTGATACTGGATAACTTTGTGCAGATCG
CACGGCCTCGCGCCGGCGACGTATCTTTCAAATGTCTGCCCTATCAACTGTCGATGGTAC
GTGATATGCCTACCATGGTTGTAACGGGTAACGGGGAATCAGGGTTCGATTCCGGAGAGG
GAGCATGAGAAACGGCTACCACATCC
>HOIR5KG01AP3A0__(reversed) rank=0009182 x=180.5 y=170.0 length=444
CAAAGATTAAGCCATGCATGTCTAAGTACATACTTTTACATGGTGAAACCGCGAATGGCT
CATTAAATCAGTTATGGTTCCTTAGATCGTACAATCCTACTTGGATAACTGTGGTAATTC
TAGAGCTAATACATGAAACTGACGCTCCGACCCTCTGGGAAAGAGCGCGTTTATTAGAAC
AAGACCAGTCGGGGTTCTGCCCCGTACGATTGGTGATACTGGATAACTTTGTGCAGATCG
CACGGCCTCGCGCCGGCGACGTATCTTTCAAATGTCTGCCCTATCAACTGTCGATGGTAC
GTGATATGCCTACCATGGTTGTAACGGGTAACGGGGAATCAGGGTTCGATTCCGGAGAGG
GAGCATGAGAAACGGCTACCACATCC
>HOIR5KG01APKFG__(reversed) rank=0009202 x=174.0 y=282.0 length=444
CAAAGATTAAGCCATGCATGTCTAAGTACATACTTTTACATGGTGAAACCGCGAATGGCT
CATTAAATCAGTTATGGTTCCTTAGATCGTACAATCCTACTTGGATAACTGTGGTAATTC
TAGAGCTAATACATGAAACTGACGCTCCGACCCTCTGGGAAAGAGCGCGTTTATTAGAAC
AAGACCAGTCGGGGTTCTGCCCCGTACGATTGGTGATACTGGATAACTTTGTGCAGATCG
CACGGCCTCGCGCCGGCGACGTATCTTTCAAATGTCTGCCCTATCAACTGTCGATGGTAC
GTGATATGCCTACCATGGTTGTAACGGGTAACGGGGAATCAGGGTTCGATTCCGGAGAGG
GAGCATGAGAAACGGCTACCACATCC
>HOIR5KG01BHLYQ__(reversed) rank=0009249 x=493.0 y=2016.0 length=444
CAAAGATTAAGCCATGCATGTCTAAGTACATACTTTTACATGGTGAAACCGCGAATGGCT
CATTAAATCAGTTATGGTTCCTTAGATCGTACAATCCTACTTGGATAACTGTGGTAATTC
TAGAGCTAATACATGAAACTGACGCTCCGACCCTCTGGGAAAGAGCGCGTTTATTAGAAC
AAGACCAGTCGGGGTTCTGCCCCGTACGATTGGTGATACTGGATAACTTTGTGCAGATCG
CACGGCCTCGCGCCGGCGACGTATCTTTCAAATGTCTGCCCTATCAACTGTCGATGGTAC
GTGATATGCCTACCATGGTTGTAACGGGTAACGGGGAATCAGGGTTCGATTCCGGAGAGG
GAGCATGAGAAACGGCTACCACATCC
>HOIR5KG01BK9BE__(reversed) rank=0009257 x=535.0 y=216.5 length=444
CAAAGATTAAGCCATGCATGTCTAAGTACATACTTTTACATGGTGAAACCGCGAATGGCT
CATTAAATCAGTTATGGTTCCTTAGATCGTACAATCCTACTTGGATAACTGTGGTAATTC
TAGAGCTAATACATGAAACTGACGCTCCGACCCTCTGGGAAAGAGCGCGTTTATTAGAAC
AAGACCAGTCGGGGTTCTGCCCCGTACGATTGGTGATACTGGATAACTTTGTGCAGATCG
CACGGCCTCGCGCCGGCGACGTATCTTTCAAATGTCTGCCCTATCAACTGTCGATGGTAC
GTGATATGCCTACCATGGTTGTAACGGGTAACGGGGAATCAGGGTTCGATTCCGGAGAGG
GAGCATGAGAAACGGCTACCACATCC
>HOIR5KG01A3GJP__(reversed) rank=0009304 x=332.0 y=1267.0 length=444
CAAAGATTAAGCCATGCATGTCTAAGTACATACTTTTACATGGTGAAACCGCGAATGGCT
CATTAAATCAGTTATGGTTCCTTAGATCGTACAATCCTACTTGGATAACTGTGGTAATTC
TAGAGCTAATACATGAAACTGACGCTCCGACCCTCTGGGAAAGAGCGCGTTTATTAGAAC
AAGACCAGTCGGGGTTCTGCCCCGTACGATTGGTGATACTGGATAACTTTGTGCAGATCG
CACGGCCTCGCGCCGGCGACGTATCTTTCAAATGTCTGCCCTATCAACTGTCGATGGTAC
GTGATATGCCTACCATGGTTGTAACGGGTAACGGGGAATCAGGGTTCGATTCCGGAGAGG
GAGCATGAGAAACGGCTACCACATCC
>HOIR5KG01AQTBL__(reversed) rank=0009330 x=188.0 y=1119.0 length=444
CAAAGATTAAGCCATGCATGTCTAAGTACATACTTTTACATGGTGAAACCGCGAATGGCT
CATTAAATCAGTTATGGTTCCTTAGATCGTACAATCCTACTTGGATAACTGTGGTAATTC
TAGAGCTAATACATGAAACTGACGCTCCGACCCTCTGGGAAAGAGCGCGTTTATTAGAAC
AAGACCAGTCGGGGTTCTGCCCCGTACGATTGGTGATACTGGATAACTTTGTGCAGATCG
CACGGCCTCGCGCCGGCGACGTATCTTTCAAATGTCTGCCCTATCAACTGTCGATGGTAC
GTGATATGCCTACCATGGTTGTAACGGGTAACGGGGAATCAGGGTTCGATTCCGGAGAGG
GAGCATGAGAAACGGCTACCACATCC
>HOIR5KG01BKNDO__(reversed) rank=0009348 x=528.0 y=458.0 length=444
CAAAGATTAAGCCATGCATGTCTAAGTACATACTTTTACATGGTGAAACCGCGAATGGCT
CATTAAATCAGTTATGGTTCCTTAGATCGTACAATCCTACTTGGATAACTGTGGTAATTC
TAGAGCTAATACATGAAACTGACGCTCCGACCCTCTGGGAAAGAGCGCGTTTATTAGAAC
AAGACCAGTCGGGGTTCTGCCCCGTACGATTGGTGATACTGGATAACTTTGTGCAGATCG
CACGGCCTCGCGCCGGCGACGTATCTTTCAAATGTCTGCCCTATCAACTGTCGATGGTAC
GTGATATGCCTACCATGGTTGTAACGGGTAACGGGGAATCAGGGTTCGATTCCGGAGAGG
GAGCATGAGAAACGGCTACCACATCC
>HOIR5KG01BM3ZF__(reversed) rank=0009367 x=556.0 y=601.0 length=444
CAAAGATTAAGCCATGCATGTCTAAGTACATACTTTTACATGGTGAAACCGCGAATGGCT
CATTAAATCAGTTATGGTTCCTTAGATCGTACAATCCTACTTGGATAACTGTGGTAATTC
TAGAGCTAATACATGAAACTGACGCTCCGACCCTCTGGGAAAGAGCGCGTTTATTAGAAC
AAGACCAGTCGGGGTTCTGCCCCGTACGATTGGTGATACTGGATAACTTTGTGCAGATCG
CACGGCCTCGCGCCGGCGACGTATCTTTCAAATGTCTGCCCTATCAACTGTCGATGGTAC
GTGATATGCCTACCATGGTTGTAACGGGTAACGGGGAATCAGGGTTCGATTCCGGAGAGG
GAGCATGAGAAACGGCTACCACATCC
>HOIR5KG01AIW1P__(reversed) rank=0009392 x=98.5 y=1339.0 length=444
CAAAGATTAAGCCATGCATGTCTAAGTACATACTTTTACATGGTGAAACCGCGAATGGCT
CATTAAATCAGTTATGGTTCCTTAGATCGTACAATCCTACTTGGATAACTGTGGTAATTC
TAGAGCTAATACATGAAACTGACGCTCCGACCCTCTGGGAAAGAGCGCGTTTATTAGAAC
AAGACCAGTCGGGGTTCTGCCCCGTACGATTGGTGATACTGGATAACTTTGTGCAGATCG
CACGGCCTCGCGCCGGCGACGTATCTTTCAAATGTCTGCCCTATCAACTGTCGATGGTAC
GTGATATGCCTACCATGGTTGTAACGGGTAACGGGGAATCAGGGTTCGATTCCGGAGAGG
GAGCATGAGAAACGGCTACCACATCC
>HOIR5KG01AJ8KR__(reversed) rank=0009397 x=113.5 y=1497.0 length=444
CAAAGATTAAGCCATGCATGTCTAAGTACATACTTTTACATGGTGAAACCGCGAATGGCT
CATTAAATCAGTTATGGTTCCTTAGATCGTACAATCCTACTTGGATAACTGTGGTAATTC
TAGAGCTAATACATGAAACTGACGCTCCGACCCTCTGGGAAAGAGCGCGTTTATTAGAAC
AAGACCAGTCGGGGTTCTGCCCCGTACGATTGGTGATACTGGATAACTTTGTGCAGATCG
CACGGCCTCGCGCCGGCGACGTATCTTTCAAATGTCTGCCCTATCAACTGTCGATGGTAC
GTGATATGCCTACCATGGTTGTAACGGGTAACGGGGAATCAGGGTTCGATTCCGGAGAGG
GAGCATGAGAAACGGCTACCACATCC
>HOIR5KG01AU6NM__(reversed) rank=0009418 x=238.0 y=224.0 length=444
CAAAGATTAAGCCATGCATGTCTAAGTACATACTTTTACATGGTGAAACCGCGAATGGCT
CATTAAATCAGTTATGGTTCCTTAGATCGTACAATCCTACTTGGATAACTGTGGTAATTC
TAGAGCTAATACATGAAACTGACGCTCCGACCCTCTGGGAAAGAGCGCGTTTATTAGAAC
AAGACCAGTCGGGGTTCTGCCCCGTACGATTGGTGATACTGGATAACTTTGTGCAGATCG
CACGGCCTCGCGCCGGCGACGTATCTTTCAAATGTCTGCCCTATCAACTGTCGATGGTAC
GTGATATGCCTACCATGGTTGTAACGGGTAACGGGGAATCAGGGTTCGATTCCGGAGAGG
GAGCATGAGAAACGGCTACCACATCC
>HOIR5KG01BPBS8__(reversed) rank=0009430 x=581.5 y=1658.0 length=444
CAAAGATTAAGCCATGCATGTCTAAGTACATACTTTTACATGGTGAAACCGCGAATGGCT
CATTAAATCAGTTATGGTTCCTTAGATCGTACAATCCTACTTGGATAACTGTGGTAATTC
TAGAGCTAATACATGAAACTGACGCTCCGACCCTCTGGGAAAGAGCGCGTTTATTAGAAC
AAGACCAGTCGGGGTTCTGCCCCGTACGATTGGTGATACTGGATAACTTTGTGCAGATCG
CACGGCCTCGCGCCGGCGACGTATCTTTCAAATGTCTGCCCTATCAACTGTCGATGGTAC
GTGATATGCCTACCATGGTTGTAACGGGTAACGGGGAATCAGGGTTCGATTCCGGAGAGG
GAGCATGAGAAACGGCTACCACATCC
>HOIR5KG01BR7WY__(reversed) rank=0009441 x=614.0 y=1408.5 length=444
CAAAGATTAAGCCATGCATGTCTAAGTACATACTTTTACATGGTGAAACCGCGAATGGCT
CATTAAATCAGTTATGGTTCCTTAGATCGTACAATCCTACTTGGATAACTGTGGTAATTC
TAGAGCTAATACATGAAACTGACGCTCCGACCCTCTGGGAAAGAGCGCGTTTATTAGAAC
AAGACCAGTCGGGGTTCTGCCCCGTACGATTGGTGATACTGGATAACTTTGTGCAGATCG
CACGGCCTCGCGCCGGCGACGTATCTTTCAAATGTCTGCCCTATCAACTGTCGATGGTAC
GTGATATGCCTACCATGGTTGTAACGGGTAACGGGGAATCAGGGTTCGATTCCGGAGAGG
GAGCATGAGAAACGGCTACCACATCC
>HOIR5KG01BDWYO__(reversed) rank=0009468 x=451.0 y=1678.5 length=444
CAAAGATTAAGCCATGCATGTCTAAGTACATACTTTTACATGGTGAAACCGCGAATGGCT
CATTAAATCAGTTATGGTTCCTTAGATCGTACAATCCTACTTGGATAACTGTGGTAATTC
TAGAGCTAATACATGAAACTGACGCTCCGACCCTCTGGGAAAGAGCGCGTTTATTAGAAC
AAGACCAGTCGGGGTTCTGCCCCGTACGATTGGTGATACTGGATAACTTTGTGCAGATCG
CACGGCCTCGCGCCGGCGACGTATCTTTCAAATGTCTGCCCTATCAACTGTCGATGGTAC
GTGATATGCCTACCATGGTTGTAACGGGTAACGGGGAATCAGGGTTCGATTCCGGAGAGG
GAGCATGAGAAACGGCTACCACATCC
>HOIR5KG01BWXLL__(reversed) rank=0009494 x=668.0 y=135.0 length=444
CAAAGATTAAGCCATGCATGTCTAAGTACATACTTTTACATGGTGAAACCGCGAATGGCT
CATTAAATCAGTTATGGTTCCTTAGATCGTACAATCCTACTTGGATAACTGTGGTAATTC
TAGAGCTAATACATGAAACTGACGCTCCGACCCTCTGGGAAAGAGCGCGTTTATTAGAAC
AAGACCAGTCGGGGTTCTGCCCCGTACGATTGGTGATACTGGATAACTTTGTGCAGATCG
CACGGCCTCGCGCCGGCGACGTATCTTTCAAATGTCTGCCCTATCAACTGTCGATGGTAC
GTGATATGCCTACCATGGTTGTAACGGGTAACGGGGAATCAGGGTTCGATTCCGGAGAGG
GAGCATGAGAAACGGCTACCACATCC
>HOIR5KG01AU7RL__(reversed) rank=0009514 x=238.0 y=1663.0 length=444
CAAAGATTAAGCCATGCATGTCTAAGTACATACTTTTACATGGTGAAACCGCGAATGGCT
CATTAAATCAGTTATGGTTCCTTAGATCGTACAATCCTACTTGGATAACTGTGGTAATTC
TAGAGCTAATACATGAAACTGACGCTCCGACCCTCTGGGAAAGAGCGCGTTTATTAGAAC
AAGACCAGTCGGGGTTCTGCCCCGTACGATTGGTGATACTGGATAACTTTGTGCAGATCG
CACGGCCTCGCGCCGGCGACGTATCTTTCAAATGTCTGCCCTATCAACTGTCGATGGTAC
GTGATATGCCTACCATGGTTGTAACGGGTAACGGGGAATCAGGGTTCGATTCCGGAGAGG
GAGCATGAGAAACGGCTACCACATCC
>HOIR5KG01BBLY7__(reversed) rank=0009517 x=425.5 y=625.0 length=444
CAAAGATTAAGCCATGCATGTCTAAGTACATACTTTTACATGGTGAAACCGCGAATGGCT
CATTAAATCAGTTATGGTTCCTTAGATCGTACAATCCTACTTGGATAACTGTGGTAATTC
TAGAGCTAATACATGAAACTGACGCTCCGACCCTCTGGGAAAGAGCGCGTTTATTAGAAC
AAGACCAGTCGGGGTTCTGCCCCGTACGATTGGTGATACTGGATAACTTTGTGCAGATCG
CACGGCCTCGCGCCGGCGACGTATCTTTCAAATGTCTGCCCTATCAACTGTCGATGGTAC
GTGATATGCCTACCATGGTTGTAACGGGTAACGGGGAATCAGGGTTCGATTCCGGAGAGG
GAGCATGAGAAACGGCTACCACATCC
>HOIR5KG01ADF3B__(reversed) rank=0009578 x=36.0 y=37.5 length=444
[truncated: 4,330,545 more chars]
