# Supplementary material for: Evaluating Detection Limits of Next-Generation Sequencing for the Surveillance and Monitoring of International Marine Pests
Source: PLoS One. 2013 Sep 4;8(9):e73935. doi: 10.1371/journal.pone.0073935 (PMC3762713; doi:10.1371/journal.pone.0073935)
Supplement: DNA S3 — Pyrosequencing reads for treatments 1–6 (fasta format). (ZIP) [file pone.0073935.s007.zip › Treatment_T4.fasta]

>HOIR5KG01ARSP9__(reversed) rank=0000031 x=199.5 y=1951.0 length=444
CATGCATGTCTAAGTACATACTTTTACATGGTGAAACCGCGAATGGCTCATTAAATCAGT
TATGGTTCCTTAGATCGTACAATCCTACTTGGATAACTGTGGTAATTCTAGAGCTAATAC
ATGAAACTGACGCTCCGACCCTCTGGGAAAGAGCGCGTTTATTAGAACAAGACCAGTCGG
GGTTCTGCCCCGTACGATTGGTGATACTGGATAACTTTGTGCAGATCGCACGGCCTCGCG
CCGGCGACGTATCTTTCAAATGTCTGCCCTATCAACTGTCGATGGTACGTGATATGCCTA
CCATGGTTGTAACGGGTAACGGGGAATCAGGGTTCGATTCCGGAGAGGGAGCATGAGAAA
CGGCTACCACATCC
>HOIR5KG01AE8O4__(reversed) rank=0000154 x=56.0 y=1846.0 length=449
CATGCATGTCTAAGTACACGCCTTAACACGGCTAAACTGCGAATGGCTCATTAAATCAGT
TATGGTTCCTTAGATCGTACAATCCTACTTGGATAACTGTGGCAATTCTAGAGCTAATAC
ATGCAACACAGCTCCGACCTCGCGGGAAGAGCGCTTTTGTTAGCCCAAAACCAATGCGTC
GACTTCGGTAGGCGCTCACACATGGTGACTCTGGACAACTTTGTGCCAATCGCACGGCCT
TCGCGCCGGCGACGTATCTTTCAAGTGTCTGCCCTATCAACTTTCGATGGTACGTGCTAT
GCCTACCATGGTGATAACGGGTAACGGGGAATCAGGGTTCGATTCCGGAGAGGGAGCATG
AGATACGGCTACCACATCC
>HOIR5KG01ADS56__(reversed) rank=0000195 x=40.5 y=604.0 length=441
CATGCAAGTCTAAGTACGAGCTCTCGTACAGTGAAACTGCGAATGGCTCATTAAATCAGT
TATGGTTCATTTGATCGTACAGTTTACTTGGATAACTGTGGTAATTCTAGAGCTAATACA
TGCGAGAAGCGCCGACCTCGCGGGAGGCGTGCATTTATCAGACCAAAAACCGGCCGCGTC
TTCGGGCGCGTTCGCCTTGGTGACTCTGGATAACTTTGCGGATCGCACGGTCTAGCACCG
GCGACGGATCATTCAAGTGTCTGCCCTATCAACTTTCGTCGGTACGGTATTTGCCTACCG
AGGTTCTTACGGGTGACGGGGAATCAGGGTTCGATTCCGGAGAGGGAGCCTGAGAAACGG
CTACCACATCC
>HOIR5KG01AAK2Z__(reversed) rank=0000286 x=3.0 y=1705.5 length=441
CATGCAAGTCTAAGTACGAGCTCTCGTACAGTGAAACTGCGAATGGCTCATTAAATCAGT
TATGGTTCATTTGATCGTACAGTTTACTTGGATAACTGTGGTAATTCTAGAGCTAATACA
TGCGAGAAGCGCCGACCTCGCGGGAGGCGTGCATTTATCAGACCAAAAACCGGCCGCGTC
TTCGGGCGCGTTCGCCTTGGTGACTCTGGGTAACTTTGCGGATCGCACGGTCTAGCACCG
GCGACGGATCATTCAAGTGTCTGCCCTATCAACTTTCGTCGGTACGGTATTTGCCTACCG
AGGTTCTTACGGGTGACGGGGAATCAGGGTTCGATTCCGGAGAGGGAGCCTGAGAAACGG
CTACCACATCC
>HOIR5KG01ADW5G__(reversed) rank=0000387 x=41.0 y=1666.5 length=445
CATGCATGTCTAAGTACATACTTTTACATGGTGAAACCGCGAATGGCTCATTAAATCAGT
TATGGTTCCTTAGATCGTACAATCCTACTTGGATAACTGTGGTAATTCTAGAGCTAATAC
ATGAAAAAGGTCTCCGACCTGACGGAAAGAGAGCGTTTATTACAACAAGACCAGTCGGGG
TCGCAAGGCCCCGTCATATTGGTGAAACTGAATAACTTTGTGCAGATCGCACGGCCTCGC
GCCGGCGACAAATCTTTCAAATGTCTGCCCTATCAACTGACGATGGTACGTGATATGCCT
ACCATGGTTGTAACGGGTAACGGAGAATCAGGGTTCGATTCCGGAGAGGGAGCATGAGAA
ACGGCTACCACATCC
>HOIR5KG01AI61F__(reversed) rank=0000475 x=101.0 y=2001.0 length=441
CATGCAAGTCTAAGTACGAGCTCTCGTACAGTGAAACTGCGAATGGCTCATTAAATCAGT
TATGGTTCATTTGATCGTACAGTTTACTTGGATAACTGTGGTAATTCTAGAGCTAATACA
TGCGAGAAGCGCCGACCTCGCGGGAGGCGTGCATTTATCAGACCAAAAACCGGCCGCGTC
TTCGGGCGCGTTCGCCTTGGTGACTCTGGATAACTTTGCGGATCGCACGGTCTAGCACCG
GCGACGGATCATTCAAGTGTCTGCCCTATCAACTTTCGTCGGTACGGTATTTGCCTACCG
AGGTTCTTACGGGTGACGGGGAATCAGGGTTCGATTCCGGAGAGGGAGCCTGAGAAACGG
CTACCACATCC
>HOIR5KG01AWI6P__(reversed) rank=0000491 x=253.0 y=1679.0 length=440
CATGCAAGTCTAAGTACGAGCTCTCGTACAGCGAAACTGCGAATGGCTCATTAAATCAGT
TATGGTTCATTTGATCGTATGGTTTACTTGGATAACTGTGGTAATTCTAGAGCTAATACA
TGCAAACAGCGCCGACTTCGCGGGAGGCGTGCTTTTATCAGACCAAAAACCGACCGCGGC
TCCGGCCGCGTTCGACTGGTGACTCTGGATAACCTGGCGGATCGCACGGTCTAGCACCGG
CGACGGATCATTCAAGTGTCTGCCCTATCAACTTTCGTCGGTACGGTATTCGCCTACCGA
GGTTCTTACGGGTAACGGGGAATCAGGGTTCGATTCCGGAGAGGGAGCCTGAGAAACGGC
TACCACATCC
>HOIR5KG01B0Z6L__(reversed) rank=0000496 x=714.0 y=1691.5 length=444
CATGCATGTCTAAGTACATACTTTTACATGGTGAAACCGCGAATGGCTCATTAAATCAGT
TATGGTTCCTTAGATCGTACAATCCTACTTGGATAACTGTGGTAATTCTAGAGCTAATAC
ATGAAACTGACGCTCCGACCCTCTGGGAAAGAGCGCGTTTATTAGAACAAGACCAGTCGG
GGTTCTGCCCCGTACGATTGGTGATACTGGATAACTTTGTGCAGATCGCACGGCCTCGCG
CCGGCGACGTATCTTTCAAATGTCTGCCCTATCAACTGTCGATGGTACGTGATATGCCTA
CCATGGTTGTAACGGGTAACGGGGAATCAGGGTTCGATTCCGGAGAGGGAGCATGAGAAA
CGGCTACCACATCC
>HOIR5KG01AKUSE__(reversed) rank=0000586 x=120.0 y=1612.0 length=441
CATGCAAGTCTAAGTACGAGCTCTCGTACAGTGAAACTGCGAATGGCTCATTAAATCAGT
TATGGTTCATTTGATCGTACAGTTTACTTGGATAACTGTGGTAATTCTAGAGCTAATACA
TGCGAGAAGCGCCGACCTCGCGGGAGGCGTGCATTTATCAGACCAAAAACCGGCCGCGTC
TTCGGGCGCGTTCGCCTTGGTGACTCTGGATAACTTTGCGGATCGCACGGTCTAGCACCG
GCGACGGATCATTCAAGTGTCTGCCCTATCAACTTTCGTCGGTACGGTATTTGCCTACCG
AGGTTCTTACGGGTGACGGGGAATCAGGGTTCGATTCCGGAGAGGGAGCCTGAGAAACGG
CTACCACATCC
>HOIR5KG01ABJZS__(reversed) rank=0000589 x=14.0 y=1894.0 length=449
CATGCATGTCTAAGTACACGCCTTAACACGGCTAAACTGCGAATGGCTCATTAAATCAGT
TATGGTTCCTTAGATCGTACAATCCTACTTGGATAACTGTGGCAATTCTAGAGCTAATAC
ATGCAACACAGCTCCGACCTCGCGGGAAGAGCGCTTTTGTTAGCCCAAAACCAATGCGTC
GACTTCGGTAGGCGCTCACACATGGTGACTCTGGACAACTTTGTGCCGATCGCACGGCCT
TCGCGCCGGCGACGTATCTTTCAAGTGTCTGCCCTATCAACTTTCGATGGTACGTGCTAT
GCCTACCATGGTGATAACGGGTAACGGGGAATCAGGGTTCGATTCCGGAGAGGGAGCATG
AGATACGGCTACCACATCC
>HOIR5KG01A1YXD__(reversed) rank=0000594 x=315.0 y=1407.0 length=440
CATGCAAGTCTAAGTACGAGCTCTCGTACAGCGAAACTGCGAATGGCTCATTAAATCAGT
TATGGTTCATTTGATCGTATGGTTTACTTGGATAACTGTGGTAATTCTAGAGCTAATACA
TGCAAACAGCGCCGACTTCGCGGGAGGCGTGCTTTTATCAGACCAAAAACCGACCGCGGC
TCCGGCCGCGTTCGACTGGTGACTCTGGATAACCTGGCGGATCGCACGGTCTAGCACCGG
CGACGGATCATTCAAGTGTCTGCCCTATCAACTTTCGTCGGTACGGTATTCGCCTACCGA
GGTTCTTACGGGTAACGGGGAATCAGGGTTCGATTCCGGAGAGGGAGCCTGAGAAACGGC
TACCACATCC
>HOIR5KG01A38A8__(reversed) rank=0000599 x=341.0 y=386.0 length=445
CATGCATGTCTAAGTACATACTTTTACATGGTGAAACCGCGAATGGCTCATTAAATCAGT
TATGGTTCCTTAGATCGTACAATCCTACTTGGATAACTGTGGTAATTCTAGAGCTAATAC
ATGAAAAAGGTCTCCGACCTGACGGAAAGAGAGCGTTTATTACAACAAGACCAGTCGGGG
TCGCAAGGCCCCGTCATATTGGTGAAACTGAATAACTTTGTGCAGATCGCACGGCCTCGC
GCCGGCGACAAATCTTTCAAATGTCTGCCCTATCAACTGACGATGGTACGTGATATGCCT
ACCATGGTTGTAACGGGTAACGGAGAATCAGGGTTCGATTCCGGAGAGGGAGCATGAGAA
ACGGCTACCACATCC
>HOIR5KG01ANG9Z__(reversed) rank=0000656 x=150.0 y=1189.0 length=441
CATGCAAGTCTAAGTACGAGCTCTCGTACAGTGAAACTGCGAATGGCTCATTAAATCAGT
TATGGTTCATTTGATCGTACAGTTTACTTGGATAACTGTGGTAATTCTAGAGCTAATACA
TGCGAGAAGCGCCGACCTCGCGGGAGGCGTGCATTTATCAGACCAAAAACCGGCCGCGTC
TTCGGGCGCGTTCGCCTTGGTGACTCTGGATAACTTTGCGGATCGCACGGTCTAGCACCG
GCGACGGATCATTCAAGTGTCTGCCCTATCAACTTTCGTCGGTACGGTATTTGCCTACCG
AGGTTCTTACGGGTGACGGGGAATCAGGGTTCGATTCCGGAGAGGGAGCCTGAGAAACGG
CTACCACATCC
>HOIR5KG01ABI6G__(reversed) rank=0000666 x=14.0 y=838.5 length=441
CATGCAAGTCTAAGTACGAGCTCTCGTACAGTGAAACTGCGAATGGCTCATTAAATCAGT
TATGGTTCATTTGATCGTACAGTTTACTTGGATAACTGTGGTAATTCTAGAGCTAATACA
TGCGAGAAGCGCCGACCTCGCGGGAGGCGTGCATTTATCAGACCAAAAACCGGCCGCGTC
TTCGGGCGCGTTCGCCTTGGTGACTCTGGATAACTTTGCGGATCGCACGGTCTAGCACCG
GCGACGGATCATTCAAGTGTCTGCCCTATCAACTTTCGTCGGTACGGTATTTGCCTACCG
AGGTTCTTACGGGTGACGGGGAATCAGGGTTCGATTCCGGAGAGGGAGCCTGAGAAACGG
CTACCACATCC
>HOIR5KG01BVYU8__(reversed) rank=0000667 x=657.0 y=178.0 length=441
CATGCAAGTCTAAGTACGAGCTCTCGTACAGTGAAACTGCGAATGGCTCATTAAATCAGT
TATGGTTCATTTGATCGTACAGTTTACTTGGATAACTGTGGTAATTCTAGAGCTAATACA
TGCGAGAAGCGCCGACCTCGCGGGAGGCGTGCATTTATCAGACCAAAAACCGGCCGCGTC
TTCGGGCGCGTTCGCCTTGGTGACTCTGGATAACTTTGCGGATCGCACGGTCTAGCACCG
GCGACGGATCATTCAAGTGTCTGCCCTATCAACTTTCGTCGGTACGGTATTTGCCTACCG
AGGTTCTTACGGGTGACGGGGAATCAGGGTTCGATTCCGGAGAGGGAGCCTGAGAAACGG
CTACCACATCC
>HOIR5KG01ABYZ9__(reversed) rank=0000698 x=19.0 y=871.0 length=440
CATGCAAGTCTAAGTACGAGCTCTCGTACAGCGAAACTGCGAATGGCTCATTAAATCAGT
TATGGTTCATTTGATCGTATGGTTTACTTGGATAACTGTGGTAATTCTAGAGCTAATACA
TGCAAACAGCGCCGACTTCGCGGGAGGCGTGCTTTTATCAGACCAAAAACCGACCGCGGC
TCCGGCCGCGTTCGACTGGTGACTCTGGATAACCTGGCGGATCGCACGGTCTAGCACCGG
CGACGGATCATTCAAGTGTCTGCCCTATCAACTTTCGTCGGTACGGTATTCGCCTACCGA
GGTTCTTACGGGTAACGGGGAATCAGGGTTCGATTCCGGAGAGGGAGCCTGAGAAACGGC
TACCACATCC
>HOIR5KG01AMSMT__(reversed) rank=0000715 x=142.0 y=2019.0 length=444
CATGCATGTCTAAGTACATACTTTTACATGGTGAAACCGCGAATGGCTCATTAAATCAGT
TATGGTTCCTTAGATCGTACAATCCTACTTGGATAACTGTGGTAATTCTAGAGCTAATAC
ATGAAACTGACGCTCCGACCCTCTGGGAAAGAGCGCGTTTATTAGAACAAGACCAGTCGG
GGTTCTGCCCCGTACGATTGGTGATACTGGATAACTTTGTGCAGATCGCACGGCCTCGCG
CCGGCGACGTATCTTTCAAATGTCTGCCCTATCAACTGTCGATGGTACGTGATATGCCTA
CCATGGTTGTAACGGGTAACGGGGAATCAGGGTTCGATTCCGGAGAGGGAGCATGAGAAA
CGGCTACCACATCC
>HOIR5KG01AVKK0__(reversed) rank=0000852 x=242.0 y=1890.0 length=441
CATGCAAGTCTAAGTACGAGCTCTCGTACAGTGAAACTGCGAATGGCTCATTAAATCAGT
TATGGTTCATTTGATCGTACAGTTTACTTGGATAACTGTGGTAATTCTAGAGCTAATACA
TGCGAGAAGCGCCGACCTCGCGGGAGGCGTGCATTTATCAGACCAAAAACCGGCCGCGTC
TTCGGGCGCGTTCGCCTTGGTGACTCTGGATAACTTTGCGGATCGCACGGTCTAGCACCG
GCGACGGATCATTCAAGTGTCTGCCCTATCAACTTTCGTCGGTACGGTATTTGCCTACCG
AGGTTCTTACGGGTGACGGGGAATCAGGGTTCGATTCCGGAGAGGGAGCCTGAGAAACGG
CTACCACATCC
>HOIR5KG01AF9WF__(reversed) rank=0000859 x=68.0 y=909.0 length=450
CATGCATGTCTAAGTACAAGCCCATATAAGGTGAAACCGCGAATGGCTCATTAAATCAGC
TATGATTCATTGGATCTGTACCCACACTTACTTGGATAACTGTGGTAATTCTAGAGCTAA
TACATGCACCACGTCTCTGACCGCAAGGGAAGAGCGCTTTTATTAGTTCAAAACCGGTCG
GGCCTCGGTCCGTCACCCCAACGTGTTGAATCTGAATAACTTGTCGCTGAGCGCACGGTC
TCTGCACCGGCGCCGCCTCTTTCAAGTGTCTGCCTTATCAGCTTTCGATTGTAGGCTATG
CGCCTACAATGGCTATAACGGGTAACGGGGAATCAGGGTTCGATTCCGGAGAGGGAGCCT
GAGAAACGGCTACCACATCT
>HOIR5KG01ACBBD__(reversed) rank=0000934 x=23.0 y=439.0 length=444
CATGCATGTCTAAGTACATACTTTTACATGGTGAAACCGCGAATGGCTCATTAAATCAGT
TATGGTTCCTTAGATCGTACAATCCTACTTGGATAACTGTGGTAATTCTAGAGCTAATAC
ATGAAACTGACGCTCCGACCCTCTGGGAAAGAGCGCGTTTACTAGAACAAGACCAGTCGG
GGTTCTGCCCCGTACGATTGGTGATACTGGATAACTTTGTGCAGATCGCACGGCCTCGCG
CCGGCGACGTATCTTTCAAATGTCTGCCCTATCAACTGTCGATGGTACGTGATATGCCTA
CCATGGTTGTAACGGGTAACGGGGAATCAGGGTTCGATTCCGGAGAGGGAGCATGAGAAA
CGGCTACCACATCC
>HOIR5KG01ATV91__(reversed) rank=0000979 x=223.0 y=1559.5 length=444
CATGCATGTCTAAGTACATACTTTTACATGGTGAAACCGCGAATGGCTCATTAAATCAGT
TATGGTTCCTTAGATCGTACAATCCTACTTGGATAACTGTGGTAATTCTAGAGCTAATAC
ATGAAACTGACGCTCCGACCCTCTGGGAAAGAGCGCGTTTATTAGAACAAGACCAGTCGG
GGTTCTGCCCCGTACGATTGGTGATACTGGATAACTTTGTGCAGATCGCACGGCCTCGCG
CCGGCGACGTATCTTTCAAATGTCTGCCCTATCAACTGTCGATGGTACGTGATATGCCTA
CCATGGTTGTAACGGGTAACGGGGAATCAGGGTTCGATTCCGGAGAGGGAGCATGAGAAA
CGGCTACCACATCC
>HOIR5KG01AHOT8__(reversed) rank=0000992 x=84.0 y=1390.0 length=443
CATGCATGTCTAAGTACATACCTTAACACGGTGAAACTGCGAATGGCTCATTAAATCATA
TGTTATTTCTTAGATCGTACAATCCTACTTGGATAACTGTGGTAATTCTAGAGCTAATAC
ATGCATCAAAGCTCCGACCTCCGGGGAAGAGCGCTTTTATTAGACCAAAACCAATCGTCC
TCTCGGGGGCGTCCCGTTGGTGACTCTGAATAACTTTAAGCTGATCGCATGGCCTCGTGC
CGGCGACGTATCTTTCAAGTGTATGCCCTATCAATTGTCGAAGGTAAGTGACTTGCTTAC
CTTGATGATAACGGGTAGCGGGGAATCAGGGTTCGATTCCGGAGAGGGAGCATGAGAAAC
GGCTACCACATCC
>HOIR5KG01ACXFA__(reversed) rank=0000997 x=30.5 y=420.0 length=444
CATGCATGTCTAAGTACATACTTTTACATGGTGAAACCGCGAATGGCTCATTAAATCAGT
TATGGTTCCTTAGATCGTACAATCCTACTTGGATAACTGTGGTAATTCTAGAGCTAATAC
ATGAAACTGACGCTCCGACCCTCTGGGAAAGAGCGCGTTTATTAGAACAAGACCAGTCGG
GGTTCTGCCCCGTACGATTGGTGATACTGGATAACTTTGTGCAGATCGCACGGCCTCGCG
CCGGCGACGTATCTTTCAAATGTCTGCCCTATCAACTGTCGATGGTACGTGATATGCCTA
CCATGGTTGTAACGGGTAACGGGGAATCAGGGTTCGATTCCGGAGAGGGAGCATGAGAAA
CGGCTACCACATCC
>HOIR5KG01AHLQV__(reversed) rank=0001029 x=83.0 y=1477.0 length=445
CATGCATGTCTAAGTACATACTTTTACATGGTGAAACCGCGAATGGCTCATTAAATCAGT
TATGGTTCCTTAGATCGTACAATCCTACTTGGATAACTGTGGTAATTCTAGAGCTAATAC
ATGAAAAAGGTCTCCGACCTGACGGAAAGAGAGCGTTTATTACAACAAGACCAGTCGGGG
TCGCAAGGCCCCGTCATATTGGTGAAACTGAATAACTTTGTGCAGATCGCACGGCCTCGC
GCCGGCGACAAATCTTTCAAATGTCTGCCCTATCAACTGACGATGGTACGTGATATGCCT
ACCATGGTTGTAACGGGTAACGGAGAATCAGGGTTCGATTCCGGAGAGGGAGCATGAGAA
ACGGCTACCACATCC
>HOIR5KG01ABFIH__(reversed) rank=0001058 x=13.0 y=183.5 length=445
CATGCATGTCTAAGTACATACTTTTACATGGTGAAACCGCGAATGGCTCATTAAATCAGT
TATGGTTCCTTAGATCGTACAATCCTACTTGGATAACTGTGGTAATTCTAGAGCTAATAC
ATGAAAAAGGTCTCCGACCTGACGGAAAGAGAGCGTTTATTACAACAAGACCAGTCGGGG
TCGCAAGGCCCCGTCATATTGGTGAAACTGAATAACTTTGTGCAGATCGCACGGCCTCGC
GCCGGCGACAAATCTTTCAAATGTCTGCCCTATCAACTGACGATGGTACGTGATATGCCT
ACCATGGTTGTAACGGGTAACGGAGAATCAGGGTTCGATTCCGGAGAGGGAGCATGAGAA
ACGGCTACCACATCC
>HOIR5KG01BLM41__(reversed) rank=0001092 x=539.0 y=1747.5 length=441
CATGCATGTCCAAGTACAAGCTTTCAAAAGCGAAACTGCGGATGGCTCATTAAATCAGTT
ATGGTTCCTTGGAGCGCATCCCCTTACATGGATAACTGTGGTAATTCTAGAGCTAATACA
TGCAATCAAGCGCCGACCTTACGGGAGGCGTGCTCTTATTAGGAACAAGACCAACCCGGG
TCCGCCCGGCTCCGTTGGTGAACTCTGGATAACCTGGCCGATCGCACGGTCTCTGCACCG
GCGACGGATCCTTCGAATGTCTGCCCTATCAACTTTCGATGGTACGTTATGCGCCTACCA
TGGTCGTAACGGGTAACGGAGAATCAGGGTTCGATTCCGGAGAGGGAGCTTGAGAAACGG
CTACCACATCC
>HOIR5KG01BYLS9__(reversed) rank=0001330 x=687.0 y=347.0 length=441
CATGCAAGTCTAAGTACGAGCTCTCGTACAGTGAAACTGCGAATGGCTCATTAAATCAGT
TATGGTTCATTTGATCGTACAGTTTACTTGGATAACTGTGGTAATTCTAGAGCTAATACA
TGCGAGAAGCGCCGACCTCGCGGGAGGCGTGCATTTATCAGACCAAAAACCGGCCGCGTC
TTCGGGCGCGTTCGCCTTGGTGGCTCTGGATAACTTTGCGGATCGCACGGTCTAGCACCG
GCGACGGATCATTCAAGTGTCTGCCCTATCAACTTTCGTCGGTACGGTATTTGCCTACCG
AGGTTCTTACGGGTGACGGGGAATCAGGGTTCGATTCCGGAGAGGGAGCCTGAGAAACGG
CTACCACATCC
>HOIR5KG01AAEO0__(reversed) rank=0001335 x=1.0 y=1618.0 length=449
CATGCATGTCTAAGTACACGCCTTAACACGGCTAAACTGCGAATGGCTCATTAAATCAGT
TATGGTTCCTTAGATCGTACAATCCTACTTGGATAACTGTGGCAATTCTAGAGCTAATAC
ATGCAACACAGCTCCGACCTCGCGGGAAGAGCGCTTTTGTTAGCCCAAAACCAATGCGTC
GACTTCGGTAGGCGCTCACACATGGTGACTCTGGACAACTTTGTGCCAATCGCACGGCCT
TCGCGCCGGCGACGTATCTTTCAAGTGTCTGCCCTATCAACTTTCGATGGTACGTGCTAT
GCCTACCATGGTGATAACGGGTAACGGGGAATCAGGGTTCGATTCCGGAGAGGGAGCATG
AGATACGGCTACCACATCC
>HOIR5KG01AHUP3__(reversed) rank=0001410 x=86.0 y=825.0 length=441
CATGCATGTCCAAGTACAAGCTTTCAAAAGCGAAACTGCGGATGGCTCATTAAATCAGTT
ATGGTTCCTTGGAGCGCATCCCCTTACATGGATAACTGTGGTAATTCTAGAGCTAATACA
TGCAATCAAGCGCCGACCTTACGGGAGGCGTGCTCTTATTAGGAACAAGACCAACCCGGG
TCCGCCCGGCTCCGTTGGTGAACTCTGGATAACCTGGCCGATCGCACGGTCTCTGCACCG
GCGACGGATCCTTCGAATGTCTGCCCTATCAACTTTCGATGGTACGTTATGCGCCTACCA
TGGTCGTAACGGGTAACGGAGAATCAGGGTTCGATTCCGGAGAGGGAGCTTGAGAAACGG
CTACCACATCC
>HOIR5KG01AHYE6__(reversed) rank=0001562 x=87.5 y=1520.0 length=441
CATGCATGTCCAAGTACAAGCTTTCAAAAGCGAAACTGCGGATGGCTCATTAAATCAGTT
ATGGTTCCTTGGAGCGCATCCCCTTACATGGATAACTGTGGTAATTCTAGAGCTAATACA
TGCAATCAAGCGCCGACCTTACGGGAGGCGTGCTCTTATTAGGAACAAGACCAACCCGGG
TCCGCCCGGCTCCGTTGGTGAACTCTGGATAACCTGGCCGATCGCACGGTCTCTGCACCG
GCGACGGATCCTTCGAATGTCTGCCCTATCAACTTTCGATGGTACGTTATGCGCCTACCA
TGGTCGTAACGGGTAACGGAGAATCAGGGTTCGATTCCGGAGAGGGAGCTTGAGAAACGG
CTACCACATCC
>HOIR5KG01A3GLA__(reversed) rank=0001714 x=332.0 y=1324.0 length=441
CATGCATGTCCAAGTACAAGCTTTCAAAAGCGAAACTGCGGATGGCTCATTAAATCAGTT
ATGGTTCCTTGGAGCGCATCCCCTTACATGGATAACTGTGGTAATTCTAGAGCTAATACA
TGCAATCAAGCGCCGACCTTACGGGAGGCGTGCTCTTATTAGGAACAAGACCAACCCGGG
TCCGCCCGGCTCCGTTGGTGAACTCTGGATAACCTGGCCGATCGCACGGTCTCTGCACCG
GCGACGGATCCTTCGAATGTCTGCCCTATCAACTTTCGATGGTACGTTATGCGCCTACCA
TGGTCGTAACGGGTAACGGAGAATCAGGGTTCGATTCCGGAGAGGGAGCTTGAGAAACGG
CTACCACATCC
>HOIR5KG01BTOPY__(reversed) rank=0001789 x=631.0 y=212.0 length=443
CATGCATGTCTAAGTACATACCTTAACACGGTGAAACTGCGAATGGCTCATTAAATCATA
TGTTATTTCTTAGATCGTACAATCCTACTTGGATAACTGTGGTAATTCTAGAGCTAATAC
ATGCATCAAAGCTCCGACCTCCGGGGAAGAGCGCTTTTATTAGACCAAAACCAATCGTCC
TCTCGGGGGCGTCCCGTTGGTGACTCTGAATAACTTTAAGCTGATCGCATGGCCTCGTGC
CGGCGACGTATCTTTCAAGTGTATGCCCTATCAATTGTCGAAGGTAAGTGACTTGCTTAC
CTTGATGATAACGGGTAGCGGGGAATCAGGGTTCGATTCCGGAGAGGGAGCATGAGAAAC
GGCTACCACATCC
>HOIR5KG01A1UQJ__(reversed) rank=0001825 x=314.0 y=73.0 length=440
CATGCAAGTCTAAGTACGAGCTCTCGTACAGCGAAACTGCGAATGGCTCATTAAATCAGT
TATGGTTCATTTGATCGTATGGTTTACTTGGATAACTGTGGTAATTCTAGAGCTAATACA
TGCAAACAGCGCCGACTTCGCGGGAGGCGTGCTTTTATCAGACCAAAAACCGACCGCGGC
TCCGGCCGCGTTCGACTGGTGACTCTGGATAACCTGGCGGATCGCACGGTCTAGCACCGG
CGACGGATCATTCAAGTGTCTGCCCTATCAACTTTCGTCGGTACGGTATTCGCCTACCGA
GGTTCTTACGGGTAACGGGGAATCAGGGTTCGATTCCGGAGAGGGAGCCTGAGAAACGGC
TACCACATCC
>HOIR5KG01AEO59__(reversed) rank=0001836 x=50.0 y=1119.0 length=441
CATGCAAGTCTAAGTACGAGCTCTCGTACAGTGAAACTGCGAATGGCTCATTAAATCAGT
TATGGTTCATTTGATCGTACAGTTTACTTGGATAACTGTGGTAATTCTAGAGCTAATACA
TGCGAGAAGCGCCGACCTCGCGGGAGGCGTGCATTTATCAGACCAAAAACCGGCCGCGTC
TTCGGGCGCGTTCGCCTTGGTGACTCTGGATAACTTTGCGGATCGCACGGTCTAGCACCG
GCGACGGATCATTCAAGTGTCTGCCCTATCAACTTTCGTCGGTACGGTATTTGCCTACCG
AGGTTCTTACGGGTGACGGGGAATCAGGGTTCGATTCCGGAGAGGGAGCCTGAGAAACGG
CTACCACATCC
>HOIR5KG01AKNWY__(reversed) rank=0001924 x=118.0 y=896.0 length=441
CATGCATGTCCAAGTACAAGCTTTCAAAAGCGAAACTGCGGATGGCTCATTAAATCAGTT
ATGGTTCCTTGGAGCGCATCCCCTTACATGGATAACTGTGGTAATTCTAGAGCTAATACA
TGCAATCAAGCGCCGACCTTACGGGAGGCGTGCTCTTATTAGGAACAAGACCAACCCGGG
TCCGCCCGGCTCCGTTGGTGAACTCTGGATAACCTGGCCGATCGCACGGTCTCTGCACCG
GCGACGGATCCTTCGAATGTCTGCCCTATCAACTTTCGATGGTACGTTATGCGCCTACCA
TGGTCGTAACGGGTAACGGAGAATCAGGGTTCGATTCCGGAGAGGGAGCTTGAGAAACGG
CTACCACATCC
>HOIR5KG01AB872__(reversed) rank=0001965 x=22.0 y=1824.0 length=441
CATGCATGTCCAAGTACAAGCTTTCAAAAGCGAAACTGCGGATGGCTCATTAAATCAGTT
ATGGTTCCTTGGAGCGCATCCCCTTACATGGATAACTGTGGTAATTCTAGAGCTAATACA
TGCAATCAAGCGCCGACCTTACGGGAGGCGTGCTCTTATTAGGAACAAGACCAACCCGGG
TCCGCCCGGCTCCGTTGGTGAACTCTGGATAACCTGGCCGATCGCACGGTCTCTGCACCG
GCGACGGATCCTTCGAATGTCTGCCCTATCAACTTTCGATGGTACGTTATGCGCCTACCA
TGGTCGTAACGGGTAACGGAGAATCAGGGTTCGATTCCGGAGAGGGAGCTTGAGAAACGG
CTACCACATCC
>HOIR5KG01A5HNL__(reversed) rank=0002158 x=355.5 y=1807.5 length=444
CATGCATGTCTAAGTACATACTTTTACATGGTGAAACCGCGAATGGCTCATTAAATCAGT
TATGGTTCCTTAGATCGTACAATCCTACTTGGATAACTGTGGTAATTCTAGAGCTAATAC
ATGAAACTGACGCTCCGACCCTCTGGGAAAGAGCGCGTTTATTAGAACAAGACCAGTCGG
GGTTCTGCCCCGTACGATTGGTGATACTGGATAACTTTGTGCAGATCGCACGGCCTCGCG
CCGGCGACGTATCTTTCAAATGTCTGCCCTATCAACTGTCGATGGTACGTGATATGCCTA
CCATGGTTGTAACGGGTAACGGGGAATCAGGGTTCGATTCCGGAGAGGGAGCATGAGAAA
CGGCTACCACATCC
>HOIR5KG01AQDWQ__(reversed) rank=0002216 x=183.0 y=1624.5 length=444
CATGCATGTCTAAGTACATACTTTTACATGGTGAAACCGCGAATGGCTCATTAAATCAGT
TATGGTTCCTTAGATCGTACAATCCTACTTGGATAACTGTGGTAATTCTAGAGCTAATAC
ATGAAACTGACGCTCCGACCCTCTGGGAAAGAGCGCGTTTATTAGAACAAGACCAGTCGG
GGTTCTGCCCCGTACGATTGGTGATACTGGATAACTTTGTGCAGATCGCACGGCCTCGCG
CCGGCGACGTATCTTTCAAATGTCTGCCCTATCAACTGTCGATGGTACGTGATATGCCTA
CCATGGTTGTAACGGGTAACGGGGAATCAGGGTTCGATTCCGGAGAGGGAGCATGAGAAA
CGGCTACCACATCC
>HOIR5KG01AHBU5__(reversed) rank=0002241 x=80.0 y=959.0 length=440
CATGCAAGTCTAAGTACGAGCTCTCGTACAGCGAAACTGCGAATGGCTCATTAAATCAGT
TATGGTTCATTTGATCGTATGGTTTACTTGGATAACTGTGGTAATTCTAGAGCTAATACA
TGCAAACAGCGCCGACTTCGCGGGAGGCGTGCTTTTATCAGACCAAAAACCGACCGCGGC
TCCGGCCGCGTTCGACTGGTGACTCTGGATAACCTGGCGGATCGCACGGTCTAGCACCGG
CGACGGATCATTCAAGTGTCTGCCCTATCAACTTTCGTCGGTACGGTATTCGCCTACCGA
GGTTCTTACGGGTAACGGGGAATCAGGGTTCGATTCCGGAGAGGGAGCCTGAGAAACGGC
TACCACATCC
>HOIR5KG01A77SW__(reversed) rank=0002252 x=386.0 y=2030.0 length=438
CATGCAAGTCTAAGTACGAGCTCTCGTACAGTGAAACTGCGAATGGCTCATTAAATCAGT
TATGGTTCATTTGATCGTACAGTTTACTTGGATAACTGTGGTAATTCTAGAGCTAATACA
TGCGAGAAGCGCCGACCTCGCGGGAGGCGTGCATTTATCAGACCAAAAACCGGCCGCGTC
TTCGGGCGCGTTCGCCTTGGTGACTCTGGATAACTTTGCGGATCGCACGGTCTAGCACCG
GCGACGGATCATTCAAGTGTCTGCCCTATCAACTTTCGTCGGTACGGTATTTGCCTACCG
AGGTTCTTACGGGTGACGGGGAATCAGGGTTCGATTCCGGAGAGGGAGCCTGAGAAACGG
CTACCACATCC
>HOIR5KG01A41NK__(reversed) rank=0002255 x=350.0 y=1550.0 length=444
CATGCATGTCTAAGTACATACTTTTACATGGTGAAACCGCGAATGGCTCATTAAATCAGT
TATGGTTCCTTAGATCGTACAATCCTACTTGGATAACTGTGGTAATTCTAGAGCTAATAC
ATGAAACTGACGCTCCGACCCTCTGGGAAAGAGCGCGTTTATTAGAACAAGACCAGTCGG
GGTTCTGCCCCGTACGATTGGTGATACTGGATAACTTTGTGCAGATCGCACGGCCTCGCG
CCGGCGACGTATCTTTCAAATGTCTGCCCTATCAACTGTCGATGGTACGTGATATGCCTA
CCATGGTTGTAACGGGTAACGGGGAATCAGGGTTCGATTCCGGAGAGGGAGCATGAGAAA
CGGCTACCACATCC
>HOIR5KG01AYM8V__(reversed) rank=0002281 x=277.0 y=1949.0 length=448
CATGCATGTCTAAGTACACGCCTTAACACGGCTAAACTGCGAATGGCTCATTAAATCAGT
TATGGTTCCTTAGATCGTACAATCCTACTTGGATAACTGTGGCAATTCTAGAGCTAATAC
ATGCAACACAGCTCCGACCTCACGGGAAGAGCGCTTTTGTTAGCCCAAAACCAACGCGTC
GCCTTCGGGCGGCGCTCACTGTGGTGACTCTGGACAACTTTGTGCCGATCGCACGGCCCT
AGCGCCGGCGACGTATCTTTCAAGTGTCTGCCCTATCAACTTTCGATGGTACGTGCTATG
CCTACCATGGTGATAACGGGTAACGGGGAATCAGGGTTCGATTCCGGAGAGGGAGCATGA
GATACGGCTACCACATCC
>HOIR5KG01AYMYC__(reversed) rank=0002413 x=277.0 y=1570.0 length=441
CATGCAAGTCTAAGTACGAGCTCTCGTACAGTGAAACTGCGAATGGCTCATTAAATCAGT
TATGGTTCATTTGATCGTACAGTTTACTTGGATAACTGTGGTAATTCTAGAGCTAATACA
TGCGAGAAGCGCCGACCTCGCGGGAGGCGTGCATTTATCAGACCAAAAACCGGCCGCGTC
TTCGGGCGCGTTCGCCTTGGTGACTCTGGATAACTTTGCGGATCGCACGGTCTAGCACCG
GCGACGGATCATTCAAGTGTCTGCCCTATCAACTTTCGTCGGTACGGTATTTGCCTACCG
AGGTTCTTACGGGTGACGGGGAATCAGGGTTCGATTCCGGAGAGGGAGCCTGAGAAACGG
CTACCACATCC
>HOIR5KG01A1LJQ__(reversed) rank=0002433 x=311.0 y=452.0 length=444
CATGCATGTCTAAGTACATACTTTTACATGGTGAAACCGCGAATGGCTCATTAAATCAGT
TATGGTTCCTTAGATCGTACAATCCTACTTGGATAACTGTGGTAATTCTAGAGCTAATAC
ATGAAACTGACGCTCCGACCCTCTGGGAAAGAGCGCGTTTATTAGAACAAGACCAGTCGG
GGTTCTGCCCCGTACGATTGGTGATACTGGATAACTTTGTGCAGATCGCACGGCCTCGCG
CCGGCGACGTATCTTTCAAATGTCTGCCCTATCAACTGTCGATGGTACGTGATATGCCTA
CCATGGTTGTAACGGGTAACGGGGAATCAGGGTTCGATTCCGGAGAGGGAGCATGAGAAA
CGGCTACCACATCC
>HOIR5KG01AELTH__(reversed) rank=0002457 x=49.5 y=867.5 length=441
CATGCATGTCCAAGTACAAGCTTTCAAAAGCGAAACTGCGGATGGCTCATTAAATCAGTT
ATGGTTCCTTGGAGCGCATCCCCTTACATGGATAACTGTGGTAATTCTAGAGCTAATACA
TGCAATCAAGCGCCGACCTTACGGGAGGCGTGCTCTTATTAGGAACAAGACCAACCCGGG
TCCGCCCGGCTCCGTTGGTGAACTCTGGATAACCTGGCCGATCGCACGGTCTCTGCACCG
GCGACGGATCCTTCGAATGTCTGCCCTATCAACTTTCGATGGTACGTTATGCGCCTACCA
TGGTCGTAACGGGTAACGGAGAATCAGGGTTCGATTCCGGAGAGGGAGCTTGAGAAACGG
CTACCACATCC
>HOIR5KG01A466N__(reversed) rank=0002489 x=352.0 y=525.0 length=441
CATGCATGTCCAAGTACAAGCTTTCAAAAGCGAAACTGCGGATGGCTCATTAAATCAGTT
ATGGTTCCTTGGAGCGCATCCCCTTACATGGATAACTGTGGTAATTCTAGAGCTAATACA
TGCAATCAAGCGCCGACCTTACGGGAGGCGTGCTCTTATTAGGAACAAGACCAACCCGGG
TCCGCCCGGCTCCGTTGGTGAACTCTGGATAACCTGGCCGATCGCACGGTCTCTGCACCG
GCGACGGATCCTTCGAATGTCTGCCCTATCAACTTTCGATGGTACGTTATGCGCCTACCA
TGGTCGTAACGGGTAACGGAGAATCAGGGTTCGATTCCGGAGAGGGAGCTTGAGAAACGG
CTACCACATCC
>HOIR5KG01BL21D__(reversed) rank=0002546 x=544.0 y=1871.0 length=444
CATGCATGTCTAAGTACATACTTTTACATGGTGAAACCGCGAATGGCTCATTAAATCAGT
TATGGTTCCTTAGATCGTACAATCCTACTTGGATAACTGTGGTAATTCTAGAGCTAATAC
ATGAAACTGACGCTCCGACCCTCTGGGAAAGAGCGCGTTTATTAGAACAAGACCAGTCGG
GGTTCTGCCCCGTACGATTGGTGATACTGGATAACTTTGTGCAGATCGCACGGCCTCGCG
CCGGCGACGTATCTTTCAAATGTCTGCCCTATCAACTGTCGATGGTACGTGATATGCCTA
CCATGGTTGTAACGGGTAACGGGGAATCAGGGTTCGATTCCGGAGAGGGAGCATGAGAAA
CGGCTACCACATCC
>HOIR5KG01AQVUJ__(reversed) rank=0002562 x=189.0 y=297.5 length=445
CATGCATGTCTAAGTACATACTTTTACATGGTGAAACCGCGAATGGCTCATTAAATCAGT
TATGGTTCCTTAGATCGTACAATCCTACTTGGATAACTGTGGTAATTCTAGAGCTAATAC
ATGAAAAAGGTCTCCGACCTGACGGAAAGAGAGCGTTTATTACAACAAGACCAGTCGGGG
TCGCAAGGCCCCGTCATATTGGTGAAACTGAATAACTTTGTGCAGATCGCACGGCCTCGC
GCCGGCGACAAATCTTTCAAATGTCTGCCCTATCAACTGACGATGGTACGTGATATGCCT
ACCATGGTTGTAACGGGTAACGGAGAATCAGGGTTCGATTCCGGAGAGGGAGCATGAGAA
ACGGCTACCACATCC
>HOIR5KG01BTX11__(reversed) rank=0002587 x=634.0 y=23.5 length=441
CATGCATGTCCAAGTACAAGCTTTCAAAAGCGAAACTGCGGATGGCTCATTAAATCAGTT
ATGGTTCCTTGGAGCGCATCCCCTTACATGGATAACTGTGGTAATTCTAGAGCTAATACA
TGCAATCAAGCGCCGACCTTACGGGAGGCGTGCTCTTATTAGGAACAAGACCAACCCGGG
TCCGCCCGGCTCCGTTGGTGAACTCTGGATAACCTGGCCGATCGCACGGTCTCTGCACCG
GCGACGGATCCTTCGAATGTCTGCCCTATCAACTTTCGATGGTACGTTATGCGCCTACCA
TGGTCGTAACGGGTAACGGAGAATCAGGGTTCGATTCCGGAGAGGGAGCTTGAGAAACGG
CTACCACATCC
>HOIR5KG01BJPSZ__(reversed) rank=0002603 x=517.0 y=2001.0 length=444
CATGCATGTCTAAGTACATACTTTTACATGGTGAAACCGCGAATGGCTCATTAAATCAGT
TATGGTTCCTTAGATCGTACAATCCTACTTGGATAACTATGGTAATTCTAGAGCTAATAC
ATGAAACTGACGCTCCGACCCTCTGGGAAAGAGCGCGTTTATTAGAACAAGACCAGTCGG
GGTTCTGCCCCGTACGATTGGTGATACTGGATAACTTTGTGCAGATCGCACGGCCTCGCG
CCGGCGACGTATCTTTCAAATGTCTGCCCTATCAACTGTCGATGGTACGTGATATGCCTA
CCATGGTTGTAACGGGTAACGGGGAATCAGGGTTCGATTCCGGAGAGGGAGCATGAGAAA
CGGCTACCACATCC
>HOIR5KG01A5G5Q__(reversed) rank=0002629 x=355.0 y=1164.5 length=441
CATGCAAGTCTAAGTACGAGCTCTCGTACAGTGAAACTGCGAATGGCTCATTAAATCAGT
TATGGTTCATTTGATCGTACAGTTTACTTGGATAACTGTGGTAATTCTAGAGCTAATACA
TGCGAGAAGCGCCGACCTCGCGGGAGGCGTGCATTTATCAGACCAAAAACCGGCCGCGTC
TTCGGGCGCGTTCGCCTTGGTGACTCTGGATAACTTTGCGGATCGCACGGTCTAGCACCG
GCGACGGATCATTCAAGTGTCTGCCCTATCAACTTTCGTCGGTACGGTATTTGCCTACCG
AGGTTCTTACGGGTGACGGGGAATCAGGGTTCGATTCCGGAGAGGGAGCCTGAGAAACGG
CTACCACATCC
>HOIR5KG01AJ8X3__(reversed) rank=0002737 x=113.0 y=1977.5 length=444
CATGCATGTCTAAGTACATACTTTTACATGGTGAAACCGCGAATGGCTCATTAAATCAGT
TATGGTTCCTTAGATCGTACAATCCTACTTGGATAACTGTGGTAATTCTAGAGCTAATAC
ATGAAACTGACGCTCCGACCCTCTGGGAAAGAGCGCGTTTATTAGAACAAGACCAGTCGG
GGTTCTGCCCCGTACGATTGGTGATACTGGATAACTTTGTGCAGATCGCACGGCCTCGCG
CCGGCGACGTATCTTTCAAATGTCTGCCCTATCAACTGTCGATGGTACGTGATATGCCTA
CCATGGTTGTAACGGGTAACGGGGAATCAGGGTTCGATTCCGGAGAGGGAGCATGAGAAA
CGGCTACCACATCC
>HOIR5KG01AZ4TN__(reversed) rank=0002751 x=294.5 y=1753.0 length=440
CATGCAAGTCTAAGTACGAGCTCTCGTACAGCGAAACTGCGAATGGCTCATTAAATCAGT
TATGGTTCATTTGATCGTATGGTTTACTTGGATAACTGTGGTAATTCTAGAGCTAATACA
TGCAAACAGCGCCGACTTCGCGGGAGGCGTGCTTTTATCAGACCAAAAACCGACCGCGGC
TCCGGCCGCGTTCGACTGGTGACTCTGGATAACCTGGCGGATCGCACGGTCTAGCACCGG
CGACGGATCATTCAAGTGTCTGCCCTATCAACTTTCGTCGGTACGGTATTCGCCTACCGA
GGTTCTTACGGGTAACGGGGAATCAGGGTTCGATTCCGGAGAGGGAGCCTGAGAAACGGC
TACCACATCC
>HOIR5KG01ADECW rank=0002871 x=35.0 y=1886.0 length=441
CATGCAAGTCTAAGTACGAGCTCTCGTACAGTGAAACTGCGAATGGCTCATTAAATCAGT
TATGGTTCATTTGATCGTACAGTTTACTTGGATAACTGTGGTAATTCTAGAGCTAATACA
TGCGAGAAGCGCCGACCTCGCGGGAGGCGTGCATTTATCAGACCAAAAACCGGCCGCGTC
TTCGGGCGCGTTCGCCTTGGTGACTCTGGATAACTTTGCGGATCGCACGGTCTAGCACCG
GCGACGGATCATTCAAGTGTCTGCCCTATCAACTTTCGTCGGTACGGTATTTGCCTACCG
AGGTTCTTACGGGTGACGGGGAATCAGGGTTCGATTCCGGAGAGGGAGCCTGAGAAACGG
CTACCACATCC
>HOIR5KG01ADWU4__(reversed) rank=0002894 x=41.5 y=1294.0 length=444
CATGCATGTCTAAGTACATTACTTTTACATGGTGAAACCGCGAATGGCTCATTAAATCAG
TTATGGTTCCTTAGATCGTACAATCCTATTGGATAACTGTGGTAATTCTAGAGCTAATAC
ATGAAACTGACGCTCCGACCCTCTGGGAAAGAGCGCGTTTATTAGAACAAGACCAGTCGG
GGTTCTGCCCCGTACGATTGGTGATACTGGATAACTTTGTGCAGATCGCACGGCCTCGCG
CCGGCGACGTATCTTTCAAATGTCTGCCCTATCAACTGTCGATGGTACGTGATATGCCTA
CCATGGTTGTAACGGGTAACGGGGAATCAGGGTTCGATTCCGGAGAGGGAGCATGAGAAA
CGGCTACCACATCC
>HOIR5KG01AKELO__(reversed) rank=0002924 x=115.5 y=1114.5 length=446
CATGCATGTCTAAGTACATACTTTTACATGGTGAAACCGCGAATGGCTCATTAAATCAGT
TATGGTTCCTTAGATCGTACAATCCTACTTGGATAACTGTGGTAATTCTAGAGCTAATAC
ATGAAAAAGGTCTCCGACCTGAACGGAAAGAGAGCGTTTATTACAACAAGACCAGTCGGG
GTCGCAAGGCCCCGTCATATTGGTGAAACTGAATAACTTTGTGCAGATCGCACGGCCTCG
CGCCGGCGACAAATCTTTCAAATGTCTGCCCTATCAACTGACGATGGTACGTGATATGCC
TACCATGGTTGTAACGGGTAACGGAGAATCAGGGTTCGATTCCGGAGAGGGAGCATGAGA
AACGGCTACCACATCC
>HOIR5KG01ANC7D__(reversed) rank=0002942 x=149.0 y=7.0 length=444
CATGCATGTCTAAGTACATACTTTTACATGGTGAAACCGCGAATGGCTCATTAAATCAGT
TATGGTTCCTTAGATCGTACAATCCTACTTGGATAACTGTGGTAATTCTAGAGCTAATAC
ATGAAACTGACGCTCCGACCCTCTGGGAAAGAGCGCGTTTATTAGAACAAGACCAGTCGG
GGTTCTGCCCCGTACGATTGGTGATACTGGATAACTTTGTGCAGATCGCACGGCCTCGCG
CCGGCGACGTATCTTTCAAATGTCTGCCCTATCAACTGTCGATGGTACGTGATATGCCTA
CCATGGTTGTAACGGGTAACGGGGAATCAGGGTTCGATTCCGGAGAGGGAGCATGAGAAA
CGGCTACCACATCC
>HOIR5KG01AVDV7__(reversed) rank=0002944 x=240.5 y=1413.0 length=441
CATGCATGTCCAAGTACAAGCTTTCAAAAGCGAAACTGCGGATGGCTCATTAAATCAGTT
ATGGTTCCTTGGAGCGCATCCCCTTACATGGATAACTGTGGTAATTCTAGAGCTAATACA
TGCAATCAAGCGCCGACCTTACGGGAGGCGTGCTCTTATTAGGAACAAGACCAACCCGGG
TCCGCCCGGCTCCGTTGGTGAACTCTGGATAACCTGGCCGATCGCACGGTCTCTGCACCG
GCGACGGATCCTTCGAATGTCTGCCCTATCAACTTTCGATGGTACGTTATGCGCCTACCA
TGGTCGTAACGGGTAACGGAGAATCAGGGTTCGATTCCGGAGAGGGAGCTTGAGAAACGG
CTACCACATCC
>HOIR5KG01AA0HA__(reversed) rank=0002965 x=8.0 y=1180.0 length=445
CATGCATGTCTAAGTACATACTTTTACATGGTGAAACCGCGAATGGCTCATTAAATCAGT
TATGGTTCCTTAGATCGTACAATCCTACTTGGATAACTGTGGTAATTCTAGAGCTAATAC
ATGAAAAAGGTCTCCGACCTGACGGAAAGAGAGCGTTTATTACAACAAGACCAGTCGGGG
TCGCAAGGCCCCGTCATATTGGTGAAACTGAATAACTTTGTGCAGATCGCACGGCCTCGC
GCCGGCGACAAATCTTTCAAATGTCTGCCCTATCAACTGACGATGGTACGTGATATGCCT
ACCATGGTTGTAACGGGTAACGGAGAATCAGGGTTCGATTCCGGAGAGGGAGCATGAGAA
ACGGCTACCACATCC
>HOIR5KG01AEU9B__(reversed) rank=0002973 x=52.0 y=813.0 length=445
CATGCATGTCTAAGTACATACTTTTACTATGGTGAAACCGCGAATGGCTCATTAAATCAG
TTATGGTTCCTTAGATCGTACAATCCTACTTGGATAACTGTGGTAATTCTAGAGCTAATA
CATGAAACTGACGCTCCGACCCTCTGGGAAAGAGCGCGTTTATTAGAACAAGACCAGTCG
GGGTTCTGCCCCGTACGATTGGTGATACTGGATAACTTTGTGCAGATCGCACGGCCTCGC
GCCGGCGACGTATCTTTCAAATGTCTGCCCTATCAACTGTCGATGGTACGTGATATGCCT
ACCATGGTTGTAACGGGTAACGGGGAATCAGGGTTCGATTCCGGAGAGGGAGCATGAGAA
ACGGCTACCACATCC
>HOIR5KG01AF6FC__(reversed) rank=0003016 x=67.0 y=502.5 length=444
CATGCATGTCTAAGTACATACTTTTACATGGTGAAACCGCGAATGGCTCATTAAATCAGT
TATGGTTCCTTAGATCGTACAATCCTACTTGGATAACTGTGGTAATTCTAGAGCTAATAC
ATGAAACTGACGCTCCGACCCTCTGGGAAAGAGCGCGTTTATTAGAACAAGACCAGTCGG
GGTTCTGCCCCGTACGATTGGTGATACTGGATAACTTTGTGCAGATCGCACGGCCTCGCG
CCGGCGACGTATCTTTCAAATGTCTGCCCTATCAACTGTCGATGGTACGTGATATGCCTA
CCATGGTTGTAACGGGTAACGGGGAATCAGGGTTCGATTCCGGAGAGGGAGCATGAGAAA
CGGCTACCACATCC
>HOIR5KG01A86HK__(reversed) rank=0003068 x=397.0 y=1926.0 length=446
CATGCATGTCTAAGTACATACTTTTACATGGTGAAAACCGCGAATGGCTCATTAAATCAG
TTATGGTTCCTTAGATCGTACAATCCTACTTGGATAACTGTGGTAATTCTAGAGCTAATA
CATGAAACTGACGCTCCGACCCTCTGGGAAAGAGCGCGTTTATTAGAACAAGACCAGTCG
GGGGTTCTGCCCCGTACGATTGGTGATACTGGATAACTTTGTGCAGATCGCACGGCCTCG
CGCCGGCGACGTATCTTTCAAATGTCTGCCCTATCAACTGTCGATGGTACGTGATATGCC
TACCATGGTTGTAACGGGTAACGGGGAATCAGGGTTCGATTCCGGAGAGGGAGCATGAGA
AACGGCTACCACATCC
>HOIR5KG01BI9Z9__(reversed) rank=0003097 x=512.0 y=2007.0 length=444
CATGCATGTCTAAGTACATACTTTTACATGGTGAAACCGCGAATGGCTCATTAAATCAGT
TATGGTTCCTTAGATCGTACAATCCTACTTGGATAACTGTGGTAATTCTAGAGCTAATAC
ATGAAACTGACGCTCCGACCCTCTGGGAAAGAGCGCGTTTATTAGAACAAGACCAGTCGG
GGTTCTGCCCCGTACGATTGGTGATACTGGATAACTTTGTGCAGATCGCACGGCCTCGCG
CCGGCGACGTATCTTTCAAATGTCTGCCCTATCAACTGTCGATGGTACGTGATATGCCTA
CCATGGTTGTAACGGGTAACGGGGAATCAGGGTTCGATTCCGGAGAGGGAGCATGAGAAA
CGGCTACCACATCC
>HOIR5KG01AZU88__(reversed) rank=0003101 x=291.0 y=1642.0 length=444
CATGCATGTCTAAGTACATACTTTTACATGGTGAAACCGCGAATGGCTCATTAAATCAGT
TATGGTTCCTTAGATCGTACAATCCTACTTGGATAACTGTGGTAATTCTAGAGCTAATAC
ATGAAACTGACGCTCCGACCCTCTGGGAAAGAGCGCGTTTATTAGAACAAGACCAGTCGG
GGTTCTGCCCCGTACGATTGGTGATACTGGATAACTTTGTGCAGATCGCACGGCCTCGCG
CCGGCGACGTATCTTTCAAATGTCTGCCCTATCAACTGTCGATGGTACGTGATATGCCTA
CCATGGTTGTAACGGGTAACGGGGAATCAGGGTTCGATTCCGGAGAGGGAGCATGAGAAA
CGGCTACCACATCC
>HOIR5KG01BXZFC__(reversed) rank=0003102 x=680.0 y=6.5 length=445
CATGCATGTCTAAGTACATACTTTTACATGGTGAAACCGCGAATGGCTCATTAAATCAGT
TATGGTTCCTTAGATCGTACAATCCTACTTGGATAACTGTGGTAATTCTAGAGCTAATAC
ATGAAAAAGGTCTCCGACCTGACGGAAAGAGAGCGTTTATTACAACAAGACCAGTCGGGG
TCGCAAGGCCCCGTCATATTGGTGAAACTGAATAACTTTGTGCAGATCGCACGGCCTCGC
GCCGGCGACAAATCTTTCAAATGTCTGCCCTATCAACTGACGATGGTACGTGATATGCCT
ACCATGGTTGTAACGGGTAACGGAGAATCAGGGTTCGATTCCGGAGAGGGAGCATGAGAA
ACGGCTACCACATCC
>HOIR5KG01AEFTM__(reversed) rank=0003242 x=47.0 y=1288.0 length=443
CATGCATGTCTAAGTACATACCTTAACACGGTGAAACTGCGAATGGCTCATTAAATCATA
TGTTATTTCTTAGATCGTACAATCCTACTTGGATAACTGTGGTAATTCTAGAGCTAATAC
ATGCATCAAAGCTCCGACCTCCGGGGAAGAGCGCTTTTATTAGACCAAAACCAATCGTCC
TCTCGGGGGCGTCCCGTTGGTGACTCTGAATAACTTTAAGCTGATCGCATGGCCTCGTGC
CGGCGACGTATCTTTCAAGTGTATGCCCTATCAATTGTCGAAGGTAAGTGACTTGCTTAC
CTTGATGATAACGGGTAGCGGGGAATCAGGGTTCGATTCCGGAGAGGGAGCATGAGAAAC
GGCTACCACATCC
>HOIR5KG01ACNPA__(reversed) rank=0003256 x=27.0 y=108.0 length=444
CATGCATGTCTAAGTACATACTTTTACATGGTGAAACCGCGAATGGCTCATTAAATCAGT
TATGGTTCCTTAGATCGTACAATCCTACTTGGATAACTGTGGTAATTCTAGAGCTAATAC
ATGAAACTGACGCTCCGACCCTCTGGGAAAGAGCGCGTTTATTAGAACAAGACCAGTCGG
GGTTCTGCCCCGTACGATTGGTGATACTGGATAACTTTGTGCAGATCGCACGGCCTCGCG
CCGGCGACGTATCTTTCAAATGTCTGCCCTATCAACTGTCGATGGTACGTGATATGCCTA
CCATGGTTGTAACGGGTAACGGGGAATCAGGGTTCGATTCCGGAGAGGGAGCATGAGAAA
CGGCTACCACATCC
>HOIR5KG01AAQ3S__(reversed) rank=0003261 x=5.5 y=1318.0 length=441
CATGCATGTCCAAGTACAAGCTTTCAAAAGCGAAACTGCGGATGGCTCATTAAATCAGTT
ATGGTTCCTTGGAGCGCATCCCCTTACATGGATAACTGTGGTAATTCTAGAGCTAATACA
TGCAATCAAGCGCCGACCTTACGGGAGGCGTGCTCTTATTAGGAACAAGACCAACCCGGG
TCCGCCCGGCTCCGTTGGTGAACTCTGGATAACCTGGCCGATCGCACGGTCTCTGCACCG
GCGACGGATCCTTCGAATGTCTGCCCTATCAACTTTCGATGGTACGTTATGCGCCTACCA
TGGTCGTAACGGGTAACGGAGAATCAGGGTTCGATTCCGGAGAGGGAGCTTGAGAAACGG
CTACCACATCC
>HOIR5KG01BDMM3__(reversed) rank=0003280 x=448.0 y=589.0 length=450
CATGCATGTCTAAGTACAAGCCCATATAAGGTGAAACCGCGAATGGCTCATTAAATCAGC
TATGATTCATTGGATCTGTACCCACACTTACTTGGATAACTGTGGTAATTCTAGAGCTAA
TACATGCACCACGTCTCTGACCGCAAGGGAAGAGCGCTTTTATTAGTTCAAAACCGGTCG
GGCCTCGGTCCGTCACCCCAACGTGTTGAATCTGAATAACTTGTCGCTGAGCGCACGGTC
TCTGCACCGGCGCCGCCTCTTTCAAGTGTCTGCCTTATCAGCTTTCGATTGTAGGCTATG
CGCCTACAATGGCTATAACGGGTAACGGGGAATCAGGGTTCGATTCCGGAGAGGGAGCCT
GAGAAACGGCTACCACATCT
>HOIR5KG01A7KVD__(reversed) rank=0003338 x=379.0 y=983.0 length=441
CATGCAAGTCTAAGTACGAGCTCTCGTACAGTGAAACTGCGAATGGCTCATTAAATCAGT
TATGGTTCATTTGATCGTACAGTTTACTTGGATAACTGTGGTAATTCTAGAGCTAATACA
TGCGAGAAGCGCCGACCTCGCGGGAGGCGTGCATTTATCAGACCAAAAACCGGCCGCGTC
TTCGGGCGCGTTCGCCTTGGTGACTCTGGATAACTTTGCGGATCGCACGGTCTAGCACCG
GCGACGGATCATTCAAGTGTCTGCCCTATCAACTTTCGTCGGTACGGTATTTGCCTACCG
AGGTTCTTACGGGTGACGGGGAATCAGGGTTCGATTCCGGAGAGGGAGCCTGAGAAACGG
CTACCACATCC
>HOIR5KG01AFBVS__(reversed) rank=0003384 x=57.0 y=1878.5 length=443
CATGCATGTCTAAGTACATACCTTAACACGGTGAAACTGCGAATGGCTCATTAAATCATA
TGTTATTTCTTAGATCGTACAATCCTACTTGGATAACTGTGGTAATTCTAGAGCTAATAC
ATGCATCAAAGCTCCGACCTCCGGGGAAGAGCGCTTTTATTAGACCAAAACCAATCGTCC
TCTCGGGGGCGTCCCGTTGGTGACTCTGAATAACTTTAAGCTGATCGCATGGCCTCGTGC
CGGCGACGTATCTTTCAAGTGTATGCCCTATCAATTGTCGAAGGTAAGTGACTTGCTTAC
CTTGATGATAACGGGTAGCGGGGAATCAGGGTTCGATTCCGGAGAGGGAGCATGAGAAAC
GGCTACCACATCC
>HOIR5KG01AGTJK__(reversed) rank=0003417 x=74.0 y=1790.0 length=444
CATGCATGTCTAAGTACATACTTTTACATGGTGAAACCGCGAATGGCTCATTAAATCAGT
TATGGTTCCTTAGATCGTACAATCCTACTTGGATAACTGTGGTAATTCTAGAGCTAATAC
ATGAAACTGACGCTCCGACCCTCTGGGAAAGAGCGCGTTTATTAGAACAAGACCAGTCGG
GGTTCTGCCCCGTACGATTGGTGATACTGGATAACTTTGTGCAGATCGCACGGCCTCGCG
CCGGCGACGTATCTTTCAAATGTCTGCCCTATCAACTGTCGATGGTACGTGATATGCCTA
CCATGGTTGTAACGGGTAACGGGGAATCAGGGTTCGATTCCGGAGAGGGAGCATGAGAAA
CGGCTACCACATCC
>HOIR5KG01B232B__(reversed) rank=0003451 x=738.0 y=1729.0 length=444
CATGCATGTCTAAGTACATACTTTTACATGGTGAAACCGCGAATGGCTCATTAAATCAGT
TATGGTTCCTTAGATCGTACAATCCTACTTGGATAACTGTGGTAATTCTAGAGCTAATAC
ATGAAACTGACGCTCCGACCCTCTGGGAAAGAGCGCGTTTATTAGAACAAGACCAGTCGG
GGTTCTGCCCCGTACGATTGGTGATACTGGATAACTTTGTGCAGATCGCACGGCCTCGCG
CCGGCGACGTATCTTTCAAATGTCTGCCCTATCAACTGTCGATGGTACGTGATATGCCTA
CCATGGTTGTAACGGGTAACGGGGAATCAGGGTTCGATTCCGGAGAGGGAGCATGAGAAA
CGGCTACCACATCC
>HOIR5KG01AK1AZ__(reversed) rank=0003489 x=122.0 y=1865.0 length=444
CATGCATGTCTAAGTACATACTTTTACATGGTGAAACCGCGAATGGCTCATTAAATCAGT
TATGGTTCCTTAGATCGTACAATCCTACTTGGATAACTGTGGTAATTCTAGAGCTAATAC
ATGAAACTGACGCTCCGACCCTCTGGGAAAGAGCGCGTTTATTAGAACAAGACCAGTCGG
GGTTCTGCCCCGTACGATTGGTGATACTGGATAACTTTGTGCAGATCGCACGGCCTCGCG
CCGGCGACGTATCTTTCAAATGTCTGCCCTATCAACTGTCGATGGTACGTGATATGCCTA
CCATGGTTGTAACGGGTAACGGGGAATCAGGGTTCGATTCCGGAGAGGGAGCATGAGAAA
CGGCTACCACATCC
>HOIR5KG01B3ZHV__(reversed) rank=0003497 x=748.0 y=1505.0 length=444
CATGCATGTCTAAGTACATACTTTTACATGGTGAAACCGCGAATGGCTCATTAAATCAGT
TATGGTTCCTTAGATCGTACAATCCTACTTGGATAACTGTGGTAATTCTAGAGCTAATAC
ATGAAACTGACGCTCCGACCCTCTGGGAAAGAGCGCGTTTATTAGAACAAGACCAGTCGG
GGTTCTGCCCCGTACGATTGGTGATACTGGATAACTTTGTGCAGATCGCACGGCCTCGCG
CCGGCGACGTATCTTTCAAATGTCTGCCCTATCAACTGTCGATGGTACGTGATATGCCTA
CCATGGTTGTAACGGGTAACGGGGAATCAGGGTTCGATTCCGGAGAGGGAGCATGAGAAA
CGGCTACCACATCC
>HOIR5KG01APB65__(reversed) rank=0003515 x=171.0 y=1903.0 length=444
CATGCATGTCTAAGTACATACTTTTACATGGTGAAACCGCGAATGGCTCATTAAATCAGT
TATGGTTCCTTAGATCGTACAATCCTACTTGGATAACTGTGGTAATTCTAGAGCTAATAC
ATGAAACTGACGCTCCGACCCTCTGGGAAAGAGCGCGTTTATTAGAACAAGACCAGTCGG
GGTTCTGCCCCGTACGATTGGTGATACTGGATAACTTTGTGCAGATCGCACGGCCTCGCG
CCGGCGACGTATCTTTCAAATGTCTGCCCTATCAACTGTCGATGGTACGTGATATGCCTA
CCATGGTTGTAACGGGTAACGGGGAATCAGGGTTCGATTCCGGAGAGGGAGCATGAGAAA
CGGCTACCACATCC
>HOIR5KG01AH1TC__(reversed) rank=0003526 x=88.5 y=1822.0 length=441
CATGCAAGTCTAAGTACGAGCTCTCGTACAGTGAAACTGCGAATGGCTCATTAAATCAGT
TATGGTTCATTTGATCGTACAGTTTACTTGGATAACTGTGGTAATTCTAGAGCTAATACA
TGCGAGAAGCGCCGACCTCGCGGGAGGCGTGCATTTATCAGACCAAAAACCGGCCGCGTC
TTCGGGCGCGTTCGCCTTGGTGACTCTGGATAACTTTGCGGATCGCACGGTCTAGCACCG
GCGACGGATCATTCAAGTGTCTGCCCTATCAACTTTCGTCGGTACGGTATTTGCCTACCG
AGGTTCTTACGGGTGACGGGGAATCAGGGTTCGATTCCGGAGAGGGAGCCTGAGAAACGG
CTACCACATCC
>HOIR5KG01A7BYA__(reversed) rank=0003527 x=376.0 y=1712.5 length=443
CATGCATGTCTAAGTACATACCTTAACACGGTGAAACTGCGAATGGCTCATTAAATCATA
TGTTATTTCTTAGATCGTACAATCCTACTTGGATAACTGTGGTAATTCTAGAGCTAATAC
ATGCATCAAAGCTCCGACCTCCGGGGAAGAGCGCTTTTATTAGACCAAAACCAATCGTCC
TCTCGGGGGCGTCCCGTTGGTGACTCTGAATAACTTTAAGCTGATCGCATGGCCTCGTGC
CGGCGACGTATCTTTCAAGTGTATGCCCTATCAATTGTCGAAGGTAAGTGACTTGCTTAC
CTTGATGATAACGGGTAGCGGGGAATCAGGGTTCGATTCCGGAGAGGGAGCATGAGAAAC
GGCTACCACATCC
>HOIR5KG01ASHZ0__(reversed) rank=0003586 x=207.0 y=1934.5 length=441
CATGCAAGTCTAAGTACGAGCTCTCGTACAGTGAAACTGCGAATGGCTCATTAAATCAGT
TATGGTTCATTTGATCGTACAGTTTACTTGGATAACTGTGGTAATTCTAGAGCTAATACA
TGCGAGAAGCGCCGACCTCGCGGGAGGCGTGCATTTATCAGACCAAAAACCGGCCGCGTC
TTCGGGCGCGTTCGCCTTGGTGACTCTGGATAACTTTGCGGATCGCACGGTCTAGCACCG
GCGACGGATCATTCAAGTGTCTGCCCTATCAACTTTCGTCGGTACGGTATTTGCCTACCG
AGGTTCTTACGGGTGACGGGGAATCAGGGTTCGATTCCGGAGAGGGAGCCTGAGAAACGG
CTACCACATCC
>HOIR5KG01AATU0__(reversed) rank=0003634 x=6.5 y=794.0 length=441
CATGCATGTCCAAGTACAAGCTTTCAAAAGCGAAACTGCGGATGGCTCATTAAATCAGTT
ATGGTTCCTTGGAGCGCATCCCCTTACATGGATAACTGTGGTAATTCTAGAGCTAATACA
TGCAATCAAGCGCCGACCTTACGGGAGGCGTGCTCTTATTAGGAACAAGACCAACCCGGG
TCCGCCCGGCTCCGTTGGTGAACTCTGGATAACCTGGCCGATCGCACGGTCTCTGCACCG
GCGACGGATCCTTCGAATGTCTGCCCTATCAACTTTCGATGGTACGTTATGCGCCTACCA
TGGTCGTAACGGGTAACGGAGAATCAGGGTTCGATTCCGGAGAGGGAGCTTGAGAAACGG
CTACCACATCC
>HOIR5KG01BAQ0K__(reversed) rank=0003696 x=415.0 y=1458.0 length=441
CATGCAAGTCTAAGTACGAGCTCTCGTACAGTGAAACTGCGAATGGCTCATTAAATCAGT
TATGGTTCATTTGATCGTACAGTTTACTTGGATAACTGTGGTAATTCTAGAGCTAATACA
TGCGAGAAGCGCCGACCTCGCGGGAGGCGTGCATTTATCAGACCAAAAACCGGCCGCGTC
TTCGGGCGCGTTCGCCTTGGTGACTCTGGATAACTTTGCGGATCGCACGGTCTAGCACCG
GCGACGGATCATTCAAGTGTCTGCCCTATCAACTTTCGTCGGTACGGTATTTGCCTACCG
AGGTTCTTACGGGTGACGGGGAATCAGGGTTCGATTCCGGAGAGGGAGCCTGAGAAACGG
CTACCACATCC
>HOIR5KG01ARL13__(reversed) rank=0003757 x=197.5 y=1497.0 length=440
CATGCAAGTCTAAGTACGAGCTCTCGTACAGCGAAACTGCGAATGGCTCATTAAATCAGT
TATGGTTCATTTGATCGTATGGTTTACTTGGATAACTGTGGTAATTCTAGAGCTAATACA
TGCAAACAGCGCCGACTTCGCGGGACGCGTGCTTTTATCAGACCAAAAACCGACCGCGGC
TCCGGCCGCGTTCGACTGGTGACTCTGGATAACCTGGCGGATCGCACGGTCTAGCACCGG
CGACGGATCATTCAAGTGTCTGCCCTATCAACTTTCGTCGGTACGGTATTCGCCTACCGA
GGTTCTTACGGGTAACGGGGAATCAGGGTTCGATTCCGGAGAGGGAGCCTGAGAAACGGC
TACCACATCC
>HOIR5KG01AY8OO__(reversed) rank=0003855 x=284.0 y=1062.0 length=444
CATGCATGTCTAAGTACATACTTTTACATGGTGAAACCGCGAATGGCTCATTAAATCAGT
TATGGTTCCTTAGATCGTACAATCCTACTTGGATAACTGTGGTAATTCTAGAGCTAATAC
ATGAAACTGACGCTCCGACCCTCTGGGAAAGAGCGCGTTTATTAGAACAAGACCAGTCGG
GGTTCTGCCCCGTACGATTGGTGATACTGGATAACTTTGTGCAGATCGCACGGCCTCGCG
CCGGCGACGTATCTTTCAAATGTCTGCCCTATCAACTGTCGATGGTACGTGATATGCCTA
CCATGGTTGTAACGGGTAACGGGGAATCAGGGTTCGATTCCGGAGAGGGAGCATGAGAAA
CGGCTACCACATCC
>HOIR5KG01AA66P__(reversed) rank=0003859 x=10.0 y=1679.0 length=441
CATGCAAGTCTAAGTACGAGCTCTCGTACAGTGAAACTGCGAATGGCTCATTAAATCAGT
TATGGTTCATTTGATCGTACAGTTTACTTGGATAACTGTGGTAATTCTAGAGCTAATACA
TGCGAGAAGCGCCGACCTCGCGGGAGGCGTGCATTTATCAGACCAAAAACCGGCCGCGTC
TTCGGGCGCGTTCGCCTTGGTGACTCTGGATAACTTTGCGGATCGCACGGTCTAGCACCG
GCGACGGATCATTCAAGTGTCTGCCCTATCAACTTTCGTCGGTACGGTATTTGCCTACCG
AGGTTCTTACGGGTGACGGGGAATCAGGGTTCGATTCCGGAGAGGGAGCCTGAGAAACGG
CTACCACATCC
>HOIR5KG01AYL99__(reversed) rank=0003930 x=277.0 y=703.5 length=445
CATGCATGTCTAAGTACATACTTTTACATGGTGAAACCGCGAATGGCTCATTAAATCAGT
TATGGTTCCTTAGATCGTACAATCCTACTTGGATAACTGTGGTAATTCTAGAGCTAATAC
ATGAAAAAGGTCTCCGACCTGACGGAAAGAGAGCGTTTATTACAACAAGACCAGTCGGGG
TCGCAAGGCCCCGTCATATTGGTGAAACTGAATAACTTTGTGCAGATCGCACGGCCTCGC
GCCGGCGACAAATCTTTCAAATGTTTGCCCTATCAACTGACGATGGTACGTGATATGCCT
ACCATGGTTGTAACGGGTAACGGAGAATCAGGGTTCGATTCCGGAGAGGGAGCATGAGAA
ACGGCTACCACATCC
>HOIR5KG01B0QT2__(reversed) rank=0003934 x=711.0 y=1864.0 length=450
CATGCATGTCTAAGTACAAGCCCATATAAGGTGAAACCGCGAATGGCTCATTAAATCAGC
TATGATTCATTGGATCTGTACCCACACTTACTTGGATAACTGTGGTAATTCTAGAGCTAA
TACATGCACCACGTCTCTGACCGCAAGGGAAGAGCGCTTTTATTAGTTCAAAACCGGTCG
GGCCTCGGTCCGTCACCCCAACGTGTTGAATCTGAATAACTTGTCGCTGAGCGCACGGTC
TCTGCACCGGCGCCGCCTCTTTCAAGTGTCTGCCTTATCAGCTTTCGATTGTAGGCTATG
CGCCTACAATGGCTATAACGGGTAACGGGGAATCAGGGTTCGATTCCGGAGAGGGAGCCT
GAGAAACGGCTACCACATCT
>HOIR5KG01BIT1C__(reversed) rank=0004011 x=507.0 y=1790.0 length=448
CATGCATGTCTAAGTACACGCCTTAACACGGCTAAACTGCGAATGGCTCATTAAATCAGT
TATGGTTCCTTAGATCGTACAATCCTACTTGGATAACTGTGGCAATTCTAGAGCTAATAC
ATGCAACACAGCTCCGACCTCACGGGAAGAGCGCTTTTGTTAGCCCAAAACCAACGCGTC
GCCTTCGGGCGGCGCTCACTGTGGTGACTCTGGACAACTTTGCGCCGATCGCACGGCCCT
AGCGCCGGCGACGTATCTTTCAAGTGTCTGCCCTATCAACTTTCGATGGTACGTGCTATG
CCTACCATGGTGATAACGGGTAACGGGGAATCAGGGTTCGATTCCGGAGAGGGAGCATGA
GATACGGCTACCACATCC
>HOIR5KG01BT1GB__(reversed) rank=0004019 x=635.0 y=329.0 length=448
CATGCATGTCTAAGTACACGCCTTAACACGGCTAAACTGCGAATGGCTCATTAAATCAGT
TATGGTTCCTTAGATCGTACAATCCTACTTGGATAACTGTGGCAATTCTAGAGCTAATAC
ATGCAACACAGCTCCGACCTCACGGGAAGAGCGCTTTTGTTAGCCCAAAACCAACGCGTC
GCCTTCGGGCGGCGCTCACTGTGGTGACTCTGGACAACTTTGTGCCGATCGCACGGCCCT
AGCGCCGGCGACGTATCTTTCAAGTGTCTGCCCTATCAACTTTCGATGGTACGTGCTATG
CCTACCATGGTGATAACGGGTAACGGGGAATCAGGGTTCGATTCCGGAGAGGGAGCATGA
GATACGGCTACCACATCC
>HOIR5KG01ASRC8__(reversed) rank=0004088 x=210.0 y=1786.0 length=448
CATGCATGTCTAAGTACACGCCTTAACACGGCTAAACTGCGAATGGCTCATTAAATCAGT
TATGGTTCCTTAGATCGTACAATCCTACTTGGATAACTGTGGCAATTCTAGAGCTAATAC
ATGCAACACAGCTCCGACCTCACGGGAAGAGCGCTTTTGTTAGCCCAAAACCAACGCGTC
GCCTTCGGGCGGCGCTCACTGTGGTGACTCTGGACAACTTTGTGCCGATCGCACGGCCCT
AGCGCCGGCGACGTATCTTTCAAGTGTCTGCCCTATCAACTTTCGATGGTACGTGCTATG
CCTACCATGGTGATAACGGGTAACGGGGAATCAGGGTTCGATTCCGGAGAGGGAGCATGA
GATACGGCTACCACATCC
>HOIR5KG01A1SQM__(reversed) rank=0004115 x=313.0 y=1580.5 length=441
CATGCATGTCCAAGTACAAGCTTTCAAAAGCGAAACTGCGGATGGCTCATTAAATCAGTT
ATGGTTCCTTGGAGCGCATCCCCTTACATGGATAACTGTGGTAATTCTAGAGCTAATACA
TGCAATCAAGCGCCGACCTTACGGGAGGCGTGCTCTTATTAGGAACAAGACCAACCCGGG
TCCGCCCGGCTCCGTTGGTGAACTCTGGATAACCTGGCCGATCGCACGGTCTCTGCACCG
GCGACGGATCCTTCGAATGTCTGCCCTATCAACTTTCGATGGTACGTTATGCGCCTACCA
TGGTCGTAACGGGTAACGGAGAATCAGGGTTCGATTCCGGAGAGGGAGCTTGAGAAACGG
CTACCACATCC
>HOIR5KG01AU7U7__(reversed) rank=0004122 x=238.0 y=1793.0 length=450
CATGCATGTCTAAGTACAAGCCCATATAAGGTGAAACCGCGAATGGCTCATTAAATCAGC
TATGATTCATTGGATCTGTACCCACACTTACTTGGATAACTGTGGTAATTCTAGAGCTAA
TACATGCACCACGTCTCTGACCGCAAGGGAAGAGCGCTTTTATTAGTTCAAAACCGGTCG
GGCCTCGGTCCGTCACCCCAACGTGTTGAATCTGAATAACTTGTCGCTGAGCGCACGGTC
TCTGCACCGGCGCCGCCTCTTTCAAGTGTCTGCCTTATCAGCTTTCGATTGTAGGCTATG
CGCCTACAATGGCTATAACGGGTAACGGGGAATCAGGGTTCGATTCCGGAGAGGGAGCCT
GAGAAACGGCTACCACATCT
>HOIR5KG01BWK0B__(reversed) rank=0004147 x=664.5 y=201.0 length=444
CATGCATGTCTAAGTACATACTTTTACATGGTGAAACCGCGAATGGCTCATTAAATCAGT
TATGGTTCCTTAGATCGTACAATCCTACTTGGATAACTGTGGTAATTCTAGAGCTAATAC
ATGAAACTGACGCTCCGACCCTCTGGGAAAGAGCGCGTTTATTAGAACAAGACCAGTCGG
GGTTCTGCCCCGTACGATTGGTGATACTGGATAACTTTGTGCAGATCGCACGGCCTCGCG
CCGGCGACGTATCTTTCAAATGTCTGCCCTATCAACTGTCGATGGTACGTGATATGCCTA
CCATGGTTGTAACGGGTAACGGGGAATCAGGGTTCGATTCCGGAGAGGGAGCATGAGAAA
CGGCTACCACATCC
>HOIR5KG01AD5XI__(reversed) rank=0004192 x=44.0 y=756.0 length=441
CATGCATGTCCAAGTACAAGCTTTCAAAAGCGAAACTGCGGATGGCTCATTAAATCAGTT
ATGGTTCCTTGGAGCGCATCCCCTTACATGGATAACTGTGGTAATTCTAGAGCTAATACA
TGCAATCAAGCGCCGACCTTACGGGAGGCGTGCTCTTATTAGGAACAAGACCAACCCGGG
TCCGCCCGGCTCCGTTGGTGAACTCTGGATAACCTGGCCGATCGCACGGTCTCTGCACCG
GCGACGGATCCTTCGAATGTCTGCCCTATCAACTTTCGATGGTACGTTATGCGCCTACCA
TGGTCGTAACGGGTAACGGAGAATCAGGGTTCGATTCCGGAGAGGGAGCTTGAGAAACGG
CTACCACATCC
>HOIR5KG01AWUYG__(reversed) rank=0004205 x=257.0 y=550.0 length=444
CATGCATGTCTAAGTACATACTTTTACATGGTGAAACCGCGAATGGCTCATTAAATCAGT
TATGGTTCCTTAGATCGTACAATCCTACTTGGATAACTGTGGTAATTCTAGAGCTAATAC
ATGAAACTGACGCTCCGACCCTCTGGGAAAGAGCGCGTTTATTAGAACAAGACCAGTCGG
GGTTCTGCCCCGTACGATTGGTGATACTGGATAACTTTGTGCAGATCGCACGGCCTCGCG
CCGGCGACGTATCTTTCAAATGTCTGCCCTATCAACTGTCGATGGTACGTGATATGCCTA
CCATGGTTGTAACGGGTAACGGGGAATCAGGGTTCGATTCCGGAGAGGGAGCATGAGAAA
CGGCTACCACATCC
>HOIR5KG01BY5MS__(reversed) rank=0004222 x=693.0 y=1458.5 length=441
CATGCAAGTCTAAGTACGAGCTCTCGTACAGTGAAACTGCGAATGGCTCATTAAATCAGT
TATGGTTCATTTGATCGTACAGTTTACTTGGATAACTGTGGTAATTCTAGAGCTAATACA
TGCGAGAAGCGCCGACCTCGCGGGAGGCGTGCATTTATCAGACCAAAAACCGGCCGCGTC
TTCGGGCGCGTTCGCCTTGGTGACTCTGGATAACTTTGCGGATCGCACGGTCTAGCACCG
GCGACGGATCATTCAAGTGTCTGCCCTATCAACTTTCGTCGGTACGGTATTTGCCTACCG
AGGTTCTTACGGGTGACGGGGAATCAGGGTTCGATTCCGGAGAGGGAGCCTGAGAAACGG
CTACCACATCC
>HOIR5KG01AG9E1__(reversed) rank=0004303 x=79.0 y=1883.0 length=444
CATGCATGTCTAAGTACATACTTTTACATGGTGAAACCGCGAATGGCTCATTAAATCAGT
TATGGTTCCTTAGATCGTACAATCCTACTTGGATAACTGTGGTAATTCTAGAGCTAATAC
ATGAAACTGACGCTCCGACCCTCTGGGAAAGAGCGCGTTTATTAGAACAAGACCAGTCGG
GGTTCTGCCCCGTACGATTGGTGATACTGGATAACTTTGTGCAGATCGCACGGCCTCGCG
CCGGCGACGTATCTTTCAAATGTCTGCCCTATCAACTGTCGATGGTACGTGATATGCCTA
CCATGGTTGTAACGGGTAACGGGGAATCAGGGTTCGATTCCGGAGAGGGAGCATGAGAAA
CGGCTACCACATCC
>HOIR5KG01ASKQ0__(reversed) rank=0004347 x=208.0 y=1402.0 length=450
CATGCATGTCTAAGTACAAGCCCATATAAGGTGAAACCGCGAATGGCTCATTAAATCAGC
TATGATTCATTGGATCTGTACCCACACTTACTTGGATAACTGTGGTAATTCTAGAGCTAA
TACATGCACCACGTCTCTGACCGCAAGGGAAGAGCGCTTTTATTAGTTCAAAACCGGTCG
GGCCTCGGTCCGTCACCCCAACGTGTTGAATCTGAATAACTTGTCGCTGAGCGCACGGTC
TCTGCACCGGCGCCGCCTCTTTCAAGTGTCTGCCTTATCAGCTTTCGATTGTAGGCTATG
CGCCTACAATGGCTATAACGGGTAACGGGGAATCAGGGTTCGATTCCGGAGAGGGAGCCT
GAGAAACGGCTACCACATCT
>HOIR5KG01BDD59__(reversed) rank=0004376 x=445.0 y=1903.0 length=444
CATGCATGTCTAAGTACATACTTTTACATGGTGAAACCGCGAATGGCTCATTAAATCAGT
TATGGTTCCTTAGATCGTACAATCCTACTTGGATAACTGTGGTAATTCTAGAGCTAATAC
ATGAAACTGACGCTCCGACCCTCTGGGAAAGAGCGCGTTTATTAGAACAAGACCAGTCGG
GGTTCTGCCCCGTACGATTGGTGATACTGGATAACTTTGTGCAGATCGCACGGCCTCGCG
CCGGCGACGTATCTTTCAAATGTCTGCCCTATCAACTGTCGATGGTACGTGATATGCCTA
CCATGGTTGTAACGGGTAACGGGGAATCAGGGTTCGATTCCGGAGAGGGAGCATGAGAAA
CGGCTACCACATCC
>HOIR5KG01AHN3E__(reversed) rank=0004379 x=84.5 y=424.0 length=450
CATGCATGTCTAAGTACAAGCCCATATAAGGTGAAACCGCGAATGGCTCATTAAATCAGC
TATGATTCATTGGATCTGTACCCACACTTACTTGGATAACTGTGGTAATTCTAGAGCTAA
TACATGCACCACGTCTCTGACCGCAAGGGAAGAGCGCTTTTATTAGTTCAAAACCGGTCG
GGCCTCGGTCCGTCACCCCAACGTGTTGAATCTGAATAACTTGTCGCTGAGCGCACGGTC
TCTGCACCGGCGCCGCCTCTTTCAAGTGTCTGCCTTATCAGCTTTCGATTGTAGGCTATG
CGCCTACAATGGCTATAACGGGTAACGGGGAATCAGGGTTCGATTCCGGAGAGGGAGCCT
GAGAAACGGCTACCACATCT
>HOIR5KG01BO5BI__(reversed) rank=0004409 x=579.0 y=1436.0 length=440
CATGCAAGTCTAAGTACGAGCTCTCGTACAGCGAAACTGCGAATGGCTCATTAAATCAGT
TATGGTTCATTTGATCGTATGGTTTACTTGGATAACTGTGGTAATTCTAGAGCTAATACA
TGCAAACAGCGCCGACTTCGCGGGAGGCGTGCTTTTATCAGACCAAAAACCGACCGCGGC
TCCGGCCGCGTTCGACTGGTGACTCTGGATAACCTGGCGGATCGCACGGTCTAGCACCGG
CGACGGATCATTCAAGTGTCTGCCCTATCAACTTTCGTCGGTACGGTATTCGCCTACCGA
GGTTCTTACGGGTAACGGGGAATCAGGGTTCGATTCCGGAGAGGGAGCCTGAGAAACGGC
TACCACATCC
>HOIR5KG01AJ2HJ__(reversed) rank=0004482 x=111.5 y=1797.5 length=448
CATGCATGTCTAAGTACACGCCTTAACACGGCTAAACTGCGAATGGCTCATTAAATCAGT
TATGGTTCCTTAGATCGTACAATCCTACTTGGATAACTGTGGCAATTCTAGAGCTAATAC
ATGCAACACAGCTCCGACCTCACGGGAAGAGCGCTTTTGTTAGCCCAAAACCAACGCGTC
GCCTTCGGGCGGCGCTCACTGTGGTGACTCTGGACAACTTTGTGCCGATCGCACGGCCCT
AGCGCCGGCGACGTATCTTTCAAGTGTCTGCCCTATCAACTTTCGATGGTACGTGCTATG
CCTACCATGGTGATAACGGGTAACGGGGAATCAGGGTTCGATTCCGGAGAGGGAGCATGA
GATACGGCTACCACATCC
>HOIR5KG01AM1M9__(reversed) rank=0004491 x=145.0 y=1411.0 length=442
CATGCATGTCTAAGTACATACCTTAACACGGTGAAACTGCGAATGGCTCATTAAATCATA
TGTTATTTCTTAGATCGTACAATCCTACTTGGATAACTGTGGTAATTCTAGAGCTAATAC
ATGCATCAAAGCTCCGACCTCCGGGGAAGAGCGCTTTTATTAGACCAAAACCAATCGTCC
TCTCGGGGGCGTCCCGTTGGTGACTCTGAATAACTTTAAGCTGATCGCATGGCCTCGTGC
CGGCGACGTATCTTTCAAGTGTATGCCCTATCAATTGTCGAAGGTAAGTGACTTGCTTAC
CTTGATGATAACGGGTAGCGGGGAATCAGGGTTCGATTCCGGAGAGGGAGCATGAGAAAC
GGCTACCACATCC
>HOIR5KG01A4U1F__(reversed) rank=0004499 x=348.5 y=1169.5 length=444
CATGCATGTCTAAGTACATACTTTTACATGGTGAAACCGCGAATGGCTCATTAAATCAGT
TATGGTTCCTTAGATCGTACAATCCTACTTGGATAACTGTGGTAATTCTAGAGCTAATAC
ATGAAACTGACGCTCCGACCCTCTGGGAAAGAGCGCGTTTATTAGAACAAGACCAGTCGG
GGTTCTGCCCCGTACGATTGGTGATACTGGATAACTTTGTGCAGATCGCACGGCCTCGCG
CCGGCGACGTATCTTTCAAATGTCTGCCCTATCAACTGTCGATGGTACGTGATATGCCTA
CCATGGTTGTAACGGGTAACGGGGAATCAGGGTTCGATTCCGGAGAGGGAGCATGAGAAA
CGGCTACCACATCC
>HOIR5KG01AI947__(reversed) rank=0004525 x=102.5 y=1929.5 length=444
CATGCATGTCTAAGTACATACTTTTACATGGTGAAACCGCGAATGGCTCATTAAATCAGT
TATGGTTCCTTAGATCGTACAATCCTACTTGGATAACTGTGGTAATTCTAGAGCTAATAC
ATGAAACTGACGCTCCGACCCTCTGGGAAAGAGCGCGTTTATTAGAACAAGACCAGTCGG
GGTTCTGCCCCGTACGATTGGTGATACTGGATAACTTTGTGCAGATCGCACGGCCTCGCG
CCGGCGACGTATCTTTCAAATGTCTGCCCTATCAACTGTCGATGGTACGTGATATGCCTA
CCATGGTTGTAACGGGTAACGGGGAATCAGGGTTCGATTCCGGAGAGGGAGCATGAGAAA
CGGCTACCACATCC
>HOIR5KG01AV6F5__(reversed) rank=0004550 x=249.5 y=1555.0 length=449
CATGCATGTCTAAGTACACGCCTTAACACGGCTAAACTGCGAATGGCTCATTAAATCAGT
TATGGTTCCTTAGATCGTACAATCCTACTTGGATAACTGTGGCAATTCTAGAGCTAATAC
ATGCAACACAGCTCCGACCTCGCGGGAAGAGCGCTTTTGTTAGCCCAAAACCAATGCGTC
GACTTCGGTAGGCGCTCACACATGGTGACTCTGGACAACTTTGTGCCGATCGCACGGCCT
TCGCGCCGGCGACGTATCTTTCAAGTGTCTGCCCTATCAACTTTCGATGGTACGTGCTAT
GCCTACCATGGTGATAACGGGTAACGGGGAATCAGGGTTCGATTCCGGAGAGGGAGCATG
AGATACGGCTACCACATCC
>HOIR5KG01BGMKB__(reversed) rank=0004556 x=482.0 y=1193.0 length=441
CATGCAAGTCTAAGTACGAGCTCTCGTACAGTGAAACTGCGAATGGCTCATTAAATCAGT
TATGGTTCATTTGATCGTACAGTTTACTTGGATAACTGTGGTAATTCTAGAGCTAATACA
TGCGAGAAGCGCCGACCTCGCGGGAGGCGTGCATTTATCAGACCAAAAACCGGCCGCGTC
TTCGGGCGCGTTCGCCTTGGTGACTCTGGATAACTTTGCGGATCGCACGGTCTAGCACCG
GCGACGGATCATTCAAGTGTCTGCCCTATCAACTTTCGTCGGTACGGTATTTGCCTACCG
AGGTTCTTACGGGTGACGGGGAATCAGGGTTCGATTCCGGAGAGGGAGCCTGAGAAACGG
CTACCACATCC
>HOIR5KG01A5EIV__(reversed) rank=0004662 x=354.0 y=1845.0 length=441
CATGCATGTCCAAGTACAAGCTTTCAAAAGCGAAACTGCGGATGGCTCATTAAATCAGTT
ATGGTTCCTTGGAGCGCATCCCCTTACATGGATAACTGTGGTAATTCTAGAGCTAATACA
TGCAATCAAGCGCCGACCTTACGGGAGGCGTGCTCTTATTAGGAACAAGACCAACCCGGG
TCCGCCCGGCTCCGTTGGTGAACTCTGGATAACCTGGCCGATCGCACGGTCTCTGCACCG
GCGACGGATCCTTCGAATGTCTGCCCTATCAACTTTCGATGGTACGTTATGCGCCTACCA
TGGTCGTAACGGGTAACGGAGAATCAGGGTTCGATTCCGGAGAGGGAGCTTGAGAAACGG
CTACCACATCC
>HOIR5KG01BSV9X__(reversed) rank=0004766 x=622.0 y=211.0 length=445
CATGCATGTCTAAGTACATACTTTTACATGGTGAAACCGCGAATGGCTCATTAAATCAGT
TATGGTTCCTTAGATCGTACAATCCTACTTGGATAACTGTGGTAATTCTAGAGCTAATAC
ATGAAAAAGGTCTCCGACCTGACGGAAAGAGAGCGTTTATTACAACAAGACCAGTCGGGG
TCGCAAGGCCCCGTCATATTGGTGAAACTGAATAACTTTGTGCAGATCGCACGGCCTCGC
GCCGGCGACAAATCTTTCAAATGTCTGCCCTATCAACTGACGATGGTACGTGATATGCCT
ACCATGGTTGTAACGGGTAACGGAGAATCAGGGTTCGATTCCGGAGGGGGAGCATGAGAA
ACGGCTACCACATCC
>HOIR5KG01AZR0O__(reversed) rank=0004828 x=290.5 y=1542.0 length=441
CATGCATGTCCAAGTACAAGCTTTCAAAAGCGAAACTGCGGATGGCTCATTAAATCAGTT
ATGGTTCCTTGGAGCGCATCCCCTTACATGGATAACTGTGGTAATTCTAGAGCTAATACA
TGCAATCAAGCGCCGACCTTACGGGAGGCGTGCTCTTATTAGGAACAAGACCAACCCGGG
TCCGCCCGGCTCCGTTGGTGAACTCTGGATAACCTGGCCGATCGCACGGTCTCTGCACCG
GCGACGGATCCTTCGAATGTCTGCCCTATCAACTTTCGATGGTACGTTATGCGCCTACCA
TGGTCGTAACGGGTAACGGAGAATCAGGGTTCGATTCCGGAGAGGGAGCTTGAGAAACGG
CTACCACATCC
>HOIR5KG01BPWYH__(reversed) rank=0004904 x=588.0 y=391.0 length=441
CATGCAAGTCTAAGTACGAGCTCTCGTACAGTGAAACTGCGAATGGCTCATTAAATCAGT
TATGGTTCATTTGATCGTACAGTTTACTTGGATAACTGTGGTAATTCTAGAGCTAATACA
TGCGAGAAGCGCCGACCTCGCGGGAGGCGTGCATTTATCAGACCAAAAACCGGCCGCGTC
TTCGGGCGCGTTCGCCTTGGTGACTCTGGATAACTTTGCGGATCGCACGGTCTAGCACCG
GCGACGGATCATTCAAGTGTCTGCCCTATCAACTTTCGTCGGTACGGTATTTGCCTACCG
AGGTTCTTACGGGTGACGGGGAATCAGGGTTCGATTCCGGAGAGGGAGCCTGAGAAACGG
CTACCACATCC
>HOIR5KG01A59VL__(reversed) rank=0004970 x=364.5 y=1519.5 length=441
CATGCATGTCCAAGTACAAGCTTTCAAAAGCGAAACTGCGGATGGCTCATTAAATCAGTT
ATGGTTCCTTGGAGCGCATCCCCTTACATGGATAACTGTGGTAATTCTAGAGCTAATACA
TGCAATCAAGCGCCGACCTTACGGGAGGCGTGCTCTTATTAGGAACAAGACCAACCCGGG
TCCGCCCGGCTCCGTTGGTGAACTCTGGATAACCTGGCCGATCGCACGGTCTCTGCACCG
GCGACGGATCCTTCGAATGTCTGCCCTATCAACTTTCGATGGTACGTTATGCGCCTACCA
TGGTCGTAACGGGTAACGGAGAATCAGGGTTCGATTCCGGAGAGGGAGCTTGAGAAACGG
CTACCACATCC
>HOIR5KG01AQI1G__(reversed) rank=0004973 x=185.5 y=82.0 length=441
CATGCATGTCCAAGTACAAGCTTTCAAAAGCGAAACTGCGGATGGCTCATTAAATCAGTT
ATGGTTCCTTGGAGCGCATCCCCTTACATGGATAACTGTGGTAATTCTAGAGCTAATACA
TGCAATCAAGCGCCGACCTTACGGGAGGCGTGCTCTTATTAGGAACAAGACCAACCCGGG
TCCGCCCGGCTCCGTTGGTGAACTCTGGATAACCTGGCCGATCGCACGGTCTCTGCACCG
GCGACGGATCCTTCGAATGTCTGCCCTATCAACTTTCGATGGTACGTTATGCGCCTACCA
TGGTCGTAACGGGTAACGGAGAATCAGGGTTCGATTCCGGAGAGGGAGCTTGAGAAACGG
CTACCACATCC
>HOIR5KG01AWBPO__(reversed) rank=0004977 x=251.0 y=186.5 length=444
CATGCATGTCTAAGTACATACTTTTACATGGTGAAACCGCGAATGGCTCATTAAATCAGT
TATGGTTCCTTAGATCGTACAATCCTACTTGGATAACTGTGGTAATTCTAGAGCTAATAC
ATGAAACTGACGCTCCGACCCTCTGGGAAAGAGCGCGTTTATTAGAACAAGACCAGTCGG
GGTTCTGCCCCGTACGATTGGTGATACTGGATAACTTTGTGCAGATCGCACGGCCTCGCG
CCGGCGACGTATCTTTCAAATGTCTGCCCTATCAACTGTCGATGGTACGTGATATGCCTA
CCATGGTTGTAACGGGTAACGGGGAATCAGGGTTCGATTCCGGAGAGGGAGCATGAGAAA
CGGCTACCACATCC
>HOIR5KG01A4YIP__(reversed) rank=0004987 x=349.0 y=1583.5 length=441
CATGCATGTCCAAGTACAAGCTTTCAAAGGCGAAACTGCGGATGGCTCATTAAATCAGTT
ATGGTTCCTTGGAGCGCATCCCCTTACATGGATAACTGTGGTAATTCTAGAGCTAATACA
TGCAATCAAGCGCCGACCTTACGGGAGGCGTGCTCTTATTAGGAACAAGACCAACCCGGG
TCCGCCCGGCTCCGTTGGTGAACTCTGGATAACCTGGCCGATCGCACGGTCTCTGCACCG
GCGACGGATCCTTCGAATGTCTGCCCTATCAACTTTCGATGGTACGTTATGCGCCTACCA
TGGTCGTAACGGGTAACGGAGAATCAGGGTTCGATTCCGGAGAGGGAGCTTGAGAAACGG
CTACCACATCC
>HOIR5KG01A50E1__(reversed) rank=0004996 x=361.5 y=1547.0 length=440
CATGCAAGTCTAAGTACGAGCTCTCGTACAGTGAAACTGCGAATGGCTCATTAAATCAGT
TATGGTTCATTTGATCGTACAGTTTACTTGGATAACTGTGGTAATTCTAGAGCTAATACA
TGCGAGAAGCGCCGACCTCGCGGGAGGCGTGCATTTATCAGACCAAAAACCGGCCGCGTC
TTCGGGCGCGTTCGCCTTGGTGACTCTGGATAACTTTGCGGATCGCACGGTCTAGCACCG
GCGACGGATCATTCAAGTGTCTGCCCTATCAACTTTCGTCGGTACGGTATTTGCCTACCG
AGGTTCTTACGGGTGACGGGGAATCAGGGTTCGATTCCGGAGAGGGAGCCTGAGAAACGG
CTACCACATCC
>HOIR5KG01A053K__(reversed) rank=0005023 x=306.0 y=910.0 length=441
CATGCAAGTCTAAGTACGAGCTCTCGTACAGTGAAACTGCGAATGGCTCATTAAATCAGT
TATGGTTCATTTGATCGTACAGTTTACTTGGATAACTGTGGTAATTCTAGAGCTAATACA
TGCGAGAAGCGCCGACCTCGCGGGAGGCGTGCATTTATCAGACCAAAAACCGGCCGCGTC
TTCGGGCGCGTTCGCCTTGGTGACTCTGGATAACTTTGCGGATCGCACGGTCTAGCACCG
GCGACGGATCATTCAAGTGTCTGCCCTATCAACTTTCGTCGGTACGGTATTTGCCTACCG
AGGTTCTTACGGGTGACGGGGAATCAGGGTTCGATTCCGGAGAGGGAGCCTGAGAAACGG
CTACCACATCC
>HOIR5KG01A4LT0__(reversed) rank=0005069 x=345.0 y=1526.0 length=443
CATGCATGTCTAAGTACATACCTTAACACGGTGAAACTGCGAATGGCTCATTAAATCATA
TGTTATTTCTTAGATCGTACAATCCTACTTGGATAACTGTGGTAATTCTAGAGCTAATAC
ATGCATCAAAGCTCCGACCTCCGGGGAAGAGCGCTTTTATTAGACCAAAACCAATCGTCC
TCTCGGGGGCGTCCCGTTGGTGACTCTGAATAACTTTAAGCTGATCGCATGGCCTCGTGC
CGGCGACGTATCTTTCAAGTGTATGCCCTATCAATTGTCGAAGGTAAGTGACTTGCTTAC
CTTGATGATAACGGGTAGCGGGGAATCAGGGTTCGATTCCGGAGAGGGAGCATGAGAAAC
GGCTACCACATCC
>HOIR5KG01AEK57__(reversed) rank=0005094 x=49.0 y=29.0 length=445
CATGCATGTCTAAGTACATACTTTTACATGGTGAAACCGCGAATGGCTCATTAAATCAGT
TATGGTTCCTTAGATCGTACAATCCTACTTGGATAACTGTGGTAATTCTAGAGCTAATAC
ATGAAAAAGGTCTCCGACCTGACGGAAAGAGAGCGTTTATTACAACAAGACCAGTCGGGG
TCGCAAGGCCCCGTCATATTGGTGAAACTGAATAACTTTGTGCAGATCGCACGGCCTCGC
GCCGGCGACAAATCTTTCAAATGTCTGCCCTATCAACTGACGATGGTACGTGATATGCCT
ACCATGGTTGTAACGGGTAACGGAGAATCAGGGTTCGATTCCGGAGAGGGAGCATGAGAA
ACGGCTACCACATCC
>HOIR5KG01BJCPX__(reversed) rank=0005113 x=513.0 y=1427.0 length=445
CATGCATGTCTAAGTACATACTTTTACATGGTGAAACCGCGAATGGCTCATTAAATCAGT
TATGGTTCCTTAGATCGTACAATCCTACTTGGATAACTGTGGTAATTCTAGAGCTAATAC
ATGAAAAAGGTCTCCGACCTGACGGAAAGAGAGCGTTTATTACAACAAGACCAGTCGGGG
TCGCAAGGCCCCGTCATATTGGTGAAACTGAATAACTTTGTGCAGATCGCACGGCCTCGC
GCCGGCGACAAATCTTTCAAATGTCTGCCCTATCAACTGACGATGGTACGTGATATGCCT
ACCATGGTTGTAACGGGTAACGGAGAATCAGGGTTCGATTCCGGAGAGGGAGCATGAGAA
ACGGCTACCACATCC
>HOIR5KG01AWU2Q__(reversed) rank=0005157 x=257.0 y=704.5 length=441
CATGCATGTCCAAGTACAAGCTTTCAAAAGCGAAACTGCGGATGGCTCATTAAATCAGTT
ATGGTTCCTTGGAGCGCATCCCCTTACATGGATAACTGTGGTAATTCTAGAGCTAATACA
TGCAATCAAGCGCCGACCTTACGGGAGGCGTGCTCTTATTAGGAACAAGACCAACCCGGG
TCCGCCCGGCTCCGTTGGTGAACTCTGGATAACCTGGCCGATCGCACGGTCTCTGCACCG
GCGACGGATCCTTCGAATGTCTGCCCTATCAACTTTCGATGGTACGTTATGCGCCTACCA
TGGTCGTAACGGGTAACGGAGAATCAGGGTTCGATTCCGGAGAGGGAGCTTGAGAAACGG
CTACCACATCC
>HOIR5KG01AADZ6__(reversed) rank=0005169 x=1.0 y=724.0 length=443
CATGCATGTCTAAGTACATACCTTAACACGGTGAAACTGCGAATGGCTCATTAAATCATA
TGTTATTTCTTAGATCGTACAATCCTACTTGGATAACTGTGGTAATTCTAGAGCTAATAC
ATGCATCAAAGCTCCGACCTCCGGGGAAGAGCGCTTTTATTAGACCAAAACCAATCGTCC
TCTCGGGGGCGTCCCGTTGGTGACTCTGAATAACTTTAAGCTGATCGCATGGCCTCGTGC
CGGCGACGTATCTTTCAAGTGTATGCCCTATCAATTGTCGAAGGTAAGTGACTTGCTTAC
CTTGATGATAACGGGTAGCGGGGAATCAGGGTTCGATTCCGGAGAGGGAGCATGAGAAAC
GGCTACCACATCC
>HOIR5KG01AQPPE rank=0005170 x=187.0 y=528.5 length=444
CATGCATGTCTAAGTACATACTTTTACATGGTGAAACCGCGAATGGCTCATTAAATCAGT
TATGGTTCCTTAGATCGTACAATCCTACTTGGATAACTGTGGTAATTCTAGAGCTAATAC
ATGAAACTGACGCTCCGACCCTCTGGGAAAGAGCGCGTTTATTAGAACAAGACCAGTCGG
GGTTCTGCCCCGTACGATTGGTGATACTGGATAACTTTGTGCAGATCGCACGGCCTCGCG
CCGGCGACGTATCTTTCAAATGTCTGCCCTATCAACTGTCGATGGTACGTGATATGCCTA
CCATGGTTGTAACGGGTAACGGGGAATCAGGGTTCGATTCCGGAGAGGGAGCATGAGAAA
CGGCTACCACATCC
>HOIR5KG01A2BHB__(reversed) rank=0005189 x=319.5 y=1293.0 length=449
CATGCATGTCTAAGTACACGCCTTAACACGGCTAAACTGCGAATGGCTCATTAAATCAGT
TATGGTTCCTTAGATCGTACAATCCTACTTGGATAACTGTGGCAATTCTAGAGCTAATAC
ATGCAACACAGCTCCGACCTCGCGGGAAGAGCGCTTTTGTTAGCCCAAAACCAATGCGTC
GACTTCGGTAGGCGCTCACACATGGTGACTCTGGACAACTTTGTGCCGATCGCACGGCCT
TCGCGCCGGCGACGTATCTTTCAAGTGTCTGCCCTATCAACTTTCGATGGTACGTGCTAT
GCCTACCATGGTGATAACGGGTAACGGGGAATCAGGGTTCGATTCCGGAGAGGGAGCATG
AGATACGGCTACCACATCC
>HOIR5KG01AJF74__(reversed) rank=0005208 x=104.0 y=1618.0 length=440
CATGCAAGTCTAAGTACGAGCTCTCGTACAGCGAAACTGCGAATGGCTCATTAAATCAGT
TATGGTTCATTTGATCGTATGGTTTACTTGGATAACTGTGGTAATTCTAGAGCTAATACA
TGCAAACAGCGCCGACTTCGCGGGAGGCGTGCTTTTATCAGACCAAAAACCGACCGCGGC
TCCGGCCGCGTTCGACTGGTGACTCTGGATAACCTGGCGGATCGCACGGTCTAGCACCGG
CGACGGATCATTCAAGTGTCTGCCCTATCAACTTTCGTCGGTACGGTATTCGCCTACCGA
GGTTCTTACGGGTAACGGGGAATCAGGGTTCGATTCCGGAGAGGGAGCCTGAGAAACGGC
TACCACATCC
>HOIR5KG01AH7FX__(reversed) rank=0005282 x=90.0 y=923.0 length=441
CATGCAAGTCTAAGTACGAGCTCTCGTACAGTGAAACTGCGAATGGCTCATTAAATCAGT
TATGGTTCATTTGATCGTACAGTTTACTTGGATAACTGTGGTAATTCTAGAGCTAATACA
TGCGAGAAGCGCCGACCTCGCGGGAGGCGTGCATTTATCAGACCAAAAACCGGCCGCGTC
TTCGGGCGCGTTCGCCTTGGTGACTCTGGATAACTTTGCGGATCGCACGGTCTAGCACCG
GCGACGGATCATTCAAGTGTCTGCCCTATCAACTTTCGTCGGTACGGTATTTGCCTACCG
AGGTTCTTACGGGTGACGGGGAATCAGGGTTCGATTCCGGAGAGGGAGCCTGAGAAACGG
CTACCACATCC
>HOIR5KG01ANUCM__(reversed) rank=0005288 x=154.0 y=1748.5 length=441
CATGCAAGTCTAAGTACGAGCTCTCGTACAGTGAAACTGCGAATGGCTCATTAAATCAGT
TATGGTTCATTTGATCGTACAGTTTACTTGGATAACTGTGGTAATTCTAGAGCTAATACA
TGCGAGAAGCGCCGACCTCGCGGGAGGCGTGCATTTATCAGACCAAAAACCGGCCGCGTC
TTCGGGCGCGTTCGCCTTGGTGACTCTGGATAACTTTGCGGATCGCACGGTCTAGCACCG
GCGACGGATCATTCAAGTGTCTGCCCTATCAACTTTCGTCGGTACGGTATTTGCCTACCG
AGGTTCTTACGGGTGACGGGGAATCAGGGTTCGATTCCGGAGAGGGAGCCTGAGAAACGG
CTACCACATCC
>HOIR5KG01AXK6V__(reversed) rank=0005310 x=265.0 y=1781.5 length=450
CATGCATGTCTAAGTACAAGCCCATATAAGGTGAAACCGCGAATGGCTCATTAAATCAGC
TATGATTCATTGGATCTGTACCCACACTTACTTGGATAACTGTGGTAATTCTAGAGCTAA
TACATGCACCACGTCTCTGACCGCAAGGGAAGAGCGCTTTTATTAGTTCAAAACCGGTCG
GGCCTCGGTCCGTCACCCCAACGTGTTGAATCTGAATAACTTGTCGCTGAGCGCACGGTC
TCTGCACCGGCGCCGCCTCTTTCAAGTGTCTGCCTTATCAGCTTTCGATTGTAGGCTATG
CGCCTACAATGGCTATAACGGGTAACGGGGAATCAGGGTTCGATTCCGGAGAGGGAGCCT
GAGAAACGGCTACCACATCT
>HOIR5KG01A94QG__(reversed) rank=0005347 x=408.0 y=1254.5 length=445
CATGCATGTCTAAGTACATACTTTTACATGGTGAAACCGCGAATGGCTCATTAAATCAGT
TATGGTTCCTTAGATCGTACAATCCTACTTGGATAACTGTGGTAATTCTAGAGCTAATAC
ATGAAAAAGGTCTCCGACCTGACGGAAAGAGAGCGTTTATTACAACAAGACCAGTCGGGG
TCGCAAGGCCCCGTCATATTGGTGAAACTGAATAACTTTGTGCAGATCGCACGGCCTCGC
GCCGGCGACAAATCTTTCAAATGTCTGCCCTATCAACTGACGATGGTACGTGATATGCCT
ACCATGGTTGTAACGGGTAACGGAGAATCAGGGTTCGATTCCGGAGAGGGAGCATGAGAA
ACGGCTACCACATCC
>HOIR5KG01AWOFK__(reversed) rank=0005437 x=255.0 y=286.0 length=441
CATGCAAGTCTAAGTACGAGCTCTCGTACAGTGAAACTGCGAATGGCTCATTAAATCAGT
TATGGTTCATTTGATCGTACAGTTTACTTGGATAACTGTGGTAATTCTAGAGCTAATACA
TGCGAGAAGCGCCGACCTCGCGGGAGGCGTGCATTTATCAGACCAAAAACCGGCCGCGTC
TTCGGGCGCGTTCGCCTTGGTGACTCTGGATAACTTTGCGGATCGCACGGTCTAGCACCG
GCGACGGATCATTCAAGTGTCTGCCCTATCAACTTTCGTCGGTACGGTATTTGCCTACCG
AGGTTCTTACGGGTGACGGGGAATCAGGGTTCGATTCCGGAGAGGGAGCCTGAGAAACGG
CTACCACATCC
>HOIR5KG01BIHAR__(reversed) rank=0005445 x=503.0 y=1665.0 length=444
CATGCATGTCTAAGTACATACTTTTACATGGTGAAACCGCGAATGGCTCATTAAATCAGT
TATGGTTCCTTAGATCGTACAATCCTACTTGGATAACTGTGGTAATTCTAGAGCTAATAC
ATGAAACTGACGCTCCGACCCTCTGGGAAAGAGCGCGTTTATTAGAACAAGACCAGTCGG
GGTTCTGCCCCGTACGATTGGTGATACTGGATAACTTTGTGCAGATCGCACGGCCTCGCG
CCGGCGACGTATCTTTCAAATGTCTGCCCTATCAACTGTCGATGGTACGTGATATGCCTA
CCATGGTTGTAACGGGTAACGGGGAATCAGGGTTCGATTCCGGAGAGGGAGCATGAGAAA
CGGCTACCACATCC
>HOIR5KG01A3AG6__(reversed) rank=0005487 x=330.0 y=1592.5 length=448
CATGCATGTCTAAGTACACGCCTTAACACGGCTAAACTGCGAATGGCTCATTAAATCAGT
TATGGTTCCTTAGATCGTACAATCCTACTTGGATAACTGTGGCAATTCTAGAGCTAATAC
ATGCAACACAGCTCCGACCTCACGGGAAGAGCGCTTTTGTTAGCCCAAAACCAACGCGTC
GCCTTCGGGCGGCGCTCACTGTGGTGACTCTGGACAACTTTGTGCCGATCGCACGGCCCT
AGCGCCGGCGACGTATCTTTCAAGTGTCTGCCCTATCAACTTTCGATGGTACGTGCTATG
CCTACCATGGTGATAACGGGTAACGGGGAATCAGGGTTCGATTCCGGAGAGGGAGCATGA
GATACGGCTACCACATCC
>HOIR5KG01A4K1X__(reversed) rank=0005491 x=345.0 y=515.5 length=449
CATGCATGTCTAAGTACACGCCTTAACACGGCTAAACTGCGAATGGCTCATTAAATCAGT
TATGGTTCCTTAGATCGTACAATCCTACTTGGATAACTGTGGCAATTCTAGAGCTAATAC
ATGCAACACAGCTCCGACCTCGCGGGAAGAGCGCTTTTGTTAGCCCAAAACCAATGCGTC
GACTTCGGTAGGCGCTCACACATGGTGACTCTGGACAACTTTGTGCCGATCGCACGGCCT
TCGCGCCGGCGACGTATCTTTCAAGTGTCTGCCCTATCAACTTTCGATGGTACGTGCTAT
GCCTACCATGGTGATAACGGGTAACGGGGAATCAGGGTTCGATTCCGGAGAGGGAGCATG
AGATACGGCTACCACATCC
>HOIR5KG01AWBUL__(reversed) rank=0005540 x=251.0 y=363.0 length=441
CATGCAAGTCTAAGTACGAGCTCTCGTACAGTGAAACTGCGAATGGCTCATTAAATCAGT
TATGGTTCATTTGATCGTACAGTTTACTTGGATAACTGTGGTAATTCTAGAGCTAATACA
TGCGAGAAGCGCCGACCTCGCGGGAGGCGTGCATTTATCAGACCAAAAACCGGCCGCGTC
TTCGGGCGCGTTCGCCTTGGTGACTCTGGATAACTTTGCGGATCGCACGGTCTAGCACCG
GCGACGGATCATTCAAGTGTCTGCCCTATCAACTTTCGTCGGTACGGTATTTGCCTACCG
AGGTTCTTACGGGTGACGGGGAATCAGGGTTCGATTCCGGAGAGGGAGCCTGAGAAACGG
CTACCCCATCC
>HOIR5KG01AO7WC__(reversed) rank=0005556 x=170.0 y=426.0 length=449
CATGCATGTCTAAGTACACGCCTTAACACGGCTAAACTGCGAATGGCTCATTAAATCAGT
TATGGTTCCTTAGATCGTACAATCCTACTTGGATAACTGTGGCAATTCTAGAGCTAATAC
ATGCAACACAGCTCCGACCTCGCGGGAAGAGCGCTTTTGTTAGCCCAAAACCAATGCGTC
GACTTCGGTAGGCGCTCACACATGGTGACTCTGGACAACTTTGTGCCGATCGCACGGCCT
TCGCGCCGGCGACGTATCTTTCAAGTGTCTGCCCTATCAACTTTCGATGGTACGTGCTAT
GCCTACCATGGTGATAACGGGTAACGGGGAATCAGGGTTCGATTCCGGAGAGGGAGCATG
AGATACGGCTACCACATCC
>HOIR5KG01AGCL3__(reversed) rank=0005660 x=69.5 y=329.0 length=449
CATGCATGTCTAAGTACACGCCTTAACACGGCTAAACTGCGAATGGCTCATTAAATCAGT
TATGGTTCCTTAGATCGTACAATCCTACTTGGATAACTGTGGCAATTCTAGAGCTAATAC
ATGCAACACAGCTCCGACCTCGCGGGAAGAGCGCTTTTGTTAGCCCAAAACCAATGCGTC
GACTTCGGTAGGCGCTCACACATGGTGACTCTGGACAACTTTGTGCCGATCGCACGGCCT
TCGCGCCGGCGACGTATCTTTCAAGTGTCTGCCCTATCAACTTTCGATGGTACGTGCTAT
GCCTACCATGGTGATAACGGGTAACGGGGAATCAGGGTTCGATTCCGGAGAGGGAGCATG
AGATACGGCTACCACATCC
>HOIR5KG01BEFYU__(reversed) rank=0005696 x=457.0 y=1732.0 length=441
CATGCAAGTCTAAGTACGAGCTCTCGTACAGTGAAACTGCGAATGGCTCATTAAATCAGT
TATGGTTCATTTGATCGTACAGTTTACTTGGATAACTGTGGTAATTCTAGAGCTAATACA
TGCGAGAAGCGCCGACCTCGCGGGAGGCGTGCATTTATCAGACCAAAAACCGGCCGCGTC
TTCGGGCGCGTTCGCCTTGGTGACTCTGGATAACTTTGCGGATCGCACGGTCTAGCACCG
GCGACGGATCATTCAAGTGTCTGCCCTATCAACTTTCGTCGGTACGGTATTTGCCTACCG
AGGTTCTTACGGGTGACGGGGAATCAGGGTTCGATTCCGGAGAGGGAGCCTGAGAAACGG
CTACCACATCC
>HOIR5KG01ANXFX__(reversed) rank=0005752 x=155.0 y=1659.5 length=444
CATGCATGTCTAAGTACATACTTTTACATGGTGAAACCGCGAATGGCTCATTAAATCAGT
TATGGTTCCTTAGATCGTACAATCCTACTTGGATAACTGTGGTAATTCTAGAGCTAATAC
ATGAAACTGACGCTCCGACCCTCTGGGAAAGAGCGCGTTTATTAGAACAAGACCAGTCGG
GGTTCTGCCCCGTACGATTGGTGATACTGGATAACTTTGTGCAGATCGCACGGCCTCGCG
CCGGCGACGTATCTTTCAAATGTCTGCCCTATCAACTGTCGATGGTACGTGATATGCCTA
CCATGGTTGTAACGGGTAACGGGGAATCAGGGTTCGATTCCGGAGAGGGAGCATGAGAAA
CGGCTACCACATCC
>HOIR5KG01AQL80__(reversed) rank=0005761 x=186.0 y=146.0 length=441
CATGCAAGTCTAAGTACGAGCTCTCGTACAGTGAAACTGCGAATGGCTCATTAAATCAGT
TATGGTTCATTTGATCGTACAGTTTACTTGGATAACTGTGGTAATTCTAGAGCTAATACA
TGCGAGAAGCGCCGACCTCGCGGGAGGCGTGCATTTATCAGACCAAAAACCGGCCGCGTC
TTCGGGCGCGTTCGCCTTGGTGACTCTGGATAACTTTGCGGATCGCACGGTCTAGCACCG
GCGACGGATCATTCAAGTGTCTGCCCTATCAACTTTCGTCGGTACGGTATTTGCCTACCG
AGGTTCTTACGGGTGACGGGGAATCAGGGTTCGATTCCGGAGAGGGAGCCTGAGAAACGG
CTACCACATCC
>HOIR5KG01AA0WX__(reversed) rank=0005781 x=8.0 y=1743.5 length=448
CATGCATGTCTAAGTACACGCCTTAACACGGCTAAACTGCGAATGGCTCATTAAATCAGT
TATGGTTCCTTAGATCGTACAATCCTACTTGGATAACTGTGGCAATTCTAGAGCTAATAC
ATGCAACACAGCTCCGACCTCACGGGAAGAGCGCTTTTGTTAGCCCAAAACCAACGCGTC
GCCTTCGGGCGGCGCTCACTGTGGTGACTCTGGACAACTTTGTGCCGATCGCACGGCCCT
AGCGCCGGCGACGTATCTTTCAAGTGTCTGCCCTATCAACTTTCGATGGTACGTGCTATG
CCTACCATGGTGATAACGGGTAACGGGGAATCAGGGTTCGATTCCGGAGAGGGAGCATGA
GATACGGCTACCACATCC
>HOIR5KG01BY1WP__(reversed) rank=0005793 x=692.5 y=727.0 length=440
CATGCATGTCCAAGTACAAGCTTTCAAAAGCGAAACTGCGGATGGCTCATTAAATCAGTT
ATGGTTCCTTGGAGCGCATCCCCTTACATGGATAACTGTGGTAATTCTAGAGCTAATACA
TGCAATCAAGCGCCGACCTTACGGGAGGCGTGCTCTTATTAGGAACAAGACCAACCCGGG
TCCGCCCGGCTCCGTTGGTGAACTCTGGATAACCTGGCCGATCGCACGGTCTCTGCACCG
GCGACGGATCCTTCGAATGTCTGCCCTATCAACTTTCGATGGTACGTTATGCGCCTACCA
TGGTCGTAACGGGTAACGGAGAATCAGGGTTCGATTCCGGAGAGGGAGCTTGAGAAACGG
CTACCACATCC
>HOIR5KG01BNPRL__(reversed) rank=0005850 x=563.0 y=159.0 length=444
CATGCATGTCTAAGTACATACTTTTACATGGTGAAACCGCGAATGGCTCATTAAATCAGT
TATGGTTCCTTAGATCGTACAATCCTACTTGGATAACTGTGGTAATTCTAGAGCTAATAC
ATGAAACTGACGCTCCGACCCTCTGGGAAAGAGCGCGTTTATTAGAACAAGACCAGTCGG
GGTTCTGCCCCGTACGATTGGTGATACTGGATAACTTTGTGCAGATCGCACGGCCTCGCG
CCGGCGACGTATCTTTCAAATGTCTGCCCTATCAACTGTCGATGGTACGTGATATGCCTA
CCATGGTTGTAACGGGTAACGGGGAATCAGGGTTCGATTCCGGAGAGGGAGCATGAGAAA
CGGCTACCACATCC
>HOIR5KG01AY2TO__(reversed) rank=0005872 x=282.0 y=1658.0 length=444
CATGCATGTCTAAGTACATACTTTTACATGGTGAAACCGCGAATGGCTCATTAAATCAGT
TATGGTTCCTTAGATCGTACAATCCTACTTGGATAACTGTGGTAATTCTAGAGCTAATAC
ATGAAACTGACGCTCCGACCCTCTGGGAAAGAGCGCGTTTATTAGAACAAGACCAGTCGG
GGTTCTGCCCCGTACGATTGGTGATACTGGATAACTTTGTGCAGATCGCACGGCCTCGCG
CCGGCGACGTATCTTTCAAATGTCTGCCCTATCAACTGTCGATGGTACGTGATATGCCTA
CCATGGTTGTAACGGGTAACGGGGAATCAGGGTTCGATTCCGGAGAGGGAGCATGAGAAA
CGGCTACCACATCC
>HOIR5KG01BVWZM__(reversed) rank=0005875 x=656.5 y=1840.0 length=449
CATGCATGTCTAAGTACACGCCTTAACACGGCTAAACTGCGAATGGCTCATTAAATCAGT
TATGGTTCCTTAGATCGTACAATCCTACTTGGATAACTGTGGCAATTCTAGAGCTAATAC
ATGCAACACAGCTCCGACCTCGCGGGAAGAGCGCTTTTGTTAGCCCAAAGCCAATGCGTC
GACTTCGGTAGGCGCTCACACATGGTGACTCTGGACAACTTTGTGCCGATCGCACGGCCT
TCGCGCCGGCGACGTATCTTTCAAGTGTCTGCCCTATCAACTTTCGATGGTACGTGCTAT
GCCTACCATGGTGATAACGGGTAACGGGGAATCAGGGTTCGATTCCGGAGAGGGAGCATG
AGATACGGCTACCACATCC
>HOIR5KG01ATCGP__(reversed) rank=0005893 x=217.0 y=455.5 length=440
CATGCAAGTCTAAGTACGAGCTCTCGTACAGCGAAACTGCGAATGGCTCATTAAATCAGT
TATGGTTCATTTGATCGTATGGTTTACTTGGATAACTGTGGTAATTCTAGAGCTAATACA
TGCAAACAGCGCCGACTTCGCGGGAGGCGTGCTTTTATCAGACCAAAAACCGACCGCGGC
TCCGGCCGCGTTCGACTGGTGACTCTGGATAACCTGGCGGATCGCACGGTCTAGCACCGG
CGACGGATCATTCAAGTGTCTGCCCTATCAACTTTCGTCGGTACGGTATTCGCCTACCGA
GGTTCTTACGGGTAACGGGGAATCAGGGTTCGATTCCGGAGAGGGAGCCTGAGAAACGGC
TACCACATCC
>HOIR5KG01AIZZL__(reversed) rank=0005912 x=99.0 y=1055.5 length=444
CATGCATGTCTAAGTACATACTTTTACATGGTGAAACCGCGAATGGCTCATTAAATCAGT
TATGGTTCCTTAGATCGTACAATCCTACTTGGATAACTGTGGTAATTCTAGAGCTAATAC
ATGAAACTGACGCTCCGACCCTCTGGGAAAGAGCGCGTTTATTAGAACAAGACCAGTCGG
GGTTCTGCCCCGTACGATTGGTGATACTGGATAACTTTGTGCAGATCGCACGGCCTCGCG
CCGGCGACGTATCTTTCAAATGTCTGCCCTATCAACTGTCGATGGTACGTGATATGCCTA
CCATGGTTGTAACGGGTAACGGGGAATCAGGGTTCGATTCCGGAGAGGGAGCATGAGAAA
CGGCTACCACATCC
>HOIR5KG01BSG30__(reversed) rank=0005957 x=617.0 y=1038.0 length=441
CATGCAAGTCTAAGTACGAGCTCTCGTACAGTGAAACTGCGAATGGCTCATTAAATCAGT
TATGGTTCATTTGATCGTACAGTTTACTTGGATAACTGTGGTAATTCTAGAGCTAATACA
TGCGAAAAGCGCCGACCTCGCGGGAGGCGTGCATTTATCAGACCAAAAACCGGCCGCGTC
TTCGGGCGCGTTCGCCTTGGTGACTCTGGATAACTTTGCGGATCGCACGGTCTAGCACCG
GCGACGGATCATTCAAGTGTCTGCCCTATCAACTTTCGTCGGTACGGTATTTGCCTACCG
AGGTTCTTACGGGTGACGGGGAATCAGGGTTCGATTCCGGAGAGGGAGCCTGAGAAACGG
CTACCACATCC
>HOIR5KG01A5UAU__(reversed) rank=0005979 x=359.0 y=1812.0 length=442
CCATGCAAGTCTAAGTACGAGCTCTCGTACAGTGAAACTGCGAATGGCTCATTAAATCAG
TTATGGTTCATTTGATCGTACAGTTTACTTGGATAACTGTGGTAATTCTAGAGCTAATAC
ATGCGAGAAGCGCCGACCTCGCGGGAGGCGTGCATTTATCAGACCAAAAACCGGCCGCGT
CTTCGGGCGCGTTCGCCTTGGTGACTCTGGATAACTTTGCGGATCGCACGGTCTAGCACC
GGCGACGGATCATTCAAGTGTCTGCCCTATCAACTTTCGTCGGTACGGTATTTGCCTACC
GAGGTTCTTACGGGTGACGGGGAATCAGGGTTCGATTCCGGAGAGGGAGCCTGAGAAACG
GCTACCACATCC
>HOIR5KG01AMLY2__(reversed) rank=0005989 x=140.5 y=1580.0 length=448
CATGCATGTCTAAGTACACGCCTTAACACGGCTAAACTGCGAATGGCTCATTAAATCAGT
TATGGTTCCTTAGATCGTACAATCCTACTTGGATAACTGTGGCAATTCTAGAGCTAATAC
ATGCAACACAGCTCCGACCTCACGGGAAGAGCGCTTTTGTTAGCCCAAAACCAACGCGTC
GCCTTCGGGCGGCGCTCACTGTGGTGACTCTGGACAACTTTGTGCCGATCGCACGGCCCT
AGCGCCGGCGACGTATCTTTCAAGTGTCTGCCCTATCAACTTTCGATGGTACGTGCTATG
CCTACCATGGTGATAACGGGTAACGGGGAATCAGGGTTCGATTCCGGAGAGGGAGCATGA
GATACGGCTACCACATCC
>HOIR5KG01AQFXH__(reversed) rank=0006009 x=184.0 y=147.0 length=441
CATGCAAGTCTAAGTACGAGCTCTCGTACAGTGAAACTGCGAATGGCTCATTAAATCAGT
TATGGTTCATTTGATCGTACAGTTTACTTGGATAACTGTGGTAATTCTAGAGCTAATACA
TGCGAGAAGCGCCGACCTCGCGGGAGGCGTGCATTTATCAGACCAAAAACCGGCCGCGTC
TTCGGGCGCGTTCGCCTTGGTGACTCTGGATAACTTTGCGGATCGCACGGTCTAGCACCG
GCGACGGATCATTCAAGTGTCTGCCCTATCAACTTTCGTCGGTACGGTATTTGCCTACCG
AGGTTCTTACGGGTGACGGGGAATCAGGGTTCGATTCCGGAGAGGGAGCCTGAGAAACGG
CTACCACATCC
>HOIR5KG01BCEFW__(reversed) rank=0006018 x=434.0 y=650.0 length=448
CATGCATGTCTAAGTACACGCCTTAACACGGCTAAACTGCGAATGGCTCATTAAATCAGT
TATGGTTCCTTAGATCGTACAATCCTACTTGGATAACTGTGGCAATTCTAGAGCTAATAC
ATGCAACACAGCTCCGACCTCACGGGAAGAGCGCTTTTGTTAGCCCAAAACCAACGCGTC
GCCTTCGGGCGGCGCTCACTGTGGTGACTCTGGACAACTTTGTGCCGATCGCACGGCCCT
AGCGCCGGCGACGTATCTTTCAAGTGTCTGCCCTATCAACTTTCGATGGTACGTGCTATG
CCTACCATGGTGATAACGGGTAACGGGGAATCAGGGTTCGATTCCGGAGAGGGAGCATGA
GATACGGCTACCACATCC
>HOIR5KG01BMA64__(reversed) rank=0006076 x=547.5 y=158.0 length=445
CATGCATGTCTAAGTACATACTTTTACATGGTGAAACCGCGAATGGCTCATTAAATCAGT
TATGGTTCCTTAGATCGTACAATCCTACTTGGATAACTGTGGTAATTCTAGAGCTAATAC
ATGAAAAAGGTCTCCGACCTGACGGAAAGAGAGCGTTTATTACAACAAGACCAGTCGGGG
TCGCAAGGCCCCGTCATATTGGTGAAACTGAATAACTTTGTGCAGATCGCACGGCCTCGC
GCCGGCGACAAATCTTTCAAATGTCTGCCCTATCAACTGACGATGGTACGTGATATGCCT
ACCATGGTTGTAACGGGTAACGGAGAATCAGGGTTCGATTCCGGAGAGGGAGCATGAGAA
ACGGCTACCACATCC
>HOIR5KG01AQQD1__(reversed) rank=0006258 x=187.0 y=1415.0 length=444
CATGCATGTCTAAGTACATACTTTTACATGGTGAAACCGCGAATGGCTCATTAAATCAGT
TATGGTTCCTTAGATCGTACAATCCTACTTGGATAACTGTGGTAATTCTAGAGCTAATAC
ATGAAACTGACGCTCCGACCCTCTGGGAAAGAGCGCGTTTATTAGAACAAGACCAGTCGG
GGTTCTGCCCCGTACGATTGGTGATACTGGATAACTTTGTGCAGATCGCACGGCCTCGCG
CCGGCGACGTATCTTTCAAATGTCTGCCCTATCAACTGTCGATGGTACGTGATATGCCTA
CCATGGTTGTAACGGGTAACGGGGAATCAGGGTTCGATTCCGGAGAGGGAGCATGAGAAA
CGGCTACCACATCC
>HOIR5KG01AWJD1__(reversed) rank=0006259 x=253.0 y=1943.0 length=448
CATGCATGTCTAAGTACACGCCTTAACACGGCTAAACTGCGAATGGCTCATTAAATCAGT
TATGGTTCCTTAGATCGTACAATCCTACTTGGATAACTGTGGCAATTCTAGAGCTAATAC
ATGCAACACAGCTCCGACCTCACGGGAAGAGCGCTTTTGTTAGCCCAAAACCAACGCGTC
GCCTTCGGGCGGCGCTCACTGTGGTGACTCTGGACAACTTTGTGCCGATCGCACGGCCCT
AGCGCCGGCGACGTATCTTTCAAGTGTCTGCCCTATCAACTTTCGATGGTACGTGCTATG
CCTACCATGGTGATAACGGGTAACGGGGAATCAGGGTTCGATTCCGGAGAGGGAGCATGA
GATACGGCTACCACATCC
>HOIR5KG01B1SQZ__(reversed) rank=0006297 x=723.5 y=1849.0 length=444
CATGCATGTCTAAGTACATACTTTTACATGGTGAAACCGCGAATGGCTCATTAAATCAGT
TATGGTTCCTTAGATCGTACAATCCTACTTGGATAACTGTGGTAATTCTAGAGCTAATAC
ATGAAACTGACGCTCCGACCCTCTGGGAAAGAGCGCGTTTATTAGAACAAGACCAGTCGG
GGTTCTGCCCCGTACGATTGGTGATACTGGATAACTTTGTGCAGATCGCACGGCCTCGCG
CCGGCGACGTATCTTTCAAATGTCTGCCCTATCAACTGTCGATGGTACGTGATATGCCTA
CCATGGTTGTAACGGGTAACGGGGAATCAGGGTTCGATTCCGGAGAGGGAGCATGAGAAA
CGGCTACCACATCC
>HOIR5KG01A2A0C__(reversed) rank=0006309 x=319.0 y=682.0 length=450
CATGCATGTCTAAGTACAAGCCCATATAAGGTGAAACCGCGAATGGCTCATTAAATCAGC
TATGATTCATTGGATCTGTACCCACACTTACTTGGATAACTGTGGTAATTCTAGAGCTAA
TACATGCACCACGTCTCTGACCGCAAGGGAAGAGCGCTTTTATTAGTTCAAAACCGGTCG
GGCCTCGGTCCGTCACCCCAACGTGTTGAATCTGAATAACTTGTCGCTGAGCGCACGGTC
TCTGCACCGGCGCCGCCTCTTTCAAGTGTCTGCCTTATCAGCTTTCGATTGTAGGCTATG
CGCCTACAATGGCTATAACGGGTAACGGGGAATCAGGGTTCGATTCCGGAGAGGGAGCCT
GAGAAACGGCTACCACATCT
>HOIR5KG01AGSME__(reversed) rank=0006339 x=74.0 y=596.0 length=441
CATGCATGTCCAAGTACAAGCTTTCAAAAGCGAAACTGCGGATGGCTCATTAAATCAGTT
ATGGTTCCTTGGAGCGCATCCCCTTACATGGATAACTGTGGTAATTCTAGAGCTAATACA
TGCAATCAAGCGCCGACCTTACGGGAGGCGTGCTCTTATTAGGAACAAGACCAACCCGGG
TCCGCCCGGCTCCGTTGGTGAACTCTGGATAACCTGGCCGATCGCACGGTCTCTGCACCG
GCGACGGATCCTTCGAATGTCTGCCCTATCAACTTTCGATGGTACGTTATGCGCCTACCA
TGGTCGTAACGGGTAACGGAGAATCAGGGTTCGATTCCGGAGAGGGAGCTTGAGAAACGG
CTACCACATCC
>HOIR5KG01BF33O__(reversed) rank=0006391 x=476.0 y=1842.5 length=441
CATGCATGTCCAAGTACAAGCTTTCAAAAGCGAAACTGCGGATGGCTCATTAAATCAGTT
ATGGTTCCTTGGAGCGCATCCCCTTACATGGATAACTGTGGTAATTCTAGAGCTAATACA
TGCAATCAAGCGCCGACCTTACGGGAGGCGTGCTCTTATTAGGAACAAGACCAACCCGGG
TCCGCCCGGCTCCGTTGGTGAACTCTGGATAACCTGGCCGATCGCACGGTCTCTGCACCG
GCGACGGATCCTTCGAATGTCTGCCCTATCAACTTTCGATGGTACGTTATGCGCCTACCA
TGGTCGTAACGGGTAACGGAGAATCAGGGTTCGATTCCGGAGAGGGAGCTTGAGAAACGG
CTACCACATCC
>HOIR5KG01BQY1H__(reversed) rank=0006441 x=600.0 y=595.0 length=444
CATGCATGTCTAAGTACATACTTTTACATGGTGAAACCGCGAATGGCTCATTAAATCAGT
TATGGTTCCTTAGATCGTACAATCCTACTTGGATAACTGTGGTAATTCTAGAGCTAATAC
ATGAAACTGACGCTCCGACCCTCTGGGAAAGAGCGCGTTTATTAGAACAAGACCAGTCGG
GGTTCTGCCCCGTACGATTGGTGATACTGGATAACTTTGTGCAGATCGCACGGCCTCGCG
CCGGCGACGTATCTTTCAAATGTCTGCCCTATCAACTGTCGATGGTACGTGATATGCCTA
CCATGGTTGTAACGGGTAACGGGGAATCAGGGTTCGATTCCGGAGAGGGAGCATGAGAAA
CGGCTACCACATCC
>HOIR5KG01AO1O9__(reversed) rank=0006448 x=168.5 y=587.0 length=444
CATGCATGTCTAAGTACATACTTTTACATGGTGAAACCGCGAATGGCTCATTAAATCAGT
TATGGTTCCTTAGATCGTACAATCCTACTTGGATAACTGTGGTAATTCTAGAGCTAATAC
ATGAAACTGACGCTCCGACCCTCTGGGAAAGAGCGCGTTTATTAGAACAAGACCAGTCGG
GGTTCTGCCCCGTACGATTGGTGATACTGGATAACTTTGTGCAGATCGCACGGCCTCGCG
CCGGCGACGTATCTTTCAAATGTCTGCCCTATCAACTGTCGATGGTACGTGATATGCCTA
CCATGGTTGTAACGGGTAACGGGGAATCAGGGTTCGATTCCGGAGAGGGAGCATGAGAAA
CGGCTACCACATCC
>HOIR5KG01AD5W6__(reversed) rank=0006568 x=44.5 y=744.0 length=441
CATGCAAGTCTAAGTACGAGCTCTCGTACAGTGAAACTGCGAATGGCTCATTAAATCAGT
TATGGTTCATTTGATCGTACAGTTTACTTGGATAACTGTGGTAATTCTAGAGCTAATACA
TGCGAGAAGCGCCGACCTCGCGGGAGGCGTGCATTTATCAGACCAAAAACCGGCCGCGTC
TTCGGGCGCGTTCGCCTTGGTGACTCTGGATAACTTTGCGGATCGCACGGTCTAGCACCG
GCGACGGATCATTCAAGTGTCTGCCCTATCAACTTTCGTCGGTACGGTATTTGCCTACCG
AGGTTCTTACGGGTGACGGGGAATCAGGGTTCGATTCCGGAGAGGGAGCCTGAGAAACGG
CTACCACATCC
>HOIR5KG01AH7JK__(reversed) rank=0006577 x=90.0 y=1054.5 length=441
CATGCATGTCCAAGTACAAGCTTTCAAAAGCGAAACTGCGGATGGCTCATTAAATCAGTT
ATGGTTCCTTGGAGCGCATCCCCTTACATGGATAACTGTGGTAATTCTAGAGCTAATACA
TGCAATCAAGCGCCGACCTTACGGGAGGCGTGCTCTTATTAGGAACAAGACCAACCCGGG
TCCGCCCGGCTCCGTTGGTGAACTCTGGATAACCTGGCCGATCGCACGGTCTCTGCACCG
GCGACGGATCCTTCGAATGTCTGCCCTATCAACTTTCGATGGTACGTTATGCGCCTACCA
TGGTCGTAACGGGTAACGGAGAATCAGGGTTCGATTCCGGAGAGGGAGCTTGAGAAACGG
CTACCACATCC
>HOIR5KG01BMKUO__(reversed) rank=0006593 x=550.0 y=382.0 length=443
CATGCATGTCTAAGTACATACCTTAACACGGTGAAACTGCGAATGGCTCATTAAATCATA
TGTTATTTCTTAGATCGTACAATCCTACTTGGATAACTGTGGTAATTCTAGAGCTAATAC
ATGCATCAAAGCTCCGACCTCCGGGGAAGAGCGCTTTTATTAGACCAAAACCAATCGTCC
TCTCGGGGGCGTCCCGTTGGTGACTCTGAATAACTTTAAGCTGATCGCATGGCCTCGTGC
CGGCGACGCATCTTTCAAGTGTATGCCCTATCAATTGTCGAAGGTAAGTGACTTGCTTAC
CTTGATGATAACGGGTAGCGGGGAATCAGGGTTCGATTCCGGAGAGGGAGCATGAGAAAC
GGCTACCACATCC
>HOIR5KG01ACRGQ__(reversed) rank=0006623 x=28.0 y=888.5 length=444
CATGCATGTCTAAGTACATACTTTTACATGGTGAAACCGCGAATGGCTCATTAAATCAGT
TATGGTTCCTTAGATCGTACAATCCTACTTGGATAACTGTGGTAATTCTAGAGCTAATAC
ATGAAACTGACGCTCCGACCCTCTGGGAAAGAGCGCGTTTATTAGAACAAGACCAGTCGG
GGTTCTGCCCCGTACGATTGGTGATACTGGATAACTTTGTGCAGATCGCACGGCCTCGCG
CCGGCGACGTATCTTTCAAATGTCTGCCCTATCAACTGTCGATGGTACGTGATATGCCTA
CCATGGTTGTAACGGGTAACGGGGAATCAGGGTTCGATTCCGGAGAGGGAGCATGAGAAA
CGGCTACCACATCC
>HOIR5KG01BEY5F__(reversed) rank=0006659 x=463.5 y=2017.0 length=441
CATGCAAGTCTAAGTACGAGCTCTCGTACAGTGAAACTGCGAATGGCTCATTAAATCAGT
TATGGTTCATTTGATCGTACAGTTTACTTGGATAACTGTGGTAATTCTAGAGCTAATACA
TGCGAGAAGCGCCGACCTCGCGGGAGGCGTGCATTTATCAGACCAAAAACCGGCCGCGTC
TTCGGGCGCGTTCGCCTTGGTGACTCTGGATAACTTTGCGGATCGCACGGTCTAGCACCG
GCGACGGATCATTCAAGTGTCTGCCCTATCAACTTTCGTCGGTACGGTATTTGCCTACCG
AGGTTCTTACGGGTGACGGGGAATCAGGGTTCGATTCCGGAGAGGGAGCCTGAGAAACGG
CTACCACATCC
>HOIR5KG01AKKQT__(reversed) rank=0006723 x=117.0 y=883.0 length=444
CATGCATGTCTAAGTACATACTTTTACATGGTGAAACCGCGAATGGCTCATTAAATCAGT
TATGGTTCCTTAGATCGTACAATCCTACTTGGATAACTGTGGTAATTCTAGAGCTAATAC
ATGAAACTGACGCTCCGACCCTCTGGGAAAGAGCGCGTTTATTAGAACAAGACCAGTCGG
GGTTCTGCCCCGTACGATTGGTGATACTGGATAACTTTGTGCAGATCGCACGGCCTCGCG
CCGGCGACGTATCTTTCAAATGTCTGCCCTATCAACTGTCGATGGTACGTGATATGCCTA
CCATGGTTGTAACGGGTAACGGGGAATCAGGGTTCGATTCCGGAGAGGGAGCATGAGAAA
CGGCTACCACATCC
>HOIR5KG01ADKKO__(reversed) rank=0006771 x=37.0 y=1750.0 length=444
CATGCATGTCTAAGTACATACTTTTACATGGTGAAACCGCGAATGGCTCATTAAATCAGT
TATGGTTCCTTAGATCGTACAATCCTACTTGGATAACTGTGGTAATTCTAGAGCTAATAC
ATGAAACTGACGCTCCGACCCTCTGGGAAAGAGCGCGTTTATTAGAACAAGACCAGTCGG
GGTTCTGCCCCGTACGATTGGTGATACTGGATAACTTTGTGCAGATCGCACGGCCTCGCG
CCGGCGACGTATCTTTCAAATGTCTGCCCTATCAACTGTCGATGGTACGTGATATGCCTA
CCATGGTTGTAACGGGTAACGGGGAATCAGGGTTCGATTCCGGAGAGGGAGCATGAGAAA
CGGCTACCACATCC
>HOIR5KG01ALTQ3__(reversed) rank=0006813 x=131.0 y=1869.0 length=441
CATGCATGTCCAAGTACAAGCTTTCAAAAGCGAAACTGCGGATGGCTCATTAAATCAGTT
ATGGTTCCTTGGAGCGCATCCCCTTACATGGATAACTGTGGTAATTCTAGAGCTAATACA
TGCAATCAAGCGCCGACCTTACGGGAGGCGTGCTCTTATTAGGAACAAGACCAACCCGGG
TCCGCCCGGCTCCGTTGGTGAACTCTGGATAACCTGGCCGATCGCACGGTCTCTGCACCG
GCGACGGATCCTTCGAATGTCTGCCCTATCAACTTTCGATGGTACGTTATGCGCCTACCA
TGGTCGTAACGGGTAACGGAGAATCAGGGTTCGATTCCGGAGAGGGAGCTTGAGAAACGG
CTACCACATCC
>HOIR5KG01BLDU4__(reversed) rank=0007253 x=536.0 y=2014.0 length=441
CATGCATGTCCAAGTACAAGCTTTCAAAAGCGAAACTGCGGATGGCTCATTAAATCAGTT
ATGGTTCCTTGGAGCGCATCCCCTTACATGGATAACTGTGGTAATTCTAGAGCTAATACA
TGCAATCAAGCGCCGACCTTACGGGAGGCGTGCTCTTATTAGGAACAAGACCAACCCGGG
TCCGCCCGGCTCCGTTGGTGAACTCTGGATAACCTGGCCGATCGCACGGTCTCTGCACCG
GCGACGGATCCTTCGAATGTCTGCCCTATCAACTTTCGATGGTACGTTATGCGCCTACCA
TGGTCGTAACGGGTAACGGAGAATCAGGGTTCGATTCCGGAGAGGGAGCTTGAGAAACGG
CTACCACATCC
>HOIR5KG01BFAOW__(reversed) rank=0007350 x=467.5 y=590.0 length=441
CATGCATGTCCAAGTACAAGCTTTCAAAAGCGAAACTGCGGATGGCTCATTAAATCAGTT
ATGGTTCCTTGGAGCGCATCCCCTTACATGGATAACTGTGGTAATTCTAGAGCTAATACA
TGCAATCAAGCGCCGACCTTACGGGAGGCGTGCTCTTATTAGGAACAAGACCAACCCGGG
TCCGCCCGGCTCCGTTGGTGAACTCTGGATAACCTGGCCGATCGCACGGTCTCTGCACCG
GCGACGGATCCTTCGAATGTCTGCCCTATCAACTTTCGATGGTACGTTATGCGCCTACCA
TGGTCGTAACGGGTAACGGAGAATCAGGGTTCGATTCCGGAGAGGGAGCTTGAGAAACGG
CTACCACATCC
>HOIR5KG01BN0BR__(reversed) rank=0007555 x=566.0 y=1557.5 length=441
CATGCATGTCCAAGTACAAGCTTTCAAAAGCGAAACTGCGGATGGCTCATTAAATCAGTT
ATGGTTCCTTGGAGCGCATCCCCTTACATGGATAACTGTGGTAATTCTAGAGCTAATACA
TGCAATCAAGCGCCGACCTTACGGGAGGCGTGCTCTTATTAGGAACAAGACCAACCCGGG
TCCGCCCGGCTCCGTTGGTGAACTCTGGATAACCTGGCCGATCGCACGGTCTCTGCACCG
GCGACGGATCCTTCGAATGTCTGCCCTATCAACTTTCGATGGTACGTTATGCGCCTACCA
TGGTCGTAACGGGTAACGGAGAATCAGGGTTCGATTCCGGAGAGGGAGCTTGAGAAACGG
CTACCACATCC
>HOIR5KG01AEPAY__(reversed) rank=0007767 x=50.0 y=1288.5 length=441
CATGCATGTCCAAGTACAAGCTTTCAAAAGCGAAACTGCGGATGGCTCATTAAATCAGTT
ATGGTTCCTTGGAGCGCATCCCCTTACATGGATAACTGTGGTAATTCTAGAGCTAATACA
TGCAATCAAGCGCCGACCTTACGGGAGGCGTGCTCTTATTAGGAACAAGACCAACCCGGG
TCCGCCCGGCTCCGTTGGTGAACTCTGGATAACCTGGCCGATCGCACGGTCTCTGCACCG
GCGACGGATCCTTCGAATGTCTGCCCTATCAACTTTCGATGGTACGTTATGCGCCTACCA
TGGTCGTAACGGGTAACGGAGAATCAGGGTTCGATTCCGGAGAGGGAGCTTGAGAAACGG
CTACCACATCC
>HOIR5KG01AKTZO__(reversed) rank=0007865 x=120.0 y=578.0 length=441
CATGCATGTCCAAGTACAAGCTTTCAAAAGCGAAACTGCGGATGGCTCATTAAATCAGTT
ATGGTTCCTTGGAGCGCATCCCCTTACATGGATAACTGTGGTAATTCTAGAGCTAATACA
TGCAATCAAGCGCCGACCTTACGGGAGGCGTGCTCTTATTAGGAACAAGACCAACCCGGG
TCCGCCCGGCTCCGTTGGTGAACTCTGGATAACCTGGCCGATCGCACGGTCTCTGCACCG
GCGACGGATCCTTCGAATGTCTGCCCTATCAACTTTCGATGGTACGTTATGCGCCTACCA
TGGTCGTAACGGGTAACGGAGAATCAGGGTTCGATTCCGGAGAGGGAGCTTGAGAAACGG
CTACCACATCC
>HOIR5KG01AJPWX__(reversed) rank=0008023 x=107.0 y=1887.0 length=441
CATGCATGTCCAAGTACAAGCTTTCAAAAGCGAAACTGCGGATGGCTCATTAAATCAGTT
ATGGTTCCTTGGAGCGCATCCCCTTACATGGATAACTGTGGTAATTCTAGAGCTAATACA
TGCAATCAAGCGCCGACCTTACGGGAGGCGTGCTCTTATTAGGAACAAGACCAACCCGGG
TCCGCCCGGCTCCGTTGGTGAACTCTGGATAACCTGGCCGATCGCACGGTCTCTGCACCG
GCGACGGATCCTTCGAATGTCTGCCCTATCAACTTTCGATGGTACGTTATGCGCCTACCA
TGGTCGTAACGGGTAACGGAGAATCAGGGTTCGATTCCGGAGAGGGAGCTTGAGAAACGG
CTACCACATCC
>HOIR5KG01BCXOH__(reversed) rank=0008062 x=440.0 y=1007.0 length=441
CATGCATGTCCAAGTACAAGCTTTCAAAAGCGAAACTGCGGATGGCTCATTAAATCAGTT
ATGGTTCCTTGGAGCGCATCCCCTTACATGGATAACTGTGGTAATTCTAGAGCTAATACA
TGCAATCAAGCGCCGACCTTACGGGAGGCGTGCTCTTATTAGGAACAAGACCAACCCGGG
TCCGCCCGGCTCCGTTGGTGAACTCTGGATAACCTGGCCGATCGCACGGTCTCTGCACCG
GCGACGGATCCTTCGAATGTCTGCCCTATCAACTTTCGATGGTACGTTATGCGCCTACCA
TGGTCGTAACGGGTAACGGAGAATCAGGGTTCGATTCCGGAGAGGGAGCTTGAGAAACGG
CTACCACATCC
>HOIR5KG01AK6FP__(reversed) rank=0008623 x=124.0 y=323.5 length=441
CATGCATGTCCAAGTACAAGCTTTCAAAAGCGAAACTGCGGATGGCTCATTAAATCAGTT
ATGGTTCCTTGGAGCGCATCCCCTTACATGGATAACTGTGGTAATTCTAGAGCTAATACA
TGCAATCAAGCGCCGACCTTACGGGAGGCGTGCTCTTATTAGGAACAAGACCAACCCGGG
TCCGCCCGGCTCCGTTGGTGAACTCTGGATAACCTGGCCGATCGCACGGTCTCTGCACCG
GCGACGGATCCTTCGAATGTCTGCCCTATCAACTTTCGATGGTACGTTATGCGCCTACCA
TGGTCGTAACGGGTAACGGAGAATCAGGGTTCGATTCCGGAGAGGGAGCTTGAGAAACGG
CTACCACATCC
>HOIR5KG01BBSZ1__(reversed) rank=0008645 x=427.0 y=1535.0 length=441
CATGCATGTCCAAGTACAAGCTTTCAAAAGCGAAACTGCGGATGGCTCATTAAATCAGTT
ATGGTTCCTTGGAGCGCATCCCCTTACATGGATAACTGTGGTAATTCTAGAGCTAATACA
TGCAATCAAGCGCCGACCTTACGGGAGGCGTGCTCTTATTAGGAACAAGACCAACCCGGG
TCCGCCCGGCTCCGTTGGTGAACTCTGGATAACCTGGCCGATCGCACGGTCTCTGCACCG
GCGACGGATCCTTCGAATGTCTGCCCTATCAACTTTCGATGGTACGTTATGCGCCTACCA
TGGTCGTAACGGGTAACGGAGAATCAGGGTTCGATTCCGGAGAGGGAGCTTGAGAAACGG
CTACCACATCC
>HOIR5KG01AKT7T__(reversed) rank=0008975 x=120.5 y=871.5 length=441
CATGCATGTCCAAGTACAAGCTTTCAAAAGCGAAACTGCGGATGGCTCATTAAATCAGTT
ATGGTTCCTTGGAGCGCATCCCCTTACATGGATAACTGTGGTAATTCTAGAGCTAATACA
TGCAATCAAGCGCCGACCTTACGGGAGGCGTGCTCTTATTAGGAACAAGACCAACCCGGG
TCCGCCCGGCTCCGTTGGTGAACTCTGGATAACCTGGCCGATCGCACGGTCTCTGCACCG
GCGACGGATCCTTCGAATGTCTGCCCTATCAACTTTCGATGGTACGTTATGCGCCTACCA
TGGTCGTAACGGGTAACGGAGAATCAGGGTTCGATTCCGGAGAGGGAGCTTGAGAAACGG
CTACCACATCC
>HOIR5KG01ANEH7__(reversed) rank=0009110 x=149.0 y=1693.0 length=441
CATGCATGTCCAAGTACAAGCTTTCAAAAGCGAAACTGCGGATGGCTCATTAAATCAGTT
ATGGTTCCTTGGAGCGCATCCCCTTACATGGATAACTGTGGTAATTCTAGAGCTAATACA
TGCAATCAAGCGCCGACCTTACGGGAGGCGTGCTCTTATTAGGAACAAGACCAACCCGGG
TCCGCCCGGCTCCGTTGGTGAACTCTGGATAACCTGGCCGATCGCACGGTCTCTGCACCG
GCGACGGATCCTTCGAATGTCTGCCCTATCAACTTTCGATGGTACGTTATGCGCCTACCA
TGGTCGTAACGGGTAACGGAGAATCAGGGTTCGATTCCGGAGAGGGAGCTTGAGAAACGG
CTACCACATCC
>HOIR5KG01ABCG8__(reversed) rank=0009114 x=12.0 y=346.0 length=441
CATGCATGTCCAAGTACAAGCTTTCAAAAGCGAAACTGCGGATGGCTCATTAAATCAGTT
ATGGTTCCTTGGAGCGCATCCCCTTACATGGATAACTGTGGTAATTCTAGAGCTAATACA
TGCAATCAAGCGCCGACCTTACGGGAGGCGTGCTCTTATTAGGAACAAGACCAACCCGGG
TCCGCCCGGCTCCGTTGGTGAACTCTGGATAACCTGGCCGATCGCACGGTCTCTGCACCG
GCGACGGATCCTTCGAATGTCTGCCCTATCAACTTTCGATGGTACGTTATGCGCCTACCA
TGGTCGTAACGGGTAACGGAGAATCAGGGTTCGATTCCGGAGAGGGAGCTTGAGAAACGG
CTACCACATCC
>HOIR5KG01AV6KX__(reversed) rank=0009420 x=249.0 y=1727.0 length=441
CATGCATGTCCAAGTACAAGCTTTCAAAAGCGAAACTGCGGATGGCTCATTAAATCAGTT
ATGGTTCCTTGGAGCGCATCCCCTTACATGGATAACTGTGGTAATTCTAGAGCTAATACA
TGCAATCAAGCGCCGACCTTACGGGAGGCGTGCTCTTATTAGGAACAAGACCAACCCGGG
TCCGCCCGGCTCCGTTGGTGAACTCTGGATAACCTGGCCGATCGCACGGTCTCTGCACCG
GCGACGGATCCTTCGAATGTCTGCCCTATCAACTTTCGATGGTACGTTATGCGCCTACCA
TGGTCGTAACGGGTAACGGAGAATCAGGGTTCGATTCCGGAGAGGGAGCTTGAGAAACGG
CTACCACATCC
>HOIR5KG01AQCOJ__(reversed) rank=0009594 x=183.0 y=33.0 length=441
CATGCATGTCCAAGTACAAGCTTTCAAAAGCGAAACTGCGGATGGCTCATTAAATCAGTT
ATGGTTCCTTGGAGCGCATCCCCTTACATGGATAACTGTGGTAATTCTAGAGCTAATACA
TGCAATCAAGCGCCGACCTTACGGGAGGCGTGCTCTTATTAGGAACAAGACCAACCCGGG
TCCGCCCGGCTCCGTTGGTGAACTCTGGATAACCTGGCCGATCGCACGGTCTCTGCACCG
GCGACGGATCCTTCGAATGTCTGCCCTATCAACTTTCGATGGTACGTTATGCGCCTACCA
TGGTCGTAACGGGTAACGGAGAATCAGGGTTCGATTCCGGAGAGGGAGCTTGAGAAACGG
CTACCACATCC
>HOIR5KG01BOE2M__(reversed) rank=0009821 x=571.0 y=188.0 length=441
CATGCATGTCCAAGTACAAGCTTTCAAAAGCGAAACTGCGGATGGCTCATTAAATCAGTT
ATGGTTCCTTGGAGCGCATCCCCTTACATGGATAACTGTGGTAATTCTAGAGCTAATACA
TGCAATCAAGCGCCGACCTTACGGGAGGCGTGCTCTTATTAGGAACAAGACCAACCCGGG
TCCGCCCGGCTCCGTTGGTGAACTCTGGATAACCTGGCCGATCGCACGGTCTCTGCACCG
GCGACGGATCCTTCGAATGTCTGCCCTATCAACTTTCGATGGTACGTTATGCGCCTACCA
TGGTCGTAACGGGTAACGGAGAATCAGGGTTCGATTCCGGAGAGGGAGCTTGAGAAACGG
CTACCACATCC
>HOIR5KG01BOOFM__(reversed) rank=0009871 x=574.5 y=32.0 length=441
CATGCATGTCCAAGTACAAGCTTTCAAAAGCGAAACTGCGGATGGCTCATTAAATCAGTT
ATGGTTCCTTGGAGCGCATCCCCTTACATGGATAACTGTGGTAATTCTAGAGCTAATACA
TGCAATCAAGCGCCGACCTTACGGGAGGCGTGCTCTTATTAGGAACAAGACCAACCCGGG
TCCGCCCGGCTCCGTTGGTGAACTCTGGATAACCTGGCCGATCGCACGGTCTCTGCACCG
GCGACGGATCCTTCGAATGTCTGCCCTATCAACTTTCGATGGTACGTTATGCGCCTACCA
TGGTCGTAACGGGTAACGGAGAATCAGGGTTCGATTCCGGAGAGGGAGCTTGAGAAACGG
CTACCACATCC
>HOIR5KG01BFA1Q__(reversed) rank=0009987 x=467.5 y=1052.0 length=441
CATGCATGTCCAAGTACAAGCTTTCAAAAGCGAAACTGCGGATGGCTCATTAAATCAGTT
ATGGTTCCTTGGAGCGCATCCCCTTACATGGATAACTGTGGTAATTCTAGAGCTAATACA
TGCAATCAAGCGCCGACCTTACGGGAGGCGTGCTCTTATTAGGAACAAGACCAACCCGGG
TCCGCCCGGCTCCGTTGGTGAACTCTGGATAACCTGGCCGATCGCACGGTCTCTGCACCG
GCGACGGATCCTTCGAATGTCTGCCCTATCAACTTTCGATGGTACGTTATGCGCCTACCA
TGGTCGTAACGGGTAACGGAGAATCAGGGTTCGATTCCGGAGAGGGAGCTTGAGAAACGG
CTACCACATCC
>HOIR5KG01ARE0Y__(reversed) rank=0010018 x=195.0 y=576.5 length=441
CATGCATGTCCAAGTACAAGCTTTCAAAAGCGAAACTGCGGATGGCTCATTAAATCAGTT
ATGGTTCCTTGGAGCGCATCCCCTTACATGGATAACTGTGGTAATTCTAGAGCTAATACA
TGCAATCAAGCGCCGACCTTACGGGAGGCGTGCTCTTATTAGGAACAAGACCAACCCGGG
TCCGCCCGGCTCCGTTGGTGAACTCTGGATAACCTGGCCGATCGCACGGTCTCTGCACCG
GCGACGGATCCTTCGAATGTCTGCCCTATCAACTTTCGATGGTACGTTATGCGCCTACCA
TGGTCGTAACGGGTAACGGAGAATCAGGGTTCGATTCCGGAGAGGGAGCTTGAGAAACGG
CTACCACATCC
>HOIR5KG01AYZAO__(reversed) rank=0010114 x=281.0 y=1182.5 length=441
CATGCATGTCCAAGTACAAGCTTTCAAAAGCGAAACTGCGGATGGCTCATTAAATCAGTT
ATGGTTCCTTGGAGCGCATCCCCTTACATGGATAACTGTGGTAATTCTAGAGCTAATACA
TGCAATCAAGCGCCGACCTTACGGGAGGCGTGCTCTTATTAGGAACAAGACCAACCCGGG
TCCGCCCGGCTCCGTTGGTGAACTCTGGATAACCTGGCCGATCGCACGGTCTCTGCACCG
GCGACGGATCCTTCGAATGTCTGCCCTATCAACTTTCGATGGTACGTTATGCGCCTACCA
TGGTCGTAACGGGTAACGGAGAATCAGGGTTCGATTCCGGAGAGGGAGCTTGAGAAACGG
CTACCACATCC
>HOIR5KG01ALMRK__(reversed) rank=0010608 x=129.0 y=1006.5 length=441
CATGCATGTCCAAGTACAAGCTTTCAAAAGCGAAACTGCGGATGGCTCATTAAATCAGTT
ATGGTTCCTTGGAGCGCATCCCCTTACATGGATAACTGTGGTAATTCTAGAGCTAATACA
TGCAATCAAGCGCCGACCTTACGGGAGGCGTGCTCTTATTAGGAACAAGACCAACCCGGG
TCCGCCCGGCTCCGTTGGTGAACTCTGGATAACCTGGCCGATCGCACGGTCTCTGCACCG
GCGACGGATCCTTCGAATGTCTGCCCTATCAACTTTCGATGGTACGTTATGCGCCTACCA
TGGTCGTAACGGGTAACGGAGAATCAGGGTTCGATTCCGGAGAGGGAGCTTGAGAAACGG
CTACCACATCC
>HOIR5KG01AUIGO__(reversed) rank=0011026 x=230.0 y=1638.0 length=441
CATGCATGTCCAAGTACAAGCTTTCAAAAGCGAAACTGCGGATGGCTCATTAAATCAGTT
ATGGTTCCTTGGAGCGCATCCCCTTACATGGATAACTGTGGTAATTCTAGAGCTAATACA
TGCAATCAAGCGCCGACCTTACGGGAGGCGTGCTCTTATTAGGAACAAGACCAACCCGGG
TCCGCCCGGCTCCGTTGGTGAACTCTGGATAACCTGGCCGATCGCACGGTCTCTGCACCG
GCGACGGATCCTTCGAATGTCTGCCCTATCAACTTTCGATGGTACGTTATGCGCCTACCA
TGGTCGTAACGGGTAACGGAGAATCAGGGTTCGATTCCGGAGAGGGAGCTTGAGAAACGG
CTACCACATCC
>HOIR5KG01ABSBW__(reversed) rank=0011283 x=17.0 y=410.5 length=441
CATGCATGTCCAAGTACAAGCTTTCAAAAGCGAAACTGCGGATGGCTCATTAAATCAGTT
ATGGTTCCTTGGAGCGCATCCCCTTACATGGATAACTGTGGTAATTCTAGAGCTAATACA
TGCAATCAAGCGCCGACCTTACGGGAGGCGTGCTCTTATTAGGAACAAGACCAACCCGGG
TCCGCCCGGCTCCGTTGGTGAACTCTGGATAACCTGGCCGATCGCACGGTCTCTGCACCG
GCGACGGATCCTTCGAATGTCTGCCCTATCAACTTTCGATGGTACGTTATGCGCCTACCA
TGGTCGTAACGGGTAACGGAGAATCAGGGTTCGATTCCGGAGAGGGAGCTTGAGAAACGG
CTACCACATCC
>HOIR5KG01AMXUE__(reversed) rank=0011726 x=144.0 y=580.0 length=441
CATGCATGTCCAAGTACAAGCTTTCAAAAGCGAAACTGCGGATGGCTCATTAAATCAGTT
ATGGTTCCTTGGAGCGCATCCCCTTACATGGATAACTGTGGTAATTCTAGAGCTAATACA
TGCAATCAAGCGCCGACCTTACGGGAGGCGTGCTCTTATTAGGAACAAGACCAACCCGGG
TCCGCCCGGCTCCGTTGGTGAACTCTGGATAACCTGGCCGATCGCACGGTCTCTGCACCG
GCGACGGATCCTTCGAATGTCTGCCCTATCAACTTTCGATGGTACGTTATGCGCCTACCA
TGGTCGTAACGGGTAACGGAGAATCAGGGTTCGATTCCGGAGAGGGAGCTTGAGAAACGG
CTACCACATCC
>HOIR5KG01A6S0Z__(reversed) rank=0012170 x=370.0 y=1761.0 length=441
CATGCATGTCCAAGTACAAGCTTTCAAAAGCGAAACTGCGGATGGCTCATTAAATCAGTT
ATGGTTCCTTGGAGCGCATCCCCTTACATGGATAACTGTGGTAATTCTAGAGCTAATACA
TGCAATCAAGCGCCGACCTTACGGGAGGCGTGCTCTTATTAGGAACAAGACCAACCCGGG
TCCGCCCGGCTCCGTTGGTGAACTCTGGATAACCTGGCCGATCGCACGGTCTCTGCACCG
GCGACGGATCCTTCGAATGTCTGCCCTATCAACTTTCGATGGTACGTTATGCGCCTACCA
TGGTCGTAACGGGTAACGGAGAATCAGGGTTCGATTCCGGAGAGGGAGCTTGAGAAACGG
CTACCACATCC
>HOIR5KG01BTOW1__(reversed) rank=0012277 x=631.0 y=467.0 length=441
CATGCATGTCCAAGTACAAGCTTTCAAAAGCGAAACTGCGGATGGCTCATTAAATCAGTT
ATGGTTCCTTGGAGCGCATCCCCTTACATGGATAACTGTGGTAATTCTAGAGCTAATACA
TGCAATCAAGCGCCGACCTTACGGGAGGCGTGCTCTTATTAGGAACAAGACCAACCCGGG
TCCGCCCGGCTCCGTTGGTGAACTCTGGATAACCTGGCCGATCGCACGGTCTCTGCACCG
GCGACGGATCCTTCGAATGTCTGCCCTATCAACTTTCGATGGTACGTTATGCGCCTACCA
TGGTCGTAACGGGTAACGGAGAATCAGGGTTCGATTCCGGAGAGGGAGCTTGAGAAACGG
CTACCACATCC
>HOIR5KG01BLDLQ__(reversed) rank=0012411 x=536.5 y=1676.5 length=441
CATGCATGTCCAAGTACAAGCTTTCAAAAGCGAAACTGCGGATGGCTCATTAAATCAGTT
ATGGTTCCTTGGAGCGCATCCCCTTACATGGATAACTGTGGTAATTCTAGAGCTAATACA
TGCAATCAAGCGCCGACCTTACGGGAGGCGTGCTCTTATTAGGAACAAGACCAACCCGGG
TCCGCCCGGCTCCGTTGGTGAACTCTGGATAACCTGGCCGATCGCACGGTCTCTGCACCG
GCGACGGATCCTTCGAATGTCTGCCCTATCAACTTTCGATGGTACGTTATGCGCCTACCA
TGGTCGTAACGGGTAACGGAGAATCAGGGTTCGATTCCGGAGAGGGAGCTTGAGAAACGG
CTACCACATCC
>HOIR5KG01A297F__(reversed) rank=0012545 x=330.5 y=1241.0 length=441
CATGCATGTCCAAGTACAAGCTTTCAAAAGCGAAACTGCGGATGGCTCATTAAATCAGTT
ATGGTTCCTTGGAGCGCATCCCCTTACATGGATAACTGTGGTAATTCTAGAGCTAATACA
TGCAATCAAGCGCCGACCTTACGGGAGGCGTGCTCTTATTAGGAACAAGACCAACCCGGG
TCCGCCCGGCTCCGTTGGTGAACTCTGGATAACCTGGCCGATCGCACGGTCTCTGCACCG
GCGACGGATCCTTCGAATGTCTGCCCTATCAACTTTCGATGGTACGTTATGCGCCTACCA
TGGTCGTAACGGGTAACGGAGAATCAGGGTTCGATTCCGGAGAGGGAGCTTGAGAAACGG
CTACCACATCC
>HOIR5KG01ACN19__(reversed) rank=0013130 x=27.0 y=575.0 length=441
CATGCATGTCCAAGTACAAGCTTTCAAAAGCGAAACTGCGGATGGCTCATTAAATCAGTT
ATGGTTCCTTGGAGCGCATCCCCTTACATGGATAACTGTGGTAATTCTAGAGCTAATACA
TGCAATCAAGCGCCGACCTTACGGGAGGCGTGCTCTTATTAGGAACAAGACCAACCCGGG
TCCGCCCGGCTCCGTTGGTGAACTCTGGATAACCTGGCCGATCGCACGGTCTCTGCACCG
GCGACGGATCCTTCGAATGTCTGCCCTATCAACTTTCGATGGTACGTTATGCGCCTACCA
TGGTCGTAACGGGTAACGGAGAATCAGGGTTCGATTCCGGAGAGGGAGCTTGAGAAACGG
CTACCACATCC
>HOIR5KG01AESZL__(reversed) rank=0014490 x=51.5 y=1967.0 length=441
CATGCATGTCCAAGTACAAGCTTTCAAAAGCGAAACTGCGGATGGCTCATTAAATCAGTT
ATGGTTCCTTGGAGCGCATCCCCTTACATGGATAACTGTGGTAATTCTAGAGCTAATACA
TGCAATCAAGCGCCGACCTTACGGGAGGCGTGCTCTTATTAGGAACAAGACCAACCCGGG
TCCGCCCGGCTCCGTTGGTGAACTCTGGATAACCTGGCCGATCGCACGGTCTCTGCACCG
GCGACGGATCCTTCGAATGTCTGCCCTATCAACTTTCGATGGTACGTTATGCGCCTACCA
TGGTCGTAACGGGTAACGGAGAATCAGGGTTCGATTCCGGAGAGGGAGCTTGAGAAACGG
CTACCACATCC
>HOIR5KG01A2QJP__(reversed) rank=0014824 x=324.0 y=339.0 length=441
CATGCATGTCCAAGTACAAGCTTTCAAAAGCGAAACTGCGGATGGCTCATTAAATCAGTT
ATGGTTCCTTGGAGCGCATCCCCTTACATGGATAACTGTGGTAATTCTAGAGCTAATACA
TGCAATCAAGCGCCGACCTTACGGGAGGCGTGCTCTTATTAGGAACAAGACCAACCCGGG
TCCGCCCGGCTCCGTTGGTGAACTCTGGATAACCTGGCCGATCGCACGGTCTCTGCACCG
GCGACGGATCCTTCGAATGTCTGCCCTATCAACTTTCGATGGTACGTTATGCGCCTACCA
TGGTCGTAACGGGTAACGGAGAATCAGGGTTCGATTCCGGAGAGGGAGCTTGAGAAACGG
CTACCACATCC
>HOIR5KG01AM387__(reversed) rank=0015688 x=146.5 y=697.0 length=441
CATGCATGTCCAAGTACAAGCTTTCAAAAGCGAAACTGCGGATGGCTCATTAAATCAGTT
ATGGTTCCTTGGAGCGCATCCCCTTACATGGATAACTGTGGTAATTCTAGAGCTAATACA
TGCAATCAAGCGCCGACCTTACGGGAGGCGTGCTCTTATTAGGAACAAGACCAACCCGGG
TCCGCCCGGCTCCGTTGGTGAACTCTGGATAACCTGGCCGATCGCACGGTCTCTGCACCG
GCGACGGATCCTTCGAATGTCTGCCCTATCAACTTTCGATGGTACGTTATGCGCCTACCA
TGGTCGTAACGGGTAACGGAGAATCAGGGTTCGATTCCGGAGAGGGAGCTTGAGAAACGG
CTACCACATCC
>HOIR5KG01A5PRK__(reversed) rank=0015697 x=358.0 y=30.5 length=441
CATGCATGTCCAAGTACAAGCTTTCAAAAGCGAAACTGCGGATGGCTCATTAAATCAGTT
ATGGTTCCTTGGAGCGCATCCCCTTACATGGATAACTGTGGTAATTCTAGAGCTAATACA
TGCAATCAAGCGCCGACCTTACGGGAGGCGTGCTCTTATTAGGAACAAGACCAACCCGGG
TCCGCCCGGCTCCGTTGGTGAACTCTGGATAACCTGGCCGATCGCACGGTCTCTGCACCG
GCGACGGATCCTTCGAATGTCTGCCCTATCAACTTTCGATGGTACGTTATGCGCCTACCA
TGGTCGTAACGGGTAACGGAGAATCAGGGTTCGATTCCGGAGAGGGAGCTTGAGAAACGG
CTACCACATCC
>HOIR5KG01AH90U__(reversed) rank=0015732 x=91.0 y=172.0 length=441
CATGCATGTCCAAGTACAAGCTTTCAAAAGCGAAACTGCGGATGGCTCATTAAATCAGTT
ATGGTTCCTTGGAGCGCATCCCCTTACATGGATAACTGTGGTAATTCTAGAGCTAATACA
TGCAATCAAGCGCCGACCTTACGGGAGGCGTGCTCTTATTAGGAACAAGACCAACCCGGG
TCCGCCCGGCTCCGTTGGTGAACTCTGGATAACCTGGCCGATCGCACGGTCTCTGCACCG
GCGACGGATCCTTCGAATGTCTGCCCTATCAACTTTCGATGGTACGTTATGCGCCTACCA
TGGTCGTAACGGGTAACGGAGAATCAGGGTTCGATTCCGGAGAGGGAGCTTGAGAAACGG
CTACCACATCC
>HOIR5KG01A90SX__(reversed) rank=0016259 x=407.0 y=255.0 length=441
CATGCATGTCCAAGTACAAGCTTTCAAAAGCGAAACTGCGGATGGCTCATTAAATCAGTT
ATGGTTCCTTGGAGCGCATCCCCTTACATGGATAACTGTGGTAATTCTAGAGCTAATACA
TGCAATCAAGCGCCGACCTTACGGGAGGCGTGCTCTTATTAGGAACAAGACCAACCCGGG
TCCGCCCGGCTCCGTTGGTGAACTCTGGATAACCTGGCCGATCGCACGGTCTCTGCACCG
GCGACGGATCCTTCGAATGTCTGCCCTATCAACTTTCGATGGTACGTTATGCGCCTACCA
TGGTCGTAACGGGTAACGGAGAATCAGGGTTCGATTCCGGAGAGGGAGCTTGAGAAACGG
CTACCACATCC
>HOIR5KG01A4LLR__(reversed) rank=0017201 x=345.0 y=1229.0 length=441
CATGCATGTCCAAGTACAAGCTTTCAAAAGCGAAACTGCGGATGGCTCATTAAATCAGTT
ATGGTTCCTTGGAGCGCATCCCCTTACATGGATAACTGTGGTAATTCTAGAGCTAATACA
TGCAATCAAGCGCCGACCTTACGGGAGGCGTGCTCTTATTAGGAACAAGACCAACCCGGG
TCCGCCCGGCTCCGTTGGTGAACTCTGGATAACCTGGCCGATCGCACGGTCTCTGCACCG
GCGACGGATCCTTCGAATGTCTGCCCTATCAACTTTCGATGGTACGTTATGCGCCTACCA
TGGTCGTAACGGGTAACGGAGAATCAGGGTTCGATTCCGGAGAGGGAGCTTGAGAAACGG
CTACCACATCC
>HOIR5KG01BLQIO__(reversed) rank=0017646 x=540.0 y=2030.5 length=441
CATGCATGTCCAAGTACAAGCTTTCAAAAGCGAAACTGCGGATGGCTCATTAAATCAGTT
ATGGTTCCTTGGAGCGCATCCCCTTACATGGATAACTGTGGTAATTCTAGAGCTAATACA
TGCAATCAAGCGCCGACCTTACGGGAGGCGTGCTCTTATTAGGAACAAGACCAACCCGGG
TCCGCCCGGCTCCGTTGGTGAACTCTGGATAACCTGGCCGATCGCACGGTCTCTGCACCG
GCGACGGATCCTTCGAATGTCTGCCCTATCAACTTTCGATGGTACGTTATGCGCCTACCA
TGGTCGTAACGGGTAACGGAGAATCAGGGTTCGATTCCGGAGAGGGAGCTTGAGAAACGG
CTACCACATCC
>HOIR5KG01A6RZX__(reversed) rank=0017837 x=370.0 y=427.0 length=441
CATGCATGTCCAAGTACAAGCTTTCAAAAGCGAAACTGCGGATGGCTCATTAAATCAGTT
ATGGTTCCTTGGAGCGCATCCCCTTACATGGATAACTGTGGTAATTCTAGAGCTAATACA
TGCAATCAAGCGCCGACCTTACGGGAGGCGTGCTCTTATTAGGAACAAGACCAACCCGGG
TCCGCCCGGCTCCGTTGGTGAACTCTGGATAACCTGGCCGATCGCACGGTCTCTGCACCG
GCGACGGATCCTTCGAATGTCTGCCCTATCAACTTTCGATGGTACGTTATGCGCCTACCA
TGGTCGTAACGGGTAACGGAGAATCAGGGTTCGATTCCGGAGAGGGAGCTTGAGAAACGG
CTACCACATCC
>HOIR5KG01AOYBT__(reversed) rank=0018102 x=167.0 y=311.0 length=441
CATGCATGTCCAAGTACAAGCTTTCAAAAGCGAAACTGCGGATGGCTCATTAAATCAGTT
ATGGTTCCTTGGAGCGCATCCCCTTACATGGATAACTGTGGTAATTCTAGAGCTAATACA
TGCAATCAAGCGCCGACCTTACGGGAGGCGTGCTCTTATTAGGAACAAGACCAACCCGGG
TCCGCCCGGCTCCGTTGGTGAACTCTGGATAACCTGGCCGATCGCACGGTCTCTGCACCG
GCGACGGATCCTTCGAATGTCTGCCCTATCAACTTTCGATGGTACGTTATGCGCCTACCA
TGGTCGTAACGGGTAACGGAGAATCAGGGTTCGATTCCGGAGAGGGAGCTTGAGAAACGG
CTACCACATCC
>HOIR5KG01AD9BJ__(reversed) rank=0018447 x=45.0 y=1053.0 length=441
CATGCATGTCCAAGTACAAGCTTTCAAAAGCGAAACTGCGGATGGCTCATTAAATCAGTT
ATGGTTCCTTGGAGCGCATCCCCTTACATGGATAACTGTGGTAATTCTAGAGCTAATACA
TGCAATCAAGCGCCGACCTTACGGGAGGCGTGCTCTTATTAGGAACAAGACCAACCCGGG
TCCGCCCGGCTCCGTTGGTGAACTCTGGATAACCTGGCCGATCGCACGGTCTCTGCACCG
GCGACGGATCCTTCGAATGTCTGCCCTATCAACTTTCGATGGTACGTTATGCGCCTACCA
TGGTCGTAACGGGTAACGGAGAATCAGGGTTCGATTCCGGAGAGGGAGCTTGAGAAACGG
CTACCACATCC
>HOIR5KG01BAXCK__(reversed) rank=0019457 x=417.0 y=1474.5 length=441
CATGCATGTCCAAGTACAAGCTTTCAAAAGCGAAACTGCGGATGGCTCATTAAATCAGTT
ATGGTTCCTTGGAGCGCATCCCCTTACATGGATAACTGTGGTAATTCTAGAGCTAATACA
TGCAATCAAGCGCCGACCTTACGGGAGGCGTGCTCTTATTAGGAACAAGACCAACCCGGG
TCCGCCCGGCTCCGTTGGTGAACTCTGGATAACCTGGCCGATCGCACGGTCTCTGCACCG
GCGACGGATCCTTCGAATGTCTGCCCTATCAACTTTCGATGGTACGTTATGCGCCTACCA
TGGTCGTAACGGGTAACGGAGAATCAGGGTTCGATTCCGGAGAGGGAGCTTGAGAAACGG
CTACCACATCC
>HOIR5KG01BDJ3A__(reversed) rank=0019499 x=447.0 y=1380.0 length=441
CATGCATGTCCAAGTACAAGCTTTCAAAAGCGAAACTGCGGATGGCTCATTAAATCAGTT
ATGGTTCCTTGGAGCGCATCCCCTTACATGGATAACTGTGGTAATTCTAGAGCTAATACA
TGCAATCAAGCGCCGACCTTACGGGAGGCGTGCTCTTATTAGGAACAAGACCAACCCGGG
TCCGCCCGGCTCCGTTGGTGAACTCTGGATAACCTGGCCGATCGCACGGTCTCTGCACCG
GCGACGGATCCTTCGAATGTCTGCCCTATCAACTTTCGATGGTACGTTATGCGCCTACCA
TGGTCGTAACGGGTAACGGAGAATCAGGGTTCGATTCCGGAGAGGGAGCTTGAGAAACGG
CTACCACATCC
>HOIR5KG01BP4BP__(reversed) rank=0019652 x=590.0 y=1747.0 length=441
CATGCATGTCCAAGTACAAGCTTTCAAAAGCGAAACTGCGGATGGCTCATTAAATCAGTT
ATGGTTCCTTGGAGCGCATCCCCTTACATGGATAACTGTGGTAATTCTAGAGCTAATACA
TGCAATCAAGCGCCGACCTTACGGGAGGCGTGCTCTTATTAGGAACAAGACCAACCCGGG
TCCGCCCGGCTCCGTTGGTGAACTCTGGATAACCTGGCCGATCGCACGGTCTCTGCACCG
GCGACGGATCCTTCGAATGTCTGCCCTATCAACTTTCGATGGTACGTTATGCGCCTACCA
TGGTCGTAACGGGTAACGGAGAATCAGGGTTCGATTCCGGAGAGGGAGCTTGAGAAACGG
CTACCACATCC
>HOIR5KG01BO1A9__(reversed) rank=0006934 x=578.5 y=339.0 length=444
CATGCATGTCTAAGTACATACTTTTACATGGTGAAACCGCGAATGGCTCATTAAATCAGT
TATGGTTCCTTAGATCGTACAATCCTACTTGGATAACTGTGGTAATTCTAGAGCTAATAC
ATGAAACTGACGCTCCGACCCTCTGGGAAAGAGCGCGTTTATTAGAACAAGACCAGTCGG
GGTTCTGCCCCGTACGATTGGTGATACTGGATAACTTTGTGCAGATCGCACGGCCTCGCG
CCGGCGACGTATCTTTCAAATGTCTGCCCTATCAACTGTCGATGGTACGTGATATGCCTA
CCATGGTTGTAACGGGTAACGGGGAATCAGGGTTCGATTCCGGAGAGGGAGCATGAGAAA
CGGCTACCACATCC
>HOIR5KG01BIPXG__(reversed) rank=0006990 x=506.0 y=562.0 length=444
CATGCATGTCTAAGTACATACTTTTACATGGTGAAACCGCGAATGGCTCATTAAATCAGT
TATGGTTCCTTAGATCGTACAATCCTACTTGGATAACTGTGGTAATTCTAGAGCTAATAC
ATGAAACTGACGCTCCGACCCTCTGGGAAAGAGCGCGTTTATTAGAACAAGACCAGTCGG
GGTTCTGCCCCGTACGATTGGTGATACTGGATAACTTTGTGCAGATCGCACGGCCTCGCG
CCGGCGACGTATCTTTCAAATGTCTGCCCTATCAACTGTCGATGGTACGTGATATGCCTA
CCATGGTTGTAACGGGTAACGGGGAATCAGGGTTCGATTCCGGAGAGGGAGCATGAGAAA
CGGCTACCACATCC
>HOIR5KG01A88IA__(reversed) rank=0007123 x=398.0 y=448.0 length=444
CATGCATGTCTAAGTACATACTTTTACATGGTGAAACCGCGAATGGCTCATTAAATCAGT
TATGGTTCCTTAGATCGTACAATCCTACTTGGATAACTGTGGTAATTCTAGAGCTAATAC
ATGAAACTGACGCTCCGACCCTCTGGGAAAGAGCGCGTTTATTAGAACAAGACCAGTCGG
GGTTCTGCCCCGTACGATTGGTGATACTGGATAACTTTGTGCAGATCGCACGGCCTCGCG
CCGGCGACGTATCTTTCAAATGTCTGCCCTATCAACTGTCGATGGTACGTGATATGCCTA
CCATGGTTGTAACGGGTAACGGGGAATCAGGGTTCGATTCCGGAGAGGGAGCATGAGAAA
CGGCTACCACATCC
>HOIR5KG01AJ1SZ__(reversed) rank=0007306 x=111.0 y=913.0 length=444
CATGCATGTCTAAGTACATACTTTTACATGGTGAAACCGCGAATGGCTCATTAAATCAGT
TATGGTTCCTTAGATCGTACAATCCTACTTGGATAACTGTGGTAATTCTAGAGCTAATAC
ATGAAACTGACGCTCCGACCCTCTGGGAAAGAGCGCGTTTATTAGAACAAGACCAGTCGG
GGTTCTGCCCCGTACGATTGGTGATACTGGATAACTTTGTGCAGATCGCACGGCCTCGCG
CCGGCGACGTATCTTTCAAATGTCTGCCCTATCAACTGTCGATGGTACGTGATATGCCTA
CCATGGTTGTAACGGGTAACGGGGAATCAGGGTTCGATTCCGGAGAGGGAGCATGAGAAA
CGGCTACCACATCC
>HOIR5KG01AKA4O__(reversed) rank=0007341 x=114.5 y=710.5 length=444
CATGCATGTCTAAGTACATACTTTTACATGGTGAAACCGCGAATGGCTCATTAAATCAGT
TATGGTTCCTTAGATCGTACAATCCTACTTGGATAACTGTGGTAATTCTAGAGCTAATAC
ATGAAACTGACGCTCCGACCCTCTGGGAAAGAGCGCGTTTATTAGAACAAGACCAGTCGG
GGTTCTGCCCCGTACGATTGGTGATACTGGATAACTTTGTGCAGATCGCACGGCCTCGCG
CCGGCGACGTATCTTTCAAATGTCTGCCCTATCAACTGTCGATGGTACGTGATATGCCTA
CCATGGTTGTAACGGGTAACGGGGAATCAGGGTTCGATTCCGGAGAGGGAGCATGAGAAA
CGGCTACCACATCC
>HOIR5KG01A09B7__(reversed) rank=0007400 x=307.0 y=1013.0 length=444
CATGCATGTCTAAGTACATACTTTTACATGGTGAAACCGCGAATGGCTCATTAAATCAGT
TATGGTTCCTTAGATCGTACAATCCTACTTGGATAACTGTGGTAATTCTAGAGCTAATAC
ATGAAACTGACGCTCCGACCCTCTGGGAAAGAGCGCGTTTATTAGAACAAGACCAGTCGG
GGTTCTGCCCCGTACGATTGGTGATACTGGATAACTTTGTGCAGATCGCACGGCCTCGCG
CCGGCGACGTATCTTTCAAATGTCTGCCCTATCAACTGTCGATGGTACGTGATATGCCTA
CCATGGTTGTAACGGGTAACGGGGAATCAGGGTTCGATTCCGGAGAGGGAGCATGAGAAA
CGGCTACCACATCC
>HOIR5KG01AZO0Z__(reversed) rank=0007553 x=289.0 y=1761.5 length=444
CATGCATGTCTAAGTACATACTTTTACATGGTGAAACCGCGAATGGCTCATTAAATCAGT
TATGGTTCCTTAGATCGTACAATCCTACTTGGATAACTGTGGTAATTCTAGAGCTAATAC
ATGAAACTGACGCTCCGACCCTCTGGGAAAGAGCGCGTTTATTAGAACAAGACCAGTCGG
GGTTCTGCCCCGTACGATTGGTGATACTGGATAACTTTGTGCAGATCGCACGGCCTCGCG
CCGGCGACGTATCTTTCAAATGTCTGCCCTATCAACTGTCGATGGTACGTGATATGCCTA
CCATGGTTGTAACGGGTAACGGGGAATCAGGGTTCGATTCCGGAGAGGGAGCATGAGAAA
CGGCTACCACATCC
>HOIR5KG01AD50K__(reversed) rank=0007573 x=44.5 y=866.0 length=444
CATGCATGTCTAAGTACATACTTTTACATGGTGAAACCGCGAATGGCTCATTAAATCAGT
TATGGTTCCTTAGATCGTACAATCCTACTTGGATAACTGTGGTAATTCTAGAGCTAATAC
ATGAAACTGACGCTCCGACCCTCTGGGAAAGAGCGCGTTTATTAGAACAAGACCAGTCGG
GGTTCTGCCCCGTACGATTGGTGATACTGGATAACTTTGTGCAGATCGCACGGCCTCGCG
CCGGCGACGTATCTTTCAAATGTCTGCCCTATCAACTGTCGATGGTACGTGATATGCCTA
CCATGGTTGTAACGGGTAACGGGGAATCAGGGTTCGATTCCGGAGAGGGAGCATGAGAAA
CGGCTACCACATCC
>HOIR5KG01AQNOT__(reversed) rank=0007959 x=186.5 y=2011.0 length=444
CATGCATGTCTAAGTACATACTTTTACATGGTGAAACCGCGAATGGCTCATTAAATCAGT
TATGGTTCCTTAGATCGTACAATCCTACTTGGATAACTGTGGTAATTCTAGAGCTAATAC
ATGAAACTGACGCTCCGACCCTCTGGGAAAGAGCGCGTTTATTAGAACAAGACCAGTCGG
GGTTCTGCCCCGTACGATTGGTGATACTGGATAACTTTGTGCAGATCGCACGGCCTCGCG
CCGGCGACGTATCTTTCAAATGTCTGCCCTATCAACTGTCGATGGTACGTGATATGCCTA
CCATGGTTGTAACGGGTAACGGGGAATCAGGGTTCGATTCCGGAGAGGGAGCATGAGAAA
CGGCTACCACATCC
>HOIR5KG01AP4QS__(reversed) rank=0008299 x=180.0 y=2034.0 length=444
CATGCATGTCTAAGTACATACTTTTACATGGTGAAACCGCGAATGGCTCATTAAATCAGT
TATGGTTCCTTAGATCGTACAATCCTACTTGGATAACTGTGGTAATTCTAGAGCTAATAC
ATGAAACTGACGCTCCGACCCTCTGGGAAAGAGCGCGTTTATTAGAACAAGACCAGTCGG
GGTTCTGCCCCGTACGATTGGTGATACTGGATAACTTTGTGCAGATCGCACGGCCTCGCG
CCGGCGACGTATCTTTCAAATGTCTGCCCTATCAACTGTCGATGGTACGTGATATGCCTA
CCATGGTTGTAACGGGTAACGGGGAATCAGGGTTCGATTCCGGAGAGGGAGCATGAGAAA
CGGCTACCACATCC
>HOIR5KG01AIV8A__(reversed) rank=0008571 x=98.5 y=280.0 length=444
CATGCATGTCTAAGTACATACTTTTACATGGTGAAACCGCGAATGGCTCATTAAATCAGT
TATGGTTCCTTAGATCGTACAATCCTACTTGGATAACTGTGGTAATTCTAGAGCTAATAC
ATGAAACTGACGCTCCGACCCTCTGGGAAAGAGCGCGTTTATTAGAACAAGACCAGTCGG
GGTTCTGCCCCGTACGATTGGTGATACTGGATAACTTTGTGCAGATCGCACGGCCTCGCG
CCGGCGACGTATCTTTCAAATGTCTGCCCTATCAACTGTCGATGGTACGTGATATGCCTA
CCATGGTTGTAACGGGTAACGGGGAATCAGGGTTCGATTCCGGAGAGGGAGCATGAGAAA
CGGCTACCACATCC
>HOIR5KG01A3DEG__(reversed) rank=0008784 x=331.0 y=1286.0 length=444
CATGCATGTCTAAGTACATACTTTTACATGGTGAAACCGCGAATGGCTCATTAAATCAGT
TATGGTTCCTTAGATCGTACAATCCTACTTGGATAACTGTGGTAATTCTAGAGCTAATAC
ATGAAACTGACGCTCCGACCCTCTGGGAAAGAGCGCGTTTATTAGAACAAGACCAGTCGG
GGTTCTGCCCCGTACGATTGGTGATACTGGATAACTTTGTGCAGATCGCACGGCCTCGCG
CCGGCGACGTATCTTTCAAATGTCTGCCCTATCAACTGTCGATGGTACGTGATATGCCTA
CCATGGTTGTAACGGGTAACGGGGAATCAGGGTTCGATTCCGGAGAGGGAGCATGAGAAA
CGGCTACCACATCC
>HOIR5KG01AX9Y4__(reversed) rank=0008836 x=273.0 y=1134.0 length=444
CATGCATGTCTAAGTACATACTTTTACATGGTGAAACCGCGAATGGCTCATTAAATCAGT
TATGGTTCCTTAGATCGTACAATCCTACTTGGATAACTGTGGTAATTCTAGAGCTAATAC
ATGAAACTGACGCTCCGACCCTCTGGGAAAGAGCGCGTTTATTAGAACAAGACCAGTCGG
GGTTCTGCCCCGTACGATTGGTGATACTGGATAACTTTGTGCAGATCGCACGGCCTCGCG
CCGGCGACGTATCTTTCAAATGTCTGCCCTATCAACTGTCGATGGTACGTGATATGCCTA
CCATGGTTGTAACGGGTAACGGGGAATCAGGGTTCGATTCCGGAGAGGGAGCATGAGAAA
CGGCTACCACATCC
>HOIR5KG01AM44Z__(reversed) rank=0008864 x=146.5 y=1841.0 length=444
CATGCATGTCTAAGTACATACTTTTACATGGTGAAACCGCGAATGGCTCATTAAATCAGT
TATGGTTCCTTAGATCGTACAATCCTACTTGGATAACTGTGGTAATTCTAGAGCTAATAC
ATGAAACTGACGCTCCGACCCTCTGGGAAAGAGCGCGTTTATTAGAACAAGACCAGTCGG
GGTTCTGCCCCGTACGATTGGTGATACTGGATAACTTTGTGCAGATCGCACGGCCTCGCG
CCGGCGACGTATCTTTCAAATGTCTGCCCTATCAACTGTCGATGGTACGTGATATGCCTA
CCATGGTTGTAACGGGTAACGGGGAATCAGGGTTCGATTCCGGAGAGGGAGCATGAGAAA
CGGCTACCACATCC
>HOIR5KG01BL5OV__(reversed) rank=0009027 x=545.5 y=1213.0 length=444
CATGCATGTCTAAGTACATACTTTTACATGGTGAAACCGCGAATGGCTCATTAAATCAGT
TATGGTTCCTTAGATCGTACAATCCTACTTGGATAACTGTGGTAATTCTAGAGCTAATAC
ATGAAACTGACGCTCCGACCCTCTGGGAAAGAGCGCGTTTATTAGAACAAGACCAGTCGG
GGTTCTGCCCCGTACGATTGGTGATACTGGATAACTTTGTGCAGATCGCACGGCCTCGCG
CCGGCGACGTATCTTTCAAATGTCTGCCCTATCAACTGTCGATGGTACGTGATATGCCTA
CCATGGTTGTAACGGGTAACGGGGAATCAGGGTTCGATTCCGGAGAGGGAGCATGAGAAA
CGGCTACCACATCC
>HOIR5KG01BM6QA__(reversed) rank=0009310 x=557.0 y=64.0 length=444
CATGCATGTCTAAGTACATACTTTTACATGGTGAAACCGCGAATGGCTCATTAAATCAGT
TATGGTTCCTTAGATCGTACAATCCTACTTGGATAACTGTGGTAATTCTAGAGCTAATAC
ATGAAACTGACGCTCCGACCCTCTGGGAAAGAGCGCGTTTATTAGAACAAGACCAGTCGG
GGTTCTGCCCCGTACGATTGGTGATACTGGATAACTTTGTGCAGATCGCACGGCCTCGCG
CCGGCGACGTATCTTTCAAATGTCTGCCCTATCAACTGTCGATGGTACGTGATATGCCTA
CCATGGTTGTAACGGGTAACGGGGAATCAGGGTTCGATTCCGGAGAGGGAGCATGAGAAA
CGGCTACCACATCC
>HOIR5KG01AR71T__(reversed) rank=0009316 x=204.0 y=1327.0 length=444
CATGCATGTCTAAGTACATACTTTTACATGGTGAAACCGCGAATGGCTCATTAAATCAGT
TATGGTTCCTTAGATCGTACAATCCTACTTGGATAACTGTGGTAATTCTAGAGCTAATAC
ATGAAACTGACGCTCCGACCCTCTGGGAAAGAGCGCGTTTATTAGAACAAGACCAGTCGG
GGTTCTGCCCCGTACGATTGGTGATACTGGATAACTTTGTGCAGATCGCACGGCCTCGCG
CCGGCGACGTATCTTTCAAATGTCTGCCCTATCAACTGTCGATGGTACGTGATATGCCTA
CCATGGTTGTAACGGGTAACGGGGAATCAGGGTTCGATTCCGGAGAGGGAGCATGAGAAA
CGGCTACCACATCC
>HOIR5KG01BBIFH__(reversed) rank=0009357 x=424.5 y=123.0 length=444
CATGCATGTCTAAGTACATACTTTTACATGGTGAAACCGCGAATGGCTCATTAAATCAGT
TATGGTTCCTTAGATCGTACAATCCTACTTGGATAACTGTGGTAATTCTAGAGCTAATAC
ATGAAACTGACGCTCCGACCCTCTGGGAAAGAGCGCGTTTATTAGAACAAGACCAGTCGG
GGTTCTGCCCCGTACGATTGGTGATACTGGATAACTTTGTGCAGATCGCACGGCCTCGCG
CCGGCGACGTATCTTTCAAATGTCTGCCCTATCAACTGTCGATGGTACGTGATATGCCTA
CCATGGTTGTAACGGGTAACGGGGAATCAGGGTTCGATTCCGGAGAGGGAGCATGAGAAA
CGGCTACCACATCC
>HOIR5KG01A0KCK__(reversed) rank=0009467 x=299.0 y=1394.0 length=444
CATGCATGTCTAAGTACATACTTTTACATGGTGAAACCGCGAATGGCTCATTAAATCAGT
TATGGTTCCTTAGATCGTACAATCCTACTTGGATAACTGTGGTAATTCTAGAGCTAATAC
ATGAAACTGACGCTCCGACCCTCTGGGAAAGAGCGCGTTTATTAGAACAAGACCAGTCGG
GGTTCTGCCCCGTACGATTGGTGATACTGGATAACTTTGTGCAGATCGCACGGCCTCGCG
CCGGCGACGTATCTTTCAAATGTCTGCCCTATCAACTGTCGATGGTACGTGATATGCCTA
CCATGGTTGTAACGGGTAACGGGGAATCAGGGTTCGATTCCGGAGAGGGAGCATGAGAAA
CGGCTACCACATCC
>HOIR5KG01A18JO__(reversed) rank=0009549 x=318.0 y=1586.5 length=444
CATGCATGTCTAAGTACATACTTTTACATGGTGAAACCGCGAATGGCTCATTAAATCAGT
TATGGTTCCTTAGATCGTACAATCCTACTTGGATAACTGTGGTAATTCTAGAGCTAATAC
ATGAAACTGACGCTCCGACCCTCTGGGAAAGAGCGCGTTTATTAGAACAAGACCAGTCGG
GGTTCTGCCCCGTACGATTGGTGATACTGGATAACTTTGTGCAGATCGCACGGCCTCGCG
CCGGCGACGTATCTTTCAAATGTCTGCCCTATCAACTGTCGATGGTACGTGATATGCCTA
CCATGGTTGTAACGGGTAACGGGGAATCAGGGTTCGATTCCGGAGAGGGAGCATGAGAAA
CGGCTACCACATCC
>HOIR5KG01BZN6U__(reversed) rank=0009660 x=699.0 y=932.0 length=444
CATGCATGTCTAAGTACATACTTTTACATGGTGAAACCGCGAATGGCTCATTAAATCAGT
TATGGTTCCTTAGATCGTACAATCCTACTTGGATAACTGTGGTAATTCTAGAGCTAATAC
ATGAAACTGACGCTCCGACCCTCTGGGAAAGAGCGCGTTTATTAGAACAAGACCAGTCGG
GGTTCTGCCCCGTACGATTGGTGATACTGGATAACTTTGTGCAGATCGCACGGCCTCGCG
CCGGCGACGTATCTTTCAAATGTCTGCCCTATCAACTGTCGATGGTACGTGATATGCCTA
CCATGGTTGTAACGGGTAACGGGGAATCAGGGTTCGATTCCGGAGAGGGAGCATGAGAAA
CGGCTACCACATCC
>HOIR5KG01BRYQU__(reversed) rank=0009787 x=611.0 y=1812.0 length=444
CATGCATGTCTAAGTACATACTTTTACATGGTGAAACCGCGAATGGCTCATTAAATCAGT
TATGGTTCCTTAGATCGTACAATCCTACTTGGATAACTGTGGTAATTCTAGAGCTAATAC
ATGAAACTGACGCTCCGACCCTCTGGGAAAGAGCGCGTTTATTAGAACAAGACCAGTCGG
GGTTCTGCCCCGTACGATTGGTGATACTGGATAACTTTGTGCAGATCGCACGGCCTCGCG
CCGGCGACGTATCTTTCAAATGTCTGCCCTATCAACTGTCGATGGTACGTGATATGCCTA
CCATGGTTGTAACGGGTAACGGGGAATCAGGGTTCGATTCCGGAGAGGGAGCATGAGAAA
CGGCTACCACATCC
>HOIR5KG01BJFGG__(reversed) rank=0009801 x=514.5 y=878.0 length=444
CATGCATGTCTAAGTACATACTTTTACATGGTGAAACCGCGAATGGCTCATTAAATCAGT
TATGGTTCCTTAGATCGTACAATCCTACTTGGATAACTGTGGTAATTCTAGAGCTAATAC
ATGAAACTGACGCTCCGACCCTCTGGGAAAGAGCGCGTTTATTAGAACAAGACCAGTCGG
GGTTCTGCCCCGTACGATTGGTGATACTGGATAACTTTGTGCAGATCGCACGGCCTCGCG
CCGGCGACGTATCTTTCAAATGTCTGCCCTATCAACTGTCGATGGTACGTGATATGCCTA
CCATGGTTGTAACGGGTAACGGGGAATCAGGGTTCGATTCCGGAGAGGGAGCATGAGAAA
CGGCTACCACATCC
>HOIR5KG01A3ALU__(reversed) rank=0009953 x=330.0 y=1760.5 length=444
CATGCATGTCTAAGTACATACTTTTACATGGTGAAACCGCGAATGGCTCATTAAATCAGT
TATGGTTCCTTAGATCGTACAATCCTACTTGGATAACTGTGGTAATTCTAGAGCTAATAC
ATGAAACTGACGCTCCGACCCTCTGGGAAAGAGCGCGTTTATTAGAACAAGACCAGTCGG
GGTTCTGCCCCGTACGATTGGTGATACTGGATAACTTTGTGCAGATCGCACGGCCTCGCG
CCGGCGACGTATCTTTCAAATGTCTGCCCTATCAACTGTCGATGGTACGTGATATGCCTA
CCATGGTTGTAACGGGTAACGGGGAATCAGGGTTCGATTCCGGAGAGGGAGCATGAGAAA
CGGCTACCACATCC
>HOIR5KG01AKIE4__(reversed) rank=0009982 x=116.0 y=1966.0 length=444
CATGCATGTCTAAGTACATACTTTTACATGGTGAAACCGCGAATGGCTCATTAAATCAGT
TATGGTTCCTTAGATCGTACAATCCTACTTGGATAACTGTGGTAATTCTAGAGCTAATAC
ATGAAACTGACGCTCCGACCCTCTGGGAAAGAGCGCGTTTATTAGAACAAGACCAGTCGG
GGTTCTGCCCCGTACGATTGGTGATACTGGATAACTTTGTGCAGATCGCACGGCCTCGCG
CCGGCGACGTATCTTTCAAATGTCTGCCCTATCAACTGTCGATGGTACGTGATATGCCTA
CCATGGTTGTAACGGGTAACGGGGAATCAGGGTTCGATTCCGGAGAGGGAGCATGAGAAA
CGGCTACCACATCC
>HOIR5KG01BCIKC__(reversed) rank=0010012 x=435.5 y=1898.0 length=444
CATGCATGTCTAAGTACATACTTTTACATGGTGAAACCGCGAATGGCTCATTAAATCAGT
TATGGTTCCTTAGATCGTACAATCCTACTTGGATAACTGTGGTAATTCTAGAGCTAATAC
ATGAAACTGACGCTCCGACCCTCTGGGAAAGAGCGCGTTTATTAGAACAAGACCAGTCGG
GGTTCTGCCCCGTACGATTGGTGATACTGGATAACTTTGTGCAGATCGCACGGCCTCGCG
CCGGCGACGTATCTTTCAAATGTCTGCCCTATCAACTGTCGATGGTACGTGATATGCCTA
CCATGGTTGTAACGGGTAACGGGGAATCAGGGTTCGATTCCGGAGAGGGAGCATGAGAAA
CGGCTACCACATCC
>HOIR5KG01A7NBR__(reversed) rank=0010173 x=380.0 y=69.0 length=444
CATGCATGTCTAAGTACATACTTTTACATGGTGAAACCGCGAATGGCTCATTAAATCAGT
TATGGTTCCTTAGATCGTACAATCCTACTTGGATAACTGTGGTAATTCTAGAGCTAATAC
ATGAAACTGACGCTCCGACCCTCTGGGAAAGAGCGCGTTTATTAGAACAAGACCAGTCGG
GGTTCTGCCCCGTACGATTGGTGATACTGGATAACTTTGTGCAGATCGCACGGCCTCGCG
CCGGCGACGTATCTTTCAAATGTCTGCCCTATCAACTGTCGATGGTACGTGATATGCCTA
CCATGGTTGTAACGGGTAACGGGGAATCAGGGTTCGATTCCGGAGAGGGAGCATGAGAAA
CGGCTACCACATCC
>HOIR5KG01BR78B__(reversed) rank=0010206 x=614.5 y=1817.0 length=444
CATGCATGTCTAAGTACATACTTTTACATGGTGAAACCGCGAATGGCTCATTAAATCAGT
TATGGTTCCTTAGATCGTACAATCCTACTTGGATAACTGTGGTAATTCTAGAGCTAATAC
ATGAAACTGACGCTCCGACCCTCTGGGAAAGAGCGCGTTTATTAGAACAAGACCAGTCGG
GGTTCTGCCCCGTACGATTGGTGATACTGGATAACTTTGTGCAGATCGCACGGCCTCGCG
CCGGCGACGTATCTTTCAAATGTCTGCCCTATCAACTGTCGATGGTACGTGATATGCCTA
CCATGGTTGTAACGGGTAACGGGGAATCAGGGTTCGATTCCGGAGAGGGAGCATGAGAAA
CGGCTACCACATCC
>HOIR5KG01BNZL9__(reversed) rank=0010455 x=566.0 y=639.0 length=444
CATGCATGTCTAAGTACATACTTTTACATGGTGAAACCGCGAATGGCTCATTAAATCAGT
TATGGTTCCTTAGATCGTACAATCCTACTTGGATAACTGTGGTAATTCTAGAGCTAATAC
ATGAAACTGACGCTCCGACCCTCTGGGAAAGAGCGCGTTTATTAGAACAAGACCAGTCGG
GGTTCTGCCCCGTACGATTGGTGATACTGGATAACTTTGTGCAGATCGCACGGCCTCGCG
CCGGCGACGTATCTTTCAAATGTCTGCCCTATCAACTGTCGATGGTACGTGATATGCCTA
CCATGGTTGTAACGGGTAACGGGGAATCAGGGTTCGATTCCGGAGAGGGAGCATGAGAAA
CGGCTACCACATCC
>HOIR5KG01BUN10__(reversed) rank=0010558 x=642.0 y=950.0 length=444
CATGCATGTCTAAGTACATACTTTTACATGGTGAAACCGCGAATGGCTCATTAAATCAGT
TATGGTTCCTTAGATCGTACAATCCTACTTGGATAACTGTGGTAATTCTAGAGCTAATAC
ATGAAACTGACGCTCCGACCCTCTGGGAAAGAGCGCGTTTATTAGAACAAGACCAGTCGG
GGTTCTGCCCCGTACGATTGGTGATACTGGATAACTTTGTGCAGATCGCACGGCCTCGCG
CCGGCGACGTATCTTTCAAATGTCTGCCCTATCAACTGTCGATGGTACGTGATATGCCTA
CCATGGTTGTAACGGGTAACGGGGAATCAGGGTTCGATTCCGGAGAGGGAGCATGAGAAA
CGGCTACCACATCC
>HOIR5KG01BCIKO__(reversed) rank=0010679 x=435.0 y=1910.0 length=444
CATGCATGTCTAAGTACATACTTTTACATGGTGAAACCGCGAATGGCTCATTAAATCAGT
TATGGTTCCTTAGATCGTACAATCCTACTTGGATAACTGTGGTAATTCTAGAGCTAATAC
ATGAAACTGACGCTCCGACCCTCTGGGAAAGAGCGCGTTTATTAGAACAAGACCAGTCGG
GGTTCTGCCCCGTACGATTGGTGATACTGGATAACTTTGTGCAGATCGCACGGCCTCGCG
CCGGCGACGTATCTTTCAAATGTCTGCCCTATCAACTGTCGATGGTACGTGATATGCCTA
CCATGGTTGTAACGGGTAACGGGGAATCAGGGTTCGATTCCGGAGAGGGAGCATGAGAAA
CGGCTACCACATCC
>HOIR5KG01A3J4R__(reversed) rank=0010710 x=333.0 y=1817.0 length=444
CATGCATGTCTAAGTACATACTTTTACATGGTGAAACCGCGAATGGCTCATTAAATCAGT
TATGGTTCCTTAGATCGTACAATCCTACTTGGATAACTGTGGTAATTCTAGAGCTAATAC
ATGAAACTGACGCTCCGACCCTCTGGGAAAGAGCGCGTTTATTAGAACAAGACCAGTCGG
GGTTCTGCCCCGTACGATTGGTGATACTGGATAACTTTGTGCAGATCGCACGGCCTCGCG
CCGGCGACGTATCTTTCAAATGTCTGCCCTATCAACTGTCGATGGTACGTGATATGCCTA
CCATGGTTGTAACGGGTAACGGGGAATCAGGGTTCGATTCCGGAGAGGGAGCATGAGAAA
CGGCTACCACATCC
>HOIR5KG01B06LT__(reversed) rank=0010823 x=716.0 y=1823.0 length=444
CATGCATGTCTAAGTACATACTTTTACATGGTGAAACCGCGAATGGCTCATTAAATCAGT
TATGGTTCCTTAGATCGTACAATCCTACTTGGATAACTGTGGTAATTCTAGAGCTAATAC
ATGAAACTGACGCTCCGACCCTCTGGGAAAGAGCGCGTTTATTAGAACAAGACCAGTCGG
GGTTCTGCCCCGTACGATTGGTGATACTGGATAACTTTGTGCAGATCGCACGGCCTCGCG
CCGGCGACGTATCTTTCAAATGTCTGCCCTATCAACTGTCGATGGTACGTGATATGCCTA
CCATGGTTGTAACGGGTAACGGGGAATCAGGGTTCGATTCCGGAGAGGGAGCATGAGAAA
CGGCTACCACATCC
>HOIR5KG01BA91E__(reversed) rank=0010825 x=421.0 y=1536.0 length=444
CATGCATGTCTAAGTACATACTTTTACATGGTGAAACCGCGAATGGCTCATTAAATCAGT
TATGGTTCCTTAGATCGTACAATCCTACTTGGATAACTGTGGTAATTCTAGAGCTAATAC
ATGAAACTGACGCTCCGACCCTCTGGGAAAGAGCGCGTTTATTAGAACAAGACCAGTCGG
GGTTCTGCCCCGTACGATTGGTGATACTGGATAACTTTGTGCAGATCGCACGGCCTCGCG
CCGGCGACGTATCTTTCAAATGTCTGCCCTATCAACTGTCGATGGTACGTGATATGCCTA
CCATGGTTGTAACGGGTAACGGGGAATCAGGGTTCGATTCCGGAGAGGGAGCATGAGAAA
CGGCTACCACATCC
>HOIR5KG01AP7WU__(reversed) rank=0011210 x=181.0 y=2044.5 length=444
CATGCATGTCTAAGTACATACTTTTACATGGTGAAACCGCGAATGGCTCATTAAATCAGT
TATGGTTCCTTAGATCGTACAATCCTACTTGGATAACTGTGGTAATTCTAGAGCTAATAC
ATGAAACTGACGCTCCGACCCTCTGGGAAAGAGCGCGTTTATTAGAACAAGACCAGTCGG
GGTTCTGCCCCGTACGATTGGTGATACTGGATAACTTTGTGCAGATCGCACGGCCTCGCG
CCGGCGACGTATCTTTCAAATGTCTGCCCTATCAACTGTCGATGGTACGTGATATGCCTA
CCATGGTTGTAACGGGTAACGGGGAATCAGGGTTCGATTCCGGAGAGGGAGCATGAGAAA
CGGCTACCACATCC
>HOIR5KG01AS25D__(reversed) rank=0011378 x=214.5 y=671.5 length=444
CATGCATGTCTAAGTACATACTTTTACATGGTGAAACCGCGAATGGCTCATTAAATCAGT
TATGGTTCCTTAGATCGTACAATCCTACTTGGATAACTGTGGTAATTCTAGAGCTAATAC
ATGAAACTGACGCTCCGACCCTCTGGGAAAGAGCGCGTTTATTAGAACAAGACCAGTCGG
GGTTCTGCCCCGTACGATTGGTGATACTGGATAACTTTGTGCAGATCGCACGGCCTCGCG
CCGGCGACGTATCTTTCAAATGTCTGCCCTATCAACTGTCGATGGTACGTGATATGCCTA
CCATGGTTGTAACGGGTAACGGGGAATCAGGGTTCGATTCCGGAGAGGGAGCATGAGAAA
CGGCTACCACATCC
>HOIR5KG01A9BQ7__(reversed) rank=0011601 x=399.0 y=561.0 length=444
CATGCATGTCTAAGTACATACTTTTACATGGTGAAACCGCGAATGGCTCATTAAATCAGT
TATGGTTCCTTAGATCGTACAATCCTACTTGGATAACTGTGGTAATTCTAGAGCTAATAC
ATGAAACTGACGCTCCGACCCTCTGGGAAAGAGCGCGTTTATTAGAACAAGACCAGTCGG
GGTTCTGCCCCGTACGATTGGTGATACTGGATAACTTTGTGCAGATCGCACGGCCTCGCG
CCGGCGACGTATCTTTCAAATGTCTGCCCTATCAACTGTCGATGGTACGTGATATGCCTA
CCATGGTTGTAACGGGTAACGGGGAATCAGGGTTCGATTCCGGAGAGGGAGCATGAGAAA
CGGCTACCACATCC
>HOIR5KG01BY83B__(reversed) rank=0011759 x=694.0 y=1845.0 length=444
CATGCATGTCTAAGTACATACTTTTACATGGTGAAACCGCGAATGGCTCATTAAATCAGT
TATGGTTCCTTAGATCGTACAATCCTACTTGGATAACTGTGGTAATTCTAGAGCTAATAC
ATGAAACTGACGCTCCGACCCTCTGGGAAAGAGCGCGTTTATTAGAACAAGACCAGTCGG
GGTTCTGCCCCGTACGATTGGTGATACTGGATAACTTTGTGCAGATCGCACGGCCTCGCG
CCGGCGACGTATCTTTCAAATGTCTGCCCTATCAACTGTCGATGGTACGTGATATGCCTA
CCATGGTTGTAACGGGTAACGGGGAATCAGGGTTCGATTCCGGAGAGGGAGCATGAGAAA
CGGCTACCACATCC
>HOIR5KG01A4396__(reversed) rank=0011784 x=351.0 y=860.0 length=444
CATGCATGTCTAAGTACATACTTTTACATGGTGAAACCGCGAATGGCTCATTAAATCAGT
TATGGTTCCTTAGATCGTACAATCCTACTTGGATAACTGTGGTAATTCTAGAGCTAATAC
ATGAAACTGACGCTCCGACCCTCTGGGAAAGAGCGCGTTTATTAGAACAAGACCAGTCGG
GGTTCTGCCCCGTACGATTGGTGATACTGGATAACTTTGTGCAGATCGCACGGCCTCGCG
CCGGCGACGTATCTTTCAAATGTCTGCCCTATCAACTGTCGATGGTACGTGATATGCCTA
CCATGGTTGTAACGGGTAACGGGGAATCAGGGTTCGATTCCGGAGAGGGAGCATGAGAAA
CGGCTACCACATCC
>HOIR5KG01BUD6X__(reversed) rank=0011815 x=639.0 y=455.5 length=444
CATGCATGTCTAAGTACATACTTTTACATGGTGAAACCGCGAATGGCTCATTAAATCAGT
TATGGTTCCTTAGATCGTACAATCCTACTTGGATAACTGTGGTAATTCTAGAGCTAATAC
ATGAAACTGACGCTCCGACCCTCTGGGAAAGAGCGCGTTTATTAGAACAAGACCAGTCGG
GGTTCTGCCCCGTACGATTGGTGATACTGGATAACTTTGTGCAGATCGCACGGCCTCGCG
CCGGCGACGTATCTTTCAAATGTCTGCCCTATCAACTGTCGATGGTACGTGATATGCCTA
CCATGGTTGTAACGGGTAACGGGGAATCAGGGTTCGATTCCGGAGAGGGAGCATGAGAAA
CGGCTACCACATCC
>HOIR5KG01AL2TV__(reversed) rank=0011960 x=134.5 y=1345.5 length=444
CATGCATGTCTAAGTACATACTTTTACATGGTGAAACCGCGAATGGCTCATTAAATCAGT
TATGGTTCCTTAGATCGTACAATCCTACTTGGATAACTGTGGTAATTCTAGAGCTAATAC
ATGAAACTGACGCTCCGACCCTCTGGGAAAGAGCGCGTTTATTAGAACAAGACCAGTCGG
GGTTCTGCCCCGTACGATTGGTGATACTGGATAACTTTGTGCAGATCGCACGGCCTCGCG
CCGGCGACGTATCTTTCAAATGTCTGCCCTATCAACTGTCGATGGTACGTGATATGCCTA
CCATGGTTGTAACGGGTAACGGGGAATCAGGGTTCGATTCCGGAGAGGGAGCATGAGAAA
CGGCTACCACATCC
>HOIR5KG01AN0C3__(reversed) rank=0012317 x=156.5 y=1349.0 length=444
CATGCATGTCTAAGTACATACTTTTACATGGTGAAACCGCGAATGGCTCATTAAATCAGT
TATGGTTCCTTAGATCGTACAATCCTACTTGGATAACTGTGGTAATTCTAGAGCTAATAC
ATGAAACTGACGCTCCGACCCTCTGGGAAAGAGCGCGTTTATTAGAACAAGACCAGTCGG
GGTTCTGCCCCGTACGATTGGTGATACTGGATAACTTTGTGCAGATCGCACGGCCTCGCG
CCGGCGACGTATCTTTCAAATGTCTGCCCTATCAACTGTCGATGGTACGTGATATGCCTA
CCATGGTTGTAACGGGTAACGGGGAATCAGGGTTCGATTCCGGAGAGGGAGCATGAGAAA
CGGCTACCACATCC
>HOIR5KG01ARX84__(reversed) rank=0012504 x=201.0 y=918.5 length=444
CATGCATGTCTAAGTACATACTTTTACATGGTGAAACCGCGAATGGCTCATTAAATCAGT
TATGGTTCCTTAGATCGTACAATCCTACTTGGATAACTGTGGTAATTCTAGAGCTAATAC
ATGAAACTGACGCTCCGACCCTCTGGGAAAGAGCGCGTTTATTAGAACAAGACCAGTCGG
GGTTCTGCCCCGTACGATTGGTGATACTGGATAACTTTGTGCAGATCGCACGGCCTCGCG
CCGGCGACGTATCTTTCAAATGTCTGCCCTATCAACTGTCGATGGTACGTGATATGCCTA
CCATGGTTGTAACGGGTAACGGGGAATCAGGGTTCGATTCCGGAGAGGGAGCATGAGAAA
CGGCTACCACATCC
>HOIR5KG01AQSX8__(reversed) rank=0012721 x=188.0 y=638.0 length=444
CATGCATGTCTAAGTACATACTTTTACATGGTGAAACCGCGAATGGCTCATTAAATCAGT
TATGGTTCCTTAGATCGTACAATCCTACTTGGATAACTGTGGTAATTCTAGAGCTAATAC
ATGAAACTGACGCTCCGACCCTCTGGGAAAGAGCGCGTTTATTAGAACAAGACCAGTCGG
GGTTCTGCCCCGTACGATTGGTGATACTGGATAACTTTGTGCAGATCGCACGGCCTCGCG
CCGGCGACGTATCTTTCAAATGTCTGCCCTATCAACTGTCGATGGTACGTGATATGCCTA
CCATGGTTGTAACGGGTAACGGGGAATCAGGGTTCGATTCCGGAGAGGGAGCATGAGAAA
CGGCTACCACATCC
>HOIR5KG01BF2V2__(reversed) rank=0013033 x=476.0 y=272.0 length=444
CATGCATGTCTAAGTACATACTTTTACATGGTGAAACCGCGAATGGCTCATTAAATCAGT
TATGGTTCCTTAGATCGTACAATCCTACTTGGATAACTGTGGTAATTCTAGAGCTAATAC
ATGAAACTGACGCTCCGACCCTCTGGGAAAGAGCGCGTTTATTAGAACAAGACCAGTCGG
GGTTCTGCCCCGTACGATTGGTGATACTGGATAACTTTGTGCAGATCGCACGGCCTCGCG
CCGGCGACGTATCTTTCAAATGTCTGCCCTATCAACTGTCGATGGTACGTGATATGCCTA
CCATGGTTGTAACGGGTAACGGGGAATCAGGGTTCGATTCCGGAGAGGGAGCATGAGAAA
CGGCTACCACATCC
>HOIR5KG01ALWMK__(reversed) rank=0013106 x=132.0 y=1498.0 length=444
CATGCATGTCTAAGTACATACTTTTACATGGTGAAACCGCGAATGGCTCATTAAATCAGT
TATGGTTCCTTAGATCGTACAATCCTACTTGGATAACTGTGGTAATTCTAGAGCTAATAC
ATGAAACTGACGCTCCGACCCTCTGGGAAAGAGCGCGTTTATTAGAACAAGACCAGTCGG
GGTTCTGCCCCGTACGATTGGTGATACTGGATAACTTTGTGCAGATCGCACGGCCTCGCG
CCGGCGACGTATCTTTCAAATGTCTGCCCTATCAACTGTCGATGGTACGTGATATGCCTA
CCATGGTTGTAACGGGTAACGGGGAATCAGGGTTCGATTCCGGAGAGGGAGCATGAGAAA
CGGCTACCACATCC
>HOIR5KG01A4UQD__(reversed) rank=0013126 x=348.0 y=771.5 length=444
CATGCATGTCTAAGTACATACTTTTACATGGTGAAACCGCGAATGGCTCATTAAATCAGT
TATGGTTCCTTAGATCGTACAATCCTACTTGGATAACTGTGGTAATTCTAGAGCTAATAC
ATGAAACTGACGCTCCGACCCTCTGGGAAAGAGCGCGTTTATTAGAACAAGACCAGTCGG
GGTTCTGCCCCGTACGATTGGTGATACTGGATAACTTTGTGCAGATCGCACGGCCTCGCG
CCGGCGACGTATCTTTCAAATGTCTGCCCTATCAACTGTCGATGGTACGTGATATGCCTA
CCATGGTTGTAACGGGTAACGGGGAATCAGGGTTCGATTCCGGAGAGGGAGCATGAGAAA
CGGCTACCACATCC
>HOIR5KG01BPHAX__(reversed) rank=0013355 x=583.0 y=583.0 length=444
CATGCATGTCTAAGTACATACTTTTACATGGTGAAACCGCGAATGGCTCATTAAATCAGT
TATGGTTCCTTAGATCGTACAATCCTACTTGGATAACTGTGGTAATTCTAGAGCTAATAC
ATGAAACTGACGCTCCGACCCTCTGGGAAAGAGCGCGTTTATTAGAACAAGACCAGTCGG
GGTTCTGCCCCGTACGATTGGTGATACTGGATAACTTTGTGCAGATCGCACGGCCTCGCG
CCGGCGACGTATCTTTCAAATGTCTGCCCTATCAACTGTCGATGGTACGTGATATGCCTA
CCATGGTTGTAACGGGTAACGGGGAATCAGGGTTCGATTCCGGAGAGGGAGCATGAGAAA
CGGCTACCACATCC
>HOIR5KG01BBP20__(reversed) rank=0013590 x=426.0 y=1850.0 length=444
CATGCATGTCTAAGTACATACTTTTACATGGTGAAACCGCGAATGGCTCATTAAATCAGT
TATGGTTCCTTAGATCGTACAATCCTACTTGGATAACTGTGGTAATTCTAGAGCTAATAC
ATGAAACTGACGCTCCGACCCTCTGGGAAAGAGCGCGTTTATTAGAACAAGACCAGTCGG
GGTTCTGCCCCGTACGATTGGTGATACTGGATAACTTTGTGCAGATCGCACGGCCTCGCG
CCGGCGACGTATCTTTCAAATGTCTGCCCTATCAACTGTCGATGGTACGTGATATGCCTA
CCATGGTTGTAACGGGTAACGGGGAATCAGGGTTCGATTCCGGAGAGGGAGCATGAGAAA
CGGCTACCACATCC
>HOIR5KG01B1E7P__(reversed) rank=0013799 x=719.0 y=691.0 length=444
CATGCATGTCTAAGTACATACTTTTACATGGTGAAACCGCGAATGGCTCATTAAATCAGT
TATGGTTCCTTAGATCGTACAATCCTACTTGGATAACTGTGGTAATTCTAGAGCTAATAC
ATGAAACTGACGCTCCGACCCTCTGGGAAAGAGCGCGTTTATTAGAACAAGACCAGTCGG
GGTTCTGCCCCGTACGATTGGTGATACTGGATAACTTTGTGCAGATCGCACGGCCTCGCG
CCGGCGACGTATCTTTCAAATGTCTGCCCTATCAACTGTCGATGGTACGTGATATGCCTA
CCATGGTTGTAACGGGTAACGGGGAATCAGGGTTCGATTCCGGAGAGGGAGCATGAGAAA
CGGCTACCACATCC
>HOIR5KG01A1RVL__(reversed) rank=0013849 x=313.0 y=463.0 length=444
CATGCATGTCTAAGTACATACTTTTACATGGTGAAACCGCGAATGGCTCATTAAATCAGT
TATGGTTCCTTAGATCGTACAATCCTACTTGGATAACTGTGGTAATTCTAGAGCTAATAC
ATGAAACTGACGCTCCGACCCTCTGGGAAAGAGCGCGTTTATTAGAACAAGACCAGTCGG
GGTTCTGCCCCGTACGATTGGTGATACTGGATAACTTTGTGCAGATCGCACGGCCTCGCG
CCGGCGACGTATCTTTCAAATGTCTGCCCTATCAACTGTCGATGGTACGTGATATGCCTA
CCATGGTTGTAACGGGTAACGGGGAATCAGGGTTCGATTCCGGAGAGGGAGCATGAGAAA
CGGCTACCACATCC
>HOIR5KG01AJ7LQ__(reversed) rank=0013887 x=113.0 y=236.0 length=444
CATGCATGTCTAAGTACATACTTTTACATGGTGAAACCGCGAATGGCTCATTAAATCAGT
TATGGTTCCTTAGATCGTACAATCCTACTTGGATAACTGTGGTAATTCTAGAGCTAATAC
ATGAAACTGACGCTCCGACCCTCTGGGAAAGAGCGCGTTTATTAGAACAAGACCAGTCGG
GGTTCTGCCCCGTACGATTGGTGATACTGGATAACTTTGTGCAGATCGCACGGCCTCGCG
CCGGCGACGTATCTTTCAAATGTCTGCCCTATCAACTGTCGATGGTACGTGATATGCCTA
CCATGGTTGTAACGGGTAACGGGGAATCAGGGTTCGATTCCGGAGAGGGAGCATGAGAAA
CGGCTACCACATCC
>HOIR5KG01AMI5M__(reversed) rank=0014337 x=139.0 y=2024.0 length=444
CATGCATGTCTAAGTACATACTTTTACATGGTGAAACCGCGAATGGCTCATTAAATCAGT
TATGGTTCCTTAGATCGTACAATCCTACTTGGATAACTGTGGTAATTCTAGAGCTAATAC
ATGAAACTGACGCTCCGACCCTCTGGGAAAGAGCGCGTTTATTAGAACAAGACCAGTCGG
GGTTCTGCCCCGTACGATTGGTGATACTGGATAACTTTGTGCAGATCGCACGGCCTCGCG
CCGGCGACGTATCTTTCAAATGTCTGCCCTATCAACTGTCGATGGTACGTGATATGCCTA
CCATGGTTGTAACGGGTAACGGGGAATCAGGGTTCGATTCCGGAGAGGGAGCATGAGAAA
CGGCTACCACATCC
>HOIR5KG01AIT06__(reversed) rank=0014462 x=97.5 y=1528.0 length=444
CATGCATGTCTAAGTACATACTTTTACATGGTGAAACCGCGAATGGCTCATTAAATCAGT
TATGGTTCCTTAGATCGTACAATCCTACTTGGATAACTGTGGTAATTCTAGAGCTAATAC
ATGAAACTGACGCTCCGACCCTCTGGGAAAGAGCGCGTTTATTAGAACAAGACCAGTCGG
GGTTCTGCCCCGTACGATTGGTGATACTGGATAACTTTGTGCAGATCGCACGGCCTCGCG
CCGGCGACGTATCTTTCAAATGTCTGCCCTATCAACTGTCGATGGTACGTGATATGCCTA
CCATGGTTGTAACGGGTAACGGGGAATCAGGGTTCGATTCCGGAGAGGGAGCATGAGAAA
CGGCTACCACATCC
>HOIR5KG01BJPL8__(reversed) rank=0014786 x=517.0 y=1758.5 length=444
CATGCATGTCTAAGTACATACTTTTACATGGTGAAACCGCGAATGGCTCATTAAATCAGT
TATGGTTCCTTAGATCGTACAATCCTACTTGGATAACTGTGGTAATTCTAGAGCTAATAC
ATGAAACTGACGCTCCGACCCTCTGGGAAAGAGCGCGTTTATTAGAACAAGACCAGTCGG
GGTTCTGCCCCGTACGATTGGTGATACTGGATAACTTTGTGCAGATCGCACGGCCTCGCG
CCGGCGACGTATCTTTCAAATGTCTGCCCTATCAACTGTCGATGGTACGTGATATGCCTA
CCATGGTTGTAACGGGTAACGGGGAATCAGGGTTCGATTCCGGAGAGGGAGCATGAGAAA
CGGCTACCACATCC
>HOIR5KG01AD5T2__(reversed) rank=0014799 x=44.0 y=632.0 length=444
CATGCATGTCTAAGTACATACTTTTACATGGTGAAACCGCGAATGGCTCATTAAATCAGT
TATGGTTCCTTAGATCGTACAATCCTACTTGGATAACTGTGGTAATTCTAGAGCTAATAC
ATGAAACTGACGCTCCGACCCTCTGGGAAAGAGCGCGTTTATTAGAACAAGACCAGTCGG
GGTTCTGCCCCGTACGATTGGTGATACTGGATAACTTTGTGCAGATCGCACGGCCTCGCG
CCGGCGACGTATCTTTCAAATGTCTGCCCTATCAACTGTCGATGGTACGTGATATGCCTA
CCATGGTTGTAACGGGTAACGGGGAATCAGGGTTCGATTCCGGAGAGGGAGCATGAGAAA
CGGCTACCACATCC
>HOIR5KG01A2NJA__(reversed) rank=0014874 x=323.5 y=532.0 length=444
CATGCATGTCTAAGTACATACTTTTACATGGTGAAACCGCGAATGGCTCATTAAATCAGT
TATGGTTCCTTAGATCGTACAATCCTACTTGGATAACTGTGGTAATTCTAGAGCTAATAC
ATGAAACTGACGCTCCGACCCTCTGGGAAAGAGCGCGTTTATTAGAACAAGACCAGTCGG
GGTTCTGCCCCGTACGATTGGTGATACTGGATAACTTTGTGCAGATCGCACGGCCTCGCG
CCGGCGACGTATCTTTCAAATGTCTGCCCTATCAACTGTCGATGGTACGTGATATGCCTA
CCATGGTTGTAACGGGTAACGGGGAATCAGGGTTCGATTCCGGAGAGGGAGCATGAGAAA
CGGCTACCACATCC
>HOIR5KG01BAKZ6__(reversed) rank=0015163 x=413.0 y=1860.0 length=444
CATGCATGTCTAAGTACATACTTTTACATGGTGAAACCGCGAATGGCTCATTAAATCAGT
TATGGTTCCTTAGATCGTACAATCCTACTTGGATAACTGTGGTAATTCTAGAGCTAATAC
ATGAAACTGACGCTCCGACCCTCTGGGAAAGAGCGCGTTTATTAGAACAAGACCAGTCGG
GGTTCTGCCCCGTACGATTGGTGATACTGGATAACTTTGTGCAGATCGCACGGCCTCGCG
CCGGCGACGTATCTTTCAAATGTCTGCCCTATCAACTGTCGATGGTACGTGATATGCCTA
CCATGGTTGTAACGGGTAACGGGGAATCAGGGTTCGATTCCGGAGAGGGAGCATGAGAAA
CGGCTACCACATCC
>HOIR5KG01ABYCS__(reversed) rank=0015165 x=19.0 y=26.0 length=444
CATGCATGTCTAAGTACATACTTTTACATGGTGAAACCGCGAATGGCTCATTAAATCAGT
TATGGTTCCTTAGATCGTACAATCCTACTTGGATAACTGTGGTAATTCTAGAGCTAATAC
ATGAAACTGACGCTCCGACCCTCTGGGAAAGAGCGCGTTTATTAGAACAAGACCAGTCGG
GGTTCTGCCCCGTACGATTGGTGATACTGGATAACTTTGTGCAGATCGCACGGCCTCGCG
CCGGCGACGTATCTTTCAAATGTCTGCCCTATCAACTGTCGATGGTACGTGATATGCCTA
CCATGGTTGTAACGGGTAACGGGGAATCAGGGTTCGATTCCGGAGAGGGAGCATGAGAAA
CGGCTACCACATCC
>HOIR5KG01BRYRQ__(reversed) rank=0015323 x=611.0 y=1844.0 length=444
CATGCATGTCTAAGTACATACTTTTACATGGTGAAACCGCGAATGGCTCATTAAATCAGT
TATGGTTCCTTAGATCGTACAATCCTACTTGGATAACTGTGGTAATTCTAGAGCTAATAC
ATGAAACTGACGCTCCGACCCTCTGGGAAAGAGCGCGTTTATTAGAACAAGACCAGTCGG
GGTTCTGCCCCGTACGATTGGTGATACTGGATAACTTTGTGCAGATCGCACGGCCTCGCG
CCGGCGACGTATCTTTCAAATGTCTGCCCTATCAACTGTCGATGGTACGTGATATGCCTA
CCATGGTTGTAACGGGTAACGGGGAATCAGGGTTCGATTCCGGAGAGGGAGCATGAGAAA
CGGCTACCACATCC
>HOIR5KG01A7TXQ__(reversed) rank=0015338 x=382.0 y=444.5 length=444
CATGCATGTCTAAGTACATACTTTTACATGGTGAAACCGCGAATGGCTCATTAAATCAGT
TATGGTTCCTTAGATCGTACAATCCTACTTGGATAACTGTGGTAATTCTAGAGCTAATAC
ATGAAACTGACGCTCCGACCCTCTGGGAAAGAGCGCGTTTATTAGAACAAGACCAGTCGG
GGTTCTGCCCCGTACGATTGGTGATACTGGATAACTTTGTGCAGATCGCACGGCCTCGCG
CCGGCGACGTATCTTTCAAATGTCTGCCCTATCAACTGTCGATGGTACGTGATATGCCTA
CCATGGTTGTAACGGGTAACGGGGAATCAGGGTTCGATTCCGGAGAGGGAGCATGAGAAA
CGGCTACCACATCC
>HOIR5KG01AQ89Q__(reversed) rank=0015438 x=193.0 y=1308.0 length=444
CATGCATGTCTAAGTACATACTTTTACATGGTGAAACCGCGAATGGCTCATTAAATCAGT
TATGGTTCCTTAGATCGTACAATCCTACTTGGATAACTGTGGTAATTCTAGAGCTAATAC
ATGAAACTGACGCTCCGACCCTCTGGGAAAGAGCGCGTTTATTAGAACAAGACCAGTCGG
GGTTCTGCCCCGTACGATTGGTGATACTGGATAACTTTGTGCAGATCGCACGGCCTCGCG
CCGGCGACGTATCTTTCAAATGTCTGCCCTATCAACTGTCGATGGTACGTGATATGCCTA
CCATGGTTGTAACGGGTAACGGGGAATCAGGGTTCGATTCCGGAGAGGGAGCATGAGAAA
CGGCTACCACATCC
>HOIR5KG01AR39T__(reversed) rank=0015601 x=203.0 y=527.0 length=444
CATGCATGTCTAAGTACATACTTTTACATGGTGAAACCGCGAATGGCTCATTAAATCAGT
TATGGTTCCTTAGATCGTACAATCCTACTTGGATAACTGTGGTAATTCTAGAGCTAATAC
ATGAAACTGACGCTCCGACCCTCTGGGAAAGAGCGCGTTTATTAGAACAAGACCAGTCGG
GGTTCTGCCCCGTACGATTGGTGATACTGGATAACTTTGTGCAGATCGCACGGCCTCGCG
CCGGCGACGTATCTTTCAAATGTCTGCCCTATCAACTGTCGATGGTACGTGATATGCCTA
CCATGGTTGTAACGGGTAACGGGGAATCAGGGTTCGATTCCGGAGAGGGAGCATGAGAAA
CGGCTACCACATCC
>HOIR5KG01BU248__(reversed) rank=0015725 x=647.5 y=26.0 length=444
CATGCATGTCTAAGTACATACTTTTACATGGTGAAACCGCGAATGGCTCATTAAATCAGT
TATGGTTCCTTAGATCGTACAATCCTACTTGGATAACTGTGGTAATTCTAGAGCTAATAC
ATGAAACTGACGCTCCGACCCTCTGGGAAAGAGCGCGTTTATTAGAACAAGACCAGTCGG
GGTTCTGCCCCGTACGATTGGTGATACTGGATAACTTTGTGCAGATCGCACGGCCTCGCG
CCGGCGACGTATCTTTCAAATGTCTGCCCTATCAACTGTCGATGGTACGTGATATGCCTA
CCATGGTTGTAACGGGTAACGGGGAATCAGGGTTCGATTCCGGAGAGGGAGCATGAGAAA
CGGCTACCACATCC
>HOIR5KG01AFJ1N__(reversed) rank=0015959 x=60.0 y=169.5 length=444
CATGCATGTCTAAGTACATACTTTTACATGGTGAAACCGCGAATGGCTCATTAAATCAGT
TATGGTTCCTTAGATCGTACAATCCTACTTGGATAACTGTGGTAATTCTAGAGCTAATAC
ATGAAACTGACGCTCCGACCCTCTGGGAAAGAGCGCGTTTATTAGAACAAGACCAGTCGG
GGTTCTGCCCCGTACGATTGGTGATACTGGATAACTTTGTGCAGATCGCACGGCCTCGCG
CCGGCGACGTATCTTTCAAATGTCTGCCCTATCAACTGTCGATGGTACGTGATATGCCTA
CCATGGTTGTAACGGGTAACGGGGAATCAGGGTTCGATTCCGGAGAGGGAGCATGAGAAA
CGGCTACCACATCC
>HOIR5KG01AGGOR__(reversed) rank=0016016 x=70.0 y=1513.0 length=444
CATGCATGTCTAAGTACATACTTTTACATGGTGAAACCGCGAATGGCTCATTAAATCAGT
TATGGTTCCTTAGATCGTACAATCCTACTTGGATAACTGTGGTAATTCTAGAGCTAATAC
ATGAAACTGACGCTCCGACCCTCTGGGAAAGAGCGCGTTTATTAGAACAAGACCAGTCGG
GGTTCTGCCCCGTACGATTGGTGATACTGGATAACTTTGTGCAGATCGCACGGCCTCGCG
CCGGCGACGTATCTTTCAAATGTCTGCCCTATCAACTGTCGATGGTACGTGATATGCCTA
CCATGGTTGTAACGGGTAACGGGGAATCAGGGTTCGATTCCGGAGAGGGAGCATGAGAAA
CGGCTACCACATCC
>HOIR5KG01AGIYE__(reversed) rank=0016325 x=71.5 y=356.0 length=444
CATGCATGTCTAAGTACATACTTTTACATGGTGAAACCGCGAATGGCTCATTAAATCAGT
TATGGTTCCTTAGATCGTACAATCCTACTTGGATAACTGTGGTAATTCTAGAGCTAATAC
ATGAAACTGACGCTCCGACCCTCTGGGAAAGAGCGCGTTTATTAGAACAAGACCAGTCGG
GGTTCTGCCCCGTACGATTGGTGATACTGGATAACTTTGTGCAGATCGCACGGCCTCGCG
CCGGCGACGTATCTTTCAAATGTCTGCCCTATCAACTGTCGATGGTACGTGATATGCCTA
CCATGGTTGTAACGGGTAACGGGGAATCAGGGTTCGATTCCGGAGAGGGAGCATGAGAAA
CGGCTACCACATCC
>HOIR5KG01AY1XK__(reversed) rank=0016430 x=282.0 y=502.5 length=444
CATGCATGTCTAAGTACATACTTTTACATGGTGAAACCGCGAATGGCTCATTAAATCAGT
TATGGTTCCTTAGATCGTACAATCCTACTTGGATAACTGTGGTAATTCTAGAGCTAATAC
ATGAAACTGACGCTCCGACCCTCTGGGAAAGAGCGCGTTTATTAGAACAAGACCAGTCGG
GGTTCTGCCCCGTACGATTGGTGATACTGGATAACTTTGTGCAGATCGCACGGCCTCGCG
CCGGCGACGTATCTTTCAAATGTCTGCCCTATCAACTGTCGATGGTACGTGATATGCCTA
CCATGGTTGTAACGGGTAACGGGGAATCAGGGTTCGATTCCGGAGAGGGAGCATGAGAAA
CGGCTACCACATCC
>HOIR5KG01BAEER__(reversed) rank=0016563 x=411.0 y=1505.5 length=444
CATGCATGTCTAAGTACATACTTTTACATGGTGAAACCGCGAATGGCTCATTAAATCAGT
TATGGTTCCTTAGATCGTACAATCCTACTTGGATAACTGTGGTAATTCTAGAGCTAATAC
ATGAAACTGACGCTCCGACCCTCTGGGAAAGAGCGCGTTTATTAGAACAAGACCAGTCGG
GGTTCTGCCCCGTACGATTGGTGATACTGGATAACTTTGTGCAGATCGCACGGCCTCGCG
CCGGCGACGTATCTTTCAAATGTCTGCCCTATCAACTGTCGATGGTACGTGATATGCCTA
CCATGGTTGTAACGGGTAACGGGGAATCAGGGTTCGATTCCGGAGAGGGAGCATGAGAAA
CGGCTACCACATCC
>HOIR5KG01A4YQP__(reversed) rank=0016642 x=349.5 y=1871.5 length=444
CATGCATGTCTAAGTACATACTTTTACATGGTGAAACCGCGAATGGCTCATTAAATCAGT
TATGGTTCCTTAGATCGTACAATCCTACTTGGATAACTGTGGTAATTCTAGAGCTAATAC
ATGAAACTGACGCTCCGACCCTCTGGGAAAGAGCGCGTTTATTAGAACAAGACCAGTCGG
GGTTCTGCCCCGTACGATTGGTGATACTGGATAACTTTGTGCAGATCGCACGGCCTCGCG
CCGGCGACGTATCTTTCAAATGTCTGCCCTATCAACTGTCGATGGTACGTGATATGCCTA
CCATGGTTGTAACGGGTAACGGGGAATCAGGGTTCGATTCCGGAGAGGGAGCATGAGAAA
CGGCTACCACATCC
>HOIR5KG01A1X1H__(reversed) rank=0016659 x=315.0 y=259.5 length=444
CATGCATGTCTAAGTACATACTTTTACATGGTGAAACCGCGAATGGCTCATTAAATCAGT
TATGGTTCCTTAGATCGTACAATCCTACTTGGATAACTGTGGTAATTCTAGAGCTAATAC
ATGAAACTGACGCTCCGACCCTCTGGGAAAGAGCGCGTTTATTAGAACAAGACCAGTCGG
GGTTCTGCCCCGTACGATTGGTGATACTGGATAACTTTGTGCAGATCGCACGGCCTCGCG
CCGGCGACGTATCTTTCAAATGTCTGCCCTATCAACTGTCGATGGTACGTGATATGCCTA
CCATGGTTGTAACGGGTAACGGGGAATCAGGGTTCGATTCCGGAGAGGGAGCATGAGAAA
CGGCTACCACATCC
>HOIR5KG01A2H3K__(reversed) rank=0016809 x=321.0 y=1678.0 length=444
CATGCATGTCTAAGTACATACTTTTACATGGTGAAACCGCGAATGGCTCATTAAATCAGT
TATGGTTCCTTAGATCGTACAATCCTACTTGGATAACTGTGGTAATTCTAGAGCTAATAC
ATGAAACTGACGCTCCGACCCTCTGGGAAAGAGCGCGTTTATTAGAACAAGACCAGTCGG
GGTTCTGCCCCGTACGATTGGTGATACTGGATAACTTTGTGCAGATCGCACGGCCTCGCG
CCGGCGACGTATCTTTCAAATGTCTGCCCTATCAACTGTCGATGGTACGTGATATGCCTA
CCATGGTTGTAACGGGTAACGGGGAATCAGGGTTCGATTCCGGAGAGGGAGCATGAGAAA
CGGCTACCACATCC
>HOIR5KG01AZB0I__(reversed) rank=0016940 x=285.5 y=1280.0 length=444
CATGCATGTCTAAGTACATACTTTTACATGGTGAAACCGCGAATGGCTCATTAAATCAGT
TATGGTTCCTTAGATCGTACAATCCTACTTGGATAACTGTGGTAATTCTAGAGCTAATAC
ATGAAACTGACGCTCCGACCCTCTGGGAAAGAGCGCGTTTATTAGAACAAGACCAGTCGG
GGTTCTGCCCCGTACGATTGGTGATACTGGATAACTTTGTGCAGATCGCACGGCCTCGCG
CCGGCGACGTATCTTTCAAATGTCTGCCCTATCAACTGTCGATGGTACGTGATATGCCTA
CCATGGTTGTAACGGGTAACGGGGAATCAGGGTTCGATTCCGGAGAGGGAGCATGAGAAA
CGGCTACCACATCC
>HOIR5KG01AJYLW__(reversed) rank=0017130 x=110.0 y=866.5 length=444
CATGCATGTCTAAGTACATACTTTTACATGGTGAAACCGCGAATGGCTCATTAAATCAGT
TATGGTTCCTTAGATCGTACAATCCTACTTGGATAACTGTGGTAATTCTAGAGCTAATAC
ATGAAACTGACGCTCCGACCCTCTGGGAAAGAGCGCGTTTATTAGAACAAGACCAGTCGG
GGTTCTGCCCCGTACGATTGGTGATACTGGATAACTTTGTGCAGATCGCACGGCCTCGCG
CCGGCGACGTATCTTTCAAATGTCTGCCCTATCAACTGTCGATGGTACGTGATATGCCTA
CCATGGTTGTAACGGGTAACGGGGAATCAGGGTTCGATTCCGGAGAGGGAGCATGAGAAA
CGGCTACCACATCC
>HOIR5KG01ABSY9__(reversed) rank=0017141 x=17.0 y=1251.5 length=444
CATGCATGTCTAAGTACATACTTTTACATGGTGAAACCGCGAATGGCTCATTAAATCAGT
TATGGTTCCTTAGATCGTACAATCCTACTTGGATAACTGTGGTAATTCTAGAGCTAATAC
ATGAAACTGACGCTCCGACCCTCTGGGAAAGAGCGCGTTTATTAGAACAAGACCAGTCGG
GGTTCTGCCCCGTACGATTGGTGATACTGGATAACTTTGTGCAGATCGCACGGCCTCGCG
CCGGCGACGTATCTTTCAAATGTCTGCCCTATCAACTGTCGATGGTACGTGATATGCCTA
CCATGGTTGTAACGGGTAACGGGGAATCAGGGTTCGATTCCGGAGAGGGAGCATGAGAAA
CGGCTACCACATCC
>HOIR5KG01ASDQG__(reversed) rank=0017638 x=206.0 y=502.0 length=444
CATGCATGTCTAAGTACATACTTTTACATGGTGAAACCGCGAATGGCTCATTAAATCAGT
TATGGTTCCTTAGATCGTACAATCCTACTTGGATAACTGTGGTAATTCTAGAGCTAATAC
ATGAAACTGACGCTCCGACCCTCTGGGAAAGAGCGCGTTTATTAGAACAAGACCAGTCGG
GGTTCTGCCCCGTACGATTGGTGATACTGGATAACTTTGTGCAGATCGCACGGCCTCGCG
CCGGCGACGTATCTTTCAAATGTCTGCCCTATCAACTGTCGATGGTACGTGATATGCCTA
CCATGGTTGTAACGGGTAACGGGGAATCAGGGTTCGATTCCGGAGAGGGAGCATGAGAAA
CGGCTACCACATCC
>HOIR5KG01A1K8X__(reversed) rank=0017789 x=311.0 y=63.5 length=444
CATGCATGTCTAAGTACATACTTTTACATGGTGAAACCGCGAATGGCTCATTAAATCAGT
TATGGTTCCTTAGATCGTACAATCCTACTTGGATAACTGTGGTAATTCTAGAGCTAATAC
ATGAAACTGACGCTCCGACCCTCTGGGAAAGAGCGCGTTTATTAGAACAAGACCAGTCGG
GGTTCTGCCCCGTACGATTGGTGATACTGGATAACTTTGTGCAGATCGCACGGCCTCGCG
CCGGCGACGTATCTTTCAAATGTCTGCCCTATCAACTGTCGATGGTACGTGATATGCCTA
CCATGGTTGTAACGGGTAACGGGGAATCAGGGTTCGATTCCGGAGAGGGAGCATGAGAAA
CGGCTACCACATCC
>HOIR5KG01AH4O8__(reversed) rank=0017909 x=89.0 y=1466.5 length=444
CATGCATGTCTAAGTACATACTTTTACATGGTGAAACCGCGAATGGCTCATTAAATCAGT
TATGGTTCCTTAGATCGTACAATCCTACTTGGATAACTGTGGTAATTCTAGAGCTAATAC
ATGAAACTGACGCTCCGACCCTCTGGGAAAGAGCGCGTTTATTAGAACAAGACCAGTCGG
GGTTCTGCCCCGTACGATTGGTGATACTGGATAACTTTGTGCAGATCGCACGGCCTCGCG
CCGGCGACGTATCTTTCAAATGTCTGCCCTATCAACTGTCGATGGTACGTGATATGCCTA
CCATGGTTGTAACGGGTAACGGGGAATCAGGGTTCGATTCCGGAGAGGGAGCATGAGAAA
CGGCTACCACATCC
>HOIR5KG01A4BHX__(reversed) rank=0018168 x=342.0 y=419.0 length=444
CATGCATGTCTAAGTACATACTTTTACATGGTGAAACCGCGAATGGCTCATTAAATCAGT
TATGGTTCCTTAGATCGTACAATCCTACTTGGATAACTGTGGTAATTCTAGAGCTAATAC
ATGAAACTGACGCTCCGACCCTCTGGGAAAGAGCGCGTTTATTAGAACAAGACCAGTCGG
GGTTCTGCCCCGTACGATTGGTGATACTGGATAACTTTGTGCAGATCGCACGGCCTCGCG
CCGGCGACGTATCTTTCAAATGTCTGCCCTATCAACTGTCGATGGTACGTGATATGCCTA
CCATGGTTGTAACGGGTAACGGGGAATCAGGGTTCGATTCCGGAGAGGGAGCATGAGAAA
CGGCTACCACATCC
>HOIR5KG01AP90G__(reversed) rank=0018266 x=182.0 y=670.0 length=444
CATGCATGTCTAAGTACATACTTTTACATGGTGAAACCGCGAATGGCTCATTAAATCAGT
TATGGTTCCTTAGATCGTACAATCCTACTTGGATAACTGTGGTAATTCTAGAGCTAATAC
ATGAAACTGACGCTCCGACCCTCTGGGAAAGAGCGCGTTTATTAGAACAAGACCAGTCGG
GGTTCTGCCCCGTACGATTGGTGATACTGGATAACTTTGTGCAGATCGCACGGCCTCGCG
CCGGCGACGTATCTTTCAAATGTCTGCCCTATCAACTGTCGATGGTACGTGATATGCCTA
CCATGGTTGTAACGGGTAACGGGGAATCAGGGTTCGATTCCGGAGAGGGAGCATGAGAAA
CGGCTACCACATCC
>HOIR5KG01BP3WV__(reversed) rank=0018368 x=590.0 y=1213.0 length=444
CATGCATGTCTAAGTACATACTTTTACATGGTGAAACCGCGAATGGCTCATTAAATCAGT
TATGGTTCCTTAGATCGTACAATCCTACTTGGATAACTGTGGTAATTCTAGAGCTAATAC
ATGAAACTGACGCTCCGACCCTCTGGGAAAGAGCGCGTTTATTAGAACAAGACCAGTCGG
GGTTCTGCCCCGTACGATTGGTGATACTGGATAACTTTGTGCAGATCGCACGGCCTCGCG
CCGGCGACGTATCTTTCAAATGTCTGCCCTATCAACTGTCGATGGTACGTGATATGCCTA
CCATGGTTGTAACGGGTAACGGGGAATCAGGGTTCGATTCCGGAGAGGGAGCATGAGAAA
CGGCTACCACATCC
>HOIR5KG01BMXIM__(reversed) rank=0018449 x=554.0 y=412.0 length=444
CATGCATGTCTAAGTACATACTTTTACATGGTGAAACCGCGAATGGCTCATTAAATCAGT
TATGGTTCCTTAGATCGTACAATCCTACTTGGATAACTGTGGTAATTCTAGAGCTAATAC
ATGAAACTGACGCTCCGACCCTCTGGGAAAGAGCGCGTTTATTAGAACAAGACCAGTCGG
GGTTCTGCCCCGTACGATTGGTGATACTGGATAACTTTGTGCAGATCGCACGGCCTCGCG
CCGGCGACGTATCTTTCAAATGTCTGCCCTATCAACTGTCGATGGTACGTGATATGCCTA
CCATGGTTGTAACGGGTAACGGGGAATCAGGGTTCGATTCCGGAGAGGGAGCATGAGAAA
CGGCTACCACATCC
>HOIR5KG01A23RX__(reversed) rank=0018749 x=328.0 y=1099.0 length=444
CATGCATGTCTAAGTACATACTTTTACATGGTGAAACCGCGAATGGCTCATTAAATCAGT
TATGGTTCCTTAGATCGTACAATCCTACTTGGATAACTGTGGTAATTCTAGAGCTAATAC
ATGAAACTGACGCTCCGACCCTCTGGGAAAGAGCGCGTTTATTAGAACAAGACCAGTCGG
GGTTCTGCCCCGTACGATTGGTGATACTGGATAACTTTGTGCAGATCGCACGGCCTCGCG
CCGGCGACGTATCTTTCAAATGTCTGCCCTATCAACTGTCGATGGTACGTGATATGCCTA
CCATGGTTGTAACGGGTAACGGGGAATCAGGGTTCGATTCCGGAGAGGGAGCATGAGAAA
CGGCTACCACATCC
>HOIR5KG01AAGOT__(reversed) rank=0018880 x=2.5 y=107.5 length=444
CATGCATGTCTAAGTACATACTTTTACATGGTGAAACCGCGAATGGCTCATTAAATCAGT
TATGGTTCCTTAGATCGTACAATCCTACTTGGATAACTGTGGTAATTCTAGAGCTAATAC
ATGAAACTGACGCTCCGACCCTCTGGGAAAGAGCGCGTTTATTAGAACAAGACCAGTCGG
GGTTCTGCCCCGTACGATTGGTGATACTGGATAACTTTGTGCAGATCGCACGGCCTCGCG
CCGGCGACGTATCTTTCAAATGTCTGCCCTATCAACTGTCGATGGTACGTGATATGCCTA
CCATGGTTGTAACGGGTAACGGGGAATCAGGGTTCGATTCCGGAGAGGGAGCATGAGAAA
CGGCTACCACATCC
>HOIR5KG01A1L8G__(reversed) rank=0019006 x=311.0 y=1342.0 length=444
CATGCATGTCTAAGTACATACTTTTACATGGTGAAACCGCGAATGGCTCATTAAATCAGT
TATGGTTCCTTAGATCGTACAATCCTACTTGGATAACTGTGGTAATTCTAGAGCTAATAC
ATGAAACTGACGCTCCGACCCTCTGGGAAAGAGCGCGTTTATTAGAACAAGACCAGTCGG
GGTTCTGCCCCGTACGATTGGTGATACTGGATAACTTTGTGCAGATCGCACGGCCTCGCG
CCGGCGACGTATCTTTCAAATGTCTGCCCTATCAACTGTCGATGGTACGTGATATGCCTA
CCATGGTTGTAACGGGTAACGGGGAATCAGGGTTCGATTCCGGAGAGGGAGCATGAGAAA
CGGCTACCACATCC
>HOIR5KG01AL53F__(reversed) rank=0019015 x=135.0 y=1481.0 length=444
CATGCATGTCTAAGTACATACTTTTACATGGTGAAACCGCGAATGGCTCATTAAATCAGT
TATGGTTCCTTAGATCGTACAATCCTACTTGGATAACTGTGGTAATTCTAGAGCTAATAC
ATGAAACTGACGCTCCGACCCTCTGGGAAAGAGCGCGTTTATTAGAACAAGACCAGTCGG
GGTTCTGCCCCGTACGATTGGTGATACTGGATAACTTTGTGCAGATCGCACGGCCTCGCG
CCGGCGACGTATCTTTCAAATGTCTGCCCTATCAACTGTCGATGGTACGTGATATGCCTA
CCATGGTTGTAACGGGTAACGGGGAATCAGGGTTCGATTCCGGAGAGGGAGCATGAGAAA
CGGCTACCACATCC
>HOIR5KG01BXT04__(reversed) rank=0019075 x=678.0 y=1206.0 length=444
CATGCATGTCTAAGTACATACTTTTACATGGTGAAACCGCGAATGGCTCATTAAATCAGT
TATGGTTCCTTAGATCGTACAATCCTACTTGGATAACTGTGGTAATTCTAGAGCTAATAC
ATGAAACTGACGCTCCGACCCTCTGGGAAAGAGCGCGTTTATTAGAACAAGACCAGTCGG
GGTTCTGCCCCGTACGATTGGTGATACTGGATAACTTTGTGCAGATCGCACGGCCTCGCG
CCGGCGACGTATCTTTCAAATGTCTGCCCTATCAACTGTCGATGGTACGTGATATGCCTA
CCATGGTTGTAACGGGTAACGGGGAATCAGGGTTCGATTCCGGAGAGGGAGCATGAGAAA
CGGCTACCACATCC
>HOIR5KG01BK9PZ__(reversed) rank=0019097 x=535.0 y=741.5 length=444
CATGCATGTCTAAGTACATACTTTTACATGGTGAAACCGCGAATGGCTCATTAAATCAGT
TATGGTTCCTTAGATCGTACAATCCTACTTGGATAACTGTGGTAATTCTAGAGCTAATAC
ATGAAACTGACGCTCCGACCCTCTGGGAAAGAGCGCGTTTATTAGAACAAGACCAGTCGG
GGTTCTGCCCCGTACGATTGGTGATACTGGATAACTTTGTGCAGATCGCACGGCCTCGCG
CCGGCGACGTATCTTTCAAATGTCTGCCCTATCAACTGTCGATGGTACGTGATATGCCTA
CCATGGTTGTAACGGGTAACGGGGAATCAGGGTTCGATTCCGGAGAGGGAGCATGAGAAA
CGGCTACCACATCC
>HOIR5KG01AB2MP__(reversed) rank=0019628 x=20.0 y=1471.0 length=444
CATGCATGTCTAAGTACATACTTTTACATGGTGAAACCGCGAATGGCTCATTAAATCAGT
TATGGTTCCTTAGATCGTACAATCCTACTTGGATAACTGTGGTAATTCTAGAGCTAATAC
ATGAAACTGACGCTCCGACCCTCTGGGAAAGAGCGCGTTTATTAGAACAAGACCAGTCGG
GGTTCTGCCCCGTACGATTGGTGATACTGGATAACTTTGTGCAGATCGCACGGCCTCGCG
CCGGCGACGTATCTTTCAAATGTCTGCCCTATCAACTGTCGATGGTACGTGATATGCCTA
CCATGGTTGTAACGGGTAACGGGGAATCAGGGTTCGATTCCGGAGAGGGAGCATGAGAAA
CGGCTACCACATCC
>HOIR5KG01AKBO3__(reversed) rank=0019757 x=114.0 y=1445.0 length=444
CATGCATGTCTAAGTACATACTTTTACATGGTGAAACCGCGAATGGCTCATTAAATCAGT
TATGGTTCCTTAGATCGTACAATCCTACTTGGATAACTGTGGTAATTCTAGAGCTAATAC
ATGAAACTGACGCTCCGACCCTCTGGGAAAGAGCGCGTTTATTAGAACAAGACCAGTCGG
GGTTCTGCCCCGTACGATTGGTGATACTGGATAACTTTGTGCAGATCGCACGGCCTCGCG
CCGGCGACGTATCTTTCAAATGTCTGCCCTATCAACTGTCGATGGTACGTGATATGCCTA
CCATGGTTGTAACGGGTAACGGGGAATCAGGGTTCGATTCCGGAGAGGGAGCATGAGAAA
CGGCTACCACATCC
>HOIR5KG01AU0ES__(reversed) rank=0019789 x=236.0 y=322.0 length=444
CATGCATGTCTAAGTACATACTTTTACATGGTGAAACCGCGAATGGCTCATTAAATCAGT
TATGGTTCCTTAGATCGTACAATCCTACTTGGATAACTGTGGTAATTCTAGAGCTAATAC
ATGAAACTGACGCTCCGACCCTCTGGGAAAGAGCGCGTTTATTAGAACAAGACCAGTCGG
GGTTCTGCCCCGTACGATTGGTGATACTGGATAACTTTGTGCAGATCGCACGGCCTCGCG
CCGGCGACGTATCTTTCAAATGTCTGCCCTATCAACTGTCGATGGTACGTGATATGCCTA
CCATGGTTGTAACGGGTAACGGGGAATCAGGGTTCGATTCCGGAGAGGGAGCATGAGAAA
CGGCTACCACATCC
>HOIR5KG01BZE6Y__(reversed) rank=0019796 x=696.0 y=1560.0 length=444
CATGCATGTCTAAGTACATACTTTTACATGGTGAAACCGCGAATGGCTCATTAAATCAGT
TATGGTTCCTTAGATCGTACAATCCTACTTGGATAACTGTGGTAATTCTAGAGCTAATAC
ATGAAACTGACGCTCCGACCCTCTGGGAAAGAGCGCGTTTATTAGAACAAGACCAGTCGG
GGTTCTGCCCCGTACGATTGGTGATACTGGATAACTTTGTGCAGATCGCACGGCCTCGCG
CCGGCGACGTATCTTTCAAATGTCTGCCCTATCAACTGTCGATGGTACGTGATATGCCTA
CCATGGTTGTAACGGGTAACGGGGAATCAGGGTTCGATTCCGGAGAGGGAGCATGAGAAA
CGGCTACCACATCC
>HOIR5KG01ACXZ5__(reversed) rank=0019797 x=30.5 y=1171.5 length=444
CATGCATGTCTAAGTACATACTTTTACATGGTGAAACCGCGAATGGCTCATTAAATCAGT
TATGGTTCCTTAGATCGTACAATCCTACTTGGATAACTGTGGTAATTCTAGAGCTAATAC
ATGAAACTGACGCTCCGACCCTCTGGGAAAGAGCGCGTTTATTAGAACAAGACCAGTCGG
GGTTCTGCCCCGTACGATTGGTGATACTGGATAACTTTGTGCAGATCGCACGGCCTCGCG
CCGGCGACGTATCTTTCAAATGTCTGCCCTATCAACTGTCGATGGTACGTGATATGCCTA
CCATGGTTGTAACGGGTAACGGGGAATCAGGGTTCGATTCCGGAGAGGGAGCATGAGAAA
CGGCTACCACATCC
>HOIR5KG01ATGK8__(reversed) rank=0019900 x=218.0 y=1706.0 length=444
CATGCATGTCTAAGTACATACTTTTACATGGTGAAACCGCGAATGGCTCATTAAATCAGT
TATGGTTCCTTAGATCGTACAATCCTACTTGGATAACTGTGGTAATTCTAGAGCTAATAC
ATGAAACTGACGCTCCGACCCTCTGGGAAAGAGCGCGTTTATTAGAACAAGACCAGTCGG
GGTTCTGCCCCGTACGATTGGTGATACTGGATAACTTTGTGCAGATCGCACGGCCTCGCG
CCGGCGACGTATCTTTCAAATGTCTGCCCTATCAACTGTCGATGGTACGTGATATGCCTA
CCATGGTTGTAACGGGTAACGGGGAATCAGGGTTCGATTCCGGAGAGGGAGCATGAGAAA
CGGCTACCACATCC
>HOIR5KG01BV124__(reversed) rank=0019923 x=658.0 y=254.5 length=444
CATGCATGTCTAAGTACATACTTTTACATGGTGAAACCGCGAATGGCTCATTAAATCAGT
TATGGTTCCTTAGATCGTACAATCCTACTTGGATAACTGTGGTAATTCTAGAGCTAATAC
ATGAAACTGACGCTCCGACCCTCTGGGAAAGAGCGCGTTTATTAGAACAAGACCAGTCGG
GGTTCTGCCCCGTACGATTGGTGATACTGGATAACTTTGTGCAGATCGCACGGCCTCGCG
CCGGCGACGTATCTTTCAAATGTCTGCCCTATCAACTGTCGATGGTACGTGATATGCCTA
CCATGGTTGTAACGGGTAACGGGGAATCAGGGTTCGATTCCGGAGAGGGAGCATGAGAAA
CGGCTACCACATCC
>HOIR5KG01BV5N3__(reversed) rank=0019947 x=659.0 y=801.5 length=444
CATGCATGTCTAAGTACATACTTTTACATGGTGAAACCGCGAATGGCTCATTAAATCAGT
TATGGTTCCTTAGATCGTACAATCCTACTTGGATAACTGTGGTAATTCTAGAGCTAATAC
ATGAAACTGACGCTCCGACCCTCTGGGAAAGAGCGCGTTTATTAGAACAAGACCAGTCGG
GGTTCTGCCCCGTACGATTGGTGATACTGGATAACTTTGTGCAGATCGCACGGCCTCGCG
CCGGCGACGTATCTTTCAAATGTCTGCCCTATCAACTGTCGATGGTACGTGATATGCCTA
CCATGGTTGTAACGGGTAACGGGGAATCAGGGTTCGATTCCGGAGAGGGAGCATGAGAAA
CGGCTACCACATCC
>HOIR5KG01A3P71__(reversed) rank=0019960 x=335.0 y=1519.0 length=444
CATGCATGTCTAAGTACATACTTTTACATGGTGAAACCGCGAATGGCTCATTAAATCAGT
TATGGTTCCTTAGATCGTACAATCCTACTTGGATAACTGTGGTAATTCTAGAGCTAATAC
ATGAAACTGACGCTCCGACCCTCTGGGAAAGAGCGCGTTTATTAGAACAAGACCAGTCGG
GGTTCTGCCCCGTACGATTGGTGATACTGGATAACTTTGTGCAGATCGCACGGCCTCGCG
CCGGCGACGTATCTTTCAAATGTCTGCCCTATCAACTGTCGATGGTACGTGATATGCCTA
CCATGGTTGTAACGGGTAACGGGGAATCAGGGTTCGATTCCGGAGAGGGAGCATGAGAAA
CGGCTACCACATCC
>HOIR5KG01AXADT__(reversed) rank=0020307 x=262.0 y=63.5 length=444
CATGCATGTCTAAGTACATACTTTTACATGGTGAAACCGCGAATGGCTCATTAAATCAGT
TATGGTTCCTTAGATCGTACAATCCTACTTGGATAACTGTGGTAATTCTAGAGCTAATAC
ATGAAACTGACGCTCCGACCCTCTGGGAAAGAGCGCGTTTATTAGAACAAGACCAGTCGG
GGTTCTGCCCCGTACGATTGGTGATACTGGATAACTTTGTGCAGATCGCACGGCCTCGCG
CCGGCGACGTATCTTTCAAATGTCTGCCCTATCAACTGTCGATGGTACGTGATATGCCTA
CCATGGTTGTAACGGGTAACGGGGAATCAGGGTTCGATTCCGGAGAGGGAGCATGAGAAA
CGGCTACCACATCC
>HOIR5KG01AUO0Y__(reversed) rank=0006984 x=232.0 y=1952.0 length=449
CATGCATGTCTAAGTACACGCCTTAACACGGCTAAACTGCGAATGGCTCATTAAATCAGT
TATGGTTCCTTAGATCGTACAATCCTACTTGGATAACTGTGGCAATTCTAGAGCTAATAC
ATGCAACACAGCTCCGACCTCGCGGGAAGAGCGCTTTTGTTAGCCCAAAACCAATGCGTC
GACTTCGGTAGGCGCTCACACATGGTGACTCTGGACAACTTTGTGCCGATCGCACGGCCT
TCGCGCCGGCGACGTATCTTTCAAGTGTCTGCCCTATCAACTTTCGATGGTACGTGCTAT
GCCTACCATGGTGATAACGGGTAACGGGGAATCAGGGTTCGATTCCGGAGAGGGAGCATG
AGATACGGCTACCACATCC
>HOIR5KG01BJPFM__(reversed) rank=0007339 x=517.0 y=1520.5 length=449
CATGCATGTCTAAGTACACGCCTTAACACGGCTAAACTGCGAATGGCTCATTAAATCAGT
TATGGTTCCTTAGATCGTACAATCCTACTTGGATAACTGTGGCAATTCTAGAGCTAATAC
ATGCAACACAGCTCCGACCTCGCGGGAAGAGCGCTTTTGTTAGCCCAAAACCAATGCGTC
GACTTCGGTAGGCGCTCACACATGGTGACTCTGGACAACTTTGTGCCGATCGCACGGCCT
TCGCGCCGGCGACGTATCTTTCAAGTGTCTGCCCTATCAACTTTCGATGGTACGTGCTAT
GCCTACCATGGTGATAACGGGTAACGGGGAATCAGGGTTCGATTCCGGAGAGGGAGCATG
AGATACGGCTACCACATCC
>HOIR5KG01BW7IP__(reversed) rank=0007746 x=671.5 y=703.5 length=449
CATGCATGTCTAAGTACACGCCTTAACACGGCTAAACTGCGAATGGCTCATTAAATCAGT
TATGGTTCCTTAGATCGTACAATCCTACTTGGATAACTGTGGCAATTCTAGAGCTAATAC
ATGCAACACAGCTCCGACCTCGCGGGAAGAGCGCTTTTGTTAGCCCAAAACCAATGCGTC
GACTTCGGTAGGCGCTCACACATGGTGACTCTGGACAACTTTGTGCCGATCGCACGGCCT
TCGCGCCGGCGACGTATCTTTCAAGTGTCTGCCCTATCAACTTTCGATGGTACGTGCTAT
GCCTACCATGGTGATAACGGGTAACGGGGAATCAGGGTTCGATTCCGGAGAGGGAGCATG
AGATACGGCTACCACATCC
>HOIR5KG01B09MQ__(reversed) rank=0008037 x=717.0 y=1648.0 length=449
CATGCATGTCTAAGTACACGCCTTAACACGGCTAAACTGCGAATGGCTCATTAAATCAGT
TATGGTTCCTTAGATCGTACAATCCTACTTGGATAACTGTGGCAATTCTAGAGCTAATAC
ATGCAACACAGCTCCGACCTCGCGGGAAGAGCGCTTTTGTTAGCCCAAAACCAATGCGTC
GACTTCGGTAGGCGCTCACACATGGTGACTCTGGACAACTTTGTGCCGATCGCACGGCCT
TCGCGCCGGCGACGTATCTTTCAAGTGTCTGCCCTATCAACTTTCGATGGTACGTGCTAT
GCCTACCATGGTGATAACGGGTAACGGGGAATCAGGGTTCGATTCCGGAGAGGGAGCATG
AGATACGGCTACCACATCC
>HOIR5KG01AUYIX__(reversed) rank=0009222 x=235.0 y=1975.5 length=449
CATGCATGTCTAAGTACACGCCTTAACACGGCTAAACTGCGAATGGCTCATTAAATCAGT
TATGGTTCCTTAGATCGTACAATCCTACTTGGATAACTGTGGCAATTCTAGAGCTAATAC
ATGCAACACAGCTCCGACCTCGCGGGAAGAGCGCTTTTGTTAGCCCAAAACCAATGCGTC
GACTTCGGTAGGCGCTCACACATGGTGACTCTGGACAACTTTGTGCCGATCGCACGGCCT
TCGCGCCGGCGACGTATCTTTCAAGTGTCTGCCCTATCAACTTTCGATGGTACGTGCTAT
GCCTACCATGGTGATAACGGGTAACGGGGAATCAGGGTTCGATTCCGGAGAGGGAGCATG
AGATACGGCTACCACATCC
>HOIR5KG01AUECQ__(reversed) rank=0009429 x=229.0 y=408.0 length=449
CATGCATGTCTAAGTACACGCCTTAACACGGCTAAACTGCGAATGGCTCATTAAATCAGT
TATGGTTCCTTAGATCGTACAATCCTACTTGGATAACTGTGGCAATTCTAGAGCTAATAC
ATGCAACACAGCTCCGACCTCGCGGGAAGAGCGCTTTTGTTAGCCCAAAACCAATGCGTC
GACTTCGGTAGGCGCTCACACATGGTGACTCTGGACAACTTTGTGCCGATCGCACGGCCT
TCGCGCCGGCGACGTATCTTTCAAGTGTCTGCCCTATCAACTTTCGATGGTACGTGCTAT
GCCTACCATGGTGATAACGGGTAACGGGGAATCAGGGTTCGATTCCGGAGAGGGAGCATG
AGATACGGCTACCACATCC
>HOIR5KG01AR01C__(reversed) rank=0009863 x=202.0 y=430.0 length=449
CATGCATGTCTAAGTACACGCCTTAACACGGCTAAACTGCGAATGGCTCATTAAATCAGT
TATGGTTCCTTAGATCGTACAATCCTACTTGGATAACTGTGGCAATTCTAGAGCTAATAC
ATGCAACACAGCTCCGACCTCGCGGGAAGAGCGCTTTTGTTAGCCCAAAACCAATGCGTC
GACTTCGGTAGGCGCTCACACATGGTGACTCTGGACAACTTTGTGCCGATCGCACGGCCT
TCGCGCCGGCGACGTATCTTTCAAGTGTCTGCCCTATCAACTTTCGATGGTACGTGCTAT
GCCTACCATGGTGATAACGGGTAACGGGGAATCAGGGTTCGATTCCGGAGAGGGAGCATG
AGATACGGCTACCACATCC
>HOIR5KG01BXN69__(reversed) rank=0010685 x=676.0 y=1843.0 length=449
CATGCATGTCTAAGTACACGCCTTAACACGGCTAAACTGCGAATGGCTCATTAAATCAGT
TATGGTTCCTTAGATCGTACAATCCTACTTGGATAACTGTGGCAATTCTAGAGCTAATAC
ATGCAACACAGCTCCGACCTCGCGGGAAGAGCGCTTTTGTTAGCCCAAAACCAATGCGTC
GACTTCGGTAGGCGCTCACACATGGTGACTCTGGACAACTTTGTGCCGATCGCACGGCCT
TCGCGCCGGCGACGTATCTTTCAAGTGTCTGCCCTATCAACTTTCGATGGTACGTGCTAT
GCCTACCATGGTGATAACGGGTAACGGGGAATCAGGGTTCGATTCCGGAGAGGGAGCATG
AGATACGGCTACCACATCC
>HOIR5KG01AYSK9__(reversed) rank=0011013 x=279.0 y=683.0 length=449
CATGCATGTCTAAGTACACGCCTTAACACGGCTAAACTGCGAATGGCTCATTAAATCAGT
TATGGTTCCTTAGATCGTACAATCCTACTTGGATAACTGTGGCAATTCTAGAGCTAATAC
ATGCAACACAGCTCCGACCTCGCGGGAAGAGCGCTTTTGTTAGCCCAAAACCAATGCGTC
GACTTCGGTAGGCGCTCACACATGGTGACTCTGGACAACTTTGTGCCGATCGCACGGCCT
TCGCGCCGGCGACGTATCTTTCAAGTGTCTGCCCTATCAACTTTCGATGGTACGTGCTAT
GCCTACCATGGTGATAACGGGTAACGGGGAATCAGGGTTCGATTCCGGAGAGGGAGCATG
AGATACGGCTACCACATCC
>HOIR5KG01BNKPH__(reversed) rank=0011280 x=561.0 y=1795.0 length=449
CATGCATGTCTAAGTACACGCCTTAACACGGCTAAACTGCGAATGGCTCATTAAATCAGT
TATGGTTCCTTAGATCGTACAATCCTACTTGGATAACTGTGGCAATTCTAGAGCTAATAC
ATGCAACACAGCTCCGACCTCGCGGGAAGAGCGCTTTTGTTAGCCCAAAACCAATGCGTC
GACTTCGGTAGGCGCTCACACATGGTGACTCTGGACAACTTTGTGCCGATCGCACGGCCT
TCGCGCCGGCGACGTATCTTTCAAGTGTCTGCCCTATCAACTTTCGATGGTACGTGCTAT
GCCTACCATGGTGATAACGGGTAACGGGGAATCAGGGTTCGATTCCGGAGAGGGAGCATG
AGATACGGCTACCACATCC
>HOIR5KG01BFQB1__(reversed) rank=0011611 x=472.0 y=383.5 length=449
CATGCATGTCTAAGTACACGCCTTAACACGGCTAAACTGCGAATGGCTCATTAAATCAGT
TATGGTTCCTTAGATCGTACAATCCTACTTGGATAACTGTGGCAATTCTAGAGCTAATAC
ATGCAACACAGCTCCGACCTCGCGGGAAGAGCGCTTTTGTTAGCCCAAAACCAATGCGTC
GACTTCGGTAGGCGCTCACACATGGTGACTCTGGACAACTTTGTGCCGATCGCACGGCCT
TCGCGCCGGCGACGTATCTTTCAAGTGTCTGCCCTATCAACTTTCGATGGTACGTGCTAT
GCCTACCATGGTGATAACGGGTAACGGGGAATCAGGGTTCGATTCCGGAGAGGGAGCATG
AGATACGGCTACCACATCC
>HOIR5KG01AMYLY__(reversed) rank=0012787 x=144.5 y=1572.0 length=449
CATGCATGTCTAAGTACACGCCTTAACACGGCTAAACTGCGAATGGCTCATTAAATCAGT
TATGGTTCCTTAGATCGTACAATCCTACTTGGATAACTGTGGCAATTCTAGAGCTAATAC
ATGCAACACAGCTCCGACCTCGCGGGAAGAGCGCTTTTGTTAGCCCAAAACCAATGCGTC
GACTTCGGTAGGCGCTCACACATGGTGACTCTGGACAACTTTGTGCCGATCGCACGGCCT
TCGCGCCGGCGACGTATCTTTCAAGTGTCTGCCCTATCAACTTTCGATGGTACGTGCTAT
GCCTACCATGGTGATAACGGGTAACGGGGAATCAGGGTTCGATTCCGGAGAGGGAGCATG
AGATACGGCTACCACATCC
>HOIR5KG01BLFY8__(reversed) rank=0013337 x=537.0 y=658.0 length=449
CATGCATGTCTAAGTACACGCCTTAACACGGCTAAACTGCGAATGGCTCATTAAATCAGT
TATGGTTCCTTAGATCGTACAATCCTACTTGGATAACTGTGGCAATTCTAGAGCTAATAC
ATGCAACACAGCTCCGACCTCGCGGGAAGAGCGCTTTTGTTAGCCCAAAACCAATGCGTC
GACTTCGGTAGGCGCTCACACATGGTGACTCTGGACAACTTTGTGCCGATCGCACGGCCT
TCGCGCCGGCGACGTATCTTTCAAGTGTCTGCCCTATCAACTTTCGATGGTACGTGCTAT
GCCTACCATGGTGATAACGGGTAACGGGGAATCAGGGTTCGATTCCGGAGAGGGAGCATG
AGATACGGCTACCACATCC
>HOIR5KG01AZUYQ__(reversed) rank=0014611 x=291.0 y=1264.5 length=449
CATGCATGTCTAAGTACACGCCTTAACACGGCTAAACTGCGAATGGCTCATTAAATCAGT
TATGGTTCCTTAGATCGTACAATCCTACTTGGATAACTGTGGCAATTCTAGAGCTAATAC
ATGCAACACAGCTCCGACCTCGCGGGAAGAGCGCTTTTGTTAGCCCAAAACCAATGCGTC
GACTTCGGTAGGCGCTCACACATGGTGACTCTGGACAACTTTGTGCCGATCGCACGGCCT
TCGCGCCGGCGACGTATCTTTCAAGTGTCTGCCCTATCAACTTTCGATGGTACGTGCTAT
GCCTACCATGGTGATAACGGGTAACGGGGAATCAGGGTTCGATTCCGGAGAGGGAGCATG
AGATACGGCTACCACATCC
>HOIR5KG01APRD5__(reversed) rank=0015751 x=176.0 y=1115.5 length=449
CATGCATGTCTAAGTACACGCCTTAACACGGCTAAACTGCGAATGGCTCATTAAATCAGT
TATGGTTCCTTAGATCGTACAATCCTACTTGGATAACTGTGGCAATTCTAGAGCTAATAC
ATGCAACACAGCTCCGACCTCGCGGGAAGAGCGCTTTTGTTAGCCCAAAACCAATGCGTC
GACTTCGGTAGGCGCTCACACATGGTGACTCTGGACAACTTTGTGCCGATCGCACGGCCT
TCGCGCCGGCGACGTATCTTTCAAGTGTCTGCCCTATCAACTTTCGATGGTACGTGCTAT
GCCTACCATGGTGATAACGGGTAACGGGGAATCAGGGTTCGATTCCGGAGAGGGAGCATG
AGATACGGCTACCACATCC
>HOIR5KG01BXEJ6__(reversed) rank=0016420 x=673.5 y=1636.0 length=449
CATGCATGTCTAAGTACACGCCTTAACACGGCTAAACTGCGAATGGCTCATTAAATCAGT
TATGGTTCCTTAGATCGTACAATCCTACTTGGATAACTGTGGCAATTCTAGAGCTAATAC
ATGCAACACAGCTCCGACCTCGCGGGAAGAGCGCTTTTGTTAGCCCAAAACCAATGCGTC
GACTTCGGTAGGCGCTCACACATGGTGACTCTGGACAACTTTGTGCCGATCGCACGGCCT
TCGCGCCGGCGACGTATCTTTCAAGTGTCTGCCCTATCAACTTTCGATGGTACGTGCTAT
GCCTACCATGGTGATAACGGGTAACGGGGAATCAGGGTTCGATTCCGGAGAGGGAGCATG
AGATACGGCTACCACATCC
>HOIR5KG01ADDDL__(reversed) rank=0016579 x=35.0 y=615.0 length=449
CATGCATGTCTAAGTACACGCCTTAACACGGCTAAACTGCGAATGGCTCATTAAATCAGT
TATGGTTCCTTAGATCGTACAATCCTACTTGGATAACTGTGGCAATTCTAGAGCTAATAC
ATGCAACACAGCTCCGACCTCGCGGGAAGAGCGCTTTTGTTAGCCCAAAACCAATGCGTC
GACTTCGGTAGGCGCTCACACATGGTGACTCTGGACAACTTTGTGCCGATCGCACGGCCT
TCGCGCCGGCGACGTATCTTTCAAGTGTCTGCCCTATCAACTTTCGATGGTACGTGCTAT
GCCTACCATGGTGATAACGGGTAACGGGGAATCAGGGTTCGATTCCGGAGAGGGAGCATG
AGATACGGCTACCACATCC
>HOIR5KG01A3L8F__(reversed) rank=0017113 x=334.0 y=445.5 length=449
CATGCATGTCTAAGTACACGCCTTAACACGGCTAAACTGCGAATGGCTCATTAAATCAGT
TATGGTTCCTTAGATCGTACAATCCTACTTGGATAACTGTGGCAATTCTAGAGCTAATAC
ATGCAACACAGCTCCGACCTCGCGGGAAGAGCGCTTTTGTTAGCCCAAAACCAATGCGTC
GACTTCGGTAGGCGCTCACACATGGTGACTCTGGACAACTTTGTGCCGATCGCACGGCCT
TCGCGCCGGCGACGTATCTTTCAAGTGTCTGCCCTATCAACTTTCGATGGTACGTGCTAT
GCCTACCATGGTGATAACGGGTAACGGGGAATCAGGGTTCGATTCCGGAGAGGGAGCATG
AGATACGGCTACCACATCC
>HOIR5KG01AE5AW__(reversed) rank=0006989 x=55.0 y=1542.0 length=441
CATGCAAGTCTAAGTACGAGCTCTCGTACAGTGAAACTGCGAATGGCTCATTAAATCAGT
TATGGTTCATTTGATCGTACAGTTTACTTGGATAACTGTGGTAATTCTAGAGCTAATACA
TGCGAGAAGCGCCGACCTCGCGGGAGGCGTGCATTTATCAGACCAAAAACCGGCCGCGTC
TTCGGGCGCGTTCGCCTTGGTGACTCTGGATAACTTTGCGGATCGCACGGTCTAGCACCG
GCGACGGATCATTCAAGTGTCTGCCCTATCAACTTTCGTCGGTACGGTATTTGCCTACCG
AGGTTCTTACGGGTGACGGGGAATCAGGGTTCGATTCCGGAGAGGGAGCCTGAGAAACGG
CTACCACATCC
>HOIR5KG01AMSF4__(reversed) rank=0007481 x=142.0 y=1778.0 length=441
CATGCAAGTCTAAGTACGAGCTCTCGTACAGTGAAACTGCGAATGGCTCATTAAATCAGT
TATGGTTCATTTGATCGTACAGTTTACTTGGATAACTGTGGTAATTCTAGAGCTAATACA
TGCGAGAAGCGCCGACCTCGCGGGAGGCGTGCATTTATCAGACCAAAAACCGGCCGCGTC
TTCGGGCGCGTTCGCCTTGGTGACTCTGGATAACTTTGCGGATCGCACGGTCTAGCACCG
GCGACGGATCATTCAAGTGTCTGCCCTATCAACTTTCGTCGGTACGGTATTTGCCTACCG
AGGTTCTTACGGGTGACGGGGAATCAGGGTTCGATTCCGGAGAGGGAGCCTGAGAAACGG
CTACCACATCC
>HOIR5KG01AM0QD__(reversed) rank=0007806 x=145.5 y=227.0 length=441
CATGCAAGTCTAAGTACGAGCTCTCGTACAGTGAAACTGCGAATGGCTCATTAAATCAGT
TATGGTTCATTTGATCGTACAGTTTACTTGGATAACTGTGGTAATTCTAGAGCTAATACA
TGCGAGAAGCGCCGACCTCGCGGGAGGCGTGCATTTATCAGACCAAAAACCGGCCGCGTC
TTCGGGCGCGTTCGCCTTGGTGACTCTGGATAACTTTGCGGATCGCACGGTCTAGCACCG
GCGACGGATCATTCAAGTGTCTGCCCTATCAACTTTCGTCGGTACGGTATTTGCCTACCG
AGGTTCTTACGGGTGACGGGGAATCAGGGTTCGATTCCGGAGAGGGAGCCTGAGAAACGG
CTACCACATCC
>HOIR5KG01BEYU6__(reversed) rank=0008309 x=463.5 y=1648.0 length=441
CATGCAAGTCTAAGTACGAGCTCTCGTACAGTGAAACTGCGAATGGCTCATTAAATCAGT
TATGGTTCATTTGATCGTACAGTTTACTTGGATAACTGTGGTAATTCTAGAGCTAATACA
TGCGAGAAGCGCCGACCTCGCGGGAGGCGTGCATTTATCAGACCAAAAACCGGCCGCGTC
TTCGGGCGCGTTCGCCTTGGTGACTCTGGATAACTTTGCGGATCGCACGGTCTAGCACCG
GCGACGGATCATTCAAGTGTCTGCCCTATCAACTTTCGTCGGTACGGTATTTGCCTACCG
AGGTTCTTACGGGTGACGGGGAATCAGGGTTCGATTCCGGAGAGGGAGCCTGAGAAACGG
CTACCACATCC
>HOIR5KG01BC09G__(reversed) rank=0008419 x=441.5 y=1554.5 length=441
CATGCAAGTCTAAGTACGAGCTCTCGTACAGTGAAACTGCGAATGGCTCATTAAATCAGT
TATGGTTCATTTGATCGTACAGTTTACTTGGATAACTGTGGTAATTCTAGAGCTAATACA
TGCGAGAAGCGCCGACCTCGCGGGAGGCGTGCATTTATCAGACCAAAAACCGGCCGCGTC
TTCGGGCGCGTTCGCCTTGGTGACTCTGGATAACTTTGCGGATCGCACGGTCTAGCACCG
GCGACGGATCATTCAAGTGTCTGCCCTATCAACTTTCGTCGGTACGGTATTTGCCTACCG
AGGTTCTTACGGGTGACGGGGAATCAGGGTTCGATTCCGGAGAGGGAGCCTGAGAAACGG
CTACCACATCC
>HOIR5KG01BQSU8__(reversed) rank=0008751 x=598.0 y=786.5 length=441
CATGCAAGTCTAAGTACGAGCTCTCGTACAGTGAAACTGCGAATGGCTCATTAAATCAGT
TATGGTTCATTTGATCGTACAGTTTACTTGGATAACTGTGGTAATTCTAGAGCTAATACA
TGCGAGAAGCGCCGACCTCGCGGGAGGCGTGCATTTATCAGACCAAAAACCGGCCGCGTC
TTCGGGCGCGTTCGCCTTGGTGACTCTGGATAACTTTGCGGATCGCACGGTCTAGCACCG
GCGACGGATCATTCAAGTGTCTGCCCTATCAACTTTCGTCGGTACGGTATTTGCCTACCG
AGGTTCTTACGGGTGACGGGGAATCAGGGTTCGATTCCGGAGAGGGAGCCTGAGAAACGG
CTACCACATCC
>HOIR5KG01ACLA6__(reversed) rank=0009102 x=26.0 y=1104.0 length=441
CATGCAAGTCTAAGTACGAGCTCTCGTACAGTGAAACTGCGAATGGCTCATTAAATCAGT
TATGGTTCATTTGATCGTACAGTTTACTTGGATAACTGTGGTAATTCTAGAGCTAATACA
TGCGAGAAGCGCCGACCTCGCGGGAGGCGTGCATTTATCAGACCAAAAACCGGCCGCGTC
TTCGGGCGCGTTCGCCTTGGTGACTCTGGATAACTTTGCGGATCGCACGGTCTAGCACCG
GCGACGGATCATTCAAGTGTCTGCCCTATCAACTTTCGTCGGTACGGTATTTGCCTACCG
AGGTTCTTACGGGTGACGGGGAATCAGGGTTCGATTCCGGAGAGGGAGCCTGAGAAACGG
CTACCACATCC
>HOIR5KG01A11K1__(reversed) rank=0009240 x=316.0 y=755.0 length=441
CATGCAAGTCTAAGTACGAGCTCTCGTACAGTGAAACTGCGAATGGCTCATTAAATCAGT
TATGGTTCATTTGATCGTACAGTTTACTTGGATAACTGTGGTAATTCTAGAGCTAATACA
TGCGAGAAGCGCCGACCTCGCGGGAGGCGTGCATTTATCAGACCAAAAACCGGCCGCGTC
TTCGGGCGCGTTCGCCTTGGTGACTCTGGATAACTTTGCGGATCGCACGGTCTAGCACCG
GCGACGGATCATTCAAGTGTCTGCCCTATCAACTTTCGTCGGTACGGTATTTGCCTACCG
AGGTTCTTACGGGTGACGGGGAATCAGGGTTCGATTCCGGAGAGGGAGCCTGAGAAACGG
CTACCACATCC
>HOIR5KG01BHNMS__(reversed) rank=0009374 x=494.0 y=82.5 length=441
CATGCAAGTCTAAGTACGAGCTCTCGTACAGTGAAACTGCGAATGGCTCATTAAATCAGT
TATGGTTCATTTGATCGTACAGTTTACTTGGATAACTGTGGTAATTCTAGAGCTAATACA
TGCGAGAAGCGCCGACCTCGCGGGAGGCGTGCATTTATCAGACCAAAAACCGGCCGCGTC
TTCGGGCGCGTTCGCCTTGGTGACTCTGGATAACTTTGCGGATCGCACGGTCTAGCACCG
GCGACGGATCATTCAAGTGTCTGCCCTATCAACTTTCGTCGGTACGGTATTTGCCTACCG
AGGTTCTTACGGGTGACGGGGAATCAGGGTTCGATTCCGGAGAGGGAGCCTGAGAAACGG
CTACCACATCC
>HOIR5KG01AD3IM__(reversed) rank=0009454 x=43.0 y=1724.0 length=441
CATGCAAGTCTAAGTACGAGCTCTCGTACAGTGAAACTGCGAATGGCTCATTAAATCAGT
TATGGTTCATTTGATCGTACAGTTTACTTGGATAACTGTGGTAATTCTAGAGCTAATACA
TGCGAGAAGCGCCGACCTCGCGGGAGGCGTGCATTTATCAGACCAAAAACCGGCCGCGTC
TTCGGGCGCGTTCGCCTTGGTGACTCTGGATAACTTTGCGGATCGCACGGTCTAGCACCG
GCGACGGATCATTCAAGTGTCTGCCCTATCAACTTTCGTCGGTACGGTATTTGCCTACCG
AGGTTCTTACGGGTGACGGGGAATCAGGGTTCGATTCCGGAGAGGGAGCCTGAGAAACGG
CTACCACATCC
>HOIR5KG01BIACE__(reversed) rank=0009538 x=501.0 y=844.5 length=441
CATGCAAGTCTAAGTACGAGCTCTCGTACAGTGAAACTGCGAATGGCTCATTAAATCAGT
TATGGTTCATTTGATCGTACAGTTTACTTGGATAACTGTGGTAATTCTAGAGCTAATACA
TGCGAGAAGCGCCGACCTCGCGGGAGGCGTGCATTTATCAGACCAAAAACCGGCCGCGTC
TTCGGGCGCGTTCGCCTTGGTGACTCTGGATAACTTTGCGGATCGCACGGTCTAGCACCG
GCGACGGATCATTCAAGTGTCTGCCCTATCAACTTTCGTCGGTACGGTATTTGCCTACCG
AGGTTCTTACGGGTGACGGGGAATCAGGGTTCGATTCCGGAGAGGGAGCCTGAGAAACGG
CTACCACATCC
>HOIR5KG01BHT7T__(reversed) rank=0009553 x=496.0 y=423.0 length=441
CATGCAAGTCTAAGTACGAGCTCTCGTACAGTGAAACTGCGAATGGCTCATTAAATCAGT
TATGGTTCATTTGATCGTACAGTTTACTTGGATAACTGTGGTAATTCTAGAGCTAATACA
TGCGAGAAGCGCCGACCTCGCGGGAGGCGTGCATTTATCAGACCAAAAACCGGCCGCGTC
TTCGGGCGCGTTCGCCTTGGTGACTCTGGATAACTTTGCGGATCGCACGGTCTAGCACCG
GCGACGGATCATTCAAGTGTCTGCCCTATCAACTTTCGTCGGTACGGTATTTGCCTACCG
AGGTTCTTACGGGTGACGGGGAATCAGGGTTCGATTCCGGAGAGGGAGCCTGAGAAACGG
CTACCACATCC
>HOIR5KG01AC6TH__(reversed) rank=0009788 x=33.0 y=307.0 length=441
CATGCAAGTCTAAGTACGAGCTCTCGTACAGTGAAACTGCGAATGGCTCATTAAATCAGT
TATGGTTCATTTGATCGTACAGTTTACTTGGATAACTGTGGTAATTCTAGAGCTAATACA
TGCGAGAAGCGCCGACCTCGCGGGAGGCGTGCATTTATCAGACCAAAAACCGGCCGCGTC
TTCGGGCGCGTTCGCCTTGGTGACTCTGGATAACTTTGCGGATCGCACGGTCTAGCACCG
GCGACGGATCATTCAAGTGTCTGCCCTATCAACTTTCGTCGGTACGGTATTTGCCTACCG
AGGTTCTTACGGGTGACGGGGAATCAGGGTTCGATTCCGGAGAGGGAGCCTGAGAAACGG
CTACCACATCC
>HOIR5KG01BZ3U8__(reversed) rank=0010088 x=704.5 y=770.0 length=441
CATGCAAGTCTAAGTACGAGCTCTCGTACAGTGAAACTGCGAATGGCTCATTAAATCAGT
TATGGTTCATTTGATCGTACAGTTTACTTGGATAACTGTGGTAATTCTAGAGCTAATACA
TGCGAGAAGCGCCGACCTCGCGGGAGGCGTGCATTTATCAGACCAAAAACCGGCCGCGTC
TTCGGGCGCGTTCGCCTTGGTGACTCTGGATAACTTTGCGGATCGCACGGTCTAGCACCG
GCGACGGATCATTCAAGTGTCTGCCCTATCAACTTTCGTCGGTACGGTATTTGCCTACCG
AGGTTCTTACGGGTGACGGGGAATCAGGGTTCGATTCCGGAGAGGGAGCCTGAGAAACGG
CTACCACATCC
>HOIR5KG01BPD08__(reversed) rank=0010153 x=582.0 y=442.0 length=441
CATGCAAGTCTAAGTACGAGCTCTCGTACAGTGAAACTGCGAATGGCTCATTAAATCAGT
TATGGTTCATTTGATCGTACAGTTTACTTGGATAACTGTGGTAATTCTAGAGCTAATACA
TGCGAGAAGCGCCGACCTCGCGGGAGGCGTGCATTTATCAGACCAAAAACCGGCCGCGTC
TTCGGGCGCGTTCGCCTTGGTGACTCTGGATAACTTTGCGGATCGCACGGTCTAGCACCG
GCGACGGATCATTCAAGTGTCTGCCCTATCAACTTTCGTCGGTACGGTATTTGCCTACCG
AGGTTCTTACGGGTGACGGGGAATCAGGGTTCGATTCCGGAGAGGGAGCCTGAGAAACGG
CTACCACATCC
>HOIR5KG01AJX7X__(reversed) rank=0010175 x=110.0 y=363.0 length=441
CATGCAAGTCTAAGTACGAGCTCTCGTACAGTGAAACTGCGAATGGCTCATTAAATCAGT
TATGGTTCATTTGATCGTACAGTTTACTTGGATAACTGTGGTAATTCTAGAGCTAATACA
TGCGAGAAGCGCCGACCTCGCGGGAGGCGTGCATTTATCAGACCAAAAACCGGCCGCGTC
TTCGGGCGCGTTCGCCTTGGTGACTCTGGATAACTTTGCGGATCGCACGGTCTAGCACCG
GCGACGGATCATTCAAGTGTCTGCCCTATCAACTTTCGTCGGTACGGTATTTGCCTACCG
AGGTTCTTACGGGTGACGGGGAATCAGGGTTCGATTCCGGAGAGGGAGCCTGAGAAACGG
CTACCACATCC
>HOIR5KG01BSKAJ__(reversed) rank=0010489 x=618.0 y=1065.5 length=441
CATGCAAGTCTAAGTACGAGCTCTCGTACAGTGAAACTGCGAATGGCTCATTAAATCAGT
TATGGTTCATTTGATCGTACAGTTTACTTGGATAACTGTGGTAATTCTAGAGCTAATACA
TGCGAGAAGCGCCGACCTCGCGGGAGGCGTGCATTTATCAGACCAAAAACCGGCCGCGTC
TTCGGGCGCGTTCGCCTTGGTGACTCTGGATAACTTTGCGGATCGCACGGTCTAGCACCG
GCGACGGATCATTCAAGTGTCTGCCCTATCAACTTTCGTCGGTACGGTATTTGCCTACCG
AGGTTCTTACGGGTGACGGGGAATCAGGGTTCGATTCCGGAGAGGGAGCCTGAGAAACGG
CTACCACATCC
>HOIR5KG01ABSQG__(reversed) rank=0010572 x=17.0 y=934.5 length=441
CATGCAAGTCTAAGTACGAGCTCTCGTACAGTGAAACTGCGAATGGCTCATTAAATCAGT
TATGGTTCATTTGATCGTACAGTTTACTTGGATAACTGTGGTAATTCTAGAGCTAATACA
TGCGAGAAGCGCCGACCTCGCGGGAGGCGTGCATTTATCAGACCAAAAACCGGCCGCGTC
TTCGGGCGCGTTCGCCTTGGTGACTCTGGATAACTTTGCGGATCGCACGGTCTAGCACCG
GCGACGGATCATTCAAGTGTCTGCCCTATCAACTTTCGTCGGTACGGTATTTGCCTACCG
AGGTTCTTACGGGTGACGGGGAATCAGGGTTCGATTCCGGAGAGGGAGCCTGAGAAACGG
CTACCACATCC
>HOIR5KG01BF9A9__(reversed) rank=0010670 x=478.0 y=403.0 length=441
CATGCAAGTCTAAGTACGAGCTCTCGTACAGTGAAACTGCGAATGGCTCATTAAATCAGT
TATGGTTCATTTGATCGTACAGTTTACTTGGATAACTGTGGTAATTCTAGAGCTAATACA
TGCGAGAAGCGCCGACCTCGCGGGAGGCGTGCATTTATCAGACCAAAAACCGGCCGCGTC
TTCGGGCGCGTTCGCCTTGGTGACTCTGGATAACTTTGCGGATCGCACGGTCTAGCACCG
GCGACGGATCATTCAAGTGTCTGCCCTATCAACTTTCGTCGGTACGGTATTTGCCTACCG
AGGTTCTTACGGGTGACGGGGAATCAGGGTTCGATTCCGGAGAGGGAGCCTGAGAAACGG
CTACCACATCC
>HOIR5KG01A4SCQ__(reversed) rank=0010829 x=347.0 y=1784.5 length=441
CATGCAAGTCTAAGTACGAGCTCTCGTACAGTGAAACTGCGAATGGCTCATTAAATCAGT
TATGGTTCATTTGATCGTACAGTTTACTTGGATAACTGTGGTAATTCTAGAGCTAATACA
TGCGAGAAGCGCCGACCTCGCGGGAGGCGTGCATTTATCAGACCAAAAACCGGCCGCGTC
TTCGGGCGCGTTCGCCTTGGTGACTCTGGATAACTTTGCGGATCGCACGGTCTAGCACCG
GCGACGGATCATTCAAGTGTCTGCCCTATCAACTTTCGTCGGTACGGTATTTGCCTACCG
AGGTTCTTACGGGTGACGGGGAATCAGGGTTCGATTCCGGAGAGGGAGCCTGAGAAACGG
CTACCACATCC
>HOIR5KG01ACLIM__(reversed) rank=0011070 x=26.5 y=1372.0 length=441
CATGCAAGTCTAAGTACGAGCTCTCGTACAGTGAAACTGCGAATGGCTCATTAAATCAGT
TATGGTTCATTTGATCGTACAGTTTACTTGGATAACTGTGGTAATTCTAGAGCTAATACA
TGCGAGAAGCGCCGACCTCGCGGGAGGCGTGCATTTATCAGACCAAAAACCGGCCGCGTC
TTCGGGCGCGTTCGCCTTGGTGACTCTGGATAACTTTGCGGATCGCACGGTCTAGCACCG
GCGACGGATCATTCAAGTGTCTGCCCTATCAACTTTCGTCGGTACGGTATTTGCCTACCG
AGGTTCTTACGGGTGACGGGGAATCAGGGTTCGATTCCGGAGAGGGAGCCTGAGAAACGG
CTACCACATCC
>HOIR5KG01AK9V6__(reversed) rank=0011841 x=125.5 y=708.0 length=441
CATGCAAGTCTAAGTACGAGCTCTCGTACAGTGAAACTGCGAATGGCTCATTAAATCAGT
TATGGTTCATTTGATCGTACAGTTTACTTGGATAACTGTGGTAATTCTAGAGCTAATACA
TGCGAGAAGCGCCGACCTCGCGGGAGGCGTGCATTTATCAGACCAAAAACCGGCCGCGTC
TTCGGGCGCGTTCGCCTTGGTGACTCTGGATAACTTTGCGGATCGCACGGTCTAGCACCG
GCGACGGATCATTCAAGTGTCTGCCCTATCAACTTTCGTCGGTACGGTATTTGCCTACCG
AGGTTCTTACGGGTGACGGGGAATCAGGGTTCGATTCCGGAGAGGGAGCCTGAGAAACGG
CTACCACATCC
>HOIR5KG01BHCDP__(reversed) rank=0011998 x=490.5 y=1883.5 length=441
CATGCAAGTCTAAGTACGAGCTCTCGTACAGTGAAACTGCGAATGGCTCATTAAATCAGT
TATGGTTCATTTGATCGTACAGTTTACTTGGATAACTGTGGTAATTCTAGAGCTAATACA
TGCGAGAAGCGCCGACCTCGCGGGAGGCGTGCATTTATCAGACCAAAAACCGGCCGCGTC
TTCGGGCGCGTTCGCCTTGGTGACTCTGGATAACTTTGCGGATCGCACGGTCTAGCACCG
GCGACGGATCATTCAAGTGTCTGCCCTATCAACTTTCGTCGGTACGGTATTTGCCTACCG
AGGTTCTTACGGGTGACGGGGAATCAGGGTTCGATTCCGGAGAGGGAGCCTGAGAAACGG
CTACCACATCC
>HOIR5KG01BLP84__(reversed) rank=0012152 x=540.0 y=1686.0 length=441
CATGCAAGTCTAAGTACGAGCTCTCGTACAGTGAAACTGCGAATGGCTCATTAAATCAGT
TATGGTTCATTTGATCGTACAGTTTACTTGGATAACTGTGGTAATTCTAGAGCTAATACA
TGCGAGAAGCGCCGACCTCGCGGGAGGCGTGCATTTATCAGACCAAAAACCGGCCGCGTC
TTCGGGCGCGTTCGCCTTGGTGACTCTGGATAACTTTGCGGATCGCACGGTCTAGCACCG
GCGACGGATCATTCAAGTGTCTGCCCTATCAACTTTCGTCGGTACGGTATTTGCCTACCG
AGGTTCTTACGGGTGACGGGGAATCAGGGTTCGATTCCGGAGAGGGAGCCTGAGAAACGG
CTACCACATCC
>HOIR5KG01AN6N7__(reversed) rank=0012792 x=158.0 y=1333.0 length=441
CATGCAAGTCTAAGTACGAGCTCTCGTACAGTGAAACTGCGAATGGCTCATTAAATCAGT
TATGGTTCATTTGATCGTACAGTTTACTTGGATAACTGTGGTAATTCTAGAGCTAATACA
TGCGAGAAGCGCCGACCTCGCGGGAGGCGTGCATTTATCAGACCAAAAACCGGCCGCGTC
TTCGGGCGCGTTCGCCTTGGTGACTCTGGATAACTTTGCGGATCGCACGGTCTAGCACCG
GCGACGGATCATTCAAGTGTCTGCCCTATCAACTTTCGTCGGTACGGTATTTGCCTACCG
AGGTTCTTACGGGTGACGGGGAATCAGGGTTCGATTCCGGAGAGGGAGCCTGAGAAACGG
CTACCACATCC
>HOIR5KG01A0PNG__(reversed) rank=0012864 x=301.5 y=74.0 length=441
CATGCAAGTCTAAGTACGAGCTCTCGTACAGTGAAACTGCGAATGGCTCATTAAATCAGT
TATGGTTCATTTGATCGTACAGTTTACTTGGATAACTGTGGTAATTCTAGAGCTAATACA
TGCGAGAAGCGCCGACCTCGCGGGAGGCGTGCATTTATCAGACCAAAAACCGGCCGCGTC
TTCGGGCGCGTTCGCCTTGGTGACTCTGGATAACTTTGCGGATCGCACGGTCTAGCACCG
GCGACGGATCATTCAAGTGTCTGCCCTATCAACTTTCGTCGGTACGGTATTTGCCTACCG
AGGTTCTTACGGGTGACGGGGAATCAGGGTTCGATTCCGGAGAGGGAGCCTGAGAAACGG
CTACCACATCC
>HOIR5KG01BGF5H__(reversed) rank=0012985 x=480.5 y=1075.0 length=441
CATGCAAGTCTAAGTACGAGCTCTCGTACAGTGAAACTGCGAATGGCTCATTAAATCAGT
TATGGTTCATTTGATCGTACAGTTTACTTGGATAACTGTGGTAATTCTAGAGCTAATACA
TGCGAGAAGCGCCGACCTCGCGGGAGGCGTGCATTTATCAGACCAAAAACCGGCCGCGTC
TTCGGGCGCGTTCGCCTTGGTGACTCTGGATAACTTTGCGGATCGCACGGTCTAGCACCG
GCGACGGATCATTCAAGTGTCTGCCCTATCAACTTTCGTCGGTACGGTATTTGCCTACCG
AGGTTCTTACGGGTGACGGGGAATCAGGGTTCGATTCCGGAGAGGGAGCCTGAGAAACGG
CTACCACATCC
>HOIR5KG01A4ICC__(reversed) rank=0013236 x=344.0 y=1098.0 length=441
CATGCAAGTCTAAGTACGAGCTCTCGTACAGTGAAACTGCGAATGGCTCATTAAATCAGT
TATGGTTCATTTGATCGTACAGTTTACTTGGATAACTGTGGTAATTCTAGAGCTAATACA
TGCGAGAAGCGCCGACCTCGCGGGAGGCGTGCATTTATCAGACCAAAAACCGGCCGCGTC
TTCGGGCGCGTTCGCCTTGGTGACTCTGGATAACTTTGCGGATCGCACGGTCTAGCACCG
GCGACGGATCATTCAAGTGTCTGCCCTATCAACTTTCGTCGGTACGGTATTTGCCTACCG
AGGTTCTTACGGGTGACGGGGAATCAGGGTTCGATTCCGGAGAGGGAGCCTGAGAAACGG
CTACCACATCC
>HOIR5KG01BND7S__(reversed) rank=0013267 x=559.0 y=1574.0 length=441
CATGCAAGTCTAAGTACGAGCTCTCGTACAGTGAAACTGCGAATGGCTCATTAAATCAGT
TATGGTTCATTTGATCGTACAGTTTACTTGGATAACTGTGGTAATTCTAGAGCTAATACA
TGCGAGAAGCGCCGACCTCGCGGGAGGCGTGCATTTATCAGACCAAAAACCGGCCGCGTC
TTCGGGCGCGTTCGCCTTGGTGACTCTGGATAACTTTGCGGATCGCACGGTCTAGCACCG
GCGACGGATCATTCAAGTGTCTGCCCTATCAACTTTCGTCGGTACGGTATTTGCCTACCG
AGGTTCTTACGGGTGACGGGGAATCAGGGTTCGATTCCGGAGAGGGAGCCTGAGAAACGG
CTACCACATCC
>HOIR5KG01BVPEL__(reversed) rank=0013802 x=654.0 y=203.0 length=441
CATGCAAGTCTAAGTACGAGCTCTCGTACAGTGAAACTGCGAATGGCTCATTAAATCAGT
TATGGTTCATTTGATCGTACAGTTTACTTGGATAACTGTGGTAATTCTAGAGCTAATACA
TGCGAGAAGCGCCGACCTCGCGGGAGGCGTGCATTTATCAGACCAAAAACCGGCCGCGTC
TTCGGGCGCGTTCGCCTTGGTGACTCTGGATAACTTTGCGGATCGCACGGTCTAGCACCG
GCGACGGATCATTCAAGTGTCTGCCCTATCAACTTTCGTCGGTACGGTATTTGCCTACCG
AGGTTCTTACGGGTGACGGGGAATCAGGGTTCGATTCCGGAGAGGGAGCCTGAGAAACGG
CTACCACATCC
>HOIR5KG01ANAD0__(reversed) rank=0014677 x=148.0 y=454.5 length=441
CATGCAAGTCTAAGTACGAGCTCTCGTACAGTGAAACTGCGAATGGCTCATTAAATCAGT
TATGGTTCATTTGATCGTACAGTTTACTTGGATAACTGTGGTAATTCTAGAGCTAATACA
TGCGAGAAGCGCCGACCTCGCGGGAGGCGTGCATTTATCAGACCAAAAACCGGCCGCGTC
TTCGGGCGCGTTCGCCTTGGTGACTCTGGATAACTTTGCGGATCGCACGGTCTAGCACCG
GCGACGGATCATTCAAGTGTCTGCCCTATCAACTTTCGTCGGTACGGTATTTGCCTACCG
AGGTTCTTACGGGTGACGGGGAATCAGGGTTCGATTCCGGAGAGGGAGCCTGAGAAACGG
CTACCACATCC
>HOIR5KG01AQV62__(reversed) rank=0014896 x=189.0 y=748.0 length=441
CATGCAAGTCTAAGTACGAGCTCTCGTACAGTGAAACTGCGAATGGCTCATTAAATCAGT
TATGGTTCATTTGATCGTACAGTTTACTTGGATAACTGTGGTAATTCTAGAGCTAATACA
TGCGAGAAGCGCCGACCTCGCGGGAGGCGTGCATTTATCAGACCAAAAACCGGCCGCGTC
TTCGGGCGCGTTCGCCTTGGTGACTCTGGATAACTTTGCGGATCGCACGGTCTAGCACCG
GCGACGGATCATTCAAGTGTCTGCCCTATCAACTTTCGTCGGTACGGTATTTGCCTACCG
AGGTTCTTACGGGTGACGGGGAATCAGGGTTCGATTCCGGAGAGGGAGCCTGAGAAACGG
CTACCACATCC
>HOIR5KG01AKQ6T__(reversed) rank=0015558 x=119.0 y=1043.0 length=441
CATGCAAGTCTAAGTACGAGCTCTCGTACAGTGAAACTGCGAATGGCTCATTAAATCAGT
TATGGTTCATTTGATCGTACAGTTTACTTGGATAACTGTGGTAATTCTAGAGCTAATACA
TGCGAGAAGCGCCGACCTCGCGGGAGGCGTGCATTTATCAGACCAAAAACCGGCCGCGTC
TTCGGGCGCGTTCGCCTTGGTGACTCTGGATAACTTTGCGGATCGCACGGTCTAGCACCG
GCGACGGATCATTCAAGTGTCTGCCCTATCAACTTTCGTCGGTACGGTATTTGCCTACCG
AGGTTCTTACGGGTGACGGGGAATCAGGGTTCGATTCCGGAGAGGGAGCCTGAGAAACGG
CTACCACATCC
>HOIR5KG01AKWXZ__(reversed) rank=0016888 x=121.5 y=309.5 length=441
CATGCAAGTCTAAGTACGAGCTCTCGTACAGTGAAACTGCGAATGGCTCATTAAATCAGT
TATGGTTCATTTGATCGTACAGTTTACTTGGATAACTGTGGTAATTCTAGAGCTAATACA
TGCGAGAAGCGCCGACCTCGCGGGAGGCGTGCATTTATCAGACCAAAAACCGGCCGCGTC
TTCGGGCGCGTTCGCCTTGGTGACTCTGGATAACTTTGCGGATCGCACGGTCTAGCACCG
GCGACGGATCATTCAAGTGTCTGCCCTATCAACTTTCGTCGGTACGGTATTTGCCTACCG
AGGTTCTTACGGGTGACGGGGAATCAGGGTTCGATTCCGGAGAGGGAGCCTGAGAAACGG
CTACCACATCC
>HOIR5KG01BI5GM__(reversed) rank=0017366 x=511.0 y=212.0 length=441
CATGCAAGTCTAAGTACGAGCTCTCGTACAGTGAAACTGCGAATGGCTCATTAAATCAGT
TATGGTTCATTTGATCGTACAGTTTACTTGGATAACTGTGGTAATTCTAGAGCTAATACA
TGCGAGAAGCGCCGACCTCGCGGGAGGCGTGCATTTATCAGACCAAAAACCGGCCGCGTC
TTCGGGCGCGTTCGCCTTGGTGACTCTGGATAACTTTGCGGATCGCACGGTCTAGCACCG
GCGACGGATCATTCAAGTGTCTGCCCTATCAACTTTCGTCGGTACGGTATTTGCCTACCG
AGGTTCTTACGGGTGACGGGGAATCAGGGTTCGATTCCGGAGAGGGAGCCTGAGAAACGG
CTACCACATCC
>HOIR5KG01BCOS0__(reversed) rank=0017400 x=437.0 y=1794.0 length=441
CATGCAAGTCTAAGTACGAGCTCTCGTACAGTGAAACTGCGAATGGCTCATTAAATCAGT
TATGGTTCATTTGATCGTACAGTTTACTTGGATAACTGTGGTAATTCTAGAGCTAATACA
TGCGAGAAGCGCCGACCTCGCGGGAGGCGTGCATTTATCAGACCAAAAACCGGCCGCGTC
TTCGGGCGCGTTCGCCTTGGTGACTCTGGATAACTTTGCGGATCGCACGGTCTAGCACCG
GCGACGGATCATTCAAGTGTCTGCCCTATCAACTTTCGTCGGTACGGTATTTGCCTACCG
AGGTTCTTACGGGTGACGGGGAATCAGGGTTCGATTCCGGAGAGGGAGCCTGAGAAACGG
CTACCACATCC
>HOIR5KG01AFHC0__(reversed) rank=0017768 x=59.0 y=786.5 length=441
CATGCAAGTCTAAGTACGAGCTCTCGTACAGTGAAACTGCGAATGGCTCATTAAATCAGT
TATGGTTCATTTGATCGTACAGTTTACTTGGATAACTGTGGTAATTCTAGAGCTAATACA
TGCGAGAAGCGCCGACCTCGCGGGAGGCGTGCATTTATCAGACCAAAAACCGGCCGCGTC
TTCGGGCGCGTTCGCCTTGGTGACTCTGGATAACTTTGCGGATCGCACGGTCTAGCACCG
GCGACGGATCATTCAAGTGTCTGCCCTATCAACTTTCGTCGGTACGGTATTTGCCTACCG
AGGTTCTTACGGGTGACGGGGAATCAGGGTTCGATTCCGGAGAGGGAGCCTGAGAAACGG
CTACCACATCC
>HOIR5KG01ARIGZ__(reversed) rank=0017787 x=196.5 y=945.5 length=441
CATGCAAGTCTAAGTACGAGCTCTCGTACAGTGAAACTGCGAATGGCTCATTAAATCAGT
TATGGTTCATTTGATCGTACAGTTTACTTGGATAACTGTGGTAATTCTAGAGCTAATACA
TGCGAGAAGCGCCGACCTCGCGGGAGGCGTGCATTTATCAGACCAAAAACCGGCCGCGTC
TTCGGGCGCGTTCGCCTTGGTGACTCTGGATAACTTTGCGGATCGCACGGTCTAGCACCG
GCGACGGATCATTCAAGTGTCTGCCCTATCAACTTTCGTCGGTACGGTATTTGCCTACCG
AGGTTCTTACGGGTGACGGGGAATCAGGGTTCGATTCCGGAGAGGGAGCCTGAGAAACGG
CTACCACATCC
>HOIR5KG01AUUC1__(reversed) rank=0019141 x=234.0 y=675.5 length=441
CATGCAAGTCTAAGTACGAGCTCTCGTACAGTGAAACTGCGAATGGCTCATTAAATCAGT
TATGGTTCATTTGATCGTACAGTTTACTTGGATAACTGTGGTAATTCTAGAGCTAATACA
TGCGAGAAGCGCCGACCTCGCGGGAGGCGTGCATTTATCAGACCAAAAACCGGCCGCGTC
TTCGGGCGCGTTCGCCTTGGTGACTCTGGATAACTTTGCGGATCGCACGGTCTAGCACCG
GCGACGGATCATTCAAGTGTCTGCCCTATCAACTTTCGTCGGTACGGTATTTGCCTACCG
AGGTTCTTACGGGTGACGGGGAATCAGGGTTCGATTCCGGAGAGGGAGCCTGAGAAACGG
CTACCACATCC
>HOIR5KG01BX9SX__(reversed) rank=0019160 x=683.0 y=1167.0 length=441
CATGCAAGTCTAAGTACGAGCTCTCGTACAGTGAAACTGCGAATGGCTCATTAAATCAGT
TATGGTTCATTTGATCGTACAGTTTACTTGGATAACTGTGGTAATTCTAGAGCTAATACA
TGCGAGAAGCGCCGACCTCGCGGGAGGCGTGCATTTATCAGACCAAAAACCGGCCGCGTC
TTCGGGCGCGTTCGCCTTGGTGACTCTGGATAACTTTGCGGATCGCACGGTCTAGCACCG
GCGACGGATCATTCAAGTGTCTGCCCTATCAACTTTCGTCGGTACGGTATTTGCCTACCG
AGGTTCTTACGGGTGACGGGGAATCAGGGTTCGATTCCGGAGAGGGAGCCTGAGAAACGG
CTACCACATCC
>HOIR5KG01A4OCK__(reversed) rank=0019513 x=346.5 y=690.0 length=441
CATGCAAGTCTAAGTACGAGCTCTCGTACAGTGAAACTGCGAATGGCTCATTAAATCAGT
TATGGTTCATTTGATCGTACAGTTTACTTGGATAACTGTGGTAATTCTAGAGCTAATACA
TGCGAGAAGCGCCGACCTCGCGGGAGGCGTGCATTTATCAGACCAAAAACCGGCCGCGTC
TTCGGGCGCGTTCGCCTTGGTGACTCTGGATAACTTTGCGGATCGCACGGTCTAGCACCG
GCGACGGATCATTCAAGTGTCTGCCCTATCAACTTTCGTCGGTACGGTATTTGCCTACCG
AGGTTCTTACGGGTGACGGGGAATCAGGGTTCGATTCCGGAGAGGGAGCCTGAGAAACGG
CTACCACATCC
>HOIR5KG01AEVUL__(reversed) rank=0019521 x=52.0 y=1579.5 length=441
CATGCAAGTCTAAGTACGAGCTCTCGTACAGTGAAACTGCGAATGGCTCATTAAATCAGT
TATGGTTCATTTGATCGTACAGTTTACTTGGATAACTGTGGTAATTCTAGAGCTAATACA
TGCGAGAAGCGCCGACCTCGCGGGAGGCGTGCATTTATCAGACCAAAAACCGGCCGCGTC
TTCGGGCGCGTTCGCCTTGGTGACTCTGGATAACTTTGCGGATCGCACGGTCTAGCACCG
GCGACGGATCATTCAAGTGTCTGCCCTATCAACTTTCGTCGGTACGGTATTTGCCTACCG
AGGTTCTTACGGGTGACGGGGAATCAGGGTTCGATTCCGGAGAGGGAGCCTGAGAAACGG
CTACCACATCC
>HOIR5KG01BV456__(reversed) rank=0019879 x=659.0 y=156.0 length=441
CATGCAAGTCTAAGTACGAGCTCTCGTACAGTGAAACTGCGAATGGCTCATTAAATCAGT
TATGGTTCATTTGATCGTACAGTTTACTTGGATAACTGTGGTAATTCTAGAGCTAATACA
TGCGAGAAGCGCCGACCTCGCGGGAGGCGTGCATTTATCAGACCAAAAACCGGCCGCGTC
TTCGGGCGCGTTCGCCTTGGTGACTCTGGATAACTTTGCGGATCGCACGGTCTAGCACCG
GCGACGGATCATTCAAGTGTCTGCCCTATCAACTTTCGTCGGTACGGTATTTGCCTACCG
AGGTTCTTACGGGTGACGGGGAATCAGGGTTCGATTCCGGAGAGGGAGCCTGAGAAACGG
CTACCACATCC
>HOIR5KG01BAZJ5__(reversed) rank=0020014 x=418.5 y=243.0 length=441
CATGCAAGTCTAAGTACGAGCTCTCGTACAGTGAAACTGCGAATGGCTCATTAAATCAGT
TATGGTTCATTTGATCGTACAGTTTACTTGGATAACTGTGGTAATTCTAGAGCTAATACA
TGCGAGAAGCGCCGACCTCGCGGGAGGCGTGCATTTATCAGACCAAAAACCGGCCGCGTC
TTCGGGCGCGTTCGCCTTGGTGACTCTGGATAACTTTGCGGATCGCACGGTCTAGCACCG
GCGACGGATCATTCAAGTGTCTGCCCTATCAACTTTCGTCGGTACGGTATTTGCCTACCG
AGGTTCTTACGGGTGACGGGGAATCAGGGTTCGATTCCGGAGAGGGAGCCTGAGAAACGG
CTACCACATCC
>HOIR5KG01A8MDU__(reversed) rank=0020237 x=391.0 y=448.0 length=441
CATGCAAGTCTAAGTACGAGCTCTCGTACAGTGAAACTGCGAATGGCTCATTAAATCAGT
TATGGTTCATTTGATCGTACAGTTTACTTGGATAACTGTGGTAATTCTAGAGCTAATACA
TGCGAGAAGCGCCGACCTCGCGGGAGGCGTGCATTTATCAGACCAAAAACCGGCCGCGTC
TTCGGGCGCGTTCGCCTTGGTGACTCTGGATAACTTTGCGGATCGCACGGTCTAGCACCG
GCGACGGATCATTCAAGTGTCTGCCCTATCAACTTTCGTCGGTACGGTATTTGCCTACCG
AGGTTCTTACGGGTGACGGGGAATCAGGGTTCGATTCCGGAGAGGGAGCCTGAGAAACGG
CTACCACATCC
>HOIR5KG01BKUAS__(reversed) rank=0007037 x=530.0 y=1234.0 length=442
CATGCATGTCTAAGTACATACTTTTACATGGTGAAACCGCGAATGGCTCATTAAATCAGT
TATGGTTCCTTAGATCGTACAATCCTACTTGGATAACTGTGGTAATTCTAGAGCTAATAC
ATGAAACTGACGCTCGACCCTCTGGGAAAGAGCGCGTTTATTAGAACAAGACCAGTCGGG
GTTCTGCCCCGTACGATTGGTGATACTGGATAACTTTGTGCAGATCGCACGGCCTCGCGC
CGGCGACGTATCTTTCAAATGTCTGCCCTATCAACTGTCGATGGTACGTGATATGCCTAC
CATGGTTGTAACGGTAACGGGGAATCAGGGTTCGATTCCGGAGAGGGAGCATGAGAAACG
GCTACCACATCC
>HOIR5KG01ANW2W__(reversed) rank=0007080 x=155.0 y=1190.5 length=443
CATGCATGTNTAAGTACATACCTTAACACGGTGAAACTGCGAATGGCTCATTAAATCATA
TGTTATTTCTTAGATCGTACAATCCTACTTGGATAACTGTGGTAATTCTAGAGCTAATAC
ATGCATCAAAGCTCCGACCTCCGGGGAAGAGCGCTTTTATTAGACCAAAACCAATCGTCC
TCTCGGGGGCGTCCCGTTGGTGACTCTGAATAACTTTAAGCTGATCGCATGGCCTCGTGC
CGGCGACGTATCTTTCAAGTGTATGCCCTATCAATTGTCGAAGGTAAGTGACTTGCTTAC
CTTGATGATAACGGGTAGCGGGGAATCAGGGTTCGATTCCGGAGAGGGAGCATGAGAAAC
GGCTACCACATCC
>HOIR5KG01AO5FC__(reversed) rank=0007134 x=169.0 y=1318.0 length=450
CATGCATGTCTAAGTACAAGCCCATATAAGGTGAAACCGCGAATGGCTCATTAAATCAGC
TATGATTCATTGGATCTGTACCCACACTTACTTGGATAACTGTGGTAATTCTAGAGCTAA
TACATGCACCACGTCTCTGACCGCAAGGGAAGAGCGCTTTTATTAGTTCAAAACCGGTCG
GGCCTCGGTCCGTCACCCCAACGTGTTGAATCTGAATAACTTGTCGCTGAGCGCACGGTC
TCTGCACCGGCGCCGCCTCTTTCAAGTGTCTGCCTTATCAGCTTTCGATTGTAGGCTATG
CGCCTACAATGGCTATAACGGGTAACGGGGAATCAGGGTTCGATTCCGGAGAGGGAGCCT
GAGAAACGGCTACCACATCT
>HOIR5KG01BNNR7__(reversed) rank=0007911 x=562.0 y=1685.0 length=450
CATGCATGTCTAAGTACAAGCCCATATAAGGTGAAACCGCGAATGGCTCATTAAATCAGC
TATGATTCATTGGATCTGTACCCACACTTACTTGGATAACTGTGGTAATTCTAGAGCTAA
TACATGCACCACGTCTCTGACCGCAAGGGAAGAGCGCTTTTATTAGTTCAAAACCGGTCG
GGCCTCGGTCCGTCACCCCAACGTGTTGAATCTGAATAACTTGTCGCTGAGCGCACGGTC
TCTGCACCGGCGCCGCCTCTTTCAAGTGTCTGCCTTATCAGCTTTCGATTGTAGGCTATG
CGCCTACAATGGCTATAACGGGTAACGGGGAATCAGGGTTCGATTCCGGAGAGGGAGCCT
GAGAAACGGCTACCACATCT
>HOIR5KG01BLLT8__(reversed) rank=0007982 x=539.0 y=62.0 length=450
CATGCATGTCTAAGTACAAGCCCATATAAGGTGAAACCGCGAATGGCTCATTAAATCAGC
TATGATTCATTGGATCTGTACCCACACTTACTTGGATAACTGTGGTAATTCTAGAGCTAA
TACATGCACCACGTCTCTGACCGCAAGGGAAGAGCGCTTTTATTAGTTCAAAACCGGTCG
GGCCTCGGTCCGTCACCCCAACGTGTTGAATCTGAATAACTTGTCGCTGAGCGCACGGTC
TCTGCACCGGCGCCGCCTCTTTCAAGTGTCTGCCTTATCAGCTTTCGATTGTAGGCTATG
CGCCTACAATGGCTATAACGGGTAACGGGGAATCAGGGTTCGATTCCGGAGAGGGAGCCT
GAGAAACGGCTACCACATCT
>HOIR5KG01BHQV4__(reversed) rank=0008484 x=495.0 y=210.0 length=450
CATGCATGTCTAAGTACAAGCCCATATAAGGTGAAACCGCGAATGGCTCATTAAATCAGC
TATGATTCATTGGATCTGTACCCACACTTACTTGGATAACTGTGGTAATTCTAGAGCTAA
TACATGCACCACGTCTCTGACCGCAAGGGAAGAGCGCTTTTATTAGTTCAAAACCGGTCG
GGCCTCGGTCCGTCACCCCAACGTGTTGAATCTGAATAACTTGTCGCTGAGCGCACGGTC
TCTGCACCGGCGCCGCCTCTTTCAAGTGTCTGCCTTATCAGCTTTCGATTGTAGGCTATG
CGCCTACAATGGCTATAACGGGTAACGGGGAATCAGGGTTCGATTCCGGAGAGGGAGCCT
GAGAAACGGCTACCACATCT
>HOIR5KG01AM74O__(reversed) rank=0009376 x=147.0 y=1622.5 length=450
CATGCATGTCTAAGTACAAGCCCATATAAGGTGAAACCGCGAATGGCTCATTAAATCAGC
TATGATTCATTGGATCTGTACCCACACTTACTTGGATAACTGTGGTAATTCTAGAGCTAA
TACATGCACCACGTCTCTGACCGCAAGGGAAGAGCGCTTTTATTAGTTCAAAACCGGTCG
GGCCTCGGTCCGTCACCCCAACGTGTTGAATCTGAATAACTTGTCGCTGAGCGCACGGTC
TCTGCACCGGCGCCGCCTCTTTCAAGTGTCTGCCTTATCAGCTTTCGATTGTAGGCTATG
CGCCTACAATGGCTATAACGGGTAACGGGGAATCAGGGTTCGATTCCGGAGAGGGAGCCT
GAGAAACGGCTACCACATCT
>HOIR5KG01AITBI__(reversed) rank=0009450 x=97.0 y=604.0 length=450
CATGCATGTCTAAGTACAAGCCCATATAAGGTGAAACCGCGAATGGCTCATTAAATCAGC
TATGATTCATTGGATCTGTACCCACACTTACTTGGATAACTGTGGTAATTCTAGAGCTAA
TACATGCACCACGTCTCTGACCGCAAGGGAAGAGCGCTTTTATTAGTTCAAAACCGGTCG
GGCCTCGGTCCGTCACCCCAACGTGTTGAATCTGAATAACTTGTCGCTGAGCGCACGGTC
TCTGCACCGGCGCCGCCTCTTTCAAGTGTCTGCCTTATCAGCTTTCGATTGTAGGCTATG
CGCCTACAATGGCTATAACGGGTAACGGGGAATCAGGGTTCGATTCCGGAGAGGGAGCCT
GAGAAACGGCTACCACATCT
>HOIR5KG01APRPO__(reversed) rank=0009905 x=176.0 y=1530.0 length=450
CATGCATGTCTAAGTACAAGCCCATATAAGGTGAAACCGCGAATGGCTCATTAAATCAGC
TATGATTCATTGGATCTGTACCCACACTTACTTGGATAACTGTGGTAATTCTAGAGCTAA
TACATGCACCACGTCTCTGACCGCAAGGGAAGAGCGCTTTTATTAGTTCAAAACCGGTCG
GGCCTCGGTCCGTCACCCCAACGTGTTGAATCTGAATAACTTGTCGCTGAGCGCACGGTC
TCTGCACCGGCGCCGCCTCTTTCAAGTGTCTGCCTTATCAGCTTTCGATTGTAGGCTATG
CGCCTACAATGGCTATAACGGGTAACGGGGAATCAGGGTTCGATTCCGGAGAGGGAGCCT
GAGAAACGGCTACCACATCT
>HOIR5KG01BNG34__(reversed) rank=0010415 x=560.0 y=1234.0 length=450
CATGCATGTCTAAGTACAAGCCCATATAAGGTGAAACCGCGAATGGCTCATTAAATCAGC
TATGATTCATTGGATCTGTACCCACACTTACTTGGATAACTGTGGTAATTCTAGAGCTAA
TACATGCACCACGTCTCTGACCGCAAGGGAAGAGCGCTTTTATTAGTTCAAAACCGGTCG
GGCCTCGGTCCGTCACCCCAACGTGTTGAATCTGAATAACTTGTCGCTGAGCGCACGGTC
TCTGCACCGGCGCCGCCTCTTTCAAGTGTCTGCCTTATCAGCTTTCGATTGTAGGCTATG
CGCCTACAATGGCTATAACGGGTAACGGGGAATCAGGGTTCGATTCCGGAGAGGGAGCCT
GAGAAACGGCTACCACATCT
>HOIR5KG01AFBQE__(reversed) rank=0010791 x=57.5 y=1684.0 length=450
CATGCATGTCTAAGTACAAGCCCATATAAGGTGAAACCGCGAATGGCTCATTAAATCAGC
TATGATTCATTGGATCTGTACCCACACTTACTTGGATAACTGTGGTAATTCTAGAGCTAA
TACATGCACCACGTCTCTGACCGCAAGGGAAGAGCGCTTTTATTAGTTCAAAACCGGTCG
GGCCTCGGTCCGTCACCCCAACGTGTTGAATCTGAATAACTTGTCGCTGAGCGCACGGTC
TCTGCACCGGCGCCGCCTCTTTCAAGTGTCTGCCTTATCAGCTTTCGATTGTAGGCTATG
CGCCTACAATGGCTATAACGGGTAACGGGGAATCAGGGTTCGATTCCGGAGAGGGAGCCT
GAGAAACGGCTACCACATCT
>HOIR5KG01BN0N9__(reversed) rank=0011243 x=566.0 y=2007.0 length=450
CATGCATGTCTAAGTACAAGCCCATATAAGGTGAAACCGCGAATGGCTCATTAAATCAGC
TATGATTCATTGGATCTGTACCCACACTTACTTGGATAACTGTGGTAATTCTAGAGCTAA
TACATGCACCACGTCTCTGACCGCAAGGGAAGAGCGCTTTTATTAGTTCAAAACCGGTCG
GGCCTCGGTCCGTCACCCCAACGTGTTGAATCTGAATAACTTGTCGCTGAGCGCACGGTC
TCTGCACCGGCGCCGCCTCTTTCAAGTGTCTGCCTTATCAGCTTTCGATTGTAGGCTATG
CGCCTACAATGGCTATAACGGGTAACGGGGAATCAGGGTTCGATTCCGGAGAGGGAGCCT
GAGAAACGGCTACCACATCT
>HOIR5KG01BVC9P__(reversed) rank=0011585 x=650.0 y=859.0 length=450
CATGCATGTCTAAGTACAAGCCCATATAAGGTGAAACCGCGAATGGCTCATTAAATCAGC
TATGATTCATTGGATCTGTACCCACACTTACTTGGATAACTGTGGTAATTCTAGAGCTAA
TACATGCACCACGTCTCTGACCGCAAGGGAAGAGCGCTTTTATTAGTTCAAAACCGGTCG
GGCCTCGGTCCGTCACCCCAACGTGTTGAATCTGAATAACTTGTCGCTGAGCGCACGGTC
TCTGCACCGGCGCCGCCTCTTTCAAGTGTCTGCCTTATCAGCTTTCGATTGTAGGCTATG
CGCCTACAATGGCTATAACGGGTAACGGGGAATCAGGGTTCGATTCCGGAGAGGGAGCCT
GAGAAACGGCTACCACATCT
>HOIR5KG01BHNPM__(reversed) rank=0012765 x=494.0 y=184.0 length=450
CATGCATGTCTAAGTACAAGCCCATATAAGGTGAAACCGCGAATGGCTCATTAAATCAGC
TATGATTCATTGGATCTGTACCCACACTTACTTGGATAACTGTGGTAATTCTAGAGCTAA
TACATGCACCACGTCTCTGACCGCAAGGGAAGAGCGCTTTTATTAGTTCAAAACCGGTCG
GGCCTCGGTCCGTCACCCCAACGTGTTGAATCTGAATAACTTGTCGCTGAGCGCACGGTC
TCTGCACCGGCGCCGCCTCTTTCAAGTGTCTGCCTTATCAGCTTTCGATTGTAGGCTATG
CGCCTACAATGGCTATAACGGGTAACGGGGAATCAGGGTTCGATTCCGGAGAGGGAGCCT
GAGAAACGGCTACCACATCT
>HOIR5KG01AY2KU__(reversed) rank=0012886 x=282.0 y=1340.5 length=450
CATGCATGTCTAAGTACAAGCCCATATAAGGTGAAACCGCGAATGGCTCATTAAATCAGC
TATGATTCATTGGATCTGTACCCACACTTACTTGGATAACTGTGGTAATTCTAGAGCTAA
TACATGCACCACGTCTCTGACCGCAAGGGAAGAGCGCTTTTATTAGTTCAAAACCGGTCG
GGCCTCGGTCCGTCACCCCAACGTGTTGAATCTGAATAACTTGTCGCTGAGCGCACGGTC
TCTGCACCGGCGCCGCCTCTTTCAAGTGTCTGCCTTATCAGCTTTCGATTGTAGGCTATG
CGCCTACAATGGCTATAACGGGTAACGGGGAATCAGGGTTCGATTCCGGAGAGGGAGCCT
GAGAAACGGCTACCACATCT
>HOIR5KG01ATGO7__(reversed) rank=0013131 x=218.0 y=1849.5 length=450
CATGCATGTCTAAGTACAAGCCCATATAAGGTGAAACCGCGAATGGCTCATTAAATCAGC
TATGATTCATTGGATCTGTACCCACACTTACTTGGATAACTGTGGTAATTCTAGAGCTAA
TACATGCACCACGTCTCTGACCGCAAGGGAAGAGCGCTTTTATTAGTTCAAAACCGGTCG
GGCCTCGGTCCGTCACCCCAACGTGTTGAATCTGAATAACTTGTCGCTGAGCGCACGGTC
TCTGCACCGGCGCCGCCTCTTTCAAGTGTCTGCCTTATCAGCTTTCGATTGTAGGCTATG
CGCCTACAATGGCTATAACGGGTAACGGGGAATCAGGGTTCGATTCCGGAGAGGGAGCCT
GAGAAACGGCTACCACATCT
>HOIR5KG01BZID9__(reversed) rank=0014760 x=697.0 y=1615.0 length=450
CATGCATGTCTAAGTACAAGCCCATATAAGGTGAAACCGCGAATGGCTCATTAAATCAGC
TATGATTCATTGGATCTGTACCCACACTTACTTGGATAACTGTGGTAATTCTAGAGCTAA
TACATGCACCACGTCTCTGACCGCAAGGGAAGAGCGCTTTTATTAGTTCAAAACCGGTCG
GGCCTCGGTCCGTCACCCCAACGTGTTGAATCTGAATAACTTGTCGCTGAGCGCACGGTC
TCTGCACCGGCGCCGCCTCTTTCAAGTGTCTGCCTTATCAGCTTTCGATTGTAGGCTATG
CGCCTACAATGGCTATAACGGGTAACGGGGAATCAGGGTTCGATTCCGGAGAGGGAGCCT
GAGAAACGGCTACCACATCT
>HOIR5KG01AAZ0P__(reversed) rank=0014842 x=8.0 y=583.0 length=450
CATGCATGTCTAAGTACAAGCCCATATAAGGTGAAACCGCGAATGGCTCATTAAATCAGC
TATGATTCATTGGATCTGTACCCACACTTACTTGGATAACTGTGGTAATTCTAGAGCTAA
TACATGCACCACGTCTCTGACCGCAAGGGAAGAGCGCTTTTATTAGTTCAAAACCGGTCG
GGCCTCGGTCCGTCACCCCAACGTGTTGAATCTGAATAACTTGTCGCTGAGCGCACGGTC
TCTGCACCGGCGCCGCCTCTTTCAAGTGTCTGCCTTATCAGCTTTCGATTGTAGGCTATG
CGCCTACAATGGCTATAACGGGTAACGGGGAATCAGGGTTCGATTCCGGAGAGGGAGCCT
GAGAAACGGCTACCACATCT
>HOIR5KG01BZX5J__(reversed) rank=0014973 x=702.5 y=1557.5 length=450
CATGCATGTCTAAGTACAAGCCCATATAAGGTGAAACCGCGAATGGCTCATTAAATCAGC
TATGATTCATTGGATCTGTACCCACACTTACTTGGATAACTGTGGTAATTCTAGAGCTAA
TACATGCACCACGTCTCTGACCGCAAGGGAAGAGCGCTTTTATTAGTTCAAAACCGGTCG
GGCCTCGGTCCGTCACCCCAACGTGTTGAATCTGAATAACTTGTCGCTGAGCGCACGGTC
TCTGCACCGGCGCCGCCTCTTTCAAGTGTCTGCCTTATCAGCTTTCGATTGTAGGCTATG
CGCCTACAATGGCTATAACGGGTAACGGGGAATCAGGGTTCGATTCCGGAGAGGGAGCCT
GAGAAACGGCTACCACATCT
>HOIR5KG01BT07X__(reversed) rank=0014978 x=635.0 y=27.0 length=450
CATGCATGTCTAAGTACAAGCCCATATAAGGTGAAACCGCGAATGGCTCATTAAATCAGC
TATGATTCATTGGATCTGTACCCACACTTACTTGGATAACTGTGGTAATTCTAGAGCTAA
TACATGCACCACGTCTCTGACCGCAAGGGAAGAGCGCTTTTATTAGTTCAAAACCGGTCG
GGCCTCGGTCCGTCACCCCAACGTGTTGAATCTGAATAACTTGTCGCTGAGCGCACGGTC
TCTGCACCGGCGCCGCCTCTTTCAAGTGTCTGCCTTATCAGCTTTCGATTGTAGGCTATG
CGCCTACAATGGCTATAACGGGTAACGGGGAATCAGGGTTCGATTCCGGAGAGGGAGCCT
GAGAAACGGCTACCACATCT
>HOIR5KG01AVNIX__(reversed) rank=0016636 x=243.5 y=1607.5 length=450
CATGCATGTCTAAGTACAAGCCCATATAAGGTGAAACCGCGAATGGCTCATTAAATCAGC
TATGATTCATTGGATCTGTACCCACACTTACTTGGATAACTGTGGTAATTCTAGAGCTAA
TACATGCACCACGTCTCTGACCGCAAGGGAAGAGCGCTTTTATTAGTTCAAAACCGGTCG
GGCCTCGGTCCGTCACCCCAACGTGTTGAATCTGAATAACTTGTCGCTGAGCGCACGGTC
TCTGCACCGGCGCCGCCTCTTTCAAGTGTCTGCCTTATCAGCTTTCGATTGTAGGCTATG
CGCCTACAATGGCTATAACGGGTAACGGGGAATCAGGGTTCGATTCCGGAGAGGGAGCCT
GAGAAACGGCTACCACATCT
>HOIR5KG01A821S__(reversed) rank=0016717 x=396.0 y=1566.0 length=450
CATGCATGTCTAAGTACAAGCCCATATAAGGTGAAACCGCGAATGGCTCATTAAATCAGC
TATGATTCATTGGATCTGTACCCACACTTACTTGGATAACTGTGGTAATTCTAGAGCTAA
TACATGCACCACGTCTCTGACCGCAAGGGAAGAGCGCTTTTATTAGTTCAAAACCGGTCG
GGCCTCGGTCCGTCACCCCAACGTGTTGAATCTGAATAACTTGTCGCTGAGCGCACGGTC
TCTGCACCGGCGCCGCCTCTTTCAAGTGTCTGCCTTATCAGCTTTCGATTGTAGGCTATG
CGCCTACAATGGCTATAACGGGTAACGGGGAATCAGGGTTCGATTCCGGAGAGGGAGCCT
GAGAAACGGCTACCACATCT
>HOIR5KG01A5GLS__(reversed) rank=0017401 x=355.5 y=446.0 length=450
CATGCATGTCTAAGTACAAGCCCATATAAGGTGAAACCGCGAATGGCTCATTAAATCAGC
TATGATTCATTGGATCTGTACCCACACTTACTTGGATAACTGTGGTAATTCTAGAGCTAA
TACATGCACCACGTCTCTGACCGCAAGGGAAGAGCGCTTTTATTAGTTCAAAACCGGTCG
GGCCTCGGTCCGTCACCCCAACGTGTTGAATCTGAATAACTTGTCGCTGAGCGCACGGTC
TCTGCACCGGCGCCGCCTCTTTCAAGTGTCTGCCTTATCAGCTTTCGATTGTAGGCTATG
CGCCTACAATGGCTATAACGGGTAACGGGGAATCAGGGTTCGATTCCGGAGAGGGAGCCT
GAGAAACGGCTACCACATCT
>HOIR5KG01AR1AZ__(reversed) rank=0017605 x=202.0 y=777.0 length=450
CATGCATGTCTAAGTACAAGCCCATATAAGGTGAAACCGCGAATGGCTCATTAAATCAGC
TATGATTCATTGGATCTGTACCCACACTTACTTGGATAACTGTGGTAATTCTAGAGCTAA
TACATGCACCACGTCTCTGACCGCAAGGGAAGAGCGCTTTTATTAGTTCAAAACCGGTCG
GGCCTCGGTCCGTCACCCCAACGTGTTGAATCTGAATAACTTGTCGCTGAGCGCACGGTC
TCTGCACCGGCGCCGCCTCTTTCAAGTGTCTGCCTTATCAGCTTTCGATTGTAGGCTATG
CGCCTACAATGGCTATAACGGGTAACGGGGAATCAGGGTTCGATTCCGGAGAGGGAGCCT
GAGAAACGGCTACCACATCT
>HOIR5KG01AXN6U__(reversed) rank=0017935 x=266.5 y=1572.0 length=450
CATGCATGTCTAAGTACAAGCCCATATAAGGTGAAACCGCGAATGGCTCATTAAATCAGC
TATGATTCATTGGATCTGTACCCACACTTACTTGGATAACTGTGGTAATTCTAGAGCTAA
TACATGCACCACGTCTCTGACCGCAAGGGAAGAGCGCTTTTATTAGTTCAAAACCGGTCG
GGCCTCGGTCCGTCACCCCAACGTGTTGAATCTGAATAACTTGTCGCTGAGCGCACGGTC
TCTGCACCGGCGCCGCCTCTTTCAAGTGTCTGCCTTATCAGCTTTCGATTGTAGGCTATG
CGCCTACAATGGCTATAACGGGTAACGGGGAATCAGGGTTCGATTCCGGAGAGGGAGCCT
GAGAAACGGCTACCACATCT
>HOIR5KG01AE4AT__(reversed) rank=0018327 x=55.0 y=243.0 length=450
CATGCATGTCTAAGTACAAGCCCATATAAGGTGAAACCGCGAATGGCTCATTAAATCAGC
TATGATTCATTGGATCTGTACCCACACTTACTTGGATAACTGTGGTAATTCTAGAGCTAA
TACATGCACCACGTCTCTGACCGCAAGGGAAGAGCGCTTTTATTAGTTCAAAACCGGTCG
GGCCTCGGTCCGTCACCCCAACGTGTTGAATCTGAATAACTTGTCGCTGAGCGCACGGTC
TCTGCACCGGCGCCGCCTCTTTCAAGTGTCTGCCTTATCAGCTTTCGATTGTAGGCTATG
CGCCTACAATGGCTATAACGGGTAACGGGGAATCAGGGTTCGATTCCGGAGAGGGAGCCT
GAGAAACGGCTACCACATCT
>HOIR5KG01AOR58__(reversed) rank=0018340 x=165.5 y=526.0 length=450
CATGCATGTCTAAGTACAAGCCCATATAAGGTGAAACCGCGAATGGCTCATTAAATCAGC
TATGATTCATTGGATCTGTACCCACACTTACTTGGATAACTGTGGTAATTCTAGAGCTAA
TACATGCACCACGTCTCTGACCGCAAGGGAAGAGCGCTTTTATTAGTTCAAAACCGGTCG
GGCCTCGGTCCGTCACCCCAACGTGTTGAATCTGAATAACTTGTCGCTGAGCGCACGGTC
TCTGCACCGGCGCCGCCTCTTTCAAGTGTCTGCCTTATCAGCTTTCGATTGTAGGCTATG
CGCCTACAATGGCTATAACGGGTAACGGGGAATCAGGGTTCGATTCCGGAGAGGGAGCCT
GAGAAACGGCTACCACATCT
>HOIR5KG01AEIEA__(reversed) rank=0018507 x=48.5 y=528.0 length=450
CATGCATGTCTAAGTACAAGCCCATATAAGGTGAAACCGCGAATGGCTCATTAAATCAGC
TATGATTCATTGGATCTGTACCCACACTTACTTGGATAACTGTGGTAATTCTAGAGCTAA
TACATGCACCACGTCTCTGACCGCAAGGGAAGAGCGCTTTTATTAGTTCAAAACCGGTCG
GGCCTCGGTCCGTCACCCCAACGTGTTGAATCTGAATAACTTGTCGCTGAGCGCACGGTC
TCTGCACCGGCGCCGCCTCTTTCAAGTGTCTGCCTTATCAGCTTTCGATTGTAGGCTATG
CGCCTACAATGGCTATAACGGGTAACGGGGAATCAGGGTTCGATTCCGGAGAGGGAGCCT
GAGAAACGGCTACCACATCT
>HOIR5KG01BQYSS__(reversed) rank=0018975 x=600.0 y=282.0 length=450
CATGCATGTCTAAGTACAAGCCCATATAAGGTGAAACCGCGAATGGCTCATTAAATCAGC
TATGATTCATTGGATCTGTACCCACACTTACTTGGATAACTGTGGTAATTCTAGAGCTAA
TACATGCACCACGTCTCTGACCGCAAGGGAAGAGCGCTTTTATTAGTTCAAAACCGGTCG
GGCCTCGGTCCGTCACCCCAACGTGTTGAATCTGAATAACTTGTCGCTGAGCGCACGGTC
TCTGCACCGGCGCCGCCTCTTTCAAGTGTCTGCCTTATCAGCTTTCGATTGTAGGCTATG
CGCCTACAATGGCTATAACGGGTAACGGGGAATCAGGGTTCGATTCCGGAGAGGGAGCCT
GAGAAACGGCTACCACATCT
>HOIR5KG01AE4FS__(reversed) rank=0019204 x=55.0 y=422.0 length=450
CATGCATGTCTAAGTACAAGCCCATATAAGGTGAAACCGCGAATGGCTCATTAAATCAGC
TATGATTCATTGGATCTGTACCCACACTTACTTGGATAACTGTGGTAATTCTAGAGCTAA
TACATGCACCACGTCTCTGACCGCAAGGGAAGAGCGCTTTTATTAGTTCAAAACCGGTCG
GGCCTCGGTCCGTCACCCCAACGTGTTGAATCTGAATAACTTGTCGCTGAGCGCACGGTC
TCTGCACCGGCGCCGCCTCTTTCAAGTGTCTGCCTTATCAGCTTTCGATTGTAGGCTATG
CGCCTACAATGGCTATAACGGGTAACGGGGAATCAGGGTTCGATTCCGGAGAGGGAGCCT
GAGAAACGGCTACCACATCT
>HOIR5KG01AJ1N0__(reversed) rank=0019812 x=111.0 y=734.0 length=450
CATGCATGTCTAAGTACAAGCCCATATAAGGTGAAACCGCGAATGGCTCATTAAATCAGC
TATGATTCATTGGATCTGTACCCACACTTACTTGGATAACTGTGGTAATTCTAGAGCTAA
TACATGCACCACGTCTCTGACCGCAAGGGAAGAGCGCTTTTATTAGTTCAAAACCGGTCG
GGCCTCGGTCCGTCACCCCAACGTGTTGAATCTGAATAACTTGTCGCTGAGCGCACGGTC
TCTGCACCGGCGCCGCCTCTTTCAAGTGTCTGCCTTATCAGCTTTCGATTGTAGGCTATG
CGCCTACAATGGCTATAACGGGTAACGGGGAATCAGGGTTCGATTCCGGAGAGGGAGCCT
GAGAAACGGCTACCACATCT
>HOIR5KG01AJPTH__(reversed) rank=0019980 x=107.0 y=1763.0 length=450
CATGCATGTCTAAGTACAAGCCCATATAAGGTGAAACCGCGAATGGCTCATTAAATCAGC
TATGATTCATTGGATCTGTACCCACACTTACTTGGATAACTGTGGTAATTCTAGAGCTAA
TACATGCACCACGTCTCTGACCGCAAGGGAAGAGCGCTTTTATTAGTTCAAAACCGGTCG
GGCCTCGGTCCGTCACCCCAACGTGTTGAATCTGAATAACTTGTCGCTGAGCGCACGGTC
TCTGCACCGGCGCCGCCTCTTTCAAGTGTCTGCCTTATCAGCTTTCGATTGTAGGCTATG
CGCCTACAATGGCTATAACGGGTAACGGGGAATCAGGGTTCGATTCCGGAGAGGGAGCCT
GAGAAACGGCTACCACATCT
>HOIR5KG01A14IA__(reversed) rank=0007296 x=317.0 y=448.0 length=443
CATGCATGTCTAAGTACATACCTTAACACGGTGAAACTGCGAATGGCTCATTAAATCATA
TGTTATTTCTTAGATCGTACAATCCTACTTGGATAACTGTGGTAATTCTAGAGCTAATAC
ATGCATCAAAGCTCCGACCTCCGGGGAAGAGCGCTTTTATTAGACCAAAACCAATCGTCC
TCTCGGGGGCGTCCCGTTGGTGACTCTGAATAACTTTAAGCTGATCGCATGGCCTCGTGC
CGGCGACGTATCTTTCAAGTGTATGCCCTATCAATTGTCGAAGGTAAGTGACTTGCTTAC
CTTGATGATAACGGGTAGCGGGGAATCAGGGTTCGATTCCGGAGAGGGAGCATGAGAAAC
GGCTACCACATCC
>HOIR5KG01A0DF0__(reversed) rank=0008602 x=297.0 y=638.0 length=443
CATGCATGTCTAAGTACATACCTTAACACGGTGAAACTGCGAATGGCTCATTAAATCATA
TGTTATTTCTTAGATCGTACAATCCTACTTGGATAACTGTGGTAATTCTAGAGCTAATAC
ATGCATCAAAGCTCCGACCTCCGGGGAAGAGCGCTTTTATTAGACCAAAACCAATCGTCC
TCTCGGGGGCGTCCCGTTGGTGACTCTGAATAACTTTAAGCTGATCGCATGGCCTCGTGC
CGGCGACGTATCTTTCAAGTGTATGCCCTATCAATTGTCGAAGGTAAGTGACTTGCTTAC
CTTGATGATAACGGGTAGCGGGGAATCAGGGTTCGATTCCGGAGAGGGAGCATGAGAAAC
GGCTACCACATCC
>HOIR5KG01AHR1Q__(reversed) rank=0010108 x=85.5 y=1452.0 length=443
CATGCATGTCTAAGTACATACCTTAACACGGTGAAACTGCGAATGGCTCATTAAATCATA
TGTTATTTCTTAGATCGTACAATCCTACTTGGATAACTGTGGTAATTCTAGAGCTAATAC
ATGCATCAAAGCTCCGACCTCCGGGGAAGAGCGCTTTTATTAGACCAAAACCAATCGTCC
TCTCGGGGGCGTCCCGTTGGTGACTCTGAATAACTTTAAGCTGATCGCATGGCCTCGTGC
CGGCGACGTATCTTTCAAGTGTATGCCCTATCAATTGTCGAAGGTAAGTGACTTGCTTAC
CTTGATGATAACGGGTAGCGGGGAATCAGGGTTCGATTCCGGAGAGGGAGCATGAGAAAC
GGCTACCACATCC
>HOIR5KG01ARYZL__(reversed) rank=0011597 x=201.0 y=1871.0 length=443
CATGCATGTCTAAGTACATACCTTAACACGGTGAAACTGCGAATGGCTCATTAAATCATA
TGTTATTTCTTAGATCGTACAATCCTACTTGGATAACTGTGGTAATTCTAGAGCTAATAC
ATGCATCAAAGCTCCGACCTCCGGGGAAGAGCGCTTTTATTAGACCAAAACCAATCGTCC
TCTCGGGGGCGTCCCGTTGGTGACTCTGAATAACTTTAAGCTGATCGCATGGCCTCGTGC
CGGCGACGTATCTTTCAAGTGTATGCCCTATCAATTGTCGAAGGTAAGTGACTTGCTTAC
CTTGATGATAACGGGTAGCGGGGAATCAGGGTTCGATTCCGGAGAGGGAGCATGAGAAAC
GGCTACCACATCC
>HOIR5KG01BJI3W__(reversed) rank=0011877 x=515.5 y=1514.5 length=443
CATGCATGTCTAAGTACATACCTTAACACGGTGAAACTGCGAATGGCTCATTAAATCATA
TGTTATTTCTTAGATCGTACAATCCTACTTGGATAACTGTGGTAATTCTAGAGCTAATAC
ATGCATCAAAGCTCCGACCTCCGGGGAAGAGCGCTTTTATTAGACCAAAACCAATCGTCC
TCTCGGGGGCGTCCCGTTGGTGACTCTGAATAACTTTAAGCTGATCGCATGGCCTCGTGC
CGGCGACGTATCTTTCAAGTGTATGCCCTATCAATTGTCGAAGGTAAGTGACTTGCTTAC
CTTGATGATAACGGGTAGCGGGGAATCAGGGTTCGATTCCGGAGAGGGAGCATGAGAAAC
GGCTACCACATCC
>HOIR5KG01ANRAC__(reversed) rank=0013703 x=153.0 y=1874.5 length=443
CATGCATGTCTAAGTACATACCTTAACACGGTGAAACTGCGAATGGCTCATTAAATCATA
TGTTATTTCTTAGATCGTACAATCCTACTTGGATAACTGTGGTAATTCTAGAGCTAATAC
ATGCATCAAAGCTCCGACCTCCGGGGAAGAGCGCTTTTATTAGACCAAAACCAATCGTCC
TCTCGGGGGCGTCCCGTTGGTGACTCTGAATAACTTTAAGCTGATCGCATGGCCTCGTGC
CGGCGACGTATCTTTCAAGTGTATGCCCTATCAATTGTCGAAGGTAAGTGACTTGCTTAC
CTTGATGATAACGGGTAGCGGGGAATCAGGGTTCGATTCCGGAGAGGGAGCATGAGAAAC
GGCTACCACATCC
>HOIR5KG01BOK80__(reversed) rank=0014464 x=573.0 y=2.0 length=443
CATGCATGTCTAAGTACATACCTTAACACGGTGAAACTGCGAATGGCTCATTAAATCATA
TGTTATTTCTTAGATCGTACAATCCTACTTGGATAACTGTGGTAATTCTAGAGCTAATAC
ATGCATCAAAGCTCCGACCTCCGGGGAAGAGCGCTTTTATTAGACCAAAACCAATCGTCC
TCTCGGGGGCGTCCCGTTGGTGACTCTGAATAACTTTAAGCTGATCGCATGGCCTCGTGC
CGGCGACGTATCTTTCAAGTGTATGCCCTATCAATTGTCGAAGGTAAGTGACTTGCTTAC
CTTGATGATAACGGGTAGCGGGGAATCAGGGTTCGATTCCGGAGAGGGAGCATGAGAAAC
GGCTACCACATCC
>HOIR5KG01ABVJ6__(reversed) rank=0016182 x=18.0 y=500.0 length=443
CATGCATGTCTAAGTACATACCTTAACACGGTGAAACTGCGAATGGCTCATTAAATCATA
TGTTATTTCTTAGATCGTACAATCCTACTTGGATAACTGTGGTAATTCTAGAGCTAATAC
ATGCATCAAAGCTCCGACCTCCGGGGAAGAGCGCTTTTATTAGACCAAAACCAATCGTCC
TCTCGGGGGCGTCCCGTTGGTGACTCTGAATAACTTTAAGCTGATCGCATGGCCTCGTGC
CGGCGACGTATCTTTCAAGTGTATGCCCTATCAATTGTCGAAGGTAAGTGACTTGCTTAC
CTTGATGATAACGGGTAGCGGGGAATCAGGGTTCGATTCCGGAGAGGGAGCATGAGAAAC
GGCTACCACATCC
>HOIR5KG01APRXI__(reversed) rank=0016606 x=176.5 y=1812.0 length=443
CATGCATGTCTAAGTACATACCTTAACACGGTGAAACTGCGAATGGCTCATTAAATCATA
TGTTATTTCTTAGATCGTACAATCCTACTTGGATAACTGTGGTAATTCTAGAGCTAATAC
ATGCATCAAAGCTCCGACCTCCGGGGAAGAGCGCTTTTATTAGACCAAAACCAATCGTCC
TCTCGGGGGCGTCCCGTTGGTGACTCTGAATAACTTTAAGCTGATCGCATGGCCTCGTGC
CGGCGACGTATCTTTCAAGTGTATGCCCTATCAATTGTCGAAGGTAAGTGACTTGCTTAC
CTTGATGATAACGGGTAGCGGGGAATCAGGGTTCGATTCCGGAGAGGGAGCATGAGAAAC
GGCTACCACATCC
>HOIR5KG01AFQ6H__(reversed) rank=0017874 x=62.0 y=1223.0 length=443
CATGCATGTCTAAGTACATACCTTAACACGGTGAAACTGCGAATGGCTCATTAAATCATA
TGTTATTTCTTAGATCGTACAATCCTACTTGGATAACTGTGGTAATTCTAGAGCTAATAC
ATGCATCAAAGCTCCGACCTCCGGGGAAGAGCGCTTTTATTAGACCAAAACCAATCGTCC
TCTCGGGGGCGTCCCGTTGGTGACTCTGAATAACTTTAAGCTGATCGCATGGCCTCGTGC
CGGCGACGTATCTTTCAAGTGTATGCCCTATCAATTGTCGAAGGTAAGTGACTTGCTTAC
CTTGATGATAACGGGTAGCGGGGAATCAGGGTTCGATTCCGGAGAGGGAGCATGAGAAAC
GGCTACCACATCC
>HOIR5KG01A09GH__(reversed) rank=0018045 x=307.0 y=1167.0 length=443
CATGCATGTCTAAGTACATACCTTAACACGGTGAAACTGCGAATGGCTCATTAAATCATA
TGTTATTTCTTAGATCGTACAATCCTACTTGGATAACTGTGGTAATTCTAGAGCTAATAC
ATGCATCAAAGCTCCGACCTCCGGGGAAGAGCGCTTTTATTAGACCAAAACCAATCGTCC
TCTCGGGGGCGTCCCGTTGGTGACTCTGAATAACTTTAAGCTGATCGCATGGCCTCGTGC
CGGCGACGTATCTTTCAAGTGTATGCCCTATCAATTGTCGAAGGTAAGTGACTTGCTTAC
CTTGATGATAACGGGTAGCGGGGAATCAGGGTTCGATTCCGGAGAGGGAGCATGAGAAAC
GGCTACCACATCC
>HOIR5KG01BNKR4__(reversed) rank=0018265 x=561.0 y=1890.0 length=443
CATGCATGTCTAAGTACATACCTTAACACGGTGAAACTGCGAATGGCTCATTAAATCATA
TGTTATTTCTTAGATCGTACAATCCTACTTGGATAACTGTGGTAATTCTAGAGCTAATAC
ATGCATCAAAGCTCCGACCTCCGGGGAAGAGCGCTTTTATTAGACCAAAACCAATCGTCC
TCTCGGGGGCGTCCCGTTGGTGACTCTGAATAACTTTAAGCTGATCGCATGGCCTCGTGC
CGGCGACGTATCTTTCAAGTGTATGCCCTATCAATTGTCGAAGGTAAGTGACTTGCTTAC
CTTGATGATAACGGGTAGCGGGGAATCAGGGTTCGATTCCGGAGAGGGAGCATGAGAAAC
GGCTACCACATCC
>HOIR5KG01AGDPS__(reversed) rank=0018450 x=69.5 y=1758.0 length=443
CATGCATGTCTAAGTACATACCTTAACACGGTGAAACTGCGAATGGCTCATTAAATCATA
TGTTATTTCTTAGATCGTACAATCCTACTTGGATAACTGTGGTAATTCTAGAGCTAATAC
ATGCATCAAAGCTCCGACCTCCGGGGAAGAGCGCTTTTATTAGACCAAAACCAATCGTCC
TCTCGGGGGCGTCCCGTTGGTGACTCTGAATAACTTTAAGCTGATCGCATGGCCTCGTGC
CGGCGACGTATCTTTCAAGTGTATGCCCTATCAATTGTCGAAGGTAAGTGACTTGCTTAC
CTTGATGATAACGGGTAGCGGGGAATCAGGGTTCGATTCCGGAGAGGGAGCATGAGAAAC
GGCTACCACATCC
>HOIR5KG01A0ATV__(reversed) rank=0019749 x=296.0 y=1345.5 length=443
CATGCATGTCTAAGTACATACCTTAACACGGTGAAACTGCGAATGGCTCATTAAATCATA
TGTTATTTCTTAGATCGTACAATCCTACTTGGATAACTGTGGTAATTCTAGAGCTAATAC
ATGCATCAAAGCTCCGACCTCCGGGGAAGAGCGCTTTTATTAGACCAAAACCAATCGTCC
TCTCGGGGGCGTCCCGTTGGTGACTCTGAATAACTTTAAGCTGATCGCATGGCCTCGTGC
CGGCGACGTATCTTTCAAGTGTATGCCCTATCAATTGTCGAAGGTAAGTGACTTGCTTAC
CTTGATGATAACGGGTAGCGGGGAATCAGGGTTCGATTCCGGAGAGGGAGCATGAGAAAC
GGCTACCACATCC
>HOIR5KG01AM1IJ__(reversed) rank=0019944 x=145.0 y=1241.0 length=443
CATGCATGTCTAAGTACATACCTTAACACGGTGAAACTGCGAATGGCTCATTAAATCATA
TGTTATTTCTTAGATCGTACAATCCTACTTGGATAACTGTGGTAATTCTAGAGCTAATAC
ATGCATCAAAGCTCCGACCTCCGGGGAAGAGCGCTTTTATTAGACCAAAACCAATCGTCC
TCTCGGGGGCGTCCCGTTGGTGACTCTGAATAACTTTAAGCTGATCGCATGGCCTCGTGC
CGGCGACGTATCTTTCAAGTGTATGCCCTATCAATTGTCGAAGGTAAGTGACTTGCTTAC
CTTGATGATAACGGGTAGCGGGGAATCAGGGTTCGATTCCGGAGAGGGAGCATGAGAAAC
GGCTACCACATCC
>HOIR5KG01BAD03__(reversed) rank=0007411 x=411.0 y=1013.5 length=440
CATGCAAGTCTAAGTACGAGCTCTCGTACAGCGAAACTGCGAATGGCTCATTAAATCAGT
TATGGTTCATTTGATCGTATGGTTTACTTGGATAACTGTGGTAATTCTAGAGCTAATACA
TGCAAACAGCGCCGACTTCGCGGGAGGCGTGCTTTTATCAGACCAAAAACCGACCGCGGC
TCCGGCCGCGTTCGACTGGTGACTCTGGATAACCTGGCGGATCGCACGGTCTAGCACCGG
CGACGGATCATTCAAGTGTCTGCCCTATCAACTTTCGTCGGTACGGTATTCGCCTACCGA
GGTTCTTACGGGTAACGGGGAATCAGGGTTCGATTCCGGAGAGGGAGCCTGAGAAACGGC
TACCACATCC
>HOIR5KG01A7RZP__(reversed) rank=0007432 x=381.0 y=2019.5 length=440
CATGCAAGTCTAAGTACGAGCTCTCGTACAGCGAAACTGCGAATGGCTCATTAAATCAGT
TATGGTTCATTTGATCGTATGGTTTACTTGGATAACTGTGGTAATTCTAGAGCTAATACA
TGCAAACAGCGCCGACTTCGCGGGAGGCGTGCTTTTATCAGACCAAAAACCGACCGCGGC
TCCGGCCGCGTTCGACTGGTGACTCTGGATAACCTGGCGGATCGCACGGTCTAGCACCGG
CGACGGATCATTCAAGTGTCTGCCCTATCAACTTTCGTCGGTACGGTATTCGCCTACCGA
GGTTCTTACGGGTAACGGGGAATCAGGGTTCGATTCCGGAGAGGGAGCCTGAGAAACGGC
TACCACATCC
>HOIR5KG01AEV0I__(reversed) rank=0007896 x=52.5 y=1792.5 length=440
CATGCAAGTCTAAGTACGAGCTCTCGTACAGCGAAACTGCGAATGGCTCATTAAATCAGT
TATGGTTCATTTGATCGTATGGTTTACTTGGATAACTGTGGTAATTCTAGAGCTAATACA
TGCAAACAGCGCCGACTTCGCGGGAGGCGTGCTTTTATCAGACCAAAAACCGACCGCGGC
TCCGGCCGCGTTCGACTGGTGACTCTGGATAACCTGGCGGATCGCACGGTCTAGCACCGG
CGACGGATCATTCAAGTGTCTGCCCTATCAACTTTCGTCGGTACGGTATTCGCCTACCGA
GGTTCTTACGGGTAACGGGGAATCAGGGTTCGATTCCGGAGAGGGAGCCTGAGAAACGGC
TACCACATCC
>HOIR5KG01AIQZ6__(reversed) rank=0008317 x=96.5 y=1700.0 length=440
CATGCAAGTCTAAGTACGAGCTCTCGTACAGCGAAACTGCGAATGGCTCATTAAATCAGT
TATGGTTCATTTGATCGTATGGTTTACTTGGATAACTGTGGTAATTCTAGAGCTAATACA
TGCAAACAGCGCCGACTTCGCGGGAGGCGTGCTTTTATCAGACCAAAAACCGACCGCGGC
TCCGGCCGCGTTCGACTGGTGACTCTGGATAACCTGGCGGATCGCACGGTCTAGCACCGG
CGACGGATCATTCAAGTGTCTGCCCTATCAACTTTCGTCGGTACGGTATTCGCCTACCGA
GGTTCTTACGGGTAACGGGGAATCAGGGTTCGATTCCGGAGAGGGAGCCTGAGAAACGGC
TACCACATCC
>HOIR5KG01A7EEI__(reversed) rank=0008469 x=377.5 y=792.0 length=440
CATGCAAGTCTAAGTACGAGCTCTCGTACAGCGAAACTGCGAATGGCTCATTAAATCAGT
TATGGTTCATTTGATCGTATGGTTTACTTGGATAACTGTGGTAATTCTAGAGCTAATACA
TGCAAACAGCGCCGACTTCGCGGGAGGCGTGCTTTTATCAGACCAAAAACCGACCGCGGC
TCCGGCCGCGTTCGACTGGTGACTCTGGATAACCTGGCGGATCGCACGGTCTAGCACCGG
CGACGGATCATTCAAGTGTCTGCCCTATCAACTTTCGTCGGTACGGTATTCGCCTACCGA
GGTTCTTACGGGTAACGGGGAATCAGGGTTCGATTCCGGAGAGGGAGCCTGAGAAACGGC
TACCACATCC
>HOIR5KG01A0WOD__(reversed) rank=0008580 x=303.0 y=987.5 length=440
CATGCAAGTCTAAGTACGAGCTCTCGTACAGCGAAACTGCGAATGGCTCATTAAATCAGT
TATGGTTCATTTGATCGTATGGTTTACTTGGATAACTGTGGTAATTCTAGAGCTAATACA
TGCAAACAGCGCCGACTTCGCGGGAGGCGTGCTTTTATCAGACCAAAAACCGACCGCGGC
TCCGGCCGCGTTCGACTGGTGACTCTGGATAACCTGGCGGATCGCACGGTCTAGCACCGG
CGACGGATCATTCAAGTGTCTGCCCTATCAACTTTCGTCGGTACGGTATTCGCCTACCGA
GGTTCTTACGGGTAACGGGGAATCAGGGTTCGATTCCGGAGAGGGAGCCTGAGAAACGGC
TACCACATCC
>HOIR5KG01BM99Z__(reversed) rank=0011222 x=558.0 y=565.0 length=440
CATGCAAGTCTAAGTACGAGCTCTCGTACAGCGAAACTGCGAATGGCTCATTAAATCAGT
TATGGTTCATTTGATCGTATGGTTTACTTGGATAACTGTGGTAATTCTAGAGCTAATACA
TGCAAACAGCGCCGACTTCGCGGGAGGCGTGCTTTTATCAGACCAAAAACCGACCGCGGC
TCCGGCCGCGTTCGACTGGTGACTCTGGATAACCTGGCGGATCGCACGGTCTAGCACCGG
CGACGGATCATTCAAGTGTCTGCCCTATCAACTTTCGTCGGTACGGTATTCGCCTACCGA
GGTTCTTACGGGTAACGGGGAATCAGGGTTCGATTCCGGAGAGGGAGCCTGAGAAACGGC
TACCACATCC
>HOIR5KG01ACEQ5__(reversed) rank=0011789 x=24.0 y=799.0 length=440
CATGCAAGTCTAAGTACGAGCTCTCGTACAGCGAAACTGCGAATGGCTCATTAAATCAGT
TATGGTTCATTTGATCGTATGGTTTACTTGGATAACTGTGGTAATTCTAGAGCTAATACA
TGCAAACAGCGCCGACTTCGCGGGAGGCGTGCTTTTATCAGACCAAAAACCGACCGCGGC
TCCGGCCGCGTTCGACTGGTGACTCTGGATAACCTGGCGGATCGCACGGTCTAGCACCGG
CGACGGATCATTCAAGTGTCTGCCCTATCAACTTTCGTCGGTACGGTATTCGCCTACCGA
GGTTCTTACGGGTAACGGGGAATCAGGGTTCGATTCCGGAGAGGGAGCCTGAGAAACGGC
TACCACATCC
>HOIR5KG01A7DZ6__(reversed) rank=0012833 x=377.0 y=276.0 length=440
CATGCAAGTCTAAGTACGAGCTCTCGTACAGCGAAACTGCGAATGGCTCATTAAATCAGT
TATGGTTCATTTGATCGTATGGTTTACTTGGATAACTGTGGTAATTCTAGAGCTAATACA
TGCAAACAGCGCCGACTTCGCGGGAGGCGTGCTTTTATCAGACCAAAAACCGACCGCGGC
TCCGGCCGCGTTCGACTGGTGACTCTGGATAACCTGGCGGATCGCACGGTCTAGCACCGG
CGACGGATCATTCAAGTGTCTGCCCTATCAACTTTCGTCGGTACGGTATTCGCCTACCGA
GGTTCTTACGGGTAACGGGGAATCAGGGTTCGATTCCGGAGAGGGAGCCTGAGAAACGGC
TACCACATCC
>HOIR5KG01AP6J1__(reversed) rank=0013880 x=181.0 y=287.0 length=440
CATGCAAGTCTAAGTACGAGCTCTCGTACAGCGAAACTGCGAATGGCTCATTAAATCAGT
TATGGTTCATTTGATCGTATGGTTTACTTGGATAACTGTGGTAATTCTAGAGCTAATACA
TGCAAACAGCGCCGACTTCGCGGGAGGCGTGCTTTTATCAGACCAAAAACCGACCGCGGC
TCCGGCCGCGTTCGACTGGTGACTCTGGATAACCTGGCGGATCGCACGGTCTAGCACCGG
CGACGGATCATTCAAGTGTCTGCCCTATCAACTTTCGTCGGTACGGTATTCGCCTACCGA
GGTTCTTACGGGTAACGGGGAATCAGGGTTCGATTCCGGAGAGGGAGCCTGAGAAACGGC
TACCACATCC
>HOIR5KG01BU6I0__(reversed) rank=0014564 x=648.5 y=314.5 length=440
CATGCAAGTCTAAGTACGAGCTCTCGTACAGCGAAACTGCGAATGGCTCATTAAATCAGT
TATGGTTCATTTGATCGTATGGTTTACTTGGATAACTGTGGTAATTCTAGAGCTAATACA
TGCAAACAGCGCCGACTTCGCGGGAGGCGTGCTTTTATCAGACCAAAAACCGACCGCGGC
TCCGGCCGCGTTCGACTGGTGACTCTGGATAACCTGGCGGATCGCACGGTCTAGCACCGG
CGACGGATCATTCAAGTGTCTGCCCTATCAACTTTCGTCGGTACGGTATTCGCCTACCGA
GGTTCTTACGGGTAACGGGGAATCAGGGTTCGATTCCGGAGAGGGAGCCTGAGAAACGGC
TACCACATCC
>HOIR5KG01B0NG0__(reversed) rank=0014895 x=710.5 y=1602.5 length=440
CATGCAAGTCTAAGTACGAGCTCTCGTACAGCGAAACTGCGAATGGCTCATTAAATCAGT
TATGGTTCATTTGATCGTATGGTTTACTTGGATAACTGTGGTAATTCTAGAGCTAATACA
TGCAAACAGCGCCGACTTCGCGGGAGGCGTGCTTTTATCAGACCAAAAACCGACCGCGGC
TCCGGCCGCGTTCGACTGGTGACTCTGGATAACCTGGCGGATCGCACGGTCTAGCACCGG
CGACGGATCATTCAAGTGTCTGCCCTATCAACTTTCGTCGGTACGGTATTCGCCTACCGA
GGTTCTTACGGGTAACGGGGAATCAGGGTTCGATTCCGGAGAGGGAGCCTGAGAAACGGC
TACCACATCC
>HOIR5KG01AIZJZ__(reversed) rank=0015159 x=99.0 y=493.0 length=440
CATGCAAGTCTAAGTACGAGCTCTCGTACAGCGAAACTGCGAATGGCTCATTAAATCAGT
TATGGTTCATTTGATCGTATGGTTTACTTGGATAACTGTGGTAATTCTAGAGCTAATACA
TGCAAACAGCGCCGACTTCGCGGGAGGCGTGCTTTTATCAGACCAAAAACCGACCGCGGC
TCCGGCCGCGTTCGACTGGTGACTCTGGATAACCTGGCGGATCGCACGGTCTAGCACCGG
CGACGGATCATTCAAGTGTCTGCCCTATCAACTTTCGTCGGTACGGTATTCGCCTACCGA
GGTTCTTACGGGTAACGGGGAATCAGGGTTCGATTCCGGAGAGGGAGCCTGAGAAACGGC
TACCACATCC
>HOIR5KG01BUTPU__(reversed) rank=0015510 x=644.0 y=96.0 length=440
CATGCAAGTCTAAGTACGAGCTCTCGTACAGCGAAACTGCGAATGGCTCATTAAATCAGT
TATGGTTCATTTGATCGTATGGTTTACTTGGATAACTGTGGTAATTCTAGAGCTAATACA
TGCAAACAGCGCCGACTTCGCGGGAGGCGTGCTTTTATCAGACCAAAAACCGACCGCGGC
TCCGGCCGCGTTCGACTGGTGACTCTGGATAACCTGGCGGATCGCACGGTCTAGCACCGG
CGACGGATCATTCAAGTGTCTGCCCTATCAACTTTCGTCGGTACGGTATTCGCCTACCGA
GGTTCTTACGGGTAACGGGGAATCAGGGTTCGATTCCGGAGAGGGAGCCTGAGAAACGGC
TACCACATCC
>HOIR5KG01BU7QR__(reversed) rank=0015541 x=648.5 y=1889.0 length=440
CATGCAAGTCTAAGTACGAGCTCTCGTACAGCGAAACTGCGAATGGCTCATTAAATCAGT
TATGGTTCATTTGATCGTATGGTTTACTTGGATAACTGTGGTAATTCTAGAGCTAATACA
TGCAAACAGCGCCGACTTCGCGGGAGGCGTGCTTTTATCAGACCAAAAACCGACCGCGGC
TCCGGCCGCGTTCGACTGGTGACTCTGGATAACCTGGCGGATCGCACGGTCTAGCACCGG
CGACGGATCATTCAAGTGTCTGCCCTATCAACTTTCGTCGGTACGGTATTCGCCTACCGA
GGTTCTTACGGGTAACGGGGAATCAGGGTTCGATTCCGGAGAGGGAGCCTGAGAAACGGC
TACCACATCC
>HOIR5KG01AWFU3__(reversed) rank=0017640 x=252.0 y=1469.0 length=440
CATGCAAGTCTAAGTACGAGCTCTCGTACAGCGAAACTGCGAATGGCTCATTAAATCAGT
TATGGTTCATTTGATCGTATGGTTTACTTGGATAACTGTGGTAATTCTAGAGCTAATACA
TGCAAACAGCGCCGACTTCGCGGGAGGCGTGCTTTTATCAGACCAAAAACCGACCGCGGC
TCCGGCCGCGTTCGACTGGTGACTCTGGATAACCTGGCGGATCGCACGGTCTAGCACCGG
CGACGGATCATTCAAGTGTCTGCCCTATCAACTTTCGTCGGTACGGTATTCGCCTACCGA
GGTTCTTACGGGTAACGGGGAATCAGGGTTCGATTCCGGAGAGGGAGCCTGAGAAACGGC
TACCACATCC
>HOIR5KG01AT1PV__(reversed) rank=0018797 x=225.0 y=417.5 length=440
CATGCAAGTCTAAGTACGAGCTCTCGTACAGCGAAACTGCGAATGGCTCATTAAATCAGT
TATGGTTCATTTGATCGTATGGTTTACTTGGATAACTGTGGTAATTCTAGAGCTAATACA
TGCAAACAGCGCCGACTTCGCGGGAGGCGTGCTTTTATCAGACCAAAAACCGACCGCGGC
TCCGGCCGCGTTCGACTGGTGACTCTGGATAACCTGGCGGATCGCACGGTCTAGCACCGG
CGACGGATCATTCAAGTGTCTGCCCTATCAACTTTCGTCGGTACGGTATTCGCCTACCGA
GGTTCTTACGGGTAACGGGGAATCAGGGTTCGATTCCGGAGAGGGAGCCTGAGAAACGGC
TACCACATCC
>HOIR5KG01AKAN8__(reversed) rank=0018820 x=114.0 y=118.0 length=440
CATGCAAGTCTAAGTACGAGCTCTCGTACAGCGAAACTGCGAATGGCTCATTAAATCAGT
TATGGTTCATTTGATCGTATGGTTTACTTGGATAACTGTGGTAATTCTAGAGCTAATACA
TGCAAACAGCGCCGACTTCGCGGGAGGCGTGCTTTTATCAGACCAAAAACCGACCGCGGC
TCCGGCCGCGTTCGACTGGTGACTCTGGATAACCTGGCGGATCGCACGGTCTAGCACCGG
CGACGGATCATTCAAGTGTCTGCCCTATCAACTTTCGTCGGTACGGTATTCGCCTACCGA
GGTTCTTACGGGTAACGGGGAATCAGGGTTCGATTCCGGAGAGGGAGCCTGAGAAACGGC
TACCACATCC
>HOIR5KG01BW7BZ__(reversed) rank=0019406 x=671.5 y=461.0 length=440
CATGCAAGTCTAAGTACGAGCTCTCGTACAGCGAAACTGCGAATGGCTCATTAAATCAGT
TATGGTTCATTTGATCGTATGGTTTACTTGGATAACTGTGGTAATTCTAGAGCTAATACA
TGCAAACAGCGCCGACTTCGCGGGAGGCGTGCTTTTATCAGACCAAAAACCGACCGCGGC
TCCGGCCGCGTTCGACTGGTGACTCTGGATAACCTGGCGGATCGCACGGTCTAGCACCGG
CGACGGATCATTCAAGTGTCTGCCCTATCAACTTTCGTCGGTACGGTATTCGCCTACCGA
GGTTCTTACGGGTAACGGGGAATCAGGGTTCGATTCCGGAGAGGGAGCCTGAGAAACGGC
TACCACATCC
>HOIR5KG01ADSY2__(reversed) rank=0019443 x=40.0 y=348.0 length=440
CATGCAAGTCTAAGTACGAGCTCTCGTACAGCGAAACTGCGAATGGCTCATTAAATCAGT
TATGGTTCATTTGATCGTATGGTTTACTTGGATAACTGTGGTAATTCTAGAGCTAATACA
TGCAAACAGCGCCGACTTCGCGGGAGGCGTGCTTTTATCAGACCAAAAACCGACCGCGGC
TCCGGCCGCGTTCGACTGGTGACTCTGGATAACCTGGCGGATCGCACGGTCTAGCACCGG
CGACGGATCATTCAAGTGTCTGCCCTATCAACTTTCGTCGGTACGGTATTCGCCTACCGA
GGTTCTTACGGGTAACGGGGAATCAGGGTTCGATTCCGGAGAGGGAGCCTGAGAAACGGC
TACCACATCC
>HOIR5KG01AA0C2__(reversed) rank=0019559 x=8.0 y=1028.0 length=440
CATGCAAGTCTAAGTACGAGCTCTCGTACAGCGAAACTGCGAATGGCTCATTAAATCAGT
TATGGTTCATTTGATCGTATGGTTTACTTGGATAACTGTGGTAATTCTAGAGCTAATACA
TGCAAACAGCGCCGACTTCGCGGGAGGCGTGCTTTTATCAGACCAAAAACCGACCGCGGC
TCCGGCCGCGTTCGACTGGTGACTCTGGATAACCTGGCGGATCGCACGGTCTAGCACCGG
CGACGGATCATTCAAGTGTCTGCCCTATCAACTTTCGTCGGTACGGTATTCGCCTACCGA
GGTTCTTACGGGTAACGGGGAATCAGGGTTCGATTCCGGAGAGGGAGCCTGAGAAACGGC
TACCACATCC
>HOIR5KG01BFQRX__(reversed) rank=0007815 x=472.5 y=955.0 length=445
CATGCATGTCTAAGTACATACTTTTACATGGTGAAACCGCGAATGGCTCATTAAATCAGT
TATGGTTCCTTAGATCGTACAATCCTACTTGGATAACTGTGGTAATTCTAGAGCTAATAC
ATGAAAAAGGTCTCCGACCTGACGGAAAGAGAGCGTTTATTACAACAAGACCAGTCGGGG
TCGCAAGGCCCCGTCATATTGGTGAAACTGAATAACTTTGTGCAGATCGCACGGCCTCGC
GCCGGCGACAAATCTTTCAAATGTCTGCCCTATCAACTGACGATGGTACGTGATATGCCT
ACCATGGTTGTAACGGGTAACGGAGAATCAGGGTTCGATTCCGGAGAGGGAGCATGAGAA
ACGGCTACCACATCC
>HOIR5KG01AJPFB__(reversed) rank=0008330 x=107.0 y=1253.0 length=445
CATGCATGTCTAAGTACATACTTTTACATGGTGAAACCGCGAATGGCTCATTAAATCAGT
TATGGTTCCTTAGATCGTACAATCCTACTTGGATAACTGTGGTAATTCTAGAGCTAATAC
ATGAAAAAGGTCTCCGACCTGACGGAAAGAGAGCGTTTATTACAACAAGACCAGTCGGGG
TCGCAAGGCCCCGTCATATTGGTGAAACTGAATAACTTTGTGCAGATCGCACGGCCTCGC
GCCGGCGACAAATCTTTCAAATGTCTGCCCTATCAACTGACGATGGTACGTGATATGCCT
ACCATGGTTGTAACGGGTAACGGAGAATCAGGGTTCGATTCCGGAGAGGGAGCATGAGAA
ACGGCTACCACATCC
>HOIR5KG01A7TZX__(reversed) rank=0008468 x=382.0 y=523.0 length=445
CATGCATGTCTAAGTACATACTTTTACATGGTGAAACCGCGAATGGCTCATTAAATCAGT
TATGGTTCCTTAGATCGTACAATCCTACTTGGATAACTGTGGTAATTCTAGAGCTAATAC
ATGAAAAAGGTCTCCGACCTGACGGAAAGAGAGCGTTTATTACAACAAGACCAGTCGGGG
TCGCAAGGCCCCGTCATATTGGTGAAACTGAATAACTTTGTGCAGATCGCACGGCCTCGC
GCCGGCGACAAATCTTTCAAATGTCTGCCCTATCAACTGACGATGGTACGTGATATGCCT
ACCATGGTTGTAACGGGTAACGGAGAATCAGGGTTCGATTCCGGAGAGGGAGCATGAGAA
ACGGCTACCACATCC
>HOIR5KG01AT4WF__(reversed) rank=0008487 x=226.0 y=445.0 length=445
CATGCATGTCTAAGTACATACTTTTACATGGTGAAACCGCGAATGGCTCATTAAATCAGT
TATGGTTCCTTAGATCGTACAATCCTACTTGGATAACTGTGGTAATTCTAGAGCTAATAC
ATGAAAAAGGTCTCCGACCTGACGGAAAGAGAGCGTTTATTACAACAAGACCAGTCGGGG
TCGCAAGGCCCCGTCATATTGGTGAAACTGAATAACTTTGTGCAGATCGCACGGCCTCGC
GCCGGCGACAAATCTTTCAAATGTCTGCCCTATCAACTGACGATGGTACGTGATATGCCT
ACCATGGTTGTAACGGGTAACGGAGAATCAGGGTTCGATTCCGGAGAGGGAGCATGAGAA
ACGGCTACCACATCC
>HOIR5KG01BJPET__(reversed) rank=0009449 x=517.0 y=1491.5 length=445
CATGCATGTCTAAGTACATACTTTTACATGGTGAAACCGCGAATGGCTCATTAAATCAGT
TATGGTTCCTTAGATCGTACAATCCTACTTGGATAACTGTGGTAATTCTAGAGCTAATAC
ATGAAAAAGGTCTCCGACCTGACGGAAAGAGAGCGTTTATTACAACAAGACCAGTCGGGG
TCGCAAGGCCCCGTCATATTGGTGAAACTGAATAACTTTGTGCAGATCGCACGGCCTCGC
GCCGGCGACAAATCTTTCAAATGTCTGCCCTATCAACTGACGATGGTACGTGATATGCCT
ACCATGGTTGTAACGGGTAACGGAGAATCAGGGTTCGATTCCGGAGAGGGAGCATGAGAA
ACGGCTACCACATCC
>HOIR5KG01B1FYQ__(reversed) rank=0011052 x=719.0 y=1664.0 length=445
CATGCATGTCTAAGTACATACTTTTACATGGTGAAACCGCGAATGGCTCATTAAATCAGT
TATGGTTCCTTAGATCGTACAATCCTACTTGGATAACTGTGGTAATTCTAGAGCTAATAC
ATGAAAAAGGTCTCCGACCTGACGGAAAGAGAGCGTTTATTACAACAAGACCAGTCGGGG
TCGCAAGGCCCCGTCATATTGGTGAAACTGAATAACTTTGTGCAGATCGCACGGCCTCGC
GCCGGCGACAAATCTTTCAAATGTCTGCCCTATCAACTGACGATGGTACGTGATATGCCT
ACCATGGTTGTAACGGGTAACGGAGAATCAGGGTTCGATTCCGGAGAGGGAGCATGAGAA
ACGGCTACCACATCC
>HOIR5KG01BWES2__(reversed) rank=0012310 x=662.0 y=356.5 length=445
CATGCATGTCTAAGTACATACTTTTACATGGTGAAACCGCGAATGGCTCATTAAATCAGT
TATGGTTCCTTAGATCGTACAATCCTACTTGGATAACTGTGGTAATTCTAGAGCTAATAC
ATGAAAAAGGTCTCCGACCTGACGGAAAGAGAGCGTTTATTACAACAAGACCAGTCGGGG
TCGCAAGGCCCCGTCATATTGGTGAAACTGAATAACTTTGTGCAGATCGCACGGCCTCGC
GCCGGCGACAAATCTTTCAAATGTCTGCCCTATCAACTGACGATGGTACGTGATATGCCT
ACCATGGTTGTAACGGGTAACGGAGAATCAGGGTTCGATTCCGGAGAGGGAGCATGAGAA
ACGGCTACCACATCC
>HOIR5KG01AB1PR__(reversed) rank=0012562 x=20.5 y=285.0 length=445
CATGCATGTCTAAGTACATACTTTTACATGGTGAAACCGCGAATGGCTCATTAAATCAGT
TATGGTTCCTTAGATCGTACAATCCTACTTGGATAACTGTGGTAATTCTAGAGCTAATAC
ATGAAAAAGGTCTCCGACCTGACGGAAAGAGAGCGTTTATTACAACAAGACCAGTCGGGG
TCGCAAGGCCCCGTCATATTGGTGAAACTGAATAACTTTGTGCAGATCGCACGGCCTCGC
GCCGGCGACAAATCTTTCAAATGTCTGCCCTATCAACTGACGATGGTACGTGATATGCCT
ACCATGGTTGTAACGGGTAACGGAGAATCAGGGTTCGATTCCGGAGAGGGAGCATGAGAA
ACGGCTACCACATCC
>HOIR5KG01APRCS__(reversed) rank=0012654 x=176.0 y=1066.0 length=445
CATGCATGTCTAAGTACATACTTTTACATGGTGAAACCGCGAATGGCTCATTAAATCAGT
TATGGTTCCTTAGATCGTACAATCCTACTTGGATAACTGTGGTAATTCTAGAGCTAATAC
ATGAAAAAGGTCTCCGACCTGACGGAAAGAGAGCGTTTATTACAACAAGACCAGTCGGGG
TCGCAAGGCCCCGTCATATTGGTGAAACTGAATAACTTTGTGCAGATCGCACGGCCTCGC
GCCGGCGACAAATCTTTCAAATGTCTGCCCTATCAACTGACGATGGTACGTGATATGCCT
ACCATGGTTGTAACGGGTAACGGAGAATCAGGGTTCGATTCCGGAGAGGGAGCATGAGAA
ACGGCTACCACATCC
>HOIR5KG01BK3PO__(reversed) rank=0013711 x=533.0 y=1146.0 length=445
CATGCATGTCTAAGTACATACTTTTACATGGTGAAACCGCGAATGGCTCATTAAATCAGT
TATGGTTCCTTAGATCGTACAATCCTACTTGGATAACTGTGGTAATTCTAGAGCTAATAC
ATGAAAAAGGTCTCCGACCTGACGGAAAGAGAGCGTTTATTACAACAAGACCAGTCGGGG
TCGCAAGGCCCCGTCATATTGGTGAAACTGAATAACTTTGTGCAGATCGCACGGCCTCGC
GCCGGCGACAAATCTTTCAAATGTCTGCCCTATCAACTGACGATGGTACGTGATATGCCT
ACCATGGTTGTAACGGGTAACGGAGAATCAGGGTTCGATTCCGGAGAGGGAGCATGAGAA
ACGGCTACCACATCC
>HOIR5KG01A8J3M__(reversed) rank=0014514 x=390.0 y=1584.0 length=445
CATGCATGTCTAAGTACATACTTTTACATGGTGAAACCGCGAATGGCTCATTAAATCAGT
TATGGTTCCTTAGATCGTACAATCCTACTTGGATAACTGTGGTAATTCTAGAGCTAATAC
ATGAAAAAGGTCTCCGACCTGACGGAAAGAGAGCGTTTATTACAACAAGACCAGTCGGGG
TCGCAAGGCCCCGTCATATTGGTGAAACTGAATAACTTTGTGCAGATCGCACGGCCTCGC
GCCGGCGACAAATCTTTCAAATGTCTGCCCTATCAACTGACGATGGTACGTGATATGCCT
ACCATGGTTGTAACGGGTAACGGAGAATCAGGGTTCGATTCCGGAGAGGGAGCATGAGAA
ACGGCTACCACATCC
>HOIR5KG01A4U46__(reversed) rank=0014580 x=348.0 y=1304.5 length=445
CATGCATGTCTAAGTACATACTTTTACATGGTGAAACCGCGAATGGCTCATTAAATCAGT
TATGGTTCCTTAGATCGTACAATCCTACTTGGATAACTGTGGTAATTCTAGAGCTAATAC
ATGAAAAAGGTCTCCGACCTGACGGAAAGAGAGCGTTTATTACAACAAGACCAGTCGGGG
TCGCAAGGCCCCGTCATATTGGTGAAACTGAATAACTTTGTGCAGATCGCACGGCCTCGC
GCCGGCGACAAATCTTTCAAATGTCTGCCCTATCAACTGACGATGGTACGTGATATGCCT
ACCATGGTTGTAACGGGTAACGGAGAATCAGGGTTCGATTCCGGAGAGGGAGCATGAGAA
ACGGCTACCACATCC
>HOIR5KG01AJRNT__(reversed) rank=0015329 x=108.0 y=55.0 length=445
CATGCATGTCTAAGTACATACTTTTACATGGTGAAACCGCGAATGGCTCATTAAATCAGT
TATGGTTCCTTAGATCGTACAATCCTACTTGGATAACTGTGGTAATTCTAGAGCTAATAC
ATGAAAAAGGTCTCCGACCTGACGGAAAGAGAGCGTTTATTACAACAAGACCAGTCGGGG
TCGCAAGGCCCCGTCATATTGGTGAAACTGAATAACTTTGTGCAGATCGCACGGCCTCGC
GCCGGCGACAAATCTTTCAAATGTCTGCCCTATCAACTGACGATGGTACGTGATATGCCT
ACCATGGTTGTAACGGGTAACGGAGAATCAGGGTTCGATTCCGGAGAGGGAGCATGAGAA
ACGGCTACCACATCC
>HOIR5KG01AFKYP__(reversed) rank=0015347 x=60.5 y=1359.0 length=445
CATGCATGTCTAAGTACATACTTTTACATGGTGAAACCGCGAATGGCTCATTAAATCAGT
TATGGTTCCTTAGATCGTACAATCCTACTTGGATAACTGTGGTAATTCTAGAGCTAATAC
ATGAAAAAGGTCTCCGACCTGACGGAAAGAGAGCGTTTATTACAACAAGACCAGTCGGGG
TCGCAAGGCCCCGTCATATTGGTGAAACTGAATAACTTTGTGCAGATCGCACGGCCTCGC
GCCGGCGACAAATCTTTCAAATGTCTGCCCTATCAACTGACGATGGTACGTGATATGCCT
ACCATGGTTGTAACGGGTAACGGAGAATCAGGGTTCGATTCCGGAGAGGGAGCATGAGAA
ACGGCTACCACATCC
>HOIR5KG01BTV37__(reversed) rank=0016108 x=633.0 y=1605.0 length=445
CATGCATGTCTAAGTACATACTTTTACATGGTGAAACCGCGAATGGCTCATTAAATCAGT
TATGGTTCCTTAGATCGTACAATCCTACTTGGATAACTGTGGTAATTCTAGAGCTAATAC
ATGAAAAAGGTCTCCGACCTGACGGAAAGAGAGCGTTTATTACAACAAGACCAGTCGGGG
TCGCAAGGCCCCGTCATATTGGTGAAACTGAATAACTTTGTGCAGATCGCACGGCCTCGC
GCCGGCGACAAATCTTTCAAATGTCTGCCCTATCAACTGACGATGGTACGTGATATGCCT
ACCATGGTTGTAACGGGTAACGGAGAATCAGGGTTCGATTCCGGAGAGGGAGCATGAGAA
ACGGCTACCACATCC
>HOIR5KG01AYGFV__(reversed) rank=0017295 x=275.0 y=1321.0 length=445
CATGCATGTCTAAGTACATACTTTTACATGGTGAAACCGCGAATGGCTCATTAAATCAGT
TATGGTTCCTTAGATCGTACAATCCTACTTGGATAACTGTGGTAATTCTAGAGCTAATAC
ATGAAAAAGGTCTCCGACCTGACGGAAAGAGAGCGTTTATTACAACAAGACCAGTCGGGG
TCGCAAGGCCCCGTCATATTGGTGAAACTGAATAACTTTGTGCAGATCGCACGGCCTCGC
GCCGGCGACAAATCTTTCAAATGTCTGCCCTATCAACTGACGATGGTACGTGATATGCCT
ACCATGGTTGTAACGGGTAACGGAGAATCAGGGTTCGATTCCGGAGAGGGAGCATGAGAA
ACGGCTACCACATCC
>HOIR5KG01A6FFU__(reversed) rank=0019155 x=366.0 y=536.5 length=445
CATGCATGTCTAAGTACATACTTTTACATGGTGAAACCGCGAATGGCTCATTAAATCAGT
TATGGTTCCTTAGATCGTACAATCCTACTTGGATAACTGTGGTAATTCTAGAGCTAATAC
ATGAAAAAGGTCTCCGACCTGACGGAAAGAGAGCGTTTATTACAACAAGACCAGTCGGGG
TCGCAAGGCCCCGTCATATTGGTGAAACTGAATAACTTTGTGCAGATCGCACGGCCTCGC
GCCGGCGACAAATCTTTCAAATGTCTGCCCTATCAACTGACGATGGTACGTGATATGCCT
ACCATGGTTGTAACGGGTAACGGAGAATCAGGGTTCGATTCCGGAGAGGGAGCATGAGAA
ACGGCTACCACATCC
>HOIR5KG01BGVSW__(reversed) rank=0020076 x=485.5 y=878.0 length=445
CATGCATGTCTAAGTACATACTTTTACATGGTGAAACCGCGAATGGCTCATTAAATCAGT
TATGGTTCCTTAGATCGTACAATCCTACTTGGATAACTGTGGTAATTCTAGAGCTAATAC
ATGAAAAAGGTCTCCGACCTGACGGAAAGAGAGCGTTTATTACAACAAGACCAGTCGGGG
TCGCAAGGCCCCGTCATATTGGTGAAACTGAATAACTTTGTGCAGATCGCACGGCCTCGC
GCCGGCGACAAATCTTTCAAATGTCTGCCCTATCAACTGACGATGGTACGTGATATGCCT
ACCATGGTTGTAACGGGTAACGGAGAATCAGGGTTCGATTCCGGAGAGGGAGCATGAGAA
ACGGCTACCACATCC
>HOIR5KG01A81ZX__(reversed) rank=0007951 x=396.0 y=203.0 length=444
CATGCATGTCTAAGTACATACTTTTACATGGTGAAACCGCGAATGGCTCATTAAATCAGT
TATGGTTCCTTAGATCGTACAATCCTACTTGGATAACTATGGTAATTCTAGAGCTAATAC
ATGAAACTGACGCTCCGACCCTCTGGGAAAGAGCGCGTTTATTAGAACAAGACCAGTCGG
GGTTCTGCCCCGTACGATTGGTGATACTGGATAACTTTGTGCAGATCGCACGGCCTCGCG
CCGGCGACGTATCTTTCAAATGTCTGCCCTATCAACTGTCGATGGTACGTGATATGCCTA
CCATGGTTGTAACGGGTAACGGGGAATCAGGGTTCGATTCCGGAGAGGGAGCATGAGAAA
CGGCTACCACATCC
>HOIR5KG01BCLPU__(reversed) rank=0008021 x=436.0 y=1888.0 length=448
CATGCATGTCTAAGTACACGCCTTAACACGGCTAAACTGCGAATGGCTCATTAAATCAGT
TATGGTTCCTTAGATCGTACAATCCTACTTGGATAACTGTGGCAATTCTAGAGCTAATAC
ATGCAACACAGCTCCGACCTCACGGGAAGAGCGCTTTTGTTAGCCCAAAACCAACGCGTC
GCCTTCGGGCGGCGCTCACTGTGGTGACTCTGGACAACTTTGTGCCGATCGCACGGCCCT
AGCGCCGGCGACGTATCTTTCAAGTGTCTGCCCTATCAACTTTCGATGGTACGTGCTATG
CCTACCATGGTGATAACGGGTAACGGGGAATCAGGGTTCGATTCCGGAGAGGGAGCATGA
GATACGGCTACCACATCC
>HOIR5KG01AKQVZ__(reversed) rank=0008089 x=119.5 y=653.0 length=448
CATGCATGTCTAAGTACACGCCTTAACACGGCTAAACTGCGAATGGCTCATTAAATCAGT
TATGGTTCCTTAGATCGTACAATCCTACTTGGATAACTGTGGCAATTCTAGAGCTAATAC
ATGCAACACAGCTCCGACCTCACGGGAAGAGCGCTTTTGTTAGCCCAAAACCAACGCGTC
GCCTTCGGGCGGCGCTCACTGTGGTGACTCTGGACAACTTTGTGCCGATCGCACGGCCCT
AGCGCCGGCGACGTATCTTTCAAGTGTCTGCCCTATCAACTTTCGATGGTACGTGCTATG
CCTACCATGGTGATAACGGGTAACGGGGAATCAGGGTTCGATTCCGGAGAGGGAGCATGA
GATACGGCTACCACATCC
>HOIR5KG01ASWP3__(reversed) rank=0008500 x=212.0 y=537.5 length=448
CATGCATGTCTAAGTACACGCCTTAACACGGCTAAACTGCGAATGGCTCATTAAATCAGT
TATGGTTCCTTAGATCGTACAATCCTACTTGGATAACTGTGGCAATTCTAGAGCTAATAC
ATGCAACACAGCTCCGACCTCACGGGAAGAGCGCTTTTGTTAGCCCAAAACCAACGCGTC
GCCTTCGGGCGGCGCTCACTGTGGTGACTCTGGACAACTTTGTGCCGATCGCACGGCCCT
AGCGCCGGCGACGTATCTTTCAAGTGTCTGCCCTATCAACTTTCGATGGTACGTGCTATG
CCTACCATGGTGATAACGGGTAACGGGGAATCAGGGTTCGATTCCGGAGAGGGAGCATGA
GATACGGCTACCACATCC
>HOIR5KG01BZN9C__(reversed) rank=0009644 x=699.5 y=1022.0 length=448
CATGCATGTCTAAGTACACGCCTTAACACGGCTAAACTGCGAATGGCTCATTAAATCAGT
TATGGTTCCTTAGATCGTACAATCCTACTTGGATAACTGTGGCAATTCTAGAGCTAATAC
ATGCAACACAGCTCCGACCTCACGGGAAGAGCGCTTTTGTTAGCCCAAAACCAACGCGTC
GCCTTCGGGCGGCGCTCACTGTGGTGACTCTGGACAACTTTGTGCCGATCGCACGGCCCT
AGCGCCGGCGACGTATCTTTCAAGTGTCTGCCCTATCAACTTTCGATGGTACGTGCTATG
CCTACCATGGTGATAACGGGTAACGGGGAATCAGGGTTCGATTCCGGAGAGGGAGCATGA
GATACGGCTACCACATCC
>HOIR5KG01AC9T7__(reversed) rank=0010098 x=34.0 y=125.0 length=448
CATGCATGTCTAAGTACACGCCTTAACACGGCTAAACTGCGAATGGCTCATTAAATCAGT
TATGGTTCCTTAGATCGTACAATCCTACTTGGATAACTGTGGCAATTCTAGAGCTAATAC
ATGCAACACAGCTCCGACCTCACGGGAAGAGCGCTTTTGTTAGCCCAAAACCAACGCGTC
GCCTTCGGGCGGCGCTCACTGTGGTGACTCTGGACAACTTTGTGCCGATCGCACGGCCCT
AGCGCCGGCGACGTATCTTTCAAGTGTCTGCCCTATCAACTTTCGATGGTACGTGCTATG
CCTACCATGGTGATAACGGGTAACGGGGAATCAGGGTTCGATTCCGGAGAGGGAGCATGA
GATACGGCTACCACATCC
>HOIR5KG01AI5RY__(reversed) rank=0010927 x=101.0 y=364.0 length=448
CATGCATGTCTAAGTACACGCCTTAACACGGCTAAACTGCGAATGGCTCATTAAATCAGT
TATGGTTCCTTAGATCGTACAATCCTACTTGGATAACTGTGGCAATTCTAGAGCTAATAC
ATGCAACACAGCTCCGACCTCACGGGAAGAGCGCTTTTGTTAGCCCAAAACCAACGCGTC
GCCTTCGGGCGGCGCTCACTGTGGTGACTCTGGACAACTTTGTGCCGATCGCACGGCCCT
AGCGCCGGCGACGTATCTTTCAAGTGTCTGCCCTATCAACTTTCGATGGTACGTGCTATG
CCTACCATGGTGATAACGGGTAACGGGGAATCAGGGTTCGATTCCGGAGAGGGAGCATGA
GATACGGCTACCACATCC
>HOIR5KG01AYL08__(reversed) rank=0011353 x=277.0 y=378.5 length=448
CATGCATGTCTAAGTACACGCCTTAACACGGCTAAACTGCGAATGGCTCATTAAATCAGT
TATGGTTCCTTAGATCGTACAATCCTACTTGGATAACTGTGGCAATTCTAGAGCTAATAC
ATGCAACACAGCTCCGACCTCACGGGAAGAGCGCTTTTGTTAGCCCAAAACCAACGCGTC
GCCTTCGGGCGGCGCTCACTGTGGTGACTCTGGACAACTTTGTGCCGATCGCACGGCCCT
AGCGCCGGCGACGTATCTTTCAAGTGTCTGCCCTATCAACTTTCGATGGTACGTGCTATG
CCTACCATGGTGATAACGGGTAACGGGGAATCAGGGTTCGATTCCGGAGAGGGAGCATGA
GATACGGCTACCACATCC
>HOIR5KG01AKX3Y__(reversed) rank=0011782 x=121.0 y=1820.0 length=448
CATGCATGTCTAAGTACACGCCTTAACACGGCTAAACTGCGAATGGCTCATTAAATCAGT
TATGGTTCCTTAGATCGTACAATCCTACTTGGATAACTGTGGCAATTCTAGAGCTAATAC
ATGCAACACAGCTCCGACCTCACGGGAAGAGCGCTTTTGTTAGCCCAAAACCAACGCGTC
GCCTTCGGGCGGCGCTCACTGTGGTGACTCTGGACAACTTTGTGCCGATCGCACGGCCCT
AGCGCCGGCGACGTATCTTTCAAGTGTCTGCCCTATCAACTTTCGATGGTACGTGCTATG
CCTACCATGGTGATAACGGGTAACGGGGAATCAGGGTTCGATTCCGGAGAGGGAGCATGA
GATACGGCTACCACATCC
>HOIR5KG01A5NTD__(reversed) rank=0012057 x=357.0 y=1599.5 length=448
CATGCATGTCTAAGTACACGCCTTAACACGGCTAAACTGCGAATGGCTCATTAAATCAGT
TATGGTTCCTTAGATCGTACAATCCTACTTGGATAACTGTGGCAATTCTAGAGCTAATAC
ATGCAACACAGCTCCGACCTCACGGGAAGAGCGCTTTTGTTAGCCCAAAACCAACGCGTC
GCCTTCGGGCGGCGCTCACTGTGGTGACTCTGGACAACTTTGTGCCGATCGCACGGCCCT
AGCGCCGGCGACGTATCTTTCAAGTGTCTGCCCTATCAACTTTCGATGGTACGTGCTATG
CCTACCATGGTGATAACGGGTAACGGGGAATCAGGGTTCGATTCCGGAGAGGGAGCATGA
GATACGGCTACCACATCC
>HOIR5KG01ADJ6W__(reversed) rank=0012564 x=37.5 y=1254.0 length=448
CATGCATGTCTAAGTACACGCCTTAACACGGCTAAACTGCGAATGGCTCATTAAATCAGT
TATGGTTCCTTAGATCGTACAATCCTACTTGGATAACTGTGGCAATTCTAGAGCTAATAC
ATGCAACACAGCTCCGACCTCACGGGAAGAGCGCTTTTGTTAGCCCAAAACCAACGCGTC
GCCTTCGGGCGGCGCTCACTGTGGTGACTCTGGACAACTTTGTGCCGATCGCACGGCCCT
AGCGCCGGCGACGTATCTTTCAAGTGTCTGCCCTATCAACTTTCGATGGTACGTGCTATG
CCTACCATGGTGATAACGGGTAACGGGGAATCAGGGTTCGATTCCGGAGAGGGAGCATGA
GATACGGCTACCACATCC
>HOIR5KG01AXTSV__(reversed) rank=0014182 x=268.0 y=653.0 length=448
CATGCATGTCTAAGTACACGCCTTAACACGGCTAAACTGCGAATGGCTCATTAAATCAGT
TATGGTTCCTTAGATCGTACAATCCTACTTGGATAACTGTGGCAATTCTAGAGCTAATAC
ATGCAACACAGCTCCGACCTCACGGGAAGAGCGCTTTTGTTAGCCCAAAACCAACGCGTC
GCCTTCGGGCGGCGCTCACTGTGGTGACTCTGGACAACTTTGTGCCGATCGCACGGCCCT
AGCGCCGGCGACGTATCTTTCAAGTGTCTGCCCTATCAACTTTCGATGGTACGTGCTATG
CCTACCATGGTGATAACGGGTAACGGGGAATCAGGGTTCGATTCCGGAGAGGGAGCATGA
GATACGGCTACCACATCC
>HOIR5KG01BKHIL__(reversed) rank=0014958 x=526.5 y=1051.0 length=448
CATGCATGTCTAAGTACACGCCTTAACACGGCTAAACTGCGAATGGCTCATTAAATCAGT
TATGGTTCCTTAGATCGTACAATCCTACTTGGATAACTGTGGCAATTCTAGAGCTAATAC
ATGCAACACAGCTCCGACCTCACGGGAAGAGCGCTTTTGTTAGCCCAAAACCAACGCGTC
GCCTTCGGGCGGCGCTCACTGTGGTGACTCTGGACAACTTTGTGCCGATCGCACGGCCCT
AGCGCCGGCGACGTATCTTTCAAGTGTCTGCCCTATCAACTTTCGATGGTACGTGCTATG
CCTACCATGGTGATAACGGGTAACGGGGAATCAGGGTTCGATTCCGGAGAGGGAGCATGA
GATACGGCTACCACATCC
>HOIR5KG01AJCOL__(reversed) rank=0015997 x=103.0 y=1123.0 length=448
CATGCATGTCTAAGTACACGCCTTAACACGGCTAAACTGCGAATGGCTCATTAAATCAGT
TATGGTTCCTTAGATCGTACAATCCTACTTGGATAACTGTGGCAATTCTAGAGCTAATAC
ATGCAACACAGCTCCGACCTCACGGGAAGAGCGCTTTTGTTAGCCCAAAACCAACGCGTC
GCCTTCGGGCGGCGCTCACTGTGGTGACTCTGGACAACTTTGTGCCGATCGCACGGCCCT
AGCGCCGGCGACGTATCTTTCAAGTGTCTGCCCTATCAACTTTCGATGGTACGTGCTATG
CCTACCATGGTGATAACGGGTAACGGGGAATCAGGGTTCGATTCCGGAGAGGGAGCATGA
GATACGGCTACCACATCC
>HOIR5KG01A41HS__(reversed) rank=0016125 x=350.5 y=1342.0 length=448
CATGCATGTCTAAGTACACGCCTTAACACGGCTAAACTGCGAATGGCTCATTAAATCAGT
TATGGTTCCTTAGATCGTACAATCCTACTTGGATAACTGTGGCAATTCTAGAGCTAATAC
ATGCAACACAGCTCCGACCTCACGGGAAGAGCGCTTTTGTTAGCCCAAAACCAACGCGTC
GCCTTCGGGCGGCGCTCACTGTGGTGACTCTGGACAACTTTGTGCCGATCGCACGGCCCT
AGCGCCGGCGACGTATCTTTCAAGTGTCTGCCCTATCAACTTTCGATGGTACGTGCTATG
CCTACCATGGTGATAACGGGTAACGGGGAATCAGGGTTCGATTCCGGAGAGGGAGCATGA
GATACGGCTACCACATCC
>HOIR5KG01BAJKY__(reversed) rank=0016301 x=413.5 y=16.0 length=448
CATGCATGTCTAAGTACACGCCTTAACACGGCTAAACTGCGAATGGCTCATTAAATCAGT
TATGGTTCCTTAGATCGTACAATCCTACTTGGATAACTGTGGCAATTCTAGAGCTAATAC
ATGCAACACAGCTCCGACCTCACGGGAAGAGCGCTTTTGTTAGCCCAAAACCAACGCGTC
GCCTTCGGGCGGCGCTCACTGTGGTGACTCTGGACAACTTTGTGCCGATCGCACGGCCCT
AGCGCCGGCGACGTATCTTTCAAGTGTCTGCCCTATCAACTTTCGATGGTACGTGCTATG
CCTACCATGGTGATAACGGGTAACGGGGAATCAGGGTTCGATTCCGGAGAGGGAGCATGA
GATACGGCTACCACATCC
>HOIR5KG01AC96K__(reversed) rank=0017261 x=34.0 y=570.0 length=448
CATGCATGTCTAAGTACACGCCTTAACACGGCTAAACTGCGAATGGCTCATTAAATCAGT
TATGGTTCCTTAGATCGTACAATCCTACTTGGATAACTGTGGCAATTCTAGAGCTAATAC
ATGCAACACAGCTCCGACCTCACGGGAAGAGCGCTTTTGTTAGCCCAAAACCAACGCGTC
GCCTTCGGGCGGCGCTCACTGTGGTGACTCTGGACAACTTTGTGCCGATCGCACGGCCCT
AGCGCCGGCGACGTATCTTTCAAGTGTCTGCCCTATCAACTTTCGATGGTACGTGCTATG
CCTACCATGGTGATAACGGGTAACGGGGAATCAGGGTTCGATTCCGGAGAGGGAGCATGA
GATACGGCTACCACATCC
>HOIR5KG01A0WNO__(reversed) rank=0018304 x=303.0 y=962.0 length=448
CATGCATGTCTAAGTACACGCCTTAACACGGCTAAACTGCGAATGGCTCATTAAATCAGT
TATGGTTCCTTAGATCGTACAATCCTACTTGGATAACTGTGGCAATTCTAGAGCTAATAC
ATGCAACACAGCTCCGACCTCACGGGAAGAGCGCTTTTGTTAGCCCAAAACCAACGCGTC
GCCTTCGGGCGGCGCTCACTGTGGTGACTCTGGACAACTTTGTGCCGATCGCACGGCCCT
AGCGCCGGCGACGTATCTTTCAAGTGTCTGCCCTATCAACTTTCGATGGTACGTGCTATG
CCTACCATGGTGATAACGGGTAACGGGGAATCAGGGTTCGATTCCGGAGAGGGAGCATGA
GATACGGCTACCACATCC
>HOIR5KG01BU4EY__(reversed) rank=0018977 x=647.5 y=1672.0 length=448
CATGCATGTCTAAGTACACGCCTTAACACGGCTAAACTGCGAATGGCTCATTAAATCAGT
TATGGTTCCTTAGATCGTACAATCCTACTTGGATAACTGTGGCAATTCTAGAGCTAATAC
ATGCAACACAGCTCCGACCTCACGGGAAGAGCGCTTTTGTTAGCCCAAAACCAACGCGTC
GCCTTCGGGCGGCGCTCACTGTGGTGACTCTGGACAACTTTGTGCCGATCGCACGGCCCT
AGCGCCGGCGACGTATCTTTCAAGTGTCTGCCCTATCAACTTTCGATGGTACGTGCTATG
CCTACCATGGTGATAACGGGTAACGGGGAATCAGGGTTCGATTCCGGAGAGGGAGCATGA
GATACGGCTACCACATCC
>HOIR5KG01B0GEY__(reversed) rank=0008116 x=708.0 y=648.0 length=448
CATGCATGTCTAAGTACACGCCTTAACACGGCTAAACTGCGAATGGCTCATTAAATCAGT
TATGGCTCCTTAGATCGTACAATCCTACTTGGATAACTGTGGCAATTCTAGAGCTAATAC
ATGCAACACAGCTCCGACCTCACGGGAAGAGCGCTTTTGTTAGCCCAAAACCAACGCGTC
GCCTTCGGGCGGCGCTCACTGTGGTGACTCTGGACAACTTTGTGCCGATCGCACGGCCCT
AGCGCCGGCGACGTATCTTTCAAGTGTCTGCCCTATCAACTTTCGATGGTACGTGCTATG
CCTACCATGGTGATAACGGGTAACGGGGAATCAGGGTTCGATTCCGGAGAGGGAGCATGA
GATACGGCTACCACATCC
>HOIR5KG01BVAB5__(reversed) rank=0008222 x=649.0 y=1155.0 length=443
CATGCATGTCTAAGTACATACCTTAACACGGTGAAACTGCGAATGGCTCATTAAATCATA
TGTTATTTCTTAGATCGTACAATCCTACTTGGATAACTGTGGTAATTCTAGAGCTAATAC
ATGCATCAAAGCTCCGACCTCCGGGGAAGAGCGCTTTTATTAGACCAAAACCAATCGTCC
TCTCGGGGGCGTCCCGTTGGTGACTCTGAGTAACTTTAAGCTGATCGCATGGCCTCGTGC
CGGCGACGTATCTTTCAAGTGTATGCCCTATCAATTGTCGAAGGTAAGTGACTTGCTTAC
CTTGATGATAACGGGTAGCGGGGAATCAGGGTTCGATTCCGGAGAGGGAGCATGAGAAAC
GGCTACCACATCC
>HOIR5KG01A7QJD__(reversed) rank=0008253 x=381.0 y=135.0 length=446
CCATGCATGTCTAAGTACATTACTTTTACATGGTAGAAACCGCGAATGGCTCATTAAATC
AGTTATGGTTCCTTAGATCGTACAATCCTACTTGGATAACTGTGGTAATTCTAGAGCTAA
TACATGAAACTGACGCTCCGACCCTCTGGGAAAGAGCGCGTTTATTAGAACAAGACCAGT
CGGGGTTCTGCCCCGTACGATTGGTGATACTGGATAACTTTGTGCAGATCGCACGGCCTC
GCGCCGGCGACGTATCTTTCAAATGTCTGCCCTATCAACTGTCGATGGTACGTGATATGC
CTACCATGGTTGTAACGGGTAACGGGGAATCAGGGTTCGATTCCGGAGAGGGAGCATGAG
AAACGGCTACCACATCC
>HOIR5KG01B0ZXE__(reversed) rank=0008760 x=714.0 y=1360.0 length=440
CATGCAAGTCTAAGTACGAGCTCTCGTACAGCGAAACTGCGAATGGCTCATTAAATCAGT
TATGGTTCATTTGATCGTATGGTTTACTTGGATAACTGTGGTAATTCTAGAGCTAATACA
TGCAAACAGCGCCGACTTCGCGGGAGGCGTGCTTTTATCAGACCAAAAACCGACCGCGGC
TCCGGCCGCGTTCGACTGGTGACTCTGGATAACCTGGCGGATCGCACGGTCTAGCACCGG
CGACGGATCATTCAAGTGTCTGCCCTATCAACTTTCGTCGGTACGGTATTCGCCTACCGA
GGTTCTTACGGGTAACGGGGAATCAGGGTTCGATTCCGGAGAGGGGGCCTGAGAAACGGC
TACCACATCC
>HOIR5KG01A9YBR__(reversed) rank=0008843 x=406.0 y=1141.0 length=440
CATGCATGTCCAAGTACAAGCTTTCAAAAGCGAAACTGCGGATGGCTCATTAAATCAGTT
ATGGTTCCTTGGAGCGCATCCCCTTACATGGATAACTGTGGTAATTCTAGAGCTAATACA
TGCAATCAAGCGCCGACCTTACGGGAGGCGTGCTCTTATTAGGAACAAGACCAACCCGGG
TCCGCCCGGCTCCGTTGGTGAACTCTGGATAACCTGGCCGATCGCACGGTCTCTGCACCG
GCGACGGATCCTTCGAATGTCTGCCCTATCAACTTTCGATGGTACGTTATGCGCCTACCA
TGGTCGTAACGGGTAACGGAGAATCAGGGTTCGATTCCGGAGAGGGAGCTTGAGAAACGG
CTACCACATCC
>HOIR5KG01AZ62S__(reversed) rank=0008851 x=295.0 y=578.5 length=449
CATGCATGTCTAAGTACATTACTTTTACATGGTAGAAACCGCGAATGGCTCATTAAATCA
GTTATGGTTCCTTAGATCGTACAATCCTACTTGGATAACTGTGGTAATTCTAGAGCTAAT
ACATAGAAACTGACGCTCCGACCCTCGTAGGGAAAGAGCGCGTTTATTAGAACAAGACCA
GTCGGGGTTCTGCCCCGTACGATTGGTGATACTGGATAACTTTGTGCAGATCGCACGGCC
TCGCGCCGGCGACGTATCTTTCAAATGTCTGCCCTATCAACTGTCGATGGTACGTGATAT
GCCTACCATGGTTGTAACGGGTAACGGGGAATCAGGGTTCGATTCCGGAGAGGGAGCATG
AGAAACGGCTACCACATCC
>HOIR5KG01A1FGS__(reversed) rank=0009022 x=309.0 y=762.0 length=444
CATGCATGTCTAAGTACATACTTTTACATGGTGAAACCGCGAATGGCTCATTAAATCAGT
TATGGTTCCTTAGATCGTACAATCCTACTTGGATAACTGTGGTAATTCTAGAGCTAATAC
ATGAAACTGACGCTCCGACCCTCTGGGAAAGAGCGCGTTTATTAGAACAAGACCAGTCGG
GGTTCTGCCCCGTACGATTGGTGATACTGGATAACTTTGTGCAGATCGCACGGCCTCGCG
CCGGCGACGTATCTTTCAAATGTCTGCCCTATCAACTGTCGATGGTACGTGATATGCCTA
CCATGGTTGTAACGGGTAACGGGGAATCAGGGTTCGATTCCGGAGAGGGAGCATGAGAAA
CGGCTACCACATCC
>HOIR5KG01ALF1I__(reversed) rank=0009210 x=127.5 y=484.0 length=444
CATGCATGTCTAAGTACATACTTTTACATGGTGAAACCGCGAATGGCTCATTAAATCAGT
TATGGTTCCTTAGATCGTACAATCCTACTTGGATAACTGTGGTAATTCTAGAGCTAATAC
ATGAAACTGACGCTCCGACCCTCTGGGAAAGAGCGCGTTTATTAGAACAAGACCAGTCGG
GGTTCTGCCCCGTACGATTGGTGATACTGGATAACTTTGTGCAGATCGCACGGCCTCGCG
CCGGCGACGTATCTTTCAAATGTCTGCCCTATCAACTGTCGATGGTACGTGATATGCCTA
CCATGGTTGTAACGGGTAACGGGGAATCAGGGTTCGATTCCGGAGAGGGAGCATGAGAAA
CGGCTACCACATCC
>HOIR5KG01B1SJY__(reversed) rank=0009323 x=723.0 y=1596.0 length=444
CATGCATGTCTAAGTACATACTTTTACATGGTGAAACCGCGAATGGCTCATTAAATCAGT
TATGGTTCCTTAGATCGTACAATCCTACTTGGATAACTGTGGTAATTCTAGAGCTAATAC
ATGAAACTGACGCTCCGACCCTCTGGGAAAGAGCGCGTTTATTAGAACAAGACCAGTCGG
GGTTCTGCCCCGTACGATTGGTGATACTGGATAACTTTGTGCAGATCGCACGGCCTCGCG
CCGGCGACGTATCTTTCAAATGTCTGCCCTATCAACTGTCGATGGTACGTGATATGCCTA
CCATGGTTGTAACGGGTAACGGGGAATCAGGGTTCGATTCCGGAGAGGGAGCATGAGAAA
CGGCTACCACATCC
>HOIR5KG01ASK3B__(reversed) rank=0009568 x=208.0 y=1845.0 length=444
CATGCATGTCTAAGTACATACTTTTACATGGTGAAACCGCGAATGGCTCATTAAATCAGT
TATGGTTCCTTAGATCGTACAATCCTACTTGGATAACTGTGGTAATTCTAGAGCTAATAC
ATGAAACTGACGCTCCGACCCTCTGGGAAAGAGCGCGTTTATTAGAACAAGACCAGTCGG
GGTTCTGCCCCGTACGATTGGTGATACTGGATAACTTTGTGCAGATCGCACGGCCTCGCG
CCGGCGACGTATCTTTCAAATGTCTGCCCTATCAACTGTCGATGGTACGTGATATGCCTA
CCATGGTTGTAACGGGTAACGGGGAATCAGGGTTCGATTCCGGAGAGGGAGCATGAGAAA
CGGCTACCACATCC
>HOIR5KG01ADJNR__(reversed) rank=0013061 x=37.5 y=565.0 length=444
CATGCATGTCTAAGTACATACTTTTACATGGTGAAACCGCGAATGGCTCATTAAATCAGT
TATGGTTCCTTAGATCGTACAATCCTACTTGGATAACTGTGGTAATTCTAGAGCTAATAC
ATGAAACTGACGCTCCGACCCTCTGGGAAAGAGCGCGTTTATTAGAACAAGACCAGTCGG
GGTTCTGCCCCGTACGATTGGTGATACTGGATAACTTTGTGCAGATCGCACGGCCTCGCG
CCGGCGACGTATCTTTCAAATGTCTGCCCTATCAACTGTCGATGGTACGTGATATGCCTA
CCATGGTTGTAACGGGTAACGGGGAATCAGGGTTCGATTCCGGAGAGGGAGCATGAGAAA
CGGCTACCACATCC
>HOIR5KG01ACLME__(reversed) rank=0013865 x=26.0 y=1508.0 length=444
CATGCATGTCTAAGTACATACTTTTACATGGTGAAACCGCGAATGGCTCATTAAATCAGT
TATGGTTCCTTAGATCGTACAATCCTACTTGGATAACTGTGGTAATTCTAGAGCTAATAC
ATGAAACTGACGCTCCGACCCTCTGGGAAAGAGCGCGTTTATTAGAACAAGACCAGTCGG
GGTTCTGCCCCGTACGATTGGTGATACTGGATAACTTTGTGCAGATCGCACGGCCTCGCG
CCGGCGACGTATCTTTCAAATGTCTGCCCTATCAACTGTCGATGGTACGTGATATGCCTA
CCATGGTTGTAACGGGTAACGGGGAATCAGGGTTCGATTCCGGAGAGGGAGCATGAGAAA
CGGCTACCACATCC
>HOIR5KG01ANJQG__(reversed) rank=0017840 x=151.5 y=278.0 length=444
CATGCATGTCTAAGTACATACTTTTACATGGTGAAACCGCGAATGGCTCATTAAATCAGT
TATGGTTCCTTAGATCGTACAATCCTACTTGGATAACTGTGGTAATTCTAGAGCTAATAC
ATGAAACTGACGCTCCGACCCTCTGGGAAAGAGCGCGTTTATTAGAACAAGACCAGTCGG
GGTTCTGCCCCGTACGATTGGTGATACTGGATAACTTTGTGCAGATCGCACGGCCTCGCG
CCGGCGACGTATCTTTCAAATGTCTGCCCTATCAACTGTCGATGGTACGTGATATGCCTA
CCATGGTTGTAACGGGTAACGGGGAATCAGGGTTCGATTCCGGAGAGGGAGCATGAGAAA
CGGCTACCACATCC
>HOIR5KG01ARXNA__(reversed) rank=0018934 x=201.0 y=132.0 length=444
CATGCATGTCTAAGTACATACTTTTACATGGTGAAACCGCGAATGGCTCATTAAATCAGT
TATGGTTCCTTAGATCGTACAATCCTACTTGGATAACTGTGGTAATTCTAGAGCTAATAC
ATGAAACTGACGCTCCGACCCTCTGGGAAAGAGCGCGTTTATTAGAACAAGACCAGTCGG
GGTTCTGCCCCGTACGATTGGTGATACTGGATAACTTTGTGCAGATCGCACGGCCTCGCG
CCGGCGACGTATCTTTCAAATGTCTGCCCTATCAACTGTCGATGGTACGTGATATGCCTA
CCATGGTTGTAACGGGTAACGGGGAATCAGGGTTCGATTCCGGAGAGGGAGCATGAGAAA
CGGCTACCACATCC
>HOIR5KG01AQ2QW__(reversed) rank=0020088 x=191.5 y=1046.0 length=444
CATGCATGTCTAAGTACATACTTTTACATGGTGAAACCGCGAATGGCTCATTAAATCAGT
TATGGTTCCTTAGATCGTACAATCCTACTTGGATAACTGTGGTAATTCTAGAGCTAATAC
ATGAAACTGACGCTCCGACCCTCTGGGAAAGAGCGCGTTTATTAGAACAAGACCAGTCGG
GGTTCTGCCCCGTACGATTGGTGATACTGGATAACTTTGTGCAGATCGCACGGCCTCGCG
CCGGCGACGTATCTTTCAAATGTCTGCCCTATCAACTGTCGATGGTACGTGATATGCCTA
CCATGGTTGTAACGGGTAACGGGGAATCAGGGTTCGATTCCGGAGAGGGAGCATGAGAAA
CGGCTACCACATCC
>HOIR5KG01A1LDB__(reversed) rank=0009070 x=311.0 y=221.5 length=445
CATGCATGTCTAAGTACATACTTTTACATGGTGAAACCGCGAATGGCTCATTAAATCAGT
TATGGTTCCTTAGATCGTACAATCCTACTTGGATAACTGTGGTAATTCTAGAGCTAATAC
ATGAAAAAGGTCTCCGACCTGACGGAAAGAGAGCGTTTATTACAACAAGACCAGTCGGGG
TCGCAAGGCCCCGTCATATTGGTGAAACTGAATAACTTTGTGCAGATCGCACGGCCTCGC
GCCGGCGACAAATCTTTCAAATGTCTGCCCTATCAACTGACGATGGTACGTGGTATGCCT
ACCATGGTTGTAACGGGTAACGGAGAATCAGGGTTCGATTCCGGAGAGGGAGCATGAGAA
ACGGCTACCACATCC
>HOIR5KG01ACXQJ__(reversed) rank=0009104 x=30.0 y=825.0 length=444
CATGCATGTCTAAGTACATACTTTTACATGGTGAAACCGCGAATGGCTCATTAAATCAGT
TATGGTTCCTTAGATCGTACAATCCTACTTGGATAACTGTGGTAATTCTAGAGCTAATAC
ATGAAACTGACGCTCCGACCCTCTGGGAAAGAGCGCGTTTATTAGAACAAGACCAGTCGG
GGTTCTGCCCCGTACGATTGGTGATACTGGATAACTTTGTGCAGATCGCACGGCCTCGCG
CCGGCGACGTATCTTTCAAATGTCTGCCCTATCAACTGTCGATGGTACGCGATATGCCTA
CCATGGTTGTAACGGGTAACGGGGAATCAGGGTTCGATTCCGGAGAGGGAGCATGAGAAA
CGGCTACCACATCC
>HOIR5KG01A5QRB__(reversed) rank=0009493 x=358.0 y=1317.5 length=445
CATGCATGTCTAAGTACATACTTTTTACATGGTGAAACCGCGAATGGCTCATTAAATCAG
TTATGGTTCCTTAGATCGTACAATCCTACTTGGATAACTGTGGTAATTCTAGAGCTAATA
CATGAAAAAGGTCTCCGACCTGACGGAAAGAGAGCGTTTATTACAACAAGACCAGTCGGG
GTCGCAAGGCCCCGTCATATTGGTGAAACTGAATAACTTTGTGCAGATCGCACGGCCTCG
CGCCGGCGACAAATCTTTCAAATGTCTGCCCTATCAACTGACGATGGTACGTGATATGCC
TACCATGGTTGTAACGGGTAACGGAGAATCAGGGTTCGATTCCGGAGAGGGAGCATGAGA
AACGGCTACCACATCC
>HOIR5KG01AXHH4__(reversed) rank=0009500 x=264.0 y=1098.0 length=448
CATGCATGTCTAAGTACACGCCTTAACACGGCTAAACTGCGAATGGCTCATTAAATCAGT
TATGGTTCCTTAGATCGTACAATCCTACTTGGATAACTGTGGCAATTCTAGAGCTAATAC
ATGCAACACAGCTCCGACCTCACGGGAAGAGCGCTTTTGTTAGCCCAAAACCAACGCGTC
GCCTTCGGGCGGCGCTCACTGTGGTGACTCTGGACAACTTTGTGCCGATCGCACGGCCCT
AGCGCCGGCGACGTATCTTTCAAGTGTCTGCCCTATCAACTTTCGATGGTACGTGCTATG
CCTACCATGGTGATAACGGGTAACGGGGAATCAGGGTTCGATTCCGGAGAGGGAGCATGA
GATACGGCTACCACATCC
>HOIR5KG01AKA3L__(reversed) rank=0009579 x=114.0 y=671.0 length=451
CCATGCATGTCTAAGTACACGCCTTAACACGGCTAAACTGCGAATGGCTCATTAAATCAG
TTATGGTTCCTTAGATCGTACAATCCTACTTGGATAACTGTGGCAATTCTAGAGCTAATA
CATGCAACACAGCTCCGACCTCGCGGGAAGAGCGCTTTTGTTAGCCCAAAACCAATGCGT
CGACTTCGGTAGGCGCTCACACATGGTGACTCTGGACAACTTTGTGCCGATCGCACGGCC
TTCGCGCCGGCGACGTATCTTTCAAGTGTCTGCCCTATCAACTTTCGATGGTACGTGCTA
TGCCTACCATGGTGATAACGGGTAACGGGGAAGTCAGGGTTCGATTCCGGAGAGGGAGCA
TGAGATACGGCTACCACATCC
>HOIR5KG01AD0G5__(reversed) rank=0009596 x=42.0 y=1879.0 length=442
CCATGCAAGTCTAAGTACGAGCTCTCGTACAGTGAAACTGCGAATGGCTCATTAAATCAG
TTATGGTTCATTTGATCGTACAGTTTACTTGGATAACTGTGGTAATTCTAGAGCTAATAC
ATGCGAGAAGCGCCGACCTCGCGGGAGGCGTGCATTTATCAGACCAAAAACCGGCCGCGT
CTTCGGGCGCGTTCGCCTTGGTGACTCTGGATAACTTTGCGGATCGCACGGTCTAGCACC
GGCGACGGATCATTCAAGTGTCTGCCCTATCAACTTTCGTCGGTACGGTATTTGCCTACC
GAGGTTCTTACGGGTGACGGGGAATCAGGGTTCGATTCCGGAGAGGGAGCCTGAGAAACG
GCTACCACATCC
>HOIR5KG01BGFCO__(reversed) rank=0009760 x=480.5 y=38.0 length=440
CATGCATGTCCAAGTACAAGCTTTCAAAAGCGAAACTGCGGATGGCTCATTAAATCAGTT
ATGGTTCCTTGGAGCGCATCCCCTTACATGGATAACTGTGGTAATTCTAGAGCTAATACA
TGCAATCAAGCGCCGACCTTACGGGAGGCGTGCTCTTATTAGGAACAAGACCAACCCGGG
TCCGCCCGGCTCCGTTGGTGAACTCTGGATAACCTGGCCGATCGCACGGTCTCTGCACCG
GCGACGGATCCTTCGAATGTCTGCCCTATCAACTTTCGATGGTACGTTATGCGCCTACCA
TGGTCGTAACGGGTAACGGAGAATCAGGGTTCGATTCCGGAGAGGGAGCTTGAGAAACGG
CTACCACATCC
>HOIR5KG01AJ73Y__(reversed) rank=0009766 x=113.0 y=892.5 length=440
CATGCAAGTCTAAGTACGAGCTCTCGTACAGTGAAACTGCGAATGGCTCATTAAATCAGT
TATGGTTCATTTGATCGTACAGTTTACTTGGATAACTGTGGTAATTCTAGAGCTAATACA
TGCGAGAAGCGCCGACCTCGCGGGAGGCGTGCATTTATCAGACCAAAAACCGGCCGCGTC
TTCGGGCGCGTTCGCCTTGGTGACTCTGGATAACTTTGCGGATCGCACGGTCTAGCACCG
GCGACGGATCATTCAAGTGTCTGCCCTATCAACTTTCGTCGGTACGGTATTTGCCTACCG
AGGTTCTTACGGGTGACGGGGAATCAGGGTTCGATTCCGGAGAGGGAGCCTGAGAAACGG
CTACCACATCC
>HOIR5KG01BO4TA__(reversed) rank=0010032 x=579.0 y=780.0 length=441
CATGCAAGTCTAAGTACGAGCTCTCGTACAGTGAAACTGCGAATGGCTCATTAAATCAGT
TATGGTTCATTTGATCGTACAGTTTACTTGGATAACTGTGGTAATTCTAGAGCTAATACA
TGCGAGAAGCGCCGACCTCGCGGGAGGCGTGCATTTATCAGACCAAAAACCGGCCGCGTC
TTTGGGCGCGTTCGCCTTGGTGACTCTGGATAACTTTGCGGATCGCACGGTCTAGCACCG
GCGACGGATCATTCAAGTGTCTGCCCTATCAACTTTCGTCGGTACGGTATTTGCCTACCG
AGGTTCTTACGGGTGACGGGGAATCAGGGTTCGATTCCGGAGAGGGAGCCTGAGAAACGG
CTACCACATCC
>HOIR5KG01APXYX__(reversed) rank=0014849 x=178.0 y=1447.5 length=441
CATGCAAGTCTAAGTACGAGCTCTCGTACAGTGAAACTGCGAATGGCTCATTAAATCAGT
TATGGTTCATTTGATCGTACAGTTTACTTGGATAACTGTGGTAATTCTAGAGCTAATACA
TGCGAGAAGCGCCGACCTCGCGGGAGGCGTGCATTTATCAGACCAAAAACCGGCCGCGTC
TTTGGGCGCGTTCGCCTTGGTGACTCTGGATAACTTTGCGGATCGCACGGTCTAGCACCG
GCGACGGATCATTCAAGTGTCTGCCCTATCAACTTTCGTCGGTACGGTATTTGCCTACCG
AGGTTCTTACGGGTGACGGGGAATCAGGGTTCGATTCCGGAGAGGGAGCCTGAGAAACGG
CTACCACATCC
>HOIR5KG01BLDJ7__(reversed) rank=0010147 x=536.5 y=1621.0 length=442
CATGCATGTCTAAGTACATACCTTAACACGGTGAAACTGCGAATGGCTCATTAAATCATA
TGTTATTTCTTAGATCGTACAATCCTACTTGGATAACTGTGGTAATTCTAGAGCTAATAC
ATGCATCAAAGCTCCGACCTCCGGGGAAGAGCGCTTTTATTAGACCAAAACCAATCGTCC
TCTCGGGGGCGTCCCGTTGGTGACTCTGAATAACTTTAAGCTGATCGCATGGCCTCGTGC
CGGCGACGTATCTTTCAAGTGTATGCCCTATCAATTGTCGAAGGTAAGTGACTTGCTTAC
CTTGATGATAACGGGTAGCGGGGAATCAGGGTTCGATTCCGGAGAGGGAGCATGAGAAAC
GGCTACCACATCC
>HOIR5KG01AXQIA__(reversed) rank=0010152 x=267.0 y=480.5 length=441
CATGCAAGTCTAAGTACGAGCTCTCGTACAGTGAAACTGCGAATGGCTCATTAAATCAGT
TATGGTTCATTTGATCGTACAGTTTACTTGGATAACTGTGGTAATTCTAGAGCTAATACA
TGCGAGAAGCGCCGACCTCGCGGGAGGCGTGCATTTATCAGACCAAAAACCGGCCGCGTC
TTCGGGCGCGTTCGCCTTGGTGACTCTGGGTAACTTTGCGGATCGCACGGTCTAGCACCG
GCGACGGATCATTCAAGTGTCTGCCCTATCAACTTTCGTCGGTACGGTATTTGCCTACCG
AGGTTCTTACGGGTGACGGGGAATCAGGGTTCGATTCCGGAGAGGGAGCCTGAGAAACGG
CTACCACATCC
>HOIR5KG01BT7UN__(reversed) rank=0010410 x=637.0 y=429.0 length=444
CATGCATGTCTAAGTACATACTTTTACATGGTGAAACCGCGAATGGCTCATTAAATCAGT
TATGGTTCCTTAGATCGTACAATCCTACTTGGATAACTGTGGTAATTCTAGAGCTAATAC
ATGAAACTGACGCTCCGACCCTCTGGGAAAGAGCGCGTTTATTAGAACAAGGCCAGTCGG
GGTTCTGCCCCGTACGATTGGTGATACTGGATAACTTTGTGCAGATCGCACGGCCTCGCG
CCGGCGACGTATCTTTCAAATGTCTGCCCTATCAACTGTCGATGGTACGTGATATGCCTA
CCATGGTTGTAACGGGTAACGGGGAATCAGGGTTCGATTCCGGAGAGGGAGCATGAGAAA
CGGCTACCACATCC
>HOIR5KG01AOGB1__(reversed) rank=0010940 x=161.0 y=1567.0 length=449
CATGCATGTCTAAGTACACGCCTTAACACGGCTAAACTGCGAATGGCTCATTAAATCAGT
TATGGTTCCTTAGATCGTACAATCCTACTTGGATAACTGTGGCAATTCTAGAGCTAATAC
ATGCAACACAGCTCCGACCTCGCGGGAAGAGCGCTTTTGTTAGCCCAAAACCAATGCGTC
GACTTCGGTAGGCGCTCACACATGGTGACTCTGGACAACTTTGTGCCGATCGCACGGCCT
TCGCGCCGGCGACGTATCTTTCAAGTGTCTGCCCTATCAACTTTCGATGGTACGTGCTAT
GCCTACCATGGTGATAACGGGTAACGGGGAATCAGGGTTCGATTCCGGAGAGGGAGCATG
AGATACGGCTACCACATCC
>HOIR5KG01A8NLM__(reversed) rank=0020011 x=391.5 y=2024.0 length=449
CATGCATGTCTAAGTACACGCCTTAACACGGCTAAACTGCGAATGGCTCATTAAATCAGT
TATGGTTCCTTAGATCGTACAATCCTACTTGGATAACTGTGGCAATTCTAGAGCTAATAC
ATGCAACACAGCTCCGACCTCGCGGGAAGAGCGCTTTTGTTAGCCCAAAACCAATGCGTC
GACTTCGGTAGGCGCTCACACATGGTGACTCTGGACAACTTTGTGCCGATCGCACGGCCT
TCGCGCCGGCGACGTATCTTTCAAGTGTCTGCCCTATCAACTTTCGATGGTACGTGCTAT
GCCTACCATGGTGATAACGGGTAACGGGGAATCAGGGTTCGATTCCGGAGAGGGAGCATG
AGATACGGCTACCACATCC
>HOIR5KG01AMLIB__(reversed) rank=0011293 x=140.0 y=977.0 length=444
CATGCATGTCTAAGTACATACTTTTACATGGTGAAACCGCGAATGGCTCATTAAATCAGT
TATGGTTCCTTAGATCGTACAATCCTACTTGGATAACTGTGGTAATTCTAGAGCTAATAC
ATGAAACTGACGCTCCGACCCTCTGGGAAAGAGCGCGTTTATTAGAACAAGACCAGTCGG
GGTTCTGCCCCGTACGATTGGTGATACTGGATAACTTTGTGCAGATCGCACGGCCTCGCG
CCGGCGACGTATCTTTCAAATGTCTGCCCTATCAACTGTCGATGGTACGTGATATGCCTA
CCATGGTTGTAACGGGTAACGGGGAATCAGGGTTCGATTCCGGAGAGGGAGCATGAGAAA
CGGCTACCACATCC
>HOIR5KG01AK0A9__(reversed) rank=0011632 x=122.0 y=579.0 length=443
CATGCATGTCTAAGTACATACCTTAACACGGTGAAACTGCGAATGGCTCATTAAATCATA
TGTTATTTCTTAGATCGTACAATCCTACTTGGATAACTGTGGTAATTCTAGAGCTAATAC
ATGCATCAAAGCTCCGACCTCCGGGGAAGAGCGCTTTTATTAGACCAAAACCAATCGTCC
TCTCGGGGGCGTCCCGTTGATGACTCTGAATAACTTTAAGCTGATCGCATGGCCTCGTGC
CGGCGACGTATCCTTCAAGTGTATGCCCTATCAATTGTCGAAGGTAAGTGACTTGCTTAC
CTTGATGATAACGGGTAGCGGGGAATCAGGGTTCGATTCCGGAGAGGGAGCATGAGAAAC
GGCTACCACATCC
>HOIR5KG01AKRQW__(reversed) rank=0011688 x=119.0 y=1766.0 length=450
CATGCATGTCTAAGTACAAGCCCATATAAGGTGAAACCGCGAATGGCTCATTAAATCAGC
TATGATTCATTGGATCTGTACCCACACTTACTTGGATAACTGTGGTAATTCTAGAGCTAA
TACATGCACCACGTCTCTGACCGCAAGGGAAGAGCGCTTTTATTAGTTCAAAACCGGTCG
GGCCTCGGTCCGTCACCCCAACGTGTTGAATCTGAATAACTTGTCGCTGAGCGCACGGTC
TCTGCACCGGCGCCGCCTCTTTCAAGTGTCTGCCTTATCAGCTTTCGATTGTAGGCTATG
CGCCTACAATGGCTATAACGGGTAACGGGGAATCAGGGTTCGATTCCGGAGAGGGAGCCT
GAGAAACGGCTACCACATCT
>HOIR5KG01BX3M7__(reversed) rank=0012077 x=681.0 y=1377.5 length=441
CATGCAAGTCTAAGTACGAGCTCTCGTACAGCGAAACTGCGAATGGCTCATTAAATCAGT
TATGGTTCATTTGATCGTATGGTTTACTTGGATAACTGTGGTAATTCTAGAGCTAATACA
TGCAAACAGCGCCGACTTCGCGGGAGGCGTGCTTTTATCAGACCAAAAACCGGACCGCGG
CTCCGGCCGCGTTCGACTGGTGACTCTGGATAACCTGGCGGATCGCACGGTCTAGCACCG
GCGACGGATCATTCAAGTGTCTGCCCTATCAACTTTCGTCGGTACGGTATTCGCCTACCG
AGGTTCTTACGGGTAACGGGGAATCAGGGTTCGATTCCGGAGAGGGAGCCTGAGAAACGG
CTACCACATCC
>HOIR5KG01BQTMS__(reversed) rank=0012351 x=598.0 y=1778.0 length=445
TACCATGCAAGTACTAAGTACGAGCTCTCGCACAGCGAAACTGCGAATGGCTCATTAAAT
CAGTTATGGTTCATTTGATCGTATGGTTTACTTGGATAACTGTGGTAATTCTAGAGCTAA
TACATGCAAACAGCGCCGACTTCGCGGGAGGCGTGCTTTTATCAGACCAAAAACCGACCG
CGGCTCCGGCCGCGTTCGACTGGTGACTCTGGATAACCTGGCGGATCGCACGGTCTAGCA
CCGGCGACGGATCATTCAAGTGTCTGCCCTATCAACTTTCGTCGGTACGGTATTCGCCTA
CCGAGGTTCTTACGGGTAACGGGGAATCAGGGTTCGATTCCGGAGAGGGAGCCTGAGAAA
CGGCTACCACATCC
>HOIR5KG01A0G6F__(reversed) rank=0012375 x=298.0 y=1381.0 length=441
CATGCAAGTCTAAGTACGAGCTCTCGTACAGCGAAACTGCGAATGGCTCATTAAATCAGT
TATGGTTCATTTGATCGTATGGTTTACTTGGATAACTGTGGTAATTCTAGAGCTAATACA
TGCAAACAGCGCCGACTTCGCGGGAGGCGTGCTTTTATCAGACCAAAAACCGACCGCGGC
TCCGGCCGCGTTCGACTGGTGACTCTGGATAACCTGGCGGATCGCACGGTCTAGCACCGG
CGACGGATCATTCAAGTGTCTGCCCTATCAACTTTCGTCGGTACGGTATTCGCCTACCGA
GGTTCTTACGGGTAACGGGGAATCAGGGTTCGATTCCGGAGAGGGAGCCTGAGAAACGGC
TACCACATCC
>HOIR5KG01BQ76U__(reversed) rank=0012462 x=603.0 y=164.0 length=446
CATGCATGTCTAAGTACATAAACTTTTACATGGTGAAACCGCGAATGGCTCATTAAATCA
GTTATGGTTCCTTAGATCGTACAATCCTACTTGGATAACTGTGGTAATTCTAGAGCTAAT
ACATGAAACTGACGCTCCGACCCTCTGGGAAAGAGCGCGTTTATTAGAACAAGACCAGTC
GGGGTTCTGCCCCGTACGATTGGTGATACTGGATAACTTTGTGCAGATCGCACGGCCTCG
CGCCGGCGACGTATCTTTCAAATGTCTGCCCTATCAACTGTCGATGGTACGTGATATGCC
TACCATGGTTGTAACGGGTAACGGGGAATCAGGGTTCGATTCCGGAGAGGGAGCATGAGA
AACGGCTACCACATCC
>HOIR5KG01AWPMM__(reversed) rank=0012597 x=255.0 y=1836.5 length=444
CATGCATGTCTAAGTACATACTTTTACATGGTGAAACCGCGAATGGCTCATTAAATCAGT
TATGGTTCCTTAGATCGTACAATCCTACTTGGATAACTGTGGTAATTCTAGAGCTAGTAC
ATGAAACTGACGCTCCGACCCTCTGGGAAAGAGCGCGTTTATTAGAACAAGACCAGTCGG
GGTTCTGCCCCGTACGATTGGTGATACTGGATAACTTTGTGCAGATCGCACGGCCTCGCG
CCGGCGACGTATCTTTCAAATGTCTGCCCTATCAACTGTCGATGGTACGTGATATGCCTA
CCATGGTTGTAACGGGTAACGGGGAATCAGGGTTCGATTCCGGAGAGGGAGCATGAGAAA
CGGCTACCACATCC
>HOIR5KG01BIWVK__(reversed) rank=0012882 x=508.0 y=1374.0 length=442
CATGCAAGTCTAAGTACGAGCTCTCGTACAGTGAAACTGCGAATGGCTCATTAAATCAGT
TATGGTTCATTTGATCGTACAGTTTACTTGGATAACTGTGGTAATTCTAGAGCTAATACA
TGCGAGAAGCGCCGACCTCGCGGGAGGCGTGCATTTATCAGACCAAAAACCGGCCGCGTC
TTCGGGCGCGTTCGCCTTGGTGACTCTGGATAACTTTGCGGATCGTACGGTCTAGCACCG
GCGACGGATCATTCAAGTGTCTGCCCTATCAACTTTCGTCGGTACGGTATTTGCCTACCG
AGGTTCTTACGGGTGACGGGGAATCAGGGTTCGATTCCGGAGAGGGAGCCTGAGAAACGG
CTACCACATCC
>HOIR5KG01AP4OL__(reversed) rank=0012891 x=180.0 y=1955.0 length=447
CATGCATGTCTAAGTACACGCCTTAACACGGCTAAACTGCGAATGGCTCATTAAATCAGT
TATGGTTCCTTAGATCGTACAATCCTACTTGGATAACTGTGGCAATTCTAGAGCTAATAC
ATGCAACACAGCTCCGACCTCACGGGAAGAGCGCTTTTGTTAGCCCAAAACCAACGCGTC
GCCTTCGGGCGGCGCTCACTGTGGTGACTCTGGACAACTTTGTGCCGATCGCACGGCCCT
AGCGCCGGCGACGTATCTTTCAAGTGTCTGCCCTATCAACTTTCGATGGTACGTGCTATG
CCTACCATGGTGATAACGGGTAACGGGGAATCAGGGTTCGATTCCGGAGAGGGAGCATGA
GATACGGCTACCACATCC
>HOIR5KG01AXBK0__(reversed) rank=0013117 x=262.5 y=1618.5 length=444
CATGCATGTCTAAGTACATACTTTTACATGGTGAAACCGCGAATGGCTCATTAAATCAGT
TATGGTTCCTTAGATCGTACAATCCTACTTGGATAACTGTGGTAATTCTAGAGCTAATAC
ATGAAACTGACGCTCCGACCCTCTGGGAAAGAGCGCGTTTATTAGAACAAGACCAGTCGG
GGTTCTGCCCCGTACGATTGGTGATACTGGATAACTTTGTGCAGATCGCACGGCCTCGCG
CCGGCGACGTATCTTTCAAATGTCTGCCCTATCAACTGTCGATGGTGCGTGATATGCCTA
CCATGGTTGTAACGGGTAACGGGGAATCAGGGTTCGATTCCGGAGAGGGAGCATGAGAAA
CGGCTACCACATCC
>HOIR5KG01AVW9Y__(reversed) rank=0013535 x=246.0 y=1956.0 length=441
CATGCAAGTCTAAGTACGAGCTCTCGTACAGTGAAACTGCGAATGGCTCATTAAATCAGT
TATGGTTCATTTGATCGTACAGTTTACTTGGATAACTGTGGTAATTCTAGATCTAATACA
TGCGAGAAGCGCCGACCTCGCGGGAGGCGTGCATTTATCAGACCAAAAACCGGCCGCGTC
TTCGGGCGCGTTCGCCTTGGTGACTCTGGATAACTTTGCGGATCGCACGGTCTAGCACCG
GCGACGGATCATTCAAGTGTCTGCCCTATCAACTTTCGTCGGTACGGTATTTGCCTACCG
AGGTTCTTACGGGTGACGGGGAATCAGGGTTCGATTCCGGAGAGGGAGCCTGAGAAACGG
CTACCACATCC
>HOIR5KG01AZ1JY__(reversed) rank=0013660 x=293.0 y=1612.0 length=441
CATGCAAGTCTAAGTACGAGCTCTCGTACAGTGAAACTGCGAATGGCTCATTAAATCAGT
TATGGTTCATTTGATCGTACAGTTTACTTGGATAACTGTGGTAATTCTAGAGCTAATACA
TGCGAGAAGCGCCGACCTCGCGGGAGGCGTGCATTTATCAGACCAAAAACCGGCCGCGTC
TTCGGGCGCGTTCGCCTTGGTGACTCTGGATAACTCTGCGGATCGCACGGTCTAGCACCG
GCGACGGATCATTCAAGTGTCTGCCCTATCAACTTTCGTCGGTACGGTATTTGCCTACCG
AGGTTCTTACGGGTGACGGGGAATCAGGGTTCGATTCCGGAGAGGGAGCCTGAGAAACGG
CTACCACATCC
>HOIR5KG01AFXDK__(reversed) rank=0013746 x=64.0 y=1062.0 length=445
CATGCATGTCTAAGTACATACTTTTACATGGTGAAACCGCGAATGGCTCATTAAATCAGT
TATGGTTCCTTAGATCGTACAATCCTACTTGGATAACTGTGGTAATTCTAGAGCTAATAC
ATGAAAAAGGTCTCCGACCTGACGGAAAGAGAGCGTTTATTACAACAAGACCAGTCGGGG
TCGCAAGGCCCCGTCATATTGGTGAAACTGAATAACTTTGTGCGGATCGCACGGCCTCGC
GCCGGCGACAAATCTTTCAAATGTCTGCCCTATCAACTGACGATGGTACGTGATATGCCT
ACCATGGTTGTAACGGGTAACGGAGAATCAGGGTTCGATTCCGGAGAGGGAGCATGAGAA
ACGGCTACCACATCC
>HOIR5KG01A7OL0__(reversed) rank=0013879 x=380.0 y=1734.0 length=444
CATGCATGTCTAAGTACATACTTTTACATGGTGAAACCGCGAATGGCTCATTAAATCAGT
TATGGTTCCTTAGATCGTACAATCCTACTTGGATAACTGTGGTAATTCTAGAGCTAATAC
ATGAAACTGACGCTCCGACCCTCTGGGAAAGAGCGCGTTTATTAGAACAAGACCAGTCGG
GGTTCTGCCCCGTACGATTGGTGATACTGGATAACTTTGTGCAGATCGCACGGCCTCGCG
CCGGCGACGTATCTTTCAAATGTCTGCCCTATCAACTGTCGATGGTACGTGATATGCCTA
CCATGGTTGTAACGGGTAACGGGGAATCAGGGTTCGATTCCGGAGAGGGAGCATGAGAAA
CGGCTACCACATCC
>HOIR5KG01A8GNM__(reversed) rank=0014034 x=389.5 y=1216.0 length=448
CATGCATGTCTAAGTACACGCCTTAACACGGCTAAACTGCGAATGGCTCATTAAATCAGT
TATGGTTCCTTAGATCGTACAATCCTACTTGGATAACTGTGGCAATTCTAGAGCTAATAC
ATGCAACACAGCTCCGACCTCACGGGAAGAGCGCTTTTGTTAGCCCAAAACCAACGCGTC
GCCTTCGGGCGGCGCTCACTGTGGTGACTCTGGACAACTTTGTGCCGATCGCACGGCCCT
AGCGCCGGCGACGTATCTTTCAAGTGTCTGCCCTATCAACTTTCGGTGGTACGTGCTATG
CCTACCATGGTGATAACGGGTAACGGGGAATCAGGGTTCGATTCCGGAGAGGGAGCATGA
GATACGGCTACCACATCC
>HOIR5KG01BYWI5__(reversed) rank=0014281 x=690.5 y=1951.5 length=440
ATGCAAGTCTAAGTACGAGCTCTCGTACAGTGAAACTGCGAATGGCTCATTAAATCAGTT
ATGGTTCATTTGATCGTACAGTTTACTTGGATAACTGTGGTAATTCTAGAGCTAATACAT
GCGAGAAGCGCCGACCTCGCGGGAGGCGTGCATTTATCAGACCAAAAACCGGCCGCGTCT
TCGGGCGCGTTCGCCTTGGTGACTCTGGATAACTTTGCGGATCGCACGGTCTAGCACCGG
CGACGGATCATTCAAGTGTCTGCCCTATCAACTTTCGTCGGTACGGTATTTGCCTACCGA
GGTTCTTACGGGTGACGGGGAATCAGGGTTCGATTCCGGAGAGGGAGCCTGAGAAACGGC
TACCACATCC
>HOIR5KG01A0KKR__(reversed) rank=0014461 x=299.0 y=1689.0 length=445
CCATGCATGTCTAAGTACATACTTTTACATGGTGAAACCGCGAATGGCTCATTAAATCAG
TTATGGTTCCTTAGATCGTACAATCCTACTTGGATAACTGTGGTAATTCTAGAGCTAATA
CATGAAACTGACGCTCCGACCCTCTGGGAAAGAGCGCGTTTATTAGAACAAGACCAGTCG
GGGTTCTGCCCCGTACGATTGGTGATACTGGATAACTTTGTGCAGATCGCACGGCCTCGC
GCCGGCGACGTATCTTTCAAATGTCTGCCCTATCAACTGTCGATGGTACGTGATATGCCT
ACCATGGTTGTAACGGGTAACGGGGAATCAGGGTTCGATTCCGGAGAGGGAGCATGAGAA
ACGGCTACCACATCC
>HOIR5KG01APXKF__(reversed) rank=0014481 x=178.0 y=925.0 length=443
CATGCATGTCTAAGTACATACCTTAACACGGTGAAACTGCGAATGGCTCATTAAATCATA
TGTTATTTCTTAGATCGTACAATCCTACTTGGATAACTGTGGTAATTCTAGAGCTAATAC
ATGCATCAAGGCTCCGACCTCCGGGGAAGAGCGCTTTTATTAGACCAAAACCAATCGTCC
TCTCGGGGGCGTCCCGTTGGTGACTCTGAATAACTTTAAGCTGATCGCATGGCCTCGTGC
CGGCGACGTATCTTTCAAGTGTATGCCCTATCAATTGTCGAAGGTAAGTGACTTGCTTAC
CTTGATGATAACGGGTAGCGGGGAATCAGGGTTCGATTCCGGAGAGGGAGCATGAGAAAC
GGCTACCACATCC
>HOIR5KG01A9SO9__(reversed) rank=0014492 x=404.0 y=2043.0 length=449
CATGCATGTCTAAGTACACGCCTTAACACGGCTAAACTGCGAATGGCTCATTAAATCAGT
TATGGTTCCTTAGATCGTACAATCCTACTTGGATAACTGTGGCAATTCTAGAGCTAATAC
ATGCAACACAGCTCCGACCTCGCGGGAAGAGCGCTTTTGTTAGCCCAAAACCAATGCGTC
GACTTCGGTAGGCGCTCACACATGGTGACTCTGGACAACTTTGTGCCGATCGCACGGCCT
TCGCGCCGGCGACGTATCTTTCAAGTGTCTGCCCTATCAACTTTCGATGGTACGTGCTAT
GCCTACCATGGTGATAACGGGTAACGGGGAATCAGGGTTCGATTCCGGAGAGGGAGCATG
AGATACGGCTACCACATCC
>HOIR5KG01ATC1L__(reversed) rank=0014636 x=217.5 y=1207.0 length=440
CATGCAAGTCTAAGTACGAGCTCTCGTACAGCGAAACTGCGAATGGCTCATTAAATCAGT
TATGGTTCATTTGATCGTATGGTTTACTTGGATAACTGTGGTAATTCTAGAGCTAATACA
TGCAAACAGCGCCGACTTCGCGGGAGGCGTGCTTTTATCAGACCAAAAACCGACCGCGGC
TCCGGCCGCGTTCGACTGGTGACTCTGGATAACCTGGCGGATCGCACGGTCTAGCACCGG
CGACGGATCATTCAAGTGTCTGCCCTATCAACTTTCGTCGGTACGGTATTCGCCTACCGA
GGTTCTTACGGGTAACGGGGAATCAGGGTTCGATTCCGGAGAGGGAGCCTGAGAAACGGC
TACCACATCC
>HOIR5KG01B2G4F__(reversed) rank=0014672 x=731.0 y=669.0 length=449
CATGCATGTCTAAGTACACGCCTTAACACGGCTAAACTGCGAATGGCTCATTAAATCAGT
TATGGTTCCTTAGATCGTACAATCCTACTTGGATAACTGTGGCAATTCTAGAGCTAATAC
ATGCAACACAGCTCCGACCTCACCGGGAAGAGCGCTTTTGTTAGCCCAAAACCAACGCGT
CGCCTTCGGGCGGCGCTCACTGTGGTGACTCTGGACAACTTTGTGCCGATCGCACGGCCC
TAGCGCCGGCGACGTATCTTTCAAGTGTCTGCCCTATCAACTTTCGATGGTACGTGCTAT
GCCTACCATGGTGATAACGGGTAACGGGGAATCAGGGTTCGATTCCGGAGAGGGAGCATG
AGAAACGGCTACCACATCC
>HOIR5KG01BXNY7__(reversed) rank=0014969 x=676.0 y=1553.0 length=441
CATGCAAGTCTAAGTACGAGCTCTCGTACAGTGAAACTGCGAATGGCTCATTAAATCAGT
TATGGTTCATTTGATCGTACAGTTTACTTGGATAACTGTGGTAATTCTAGAGCTAATACA
TGCGAGAAGCGCCGACCTCGCGGGAGGCGTGCATTTATCAGACCAAAAACCGGCCGCGTC
TTCGGGCGCGTTCGCCTTGGTGACTCTGGATAACTTTGCGGATCGCACGGTCTAGCACCG
GCGACGGATCATTCAAGTGTCTGCCCTATCAACTTTCGTCGGTACGGTATTTGCCTACCG
AGGTTCTTACGGGTGACGGGGAATCAGGGTTCGATTCCGGAGAGGGAGCCTGAGAAACGG
CTACCACATCC
>HOIR5KG01A2UI2__(reversed) rank=0015292 x=325.0 y=1404.0 length=441
CATGCAAGTCTAAGTACGAGCTCTCGTACAGTGAAACTGCGAATGGCTCATTAAATCAGT
TATGGTTCATTTGATCGTACAGTTTACTTGGATAACTGTGGTAATTCTAGAGCTAATACA
TGCGAGAAGCGCCGACCTCGCGGGAGGCGTGCATTTATCAGACCAAAAACCGGCCGCGTC
TTCGGGCGCGTTCGCCTTGGTGACTCTGGATAACTTTGCGGATCGCACGGTCTAGCACCG
GCGACGGATCATTCAAGTGTCTGCCCTATCAACTTTCGTCGGTACGGTATTTGCCTACCG
AGGTTCTTACGGGTGACGGGGAATCAGGGTTCGATTCCGGAGAGGGAGCCTGAGAAACGG
CTACCACATCC
>HOIR5KG01BJL43__(reversed) rank=0019455 x=516.0 y=1349.0 length=441
CATGCAAGTCTAAGTACGAGCTCTCGTACAGTGAAACTGCGAATGGCTCATTAAATCAGT
TATGGTTCATTTGATCGTACAGTTTACTTGGATAACTGTGGTAATTCTAGAGCTAATACA
TGCGAGAAGCGCCGACCTCGCGGGAGGCGTGCATTTATCAGACCAAAAACCGGCCGCGTC
TTCGGGCGCGTTCGCCTTGGTGACTCTGGATAACTTTGCGGATCGCACGGTCTAGCACCG
GCGACGGATCATTCAAGTGTCTGCCCTATCAACTTTCGTCGGTACGGTATTTGCCTACCG
AGGTTCTTACGGGTGACGGGGAATCAGGGTTCGATTCCGGAGAGGGAGCCTGAGAAACGG
CTACCACATCC
>HOIR5KG01A6X0A__(reversed) rank=0014986 x=372.0 y=24.0 length=450
CATGCATGTCTAAGTACAAGCCCATATAAGGTGAAACCGCGAATGGCTCATTAAATCAGC
TATGATTCATTGGATCTGTACCCACACTTACTTGGATAACTGTGGTAATTCTAGAGCTAA
TACATGCACCACGTCTCTGACCGCAAGGGAAGAGCGCTTTTATTAGTTCAAAACCGGTCG
GGCCTCGGTCCGTCACCCCAACGTGTTGAATCTGAATAACTTGTCGCTGAGCGCACGGTC
TCTGCACCGGCGCCGCCTCTTTCAAGTGTCTGCCTTATCAGCTTTCGATTGTAGGCTATG
CGCCTACAATGGCTATAGCGGGTAACGGGGAATCAGGGTTCGATTCCGGAGAGGGAGCCT
GAGAAACGGCTACCACATCT
>HOIR5KG01BXNNQ__(reversed) rank=0015389 x=676.5 y=1140.0 length=439
CATGCAAGTCTAAGTACGAGCTCTCGTACAGCGAAACTGCGAATGGCTCATTAAATCAGT
TATGGTTCATTTGATCGTATGGTTTACTTGGATAACTGTGGTAATTCTAGAACTAATACA
TGCAAACAGCGCCGACTTCGCGGGAGGCGTGCTTTTATCAGACCAAAACCGACCGCGGCT
CCGGCCGCGTTCGACTGGTGACTCTGGATAACCTGGCGGATCGCACGGTCTAGCACCGGC
GACGGATCATTCAAGTGTCTGCCCTATCAACTTTCGTCGGTACGGTATTCGCCTACCGAG
GTTCTTACGGGTAACGGGGAATCAGGGTTCGATTCCGGAGAGGGAGCCTGAGAAACGGCT
ACCACATCC
>HOIR5KG01BVFS3__(reversed) rank=0015987 x=651.0 y=53.0 length=441
CATGCATGTCCAAGTACAAGCTTTCAAAAGCGAAACTGCGGATGGCTCATTAAATCAGTT
ATGGTTCCTTGGAGCGCATCCCCTTACATGGATAACTGTGGTAATTCTAGAGCTAATACA
TGCAATCAAGCGCCGACCTTACGGGAGGCGTGCTCTTATTAGGAACAAGACCAACCCGGG
TCCGCCCGGCTCCGTTGGTGAACTCTGGATAACCTGGCCGATCGCACGGTCTCTGCACCG
GCGACGGATCCTTCGAATGTCTGCCCTATCAACTTTCGATGGTACGTTATGCGCCTACCA
TGGTCGTAACGGGTAACGGAGAATCAGGGTTCGATTCCGGAGAGGGAGCTTGAGAAACGG
CTACCACATCC
>HOIR5KG01AAEIF__(reversed) rank=0016048 x=1.0 y=1381.0 length=444
CATGCATGTCTAAGTACATACTTTTACATGGTGAAACCGCGAATGGCTCATTAAATCAGT
TATGGTTCCTTAGATCGTACAATCCTACTTGGATAACTGTGGTAATTCTAGAGCTAATAC
ATGAAACTGACGCTCCGACCCTCTGGGAAAGAGCGCGTTTATTAGAACAAGACCAGTCGG
GGTTCTGCCCCGTACGATTGGTGATACTGGATAACTTTGTGCAGATCGCACGGCCTCGCG
CCGGCGACGTATCTTTCAAATGTCTGCCCTATCAACTGTCGATGGTACGTGATATGCCTA
CCATGGTTGTAACGGGTAACGGGGAATCAGGGTTCGATTCCGGAGAGGGAGCATGAGAAA
CGGCTACCACATCC
>HOIR5KG01AOB6A__(reversed) rank=0016141 x=160.5 y=272.0 length=441
CATGCATGTCCAAGTACAAGCTTTCAAAAGCGAAACTGCGGATGGCTCATTAAATCAGTT
ATGGTTCCTTGGAGCGCATCCCCTTACATGGATAACTGTGGTAATTCTAGAGCTAATACA
TGCAATCAAGCGCCGACCTTACGGGAGGCGTGCTCTTATTAGGAACAAGACCAACCCGGG
TCCGCCCGGCTCCGTTGGTGAACTCTGGATAACCTGGCCGATCGCACGGTCTCTGCACCG
GCGACGGATCCTTCGAATGTCTGCCCTATCAACTTTCGATGGTACGTTATGCGCCTACCA
TGGTCGTAACGGGTAACGGAGAATCAGGGTTCGATTCCGGAGAGGGAGCTTGAGAAACGG
CTACCACATCC
>HOIR5KG01ACE9H__(reversed) rank=0018837 x=24.5 y=1459.0 length=441
CATGCATGTCCAAGTACAAGCTTTCAAAAGCGAAACTGCGGATGGCTCATTAAATCAGTT
ATGGTTCCTTGGAGCGCATCCCCTTACATGGATAACTGTGGTAATTCTAGAGCTAATACA
TGCAATCAAGCGCCGACCTTACGGGAGGCGTGCTCTTATTAGGAACAAGACCAACCCGGG
TCCGCCCGGCTCCGTTGGTGAACTCTGGATAACCTGGCCGATCGCACGGTCTCTGCACCG
GCGACGGATCCTTCGAATGTCTGCCCTATCAACTTTCGATGGTACGTTATGCGCCTACCA
TGGTCGTAACGGGTAACGGAGAATCAGGGTTCGATTCCGGAGAGGGAGCTTGAGAAACGG
CTACCACATCC
>HOIR5KG01AO85B__(reversed) rank=0016241 x=170.5 y=2045.0 length=448
CATGCATGTCTAAGTACACGCCTTAACACGGCTAAACTGCGAATGGCTCATTAAATCAGT
TATGGTTCCTTAGATCGTACAATCCTACTTGGATAACTGTGGCAATTCTAGAGCTAATAC
ATGCAACACAGCTCCGACCTCACGGGAAGAGCGCTTTGTTAGCCCAAAACCAACGCGTCG
CCTTCGGGCGGCGCTCACTGTGGTGACTCTGGACAACTTTGTGCCGATCGCACGGCCCNT
AGCGCCGGCGACGTATCTTTCAAGTGTCTGCCCTATCAACTTTCGATGGTACGTGCTATG
CCTACCATGGTGATAACGGGTAACGGGGAATCAGGGTTCGATTCCGGAGAGGGAGCATGA
GATACGGCTACCACATCC
>HOIR5KG01BJYPN__(reversed) rank=0016660 x=520.0 y=1257.5 length=440
CATGCAAGTCTAAGTACGAGCTCTCGTACAGCGAAACTGCGAATGGCTCATTAAATCAGT
TATGGTTCATTTGATCGTATGGTTTACTTGGATAACTGTGGTAATTCTAGAGCTAATACA
TGCAAACAGCGCCGACTTCGCGGGGGGCGTGCTTTTATCAGACCAAAAACCGACCGCGGC
TCCGGCCGCGTTCGACTGGTGACTCTGGATAACCTGGCGGATCGCACGGTCTAGCACCGG
CGACGGATCATTCAAGTGTCTGCCCTATCAACTTTCGTCGGTACGGTATTCGCCTACCGA
GGTTCTTACGGGTAACGGGGAATCAGGGTTCGATTCCGGAGAGGGAGCCTGAGAAACGGC
TACCACATCC
>HOIR5KG01BBFQ9__(reversed) rank=0016703 x=423.0 y=755.5 length=439
CATGCAAGTCTAAGTACGAGCTCTCGTACAGTGAAACTGCGAATGGCTCATTAAATCAGT
TATGGTTCATTTGATCGTACAGTTTACTTGGATAACTGTGGTAATTCTAGAGCTAATACA
TGCGAGAAGCGCCGACCTCGCGGGAGGCGTGCATTTATCAGACCAAAACCGGCCGCGTCT
TCGGGCGCGTTCGCCTTGGTGACTCTGGATAACTTTGCGGATCGCACGGTCTAGCACCGG
CGACGGATCATTCAAGTGTCTGCCCTATCAACTTTCGTCGGTACGGTATTTGCCTACCGA
GGTTCTTACGGGTGACGGGGAATCAGGGTTCGATTCCGGAGAGGGAGCCGAGAAACGGCT
ACCACATCC
>HOIR5KG01AFZ6A__(reversed) rank=0016771 x=65.5 y=592.0 length=441
CATGCAAGTCTAAGTACGAGCTCTCGTACAGTGAAACTGCGAATGGCTCATTAAATCAGT
TATGGTTCATTTGATCGTACAGTTTACTTGGATAACTGTGGTAATTCTAGAGCTAATACA
TGCGAGAAGCGCCGACCTCGCGGGAGGCGTGCATTTATCAGACCAAAAACCGGCCGCGTC
TTCGGGCGCGTTCGCCTTGGTGACTCTGGATAACTTTGCGGATCGCACGGTCTAGCACCG
GCGACGGATCATTCAAGTGTCTGCCCTATCAACTTTCGTCGATACGGTATTTGCCTACCG
AGGTTCTTACGGGTGACGGGGAATCAGGGTTCGATTCCGGAGAGGGAGCCTGAGAAACGG
CTACCACATCC
>HOIR5KG01AIKQV__(reversed) rank=0017007 x=94.0 y=1781.0 length=441
CATGCAAGTCTAAGTACGAGCTCTCGTACAGTGAAACTGCGGATGGCTCATTAAATCAGT
TATGGTTCATTTGATCGTACAGTTTACTTGGATAACTGTGGTAATTCTAGAGCTAATACA
TGCGAGAAGCGCCGACCTCGCGGGAGGCGTGCATTTATCAGACCAAAAACCGGCCGCGTC
TTCGGGCGCGTTCGCCTTGGTGACTCTGGATAACTTTGCGGATCGCACGGTCTAGCACCG
GCGACGGATCATTCAAGTGTCTGCCCTATCAACTTTCGTCGGTACGGTATTTGCCTACCG
AGGTTCTTACGGGTGACGGGGAATCAGGGTTCGATTCCGGAGAGGGAGCCTGAGAAACGG
CTACCACATCC
>HOIR5KG01BC3DH__(reversed) rank=0017206 x=442.5 y=195.0 length=441
CATGCGTGTCCAAGTACAAGCTTTCAAAAGCGAAACTGCGGATGGCTCATTAAATCAGTT
ATGGTTCCTTGGAGCGCATCCCCTTACATGGATAACTGTGGTAATTCTAGAGCTAATACA
TGCAATCAAGCGCCGACCTTACGGGAGGCGTGCTCTTATTAGGAACAAGACCAACCCGGG
TCCGCCCGGCTCCGTTGGTGAACTCTGGATAACCTGGCCGATCGCACGGTCTCTGCACCG
GCGACGGATCCTTCGAATGTCTGCCCTATCAACTTTCGATGGTACGTTATGCGCCTACCA
TGGTCGTAACGGGTAACGGAGAATCAGGGTTCGATTCCGGAGAGGGAGCTTGAGAAACGG
CTACCACATCC
>HOIR5KG01AW1WH__(reversed) rank=0017393 x=259.0 y=1359.0 length=444
CATGCATGTCTAAGTACATACTTTTACATGGTGAAACCGCGAATGGCTCATTAAATCAGT
TATGGTTCCTTAGATCGTACAATCCTACTTGGATAACTGTGGTAATTCTAGAGCTAATAC
ATGAAACTGACGCTCCGACCCTCTGGGAAAGAGCGCGTTTATTAGAACAAGACCAGTCGG
GGTTCTGCCCCGTACGATTGGTGATACTGGATAACTTTGTGCAGATCGCACGGCCTCGCG
CCGGCGACGTATCTTTCAAATGTCTGCCCTATCAACTGTCGATGGTACGTGATATGCCTA
CCATGGTTGTAACGGGTAACGGGGAATCAGGGTTCGATTCCGGAGAGGGAGCATGAAAAA
CGGCTACCACATCC
>HOIR5KG01BN2NH__(reversed) rank=0017558 x=567.0 y=475.0 length=444
CATGCATGTCTAAGTACATACTTTTACATGGTGAAACCGCGAATGGCTCATTAAATCAGT
TATGGTTCCTTAGATCGTACAATCCTACTTGGATAACTGTGGTAATTCTAGAGCTAATAC
ATGAAACTGACGCTCCGACCCTCTGGGAAAGAGCGCGTTTATTAGAACAAGACCAGTCGG
GGTTCTGCCCCGTACGATTGGTGATACTGGATAACTTTGTGCAGATCGCACGGCCTCGCG
CCGGCGACGTATCTTTCAAATGTCTGCCCTATCAACTGTCGATGGTACGTGATATGCCTA
CCATGGTTGTAACGGGTAACGGGGAATCAGGGTTCGATTCCGGAGAGGGAGCATGAGAAA
CGGCTGCCACATCC
>HOIR5KG01AZD8T__(reversed) rank=0018616 x=286.0 y=75.5 length=468
GCCATTGCATAGTCTTAAGTACACGCCTTAACACGGCTAAACTGCGAATGGCTACATTAA
ATCAGTTATGGTCCCTTAGATACGTACAATTCCTACTTTGGATAACTGTGGCAACTTCTA
GAGCTAATACATGCAACACAGCTCCGACCTCACGGGAAGAGCGCTTTTGTTACGTCCCGA
AAACCACGCGTCGCCTTTCGGGCGGCGCTCACGTGTCGGTGACTCTGGACAACTTTGTGC
CGATCGCACGGCCCTAGCGCCGGCGACGTATCTTCAAGTGTCTGCCTATCAACTTTCGAT
GGTTACGTGCTATGCCTACCATCGGTGAGTAACGGGTAACGGGGAAGTCAGGGTTCGAGT
TCCGGAGAGGGAGCGATGAGATACGGCTACCACATCC
>HOIR5KG01AQDDC__(reversed) rank=0018679 x=183.0 y=926.0 length=450
CATGCATGTCTAAGTACACGCCTTAACACGGCTAAACTGCGAATGGCTCATTAAATCAGT
TATGGTTCCTTAGATCGTACAATCCTACTTGGATAACTGTGGCAATTCTAGAGCTAATAC
ATGCAACACAGCTACCGACCTCGCGGGAAGAGCGCTTTTGTTAGCCCAAAACCAATGCGT
CGACTTCGGTAGGCGCTCACACATGGTGACTCTGGACAACTTTGTGCCGATCGCACGGCC
TTCGCGCCGGCGACGTATCTTTCAAGTGTCTGCCCTATCAACTTTCGATGGTACGTGCTA
TGCCTACCATGGTGATAACGGGTAACGGGGAATCAGGGTTCGATTCCGGAGAGGGAGCAT
GAGATACGGCTACCACATCC
>HOIR5KG01AAGTV__(reversed) rank=0018933 x=2.5 y=289.5 length=445
CATGCATGTCTAAGTACATACTTTTACATGGTGAAACCGCGAATGGCTCATTAAATCAGT
TATGGTTCCTTAGATCGTACAATCCTACTTGGATAACTGTGGTAATTCTAGAGCTAATAC
ATGAAAAAGGTCTCCGACCTGACGGAAAGAGAGCGTTTATTACAACAAGACCAGTCGGGG
TCGCAAGGCCCCGTCATATTGGTGAAACTGAATAACTTTGTGCAGATCGCACGGCCTCGC
GCCGGCGACAAATCTTTCAAATGTCTGCCCTATCAACTGACGATGGTACGTGATATGCCT
ACCATGGTTGTAACGGGTAACGGAGAATCAGGGTTCGATTCCGGAGAGGGAGCATGAGAA
ACGGCTACCACATCC
>HOIR5KG01AV2ZD__(reversed) rank=0019003 x=248.5 y=1159.0 length=449
CATGCATGTCTAAGTACACGCCTTAACACGGCTAAACTGCGAATGGCTCATTAAATCAGT
TATGGTTCCTTAGATCGTACAATCCTACTTGGATAACTGTGGCAATTCTAGAGCTAATAC
ATGCAACACAGCTCCGACCTCGCGGGAAGAGCGCTTTTGTTAGCCCAAAACCAATGCGTC
GACTTCGGTAGGCGCTCACACGTGGTGACTCTGGACAACTTTGTGCCGATCGCACGGCCT
TCGCGCCGGCGACGTATCTTTCAAGTGTCTGCCCTATCAACTTTCGATGGTACGTGCTAT
GCCTACCATGGTGATAACGGGTAACGGGGAATCAGGGTTCGATTCCGGAGAGGGAGCATG
AGATACGGCTACCACATCC
>HOIR5KG01BT2HN__(reversed) rank=0019177 x=635.0 y=1673.0 length=442
CATGCATGTCCAAGTACAAGCTTTCAAAAGCGGAACTGCGGATGGCTCATTAAATCAGTT
ATGGTTCCTTGGAGCGCATCCCCTTACATGGATAACTGTGGTAATTCTAGAGCTAATACA
TGCAATCAAGCGCCGACCTTACGGGAGGCGTGCTCTTATTAGGAACAAGACCAACCCGGG
TCCGCCCGGCTCCGTTGGTGAACTCTGGATAACCTGGCCGATCGCACGGTCTCTGCACCG
GCGACGGATCCTTCGAATGTCTGCCCTATCAACTTTCGATGGTACGTTATGCGCCTACCA
TGGTCGTAACGGGTAACGGAGAATCAGGGTTCGATTCCGGAGAGGGAGCTTGAGAAACGG
CTACCACATCC
>HOIR5KG01AOGLI__(reversed) rank=0019255 x=161.0 y=1908.0 length=441
CATGCAAGTCTAAGTACGAGCTCTCGTACAGTGAAACTGCGAATGGCTCATTAAATCAGT
TATGGTTCATTTGATCGTACAGTTTACTTGGATAACTGTGGTAATTCTAGAGCTAATACA
TGCGAGAAGCGCCGACCTCGCGGGAGGCGTGCATTTATCAGACCAAAAACCGGCCGCGTC
TTCGGGCGCGTTCGCCTTGGTGACTCTGGATAACTTTGCGGATCGCACGGTCTAGCACCG
GCGACGGATCATTCAAGTGTCTGCCCTATCAACTTTCGTCGGTACGGTATTTGCCTACCG
AGGTTCTTACGGGTGACGGGGAATCAGGGTTCGATTCCGGAGAGGGAGCCTGAGAAACGG
CTACCACATCC
>HOIR5KG01AGSIK__(reversed) rank=0019378 x=74.0 y=458.0 length=445
CATGCATGTCTAAGTACATACCTTAACACGGTGAAACTGCGAATGGCTCATTAAATCATA
TGTTATTTCTTAGATCGTACAATCCTACTTGGATAACTGTGGTAATTCTAGAGCTAATAC
ATGCATCAAAGCTCCGACCGTCCGGGGAAGAGCGCTTTTATTAGACCAAAACCAATCGTC
CTCGTCGGGGCGTCCCGGTTGGTGACTCTGAATAACTTTAAGCTGATCGCGTGGCCTCGT
GCCGGCGACGTATCTTTCAAGTGTATGCCCTATCAATTGTCGAAGGTAAGTGACTTGCTT
ACCTTGATGATAACGGGTAGCGGGGAATCAGGGTTCGATTCCGGAGAGGGAGCATGAGAA
ACGGCTACCACATCC
>HOIR5KG01ABPP8__(reversed) rank=0019859 x=16.0 y=1134.0 length=440
CATGCATGTCCAAGTACAAGCTTTCAAAAGCGAAACTGCGGATGGCTCATTAAATCAGTT
ATGGTTCCTTGGAGCGCATCCCCTTACATGGATAACTGTGGTAATTCTAGAGCTAATACA
TGCAATCAAGCGCCGACCTTACGGGAGGCGTGCTCTTATTAGGAACAAGACCAACCCGGG
TCCGCCCGGCTCCGTTGGTGAACTCTGGATAACCTGGCCGATCGCACGGTCTCTGCACCG
GCGACGGATCCTTCGAATGTCTGCCCTATCAACTTTCGATGGTACGTTATGCGCCTACCA
TGGTCGTAACGGGTAACGGAGAATCAGGGTTCGATTCCGGAGAGGGAGCTTGAGAAACGG
CTACCACATCC
>HOIR5KG01ADMY7__(reversed) rank=0019994 x=38.5 y=769.5 length=447
CATGCATGTCTAAGTACATTACTTTTACATGGTAGAAACCGCGAATGGCTCATTAAATCA
GTTATGGTTCCTTAGATCGTACAATCCTACTTGGATAACTGTGGTAATTCTAGAGCTAAT
ACATGAAAAAGGTCTCCGACCTGACGGAAAGAGAGCGTTTATTACAACAAGACCAGTCGG
GGTCGCAAGGCCCCGTCATATTGGTGAAACTGAATAACTTTGTGCAGATCGCACGGCCTC
GCGCCGGCGACAAATCTTTCAAATGTCTGCCCTATCAACTGACGATGGTACGTGATATGC
CTACCATGGTTGTAACGGGTAACGGAGAATCAGGGTTCGATTCCGGAGAGGGAGCATGAG
AAACGGCTACCACATCC
>HOIR5KG01BKUMR__(reversed) rank=0020009 x=530.0 y=1665.0 length=441
CATGCAAGTCTAAGTACGAGCTCTCGTACAGTGAAACTGCGAATGGCTCATTAAATCAGT
TATGGTTCATTTGATCGTACAGTTTACTTGGATAACTGTGGTAATTCTAGAGCTAATACA
TGCGAGAAGCGCCGACCTCGCGGGAGGCGTGCATTTATCAGACCAAAAACCGGCCGCGTC
TTCGGGCGCGTTCGCCTTAGTGACTCTGGATAACTTTGCGGATCGCACGGTCTAGCACCG
GCGACGGATCATTCAAGTGTCTGCCCTATCAACTTTCGTCGGTACGGTATTTGCCTACCG
AGGTTCTTACGGGTGACGGGGAATCAGGGTTCGATTCCGGAGAGGGAGCCTGAGAAACGG
CTACCACATCC
>HOIR5KG01AB2W6__(reversed) rank=0020180 x=20.0 y=1848.0 length=451
CATGCATGTCTAAGTACAAGCCCATATAAGGTGAAACCGCGAATGGCTCATTAAATCAGC
TATGATTCATTGGATCTGTACCCACACTTACTTGGATAACTGTGGTAATTCTAGAGCTAA
TACATGCACCACGTCTCTGACCGCAAGGGAAGAGCGCTTTTATTAGTTCAAAACCGGTCG
GGCCTCGGTCCGTCACCCCAACGTGTTGAATCTGAATAACTTGTCGCTGAGCGCACGGTC
TCTGCACCGGCGCCGCCTCTTTCAAGTGTCTGCCTTATCAGCTTTCGATTGTAGGCTATG
CGCCTACAATGGCTATAACGGGTAACGGGGAATCAGGGTTCGATTCCGGAGAGGGAGCCT
GAGAAACGGCTACCACATCT
>HOIR5KG01BVI8S__(reversed) rank=0020264 x=652.0 y=410.0 length=445
CATGCATGTCTAAGTACATACTTTTACATGGTGAAACCGCGAATGGCTCATTAAATCAGT
TATGGTTCCTTAGATCGTACAATCCTACTTGGATAACTGTGGTAATTCTAGAGCTAATAC
ATGAAAAAGGTCTCCGACCTGACGGAAAGAGAGCGTTTATTACAACAAGACCAGTCGGGG
TCGCAAGGCCCCGTCATATTGGTGAAACTGAATAACTTTGTGCAGATCGCACGGCCTCGC
GCCGGCGACAAATCTTTCAAATGTCTGCCCTATCAACTGACGATGGTACGTGATATGCCT
ACCATGGTTGTAACGGGTAACGGAGAATCAGGGTTCGATTCCGGAGAGGGAGCATGAGAA
ACGGCTACCACATCC
>HOIR5KG01A0WW8__(reversed) rank=0020482 x=303.0 y=1306.5 length=444
CATGCATGTCTAAGTACATACTTTTACATGGTGAAACCGCGAATGGCTCATTAAATCAGT
TATGGTTCCTTAGATCGTACAATCCTACTTGGATAACTGTGGTAATTCTAGAGCTAATAC
ATGAAACTGACGCTCCGACCCTCTGGGAAAGAGCGCGTTTATTAGAACAAGACCAGTCGG
GGTTCTGCCCCGTACGATTGGTGATACTGGATAACTTTGTGCAGATCGCACGGCCTCGCG
CCGGCGACGTATCTTTCAAATGTCTGCCCTATCAACTGTCGATGGTACGTGATATGCCTA
CCATGGTTGTAACGGGTAACGGGGAATCAGGGTTCGATTCCGGAGAGGGAGCATGAGAAA
CGGCTACCACATCC
>HOIR5KG01BKAUT__(reversed) rank=0020839 x=524.0 y=611.0 length=444
CATGCATGTCTAAGTACATACTTTTACATGGTGAAACCGCGAATGGCTCATTAAATCAGT
TATGGTTCCTTAGATCGTACAATCCTACTTGGATAACTGTGGTAATTCTAGAGCTAATAC
ATGAAACTGACGCTCCGACCCTCTGGGAAAGAGCGCGTTTATTAGAACAAGACCAGTCGG
GGTTCTGCCCCGTACGATTGGTGATACTGGATAACTTTGTGCAGATCGCACGGCCTCGCG
CCGGCGACGTATCTTTCAAATGTCTGCCCTATCAACTGTCGATGGTACGTGATATGCCTA
CCATGGTTGTAACGGGTAACGGGGAATCAGGGTTCGATTCCGGAGAGGGAGCATGAGAAA
CGGCTACCACATCC
>HOIR5KG01AE7JC__(reversed) rank=0021105 x=56.0 y=342.5 length=444
CATGCATGTCTAAGTACATACTTTTACATGGTGAAACCGCGAATGGCTCATTAAATCAGT
TATGGTTCCTTAGATCGTACAATCCTACTTGGATAACTGTGGTAATTCTAGAGCTAATAC
ATGAAACTGACGCTCCGACCCTCTGGGAAAGAGCGCGTTTATTAGAACAAGACCAGTCGG
GGTTCTGCCCCGTACGATTGGTGATACTGGATAACTTTGTGCAGATCGCACGGCCTCGCG
CCGGCGACGTATCTTTCAAATGTCTGCCCTATCAACTGTCGATGGTACGTGATATGCCTA
CCATGGTTGTAACGGGTAACGGGGAATCAGGGTTCGATTCCGGAGAGGGAGCATGAGAAA
CGGCTACCACATCC
>HOIR5KG01B1CVT__(reversed) rank=0021127 x=718.5 y=1767.0 length=444
CATGCATGTCTAAGTACATACTTTTACATGGTGAAACCGCGAATGGCTCATTAAATCAGT
TATGGTTCCTTAGATCGTACAATCCTACTTGGATAACTGTGGTAATTCTAGAGCTAATAC
ATGAAACTGACGCTCCGACCCTCTGGGAAAGAGCGCGTTTATTAGAACAAGACCAGTCGG
GGTTCTGCCCCGTACGATTGGTGATACTGGATAACTTTGTGCAGATCGCACGGCCTCGCG
CCGGCGACGTATCTTTCAAATGTCTGCCCTATCAACTGTCGATGGTACGTGATATGCCTA
CCATGGTTGTAACGGGTAACGGGGAATCAGGGTTCGATTCCGGAGAGGGAGCATGAGAAA
CGGCTACCACATCC
>HOIR5KG01BJO6U__(reversed) rank=0021579 x=517.5 y=1204.0 length=444
CATGCATGTCTAAGTACATACTTTTACATGGTGAAACCGCGAATGGCTCATTAAATCAGT
TATGGTTCCTTAGATCGTACAATCCTACTTGGATAACTGTGGTAATTCTAGAGCTAATAC
ATGAAACTGACGCTCCGACCCTCTGGGAAAGAGCGCGTTTATTAGAACAAGACCAGTCGG
GGTTCTGCCCCGTACGATTGGTGATACTGGATAACTTTGTGCAGATCGCACGGCCTCGCG
CCGGCGACGTATCTTTCAAATGTCTGCCCTATCAACTGTCGATGGTACGTGATATGCCTA
CCATGGTTGTAACGGGTAACGGGGAATCAGGGTTCGATTCCGGAGAGGGAGCATGAGAAA
CGGCTACCACATCC
>HOIR5KG01AADT7__(reversed) rank=0021872 x=1.0 y=509.0 length=444
CATGCATGTCTAAGTACATACTTTTACATGGTGAAACCGCGAATGGCTCATTAAATCAGT
TATGGTTCCTTAGATCGTACAATCCTACTTGGATAACTGTGGTAATTCTAGAGCTAATAC
ATGAAACTGACGCTCCGACCCTCTGGGAAAGAGCGCGTTTATTAGAACAAGACCAGTCGG
GGTTCTGCCCCGTACGATTGGTGATACTGGATAACTTTGTGCAGATCGCACGGCCTCGCG
CCGGCGACGTATCTTTCAAATGTCTGCCCTATCAACTGTCGATGGTACGTGATATGCCTA
CCATGGTTGTAACGGGTAACGGGGAATCAGGGTTCGATTCCGGAGAGGGAGCATGAGAAA
CGGCTACCACATCC
>HOIR5KG01AFX0D__(reversed) rank=0021924 x=64.0 y=1883.0 length=444
CATGCATGTCTAAGTACATACTTTTACATGGTGAAACCGCGAATGGCTCATTAAATCAGT
TATGGTTCCTTAGATCGTACAATCCTACTTGGATAACTGTGGTAATTCTAGAGCTAATAC
ATGAAACTGACGCTCCGACCCTCTGGGAAAGAGCGCGTTTATTAGAACAAGACCAGTCGG
GGTTCTGCCCCGTACGATTGGTGATACTGGATAACTTTGTGCAGATCGCACGGCCTCGCG
CCGGCGACGTATCTTTCAAATGTCTGCCCTATCAACTGTCGATGGTACGTGATATGCCTA
CCATGGTTGTAACGGGTAACGGGGAATCAGGGTTCGATTCCGGAGAGGGAGCATGAGAAA
CGGCTACCACATCC
>HOIR5KG01AWPJJ__(reversed) rank=0022145 x=255.5 y=1725.0 length=444
CATGCATGTCTAAGTACATACTTTTACATGGTGAAACCGCGAATGGCTCATTAAATCAGT
TATGGTTCCTTAGATCGTACAATCCTACTTGGATAACTGTGGTAATTCTAGAGCTAATAC
ATGAAACTGACGCTCCGACCCTCTGGGAAAGAGCGCGTTTATTAGAACAAGACCAGTCGG
GGTTCTGCCCCGTACGATTGGTGATACTGGATAACTTTGTGCAGATCGCACGGCCTCGCG
CCGGCGACGTATCTTTCAAATGTCTGCCCTATCAACTGTCGATGGTACGTGATATGCCTA
CCATGGTTGTAACGGGTAACGGGGAATCAGGGTTCGATTCCGGAGAGGGAGCATGAGAAA
CGGCTACCACATCC
>HOIR5KG01AGJJB__(reversed) rank=0022719 x=71.0 y=1109.0 length=444
CATGCATGTCTAAGTACATACTTTTACATGGTGAAACCGCGAATGGCTCATTAAATCAGT
TATGGTTCCTTAGATCGTACAATCCTACTTGGATAACTGTGGTAATTCTAGAGCTAATAC
ATGAAACTGACGCTCCGACCCTCTGGGAAAGAGCGCGTTTATTAGAACAAGACCAGTCGG
GGTTCTGCCCCGTACGATTGGTGATACTGGATAACTTTGTGCAGATCGCACGGCCTCGCG
CCGGCGACGTATCTTTCAAATGTCTGCCCTATCAACTGTCGATGGTACGTGATATGCCTA
CCATGGTTGTAACGGGTAACGGGGAATCAGGGTTCGATTCCGGAGAGGGAGCATGAGAAA
CGGCTACCACATCC
>HOIR5KG01ATVJO__(reversed) rank=0022768 x=223.0 y=610.0 length=444
CATGCATGTCTAAGTACATACTTTTACATGGTGAAACCGCGAATGGCTCATTAAATCAGT
TATGGTTCCTTAGATCGTACAATCCTACTTGGATAACTGTGGTAATTCTAGAGCTAATAC
ATGAAACTGACGCTCCGACCCTCTGGGAAAGAGCGCGTTTATTAGAACAAGACCAGTCGG
GGTTCTGCCCCGTACGATTGGTGATACTGGATAACTTTGTGCAGATCGCACGGCCTCGCG
CCGGCGACGTATCTTTCAAATGTCTGCCCTATCAACTGTCGATGGTACGTGATATGCCTA
CCATGGTTGTAACGGGTAACGGGGAATCAGGGTTCGATTCCGGAGAGGGAGCATGAGAAA
CGGCTACCACATCC
>HOIR5KG01AA29S__(reversed) rank=0022958 x=9.0 y=702.5 length=444
CATGCATGTCTAAGTACATACTTTTACATGGTGAAACCGCGAATGGCTCATTAAATCAGT
TATGGTTCCTTAGATCGTACAATCCTACTTGGATAACTGTGGTAATTCTAGAGCTAATAC
ATGAAACTGACGCTCCGACCCTCTGGGAAAGAGCGCGTTTATTAGAACAAGACCAGTCGG
GGTTCTGCCCCGTACGATTGGTGATACTGGATAACTTTGTGCAGATCGCACGGCCTCGCG
CCGGCGACGTATCTTTCAAATGTCTGCCCTATCAACTGTCGATGGTACGTGATATGCCTA
CCATGGTTGTAACGGGTAACGGGGAATCAGGGTTCGATTCCGGAGAGGGAGCATGAGAAA
CGGCTACCACATCC
>HOIR5KG01AZB8Z__(reversed) rank=0023081 x=285.0 y=1585.5 length=444
CATGCATGTCTAAGTACATACTTTTACATGGTGAAACCGCGAATGGCTCATTAAATCAGT
TATGGTTCCTTAGATCGTACAATCCTACTTGGATAACTGTGGTAATTCTAGAGCTAATAC
ATGAAACTGACGCTCCGACCCTCTGGGAAAGAGCGCGTTTATTAGAACAAGACCAGTCGG
GGTTCTGCCCCGTACGATTGGTGATACTGGATAACTTTGTGCAGATCGCACGGCCTCGCG
CCGGCGACGTATCTTTCAAATGTCTGCCCTATCAACTGTCGATGGTACGTGATATGCCTA
CCATGGTTGTAACGGGTAACGGGGAATCAGGGTTCGATTCCGGAGAGGGAGCATGAGAAA
CGGCTACCACATCC
>HOIR5KG01BXRBN__(reversed) rank=0023254 x=677.0 y=1793.5 length=444
CATGCATGTCTAAGTACATACTTTTACATGGTGAAACCGCGAATGGCTCATTAAATCAGT
TATGGTTCCTTAGATCGTACAATCCTACTTGGATAACTGTGGTAATTCTAGAGCTAATAC
ATGAAACTGACGCTCCGACCCTCTGGGAAAGAGCGCGTTTATTAGAACAAGACCAGTCGG
GGTTCTGCCCCGTACGATTGGTGATACTGGATAACTTTGTGCAGATCGCACGGCCTCGCG
CCGGCGACGTATCTTTCAAATGTCTGCCCTATCAACTGTCGATGGTACGTGATATGCCTA
CCATGGTTGTAACGGGTAACGGGGAATCAGGGTTCGATTCCGGAGAGGGAGCATGAGAAA
CGGCTACCACATCC
>HOIR5KG01BWB8C__(reversed) rank=0023331 x=661.0 y=1114.0 length=444
CATGCATGTCTAAGTACATACTTTTACATGGTGAAACCGCGAATGGCTCATTAAATCAGT
TATGGTTCCTTAGATCGTACAATCCTACTTGGATAACTGTGGTAATTCTAGAGCTAATAC
ATGAAACTGACGCTCCGACCCTCTGGGAAAGAGCGCGTTTATTAGAACAAGACCAGTCGG
GGTTCTGCCCCGTACGATTGGTGATACTGGATAACTTTGTGCAGATCGCACGGCCTCGCG
CCGGCGACGTATCTTTCAAATGTCTGCCCTATCAACTGTCGATGGTACGTGATATGCCTA
CCATGGTTGTAACGGGTAACGGGGAATCAGGGTTCGATTCCGGAGAGGGAGCATGAGAAA
CGGCTACCACATCC
>HOIR5KG01AJX74__(reversed) rank=0023532 x=110.0 y=370.0 length=444
CATGCATGTCTAAGTACATACTTTTACATGGTGAAACCGCGAATGGCTCATTAAATCAGT
TATGGTTCCTTAGATCGTACAATCCTACTTGGATAACTGTGGTAATTCTAGAGCTAATAC
ATGAAACTGACGCTCCGACCCTCTGGGAAAGAGCGCGTTTATTAGAACAAGACCAGTCGG
GGTTCTGCCCCGTACGATTGGTGATACTGGATAACTTTGTGCAGATCGCACGGCCTCGCG
CCGGCGACGTATCTTTCAAATGTCTGCCCTATCAACTGTCGATGGTACGTGATATGCCTA
CCATGGTTGTAACGGGTAACGGGGAATCAGGGTTCGATTCCGGAGAGGGAGCATGAGAAA
CGGCTACCACATCC
>HOIR5KG01BJCQC__(reversed) rank=0023714 x=513.5 y=1442.0 length=444
CATGCATGTCTAAGTACATACTTTTACATGGTGAAACCGCGAATGGCTCATTAAATCAGT
TATGGTTCCTTAGATCGTACAATCCTACTTGGATAACTGTGGTAATTCTAGAGCTAATAC
ATGAAACTGACGCTCCGACCCTCTGGGAAAGAGCGCGTTTATTAGAACAAGACCAGTCGG
GGTTCTGCCCCGTACGATTGGTGATACTGGATAACTTTGTGCAGATCGCACGGCCTCGCG
CCGGCGACGTATCTTTCAAATGTCTGCCCTATCAACTGTCGATGGTACGTGATATGCCTA
CCATGGTTGTAACGGGTAACGGGGAATCAGGGTTCGATTCCGGAGAGGGAGCATGAGAAA
CGGCTACCACATCC
>HOIR5KG01AT1VW__(reversed) rank=0023834 x=225.0 y=634.0 length=444
CATGCATGTCTAAGTACATACTTTTACATGGTGAAACCGCGAATGGCTCATTAAATCAGT
TATGGTTCCTTAGATCGTACAATCCTACTTGGATAACTGTGGTAATTCTAGAGCTAATAC
ATGAAACTGACGCTCCGACCCTCTGGGAAAGAGCGCGTTTATTAGAACAAGACCAGTCGG
GGTTCTGCCCCGTACGATTGGTGATACTGGATAACTTTGTGCAGATCGCACGGCCTCGCG
CCGGCGACGTATCTTTCAAATGTCTGCCCTATCAACTGTCGATGGTACGTGATATGCCTA
CCATGGTTGTAACGGGTAACGGGGAATCAGGGTTCGATTCCGGAGAGGGAGCATGAGAAA
CGGCTACCACATCC
>HOIR5KG01BZIMN__(reversed) rank=0023944 x=697.0 y=1917.0 length=444
CATGCATGTCTAAGTACATACTTTTACATGGTGAAACCGCGAATGGCTCATTAAATCAGT
TATGGTTCCTTAGATCGTACAATCCTACTTGGATAACTGTGGTAATTCTAGAGCTAATAC
ATGAAACTGACGCTCCGACCCTCTGGGAAAGAGCGCGTTTATTAGAACAAGACCAGTCGG
GGTTCTGCCCCGTACGATTGGTGATACTGGATAACTTTGTGCAGATCGCACGGCCTCGCG
CCGGCGACGTATCTTTCAAATGTCTGCCCTATCAACTGTCGATGGTACGTGATATGCCTA
CCATGGTTGTAACGGGTAACGGGGAATCAGGGTTCGATTCCGGAGAGGGAGCATGAGAAA
CGGCTACCACATCC
>HOIR5KG01AWRXF__(reversed) rank=0024485 x=256.5 y=721.5 length=444
CATGCATGTCTAAGTACATACTTTTACATGGTGAAACCGCGAATGGCTCATTAAATCAGT
TATGGTTCCTTAGATCGTACAATCCTACTTGGATAACTGTGGTAATTCTAGAGCTAATAC
ATGAAACTGACGCTCCGACCCTCTGGGAAAGAGCGCGTTTATTAGAACAAGACCAGTCGG
GGTTCTGCCCCGTACGATTGGTGATACTGGATAACTTTGTGCAGATCGCACGGCCTCGCG
CCGGCGACGTATCTTTCAAATGTCTGCCCTATCAACTGTCGATGGTACGTGATATGCCTA
CCATGGTTGTAACGGGTAACGGGGAATCAGGGTTCGATTCCGGAGAGGGAGCATGAGAAA
CGGCTACCACATCC
>HOIR5KG01BH1QK__(reversed) rank=0024558 x=498.0 y=1978.0 length=444
CATGCATGTCTAAGTACATACTTTTACATGGTGAAACCGCGAATGGCTCATTAAATCAGT
TATGGTTCCTTAGATCGTACAATCCTACTTGGATAACTGTGGTAATTCTAGAGCTAATAC
ATGAAACTGACGCTCCGACCCTCTGGGAAAGAGCGCGTTTATTAGAACAAGACCAGTCGG
GGTTCTGCCCCGTACGATTGGTGATACTGGATAACTTTGTGCAGATCGCACGGCCTCGCG
CCGGCGACGTATCTTTCAAATGTCTGCCCTATCAACTGTCGATGGTACGTGATATGCCTA
CCATGGTTGTAACGGGTAACGGGGAATCAGGGTTCGATTCCGGAGAGGGAGCATGAGAAA
CGGCTACCACATCC
>HOIR5KG01AFKN0__(reversed) rank=0024988 x=60.0 y=974.0 length=444
CATGCATGTCTAAGTACATACTTTTACATGGTGAAACCGCGAATGGCTCATTAAATCAGT
TATGGTTCCTTAGATCGTACAATCCTACTTGGATAACTGTGGTAATTCTAGAGCTAATAC
ATGAAACTGACGCTCCGACCCTCTGGGAAAGAGCGCGTTTATTAGAACAAGACCAGTCGG
GGTTCTGCCCCGTACGATTGGTGATACTGGATAACTTTGTGCAGATCGCACGGCCTCGCG
CCGGCGACGTATCTTTCAAATGTCTGCCCTATCAACTGTCGATGGTACGTGATATGCCTA
CCATGGTTGTAACGGGTAACGGGGAATCAGGGTTCGATTCCGGAGAGGGAGCATGAGAAA
CGGCTACCACATCC
>HOIR5KG01AE03Z__(reversed) rank=0025140 x=54.0 y=205.0 length=444
CATGCATGTCTAAGTACATACTTTTACATGGTGAAACCGCGAATGGCTCATTAAATCAGT
TATGGTTCCTTAGATCGTACAATCCTACTTGGATAACTGTGGTAATTCTAGAGCTAATAC
ATGAAACTGACGCTCCGACCCTCTGGGAAAGAGCGCGTTTATTAGAACAAGACCAGTCGG
GGTTCTGCCCCGTACGATTGGTGATACTGGATAACTTTGTGCAGATCGCACGGCCTCGCG
CCGGCGACGTATCTTTCAAATGTCTGCCCTATCAACTGTCGATGGTACGTGATATGCCTA
CCATGGTTGTAACGGGTAACGGGGAATCAGGGTTCGATTCCGGAGAGGGAGCATGAGAAA
CGGCTACCACATCC
>HOIR5KG01A823V__(reversed) rank=0025714 x=396.0 y=1641.0 length=444
CATGCATGTCTAAGTACATACTTTTACATGGTGAAACCGCGAATGGCTCATTAAATCAGT
TATGGTTCCTTAGATCGTACAATCCTACTTGGATAACTGTGGTAATTCTAGAGCTAATAC
ATGAAACTGACGCTCCGACCCTCTGGGAAAGAGCGCGTTTATTAGAACAAGACCAGTCGG
GGTTCTGCCCCGTACGATTGGTGATACTGGATAACTTTGTGCAGATCGCACGGCCTCGCG
CCGGCGACGTATCTTTCAAATGTCTGCCCTATCAACTGTCGATGGTACGTGATATGCCTA
CCATGGTTGTAACGGGTAACGGGGAATCAGGGTTCGATTCCGGAGAGGGAGCATGAGAAA
CGGCTACCACATCC
>HOIR5KG01BYGOR__(reversed) rank=0025743 x=685.0 y=1897.0 length=444
CATGCATGTCTAAGTACATACTTTTACATGGTGAAACCGCGAATGGCTCATTAAATCAGT
TATGGTTCCTTAGATCGTACAATCCTACTTGGATAACTGTGGTAATTCTAGAGCTAATAC
ATGAAACTGACGCTCCGACCCTCTGGGAAAGAGCGCGTTTATTAGAACAAGACCAGTCGG
GGTTCTGCCCCGTACGATTGGTGATACTGGATAACTTTGTGCAGATCGCACGGCCTCGCG
CCGGCGACGTATCTTTCAAATGTCTGCCCTATCAACTGTCGATGGTACGTGATATGCCTA
CCATGGTTGTAACGGGTAACGGGGAATCAGGGTTCGATTCCGGAGAGGGAGCATGAGAAA
CGGCTACCACATCC
>HOIR5KG01AIV95__(reversed) rank=0025912 x=98.0 y=347.0 length=444
CATGCATGTCTAAGTACATACTTTTACATGGTGAAACCGCGAATGGCTCATTAAATCAGT
TATGGTTCCTTAGATCGTACAATCCTACTTGGATAACTGTGGTAATTCTAGAGCTAATAC
ATGAAACTGACGCTCCGACCCTCTGGGAAAGAGCGCGTTTATTAGAACAAGACCAGTCGG
GGTTCTGCCCCGTACGATTGGTGATACTGGATAACTTTGTGCAGATCGCACGGCCTCGCG
CCGGCGACGTATCTTTCAAATGTCTGCCCTATCAACTGTCGATGGTACGTGATATGCCTA
CCATGGTTGTAACGGGTAACGGGGAATCAGGGTTCGATTCCGGAGAGGGAGCATGAGAAA
CGGCTACCACATCC
>HOIR5KG01AORZJ__(reversed) rank=0026113 x=165.0 y=285.5 length=444
CATGCATGTCTAAGTACATACTTTTACATGGTGAAACCGCGAATGGCTCATTAAATCAGT
TATGGTTCCTTAGATCGTACAATCCTACTTGGATAACTGTGGTAATTCTAGAGCTAATAC
ATGAAACTGACGCTCCGACCCTCTGGGAAAGAGCGCGTTTATTAGAACAAGACCAGTCGG
GGTTCTGCCCCGTACGATTGGTGATACTGGATAACTTTGTGCAGATCGCACGGCCTCGCG
CCGGCGACGTATCTTTCAAATGTCTGCCCTATCAACTGTCGATGGTACGTGATATGCCTA
CCATGGTTGTAACGGGTAACGGGGAATCAGGGTTCGATTCCGGAGAGGGAGCATGAGAAA
CGGCTACCACATCC
>HOIR5KG01AH6S6__(reversed) rank=0026150 x=90.0 y=104.0 length=444
CATGCATGTCTAAGTACATACTTTTACATGGTGAAACCGCGAATGGCTCATTAAATCAGT
TATGGTTCCTTAGATCGTACAATCCTACTTGGATAACTGTGGTAATTCTAGAGCTAATAC
ATGAAACTGACGCTCCGACCCTCTGGGAAAGAGCGCGTTTATTAGAACAAGACCAGTCGG
GGTTCTGCCCCGTACGATTGGTGATACTGGATAACTTTGTGCAGATCGCACGGCCTCGCG
CCGGCGACGTATCTTTCAAATGTCTGCCCTATCAACTGTCGATGGTACGTGATATGCCTA
CCATGGTTGTAACGGGTAACGGGGAATCAGGGTTCGATTCCGGAGAGGGAGCATGAGAAA
CGGCTACCACATCC
>HOIR5KG01AFBKH__(reversed) rank=0026156 x=57.0 y=1471.0 length=444
CATGCATGTCTAAGTACATACTTTTACATGGTGAAACCGCGAATGGCTCATTAAATCAGT
TATGGTTCCTTAGATCGTACAATCCTACTTGGATAACTGTGGTAATTCTAGAGCTAATAC
ATGAAACTGACGCTCCGACCCTCTGGGAAAGAGCGCGTTTATTAGAACAAGACCAGTCGG
GGTTCTGCCCCGTACGATTGGTGATACTGGATAACTTTGTGCAGATCGCACGGCCTCGCG
CCGGCGACGTATCTTTCAAATGTCTGCCCTATCAACTGTCGATGGTACGTGATATGCCTA
CCATGGTTGTAACGGGTAACGGGGAATCAGGGTTCGATTCCGGAGAGGGAGCATGAGAAA
CGGCTACCACATCC
>HOIR5KG01A5MTF__(reversed) rank=0026176 x=357.5 y=305.0 length=444
CATGCATGTCTAAGTACATACTTTTACATGGTGAAACCGCGAATGGCTCATTAAATCAGT
TATGGTTCCTTAGATCGTACAATCCTACTTGGATAACTGTGGTAATTCTAGAGCTAATAC
ATGAAACTGACGCTCCGACCCTCTGGGAAAGAGCGCGTTTATTAGAACAAGACCAGTCGG
GGTTCTGCCCCGTACGATTGGTGATACTGGATAACTTTGTGCAGATCGCACGGCCTCGCG
CCGGCGACGTATCTTTCAAATGTCTGCCCTATCAACTGTCGATGGTACGTGATATGCCTA
CCATGGTTGTAACGGGTAACGGGGAATCAGGGTTCGATTCCGGAGAGGGAGCATGAGAAA
CGGCTACCACATCC
>HOIR5KG01BJHZL__(reversed) rank=0026277 x=515.5 y=63.0 length=444
CATGCATGTCTAAGTACATACTTTTACATGGTGAAACCGCGAATGGCTCATTAAATCAGT
TATGGTTCCTTAGATCGTACAATCCTACTTGGATAACTGTGGTAATTCTAGAGCTAATAC
ATGAAACTGACGCTCCGACCCTCTGGGAAAGAGCGCGTTTATTAGAACAAGACCAGTCGG
GGTTCTGCCCCGTACGATTGGTGATACTGGATAACTTTGTGCAGATCGCACGGCCTCGCG
CCGGCGACGTATCTTTCAAATGTCTGCCCTATCAACTGTCGATGGTACGTGATATGCCTA
CCATGGTTGTAACGGGTAACGGGGAATCAGGGTTCGATTCCGGAGAGGGAGCATGAGAAA
CGGCTACCACATCC
>HOIR5KG01BJ4FV__(reversed) rank=0026444 x=522.0 y=489.0 length=444
CATGCATGTCTAAGTACATACTTTTACATGGTGAAACCGCGAATGGCTCATTAAATCAGT
TATGGTTCCTTAGATCGTACAATCCTACTTGGATAACTGTGGTAATTCTAGAGCTAATAC
ATGAAACTGACGCTCCGACCCTCTGGGAAAGAGCGCGTTTATTAGAACAAGACCAGTCGG
GGTTCTGCCCCGTACGATTGGTGATACTGGATAACTTTGTGCAGATCGCACGGCCTCGCG
CCGGCGACGTATCTTTCAAATGTCTGCCCTATCAACTGTCGATGGTACGTGATATGCCTA
CCATGGTTGTAACGGGTAACGGGGAATCAGGGTTCGATTCCGGAGAGGGAGCATGAGAAA
CGGCTACCACATCC
>HOIR5KG01AUQ5I__(reversed) rank=0026677 x=233.0 y=612.5 length=444
CATGCATGTCTAAGTACATACTTTTACATGGTGAAACCGCGAATGGCTCATTAAATCAGT
TATGGTTCCTTAGATCGTACAATCCTACTTGGATAACTGTGGTAATTCTAGAGCTAATAC
ATGAAACTGACGCTCCGACCCTCTGGGAAAGAGCGCGTTTATTAGAACAAGACCAGTCGG
GGTTCTGCCCCGTACGATTGGTGATACTGGATAACTTTGTGCAGATCGCACGGCCTCGCG
CCGGCGACGTATCTTTCAAATGTCTGCCCTATCAACTGTCGATGGTACGTGATATGCCTA
CCATGGTTGTAACGGGTAACGGGGAATCAGGGTTCGATTCCGGAGAGGGAGCATGAGAAA
CGGCTACCACATCC
>HOIR5KG01AUNWY__(reversed) rank=0026764 x=232.0 y=512.0 length=444
CATGCATGTCTAAGTACATACTTTTACATGGTGAAACCGCGAATGGCTCATTAAATCAGT
TATGGTTCCTTAGATCGTACAATCCTACTTGGATAACTGTGGTAATTCTAGAGCTAATAC
ATGAAACTGACGCTCCGACCCTCTGGGAAAGAGCGCGTTTATTAGAACAAGACCAGTCGG
GGTTCTGCCCCGTACGATTGGTGATACTGGATAACTTTGTGCAGATCGCACGGCCTCGCG
CCGGCGACGTATCTTTCAAATGTCTGCCCTATCAACTGTCGATGGTACGTGATATGCCTA
CCATGGTTGTAACGGGTAACGGGGAATCAGGGTTCGATTCCGGAGAGGGAGCATGAGAAA
CGGCTACCACATCC
>HOIR5KG01BYGBU__(reversed) rank=0027096 x=685.0 y=1432.5 length=444
CATGCATGTCTAAGTACATACTTTTACATGGTGAAACCGCGAATGGCTCATTAAATCAGT
TATGGTTCCTTAGATCGTACAATCCTACTTGGATAACTGTGGTAATTCTAGAGCTAATAC
ATGAAACTGACGCTCCGACCCTCTGGGAAAGAGCGCGTTTATTAGAACAAGACCAGTCGG
GGTTCTGCCCCGTACGATTGGTGATACTGGATAACTTTGTGCAGATCGCACGGCCTCGCG
CCGGCGACGTATCTTTCAAATGTCTGCCCTATCAACTGTCGATGGTACGTGATATGCCTA
CCATGGTTGTAACGGGTAACGGGGAATCAGGGTTCGATTCCGGAGAGGGAGCATGAGAAA
CGGCTACCACATCC
>HOIR5KG01BJSC3__(reversed) rank=0027219 x=518.0 y=1221.0 length=444
CATGCATGTCTAAGTACATACTTTTACATGGTGAAACCGCGAATGGCTCATTAAATCAGT
TATGGTTCCTTAGATCGTACAATCCTACTTGGATAACTGTGGTAATTCTAGAGCTAATAC
ATGAAACTGACGCTCCGACCCTCTGGGAAAGAGCGCGTTTATTAGAACAAGACCAGTCGG
GGTTCTGCCCCGTACGATTGGTGATACTGGATAACTTTGTGCAGATCGCACGGCCTCGCG
CCGGCGACGTATCTTTCAAATGTCTGCCCTATCAACTGTCGATGGTACGTGATATGCCTA
CCATGGTTGTAACGGGTAACGGGGAATCAGGGTTCGATTCCGGAGAGGGAGCATGAGAAA
CGGCTACCACATCC
>HOIR5KG01A1X7Z__(reversed) rank=0027250 x=315.5 y=493.0 length=444
CATGCATGTCTAAGTACATACTTTTACATGGTGAAACCGCGAATGGCTCATTAAATCAGT
TATGGTTCCTTAGATCGTACAATCCTACTTGGATAACTGTGGTAATTCTAGAGCTAATAC
ATGAAACTGACGCTCCGACCCTCTGGGAAAGAGCGCGTTTATTAGAACAAGACCAGTCGG
GGTTCTGCCCCGTACGATTGGTGATACTGGATAACTTTGTGCAGATCGCACGGCCTCGCG
CCGGCGACGTATCTTTCAAATGTCTGCCCTATCAACTGTCGATGGTACGTGATATGCCTA
CCATGGTTGTAACGGGTAACGGGGAATCAGGGTTCGATTCCGGAGAGGGAGCATGAGAAA
CGGCTACCACATCC
>HOIR5KG01AUNTX__(reversed) rank=0028051 x=232.5 y=403.0 length=444
CATGCATGTCTAAGTACATACTTTTACATGGTGAAACCGCGAATGGCTCATTAAATCAGT
TATGGTTCCTTAGATCGTACAATCCTACTTGGATAACTGTGGTAATTCTAGAGCTAATAC
ATGAAACTGACGCTCCGACCCTCTGGGAAAGAGCGCGTTTATTAGAACAAGACCAGTCGG
GGTTCTGCCCCGTACGATTGGTGATACTGGATAACTTTGTGCAGATCGCACGGCCTCGCG
CCGGCGACGTATCTTTCAAATGTCTGCCCTATCAACTGTCGATGGTACGTGATATGCCTA
CCATGGTTGTAACGGGTAACGGGGAATCAGGGTTCGATTCCGGAGAGGGAGCATGAGAAA
CGGCTACCACATCC
>HOIR5KG01ALSH8__(reversed) rank=0028105 x=131.0 y=254.0 length=444
CATGCATGTCTAAGTACATACTTTTACATGGTGAAACCGCGAATGGCTCATTAAATCAGT
TATGGTTCCTTAGATCGTACAATCCTACTTGGATAACTGTGGTAATTCTAGAGCTAATAC
ATGAAACTGACGCTCCGACCCTCTGGGAAAGAGCGCGTTTATTAGAACAAGACCAGTCGG
GGTTCTGCCCCGTACGATTGGTGATACTGGATAACTTTGTGCAGATCGCACGGCCTCGCG
CCGGCGACGTATCTTTCAAATGTCTGCCCTATCAACTGTCGATGGTACGTGATATGCCTA
CCATGGTTGTAACGGGTAACGGGGAATCAGGGTTCGATTCCGGAGAGGGAGCATGAGAAA
CGGCTACCACATCC
>HOIR5KG01BVGYP__(reversed) rank=0028134 x=651.0 y=1551.5 length=444
CATGCATGTCTAAGTACATACTTTTACATGGTGAAACCGCGAATGGCTCATTAAATCAGT
TATGGTTCCTTAGATCGTACAATCCTACTTGGATAACTGTGGTAATTCTAGAGCTAATAC
ATGAAACTGACGCTCCGACCCTCTGGGAAAGAGCGCGTTTATTAGAACAAGACCAGTCGG
GGTTCTGCCCCGTACGATTGGTGATACTGGATAACTTTGTGCAGATCGCACGGCCTCGCG
CCGGCGACGTATCTTTCAAATGTCTGCCCTATCAACTGTCGATGGTACGTGATATGCCTA
CCATGGTTGTAACGGGTAACGGGGAATCAGGGTTCGATTCCGGAGAGGGAGCATGAGAAA
CGGCTACCACATCC
>HOIR5KG01BHEJ8__(reversed) rank=0028175 x=491.0 y=614.0 length=444
CATGCATGTCTAAGTACATACTTTTACATGGTGAAACCGCGAATGGCTCATTAAATCAGT
TATGGTTCCTTAGATCGTACAATCCTACTTGGATAACTGTGGTAATTCTAGAGCTAATAC
ATGAAACTGACGCTCCGACCCTCTGGGAAAGAGCGCGTTTATTAGAACAAGACCAGTCGG
GGTTCTGCCCCGTACGATTGGTGATACTGGATAACTTTGTGCAGATCGCACGGCCTCGCG
CCGGCGACGTATCTTTCAAATGTCTGCCCTATCAACTGTCGATGGTACGTGATATGCCTA
CCATGGTTGTAACGGGTAACGGGGAATCAGGGTTCGATTCCGGAGAGGGAGCATGAGAAA
CGGCTACCACATCC
>HOIR5KG01AT7V4__(reversed) rank=0028181 x=227.0 y=226.5 length=444
CATGCATGTCTAAGTACATACTTTTACATGGTGAAACCGCGAATGGCTCATTAAATCAGT
TATGGTTCCTTAGATCGTACAATCCTACTTGGATAACTGTGGTAATTCTAGAGCTAATAC
ATGAAACTGACGCTCCGACCCTCTGGGAAAGAGCGCGTTTATTAGAACAAGACCAGTCGG
GGTTCTGCCCCGTACGATTGGTGATACTGGATAACTTTGTGCAGATCGCACGGCCTCGCG
CCGGCGACGTATCTTTCAAATGTCTGCCCTATCAACTGTCGATGGTACGTGATATGCCTA
CCATGGTTGTAACGGGTAACGGGGAATCAGGGTTCGATTCCGGAGAGGGAGCATGAGAAA
CGGCTACCACATCC
>HOIR5KG01A4R58__(reversed) rank=0028224 x=347.0 y=1550.0 length=444
CATGCATGTCTAAGTACATACTTTTACATGGTGAAACCGCGAATGGCTCATTAAATCAGT
TATGGTTCCTTAGATCGTACAATCCTACTTGGATAACTGTGGTAATTCTAGAGCTAATAC
ATGAAACTGACGCTCCGACCCTCTGGGAAAGAGCGCGTTTATTAGAACAAGACCAGTCGG
GGTTCTGCCCCGTACGATTGGTGATACTGGATAACTTTGTGCAGATCGCACGGCCTCGCG
CCGGCGACGTATCTTTCAAATGTCTGCCCTATCAACTGTCGATGGTACGTGATATGCCTA
CCATGGTTGTAACGGGTAACGGGGAATCAGGGTTCGATTCCGGAGAGGGAGCATGAGAAA
CGGCTACCACATCC
>HOIR5KG01AMYFV__(reversed) rank=0028469 x=144.5 y=1353.0 length=444
CATGCATGTCTAAGTACATACTTTTACATGGTGAAACCGCGAATGGCTCATTAAATCAGT
TATGGTTCCTTAGATCGTACAATCCTACTTGGATAACTGTGGTAATTCTAGAGCTAATAC
ATGAAACTGACGCTCCGACCCTCTGGGAAAGAGCGCGTTTATTAGAACAAGACCAGTCGG
GGTTCTGCCCCGTACGATTGGTGATACTGGATAACTTTGTGCAGATCGCACGGCCTCGCG
CCGGCGACGTATCTTTCAAATGTCTGCCCTATCAACTGTCGATGGTACGTGATATGCCTA
CCATGGTTGTAACGGGTAACGGGGAATCAGGGTTCGATTCCGGAGAGGGAGCATGAGAAA
CGGCTACCACATCC
>HOIR5KG01AT7TH__(reversed) rank=0028588 x=227.0 y=131.0 length=444
CATGCATGTCTAAGTACATACTTTTACATGGTGAAACCGCGAATGGCTCATTAAATCAGT
TATGGTTCCTTAGATCGTACAATCCTACTTGGATAACTGTGGTAATTCTAGAGCTAATAC
ATGAAACTGACGCTCCGACCCTCTGGGAAAGAGCGCGTTTATTAGAACAAGACCAGTCGG
GGTTCTGCCCCGTACGATTGGTGATACTGGATAACTTTGTGCAGATCGCACGGCCTCGCG
CCGGCGACGTATCTTTCAAATGTCTGCCCTATCAACTGTCGATGGTACGTGATATGCCTA
CCATGGTTGTAACGGGTAACGGGGAATCAGGGTTCGATTCCGGAGAGGGAGCATGAGAAA
CGGCTACCACATCC
>HOIR5KG01AFZYI__(reversed) rank=0028981 x=65.0 y=312.0 length=444
CATGCATGTCTAAGTACATACTTTTACATGGTGAAACCGCGAATGGCTCATTAAATCAGT
TATGGTTCCTTAGATCGTACAATCCTACTTGGATAACTGTGGTAATTCTAGAGCTAATAC
ATGAAACTGACGCTCCGACCCTCTGGGAAAGAGCGCGTTTATTAGAACAAGACCAGTCGG
GGTTCTGCCCCGTACGATTGGTGATACTGGATAACTTTGTGCAGATCGCACGGCCTCGCG
CCGGCGACGTATCTTTCAAATGTCTGCCCTATCAACTGTCGATGGTACGTGATATGCCTA
CCATGGTTGTAACGGGTAACGGGGAATCAGGGTTCGATTCCGGAGAGGGAGCATGAGAAA
CGGCTACCACATCC
>HOIR5KG01AYVS4__(reversed) rank=0029014 x=280.0 y=758.0 length=444
CATGCATGTCTAAGTACATACTTTTACATGGTGAAACCGCGAATGGCTCATTAAATCAGT
TATGGTTCCTTAGATCGTACAATCCTACTTGGATAACTGTGGTAATTCTAGAGCTAATAC
ATGAAACTGACGCTCCGACCCTCTGGGAAAGAGCGCGTTTATTAGAACAAGACCAGTCGG
GGTTCTGCCCCGTACGATTGGTGATACTGGATAACTTTGTGCAGATCGCACGGCCTCGCG
CCGGCGACGTATCTTTCAAATGTCTGCCCTATCAACTGTCGATGGTACGTGATATGCCTA
CCATGGTTGTAACGGGTAACGGGGAATCAGGGTTCGATTCCGGAGAGGGAGCATGAGAAA
CGGCTACCACATCC
>HOIR5KG01A47Y7__(reversed) rank=0029148 x=352.0 y=1553.5 length=444
CATGCATGTCTAAGTACATACTTTTACATGGTGAAACCGCGAATGGCTCATTAAATCAGT
TATGGTTCCTTAGATCGTACAATCCTACTTGGATAACTGTGGTAATTCTAGAGCTAATAC
ATGAAACTGACGCTCCGACCCTCTGGGAAAGAGCGCGTTTATTAGAACAAGACCAGTCGG
GGTTCTGCCCCGTACGATTGGTGATACTGGATAACTTTGTGCAGATCGCACGGCCTCGCG
CCGGCGACGTATCTTTCAAATGTCTGCCCTATCAACTGTCGATGGTACGTGATATGCCTA
CCATGGTTGTAACGGGTAACGGGGAATCAGGGTTCGATTCCGGAGAGGGAGCATGAGAAA
CGGCTACCACATCC
>HOIR5KG01A8GU0__(reversed) rank=0029460 x=389.0 y=1482.5 length=444
CATGCATGTCTAAGTACATACTTTTACATGGTGAAACCGCGAATGGCTCATTAAATCAGT
TATGGTTCCTTAGATCGTACAATCCTACTTGGATAACTGTGGTAATTCTAGAGCTAATAC
ATGAAACTGACGCTCCGACCCTCTGGGAAAGAGCGCGTTTATTAGAACAAGACCAGTCGG
GGTTCTGCCCCGTACGATTGGTGATACTGGATAACTTTGTGCAGATCGCACGGCCTCGCG
CCGGCGACGTATCTTTCAAATGTCTGCCCTATCAACTGTCGATGGTACGTGATATGCCTA
CCATGGTTGTAACGGGTAACGGGGAATCAGGGTTCGATTCCGGAGAGGGAGCATGAGAAA
CGGCTACCACATCC
>HOIR5KG01AQ9O0__(reversed) rank=0029594 x=193.0 y=1858.5 length=444
CATGCATGTCTAAGTACATACTTTTACATGGTGAAACCGCGAATGGCTCATTAAATCAGT
TATGGTTCCTTAGATCGTACAATCCTACTTGGATAACTGTGGTAATTCTAGAGCTAATAC
ATGAAACTGACGCTCCGACCCTCTGGGAAAGAGCGCGTTTATTAGAACAAGACCAGTCGG
GGTTCTGCCCCGTACGATTGGTGATACTGGATAACTTTGTGCAGATCGCACGGCCTCGCG
CCGGCGACGTATCTTTCAAATGTCTGCCCTATCAACTGTCGATGGTACGTGATATGCCTA
CCATGGTTGTAACGGGTAACGGGGAATCAGGGTTCGATTCCGGAGAGGGAGCATGAGAAA
CGGCTACCACATCC
>HOIR5KG01ATR59__(reversed) rank=0029603 x=222.5 y=335.5 length=444
CATGCATGTCTAAGTACATACTTTTACATGGTGAAACCGCGAATGGCTCATTAAATCAGT
TATGGTTCCTTAGATCGTACAATCCTACTTGGATAACTGTGGTAATTCTAGAGCTAATAC
ATGAAACTGACGCTCCGACCCTCTGGGAAAGAGCGCGTTTATTAGAACAAGACCAGTCGG
GGTTCTGCCCCGTACGATTGGTGATACTGGATAACTTTGTGCAGATCGCACGGCCTCGCG
CCGGCGACGTATCTTTCAAATGTCTGCCCTATCAACTGTCGATGGTACGTGATATGCCTA
CCATGGTTGTAACGGGTAACGGGGAATCAGGGTTCGATTCCGGAGAGGGAGCATGAGAAA
CGGCTACCACATCC
>HOIR5KG01AWBWG__(reversed) rank=0029906 x=251.0 y=430.0 length=444
CATGCATGTCTAAGTACATACTTTTACATGGTGAAACCGCGAATGGCTCATTAAATCAGT
TATGGTTCCTTAGATCGTACAATCCTACTTGGATAACTGTGGTAATTCTAGAGCTAATAC
ATGAAACTGACGCTCCGACCCTCTGGGAAAGAGCGCGTTTATTAGAACAAGACCAGTCGG
GGTTCTGCCCCGTACGATTGGTGATACTGGATAACTTTGTGCAGATCGCACGGCCTCGCG
CCGGCGACGTATCTTTCAAATGTCTGCCCTATCAACTGTCGATGGTACGTGATATGCCTA
CCATGGTTGTAACGGGTAACGGGGAATCAGGGTTCGATTCCGGAGAGGGAGCATGAGAAA
CGGCTACCACATCC
>HOIR5KG01BIWPW__(reversed) rank=0029998 x=508.5 y=1170.0 length=444
CATGCATGTCTAAGTACATACTTTTACATGGTGAAACCGCGAATGGCTCATTAAATCAGT
TATGGTTCCTTAGATCGTACAATCCTACTTGGATAACTGTGGTAATTCTAGAGCTAATAC
ATGAAACTGACGCTCCGACCCTCTGGGAAAGAGCGCGTTTATTAGAACAAGACCAGTCGG
GGTTCTGCCCCGTACGATTGGTGATACTGGATAACTTTGTGCAGATCGCACGGCCTCGCG
CCGGCGACGTATCTTTCAAATGTCTGCCCTATCAACTGTCGATGGTACGTGATATGCCTA
CCATGGTTGTAACGGGTAACGGGGAATCAGGGTTCGATTCCGGAGAGGGAGCATGAGAAA
CGGCTACCACATCC
>HOIR5KG01ABMFB__(reversed) rank=0030052 x=15.5 y=949.0 length=444
CATGCATGTCTAAGTACATACTTTTACATGGTGAAACCGCGAATGGCTCATTAAATCAGT
TATGGTTCCTTAGATCGTACAATCCTACTTGGATAACTGTGGTAATTCTAGAGCTAATAC
ATGAAACTGACGCTCCGACCCTCTGGGAAAGAGCGCGTTTATTAGAACAAGACCAGTCGG
GGTTCTGCCCCGTACGATTGGTGATACTGGATAACTTTGTGCAGATCGCACGGCCTCGCG
CCGGCGACGTATCTTTCAAATGTCTGCCCTATCAACTGTCGATGGTACGTGATATGCCTA
CCATGGTTGTAACGGGTAACGGGGAATCAGGGTTCGATTCCGGAGAGGGAGCATGAGAAA
CGGCTACCACATCC
>HOIR5KG01ARCKH__(reversed) rank=0030309 x=194.0 y=1487.0 length=444
CATGCATGTCTAAGTACATACTTTTACATGGTGAAACCGCGAATGGCTCATTAAATCAGT
TATGGTTCCTTAGATCGTACAATCCTACTTGGATAACTGTGGTAATTCTAGAGCTAATAC
ATGAAACTGACGCTCCGACCCTCTGGGAAAGAGCGCGTTTATTAGAACAAGACCAGTCGG
GGTTCTGCCCCGTACGATTGGTGATACTGGATAACTTTGTGCAGATCGCACGGCCTCGCG
CCGGCGACGTATCTTTCAAATGTCTGCCCTATCAACTGTCGATGGTACGTGATATGCCTA
CCATGGTTGTAACGGGTAACGGGGAATCAGGGTTCGATTCCGGAGAGGGAGCATGAGAAA
CGGCTACCACATCC
>HOIR5KG01AG8QQ__(reversed) rank=0031100 x=79.0 y=1008.0 length=444
CATGCATGTCTAAGTACATACTTTTACATGGTGAAACCGCGAATGGCTCATTAAATCAGT
TATGGTTCCTTAGATCGTACAATCCTACTTGGATAACTGTGGTAATTCTAGAGCTAATAC
ATGAAACTGACGCTCCGACCCTCTGGGAAAGAGCGCGTTTATTAGAACAAGACCAGTCGG
GGTTCTGCCCCGTACGATTGGTGATACTGGATAACTTTGTGCAGATCGCACGGCCTCGCG
CCGGCGACGTATCTTTCAAATGTCTGCCCTATCAACTGTCGATGGTACGTGATATGCCTA
CCATGGTTGTAACGGGTAACGGGGAATCAGGGTTCGATTCCGGAGAGGGAGCATGAGAAA
CGGCTACCACATCC
>HOIR5KG01AYY6V__(reversed) rank=0031193 x=281.5 y=1045.0 length=444
CATGCATGTCTAAGTACATACTTTTACATGGTGAAACCGCGAATGGCTCATTAAATCAGT
TATGGTTCCTTAGATCGTACAATCCTACTTGGATAACTGTGGTAATTCTAGAGCTAATAC
ATGAAACTGACGCTCCGACCCTCTGGGAAAGAGCGCGTTTATTAGAACAAGACCAGTCGG
GGTTCTGCCCCGTACGATTGGTGATACTGGATAACTTTGTGCAGATCGCACGGCCTCGCG
CCGGCGACGTATCTTTCAAATGTCTGCCCTATCAACTGTCGATGGTACGTGATATGCCTA
CCATGGTTGTAACGGGTAACGGGGAATCAGGGTTCGATTCCGGAGAGGGAGCATGAGAAA
CGGCTACCACATCC
>HOIR5KG01AVGHZ__(reversed) rank=0031286 x=241.5 y=693.5 length=444
CATGCATGTCTAAGTACATACTTTTACATGGTGAAACCGCGAATGGCTCATTAAATCAGT
TATGGTTCCTTAGATCGTACAATCCTACTTGGATAACTGTGGTAATTCTAGAGCTAATAC
ATGAAACTGACGCTCCGACCCTCTGGGAAAGAGCGCGTTTATTAGAACAAGACCAGTCGG
GGTTCTGCCCCGTACGATTGGTGATACTGGATAACTTTGTGCAGATCGCACGGCCTCGCG
CCGGCGACGTATCTTTCAAATGTCTGCCCTATCAACTGTCGATGGTACGTGATATGCCTA
CCATGGTTGTAACGGGTAACGGGGAATCAGGGTTCGATTCCGGAGAGGGAGCATGAGAAA
CGGCTACCACATCC
>HOIR5KG01A1C7K__(reversed) rank=0031407 x=308.0 y=1934.0 length=444
CATGCATGTCTAAGTACATACTTTTACATGGTGAAACCGCGAATGGCTCATTAAATCAGT
TATGGTTCCTTAGATCGTACAATCCTACTTGGATAACTGTGGTAATTCTAGAGCTAATAC
ATGAAACTGACGCTCCGACCCTCTGGGAAAGAGCGCGTTTATTAGAACAAGACCAGTCGG
GGTTCTGCCCCGTACGATTGGTGATACTGGATAACTTTGTGCAGATCGCACGGCCTCGCG
CCGGCGACGTATCTTTCAAATGTCTGCCCTATCAACTGTCGATGGTACGTGATATGCCTA
CCATGGTTGTAACGGGTAACGGGGAATCAGGGTTCGATTCCGGAGAGGGAGCATGAGAAA
CGGCTACCACATCC
>HOIR5KG01AARHF__(reversed) rank=0031750 x=5.0 y=1809.0 length=444
CATGCATGTCTAAGTACATACTTTTACATGGTGAAACCGCGAATGGCTCATTAAATCAGT
TATGGTTCCTTAGATCGTACAATCCTACTTGGATAACTGTGGTAATTCTAGAGCTAATAC
ATGAAACTGACGCTCCGACCCTCTGGGAAAGAGCGCGTTTATTAGAACAAGACCAGTCGG
GGTTCTGCCCCGTACGATTGGTGATACTGGATAACTTTGTGCAGATCGCACGGCCTCGCG
CCGGCGACGTATCTTTCAAATGTCTGCCCTATCAACTGTCGATGGTACGTGATATGCCTA
CCATGGTTGTAACGGGTAACGGGGAATCAGGGTTCGATTCCGGAGAGGGAGCATGAGAAA
CGGCTACCACATCC
>HOIR5KG01AC0EF__(reversed) rank=0031835 x=31.0 y=181.0 length=444
CATGCATGTCTAAGTACATACTTTTACATGGTGAAACCGCGAATGGCTCATTAAATCAGT
TATGGTTCCTTAGATCGTACAATCCTACTTGGATAACTGTGGTAATTCTAGAGCTAATAC
ATGAAACTGACGCTCCGACCCTCTGGGAAAGAGCGCGTTTATTAGAACAAGACCAGTCGG
GGTTCTGCCCCGTACGATTGGTGATACTGGATAACTTTGTGCAGATCGCACGGCCTCGCG
CCGGCGACGTATCTTTCAAATGTCTGCCCTATCAACTGTCGATGGTACGTGATATGCCTA
CCATGGTTGTAACGGGTAACGGGGAATCAGGGTTCGATTCCGGAGAGGGAGCATGAGAAA
CGGCTACCACATCC
>HOIR5KG01ARUMN__(reversed) rank=0031975 x=200.5 y=317.5 length=444
CATGCATGTCTAAGTACATACTTTTACATGGTGAAACCGCGAATGGCTCATTAAATCAGT
TATGGTTCCTTAGATCGTACAATCCTACTTGGATAACTGTGGTAATTCTAGAGCTAATAC
ATGAAACTGACGCTCCGACCCTCTGGGAAAGAGCGCGTTTATTAGAACAAGACCAGTCGG
GGTTCTGCCCCGTACGATTGGTGATACTGGATAACTTTGTGCAGATCGCACGGCCTCGCG
CCGGCGACGTATCTTTCAAATGTCTGCCCTATCAACTGTCGATGGTACGTGATATGCCTA
CCATGGTTGTAACGGGTAACGGGGAATCAGGGTTCGATTCCGGAGAGGGAGCATGAGAAA
CGGCTACCACATCC
>HOIR5KG01BG1PP__(reversed) rank=0032322 x=487.0 y=347.0 length=444
CATGCATGTCTAAGTACATACTTTTACATGGTGAAACCGCGAATGGCTCATTAAATCAGT
TATGGTTCCTTAGATCGTACAATCCTACTTGGATAACTGTGGTAATTCTAGAGCTAATAC
ATGAAACTGACGCTCCGACCCTCTGGGAAAGAGCGCGTTTATTAGAACAAGACCAGTCGG
GGTTCTGCCCCGTACGATTGGTGATACTGGATAACTTTGTGCAGATCGCACGGCCTCGCG
CCGGCGACGTATCTTTCAAATGTCTGCCCTATCAACTGTCGATGGTACGTGATATGCCTA
CCATGGTTGTAACGGGTAACGGGGAATCAGGGTTCGATTCCGGAGAGGGAGCATGAGAAA
CGGCTACCACATCC
>HOIR5KG01A7QPQ__(reversed) rank=0032402 x=381.0 y=364.5 length=444
CATGCATGTCTAAGTACATACTTTTACATGGTGAAACCGCGAATGGCTCATTAAATCAGT
TATGGTTCCTTAGATCGTACAATCCTACTTGGATAACTGTGGTAATTCTAGAGCTAATAC
ATGAAACTGACGCTCCGACCCTCTGGGAAAGAGCGCGTTTATTAGAACAAGACCAGTCGG
GGTTCTGCCCCGTACGATTGGTGATACTGGATAACTTTGTGCAGATCGCACGGCCTCGCG
CCGGCGACGTATCTTTCAAATGTCTGCCCTATCAACTGTCGATGGTACGTGATATGCCTA
CCATGGTTGTAACGGGTAACGGGGAATCAGGGTTCGATTCCGGAGAGGGAGCATGAGAAA
CGGCTACCACATCC
>HOIR5KG01A7UAH__(reversed) rank=0032488 x=382.0 y=903.0 length=444
CATGCATGTCTAAGTACATACTTTTACATGGTGAAACCGCGAATGGCTCATTAAATCAGT
TATGGTTCCTTAGATCGTACAATCCTACTTGGATAACTGTGGTAATTCTAGAGCTAATAC
ATGAAACTGACGCTCCGACCCTCTGGGAAAGAGCGCGTTTATTAGAACAAGACCAGTCGG
GGTTCTGCCCCGTACGATTGGTGATACTGGATAACTTTGTGCAGATCGCACGGCCTCGCG
CCGGCGACGTATCTTTCAAATGTCTGCCCTATCAACTGTCGATGGTACGTGATATGCCTA
CCATGGTTGTAACGGGTAACGGGGAATCAGGGTTCGATTCCGGAGAGGGAGCATGAGAAA
CGGCTACCACATCC
>HOIR5KG01AZ9Y7__(reversed) rank=0033169 x=296.0 y=241.5 length=444
CATGCATGTCTAAGTACATACTTTTACATGGTGAAACCGCGAATGGCTCATTAAATCAGT
TATGGTTCCTTAGATCGTACAATCCTACTTGGATAACTGTGGTAATTCTAGAGCTAATAC
ATGAAACTGACGCTCCGACCCTCTGGGAAAGAGCGCGTTTATTAGAACAAGACCAGTCGG
GGTTCTGCCCCGTACGATTGGTGATACTGGATAACTTTGTGCAGATCGCACGGCCTCGCG
CCGGCGACGTATCTTTCAAATGTCTGCCCTATCAACTGTCGATGGTACGTGATATGCCTA
CCATGGTTGTAACGGGTAACGGGGAATCAGGGTTCGATTCCGGAGAGGGAGCATGAGAAA
CGGCTACCACATCC
>HOIR5KG01BQYW1__(reversed) rank=0033776 x=600.0 y=435.0 length=444
CATGCATGTCTAAGTACATACTTTTACATGGTGAAACCGCGAATGGCTCATTAAATCAGT
TATGGTTCCTTAGATCGTACAATCCTACTTGGATAACTGTGGTAATTCTAGAGCTAATAC
ATGAAACTGACGCTCCGACCCTCTGGGAAAGAGCGCGTTTATTAGAACAAGACCAGTCGG
GGTTCTGCCCCGTACGATTGGTGATACTGGATAACTTTGTGCAGATCGCACGGCCTCGCG
CCGGCGACGTATCTTTCAAATGTCTGCCCTATCAACTGTCGATGGTACGTGATATGCCTA
CCATGGTTGTAACGGGTAACGGGGAATCAGGGTTCGATTCCGGAGAGGGAGCATGAGAAA
CGGCTACCACATCC
>HOIR5KG01AL5G2__(reversed) rank=0034083 x=135.0 y=676.0 length=444
CATGCATGTCTAAGTACATACTTTTACATGGTGAAACCGCGAATGGCTCATTAAATCAGT
TATGGTTCCTTAGATCGTACAATCCTACTTGGATAACTGTGGTAATTCTAGAGCTAATAC
ATGAAACTGACGCTCCGACCCTCTGGGAAAGAGCGCGTTTATTAGAACAAGACCAGTCGG
GGTTCTGCCCCGTACGATTGGTGATACTGGATAACTTTGTGCAGATCGCACGGCCTCGCG
CCGGCGACGTATCTTTCAAATGTCTGCCCTATCAACTGTCGATGGTACGTGATATGCCTA
CCATGGTTGTAACGGGTAACGGGGAATCAGGGTTCGATTCCGGAGAGGGAGCATGAGAAA
CGGCTACCACATCC
>HOIR5KG01AH7EX__(reversed) rank=0020487 x=90.0 y=887.0 length=445
CATGCATGTCTAAGTACATACTTTTACATGGTGAAACCGCGAATGGCTCATTAAATCAGT
TATGGTTCCTTAGATCGTACAATCCTACTTGGATAACTGTGGTAATTCTAGAGCTAATAC
ATGAAAAAGGTCTCCGACCTGACGGAAAGAGAGCGTTTATTACAACAAGACCAGTCGGGG
TCGCAAGGCCCCGTCATATTGGTGAAACTGAATAACTTTGTGCAGATCGCACGGCCTCGC
GCCGGCGACAAATCTTTCAAATGTCTGCCCTATCAACTGACGATGGTACGTGATATGCCT
ACCATGGTTGTAACGGGTAACGGAGAATCAGGGTTCGATTCCGGAGAGGGAGCATGAGAA
ACGGCTACCACATCC
>HOIR5KG01BFM7F__(reversed) rank=0020518 x=471.0 y=425.0 length=445
CATGCATGTCTAAGTACATACTTTTACATGGTGAAACCGCGAATGGCTCATTAAATCAGT
TATGGTTCCTTAGATCGTACAATCCTACTTGGATAACTGTGGTAATTCTAGAGCTAATAC
ATGAAAAAGGTCTCCGACCTGACGGAAAGAGAGCGTTTATTACAACAAGACCAGTCGGGG
TCGCAAGGCCCCGTCATATTGGTGAAACTGAATAACTTTGTGCAGATCGCACGGCCTCGC
GCCGGCGACAAATCTTTCAAATGTCTGCCCTATCAACTGACGATGGTACGTGATATGCCT
ACCATGGTTGTAACGGGTAACGGAGAATCAGGGTTCGATTCCGGAGAGGGAGCATGAGAA
ACGGCTACCACATCC
>HOIR5KG01A7HRV__(reversed) rank=0021088 x=378.0 y=1065.0 length=445
CATGCATGTCTAAGTACATACTTTTACATGGTGAAACCGCGAATGGCTCATTAAATCAGT
TATGGTTCCTTAGATCGTACAATCCTACTTGGATAACTGTGGTAATTCTAGAGCTAATAC
ATGAAAAAGGTCTCCGACCTGACGGAAAGAGAGCGTTTATTACAACAAGACCAGTCGGGG
TCGCAAGGCCCCGTCATATTGGTGAAACTGAATAACTTTGTGCAGATCGCACGGCCTCGC
GCCGGCGACAAATCTTTCAAATGTCTGCCCTATCAACTGACGATGGTACGTGATATGCCT
ACCATGGTTGTAACGGGTAACGGAGAATCAGGGTTCGATTCCGGAGAGGGAGCATGAGAA
ACGGCTACCACATCC
>HOIR5KG01BTOLR__(reversed) rank=0021408 x=631.0 y=61.5 length=445
CATGCATGTCTAAGTACATACTTTTACATGGTGAAACCGCGAATGGCTCATTAAATCAGT
TATGGTTCCTTAGATCGTACAATCCTACTTGGATAACTGTGGTAATTCTAGAGCTAATAC
ATGAAAAAGGTCTCCGACCTGACGGAAAGAGAGCGTTTATTACAACAAGACCAGTCGGGG
TCGCAAGGCCCCGTCATATTGGTGAAACTGAATAACTTTGTGCAGATCGCACGGCCTCGC
GCCGGCGACAAATCTTTCAAATGTCTGCCCTATCAACTGACGATGGTACGTGATATGCCT
ACCATGGTTGTAACGGGTAACGGAGAATCAGGGTTCGATTCCGGAGAGGGAGCATGAGAA
ACGGCTACCACATCC
>HOIR5KG01AD56S__(reversed) rank=0021608 x=44.0 y=1090.0 length=445
CATGCATGTCTAAGTACATACTTTTACATGGTGAAACCGCGAATGGCTCATTAAATCAGT
TATGGTTCCTTAGATCGTACAATCCTACTTGGATAACTGTGGTAATTCTAGAGCTAATAC
ATGAAAAAGGTCTCCGACCTGACGGAAAGAGAGCGTTTATTACAACAAGACCAGTCGGGG
TCGCAAGGCCCCGTCATATTGGTGAAACTGAATAACTTTGTGCAGATCGCACGGCCTCGC
GCCGGCGACAAATCTTTCAAATGTCTGCCCTATCAACTGACGATGGTACGTGATATGCCT
ACCATGGTTGTAACGGGTAACGGAGAATCAGGGTTCGATTCCGGAGAGGGAGCATGAGAA
ACGGCTACCACATCC
>HOIR5KG01AY7Z9__(reversed) rank=0023360 x=284.5 y=183.0 length=445
CATGCATGTCTAAGTACATACTTTTACATGGTGAAACCGCGAATGGCTCATTAAATCAGT
TATGGTTCCTTAGATCGTACAATCCTACTTGGATAACTGTGGTAATTCTAGAGCTAATAC
ATGAAAAAGGTCTCCGACCTGACGGAAAGAGAGCGTTTATTACAACAAGACCAGTCGGGG
TCGCAAGGCCCCGTCATATTGGTGAAACTGAATAACTTTGTGCAGATCGCACGGCCTCGC
GCCGGCGACAAATCTTTCAAATGTCTGCCCTATCAACTGACGATGGTACGTGATATGCCT
ACCATGGTTGTAACGGGTAACGGAGAATCAGGGTTCGATTCCGGAGAGGGAGCATGAGAA
ACGGCTACCACATCC
>HOIR5KG01A3VEL__(reversed) rank=0023632 x=337.0 y=43.0 length=445
CATGCATGTCTAAGTACATACTTTTACATGGTGAAACCGCGAATGGCTCATTAAATCAGT
TATGGTTCCTTAGATCGTACAATCCTACTTGGATAACTGTGGTAATTCTAGAGCTAATAC
ATGAAAAAGGTCTCCGACCTGACGGAAAGAGAGCGTTTATTACAACAAGACCAGTCGGGG
TCGCAAGGCCCCGTCATATTGGTGAAACTGAATAACTTTGTGCAGATCGCACGGCCTCGC
GCCGGCGACAAATCTTTCAAATGTCTGCCCTATCAACTGACGATGGTACGTGATATGCCT
ACCATGGTTGTAACGGGTAACGGAGAATCAGGGTTCGATTCCGGAGAGGGAGCATGAGAA
ACGGCTACCACATCC
>HOIR5KG01BL89A__(reversed) rank=0024868 x=546.0 y=1740.0 length=445
CATGCATGTCTAAGTACATACTTTTACATGGTGAAACCGCGAATGGCTCATTAAATCAGT
TATGGTTCCTTAGATCGTACAATCCTACTTGGATAACTGTGGTAATTCTAGAGCTAATAC
ATGAAAAAGGTCTCCGACCTGACGGAAAGAGAGCGTTTATTACAACAAGACCAGTCGGGG
TCGCAAGGCCCCGTCATATTGGTGAAACTGAATAACTTTGTGCAGATCGCACGGCCTCGC
GCCGGCGACAAATCTTTCAAATGTCTGCCCTATCAACTGACGATGGTACGTGATATGCCT
ACCATGGTTGTAACGGGTAACGGAGAATCAGGGTTCGATTCCGGAGAGGGAGCATGAGAA
ACGGCTACCACATCC
>HOIR5KG01AITGL__(reversed) rank=0025445 x=97.5 y=787.0 length=445
CATGCATGTCTAAGTACATACTTTTACATGGTGAAACCGCGAATGGCTCATTAAATCAGT
TATGGTTCCTTAGATCGTACAATCCTACTTGGATAACTGTGGTAATTCTAGAGCTAATAC
ATGAAAAAGGTCTCCGACCTGACGGAAAGAGAGCGTTTATTACAACAAGACCAGTCGGGG
TCGCAAGGCCCCGTCATATTGGTGAAACTGAATAACTTTGTGCAGATCGCACGGCCTCGC
GCCGGCGACAAATCTTTCAAATGTCTGCCCTATCAACTGACGATGGTACGTGATATGCCT
ACCATGGTTGTAACGGGTAACGGAGAATCAGGGTTCGATTCCGGAGAGGGAGCATGAGAA
ACGGCTACCACATCC
>HOIR5KG01BGI48__(reversed) rank=0025686 x=481.5 y=858.0 length=445
CATGCATGTCTAAGTACATACTTTTACATGGTGAAACCGCGAATGGCTCATTAAATCAGT
TATGGTTCCTTAGATCGTACAATCCTACTTGGATAACTGTGGTAATTCTAGAGCTAATAC
ATGAAAAAGGTCTCCGACCTGACGGAAAGAGAGCGTTTATTACAACAAGACCAGTCGGGG
TCGCAAGGCCCCGTCATATTGGTGAAACTGAATAACTTTGTGCAGATCGCACGGCCTCGC
GCCGGCGACAAATCTTTCAAATGTCTGCCCTATCAACTGACGATGGTACGTGATATGCCT
ACCATGGTTGTAACGGGTAACGGAGAATCAGGGTTCGATTCCGGAGAGGGAGCATGAGAA
ACGGCTACCACATCC
>HOIR5KG01AKXNE__(reversed) rank=0025741 x=121.0 y=1224.0 length=445
CATGCATGTCTAAGTACATACTTTTACATGGTGAAACCGCGAATGGCTCATTAAATCAGT
TATGGTTCCTTAGATCGTACAATCCTACTTGGATAACTGTGGTAATTCTAGAGCTAATAC
ATGAAAAAGGTCTCCGACCTGACGGAAAGAGAGCGTTTATTACAACAAGACCAGTCGGGG
TCGCAAGGCCCCGTCATATTGGTGAAACTGAATAACTTTGTGCAGATCGCACGGCCTCGC
GCCGGCGACAAATCTTTCAAATGTCTGCCCTATCAACTGACGATGGTACGTGATATGCCT
ACCATGGTTGTAACGGGTAACGGAGAATCAGGGTTCGATTCCGGAGAGGGAGCATGAGAA
ACGGCTACCACATCC
>HOIR5KG01BD8IX__(reversed) rank=0026108 x=455.0 y=279.0 length=445
CATGCATGTCTAAGTACATACTTTTACATGGTGAAACCGCGAATGGCTCATTAAATCAGT
TATGGTTCCTTAGATCGTACAATCCTACTTGGATAACTGTGGTAATTCTAGAGCTAATAC
ATGAAAAAGGTCTCCGACCTGACGGAAAGAGAGCGTTTATTACAACAAGACCAGTCGGGG
TCGCAAGGCCCCGTCATATTGGTGAAACTGAATAACTTTGTGCAGATCGCACGGCCTCGC
GCCGGCGACAAATCTTTCAAATGTCTGCCCTATCAACTGACGATGGTACGTGATATGCCT
ACCATGGTTGTAACGGGTAACGGAGAATCAGGGTTCGATTCCGGAGAGGGAGCATGAGAA
ACGGCTACCACATCC
>HOIR5KG01BWB8G__(reversed) rank=0026261 x=661.0 y=1118.5 length=445
CATGCATGTCTAAGTACATACTTTTACATGGTGAAACCGCGAATGGCTCATTAAATCAGT
TATGGTTCCTTAGATCGTACAATCCTACTTGGATAACTGTGGTAATTCTAGAGCTAATAC
ATGAAAAAGGTCTCCGACCTGACGGAAAGAGAGCGTTTATTACAACAAGACCAGTCGGGG
TCGCAAGGCCCCGTCATATTGGTGAAACTGAATAACTTTGTGCAGATCGCACGGCCTCGC
GCCGGCGACAAATCTTTCAAATGTCTGCCCTATCAACTGACGATGGTACGTGATATGCCT
ACCATGGTTGTAACGGGTAACGGAGAATCAGGGTTCGATTCCGGAGAGGGAGCATGAGAA
ACGGCTACCACATCC
>HOIR5KG01AKM94__(reversed) rank=0026468 x=118.5 y=74.5 length=445
CATGCATGTCTAAGTACATACTTTTACATGGTGAAACCGCGAATGGCTCATTAAATCAGT
TATGGTTCCTTAGATCGTACAATCCTACTTGGATAACTGTGGTAATTCTAGAGCTAATAC
ATGAAAAAGGTCTCCGACCTGACGGAAAGAGAGCGTTTATTACAACAAGACCAGTCGGGG
TCGCAAGGCCCCGTCATATTGGTGAAACTGAATAACTTTGTGCAGATCGCACGGCCTCGC
GCCGGCGACAAATCTTTCAAATGTCTGCCCTATCAACTGACGATGGTACGTGATATGCCT
ACCATGGTTGTAACGGGTAACGGAGAATCAGGGTTCGATTCCGGAGAGGGAGCATGAGAA
ACGGCTACCACATCC
>HOIR5KG01BE452__(reversed) rank=0026506 x=465.5 y=1624.5 length=445
CATGCATGTCTAAGTACATACTTTTACATGGTGAAACCGCGAATGGCTCATTAAATCAGT
TATGGTTCCTTAGATCGTACAATCCTACTTGGATAACTGTGGTAATTCTAGAGCTAATAC
ATGAAAAAGGTCTCCGACCTGACGGAAAGAGAGCGTTTATTACAACAAGACCAGTCGGGG
TCGCAAGGCCCCGTCATATTGGTGAAACTGAATAACTTTGTGCAGATCGCACGGCCTCGC
GCCGGCGACAAATCTTTCAAATGTCTGCCCTATCAACTGACGATGGTACGTGATATGCCT
ACCATGGTTGTAACGGGTAACGGAGAATCAGGGTTCGATTCCGGAGAGGGAGCATGAGAA
ACGGCTACCACATCC
>HOIR5KG01APZ6M__(reversed) rank=0028244 x=179.0 y=220.5 length=445
CATGCATGTCTAAGTACATACTTTTACATGGTGAAACCGCGAATGGCTCATTAAATCAGT
TATGGTTCCTTAGATCGTACAATCCTACTTGGATAACTGTGGTAATTCTAGAGCTAATAC
ATGAAAAAGGTCTCCGACCTGACGGAAAGAGAGCGTTTATTACAACAAGACCAGTCGGGG
TCGCAAGGCCCCGTCATATTGGTGAAACTGAATAACTTTGTGCAGATCGCACGGCCTCGC
GCCGGCGACAAATCTTTCAAATGTCTGCCCTATCAACTGACGATGGTACGTGATATGCCT
ACCATGGTTGTAACGGGTAACGGAGAATCAGGGTTCGATTCCGGAGAGGGAGCATGAGAA
ACGGCTACCACATCC
>HOIR5KG01BR63K__(reversed) rank=0028584 x=614.5 y=350.5 length=445
CATGCATGTCTAAGTACATACTTTTACATGGTGAAACCGCGAATGGCTCATTAAATCAGT
TATGGTTCCTTAGATCGTACAATCCTACTTGGATAACTGTGGTAATTCTAGAGCTAATAC
ATGAAAAAGGTCTCCGACCTGACGGAAAGAGAGCGTTTATTACAACAAGACCAGTCGGGG
TCGCAAGGCCCCGTCATATTGGTGAAACTGAATAACTTTGTGCAGATCGCACGGCCTCGC
GCCGGCGACAAATCTTTCAAATGTCTGCCCTATCAACTGACGATGGTACGTGATATGCCT
ACCATGGTTGTAACGGGTAACGGAGAATCAGGGTTCGATTCCGGAGAGGGAGCATGAGAA
ACGGCTACCACATCC
>HOIR5KG01AI6YB__(reversed) rank=0029336 x=101.5 y=1889.0 length=445
CATGCATGTCTAAGTACATACTTTTACATGGTGAAACCGCGAATGGCTCATTAAATCAGT
TATGGTTCCTTAGATCGTACAATCCTACTTGGATAACTGTGGTAATTCTAGAGCTAATAC
ATGAAAAAGGTCTCCGACCTGACGGAAAGAGAGCGTTTATTACAACAAGACCAGTCGGGG
TCGCAAGGCCCCGTCATATTGGTGAAACTGAATAACTTTGTGCAGATCGCACGGCCTCGC
GCCGGCGACAAATCTTTCAAATGTCTGCCCTATCAACTGACGATGGTACGTGATATGCCT
ACCATGGTTGTAACGGGTAACGGAGAATCAGGGTTCGATTCCGGAGAGGGAGCATGAGAA
ACGGCTACCACATCC
>HOIR5KG01AO8L2__(reversed) rank=0029626 x=170.0 y=1352.0 length=445
CATGCATGTCTAAGTACATACTTTTACATGGTGAAACCGCGAATGGCTCATTAAATCAGT
TATGGTTCCTTAGATCGTACAATCCTACTTGGATAACTGTGGTAATTCTAGAGCTAATAC
ATGAAAAAGGTCTCCGACCTGACGGAAAGAGAGCGTTTATTACAACAAGACCAGTCGGGG
TCGCAAGGCCCCGTCATATTGGTGAAACTGAATAACTTTGTGCAGATCGCACGGCCTCGC
GCCGGCGACAAATCTTTCAAATGTCTGCCCTATCAACTGACGATGGTACGTGATATGCCT
ACCATGGTTGTAACGGGTAACGGAGAATCAGGGTTCGATTCCGGAGAGGGAGCATGAGAA
ACGGCTACCACATCC
>HOIR5KG01A527D__(reversed) rank=0030168 x=362.0 y=1063.5 length=445
CATGCATGTCTAAGTACATACTTTTACATGGTGAAACCGCGAATGGCTCATTAAATCAGT
TATGGTTCCTTAGATCGTACAATCCTACTTGGATAACTGTGGTAATTCTAGAGCTAATAC
ATGAAAAAGGTCTCCGACCTGACGGAAAGAGAGCGTTTATTACAACAAGACCAGTCGGGG
TCGCAAGGCCCCGTCATATTGGTGAAACTGAATAACTTTGTGCAGATCGCACGGCCTCGC
GCCGGCGACAAATCTTTCAAATGTCTGCCCTATCAACTGACGATGGTACGTGATATGCCT
ACCATGGTTGTAACGGGTAACGGAGAATCAGGGTTCGATTCCGGAGAGGGAGCATGAGAA
ACGGCTACCACATCC
>HOIR5KG01A2EAD__(reversed) rank=0031873 x=320.0 y=835.0 length=445
CATGCATGTCTAAGTACATACTTTTACATGGTGAAACCGCGAATGGCTCATTAAATCAGT
TATGGTTCCTTAGATCGTACAATCCTACTTGGATAACTGTGGTAATTCTAGAGCTAATAC
ATGAAAAAGGTCTCCGACCTGACGGAAAGAGAGCGTTTATTACAACAAGACCAGTCGGGG
TCGCAAGGCCCCGTCATATTGGTGAAACTGAATAACTTTGTGCAGATCGCACGGCCTCGC
GCCGGCGACAAATCTTTCAAATGTCTGCCCTATCAACTGACGATGGTACGTGATATGCCT
ACCATGGTTGTAACGGGTAACGGAGAATCAGGGTTCGATTCCGGAGAGGGAGCATGAGAA
ACGGCTACCACATCC
>HOIR5KG01BCVAW__(reversed) rank=0031990 x=439.0 y=2022.0 length=445
CATGCATGTCTAAGTACATACTTTTACATGGTGAAACCGCGAATGGCTCATTAAATCAGT
TATGGTTCCTTAGATCGTACAATCCTACTTGGATAACTGTGGTAATTCTAGAGCTAATAC
ATGAAAAAGGTCTCCGACCTGACGGAAAGAGAGCGTTTATTACAACAAGACCAGTCGGGG
TCGCAAGGCCCCGTCATATTGGTGAAACTGAATAACTTTGTGCAGATCGCACGGCCTCGC
GCCGGCGACAAATCTTTCAAATGTCTGCCCTATCAACTGACGATGGTACGTGATATGCCT
ACCATGGTTGTAACGGGTAACGGAGAATCAGGGTTCGATTCCGGAGAGGGAGCATGAGAA
ACGGCTACCACATCC
>HOIR5KG01BR4LD__(reversed) rank=0032466 x=613.0 y=1199.5 length=445
CATGCATGTCTAAGTACATACTTTTACATGGTGAAACCGCGAATGGCTCATTAAATCAGT
TATGGTTCCTTAGATCGTACAATCCTACTTGGATAACTGTGGTAATTCTAGAGCTAATAC
ATGAAAAAGGTCTCCGACCTGACGGAAAGAGAGCGTTTATTACAACAAGACCAGTCGGGG
TCGCAAGGCCCCGTCATATTGGTGAAACTGAATAACTTTGTGCAGATCGCACGGCCTCGC
GCCGGCGACAAATCTTTCAAATGTCTGCCCTATCAACTGACGATGGTACGTGATATGCCT
ACCATGGTTGTAACGGGTAACGGAGAATCAGGGTTCGATTCCGGAGAGGGAGCATGAGAA
ACGGCTACCACATCC
>HOIR5KG01AO4HV__(reversed) rank=0033531 x=169.5 y=113.0 length=445
CATGCATGTCTAAGTACATACTTTTACATGGTGAAACCGCGAATGGCTCATTAAATCAGT
TATGGTTCCTTAGATCGTACAATCCTACTTGGATAACTGTGGTAATTCTAGAGCTAATAC
ATGAAAAAGGTCTCCGACCTGACGGAAAGAGAGCGTTTATTACAACAAGACCAGTCGGGG
TCGCAAGGCCCCGTCATATTGGTGAAACTGAATAACTTTGTGCAGATCGCACGGCCTCGC
GCCGGCGACAAATCTTTCAAATGTCTGCCCTATCAACTGACGATGGTACGTGATATGCCT
ACCATGGTTGTAACGGGTAACGGAGAATCAGGGTTCGATTCCGGAGAGGGAGCATGAGAA
ACGGCTACCACATCC
>HOIR5KG01A50P3__(reversed) rank=0020515 x=361.0 y=1945.0 length=444
CATGCATGTCTAAGTACATACTTTTACATGGTGAAACCGCGAATGGCTCATTAAATCAGT
TATGGTTCCTTAGATCGTACAATCCTACTTGGATAACTGTGGTAATTCTAGAGCTAATAC
ATGAAACTGACGCTCCGACCCTCTGGGAAAGAGCGCGTTTATTAGAACAAGACCAGTCGG
GGTTCTGCCCCGTACGATTGGTGATACTGGATAACTTTGTGCAGATCGCACGGCCTCGCG
CCGGCGACGTATCTTTCAAATGTCTGCCCTATCAACTGTCGATGGTACGTGATATGCCTA
CCATGGTTGTAACGGGTAACGGGGAATCAGGGTTCGATTCCGGAGAGGGAGCATGAGAAA
CGGCTACCACATCC
>HOIR5KG01AXT35__(reversed) rank=0021366 x=268.5 y=1059.0 length=444
CATGCATGTCTAAGTACATACTTTTACATGGTGAAACCGCGAATGGCTCATTAAATCAGT
TATGGTTCCTTAGATCGTACAATCCTACTTGGATAACTGTGGTAATTCTAGAGCTAATAC
ATGAAACTGACGCTCCGACCCTCTGGGAAAGAGCGCGTTTATTAGAACAAGACCAGTCGG
GGTTCTGCCCCGTACGATTGGTGATACTGGATAACTTTGTGCAGATCGCACGGCCTCGCG
CCGGCGACGTATCTTTCAAATGTCTGCCCTATCAACTGTCGATGGTACGTGATATGCCTA
CCATGGTTGTAACGGGTAACGGGGAATCAGGGTTCGATTCCGGAGAGGGAGCATGAGAAA
CGGCTACCACATCC
>HOIR5KG01ATSYS__(reversed) rank=0024243 x=222.0 y=1362.5 length=444
CATGCATGTCTAAGTACATACTTTTACATGGTGAAACCGCGAATGGCTCATTAAATCAGT
TATGGTTCCTTAGATCGTACAATCCTACTTGGATAACTGTGGTAATTCTAGAGCTAATAC
ATGAAACTGACGCTCCGACCCTCTGGGAAAGAGCGCGTTTATTAGAACAAGACCAGTCGG
GGTTCTGCCCCGTACGATTGGTGATACTGGATAACTTTGTGCAGATCGCACGGCCTCGCG
CCGGCGACGTATCTTTCAAATGTCTGCCCTATCAACTGTCGATGGTACGTGATATGCCTA
CCATGGTTGTAACGGGTAACGGGGAATCAGGGTTCGATTCCGGAGAGGGAGCATGAGAAA
CGGCTACCACATCC
>HOIR5KG01ALTKJ__(reversed) rank=0024419 x=131.0 y=1633.0 length=444
CATGCATGTCTAAGTACATACTTTTACATGGTGAAACCGCGAATGGCTCATTAAATCAGT
TATGGTTCCTTAGATCGTACAATCCTACTTGGATAACTGTGGTAATTCTAGAGCTAATAC
ATGAAACTGACGCTCCGACCCTCTGGGAAAGAGCGCGTTTATTAGAACAAGACCAGTCGG
GGTTCTGCCCCGTACGATTGGTGATACTGGATAACTTTGTGCAGATCGCACGGCCTCGCG
CCGGCGACGTATCTTTCAAATGTCTGCCCTATCAACTGTCGATGGTACGTGATATGCCTA
CCATGGTTGTAACGGGTAACGGGGAATCAGGGTTCGATTCCGGAGAGGGAGCATGAGAAA
CGGCTACCACATCC
>HOIR5KG01A2UH2__(reversed) rank=0026487 x=325.0 y=1368.0 length=444
CATGCATGTCTAAGTACATACTTTTACATGGTGAAACCGCGAATGGCTCATTAAATCAGT
TATGGTTCCTTAGATCGTACAATCCTACTTGGATAACTGTGGTAATTCTAGAGCTAATAC
ATGAAACTGACGCTCCGACCCTCTGGGAAAGAGCGCGTTTATTAGAACAAGACCAGTCGG
GGTTCTGCCCCGTACGATTGGTGATACTGGATAACTTTGTGCAGATCGCACGGCCTCGCG
CCGGCGACGTATCTTTCAAATGTCTGCCCTATCAACTGTCGATGGTACGTGATATGCCTA
CCATGGTTGTAACGGGTAACGGGGAATCAGGGTTCGATTCCGGAGAGGGAGCATGAGAAA
CGGCTACCACATCC
>HOIR5KG01AST0B__(reversed) rank=0027116 x=211.0 y=1113.0 length=444
CATGCATGTCTAAGTACATACTTTTACATGGTGAAACCGCGAATGGCTCATTAAATCAGT
TATGGTTCCTTAGATCGTACAATCCTACTTGGATAACTGTGGTAATTCTAGAGCTAATAC
ATGAAACTGACGCTCCGACCCTCTGGGAAAGAGCGCGTTTATTAGAACAAGACCAGTCGG
GGTTCTGCCCCGTACGATTGGTGATACTGGATAACTTTGTGCAGATCGCACGGCCTCGCG
CCGGCGACGTATCTTTCAAATGTCTGCCCTATCAACTGTCGATGGTACGTGATATGCCTA
CCATGGTTGTAACGGGTAACGGGGAATCAGGGTTCGATTCCGGAGAGGGAGCATGAGAAA
CGGCTACCACATCC
>HOIR5KG01A8G7O__(reversed) rank=0028048 x=389.0 y=1938.0 length=444
CATGCATGTCTAAGTACATACTTTTACATGGTGAAACCGCGAATGGCTCATTAAATCAGT
TATGGTTCCTTAGATCGTACAATCCTACTTGGATAACTGTGGTAATTCTAGAGCTAATAC
ATGAAACTGACGCTCCGACCCTCTGGGAAAGAGCGCGTTTATTAGAACAAGACCAGTCGG
GGTTCTGCCCCGTACGATTGGTGATACTGGATAACTTTGTGCAGATCGCACGGCCTCGCG
CCGGCGACGTATCTTTCAAATGTCTGCCCTATCAACTGTCGATGGTACGTGATATGCCTA
CCATGGTTGTAACGGGTAACGGGGAATCAGGGTTCGATTCCGGAGAGGGAGCATGAGAAA
CGGCTACCACATCC
>HOIR5KG01AD81T__(reversed) rank=0028306 x=45.0 y=703.0 length=444
CATGCATGTCTAAGTACATACTTTTACATGGTGAAACCGCGAATGGCTCATTAAATCAGT
TATGGTTCCTTAGATCGTACAATCCTACTTGGATAACTGTGGTAATTCTAGAGCTAATAC
ATGAAACTGACGCTCCGACCCTCTGGGAAAGAGCGCGTTTATTAGAACAAGACCAGTCGG
GGTTCTGCCCCGTACGATTGGTGATACTGGATAACTTTGTGCAGATCGCACGGCCTCGCG
CCGGCGACGTATCTTTCAAATGTCTGCCCTATCAACTGTCGATGGTACGTGATATGCCTA
CCATGGTTGTAACGGGTAACGGGGAATCAGGGTTCGATTCCGGAGAGGGAGCATGAGAAA
CGGCTACCACATCC
>HOIR5KG01BL70R__(reversed) rank=0028625 x=546.0 y=137.0 length=444
CATGCATGTCTAAGTACATACTTTTACATGGTGAAACCGCGAATGGCTCATTAAATCAGT
TATGGTTCCTTAGATCGTACAATCCTACTTGGATAACTGTGGTAATTCTAGAGCTAATAC
ATGAAACTGACGCTCCGACCCTCTGGGAAAGAGCGCGTTTATTAGAACAAGACCAGTCGG
GGTTCTGCCCCGTACGATTGGTGATACTGGATAACTTTGTGCAGATCGCACGGCCTCGCG
CCGGCGACGTATCTTTCAAATGTCTGCCCTATCAACTGTCGATGGTACGTGATATGCCTA
CCATGGTTGTAACGGGTAACGGGGAATCAGGGTTCGATTCCGGAGAGGGAGCATGAGAAA
CGGCTACCACATCC
>HOIR5KG01A2UXN__(reversed) rank=0028743 x=325.5 y=1929.0 length=444
CATGCATGTCTAAGTACATACTTTTACATGGTGAAACCGCGAATGGCTCATTAAATCAGT
TATGGTTCCTTAGATCGTACAATCCTACTTGGATAACTGTGGTAATTCTAGAGCTAATAC
ATGAAACTGACGCTCCGACCCTCTGGGAAAGAGCGCGTTTATTAGAACAAGACCAGTCGG
GGTTCTGCCCCGTACGATTGGTGATACTGGATAACTTTGTGCAGATCGCACGGCCTCGCG
CCGGCGACGTATCTTTCAAATGTCTGCCCTATCAACTGTCGATGGTACGTGATATGCCTA
CCATGGTTGTAACGGGTAACGGGGAATCAGGGTTCGATTCCGGAGAGGGAGCATGAGAAA
CGGCTACCACATCC
>HOIR5KG01AOV7O__(reversed) rank=0033616 x=166.5 y=1666.0 length=444
CATGCATGTCTAAGTACATACTTTTACATGGTGAAACCGCGAATGGCTCATTAAATCAGT
TATGGTTCCTTAGATCGTACAATCCTACTTGGATAACTGTGGTAATTCTAGAGCTAATAC
ATGAAACTGACGCTCCGACCCTCTGGGAAAGAGCGCGTTTATTAGAACAAGACCAGTCGG
GGTTCTGCCCCGTACGATTGGTGATACTGGATAACTTTGTGCAGATCGCACGGCCTCGCG
CCGGCGACGTATCTTTCAAATGTCTGCCCTATCAACTGTCGATGGTACGTGATATGCCTA
CCATGGTTGTAACGGGTAACGGGGAATCAGGGTTCGATTCCGGAGAGGGAGCATGAGAAA
CGGCTACCACATCC
>HOIR5KG01BJ8RO__(reversed) rank=0020531 x=523.0 y=2002.0 length=441
CATGCATGTCCAAGTACAAGCTTTCAAAAGCGAAACTGCGGATGGCTCATTAAATCAGTT
ATGGTTCCTTGGAGCGCATCCCCTTACATGGATAACTGTGGTAATTCTAGAGCTAATACA
TGCAATCAAGCGCCGACCTTACGGGAGGCGTGCTCTTATTAGGAACAAGACCAACCCGGG
TCCGCCCGGCTCCGTTGGTGAACTCTGGATAACCTGGCCGATCGCACGGTCTCTGCACCG
GCGACGGATCCTTCGAATGTCTGCCCTATCAACTTTCGATGGTACGTTATGCGCCTACCA
TGGTCGTAACGGGTAACGGAGAATCAGGGTTCGATTCCGGAGAGGGAGCTTGAGAAACGG
CTACCACATCC
>HOIR5KG01ABYMH__(reversed) rank=0020911 x=19.0 y=375.5 length=441
CATGCATGTCCAAGTACAAGCTTTCAAAAGCGAAACTGCGGATGGCTCATTAAATCAGTT
ATGGTTCCTTGGAGCGCATCCCCTTACATGGATAACTGTGGTAATTCTAGAGCTAATACA
TGCAATCAAGCGCCGACCTTACGGGAGGCGTGCTCTTATTAGGAACAAGACCAACCCGGG
TCCGCCCGGCTCCGTTGGTGAACTCTGGATAACCTGGCCGATCGCACGGTCTCTGCACCG
GCGACGGATCCTTCGAATGTCTGCCCTATCAACTTTCGATGGTACGTTATGCGCCTACCA
TGGTCGTAACGGGTAACGGAGAATCAGGGTTCGATTCCGGAGAGGGAGCTTGAGAAACGG
CTACCACATCC
>HOIR5KG01BJ2AQ__(reversed) rank=0021087 x=521.0 y=1808.0 length=441
CATGCATGTCCAAGTACAAGCTTTCAAAAGCGAAACTGCGGATGGCTCATTAAATCAGTT
ATGGTTCCTTGGAGCGCATCCCCTTACATGGATAACTGTGGTAATTCTAGAGCTAATACA
TGCAATCAAGCGCCGACCTTACGGGAGGCGTGCTCTTATTAGGAACAAGACCAACCCGGG
TCCGCCCGGCTCCGTTGGTGAACTCTGGATAACCTGGCCGATCGCACGGTCTCTGCACCG
GCGACGGATCCTTCGAATGTCTGCCCTATCAACTTTCGATGGTACGTTATGCGCCTACCA
TGGTCGTAACGGGTAACGGAGAATCAGGGTTCGATTCCGGAGAGGGAGCTTGAGAAACGG
CTACCACATCC
>HOIR5KG01BGB6X__(reversed) rank=0021465 x=479.0 y=39.5 length=441
CATGCATGTCCAAGTACAAGCTTTCAAAAGCGAAACTGCGGATGGCTCATTAAATCAGTT
ATGGTTCCTTGGAGCGCATCCCCTTACATGGATAACTGTGGTAATTCTAGAGCTAATACA
TGCAATCAAGCGCCGACCTTACGGGAGGCGTGCTCTTATTAGGAACAAGACCAACCCGGG
TCCGCCCGGCTCCGTTGGTGAACTCTGGATAACCTGGCCGATCGCACGGTCTCTGCACCG
GCGACGGATCCTTCGAATGTCTGCCCTATCAACTTTCGATGGTACGTTATGCGCCTACCA
TGGTCGTAACGGGTAACGGAGAATCAGGGTTCGATTCCGGAGAGGGAGCTTGAGAAACGG
CTACCACATCC
>HOIR5KG01ARCFZ__(reversed) rank=0021887 x=194.0 y=1325.0 length=441
CATGCATGTCCAAGTACAAGCTTTCAAAAGCGAAACTGCGGATGGCTCATTAAATCAGTT
ATGGTTCCTTGGAGCGCATCCCCTTACATGGATAACTGTGGTAATTCTAGAGCTAATACA
TGCAATCAAGCGCCGACCTTACGGGAGGCGTGCTCTTATTAGGAACAAGACCAACCCGGG
TCCGCCCGGCTCCGTTGGTGAACTCTGGATAACCTGGCCGATCGCACGGTCTCTGCACCG
GCGACGGATCCTTCGAATGTCTGCCCTATCAACTTTCGATGGTACGTTATGCGCCTACCA
TGGTCGTAACGGGTAACGGAGAATCAGGGTTCGATTCCGGAGAGGGAGCTTGAGAAACGG
CTACCACATCC
>HOIR5KG01AFNIE__(reversed) rank=0021921 x=61.0 y=564.0 length=441
CATGCATGTCCAAGTACAAGCTTTCAAAAGCGAAACTGCGGATGGCTCATTAAATCAGTT
ATGGTTCCTTGGAGCGCATCCCCTTACATGGATAACTGTGGTAATTCTAGAGCTAATACA
TGCAATCAAGCGCCGACCTTACGGGAGGCGTGCTCTTATTAGGAACAAGACCAACCCGGG
TCCGCCCGGCTCCGTTGGTGAACTCTGGATAACCTGGCCGATCGCACGGTCTCTGCACCG
GCGACGGATCCTTCGAATGTCTGCCCTATCAACTTTCGATGGTACGTTATGCGCCTACCA
TGGTCGTAACGGGTAACGGAGAATCAGGGTTCGATTCCGGAGAGGGAGCTTGAGAAACGG
CTACCACATCC
>HOIR5KG01BROUU__(reversed) rank=0022242 x=608.0 y=1284.0 length=441
CATGCATGTCCAAGTACAAGCTTTCAAAAGCGAAACTGCGGATGGCTCATTAAATCAGTT
ATGGTTCCTTGGAGCGCATCCCCTTACATGGATAACTGTGGTAATTCTAGAGCTAATACA
TGCAATCAAGCGCCGACCTTACGGGAGGCGTGCTCTTATTAGGAACAAGACCAACCCGGG
TCCGCCCGGCTCCGTTGGTGAACTCTGGATAACCTGGCCGATCGCACGGTCTCTGCACCG
GCGACGGATCCTTCGAATGTCTGCCCTATCAACTTTCGATGGTACGTTATGCGCCTACCA
TGGTCGTAACGGGTAACGGAGAATCAGGGTTCGATTCCGGAGAGGGAGCTTGAGAAACGG
CTACCACATCC
>HOIR5KG01BVGY4__(reversed) rank=0022310 x=651.0 y=1566.0 length=441
CATGCATGTCCAAGTACAAGCTTTCAAAAGCGAAACTGCGGATGGCTCATTAAATCAGTT
ATGGTTCCTTGGAGCGCATCCCCTTACATGGATAACTGTGGTAATTCTAGAGCTAATACA
TGCAATCAAGCGCCGACCTTACGGGAGGCGTGCTCTTATTAGGAACAAGACCAACCCGGG
TCCGCCCGGCTCCGTTGGTGAACTCTGGATAACCTGGCCGATCGCACGGTCTCTGCACCG
GCGACGGATCCTTCGAATGTCTGCCCTATCAACTTTCGATGGTACGTTATGCGCCTACCA
TGGTCGTAACGGGTAACGGAGAATCAGGGTTCGATTCCGGAGAGGGAGCTTGAGAAACGG
CTACCACATCC
>HOIR5KG01BEU3M__(reversed) rank=0022376 x=462.0 y=864.0 length=441
CATGCATGTCCAAGTACAAGCTTTCAAAAGCGAAACTGCGGATGGCTCATTAAATCAGTT
ATGGTTCCTTGGAGCGCATCCCCTTACATGGATAACTGTGGTAATTCTAGAGCTAATACA
TGCAATCAAGCGCCGACCTTACGGGAGGCGTGCTCTTATTAGGAACAAGACCAACCCGGG
TCCGCCCGGCTCCGTTGGTGAACTCTGGATAACCTGGCCGATCGCACGGTCTCTGCACCG
GCGACGGATCCTTCGAATGTCTGCCCTATCAACTTTCGATGGTACGTTATGCGCCTACCA
TGGTCGTAACGGGTAACGGAGAATCAGGGTTCGATTCCGGAGAGGGAGCTTGAGAAACGG
CTACCACATCC
>HOIR5KG01B1UU3__(reversed) rank=0022402 x=724.0 y=493.5 length=441
CATGCATGTCCAAGTACAAGCTTTCAAAAGCGAAACTGCGGATGGCTCATTAAATCAGTT
ATGGTTCCTTGGAGCGCATCCCCTTACATGGATAACTGTGGTAATTCTAGAGCTAATACA
TGCAATCAAGCGCCGACCTTACGGGAGGCGTGCTCTTATTAGGAACAAGACCAACCCGGG
TCCGCCCGGCTCCGTTGGTGAACTCTGGATAACCTGGCCGATCGCACGGTCTCTGCACCG
GCGACGGATCCTTCGAATGTCTGCCCTATCAACTTTCGATGGTACGTTATGCGCCTACCA
TGGTCGTAACGGGTAACGGAGAATCAGGGTTCGATTCCGGAGAGGGAGCTTGAGAAACGG
CTACCACATCC
>HOIR5KG01BJSRS__(reversed) rank=0022410 x=518.5 y=1750.0 length=441
CATGCATGTCCAAGTACAAGCTTTCAAAAGCGAAACTGCGGATGGCTCATTAAATCAGTT
ATGGTTCCTTGGAGCGCATCCCCTTACATGGATAACTGTGGTAATTCTAGAGCTAATACA
TGCAATCAAGCGCCGACCTTACGGGAGGCGTGCTCTTATTAGGAACAAGACCAACCCGGG
TCCGCCCGGCTCCGTTGGTGAACTCTGGATAACCTGGCCGATCGCACGGTCTCTGCACCG
GCGACGGATCCTTCGAATGTCTGCCCTATCAACTTTCGATGGTACGTTATGCGCCTACCA
TGGTCGTAACGGGTAACGGAGAATCAGGGTTCGATTCCGGAGAGGGAGCTTGAGAAACGG
CTACCACATCC
>HOIR5KG01AFTVF__(reversed) rank=0022485 x=63.0 y=617.5 length=441
CATGCATGTCCAAGTACAAGCTTTCAAAAGCGAAACTGCGGATGGCTCATTAAATCAGTT
ATGGTTCCTTGGAGCGCATCCCCTTACATGGATAACTGTGGTAATTCTAGAGCTAATACA
TGCAATCAAGCGCCGACCTTACGGGAGGCGTGCTCTTATTAGGAACAAGACCAACCCGGG
TCCGCCCGGCTCCGTTGGTGAACTCTGGATAACCTGGCCGATCGCACGGTCTCTGCACCG
GCGACGGATCCTTCGAATGTCTGCCCTATCAACTTTCGATGGTACGTTATGCGCCTACCA
TGGTCGTAACGGGTAACGGAGAATCAGGGTTCGATTCCGGAGAGGGAGCTTGAGAAACGG
CTACCACATCC
>HOIR5KG01AX0OR__(reversed) rank=0023070 x=270.5 y=1385.0 length=441
CATGCATGTCCAAGTACAAGCTTTCAAAAGCGAAACTGCGGATGGCTCATTAAATCAGTT
ATGGTTCCTTGGAGCGCATCCCCTTACATGGATAACTGTGGTAATTCTAGAGCTAATACA
TGCAATCAAGCGCCGACCTTACGGGAGGCGTGCTCTTATTAGGAACAAGACCAACCCGGG
TCCGCCCGGCTCCGTTGGTGAACTCTGGATAACCTGGCCGATCGCACGGTCTCTGCACCG
GCGACGGATCCTTCGAATGTCTGCCCTATCAACTTTCGATGGTACGTTATGCGCCTACCA
TGGTCGTAACGGGTAACGGAGAATCAGGGTTCGATTCCGGAGAGGGAGCTTGAGAAACGG
CTACCACATCC
>HOIR5KG01BSJVL__(reversed) rank=0024159 x=618.0 y=527.0 length=441
CATGCATGTCCAAGTACAAGCTTTCAAAAGCGAAACTGCGGATGGCTCATTAAATCAGTT
ATGGTTCCTTGGAGCGCATCCCCTTACATGGATAACTGTGGTAATTCTAGAGCTAATACA
TGCAATCAAGCGCCGACCTTACGGGAGGCGTGCTCTTATTAGGAACAAGACCAACCCGGG
TCCGCCCGGCTCCGTTGGTGAACTCTGGATAACCTGGCCGATCGCACGGTCTCTGCACCG
GCGACGGATCCTTCGAATGTCTGCCCTATCAACTTTCGATGGTACGTTATGCGCCTACCA
TGGTCGTAACGGGTAACGGAGAATCAGGGTTCGATTCCGGAGAGGGAGCTTGAGAAACGG
CTACCACATCC
>HOIR5KG01BLDDB__(reversed) rank=0024584 x=536.0 y=1373.0 length=441
CATGCATGTCCAAGTACAAGCTTTCAAAAGCGAAACTGCGGATGGCTCATTAAATCAGTT
ATGGTTCCTTGGAGCGCATCCCCTTACATGGATAACTGTGGTAATTCTAGAGCTAATACA
TGCAATCAAGCGCCGACCTTACGGGAGGCGTGCTCTTATTAGGAACAAGACCAACCCGGG
TCCGCCCGGCTCCGTTGGTGAACTCTGGATAACCTGGCCGATCGCACGGTCTCTGCACCG
GCGACGGATCCTTCGAATGTCTGCCCTATCAACTTTCGATGGTACGTTATGCGCCTACCA
TGGTCGTAACGGGTAACGGAGAATCAGGGTTCGATTCCGGAGAGGGAGCTTGAGAAACGG
CTACCACATCC
>HOIR5KG01B0Z6S__(reversed) rank=0024620 x=714.0 y=1698.5 length=441
CATGCATGTCCAAGTACAAGCTTTCAAAAGCGAAACTGCGGATGGCTCATTAAATCAGTT
ATGGTTCCTTGGAGCGCATCCCCTTACATGGATAACTGTGGTAATTCTAGAGCTAATACA
TGCAATCAAGCGCCGACCTTACGGGAGGCGTGCTCTTATTAGGAACAAGACCAACCCGGG
TCCGCCCGGCTCCGTTGGTGAACTCTGGATAACCTGGCCGATCGCACGGTCTCTGCACCG
GCGACGGATCCTTCGAATGTCTGCCCTATCAACTTTCGATGGTACGTTATGCGCCTACCA
TGGTCGTAACGGGTAACGGAGAATCAGGGTTCGATTCCGGAGAGGGAGCTTGAGAAACGG
CTACCACATCC
>HOIR5KG01BAKJI__(reversed) rank=0025008 x=413.0 y=1260.5 length=441
CATGCATGTCCAAGTACAAGCTTTCAAAAGCGAAACTGCGGATGGCTCATTAAATCAGTT
ATGGTTCCTTGGAGCGCATCCCCTTACATGGATAACTGTGGTAATTCTAGAGCTAATACA
TGCAATCAAGCGCCGACCTTACGGGAGGCGTGCTCTTATTAGGAACAAGACCAACCCGGG
TCCGCCCGGCTCCGTTGGTGAACTCTGGATAACCTGGCCGATCGCACGGTCTCTGCACCG
GCGACGGATCCTTCGAATGTCTGCCCTATCAACTTTCGATGGTACGTTATGCGCCTACCA
TGGTCGTAACGGGTAACGGAGAATCAGGGTTCGATTCCGGAGAGGGAGCTTGAGAAACGG
CTACCACATCC
>HOIR5KG01A3JAO__(reversed) rank=0025293 x=333.0 y=734.0 length=441
CATGCATGTCCAAGTACAAGCTTTCAAAAGCGAAACTGCGGATGGCTCATTAAATCAGTT
ATGGTTCCTTGGAGCGCATCCCCTTACATGGATAACTGTGGTAATTCTAGAGCTAATACA
TGCAATCAAGCGCCGACCTTACGGGAGGCGTGCTCTTATTAGGAACAAGACCAACCCGGG
TCCGCCCGGCTCCGTTGGTGAACTCTGGATAACCTGGCCGATCGCACGGTCTCTGCACCG
GCGACGGATCCTTCGAATGTCTGCCCTATCAACTTTCGATGGTACGTTATGCGCCTACCA
TGGTCGTAACGGGTAACGGAGAATCAGGGTTCGATTCCGGAGAGGGAGCTTGAGAAACGG
CTACCACATCC
>HOIR5KG01AM12J__(reversed) rank=0025318 x=145.0 y=1961.0 length=441
CATGCATGTCCAAGTACAAGCTTTCAAAAGCGAAACTGCGGATGGCTCATTAAATCAGTT
ATGGTTCCTTGGAGCGCATCCCCTTACATGGATAACTGTGGTAATTCTAGAGCTAATACA
TGCAATCAAGCGCCGACCTTACGGGAGGCGTGCTCTTATTAGGAACAAGACCAACCCGGG
TCCGCCCGGCTCCGTTGGTGAACTCTGGATAACCTGGCCGATCGCACGGTCTCTGCACCG
GCGACGGATCCTTCGAATGTCTGCCCTATCAACTTTCGATGGTACGTTATGCGCCTACCA
TGGTCGTAACGGGTAACGGAGAATCAGGGTTCGATTCCGGAGAGGGAGCTTGAGAAACGG
CTACCACATCC
>HOIR5KG01AJO9M__(reversed) rank=0026022 x=107.0 y=1048.5 length=441
CATGCATGTCCAAGTACAAGCTTTCAAAAGCGAAACTGCGGATGGCTCATTAAATCAGTT
ATGGTTCCTTGGAGCGCATCCCCTTACATGGATAACTGTGGTAATTCTAGAGCTAATACA
TGCAATCAAGCGCCGACCTTACGGGAGGCGTGCTCTTATTAGGAACAAGACCAACCCGGG
TCCGCCCGGCTCCGTTGGTGAACTCTGGATAACCTGGCCGATCGCACGGTCTCTGCACCG
GCGACGGATCCTTCGAATGTCTGCCCTATCAACTTTCGATGGTACGTTATGCGCCTACCA
TGGTCGTAACGGGTAACGGAGAATCAGGGTTCGATTCCGGAGAGGGAGCTTGAGAAACGG
CTACCACATCC
>HOIR5KG01BVSXJ__(reversed) rank=0026993 x=655.0 y=677.0 length=441
CATGCATGTCCAAGTACAAGCTTTCAAAAGCGAAACTGCGGATGGCTCATTAAATCAGTT
ATGGTTCCTTGGAGCGCATCCCCTTACATGGATAACTGTGGTAATTCTAGAGCTAATACA
TGCAATCAAGCGCCGACCTTACGGGAGGCGTGCTCTTATTAGGAACAAGACCAACCCGGG
TCCGCCCGGCTCCGTTGGTGAACTCTGGATAACCTGGCCGATCGCACGGTCTCTGCACCG
GCGACGGATCCTTCGAATGTCTGCCCTATCAACTTTCGATGGTACGTTATGCGCCTACCA
TGGTCGTAACGGGTAACGGAGAATCAGGGTTCGATTCCGGAGAGGGAGCTTGAGAAACGG
CTACCACATCC
>HOIR5KG01BN0BD__(reversed) rank=0028027 x=566.0 y=1543.5 length=441
CATGCATGTCCAAGTACAAGCTTTCAAAAGCGAAACTGCGGATGGCTCATTAAATCAGTT
ATGGTTCCTTGGAGCGCATCCCCTTACATGGATAACTGTGGTAATTCTAGAGCTAATACA
TGCAATCAAGCGCCGACCTTACGGGAGGCGTGCTCTTATTAGGAACAAGACCAACCCGGG
TCCGCCCGGCTCCGTTGGTGAACTCTGGATAACCTGGCCGATCGCACGGTCTCTGCACCG
GCGACGGATCCTTCGAATGTCTGCCCTATCAACTTTCGATGGTACGTTATGCGCCTACCA
TGGTCGTAACGGGTAACGGAGAATCAGGGTTCGATTCCGGAGAGGGAGCTTGAGAAACGG
CTACCACATCC
>HOIR5KG01A2D58__(reversed) rank=0028574 x=320.5 y=686.0 length=441
CATGCATGTCCAAGTACAAGCTTTCAAAAGCGAAACTGCGGATGGCTCATTAAATCAGTT
ATGGTTCCTTGGAGCGCATCCCCTTACATGGATAACTGTGGTAATTCTAGAGCTAATACA
TGCAATCAAGCGCCGACCTTACGGGAGGCGTGCTCTTATTAGGAACAAGACCAACCCGGG
TCCGCCCGGCTCCGTTGGTGAACTCTGGATAACCTGGCCGATCGCACGGTCTCTGCACCG
GCGACGGATCCTTCGAATGTCTGCCCTATCAACTTTCGATGGTACGTTATGCGCCTACCA
TGGTCGTAACGGGTAACGGAGAATCAGGGTTCGATTCCGGAGAGGGAGCTTGAGAAACGG
CTACCACATCC
>HOIR5KG01A1CVA__(reversed) rank=0029668 x=308.0 y=1492.0 length=441
CATGCATGTCCAAGTACAAGCTTTCAAAAGCGAAACTGCGGATGGCTCATTAAATCAGTT
ATGGTTCCTTGGAGCGCATCCCCTTACATGGATAACTGTGGTAATTCTAGAGCTAATACA
TGCAATCAAGCGCCGACCTTACGGGAGGCGTGCTCTTATTAGGAACAAGACCAACCCGGG
TCCGCCCGGCTCCGTTGGTGAACTCTGGATAACCTGGCCGATCGCACGGTCTCTGCACCG
GCGACGGATCCTTCGAATGTCTGCCCTATCAACTTTCGATGGTACGTTATGCGCCTACCA
TGGTCGTAACGGGTAACGGAGAATCAGGGTTCGATTCCGGAGAGGGAGCTTGAGAAACGG
CTACCACATCC
>HOIR5KG01AWI3G__(reversed) rank=0029696 x=253.0 y=1562.5 length=441
CATGCATGTCCAAGTACAAGCTTTCAAAAGCGAAACTGCGGATGGCTCATTAAATCAGTT
ATGGTTCCTTGGAGCGCATCCCCTTACATGGATAACTGTGGTAATTCTAGAGCTAATACA
TGCAATCAAGCGCCGACCTTACGGGAGGCGTGCTCTTATTAGGAACAAGACCAACCCGGG
TCCGCCCGGCTCCGTTGGTGAACTCTGGATAACCTGGCCGATCGCACGGTCTCTGCACCG
GCGACGGATCCTTCGAATGTCTGCCCTATCAACTTTCGATGGTACGTTATGCGCCTACCA
TGGTCGTAACGGGTAACGGAGAATCAGGGTTCGATTCCGGAGAGGGAGCTTGAGAAACGG
CTACCACATCC
>HOIR5KG01AT2V3__(reversed) rank=0029832 x=225.5 y=1937.5 length=441
CATGCATGTCCAAGTACAAGCTTTCAAAAGCGAAACTGCGGATGGCTCATTAAATCAGTT
ATGGTTCCTTGGAGCGCATCCCCTTACATGGATAACTGTGGTAATTCTAGAGCTAATACA
TGCAATCAAGCGCCGACCTTACGGGAGGCGTGCTCTTATTAGGAACAAGACCAACCCGGG
TCCGCCCGGCTCCGTTGGTGAACTCTGGATAACCTGGCCGATCGCACGGTCTCTGCACCG
GCGACGGATCCTTCGAATGTCTGCCCTATCAACTTTCGATGGTACGTTATGCGCCTACCA
TGGTCGTAACGGGTAACGGAGAATCAGGGTTCGATTCCGGAGAGGGAGCTTGAGAAACGG
CTACCACATCC
>HOIR5KG01AX3MP__(reversed) rank=0029971 x=271.0 y=1103.0 length=441
CATGCATGTCCAAGTACAAGCTTTCAAAAGCGAAACTGCGGATGGCTCATTAAATCAGTT
ATGGTTCCTTGGAGCGCATCCCCTTACATGGATAACTGTGGTAATTCTAGAGCTAATACA
TGCAATCAAGCGCCGACCTTACGGGAGGCGTGCTCTTATTAGGAACAAGACCAACCCGGG
TCCGCCCGGCTCCGTTGGTGAACTCTGGATAACCTGGCCGATCGCACGGTCTCTGCACCG
GCGACGGATCCTTCGAATGTCTGCCCTATCAACTTTCGATGGTACGTTATGCGCCTACCA
TGGTCGTAACGGGTAACGGAGAATCAGGGTTCGATTCCGGAGAGGGAGCTTGAGAAACGG
CTACCACATCC
>HOIR5KG01BKQRW__(reversed) rank=0030363 x=529.0 y=762.0 length=441
CATGCATGTCCAAGTACAAGCTTTCAAAAGCGAAACTGCGGATGGCTCATTAAATCAGTT
ATGGTTCCTTGGAGCGCATCCCCTTACATGGATAACTGTGGTAATTCTAGAGCTAATACA
TGCAATCAAGCGCCGACCTTACGGGAGGCGTGCTCTTATTAGGAACAAGACCAACCCGGG
TCCGCCCGGCTCCGTTGGTGAACTCTGGATAACCTGGCCGATCGCACGGTCTCTGCACCG
GCGACGGATCCTTCGAATGTCTGCCCTATCAACTTTCGATGGTACGTTATGCGCCTACCA
TGGTCGTAACGGGTAACGGAGAATCAGGGTTCGATTCCGGAGAGGGAGCTTGAGAAACGG
CTACCACATCC
>HOIR5KG01BM7NU__(reversed) rank=0030812 x=557.5 y=1272.0 length=441
CATGCATGTCCAAGTACAAGCTTTCAAAAGCGAAACTGCGGATGGCTCATTAAATCAGTT
ATGGTTCCTTGGAGCGCATCCCCTTACATGGATAACTGTGGTAATTCTAGAGCTAATACA
TGCAATCAAGCGCCGACCTTACGGGAGGCGTGCTCTTATTAGGAACAAGACCAACCCGGG
TCCGCCCGGCTCCGTTGGTGAACTCTGGATAACCTGGCCGATCGCACGGTCTCTGCACCG
GCGACGGATCCTTCGAATGTCTGCCCTATCAACTTTCGATGGTACGTTATGCGCCTACCA
TGGTCGTAACGGGTAACGGAGAATCAGGGTTCGATTCCGGAGAGGGAGCTTGAGAAACGG
CTACCACATCC
>HOIR5KG01BV223__(reversed) rank=0030827 x=658.0 y=1549.0 length=441
CATGCATGTCCAAGTACAAGCTTTCAAAAGCGAAACTGCGGATGGCTCATTAAATCAGTT
ATGGTTCCTTGGAGCGCATCCCCTTACATGGATAACTGTGGTAATTCTAGAGCTAATACA
TGCAATCAAGCGCCGACCTTACGGGAGGCGTGCTCTTATTAGGAACAAGACCAACCCGGG
TCCGCCCGGCTCCGTTGGTGAACTCTGGATAACCTGGCCGATCGCACGGTCTCTGCACCG
GCGACGGATCCTTCGAATGTCTGCCCTATCAACTTTCGATGGTACGTTATGCGCCTACCA
TGGTCGTAACGGGTAACGGAGAATCAGGGTTCGATTCCGGAGAGGGAGCTTGAGAAACGG
CTACCACATCC
>HOIR5KG01A2UPL__(reversed) rank=0031277 x=325.5 y=1639.5 length=441
CATGCATGTCCAAGTACAAGCTTTCAAAAGCGAAACTGCGGATGGCTCATTAAATCAGTT
ATGGTTCCTTGGAGCGCATCCCCTTACATGGATAACTGTGGTAATTCTAGAGCTAATACA
TGCAATCAAGCGCCGACCTTACGGGAGGCGTGCTCTTATTAGGAACAAGACCAACCCGGG
TCCGCCCGGCTCCGTTGGTGAACTCTGGATAACCTGGCCGATCGCACGGTCTCTGCACCG
GCGACGGATCCTTCGAATGTCTGCCCTATCAACTTTCGATGGTACGTTATGCGCCTACCA
TGGTCGTAACGGGTAACGGAGAATCAGGGTTCGATTCCGGAGAGGGAGCTTGAGAAACGG
CTACCACATCC
>HOIR5KG01BZBFS__(reversed) rank=0031426 x=695.5 y=790.5 length=441
CATGCATGTCCAAGTACAAGCTTTCAAAAGCGAAACTGCGGATGGCTCATTAAATCAGTT
ATGGTTCCTTGGAGCGCATCCCCTTACATGGATAACTGTGGTAATTCTAGAGCTAATACA
TGCAATCAAGCGCCGACCTTACGGGAGGCGTGCTCTTATTAGGAACAAGACCAACCCGGG
TCCGCCCGGCTCCGTTGGTGAACTCTGGATAACCTGGCCGATCGCACGGTCTCTGCACCG
GCGACGGATCCTTCGAATGTCTGCCCTATCAACTTTCGATGGTACGTTATGCGCCTACCA
TGGTCGTAACGGGTAACGGAGAATCAGGGTTCGATTCCGGAGAGGGAGCTTGAGAAACGG
CTACCACATCC
>HOIR5KG01AMOIF__(reversed) rank=0031525 x=141.5 y=773.0 length=441
CATGCATGTCCAAGTACAAGCTTTCAAAAGCGAAACTGCGGATGGCTCATTAAATCAGTT
ATGGTTCCTTGGAGCGCATCCCCTTACATGGATAACTGTGGTAATTCTAGAGCTAATACA
TGCAATCAAGCGCCGACCTTACGGGAGGCGTGCTCTTATTAGGAACAAGACCAACCCGGG
TCCGCCCGGCTCCGTTGGTGAACTCTGGATAACCTGGCCGATCGCACGGTCTCTGCACCG
GCGACGGATCCTTCGAATGTCTGCCCTATCAACTTTCGATGGTACGTTATGCGCCTACCA
TGGTCGTAACGGGTAACGGAGAATCAGGGTTCGATTCCGGAGAGGGAGCTTGAGAAACGG
CTACCACATCC
>HOIR5KG01B20TJ__(reversed) rank=0031633 x=737.0 y=1621.5 length=441
CATGCATGTCCAAGTACAAGCTTTCAAAAGCGAAACTGCGGATGGCTCATTAAATCAGTT
ATGGTTCCTTGGAGCGCATCCCCTTACATGGATAACTGTGGTAATTCTAGAGCTAATACA
TGCAATCAAGCGCCGACCTTACGGGAGGCGTGCTCTTATTAGGAACAAGACCAACCCGGG
TCCGCCCGGCTCCGTTGGTGAACTCTGGATAACCTGGCCGATCGCACGGTCTCTGCACCG
GCGACGGATCCTTCGAATGTCTGCCCTATCAACTTTCGATGGTACGTTATGCGCCTACCA
TGGTCGTAACGGGTAACGGAGAATCAGGGTTCGATTCCGGAGAGGGAGCTTGAGAAACGG
CTACCACATCC
>HOIR5KG01BV2H0__(reversed) rank=0032190 x=658.0 y=790.5 length=441
CATGCATGTCCAAGTACAAGCTTTCAAAAGCGAAACTGCGGATGGCTCATTAAATCAGTT
ATGGTTCCTTGGAGCGCATCCCCTTACATGGATAACTGTGGTAATTCTAGAGCTAATACA
TGCAATCAAGCGCCGACCTTACGGGAGGCGTGCTCTTATTAGGAACAAGACCAACCCGGG
TCCGCCCGGCTCCGTTGGTGAACTCTGGATAACCTGGCCGATCGCACGGTCTCTGCACCG
GCGACGGATCCTTCGAATGTCTGCCCTATCAACTTTCGATGGTACGTTATGCGCCTACCA
TGGTCGTAACGGGTAACGGAGAATCAGGGTTCGATTCCGGAGAGGGAGCTTGAGAAACGG
CTACCACATCC
>HOIR5KG01AQ19L__(reversed) rank=0032688 x=191.5 y=423.0 length=441
CATGCATGTCCAAGTACAAGCTTTCAAAAGCGAAACTGCGGATGGCTCATTAAATCAGTT
ATGGTTCCTTGGAGCGCATCCCCTTACATGGATAACTGTGGTAATTCTAGAGCTAATACA
TGCAATCAAGCGCCGACCTTACGGGAGGCGTGCTCTTATTAGGAACAAGACCAACCCGGG
TCCGCCCGGCTCCGTTGGTGAACTCTGGATAACCTGGCCGATCGCACGGTCTCTGCACCG
GCGACGGATCCTTCGAATGTCTGCCCTATCAACTTTCGATGGTACGTTATGCGCCTACCA
TGGTCGTAACGGGTAACGGAGAATCAGGGTTCGATTCCGGAGAGGGAGCTTGAGAAACGG
CTACCACATCC
>HOIR5KG01BSBIZ__(reversed) rank=0032884 x=615.5 y=1993.0 length=441
CATGCATGTCCAAGTACAAGCTTTCAAAAGCGAAACTGCGGATGGCTCATTAAATCAGTT
ATGGTTCCTTGGAGCGCATCCCCTTACATGGATAACTGTGGTAATTCTAGAGCTAATACA
TGCAATCAAGCGCCGACCTTACGGGAGGCGTGCTCTTATTAGGAACAAGACCAACCCGGG
TCCGCCCGGCTCCGTTGGTGAACTCTGGATAACCTGGCCGATCGCACGGTCTCTGCACCG
GCGACGGATCCTTCGAATGTCTGCCCTATCAACTTTCGATGGTACGTTATGCGCCTACCA
TGGTCGTAACGGGTAACGGAGAATCAGGGTTCGATTCCGGAGAGGGAGCTTGAGAAACGG
CTACCACATCC
>HOIR5KG01BAXPA__(reversed) rank=0033026 x=417.0 y=1932.0 length=441
CATGCATGTCCAAGTACAAGCTTTCAAAAGCGAAACTGCGGATGGCTCATTAAATCAGTT
ATGGTTCCTTGGAGCGCATCCCCTTACATGGATAACTGTGGTAATTCTAGAGCTAATACA
TGCAATCAAGCGCCGACCTTACGGGAGGCGTGCTCTTATTAGGAACAAGACCAACCCGGG
TCCGCCCGGCTCCGTTGGTGAACTCTGGATAACCTGGCCGATCGCACGGTCTCTGCACCG
GCGACGGATCCTTCGAATGTCTGCCCTATCAACTTTCGATGGTACGTTATGCGCCTACCA
TGGTCGTAACGGGTAACGGAGAATCAGGGTTCGATTCCGGAGAGGGAGCTTGAGAAACGG
CTACCACATCC
>HOIR5KG01BF97Q__(reversed) rank=0020546 x=478.0 y=1572.0 length=448
CATGCATGTCTAAGTACACGCCTTAACACGGCTAAACTGCGAATGGCTCATTAAATCAGT
TATGGTTCCTTAGATCGTACAATCCTACTTGGATAACTGTGGCAATTCTAGAGCTAATAC
ATGCAACACAGCTCCGACCTCACGGGAAGAGCGCTTTTGTTAGCCCAAAACCAACGCGTC
GCCTTCGGGCGGCGCTCACTGTGGTGACTCTGGACAACTTTGTGCCGATCGCACGGCCCT
AGCGCCGGCGACGTATCTTTCAAGTGTCTGCCCTATCAACTTTCGATGGTACGTGCTATG
CCTACCATGGTGATAACGGGTAACGGGGAATCAGGGTTCGATTCCGGAGAGGGAGCATGA
GATACGGCTACCACATCC
>HOIR5KG01AMREO__(reversed) rank=0021215 x=142.0 y=430.0 length=448
CATGCATGTCTAAGTACACGCCTTAACACGGCTAAACTGCGAATGGCTCATTAAATCAGT
TATGGTTCCTTAGATCGTACAATCCTACTTGGATAACTGTGGCAATTCTAGAGCTAATAC
ATGCAACACAGCTCCGACCTCACGGGAAGAGCGCTTTTGTTAGCCCAAAACCAACGCGTC
GCCTTCGGGCGGCGCTCACTGTGGTGACTCTGGACAACTTTGTGCCGATCGCACGGCCCT
AGCGCCGGCGACGTATCTTTCAAGTGTCTGCCCTATCAACTTTCGATGGTACGTGCTATG
CCTACCATGGTGATAACGGGTAACGGGGAATCAGGGTTCGATTCCGGAGAGGGAGCATGA
GATACGGCTACCACATCC
>HOIR5KG01BFEW8__(reversed) rank=0021260 x=468.0 y=1978.0 length=448
CATGCATGTCTAAGTACACGCCTTAACACGGCTAAACTGCGAATGGCTCATTAAATCAGT
TATGGTTCCTTAGATCGTACAATCCTACTTGGATAACTGTGGCAATTCTAGAGCTAATAC
ATGCAACACAGCTCCGACCTCACGGGAAGAGCGCTTTTGTTAGCCCAAAACCAACGCGTC
GCCTTCGGGCGGCGCTCACTGTGGTGACTCTGGACAACTTTGTGCCGATCGCACGGCCCT
AGCGCCGGCGACGTATCTTTCAAGTGTCTGCCCTATCAACTTTCGATGGTACGTGCTATG
CCTACCATGGTGATAACGGGTAACGGGGAATCAGGGTTCGATTCCGGAGAGGGAGCATGA
GATACGGCTACCACATCC
>HOIR5KG01BLPAK__(reversed) rank=0021768 x=540.0 y=442.0 length=448
CATGCATGTCTAAGTACACGCCTTAACACGGCTAAACTGCGAATGGCTCATTAAATCAGT
TATGGTTCCTTAGATCGTACAATCCTACTTGGATAACTGTGGCAATTCTAGAGCTAATAC
ATGCAACACAGCTCCGACCTCACGGGAAGAGCGCTTTTGTTAGCCCAAAACCAACGCGTC
GCCTTCGGGCGGCGCTCACTGTGGTGACTCTGGACAACTTTGTGCCGATCGCACGGCCCT
AGCGCCGGCGACGTATCTTTCAAGTGTCTGCCCTATCAACTTTCGATGGTACGTGCTATG
CCTACCATGGTGATAACGGGTAACGGGGAATCAGGGTTCGATTCCGGAGAGGGAGCATGA
GATACGGCTACCACATCC
>HOIR5KG01A1IIM__(reversed) rank=0022427 x=310.0 y=620.0 length=448
CATGCATGTCTAAGTACACGCCTTAACACGGCTAAACTGCGAATGGCTCATTAAATCAGT
TATGGTTCCTTAGATCGTACAATCCTACTTGGATAACTGTGGCAATTCTAGAGCTAATAC
ATGCAACACAGCTCCGACCTCACGGGAAGAGCGCTTTTGTTAGCCCAAAACCAACGCGTC
GCCTTCGGGCGGCGCTCACTGTGGTGACTCTGGACAACTTTGTGCCGATCGCACGGCCCT
AGCGCCGGCGACGTATCTTTCAAGTGTCTGCCCTATCAACTTTCGATGGTACGTGCTATG
CCTACCATGGTGATAACGGGTAACGGGGAATCAGGGTTCGATTCCGGAGAGGGAGCATGA
GATACGGCTACCACATCC
>HOIR5KG01AVMGO__(reversed) rank=0022722 x=243.0 y=230.0 length=448
CATGCATGTCTAAGTACACGCCTTAACACGGCTAAACTGCGAATGGCTCATTAAATCAGT
TATGGTTCCTTAGATCGTACAATCCTACTTGGATAACTGTGGCAATTCTAGAGCTAATAC
ATGCAACACAGCTCCGACCTCACGGGAAGAGCGCTTTTGTTAGCCCAAAACCAACGCGTC
GCCTTCGGGCGGCGCTCACTGTGGTGACTCTGGACAACTTTGTGCCGATCGCACGGCCCT
AGCGCCGGCGACGTATCTTTCAAGTGTCTGCCCTATCAACTTTCGATGGTACGTGCTATG
CCTACCATGGTGATAACGGGTAACGGGGAATCAGGGTTCGATTCCGGAGAGGGAGCATGA
GATACGGCTACCACATCC
>HOIR5KG01BLJ09__(reversed) rank=0022890 x=538.0 y=1819.0 length=448
CATGCATGTCTAAGTACACGCCTTAACACGGCTAAACTGCGAATGGCTCATTAAATCAGT
TATGGTTCCTTAGATCGTACAATCCTACTTGGATAACTGTGGCAATTCTAGAGCTAATAC
ATGCAACACAGCTCCGACCTCACGGGAAGAGCGCTTTTGTTAGCCCAAAACCAACGCGTC
GCCTTCGGGCGGCGCTCACTGTGGTGACTCTGGACAACTTTGTGCCGATCGCACGGCCCT
AGCGCCGGCGACGTATCTTTCAAGTGTCTGCCCTATCAACTTTCGATGGTACGTGCTATG
CCTACCATGGTGATAACGGGTAACGGGGAATCAGGGTTCGATTCCGGAGAGGGAGCATGA
GATACGGCTACCACATCC
>HOIR5KG01BMHGY__(reversed) rank=0026510 x=549.0 y=96.5 length=448
CATGCATGTCTAAGTACACGCCTTAACACGGCTAAACTGCGAATGGCTCATTAAATCAGT
TATGGTTCCTTAGATCGTACAATCCTACTTGGATAACTGTGGCAATTCTAGAGCTAATAC
ATGCAACACAGCTCCGACCTCACGGGAAGAGCGCTTTTGTTAGCCCAAAACCAACGCGTC
GCCTTCGGGCGGCGCTCACTGTGGTGACTCTGGACAACTTTGTGCCGATCGCACGGCCCT
AGCGCCGGCGACGTATCTTTCAAGTGTCTGCCCTATCAACTTTCGATGGTACGTGCTATG
CCTACCATGGTGATAACGGGTAACGGGGAATCAGGGTTCGATTCCGGAGAGGGAGCATGA
GATACGGCTACCACATCC
>HOIR5KG01BB7V3__(reversed) rank=0027841 x=432.0 y=353.0 length=448
CATGCATGTCTAAGTACACGCCTTAACACGGCTAAACTGCGAATGGCTCATTAAATCAGT
TATGGTTCCTTAGATCGTACAATCCTACTTGGATAACTGTGGCAATTCTAGAGCTAATAC
ATGCAACACAGCTCCGACCTCACGGGAAGAGCGCTTTTGTTAGCCCAAAACCAACGCGTC
GCCTTCGGGCGGCGCTCACTGTGGTGACTCTGGACAACTTTGTGCCGATCGCACGGCCCT
AGCGCCGGCGACGTATCTTTCAAGTGTCTGCCCTATCAACTTTCGATGGTACGTGCTATG
CCTACCATGGTGATAACGGGTAACGGGGAATCAGGGTTCGATTCCGGAGAGGGAGCATGA
GATACGGCTACCACATCC
>HOIR5KG01AGGFG__(reversed) rank=0028656 x=70.0 y=1178.5 length=448
CATGCATGTCTAAGTACACGCCTTAACACGGCTAAACTGCGAATGGCTCATTAAATCAGT
TATGGTTCCTTAGATCGTACAATCCTACTTGGATAACTGTGGCAATTCTAGAGCTAATAC
ATGCAACACAGCTCCGACCTCACGGGAAGAGCGCTTTTGTTAGCCCAAAACCAACGCGTC
GCCTTCGGGCGGCGCTCACTGTGGTGACTCTGGACAACTTTGTGCCGATCGCACGGCCCT
AGCGCCGGCGACGTATCTTTCAAGTGTCTGCCCTATCAACTTTCGATGGTACGTGCTATG
CCTACCATGGTGATAACGGGTAACGGGGAATCAGGGTTCGATTCCGGAGAGGGAGCATGA
GATACGGCTACCACATCC
>HOIR5KG01AZUR7__(reversed) rank=0028677 x=291.0 y=1029.5 length=448
CATGCATGTCTAAGTACACGCCTTAACACGGCTAAACTGCGAATGGCTCATTAAATCAGT
TATGGTTCCTTAGATCGTACAATCCTACTTGGATAACTGTGGCAATTCTAGAGCTAATAC
ATGCAACACAGCTCCGACCTCACGGGAAGAGCGCTTTTGTTAGCCCAAAACCAACGCGTC
GCCTTCGGGCGGCGCTCACTGTGGTGACTCTGGACAACTTTGTGCCGATCGCACGGCCCT
AGCGCCGGCGACGTATCTTTCAAGTGTCTGCCCTATCAACTTTCGATGGTACGTGCTATG
CCTACCATGGTGATAACGGGTAACGGGGAATCAGGGTTCGATTCCGGAGAGGGAGCATGA
GATACGGCTACCACATCC
>HOIR5KG01BPDPU__(reversed) rank=0028781 x=582.0 y=32.0 length=448
CATGCATGTCTAAGTACACGCCTTAACACGGCTAAACTGCGAATGGCTCATTAAATCAGT
TATGGTTCCTTAGATCGTACAATCCTACTTGGATAACTGTGGCAATTCTAGAGCTAATAC
ATGCAACACAGCTCCGACCTCACGGGAAGAGCGCTTTTGTTAGCCCAAAACCAACGCGTC
GCCTTCGGGCGGCGCTCACTGTGGTGACTCTGGACAACTTTGTGCCGATCGCACGGCCCT
AGCGCCGGCGACGTATCTTTCAAGTGTCTGCCCTATCAACTTTCGATGGTACGTGCTATG
CCTACCATGGTGATAACGGGTAACGGGGAATCAGGGTTCGATTCCGGAGAGGGAGCATGA
GATACGGCTACCACATCC
>HOIR5KG01BOV6O__(reversed) rank=0029123 x=576.5 y=1886.5 length=448
CATGCATGTCTAAGTACACGCCTTAACACGGCTAAACTGCGAATGGCTCATTAAATCAGT
TATGGTTCCTTAGATCGTACAATCCTACTTGGATAACTGTGGCAATTCTAGAGCTAATAC
ATGCAACACAGCTCCGACCTCACGGGAAGAGCGCTTTTGTTAGCCCAAAACCAACGCGTC
GCCTTCGGGCGGCGCTCACTGTGGTGACTCTGGACAACTTTGTGCCGATCGCACGGCCCT
AGCGCCGGCGACGTATCTTTCAAGTGTCTGCCCTATCAACTTTCGATGGTACGTGCTATG
CCTACCATGGTGATAACGGGTAACGGGGAATCAGGGTTCGATTCCGGAGAGGGAGCATGA
GATACGGCTACCACATCC
>HOIR5KG01BAW3Q__(reversed) rank=0029282 x=417.5 y=1156.5 length=448
CATGCATGTCTAAGTACACGCCTTAACACGGCTAAACTGCGAATGGCTCATTAAATCAGT
TATGGTTCCTTAGATCGTACAATCCTACTTGGATAACTGTGGCAATTCTAGAGCTAATAC
ATGCAACACAGCTCCGACCTCACGGGAAGAGCGCTTTTGTTAGCCCAAAACCAACGCGTC
GCCTTCGGGCGGCGCTCACTGTGGTGACTCTGGACAACTTTGTGCCGATCGCACGGCCCT
AGCGCCGGCGACGTATCTTTCAAGTGTCTGCCCTATCAACTTTCGATGGTACGTGCTATG
CCTACCATGGTGATAACGGGTAACGGGGAATCAGGGTTCGATTCCGGAGAGGGAGCATGA
GATACGGCTACCACATCC
>HOIR5KG01BVCUO__(reversed) rank=0029396 x=650.0 y=318.0 length=448
CATGCATGTCTAAGTACACGCCTTAACACGGCTAAACTGCGAATGGCTCATTAAATCAGT
TATGGTTCCTTAGATCGTACAATCCTACTTGGATAACTGTGGCAATTCTAGAGCTAATAC
ATGCAACACAGCTCCGACCTCACGGGAAGAGCGCTTTTGTTAGCCCAAAACCAACGCGTC
GCCTTCGGGCGGCGCTCACTGTGGTGACTCTGGACAACTTTGTGCCGATCGCACGGCCCT
AGCGCCGGCGACGTATCTTTCAAGTGTCTGCCCTATCAACTTTCGATGGTACGTGCTATG
CCTACCATGGTGATAACGGGTAACGGGGAATCAGGGTTCGATTCCGGAGAGGGAGCATGA
GATACGGCTACCACATCC
>HOIR5KG01AWOZW__(reversed) rank=0030142 x=255.0 y=1018.0 length=448
CATGCATGTCTAAGTACACGCCTTAACACGGCTAAACTGCGAATGGCTCATTAAATCAGT
TATGGTTCCTTAGATCGTACAATCCTACTTGGATAACTGTGGCAATTCTAGAGCTAATAC
ATGCAACACAGCTCCGACCTCACGGGAAGAGCGCTTTTGTTAGCCCAAAACCAACGCGTC
GCCTTCGGGCGGCGCTCACTGTGGTGACTCTGGACAACTTTGTGCCGATCGCACGGCCCT
AGCGCCGGCGACGTATCTTTCAAGTGTCTGCCCTATCAACTTTCGATGGTACGTGCTATG
CCTACCATGGTGATAACGGGTAACGGGGAATCAGGGTTCGATTCCGGAGAGGGAGCATGA
GATACGGCTACCACATCC
>HOIR5KG01A8CL9__(reversed) rank=0030468 x=388.0 y=79.5 length=448
CATGCATGTCTAAGTACACGCCTTAACACGGCTAAACTGCGAATGGCTCATTAAATCAGT
TATGGTTCCTTAGATCGTACAATCCTACTTGGATAACTGTGGCAATTCTAGAGCTAATAC
ATGCAACACAGCTCCGACCTCACGGGAAGAGCGCTTTTGTTAGCCCAAAACCAACGCGTC
GCCTTCGGGCGGCGCTCACTGTGGTGACTCTGGACAACTTTGTGCCGATCGCACGGCCCT
AGCGCCGGCGACGTATCTTTCAAGTGTCTGCCCTATCAACTTTCGATGGTACGTGCTATG
CCTACCATGGTGATAACGGGTAACGGGGAATCAGGGTTCGATTCCGGAGAGGGAGCATGA
GATACGGCTACCACATCC
>HOIR5KG01BKBBH__(reversed) rank=0030487 x=524.0 y=1211.0 length=448
CATGCATGTCTAAGTACACGCCTTAACACGGCTAAACTGCGAATGGCTCATTAAATCAGT
TATGGTTCCTTAGATCGTACAATCCTACTTGGATAACTGTGGCAATTCTAGAGCTAATAC
ATGCAACACAGCTCCGACCTCACGGGAAGAGCGCTTTTGTTAGCCCAAAACCAACGCGTC
GCCTTCGGGCGGCGCTCACTGTGGTGACTCTGGACAACTTTGTGCCGATCGCACGGCCCT
AGCGCCGGCGACGTATCTTTCAAGTGTCTGCCCTATCAACTTTCGATGGTACGTGCTATG
CCTACCATGGTGATAACGGGTAACGGGGAATCAGGGTTCGATTCCGGAGAGGGAGCATGA
GATACGGCTACCACATCC
>HOIR5KG01AVPRV__(reversed) rank=0030494 x=244.0 y=425.0 length=448
CATGCATGTCTAAGTACACGCCTTAACACGGCTAAACTGCGAATGGCTCATTAAATCAGT
TATGGTTCCTTAGATCGTACAATCCTACTTGGATAACTGTGGCAATTCTAGAGCTAATAC
ATGCAACACAGCTCCGACCTCACGGGAAGAGCGCTTTTGTTAGCCCAAAACCAACGCGTC
GCCTTCGGGCGGCGCTCACTGTGGTGACTCTGGACAACTTTGTGCCGATCGCACGGCCCT
AGCGCCGGCGACGTATCTTTCAAGTGTCTGCCCTATCAACTTTCGATGGTACGTGCTATG
CCTACCATGGTGATAACGGGTAACGGGGAATCAGGGTTCGATTCCGGAGAGGGAGCATGA
GATACGGCTACCACATCC
>HOIR5KG01AEUM8__(reversed) rank=0030957 x=52.0 y=18.5 length=448
CATGCATGTCTAAGTACACGCCTTAACACGGCTAAACTGCGAATGGCTCATTAAATCAGT
TATGGTTCCTTAGATCGTACAATCCTACTTGGATAACTGTGGCAATTCTAGAGCTAATAC
ATGCAACACAGCTCCGACCTCACGGGAAGAGCGCTTTTGTTAGCCCAAAACCAACGCGTC
GCCTTCGGGCGGCGCTCACTGTGGTGACTCTGGACAACTTTGTGCCGATCGCACGGCCCT
AGCGCCGGCGACGTATCTTTCAAGTGTCTGCCCTATCAACTTTCGATGGTACGTGCTATG
CCTACCATGGTGATAACGGGTAACGGGGAATCAGGGTTCGATTCCGGAGAGGGAGCATGA
GATACGGCTACCACATCC
>HOIR5KG01BIV3V__(reversed) rank=0031261 x=508.0 y=377.0 length=448
CATGCATGTCTAAGTACACGCCTTAACACGGCTAAACTGCGAATGGCTCATTAAATCAGT
TATGGTTCCTTAGATCGTACAATCCTACTTGGATAACTGTGGCAATTCTAGAGCTAATAC
ATGCAACACAGCTCCGACCTCACGGGAAGAGCGCTTTTGTTAGCCCAAAACCAACGCGTC
GCCTTCGGGCGGCGCTCACTGTGGTGACTCTGGACAACTTTGTGCCGATCGCACGGCCCT
AGCGCCGGCGACGTATCTTTCAAGTGTCTGCCCTATCAACTTTCGATGGTACGTGCTATG
CCTACCATGGTGATAACGGGTAACGGGGAATCAGGGTTCGATTCCGGAGAGGGAGCATGA
GATACGGCTACCACATCC
>HOIR5KG01AEIB2__(reversed) rank=0032031 x=48.0 y=448.0 length=448
CATGCATGTCTAAGTACACGCCTTAACACGGCTAAACTGCGAATGGCTCATTAAATCAGT
TATGGTTCCTTAGATCGTACAATCCTACTTGGATAACTGTGGCAATTCTAGAGCTAATAC
ATGCAACACAGCTCCGACCTCACGGGAAGAGCGCTTTTGTTAGCCCAAAACCAACGCGTC
GCCTTCGGGCGGCGCTCACTGTGGTGACTCTGGACAACTTTGTGCCGATCGCACGGCCCT
AGCGCCGGCGACGTATCTTTCAAGTGTCTGCCCTATCAACTTTCGATGGTACGTGCTATG
CCTACCATGGTGATAACGGGTAACGGGGAATCAGGGTTCGATTCCGGAGAGGGAGCATGA
GATACGGCTACCACATCC
>HOIR5KG01ABC5X__(reversed) rank=0032298 x=12.0 y=1235.5 length=448
CATGCATGTCTAAGTACACGCCTTAACACGGCTAAACTGCGAATGGCTCATTAAATCAGT
TATGGTTCCTTAGATCGTACAATCCTACTTGGATAACTGTGGCAATTCTAGAGCTAATAC
ATGCAACACAGCTCCGACCTCACGGGAAGAGCGCTTTTGTTAGCCCAAAACCAACGCGTC
GCCTTCGGGCGGCGCTCACTGTGGTGACTCTGGACAACTTTGTGCCGATCGCACGGCCCT
AGCGCCGGCGACGTATCTTTCAAGTGTCTGCCCTATCAACTTTCGATGGTACGTGCTATG
CCTACCATGGTGATAACGGGTAACGGGGAATCAGGGTTCGATTCCGGAGAGGGAGCATGA
GATACGGCTACCACATCC
>HOIR5KG01A6FRU__(reversed) rank=0032458 x=366.0 y=968.0 length=448
CATGCATGTCTAAGTACACGCCTTAACACGGCTAAACTGCGAATGGCTCATTAAATCAGT
TATGGTTCCTTAGATCGTACAATCCTACTTGGATAACTGTGGCAATTCTAGAGCTAATAC
ATGCAACACAGCTCCGACCTCACGGGAAGAGCGCTTTTGTTAGCCCAAAACCAACGCGTC
GCCTTCGGGCGGCGCTCACTGTGGTGACTCTGGACAACTTTGTGCCGATCGCACGGCCCT
AGCGCCGGCGACGTATCTTTCAAGTGTCTGCCCTATCAACTTTCGATGGTACGTGCTATG
CCTACCATGGTGATAACGGGTAACGGGGAATCAGGGTTCGATTCCGGAGAGGGAGCATGA
GATACGGCTACCACATCC
>HOIR5KG01BRIE5__(reversed) rank=0033452 x=606.0 y=1135.5 length=448
CATGCATGTCTAAGTACACGCCTTAACACGGCTAAACTGCGAATGGCTCATTAAATCAGT
TATGGTTCCTTAGATCGTACAATCCTACTTGGATAACTGTGGCAATTCTAGAGCTAATAC
ATGCAACACAGCTCCGACCTCACGGGAAGAGCGCTTTTGTTAGCCCAAAACCAACGCGTC
GCCTTCGGGCGGCGCTCACTGTGGTGACTCTGGACAACTTTGTGCCGATCGCACGGCCCT
AGCGCCGGCGACGTATCTTTCAAGTGTCTGCCCTATCAACTTTCGATGGTACGTGCTATG
CCTACCATGGTGATAACGGGTAACGGGGAATCAGGGTTCGATTCCGGAGAGGGAGCATGA
GATACGGCTACCACATCC
>HOIR5KG01BY11M__(reversed) rank=0033477 x=692.0 y=904.0 length=448
CATGCATGTCTAAGTACACGCCTTAACACGGCTAAACTGCGAATGGCTCATTAAATCAGT
TATGGTTCCTTAGATCGTACAATCCTACTTGGATAACTGTGGCAATTCTAGAGCTAATAC
ATGCAACACAGCTCCGACCTCACGGGAAGAGCGCTTTTGTTAGCCCAAAACCAACGCGTC
GCCTTCGGGCGGCGCTCACTGTGGTGACTCTGGACAACTTTGTGCCGATCGCACGGCCCT
AGCGCCGGCGACGTATCTTTCAAGTGTCTGCCCTATCAACTTTCGATGGTACGTGCTATG
CCTACCATGGTGATAACGGGTAACGGGGAATCAGGGTTCGATTCCGGAGAGGGAGCATGA
GATACGGCTACCACATCC
>HOIR5KG01BS9QW__(reversed) rank=0033717 x=626.0 y=1286.0 length=448
CATGCATGTCTAAGTACACGCCTTAACACGGCTAAACTGCGAATGGCTCATTAAATCAGT
TATGGTTCCTTAGATCGTACAATCCTACTTGGATAACTGTGGCAATTCTAGAGCTAATAC
ATGCAACACAGCTCCGACCTCACGGGAAGAGCGCTTTTGTTAGCCCAAAACCAACGCGTC
GCCTTCGGGCGGCGCTCACTGTGGTGACTCTGGACAACTTTGTGCCGATCGCACGGCCCT
AGCGCCGGCGACGTATCTTTCAAGTGTCTGCCCTATCAACTTTCGATGGTACGTGCTATG
CCTACCATGGTGATAACGGGTAACGGGGAATCAGGGTTCGATTCCGGAGAGGGAGCATGA
GATACGGCTACCACATCC
>HOIR5KG01AM7XV__(reversed) rank=0033872 x=147.0 y=1377.0 length=448
CATGCATGTCTAAGTACACGCCTTAACACGGCTAAACTGCGAATGGCTCATTAAATCAGT
TATGGTTCCTTAGATCGTACAATCCTACTTGGATAACTGTGGCAATTCTAGAGCTAATAC
ATGCAACACAGCTCCGACCTCACGGGAAGAGCGCTTTTGTTAGCCCAAAACCAACGCGTC
GCCTTCGGGCGGCGCTCACTGTGGTGACTCTGGACAACTTTGTGCCGATCGCACGGCCCT
AGCGCCGGCGACGTATCTTTCAAGTGTCTGCCCTATCAACTTTCGATGGTACGTGCTATG
CCTACCATGGTGATAACGGGTAACGGGGAATCAGGGTTCGATTCCGGAGAGGGAGCATGA
GATACGGCTACCACATCC
>HOIR5KG01A7XQ4__(reversed) rank=0033955 x=383.0 y=1294.0 length=448
CATGCATGTCTAAGTACACGCCTTAACACGGCTAAACTGCGAATGGCTCATTAAATCAGT
TATGGTTCCTTAGATCGTACAATCCTACTTGGATAACTGTGGCAATTCTAGAGCTAATAC
ATGCAACACAGCTCCGACCTCACGGGAAGAGCGCTTTTGTTAGCCCAAAACCAACGCGTC
GCCTTCGGGCGGCGCTCACTGTGGTGACTCTGGACAACTTTGTGCCGATCGCACGGCCCT
AGCGCCGGCGACGTATCTTTCAAGTGTCTGCCCTATCAACTTTCGATGGTACGTGCTATG
CCTACCATGGTGATAACGGGTAACGGGGAATCAGGGTTCGATTCCGGAGAGGGAGCATGA
GATACGGCTACCACATCC
>HOIR5KG01BCXUH__(reversed) rank=0020674 x=440.0 y=1223.0 length=440
CATGCAAGTCTAAGTACGAGCTCTCGTACAGCGAAACTGCGAATGGCTCATTAAATCAGT
TATGGTTCATTTGATCGTATGGTTTACTTGGATAACTGTGGTAATTCTAGAGCTAATACA
TGCAAACAGCGCCGACTTCGCGGGAGGCGTGCTTTTATCAGACCAAAAACCGACCGCGGC
TCCGGCCGCGTTCGACTGGTGACTCTGGATAACCTGGCGGATCGCACGGTCTAGCACCGG
CGACGGATCATTCAAGTGTCTGCCCTATCAACTTTCGTCGGTACGGTATTCGCCTACCGA
GGTTCTTACGGGTAACGGGGAATCAGGGTTCGATTCCGGAGAGGGAGCCTGAGAAACGGC
TACCACATCC
>HOIR5KG01AKHSI__(reversed) rank=0020951 x=116.0 y=1152.0 length=440
CATGCAAGTCTAAGTACGAGCTCTCGTACAGCGAAACTGCGAATGGCTCATTAAATCAGT
TATGGTTCATTTGATCGTATGGTTTACTTGGATAACTGTGGTAATTCTAGAGCTAATACA
TGCAAACAGCGCCGACTTCGCGGGAGGCGTGCTTTTATCAGACCAAAAACCGACCGCGGC
TCCGGCCGCGTTCGACTGGTGACTCTGGATAACCTGGCGGATCGCACGGTCTAGCACCGG
CGACGGATCATTCAAGTGTCTGCCCTATCAACTTTCGTCGGTACGGTATTCGCCTACCGA
GGTTCTTACGGGTAACGGGGAATCAGGGTTCGATTCCGGAGAGGGAGCCTGAGAAACGGC
TACCACATCC
>HOIR5KG01B1VOU__(reversed) rank=0021560 x=724.0 y=1564.5 length=440
CATGCAAGTCTAAGTACGAGCTCTCGTACAGCGAAACTGCGAATGGCTCATTAAATCAGT
TATGGTTCATTTGATCGTATGGTTTACTTGGATAACTGTGGTAATTCTAGAGCTAATACA
TGCAAACAGCGCCGACTTCGCGGGAGGCGTGCTTTTATCAGACCAAAAACCGACCGCGGC
TCCGGCCGCGTTCGACTGGTGACTCTGGATAACCTGGCGGATCGCACGGTCTAGCACCGG
CGACGGATCATTCAAGTGTCTGCCCTATCAACTTTCGTCGGTACGGTATTCGCCTACCGA
GGTTCTTACGGGTAACGGGGAATCAGGGTTCGATTCCGGAGAGGGAGCCTGAGAAACGGC
TACCACATCC
>HOIR5KG01BQSZW__(reversed) rank=0021573 x=598.0 y=954.0 length=440
CATGCAAGTCTAAGTACGAGCTCTCGTACAGCGAAACTGCGAATGGCTCATTAAATCAGT
TATGGTTCATTTGATCGTATGGTTTACTTGGATAACTGTGGTAATTCTAGAGCTAATACA
TGCAAACAGCGCCGACTTCGCGGGAGGCGTGCTTTTATCAGACCAAAAACCGACCGCGGC
TCCGGCCGCGTTCGACTGGTGACTCTGGATAACCTGGCGGATCGCACGGTCTAGCACCGG
CGACGGATCATTCAAGTGTCTGCCCTATCAACTTTCGTCGGTACGGTATTCGCCTACCGA
GGTTCTTACGGGTAACGGGGAATCAGGGTTCGATTCCGGAGAGGGAGCCTGAGAAACGGC
TACCACATCC
>HOIR5KG01A1RUW__(reversed) rank=0021684 x=313.5 y=438.5 length=440
CATGCAAGTCTAAGTACGAGCTCTCGTACAGCGAAACTGCGAATGGCTCATTAAATCAGT
TATGGTTCATTTGATCGTATGGTTTACTTGGATAACTGTGGTAATTCTAGAGCTAATACA
TGCAAACAGCGCCGACTTCGCGGGAGGCGTGCTTTTATCAGACCAAAAACCGACCGCGGC
TCCGGCCGCGTTCGACTGGTGACTCTGGATAACCTGGCGGATCGCACGGTCTAGCACCGG
CGACGGATCATTCAAGTGTCTGCCCTATCAACTTTCGTCGGTACGGTATTCGCCTACCGA
GGTTCTTACGGGTAACGGGGAATCAGGGTTCGATTCCGGAGAGGGAGCCTGAGAAACGGC
TACCACATCC
>HOIR5KG01BLO2Q__(reversed) rank=0024123 x=540.0 y=160.0 length=440
CATGCAAGTCTAAGTACGAGCTCTCGTACAGCGAAACTGCGAATGGCTCATTAAATCAGT
TATGGTTCATTTGATCGTATGGTTTACTTGGATAACTGTGGTAATTCTAGAGCTAATACA
TGCAAACAGCGCCGACTTCGCGGGAGGCGTGCTTTTATCAGACCAAAAACCGACCGCGGC
TCCGGCCGCGTTCGACTGGTGACTCTGGATAACCTGGCGGATCGCACGGTCTAGCACCGG
CGACGGATCATTCAAGTGTCTGCCCTATCAACTTTCGTCGGTACGGTATTCGCCTACCGA
GGTTCTTACGGGTAACGGGGAATCAGGGTTCGATTCCGGAGAGGGAGCCTGAGAAACGGC
TACCACATCC
>HOIR5KG01A4YNN__(reversed) rank=0024925 x=349.0 y=1761.0 length=440
CATGCAAGTCTAAGTACGAGCTCTCGTACAGCGAAACTGCGAATGGCTCATTAAATCAGT
TATGGTTCATTTGATCGTATGGTTTACTTGGATAACTGTGGTAATTCTAGAGCTAATACA
TGCAAACAGCGCCGACTTCGCGGGAGGCGTGCTTTTATCAGACCAAAAACCGACCGCGGC
TCCGGCCGCGTTCGACTGGTGACTCTGGATAACCTGGCGGATCGCACGGTCTAGCACCGG
CGACGGATCATTCAAGTGTCTGCCCTATCAACTTTCGTCGGTACGGTATTCGCCTACCGA
GGTTCTTACGGGTAACGGGGAATCAGGGTTCGATTCCGGAGAGGGAGCCTGAGAAACGGC
TACCACATCC
>HOIR5KG01AW5A5__(reversed) rank=0025312 x=260.0 y=1679.0 length=440
CATGCAAGTCTAAGTACGAGCTCTCGTACAGCGAAACTGCGAATGGCTCATTAAATCAGT
TATGGTTCATTTGATCGTATGGTTTACTTGGATAACTGTGGTAATTCTAGAGCTAATACA
TGCAAACAGCGCCGACTTCGCGGGAGGCGTGCTTTTATCAGACCAAAAACCGACCGCGGC
TCCGGCCGCGTTCGACTGGTGACTCTGGATAACCTGGCGGATCGCACGGTCTAGCACCGG
CGACGGATCATTCAAGTGTCTGCCCTATCAACTTTCGTCGGTACGGTATTCGCCTACCGA
GGTTCTTACGGGTAACGGGGAATCAGGGTTCGATTCCGGAGAGGGAGCCTGAGAAACGGC
TACCACATCC
>HOIR5KG01BL5B8__(reversed) rank=0027359 x=545.0 y=758.5 length=440
CATGCAAGTCTAAGTACGAGCTCTCGTACAGCGAAACTGCGAATGGCTCATTAAATCAGT
TATGGTTCATTTGATCGTATGGTTTACTTGGATAACTGTGGTAATTCTAGAGCTAATACA
TGCAAACAGCGCCGACTTCGCGGGAGGCGTGCTTTTATCAGACCAAAAACCGACCGCGGC
TCCGGCCGCGTTCGACTGGTGACTCTGGATAACCTGGCGGATCGCACGGTCTAGCACCGG
CGACGGATCATTCAAGTGTCTGCCCTATCAACTTTCGTCGGTACGGTATTCGCCTACCGA
GGTTCTTACGGGTAACGGGGAATCAGGGTTCGATTCCGGAGAGGGAGCCTGAGAAACGGC
TACCACATCC
>HOIR5KG01AYMW8__(reversed) rank=0027975 x=277.0 y=1530.0 length=440
CATGCAAGTCTAAGTACGAGCTCTCGTACAGCGAAACTGCGAATGGCTCATTAAATCAGT
TATGGTTCATTTGATCGTATGGTTTACTTGGATAACTGTGGTAATTCTAGAGCTAATACA
TGCAAACAGCGCCGACTTCGCGGGAGGCGTGCTTTTATCAGACCAAAAACCGACCGCGGC
TCCGGCCGCGTTCGACTGGTGACTCTGGATAACCTGGCGGATCGCACGGTCTAGCACCGG
CGACGGATCATTCAAGTGTCTGCCCTATCAACTTTCGTCGGTACGGTATTCGCCTACCGA
GGTTCTTACGGGTAACGGGGAATCAGGGTTCGATTCCGGAGAGGGAGCCTGAGAAACGGC
TACCACATCC
>HOIR5KG01AN9BO__(reversed) rank=0031150 x=159.5 y=674.0 length=440
CATGCAAGTCTAAGTACGAGCTCTCGTACAGCGAAACTGCGAATGGCTCATTAAATCAGT
TATGGTTCATTTGATCGTATGGTTTACTTGGATAACTGTGGTAATTCTAGAGCTAATACA
TGCAAACAGCGCCGACTTCGCGGGAGGCGTGCTTTTATCAGACCAAAAACCGACCGCGGC
TCCGGCCGCGTTCGACTGGTGACTCTGGATAACCTGGCGGATCGCACGGTCTAGCACCGG
CGACGGATCATTCAAGTGTCTGCCCTATCAACTTTCGTCGGTACGGTATTCGCCTACCGA
GGTTCTTACGGGTAACGGGGAATCAGGGTTCGATTCCGGAGAGGGAGCCTGAGAAACGGC
TACCACATCC
>HOIR5KG01BMEB0__(reversed) rank=0031378 x=548.5 y=126.0 length=440
CATGCAAGTCTAAGTACGAGCTCTCGTACAGCGAAACTGCGAATGGCTCATTAAATCAGT
TATGGTTCATTTGATCGTATGGTTTACTTGGATAACTGTGGTAATTCTAGAGCTAATACA
TGCAAACAGCGCCGACTTCGCGGGAGGCGTGCTTTTATCAGACCAAAAACCGACCGCGGC
TCCGGCCGCGTTCGACTGGTGACTCTGGATAACCTGGCGGATCGCACGGTCTAGCACCGG
CGACGGATCATTCAAGTGTCTGCCCTATCAACTTTCGTCGGTACGGTATTCGCCTACCGA
GGTTCTTACGGGTAACGGGGAATCAGGGTTCGATTCCGGAGAGGGAGCCTGAGAAACGGC
TACCACATCC
>HOIR5KG01BF601__(reversed) rank=0032843 x=477.5 y=1539.5 length=440
CATGCAAGTCTAAGTACGAGCTCTCGTACAGCGAAACTGCGAATGGCTCATTAAATCAGT
TATGGTTCATTTGATCGTATGGTTTACTTGGATAACTGTGGTAATTCTAGAGCTAATACA
TGCAAACAGCGCCGACTTCGCGGGAGGCGTGCTTTTATCAGACCAAAAACCGACCGCGGC
TCCGGCCGCGTTCGACTGGTGACTCTGGATAACCTGGCGGATCGCACGGTCTAGCACCGG
CGACGGATCATTCAAGTGTCTGCCCTATCAACTTTCGTCGGTACGGTATTCGCCTACCGA
GGTTCTTACGGGTAACGGGGAATCAGGGTTCGATTCCGGAGAGGGAGCCTGAGAAACGGC
TACCACATCC
>HOIR5KG01A5DHK__(reversed) rank=0033794 x=354.0 y=502.0 length=440
CATGCAAGTCTAAGTACGAGCTCTCGTACAGCGAAACTGCGAATGGCTCATTAAATCAGT
TATGGTTCATTTGATCGTATGGTTTACTTGGATAACTGTGGTAATTCTAGAGCTAATACA
TGCAAACAGCGCCGACTTCGCGGGAGGCGTGCTTTTATCAGACCAAAAACCGACCGCGGC
TCCGGCCGCGTTCGACTGGTGACTCTGGATAACCTGGCGGATCGCACGGTCTAGCACCGG
CGACGGATCATTCAAGTGTCTGCCCTATCAACTTTCGTCGGTACGGTATTCGCCTACCGA
GGTTCTTACGGGTAACGGGGAATCAGGGTTCGATTCCGGAGAGGGAGCCTGAGAAACGGC
TACCACATCC
>HOIR5KG01AXQ65__(reversed) rank=0020678 x=267.0 y=1375.0 length=450
CATGCATGTCTAAGTACAAGCCCATATAAGGTGAAACCGCGAATGGCTCATTAAATCAGC
TATGATTCATTGGATCTGTACCCACACTTACTTGGATAACTGTGGTAATTCTAGAGCTAA
TACATGCACCACGTCTCTGACCGCAAGGGAAGAGCGCTTTTATTAGTTCAAAACCGGTCG
GGCCTCGGTCCGTCACCCCAACGTGTTGAATCTGAATAACTTGTCGCTGAGCGCACGGTC
TCTGCACCGGCGCCGCCTCTTTCAAGTGTCTGCCTTATCAGCTTTCGATTGTAGGCTATG
CGCCTACAATGGCTATAACGGGTAACGGGGAATCAGGGTTCGATTCCGGAGAGGGAGCCT
GAGAAACGGCTACCACATCT
>HOIR5KG01AQDNR__(reversed) rank=0020792 x=183.5 y=1301.0 length=450
CATGCATGTCTAAGTACAAGCCCATATAAGGTGAAACCGCGAATGGCTCATTAAATCAGC
TATGATTCATTGGATCTGTACCCACACTTACTTGGATAACTGTGGTAATTCTAGAGCTAA
TACATGCACCACGTCTCTGACCGCAAGGGAAGAGCGCTTTTATTAGTTCAAAACCGGTCG
GGCCTCGGTCCGTCACCCCAACGTGTTGAATCTGAATAACTTGTCGCTGAGCGCACGGTC
TCTGCACCGGCGCCGCCTCTTTCAAGTGTCTGCCTTATCAGCTTTCGATTGTAGGCTATG
CGCCTACAATGGCTATAACGGGTAACGGGGAATCAGGGTTCGATTCCGGAGAGGGAGCCT
GAGAAACGGCTACCACATCT
>HOIR5KG01A8C21__(reversed) rank=0020975 x=388.5 y=683.0 length=450
CATGCATGTCTAAGTACAAGCCCATATAAGGTGAAACCGCGAATGGCTCATTAAATCAGC
TATGATTCATTGGATCTGTACCCACACTTACTTGGATAACTGTGGTAATTCTAGAGCTAA
TACATGCACCACGTCTCTGACCGCAAGGGAAGAGCGCTTTTATTAGTTCAAAACCGGTCG
GGCCTCGGTCCGTCACCCCAACGTGTTGAATCTGAATAACTTGTCGCTGAGCGCACGGTC
TCTGCACCGGCGCCGCCTCTTTCAAGTGTCTGCCTTATCAGCTTTCGATTGTAGGCTATG
CGCCTACAATGGCTATAACGGGTAACGGGGAATCAGGGTTCGATTCCGGAGAGGGAGCCT
GAGAAACGGCTACCACATCT
>HOIR5KG01A46VB__(reversed) rank=0021250 x=352.5 y=117.0 length=450
CATGCATGTCTAAGTACAAGCCCATATAAGGTGAAACCGCGAATGGCTCATTAAATCAGC
TATGATTCATTGGATCTGTACCCACACTTACTTGGATAACTGTGGTAATTCTAGAGCTAA
TACATGCACCACGTCTCTGACCGCAAGGGAAGAGCGCTTTTATTAGTTCAAAACCGGTCG
GGCCTCGGTCCGTCACCCCAACGTGTTGAATCTGAATAACTTGTCGCTGAGCGCACGGTC
TCTGCACCGGCGCCGCCTCTTTCAAGTGTCTGCCTTATCAGCTTTCGATTGTAGGCTATG
CGCCTACAATGGCTATAACGGGTAACGGGGAATCAGGGTTCGATTCCGGAGAGGGAGCCT
GAGAAACGGCTACCACATCT
>HOIR5KG01ATY7C__(reversed) rank=0021667 x=224.0 y=1254.0 length=450
CATGCATGTCTAAGTACAAGCCCATATAAGGTGAAACCGCGAATGGCTCATTAAATCAGC
TATGATTCATTGGATCTGTACCCACACTTACTTGGATAACTGTGGTAATTCTAGAGCTAA
TACATGCACCACGTCTCTGACCGCAAGGGAAGAGCGCTTTTATTAGTTCAAAACCGGTCG
GGCCTCGGTCCGTCACCCCAACGTGTTGAATCTGAATAACTTGTCGCTGAGCGCACGGTC
TCTGCACCGGCGCCGCCTCTTTCAAGTGTCTGCCTTATCAGCTTTCGATTGTAGGCTATG
CGCCTACAATGGCTATAACGGGTAACGGGGAATCAGGGTTCGATTCCGGAGAGGGAGCCT
GAGAAACGGCTACCACATCT
>HOIR5KG01A0JAL__(reversed) rank=0022566 x=299.0 y=27.5 length=450
CATGCATGTCTAAGTACAAGCCCATATAAGGTGAAACCGCGAATGGCTCATTAAATCAGC
TATGATTCATTGGATCTGTACCCACACTTACTTGGATAACTGTGGTAATTCTAGAGCTAA
TACATGCACCACGTCTCTGACCGCAAGGGAAGAGCGCTTTTATTAGTTCAAAACCGGTCG
GGCCTCGGTCCGTCACCCCAACGTGTTGAATCTGAATAACTTGTCGCTGAGCGCACGGTC
TCTGCACCGGCGCCGCCTCTTTCAAGTGTCTGCCTTATCAGCTTTCGATTGTAGGCTATG
CGCCTACAATGGCTATAACGGGTAACGGGGAATCAGGGTTCGATTCCGGAGAGGGAGCCT
GAGAAACGGCTACCACATCT
>HOIR5KG01AA658__(reversed) rank=0025355 x=10.0 y=1662.0 length=450
CATGCATGTCTAAGTACAAGCCCATATAAGGTGAAACCGCGAATGGCTCATTAAATCAGC
TATGATTCATTGGATCTGTACCCACACTTACTTGGATAACTGTGGTAATTCTAGAGCTAA
TACATGCACCACGTCTCTGACCGCAAGGGAAGAGCGCTTTTATTAGTTCAAAACCGGTCG
GGCCTCGGTCCGTCACCCCAACGTGTTGAATCTGAATAACTTGTCGCTGAGCGCACGGTC
TCTGCACCGGCGCCGCCTCTTTCAAGTGTCTGCCTTATCAGCTTTCGATTGTAGGCTATG
CGCCTACAATGGCTATAACGGGTAACGGGGAATCAGGGTTCGATTCCGGAGAGGGAGCCT
GAGAAACGGCTACCACATCT
>HOIR5KG01AF55W__(reversed) rank=0025809 x=67.0 y=162.0 length=450
CATGCATGTCTAAGTACAAGCCCATATAAGGTGAAACCGCGAATGGCTCATTAAATCAGC
TATGATTCATTGGATCTGTACCCACACTTACTTGGATAACTGTGGTAATTCTAGAGCTAA
TACATGCACCACGTCTCTGACCGCAAGGGAAGAGCGCTTTTATTAGTTCAAAACCGGTCG
GGCCTCGGTCCGTCACCCCAACGTGTTGAATCTGAATAACTTGTCGCTGAGCGCACGGTC
TCTGCACCGGCGCCGCCTCTTTCAAGTGTCTGCCTTATCAGCTTTCGATTGTAGGCTATG
CGCCTACAATGGCTATAACGGGTAACGGGGAATCAGGGTTCGATTCCGGAGAGGGAGCCT
GAGAAACGGCTACCACATCT
>HOIR5KG01A8TEC__(reversed) rank=0025878 x=393.5 y=1346.5 length=450
CATGCATGTCTAAGTACAAGCCCATATAAGGTGAAACCGCGAATGGCTCATTAAATCAGC
TATGATTCATTGGATCTGTACCCACACTTACTTGGATAACTGTGGTAATTCTAGAGCTAA
TACATGCACCACGTCTCTGACCGCAAGGGAAGAGCGCTTTTATTAGTTCAAAACCGGTCG
GGCCTCGGTCCGTCACCCCAACGTGTTGAATCTGAATAACTTGTCGCTGAGCGCACGGTC
TCTGCACCGGCGCCGCCTCTTTCAAGTGTCTGCCTTATCAGCTTTCGATTGTAGGCTATG
CGCCTACAATGGCTATAACGGGTAACGGGGAATCAGGGTTCGATTCCGGAGAGGGAGCCT
GAGAAACGGCTACCACATCT
>HOIR5KG01BHFK7__(reversed) rank=0025888 x=491.0 y=1945.0 length=450
CATGCATGTCTAAGTACAAGCCCATATAAGGTGAAACCGCGAATGGCTCATTAAATCAGC
TATGATTCATTGGATCTGTACCCACACTTACTTGGATAACTGTGGTAATTCTAGAGCTAA
TACATGCACCACGTCTCTGACCGCAAGGGAAGAGCGCTTTTATTAGTTCAAAACCGGTCG
GGCCTCGGTCCGTCACCCCAACGTGTTGAATCTGAATAACTTGTCGCTGAGCGCACGGTC
TCTGCACCGGCGCCGCCTCTTTCAAGTGTCTGCCTTATCAGCTTTCGATTGTAGGCTATG
CGCCTACAATGGCTATAACGGGTAACGGGGAATCAGGGTTCGATTCCGGAGAGGGAGCCT
GAGAAACGGCTACCACATCT
>HOIR5KG01AIGM1__(reversed) rank=0026267 x=93.5 y=555.0 length=450
CATGCATGTCTAAGTACAAGCCCATATAAGGTGAAACCGCGAATGGCTCATTAAATCAGC
TATGATTCATTGGATCTGTACCCACACTTACTTGGATAACTGTGGTAATTCTAGAGCTAA
TACATGCACCACGTCTCTGACCGCAAGGGAAGAGCGCTTTTATTAGTTCAAAACCGGTCG
GGCCTCGGTCCGTCACCCCAACGTGTTGAATCTGAATAACTTGTCGCTGAGCGCACGGTC
TCTGCACCGGCGCCGCCTCTTTCAAGTGTCTGCCTTATCAGCTTTCGATTGTAGGCTATG
CGCCTACAATGGCTATAACGGGTAACGGGGAATCAGGGTTCGATTCCGGAGAGGGAGCCT
GAGAAACGGCTACCACATCT
>HOIR5KG01BU1DZ__(reversed) rank=0026290 x=646.0 y=1845.0 length=450
CATGCATGTCTAAGTACAAGCCCATATAAGGTGAAACCGCGAATGGCTCATTAAATCAGC
TATGATTCATTGGATCTGTACCCACACTTACTTGGATAACTGTGGTAATTCTAGAGCTAA
TACATGCACCACGTCTCTGACCGCAAGGGAAGAGCGCTTTTATTAGTTCAAAACCGGTCG
GGCCTCGGTCCGTCACCCCAACGTGTTGAATCTGAATAACTTGTCGCTGAGCGCACGGTC
TCTGCACCGGCGCCGCCTCTTTCAAGTGTCTGCCTTATCAGCTTTCGATTGTAGGCTATG
CGCCTACAATGGCTATAACGGGTAACGGGGAATCAGGGTTCGATTCCGGAGAGGGAGCCT
GAGAAACGGCTACCACATCT
>HOIR5KG01BJBY5__(reversed) rank=0028423 x=513.0 y=463.0 length=450
CATGCATGTCTAAGTACAAGCCCATATAAGGTGAAACCGCGAATGGCTCATTAAATCAGC
TATGATTCATTGGATCTGTACCCACACTTACTTGGATAACTGTGGTAATTCTAGAGCTAA
TACATGCACCACGTCTCTGACCGCAAGGGAAGAGCGCTTTTATTAGTTCAAAACCGGTCG
GGCCTCGGTCCGTCACCCCAACGTGTTGAATCTGAATAACTTGTCGCTGAGCGCACGGTC
TCTGCACCGGCGCCGCCTCTTTCAAGTGTCTGCCTTATCAGCTTTCGATTGTAGGCTATG
CGCCTACAATGGCTATAACGGGTAACGGGGAATCAGGGTTCGATTCCGGAGAGGGAGCCT
GAGAAACGGCTACCACATCT
>HOIR5KG01A3SC6__(reversed) rank=0029155 x=336.0 y=200.0 length=450
CATGCATGTCTAAGTACAAGCCCATATAAGGTGAAACCGCGAATGGCTCATTAAATCAGC
TATGATTCATTGGATCTGTACCCACACTTACTTGGATAACTGTGGTAATTCTAGAGCTAA
TACATGCACCACGTCTCTGACCGCAAGGGAAGAGCGCTTTTATTAGTTCAAAACCGGTCG
GGCCTCGGTCCGTCACCCCAACGTGTTGAATCTGAATAACTTGTCGCTGAGCGCACGGTC
TCTGCACCGGCGCCGCCTCTTTCAAGTGTCTGCCTTATCAGCTTTCGATTGTAGGCTATG
CGCCTACAATGGCTATAACGGGTAACGGGGAATCAGGGTTCGATTCCGGAGAGGGAGCCT
GAGAAACGGCTACCACATCT
>HOIR5KG01AQ2OY__(reversed) rank=0029735 x=191.0 y=976.0 length=450
CATGCATGTCTAAGTACAAGCCCATATAAGGTGAAACCGCGAATGGCTCATTAAATCAGC
TATGATTCATTGGATCTGTACCCACACTTACTTGGATAACTGTGGTAATTCTAGAGCTAA
TACATGCACCACGTCTCTGACCGCAAGGGAAGAGCGCTTTTATTAGTTCAAAACCGGTCG
GGCCTCGGTCCGTCACCCCAACGTGTTGAATCTGAATAACTTGTCGCTGAGCGCACGGTC
TCTGCACCGGCGCCGCCTCTTTCAAGTGTCTGCCTTATCAGCTTTCGATTGTAGGCTATG
CGCCTACAATGGCTATAACGGGTAACGGGGAATCAGGGTTCGATTCCGGAGAGGGAGCCT
GAGAAACGGCTACCACATCT
>HOIR5KG01AL8VT__(reversed) rank=0029819 x=136.0 y=999.5 length=450
CATGCATGTCTAAGTACAAGCCCATATAAGGTGAAACCGCGAATGGCTCATTAAATCAGC
TATGATTCATTGGATCTGTACCCACACTTACTTGGATAACTGTGGTAATTCTAGAGCTAA
TACATGCACCACGTCTCTGACCGCAAGGGAAGAGCGCTTTTATTAGTTCAAAACCGGTCG
GGCCTCGGTCCGTCACCCCAACGTGTTGAATCTGAATAACTTGTCGCTGAGCGCACGGTC
TCTGCACCGGCGCCGCCTCTTTCAAGTGTCTGCCTTATCAGCTTTCGATTGTAGGCTATG
CGCCTACAATGGCTATAACGGGTAACGGGGAATCAGGGTTCGATTCCGGAGAGGGAGCCT
GAGAAACGGCTACCACATCT
>HOIR5KG01AXOBR__(reversed) rank=0030095 x=266.0 y=1749.0 length=450
CATGCATGTCTAAGTACAAGCCCATATAAGGTGAAACCGCGAATGGCTCATTAAATCAGC
TATGATTCATTGGATCTGTACCCACACTTACTTGGATAACTGTGGTAATTCTAGAGCTAA
TACATGCACCACGTCTCTGACCGCAAGGGAAGAGCGCTTTTATTAGTTCAAAACCGGTCG
GGCCTCGGTCCGTCACCCCAACGTGTTGAATCTGAATAACTTGTCGCTGAGCGCACGGTC
TCTGCACCGGCGCCGCCTCTTTCAAGTGTCTGCCTTATCAGCTTTCGATTGTAGGCTATG
CGCCTACAATGGCTATAACGGGTAACGGGGAATCAGGGTTCGATTCCGGAGAGGGAGCCT
GAGAAACGGCTACCACATCT
>HOIR5KG01ALP8M__(reversed) rank=0030996 x=130.0 y=1412.0 length=450
CATGCATGTCTAAGTACAAGCCCATATAAGGTGAAACCGCGAATGGCTCATTAAATCAGC
TATGATTCATTGGATCTGTACCCACACTTACTTGGATAACTGTGGTAATTCTAGAGCTAA
TACATGCACCACGTCTCTGACCGCAAGGGAAGAGCGCTTTTATTAGTTCAAAACCGGTCG
GGCCTCGGTCCGTCACCCCAACGTGTTGAATCTGAATAACTTGTCGCTGAGCGCACGGTC
TCTGCACCGGCGCCGCCTCTTTCAAGTGTCTGCCTTATCAGCTTTCGATTGTAGGCTATG
CGCCTACAATGGCTATAACGGGTAACGGGGAATCAGGGTTCGATTCCGGAGAGGGAGCCT
GAGAAACGGCTACCACATCT
>HOIR5KG01BJOW0__(reversed) rank=0031090 x=517.0 y=850.0 length=450
CATGCATGTCTAAGTACAAGCCCATATAAGGTGAAACCGCGAATGGCTCATTAAATCAGC
TATGATTCATTGGATCTGTACCCACACTTACTTGGATAACTGTGGTAATTCTAGAGCTAA
TACATGCACCACGTCTCTGACCGCAAGGGAAGAGCGCTTTTATTAGTTCAAAACCGGTCG
GGCCTCGGTCCGTCACCCCAACGTGTTGAATCTGAATAACTTGTCGCTGAGCGCACGGTC
TCTGCACCGGCGCCGCCTCTTTCAAGTGTCTGCCTTATCAGCTTTCGATTGTAGGCTATG
CGCCTACAATGGCTATAACGGGTAACGGGGAATCAGGGTTCGATTCCGGAGAGGGAGCCT
GAGAAACGGCTACCACATCT
>HOIR5KG01BSKTY__(reversed) rank=0034068 x=618.5 y=1764.5 length=450
CATGCATGTCTAAGTACAAGCCCATATAAGGTGAAACCGCGAATGGCTCATTAAATCAGC
TATGATTCATTGGATCTGTACCCACACTTACTTGGATAACTGTGGTAATTCTAGAGCTAA
TACATGCACCACGTCTCTGACCGCAAGGGAAGAGCGCTTTTATTAGTTCAAAACCGGTCG
GGCCTCGGTCCGTCACCCCAACGTGTTGAATCTGAATAACTTGTCGCTGAGCGCACGGTC
TCTGCACCGGCGCCGCCTCTTTCAAGTGTCTGCCTTATCAGCTTTCGATTGTAGGCTATG
CGCCTACAATGGCTATAACGGGTAACGGGGAATCAGGGTTCGATTCCGGAGAGGGAGCCT
GAGAAACGGCTACCACATCT
>HOIR5KG01APETQ__(reversed) rank=0020685 x=172.0 y=1212.5 length=440
CATGCAAGTCTAAGTACGAGCTCTCGTACAGCGAAACTGCGAATGGCTCATTAAATCAGT
TATGGTTCATTTGATCGTATGGTTTACTTGGATAACTGTGGTAATTCTAGAGCTAATACA
TGCAAACAGCGCCGACTTCGCGGGAGGCGTGCTTTTATCAGACCAAAAACCGACCGCGGC
TCCGGCCGCGTTCGACTGGTGACTCTGGATAACCTGGCGGATCGCACGGTCTAGCACCGG
CGACGGATCATTCAAGTGTCTGCCCTATCAACTTTCGTCGGTACGGTATTCGCCTACCGA
GGTTCTTACGGGTAACGGGGAATCAGGGTTCGATTCCGGAGAGGGAGCCTGAGAAACGGC
TACCACATCC
>HOIR5KG01ABZAD__(reversed) rank=0021453 x=19.0 y=1235.5 length=440
CATGCAAGTCTAAGTACGAGCTCTCGTACAGCGAAACTGCGAATGGCTCATTAAATCAGT
TATGGTTCATTTGATCGTATGGTTTACTTGGATAACTGTGGTAATTCTAGAGCTAATACA
TGCAAACAGCGCCGACTTCGCGGGAGGCGTGCTTTTATCAGACCAAAAACCGACCGCGGC
TCCGGCCGCGTTCGACTGGTGACTCTGGATAACCTGGCGGATCGCACGGTCTAGCACCGG
CGACGGATCATTCAAGTGTCTGCCCTATCAACTTTCGTCGGTACGGTATTCGCCTACCGA
GGTTCTTACGGGTAACGGGGAATCAGGGTTCGATTCCGGAGAGGGAGCCTGAGAAACGGC
TACCACATCC
>HOIR5KG01AEIIC__(reversed) rank=0027874 x=48.5 y=674.5 length=440
CATGCAAGTCTAAGTACGAGCTCTCGTACAGCGAAACTGCGAATGGCTCATTAAATCAGT
TATGGTTCATTTGATCGTATGGTTTACTTGGATAACTGTGGTAATTCTAGAGCTAATACA
TGCAAACAGCGCCGACTTCGCGGGAGGCGTGCTTTTATCAGACCAAAAACCGACCGCGGC
TCCGGCCGCGTTCGACTGGTGACTCTGGATAACCTGGCGGATCGCACGGTCTAGCACCGG
CGACGGATCATTCAAGTGTCTGCCCTATCAACTTTCGTCGGTACGGTATTCGCCTACCGA
GGTTCTTACGGGTAACGGGGAATCAGGGTTCGATTCCGGAGAGGGAGCCTGAGAAACGGC
TACCACATCC
>HOIR5KG01BDD47__(reversed) rank=0029510 x=445.0 y=1865.0 length=440
CATGCAAGTCTAAGTACGAGCTCTCGTACAGCGAAACTGCGAATGGCTCATTAAATCAGT
TATGGTTCATTTGATCGTATGGTTTACTTGGATAACTGTGGTAATTCTAGAGCTAATACA
TGCAAACAGCGCCGACTTCGCGGGAGGCGTGCTTTTATCAGACCAAAAACCGACCGCGGC
TCCGGCCGCGTTCGACTGGTGACTCTGGATAACCTGGCGGATCGCACGGTCTAGCACCGG
CGACGGATCATTCAAGTGTCTGCCCTATCAACTTTCGTCGGTACGGTATTCGCCTACCGA
GGTTCTTACGGGTAACGGGGAATCAGGGTTCGATTCCGGAGAGGGAGCCTGAGAAACGGC
TACCACATCC
>HOIR5KG01ANDT6__(reversed) rank=0030865 x=149.0 y=828.0 length=440
CATGCAAGTCTAAGTACGAGCTCTCGTACAGCGAAACTGCGAATGGCTCATTAAATCAGT
TATGGTTCATTTGATCGTATGGTTTACTTGGATAACTGTGGTAATTCTAGAGCTAATACA
TGCAAACAGCGCCGACTTCGCGGGAGGCGTGCTTTTATCAGACCAAAAACCGACCGCGGC
TCCGGCCGCGTTCGACTGGTGACTCTGGATAACCTGGCGGATCGCACGGTCTAGCACCGG
CGACGGATCATTCAAGTGTCTGCCCTATCAACTTTCGTCGGTACGGTATTCGCCTACCGA
GGTTCTTACGGGTAACGGGGAATCAGGGTTCGATTCCGGAGAGGGAGCCTGAGAAACGGC
TACCACATCC
>HOIR5KG01BZH74__(reversed) rank=0020699 x=697.0 y=1394.0 length=449
CATGCATGTCTAAGTACACGCCTTAACACGGCTAAACTGCGAATGGCTCATTAAATCAGT
TATGGTTCCTTAGATCGTACAATCCTACTTGGATAACTGTGGCAATTCTAGAGCTAATAC
ATGCAACACAGCTCCGACCTCGCGGGAAGAGCGCTTTTGTTAGCCCAAAACCAATGCGTC
GACTTCGGTAGGCGCTCACACATGGTGACTCTGGACAACTTTGTGCCGATCGCACGGCCT
TCGCGCCGGCGACGTATCTTTCAAGTGTCTGCCCTATCAACTTTCGATGGTACGTGCTAT
GCCTACCATGGTGATAACGGGTAACGGGGAATCAGGGTTCGATTCCGGAGAGGGAGCATG
AGATACGGCTACCACATCC
>HOIR5KG01A1LBZ__(reversed) rank=0021217 x=311.0 y=173.0 length=449
CATGCATGTCTAAGTACACGCCTTAACACGGCTAAACTGCGAATGGCTCATTAAATCAGT
TATGGTTCCTTAGATCGTACAATCCTACTTGGATAACTGTGGCAATTCTAGAGCTAATAC
ATGCAACACAGCTCCGACCTCGCGGGAAGAGCGCTTTTGTTAGCCCAAAACCAATGCGTC
GACTTCGGTAGGCGCTCACACATGGTGACTCTGGACAACTTTGTGCCGATCGCACGGCCT
TCGCGCCGGCGACGTATCTTTCAAGTGTCTGCCCTATCAACTTTCGATGGTACGTGCTAT
GCCTACCATGGTGATAACGGGTAACGGGGAATCAGGGTTCGATTCCGGAGAGGGAGCATG
AGATACGGCTACCACATCC
>HOIR5KG01BHBDT__(reversed) rank=0025736 x=490.0 y=591.5 length=449
CATGCATGTCTAAGTACACGCCTTAACACGGCTAAACTGCGAATGGCTCATTAAATCAGT
TATGGTTCCTTAGATCGTACAATCCTACTTGGATAACTGTGGCAATTCTAGAGCTAATAC
ATGCAACACAGCTCCGACCTCGCGGGAAGAGCGCTTTTGTTAGCCCAAAACCAATGCGTC
GACTTCGGTAGGCGCTCACACATGGTGACTCTGGACAACTTTGTGCCGATCGCACGGCCT
TCGCGCCGGCGACGTATCTTTCAAGTGTCTGCCCTATCAACTTTCGATGGTACGTGCTAT
GCCTACCATGGTGATAACGGGTAACGGGGAATCAGGGTTCGATTCCGGAGAGGGAGCATG
AGATACGGCTACCACATCC
>HOIR5KG01AIZVO__(reversed) rank=0027372 x=99.0 y=914.5 length=449
CATGCATGTCTAAGTACACGCCTTAACACGGCTAAACTGCGAATGGCTCATTAAATCAGT
TATGGTTCCTTAGATCGTACAATCCTACTTGGATAACTGTGGCAATTCTAGAGCTAATAC
ATGCAACACAGCTCCGACCTCGCGGGAAGAGCGCTTTTGTTAGCCCAAAACCAATGCGTC
GACTTCGGTAGGCGCTCACACATGGTGACTCTGGACAACTTTGTGCCGATCGCACGGCCT
TCGCGCCGGCGACGTATCTTTCAAGTGTCTGCCCTATCAACTTTCGATGGTACGTGCTAT
GCCTACCATGGTGATAACGGGTAACGGGGAATCAGGGTTCGATTCCGGAGAGGGAGCATG
AGATACGGCTACCACATCC
>HOIR5KG01BBAAF__(reversed) rank=0028892 x=421.0 y=1861.0 length=449
CATGCATGTCTAAGTACACGCCTTAACACGGCTAAACTGCGAATGGCTCATTAAATCAGT
TATGGTTCCTTAGATCGTACAATCCTACTTGGATAACTGTGGCAATTCTAGAGCTAATAC
ATGCAACACAGCTCCGACCTCGCGGGAAGAGCGCTTTTGTTAGCCCAAAACCAATGCGTC
GACTTCGGTAGGCGCTCACACATGGTGACTCTGGACAACTTTGTGCCGATCGCACGGCCT
TCGCGCCGGCGACGTATCTTTCAAGTGTCTGCCCTATCAACTTTCGATGGTACGTGCTAT
GCCTACCATGGTGATAACGGGTAACGGGGAATCAGGGTTCGATTCCGGAGAGGGAGCATG
AGATACGGCTACCACATCC
>HOIR5KG01BIAU1__(reversed) rank=0029549 x=501.0 y=1515.0 length=449
CATGCATGTCTAAGTACACGCCTTAACACGGCTAAACTGCGAATGGCTCATTAAATCAGT
TATGGTTCCTTAGATCGTACAATCCTACTTGGATAACTGTGGCAATTCTAGAGCTAATAC
ATGCAACACAGCTCCGACCTCGCGGGAAGAGCGCTTTTGTTAGCCCAAAACCAATGCGTC
GACTTCGGTAGGCGCTCACACATGGTGACTCTGGACAACTTTGTGCCGATCGCACGGCCT
TCGCGCCGGCGACGTATCTTTCAAGTGTCTGCCCTATCAACTTTCGATGGTACGTGCTAT
GCCTACCATGGTGATAACGGGTAACGGGGAATCAGGGTTCGATTCCGGAGAGGGAGCATG
AGATACGGCTACCACATCC
>HOIR5KG01AQSK5__(reversed) rank=0029977 x=188.0 y=167.5 length=449
CATGCATGTCTAAGTACACGCCTTAACACGGCTAAACTGCGAATGGCTCATTAAATCAGT
TATGGTTCCTTAGATCGTACAATCCTACTTGGATAACTGTGGCAATTCTAGAGCTAATAC
ATGCAACACAGCTCCGACCTCGCGGGAAGAGCGCTTTTGTTAGCCCAAAACCAATGCGTC
GACTTCGGTAGGCGCTCACACATGGTGACTCTGGACAACTTTGTGCCGATCGCACGGCCT
TCGCGCCGGCGACGTATCTTTCAAGTGTCTGCCCTATCAACTTTCGATGGTACGTGCTAT
GCCTACCATGGTGATAACGGGTAACGGGGAATCAGGGTTCGATTCCGGAGAGGGAGCATG
AGATACGGCTACCACATCC
>HOIR5KG01ASKPX__(reversed) rank=0030285 x=208.5 y=1363.0 length=449
CATGCATGTCTAAGTACACGCCTTAACACGGCTAAACTGCGAATGGCTCATTAAATCAGT
TATGGTTCCTTAGATCGTACAATCCTACTTGGATAACTGTGGCAATTCTAGAGCTAATAC
ATGCAACACAGCTCCGACCTCGCGGGAAGAGCGCTTTTGTTAGCCCAAAACCAATGCGTC
GACTTCGGTAGGCGCTCACACATGGTGACTCTGGACAACTTTGTGCCGATCGCACGGCCT
TCGCGCCGGCGACGTATCTTTCAAGTGTCTGCCCTATCAACTTTCGATGGTACGTGCTAT
GCCTACCATGGTGATAACGGGTAACGGGGAATCAGGGTTCGATTCCGGAGAGGGAGCATG
AGATACGGCTACCACATCC
>HOIR5KG01BAKE0__(reversed) rank=0031900 x=413.5 y=1098.0 length=449
CATGCATGTCTAAGTACACGCCTTAACACGGCTAAACTGCGAATGGCTCATTAAATCAGT
TATGGTTCCTTAGATCGTACAATCCTACTTGGATAACTGTGGCAATTCTAGAGCTAATAC
ATGCAACACAGCTCCGACCTCGCGGGAAGAGCGCTTTTGTTAGCCCAAAACCAATGCGTC
GACTTCGGTAGGCGCTCACACATGGTGACTCTGGACAACTTTGTGCCGATCGCACGGCCT
TCGCGCCGGCGACGTATCTTTCAAGTGTCTGCCCTATCAACTTTCGATGGTACGTGCTAT
GCCTACCATGGTGATAACGGGTAACGGGGAATCAGGGTTCGATTCCGGAGAGGGAGCATG
AGATACGGCTACCACATCC
>HOIR5KG01AAOAO__(reversed) rank=0020738 x=4.0 y=1774.0 length=441
CATGCAAGTCTAAGTACGAGCTCTCGTACAGTGAAACTGCGAATGGCTCATTAAATCAGT
TATGGTTCATTTGATCGTACAGTTTACTTGGATAACTGTGGTAATTCTAGAGCTAATACA
TGCGAGAAGCGCCGACCTCGCGGGAGGCGTGCATTTATCAGACCAAAAACCGGCCGCGTC
TTCGGGCGCGTTCGCCTTGGTGACTCTGGATAACTTTGCGGATCGCACGGTCTAGCACCG
GCGACGGATCATTCAAGTGTCTGCCCTATCAACTTTCGTCGGTACGGTATTTGCCTACCG
AGGTTCTTACGGGTGACGGGGAATCAGGGTTCGATTCCGGAGAGGGAGCCTGAGAAACGG
CTACCACATCC
>HOIR5KG01BB2OR__(reversed) rank=0020838 x=430.0 y=1801.0 length=441
CATGCAAGTCTAAGTACGAGCTCTCGTACAGTGAAACTGCGAATGGCTCATTAAATCAGT
TATGGTTCATTTGATCGTACAGTTTACTTGGATAACTGTGGTAATTCTAGAGCTAATACA
TGCGAGAAGCGCCGACCTCGCGGGAGGCGTGCATTTATCAGACCAAAAACCGGCCGCGTC
TTCGGGCGCGTTCGCCTTGGTGACTCTGGATAACTTTGCGGATCGCACGGTCTAGCACCG
GCGACGGATCATTCAAGTGTCTGCCCTATCAACTTTCGTCGGTACGGTATTTGCCTACCG
AGGTTCTTACGGGTGACGGGGAATCAGGGTTCGATTCCGGAGAGGGAGCCTGAGAAACGG
CTACCACATCC
>HOIR5KG01AMRRW__(reversed) rank=0021095 x=142.0 y=906.0 length=441
CATGCAAGTCTAAGTACGAGCTCTCGTACAGTGAAACTGCGAATGGCTCATTAAATCAGT
TATGGTTCATTTGATCGTACAGTTTACTTGGATAACTGTGGTAATTCTAGAGCTAATACA
TGCGAGAAGCGCCGACCTCGCGGGAGGCGTGCATTTATCAGACCAAAAACCGGCCGCGTC
TTCGGGCGCGTTCGCCTTGGTGACTCTGGATAACTTTGCGGATCGCACGGTCTAGCACCG
GCGACGGATCATTCAAGTGTCTGCCCTATCAACTTTCGTCGGTACGGTATTTGCCTACCG
AGGTTCTTACGGGTGACGGGGAATCAGGGTTCGATTCCGGAGAGGGAGCCTGAGAAACGG
CTACCACATCC
>HOIR5KG01AY8WB__(reversed) rank=0021734 x=284.0 y=1337.0 length=441
CATGCAAGTCTAAGTACGAGCTCTCGTACAGTGAAACTGCGAATGGCTCATTAAATCAGT
TATGGTTCATTTGATCGTACAGTTTACTTGGATAACTGTGGTAATTCTAGAGCTAATACA
TGCGAGAAGCGCCGACCTCGCGGGAGGCGTGCATTTATCAGACCAAAAACCGGCCGCGTC
TTCGGGCGCGTTCGCCTTGGTGACTCTGGATAACTTTGCGGATCGCACGGTCTAGCACCG
GCGACGGATCATTCAAGTGTCTGCCCTATCAACTTTCGTCGGTACGGTATTTGCCTACCG
AGGTTCTTACGGGTGACGGGGAATCAGGGTTCGATTCCGGAGAGGGAGCCTGAGAAACGG
CTACCACATCC
>HOIR5KG01AUE0J__(reversed) rank=0022034 x=229.0 y=1265.0 length=441
CATGCAAGTCTAAGTACGAGCTCTCGTACAGTGAAACTGCGAATGGCTCATTAAATCAGT
TATGGTTCATTTGATCGTACAGTTTACTTGGATAACTGTGGTAATTCTAGAGCTAATACA
TGCGAGAAGCGCCGACCTCGCGGGAGGCGTGCATTTATCAGACCAAAAACCGGCCGCGTC
TTCGGGCGCGTTCGCCTTGGTGACTCTGGATAACTTTGCGGATCGCACGGTCTAGCACCG
GCGACGGATCATTCAAGTGTCTGCCCTATCAACTTTCGTCGGTACGGTATTTGCCTACCG
AGGTTCTTACGGGTGACGGGGAATCAGGGTTCGATTCCGGAGAGGGAGCCTGAGAAACGG
CTACCACATCC
>HOIR5KG01AK3DW__(reversed) rank=0022150 x=123.0 y=466.0 length=441
CATGCAAGTCTAAGTACGAGCTCTCGTACAGTGAAACTGCGAATGGCTCATTAAATCAGT
TATGGTTCATTTGATCGTACAGTTTACTTGGATAACTGTGGTAATTCTAGAGCTAATACA
TGCGAGAAGCGCCGACCTCGCGGGAGGCGTGCATTTATCAGACCAAAAACCGGCCGCGTC
TTCGGGCGCGTTCGCCTTGGTGACTCTGGATAACTTTGCGGATCGCACGGTCTAGCACCG
GCGACGGATCATTCAAGTGTCTGCCCTATCAACTTTCGTCGGTACGGTATTTGCCTACCG
AGGTTCTTACGGGTGACGGGGAATCAGGGTTCGATTCCGGAGAGGGAGCCTGAGAAACGG
CTACCACATCC
>HOIR5KG01B0AYZ__(reversed) rank=0022189 x=706.0 y=1785.0 length=441
CATGCAAGTCTAAGTACGAGCTCTCGTACAGTGAAACTGCGAATGGCTCATTAAATCAGT
TATGGTTCATTTGATCGTACAGTTTACTTGGATAACTGTGGTAATTCTAGAGCTAATACA
TGCGAGAAGCGCCGACCTCGCGGGAGGCGTGCATTTATCAGACCAAAAACCGGCCGCGTC
TTCGGGCGCGTTCGCCTTGGTGACTCTGGATAACTTTGCGGATCGCACGGTCTAGCACCG
GCGACGGATCATTCAAGTGTCTGCCCTATCAACTTTCGTCGGTACGGTATTTGCCTACCG
AGGTTCTTACGGGTGACGGGGAATCAGGGTTCGATTCCGGAGAGGGAGCCTGAGAAACGG
CTACCACATCC
>HOIR5KG01A06EN__(reversed) rank=0023186 x=306.5 y=1309.0 length=441
CATGCAAGTCTAAGTACGAGCTCTCGTACAGTGAAACTGCGAATGGCTCATTAAATCAGT
TATGGTTCATTTGATCGTACAGTTTACTTGGATAACTGTGGTAATTCTAGAGCTAATACA
TGCGAGAAGCGCCGACCTCGCGGGAGGCGTGCATTTATCAGACCAAAAACCGGCCGCGTC
TTCGGGCGCGTTCGCCTTGGTGACTCTGGATAACTTTGCGGATCGCACGGTCTAGCACCG
GCGACGGATCATTCAAGTGTCTGCCCTATCAACTTTCGTCGGTACGGTATTTGCCTACCG
AGGTTCTTACGGGTGACGGGGAATCAGGGTTCGATTCCGGAGAGGGAGCCTGAGAAACGG
CTACCACATCC
>HOIR5KG01AS321__(reversed) rank=0023316 x=214.5 y=1883.0 length=441
CATGCAAGTCTAAGTACGAGCTCTCGTACAGTGAAACTGCGAATGGCTCATTAAATCAGT
TATGGTTCATTTGATCGTACAGTTTACTTGGATAACTGTGGTAATTCTAGAGCTAATACA
TGCGAGAAGCGCCGACCTCGCGGGAGGCGTGCATTTATCAGACCAAAAACCGGCCGCGTC
TTCGGGCGCGTTCGCCTTGGTGACTCTGGATAACTTTGCGGATCGCACGGTCTAGCACCG
GCGACGGATCATTCAAGTGTCTGCCCTATCAACTTTCGTCGGTACGGTATTTGCCTACCG
AGGTTCTTACGGGTGACGGGGAATCAGGGTTCGATTCCGGAGAGGGAGCCTGAGAAACGG
CTACCACATCC
>HOIR5KG01AMRW4__(reversed) rank=0023881 x=142.5 y=1094.0 length=441
CATGCAAGTCTAAGTACGAGCTCTCGTACAGTGAAACTGCGAATGGCTCATTAAATCAGT
TATGGTTCATTTGATCGTACAGTTTACTTGGATAACTGTGGTAATTCTAGAGCTAATACA
TGCGAGAAGCGCCGACCTCGCGGGAGGCGTGCATTTATCAGACCAAAAACCGGCCGCGTC
TTCGGGCGCGTTCGCCTTGGTGACTCTGGATAACTTTGCGGATCGCACGGTCTAGCACCG
GCGACGGATCATTCAAGTGTCTGCCCTATCAACTTTCGTCGGTACGGTATTTGCCTACCG
AGGTTCTTACGGGTGACGGGGAATCAGGGTTCGATTCCGGAGAGGGAGCCTGAGAAACGG
CTACCACATCC
>HOIR5KG01BH33D__(reversed) rank=0024115 x=499.0 y=935.0 length=441
CATGCAAGTCTAAGTACGAGCTCTCGTACAGTGAAACTGCGAATGGCTCATTAAATCAGT
TATGGTTCATTTGATCGTACAGTTTACTTGGATAACTGTGGTAATTCTAGAGCTAATACA
TGCGAGAAGCGCCGACCTCGCGGGAGGCGTGCATTTATCAGACCAAAAACCGGCCGCGTC
TTCGGGCGCGTTCGCCTTGGTGACTCTGGATAACTTTGCGGATCGCACGGTCTAGCACCG
GCGACGGATCATTCAAGTGTCTGCCCTATCAACTTTCGTCGGTACGGTATTTGCCTACCG
AGGTTCTTACGGGTGACGGGGAATCAGGGTTCGATTCCGGAGAGGGAGCCTGAGAAACGG
CTACCACATCC
>HOIR5KG01AOCR7__(reversed) rank=0024510 x=160.0 y=1061.0 length=441
CATGCAAGTCTAAGTACGAGCTCTCGTACAGTGAAACTGCGAATGGCTCATTAAATCAGT
TATGGTTCATTTGATCGTACAGTTTACTTGGATAACTGTGGTAATTCTAGAGCTAATACA
TGCGAGAAGCGCCGACCTCGCGGGAGGCGTGCATTTATCAGACCAAAAACCGGCCGCGTC
TTCGGGCGCGTTCGCCTTGGTGACTCTGGATAACTTTGCGGATCGCACGGTCTAGCACCG
GCGACGGATCATTCAAGTGTCTGCCCTATCAACTTTCGTCGGTACGGTATTTGCCTACCG
AGGTTCTTACGGGTGACGGGGAATCAGGGTTCGATTCCGGAGAGGGAGCCTGAGAAACGG
CTACCACATCC
>HOIR5KG01AXREZ__(reversed) rank=0024897 x=267.0 y=1657.0 length=441
CATGCAAGTCTAAGTACGAGCTCTCGTACAGTGAAACTGCGAATGGCTCATTAAATCAGT
TATGGTTCATTTGATCGTACAGTTTACTTGGATAACTGTGGTAATTCTAGAGCTAATACA
TGCGAGAAGCGCCGACCTCGCGGGAGGCGTGCATTTATCAGACCAAAAACCGGCCGCGTC
TTCGGGCGCGTTCGCCTTGGTGACTCTGGATAACTTTGCGGATCGCACGGTCTAGCACCG
GCGACGGATCATTCAAGTGTCTGCCCTATCAACTTTCGTCGGTACGGTATTTGCCTACCG
AGGTTCTTACGGGTGACGGGGAATCAGGGTTCGATTCCGGAGAGGGAGCCTGAGAAACGG
CTACCACATCC
>HOIR5KG01BHUHW__(reversed) rank=0025427 x=496.0 y=786.5 length=441
CATGCAAGTCTAAGTACGAGCTCTCGTACAGTGAAACTGCGAATGGCTCATTAAATCAGT
TATGGTTCATTTGATCGTACAGTTTACTTGGATAACTGTGGTAATTCTAGAGCTAATACA
TGCGAGAAGCGCCGACCTCGCGGGAGGCGTGCATTTATCAGACCAAAAACCGGCCGCGTC
TTCGGGCGCGTTCGCCTTGGTGACTCTGGATAACTTTGCGGATCGCACGGTCTAGCACCG
GCGACGGATCATTCAAGTGTCTGCCCTATCAACTTTCGTCGGTACGGTATTTGCCTACCG
AGGTTCTTACGGGTGACGGGGAATCAGGGTTCGATTCCGGAGAGGGAGCCTGAGAAACGG
CTACCACATCC
>HOIR5KG01AV8JC__(reversed) rank=0025590 x=250.0 y=166.5 length=441
CATGCAAGTCTAAGTACGAGCTCTCGTACAGTGAAACTGCGAATGGCTCATTAAATCAGT
TATGGTTCATTTGATCGTACAGTTTACTTGGATAACTGTGGTAATTCTAGAGCTAATACA
TGCGAGAAGCGCCGACCTCGCGGGAGGCGTGCATTTATCAGACCAAAAACCGGCCGCGTC
TTCGGGCGCGTTCGCCTTGGTGACTCTGGATAACTTTGCGGATCGCACGGTCTAGCACCG
GCGACGGATCATTCAAGTGTCTGCCCTATCAACTTTCGTCGGTACGGTATTTGCCTACCG
AGGTTCTTACGGGTGACGGGGAATCAGGGTTCGATTCCGGAGAGGGAGCCTGAGAAACGG
CTACCACATCC
>HOIR5KG01AUXM7__(reversed) rank=0026035 x=235.0 y=833.0 length=441
CATGCAAGTCTAAGTACGAGCTCTCGTACAGTGAAACTGCGAATGGCTCATTAAATCAGT
TATGGTTCATTTGATCGTACAGTTTACTTGGATAACTGTGGTAATTCTAGAGCTAATACA
TGCGAGAAGCGCCGACCTCGCGGGAGGCGTGCATTTATCAGACCAAAAACCGGCCGCGTC
TTCGGGCGCGTTCGCCTTGGTGACTCTGGATAACTTTGCGGATCGCACGGTCTAGCACCG
GCGACGGATCATTCAAGTGTCTGCCCTATCAACTTTCGTCGGTACGGTATTTGCCTACCG
AGGTTCTTACGGGTGACGGGGAATCAGGGTTCGATTCCGGAGAGGGAGCCTGAGAAACGG
CTACCACATCC
>HOIR5KG01ADAGT__(reversed) rank=0026039 x=34.0 y=939.5 length=441
CATGCAAGTCTAAGTACGAGCTCTCGTACAGTGAAACTGCGAATGGCTCATTAAATCAGT
TATGGTTCATTTGATCGTACAGTTTACTTGGATAACTGTGGTAATTCTAGAGCTAATACA
TGCGAGAAGCGCCGACCTCGCGGGAGGCGTGCATTTATCAGACCAAAAACCGGCCGCGTC
TTCGGGCGCGTTCGCCTTGGTGACTCTGGATAACTTTGCGGATCGCACGGTCTAGCACCG
GCGACGGATCATTCAAGTGTCTGCCCTATCAACTTTCGTCGGTACGGTATTTGCCTACCG
AGGTTCTTACGGGTGACGGGGAATCAGGGTTCGATTCCGGAGAGGGAGCCTGAGAAACGG
CTACCACATCC
>HOIR5KG01A73IB__(reversed) rank=0026126 x=385.0 y=561.0 length=441
CATGCAAGTCTAAGTACGAGCTCTCGTACAGTGAAACTGCGAATGGCTCATTAAATCAGT
TATGGTTCATTTGATCGTACAGTTTACTTGGATAACTGTGGTAATTCTAGAGCTAATACA
TGCGAGAAGCGCCGACCTCGCGGGAGGCGTGCATTTATCAGACCAAAAACCGGCCGCGTC
TTCGGGCGCGTTCGCCTTGGTGACTCTGGATAACTTTGCGGATCGCACGGTCTAGCACCG
GCGACGGATCATTCAAGTGTCTGCCCTATCAACTTTCGTCGGTACGGTATTTGCCTACCG
AGGTTCTTACGGGTGACGGGGAATCAGGGTTCGATTCCGGAGAGGGAGCCTGAGAAACGG
CTACCACATCC
>HOIR5KG01BZFB7__(reversed) rank=0026309 x=696.0 y=1749.5 length=441
CATGCAAGTCTAAGTACGAGCTCTCGTACAGTGAAACTGCGAATGGCTCATTAAATCAGT
TATGGTTCATTTGATCGTACAGTTTACTTGGATAACTGTGGTAATTCTAGAGCTAATACA
TGCGAGAAGCGCCGACCTCGCGGGAGGCGTGCATTTATCAGACCAAAAACCGGCCGCGTC
TTCGGGCGCGTTCGCCTTGGTGACTCTGGATAACTTTGCGGATCGCACGGTCTAGCACCG
GCGACGGATCATTCAAGTGTCTGCCCTATCAACTTTCGTCGGTACGGTATTTGCCTACCG
AGGTTCTTACGGGTGACGGGGAATCAGGGTTCGATTCCGGAGAGGGAGCCTGAGAAACGG
CTACCACATCC
>HOIR5KG01BT7YY__(reversed) rank=0026599 x=637.0 y=584.0 length=441
CATGCAAGTCTAAGTACGAGCTCTCGTACAGTGAAACTGCGAATGGCTCATTAAATCAGT
TATGGTTCATTTGATCGTACAGTTTACTTGGATAACTGTGGTAATTCTAGAGCTAATACA
TGCGAGAAGCGCCGACCTCGCGGGAGGCGTGCATTTATCAGACCAAAAACCGGCCGCGTC
TTCGGGCGCGTTCGCCTTGGTGACTCTGGATAACTTTGCGGATCGCACGGTCTAGCACCG
GCGACGGATCATTCAAGTGTCTGCCCTATCAACTTTCGTCGGTACGGTATTTGCCTACCG
AGGTTCTTACGGGTGACGGGGAATCAGGGTTCGATTCCGGAGAGGGAGCCTGAGAAACGG
CTACCACATCC
>HOIR5KG01AZKYH__(reversed) rank=0026683 x=288.0 y=583.0 length=441
CATGCAAGTCTAAGTACGAGCTCTCGTACAGTGAAACTGCGAATGGCTCATTAAATCAGT
TATGGTTCATTTGATCGTACAGTTTACTTGGATAACTGTGGTAATTCTAGAGCTAATACA
TGCGAGAAGCGCCGACCTCGCGGGAGGCGTGCATTTATCAGACCAAAAACCGGCCGCGTC
TTCGGGCGCGTTCGCCTTGGTGACTCTGGATAACTTTGCGGATCGCACGGTCTAGCACCG
GCGACGGATCATTCAAGTGTCTGCCCTATCAACTTTCGTCGGTACGGTATTTGCCTACCG
AGGTTCTTACGGGTGACGGGGAATCAGGGTTCGATTCCGGAGAGGGAGCCTGAGAAACGG
CTACCACATCC
>HOIR5KG01BG1ML__(reversed) rank=0026769 x=487.5 y=235.0 length=441
CATGCAAGTCTAAGTACGAGCTCTCGTACAGTGAAACTGCGAATGGCTCATTAAATCAGT
TATGGTTCATTTGATCGTACAGTTTACTTGGATAACTGTGGTAATTCTAGAGCTAATACA
TGCGAGAAGCGCCGACCTCGCGGGAGGCGTGCATTTATCAGACCAAAAACCGGCCGCGTC
TTCGGGCGCGTTCGCCTTGGTGACTCTGGATAACTTTGCGGATCGCACGGTCTAGCACCG
GCGACGGATCATTCAAGTGTCTGCCCTATCAACTTTCGTCGGTACGGTATTTGCCTACCG
AGGTTCTTACGGGTGACGGGGAATCAGGGTTCGATTCCGGAGAGGGAGCCTGAGAAACGG
CTACCACATCC
>HOIR5KG01ACB7D__(reversed) rank=0027195 x=23.0 y=1591.0 length=441
CATGCAAGTCTAAGTACGAGCTCTCGTACAGTGAAACTGCGAATGGCTCATTAAATCAGT
TATGGTTCATTTGATCGTACAGTTTACTTGGATAACTGTGGTAATTCTAGAGCTAATACA
TGCGAGAAGCGCCGACCTCGCGGGAGGCGTGCATTTATCAGACCAAAAACCGGCCGCGTC
TTCGGGCGCGTTCGCCTTGGTGACTCTGGATAACTTTGCGGATCGCACGGTCTAGCACCG
GCGACGGATCATTCAAGTGTCTGCCCTATCAACTTTCGTCGGTACGGTATTTGCCTACCG
AGGTTCTTACGGGTGACGGGGAATCAGGGTTCGATTCCGGAGAGGGAGCCTGAGAAACGG
CTACCACATCC
>HOIR5KG01A178Q__(reversed) rank=0027355 x=318.0 y=1192.5 length=441
CATGCAAGTCTAAGTACGAGCTCTCGTACAGTGAAACTGCGAATGGCTCATTAAATCAGT
TATGGTTCATTTGATCGTACAGTTTACTTGGATAACTGTGGTAATTCTAGAGCTAATACA
TGCGAGAAGCGCCGACCTCGCGGGAGGCGTGCATTTATCAGACCAAAAACCGGCCGCGTC
TTCGGGCGCGTTCGCCTTGGTGACTCTGGATAACTTTGCGGATCGCACGGTCTAGCACCG
GCGACGGATCATTCAAGTGTCTGCCCTATCAACTTTCGTCGGTACGGTATTTGCCTACCG
AGGTTCTTACGGGTGACGGGGAATCAGGGTTCGATTCCGGAGAGGGAGCCTGAGAAACGG
CTACCACATCC
>HOIR5KG01AWE3K__(reversed) rank=0028104 x=252.5 y=478.5 length=441
CATGCAAGTCTAAGTACGAGCTCTCGTACAGTGAAACTGCGAATGGCTCATTAAATCAGT
TATGGTTCATTTGATCGTACAGTTTACTTGGATAACTGTGGTAATTCTAGAGCTAATACA
TGCGAGAAGCGCCGACCTCGCGGGAGGCGTGCATTTATCAGACCAAAAACCGGCCGCGTC
TTCGGGCGCGTTCGCCTTGGTGACTCTGGATAACTTTGCGGATCGCACGGTCTAGCACCG
GCGACGGATCATTCAAGTGTCTGCCCTATCAACTTTCGTCGGTACGGTATTTGCCTACCG
AGGTTCTTACGGGTGACGGGGAATCAGGGTTCGATTCCGGAGAGGGAGCCTGAGAAACGG
CTACCACATCC
>HOIR5KG01BV5Y7__(reversed) rank=0028408 x=659.5 y=1201.0 length=441
CATGCAAGTCTAAGTACGAGCTCTCGTACAGTGAAACTGCGAATGGCTCATTAAATCAGT
TATGGTTCATTTGATCGTACAGTTTACTTGGATAACTGTGGTAATTCTAGAGCTAATACA
TGCGAGAAGCGCCGACCTCGCGGGAGGCGTGCATTTATCAGACCAAAAACCGGCCGCGTC
TTCGGGCGCGTTCGCCTTGGTGACTCTGGATAACTTTGCGGATCGCACGGTCTAGCACCG
GCGACGGATCATTCAAGTGTCTGCCCTATCAACTTTCGTCGGTACGGTATTTGCCTACCG
AGGTTCTTACGGGTGACGGGGAATCAGGGTTCGATTCCGGAGAGGGAGCCTGAGAAACGG
CTACCACATCC
>HOIR5KG01A5KJJ__(reversed) rank=0028420 x=356.0 y=1453.0 length=441
CATGCAAGTCTAAGTACGAGCTCTCGTACAGTGAAACTGCGAATGGCTCATTAAATCAGT
TATGGTTCATTTGATCGTACAGTTTACTTGGATAACTGTGGTAATTCTAGAGCTAATACA
TGCGAGAAGCGCCGACCTCGCGGGAGGCGTGCATTTATCAGACCAAAAACCGGCCGCGTC
TTCGGGCGCGTTCGCCTTGGTGACTCTGGATAACTTTGCGGATCGCACGGTCTAGCACCG
GCGACGGATCATTCAAGTGTCTGCCCTATCAACTTTCGTCGGTACGGTATTTGCCTACCG
AGGTTCTTACGGGTGACGGGGAATCAGGGTTCGATTCCGGAGAGGGAGCCTGAGAAACGG
CTACCACATCC
>HOIR5KG01BSJTC__(reversed) rank=0028684 x=618.5 y=446.0 length=441
CATGCAAGTCTAAGTACGAGCTCTCGTACAGTGAAACTGCGAATGGCTCATTAAATCAGT
TATGGTTCATTTGATCGTACAGTTTACTTGGATAACTGTGGTAATTCTAGAGCTAATACA
TGCGAGAAGCGCCGACCTCGCGGGAGGCGTGCATTTATCAGACCAAAAACCGGCCGCGTC
TTCGGGCGCGTTCGCCTTGGTGACTCTGGATAACTTTGCGGATCGCACGGTCTAGCACCG
GCGACGGATCATTCAAGTGTCTGCCCTATCAACTTTCGTCGGTACGGTATTTGCCTACCG
AGGTTCTTACGGGTGACGGGGAATCAGGGTTCGATTCCGGAGAGGGAGCCTGAGAAACGG
CTACCACATCC
>HOIR5KG01BQPR0__(reversed) rank=0029378 x=597.5 y=878.5 length=441
CATGCAAGTCTAAGTACGAGCTCTCGTACAGTGAAACTGCGAATGGCTCATTAAATCAGT
TATGGTTCATTTGATCGTACAGTTTACTTGGATAACTGTGGTAATTCTAGAGCTAATACA
TGCGAGAAGCGCCGACCTCGCGGGAGGCGTGCATTTATCAGACCAAAAACCGGCCGCGTC
TTCGGGCGCGTTCGCCTTGGTGACTCTGGATAACTTTGCGGATCGCACGGTCTAGCACCG
GCGACGGATCATTCAAGTGTCTGCCCTATCAACTTTCGTCGGTACGGTATTTGCCTACCG
AGGTTCTTACGGGTGACGGGGAATCAGGGTTCGATTCCGGAGAGGGAGCCTGAGAAACGG
CTACCACATCC
>HOIR5KG01BE8NI__(reversed) rank=0029648 x=466.5 y=2044.0 length=441
CATGCAAGTCTAAGTACGAGCTCTCGTACAGTGAAACTGCGAATGGCTCATTAAATCAGT
TATGGTTCATTTGATCGTACAGTTTACTTGGATAACTGTGGTAATTCTAGAGCTAATACA
TGCGAGAAGCGCCGACCTCGCGGGAGGCGTGCATTTATCAGACCAAAAACCGGCCGCGTC
TTCGGGCGCGTTCGCCTTGGTGACTCTGGATAACTTTGCGGATCGCACGGTCTAGCACCG
GCGACGGATCATTCAAGTGTCTGCCCTATCAACTTTCGTCGGTACGGTATTTGCCTACCG
AGGTTCTTACGGGTGACGGGGAATCAGGGTTCGATTCCGGAGAGGGAGCCTGAGAAACGG
CTACCACATCC
>HOIR5KG01AKXJP__(reversed) rank=0029673 x=121.5 y=1091.5 length=441
CATGCAAGTCTAAGTACGAGCTCTCGTACAGTGAAACTGCGAATGGCTCATTAAATCAGT
TATGGTTCATTTGATCGTACAGTTTACTTGGATAACTGTGGTAATTCTAGAGCTAATACA
TGCGAGAAGCGCCGACCTCGCGGGAGGCGTGCATTTATCAGACCAAAAACCGGCCGCGTC
TTCGGGCGCGTTCGCCTTGGTGACTCTGGATAACTTTGCGGATCGCACGGTCTAGCACCG
GCGACGGATCATTCAAGTGTCTGCCCTATCAACTTTCGTCGGTACGGTATTTGCCTACCG
AGGTTCTTACGGGTGACGGGGAATCAGGGTTCGATTCCGGAGAGGGAGCCTGAGAAACGG
CTACCACATCC
>HOIR5KG01BMYNH__(reversed) rank=0030716 x=554.0 y=1883.0 length=441
CATGCAAGTCTAAGTACGAGCTCTCGTACAGTGAAACTGCGAATGGCTCATTAAATCAGT
TATGGTTCATTTGATCGTACAGTTTACTTGGATAACTGTGGTAATTCTAGAGCTAATACA
TGCGAGAAGCGCCGACCTCGCGGGAGGCGTGCATTTATCAGACCAAAAACCGGCCGCGTC
TTCGGGCGCGTTCGCCTTGGTGACTCTGGATAACTTTGCGGATCGCACGGTCTAGCACCG
GCGACGGATCATTCAAGTGTCTGCCCTATCAACTTTCGTCGGTACGGTATTTGCCTACCG
AGGTTCTTACGGGTGACGGGGAATCAGGGTTCGATTCCGGAGAGGGAGCCTGAGAAACGG
CTACCACATCC
>HOIR5KG01BCXLS__(reversed) rank=0031317 x=440.0 y=910.0 length=441
CATGCAAGTCTAAGTACGAGCTCTCGTACAGTGAAACTGCGAATGGCTCATTAAATCAGT
TATGGTTCATTTGATCGTACAGTTTACTTGGATAACTGTGGTAATTCTAGAGCTAATACA
TGCGAGAAGCGCCGACCTCGCGGGAGGCGTGCATTTATCAGACCAAAAACCGGCCGCGTC
TTCGGGCGCGTTCGCCTTGGTGACTCTGGATAACTTTGCGGATCGCACGGTCTAGCACCG
GCGACGGATCATTCAAGTGTCTGCCCTATCAACTTTCGTCGGTACGGTATTTGCCTACCG
AGGTTCTTACGGGTGACGGGGAATCAGGGTTCGATTCCGGAGAGGGAGCCTGAGAAACGG
CTACCACATCC
>HOIR5KG01AY8EN__(reversed) rank=0031674 x=284.0 y=701.0 length=441
CATGCAAGTCTAAGTACGAGCTCTCGTACAGTGAAACTGCGAATGGCTCATTAAATCAGT
TATGGTTCATTTGATCGTACAGTTTACTTGGATAACTGTGGTAATTCTAGAGCTAATACA
TGCGAGAAGCGCCGACCTCGCGGGAGGCGTGCATTTATCAGACCAAAAACCGGCCGCGTC
TTCGGGCGCGTTCGCCTTGGTGACTCTGGATAACTTTGCGGATCGCACGGTCTAGCACCG
GCGACGGATCATTCAAGTGTCTGCCCTATCAACTTTCGTCGGTACGGTATTTGCCTACCG
AGGTTCTTACGGGTGACGGGGAATCAGGGTTCGATTCCGGAGAGGGAGCCTGAGAAACGG
CTACCACATCC
>HOIR5KG01B1I5T__(reversed) rank=0031808 x=720.0 y=1711.0 length=441
CATGCAAGTCTAAGTACGAGCTCTCGTACAGTGAAACTGCGAATGGCTCATTAAATCAGT
TATGGTTCATTTGATCGTACAGTTTACTTGGATAACTGTGGTAATTCTAGAGCTAATACA
TGCGAGAAGCGCCGACCTCGCGGGAGGCGTGCATTTATCAGACCAAAAACCGGCCGCGTC
TTCGGGCGCGTTCGCCTTGGTGACTCTGGATAACTTTGCGGATCGCACGGTCTAGCACCG
GCGACGGATCATTCAAGTGTCTGCCCTATCAACTTTCGTCGGTACGGTATTTGCCTACCG
AGGTTCTTACGGGTGACGGGGAATCAGGGTTCGATTCCGGAGAGGGAGCCTGAGAAACGG
CTACCACATCC
>HOIR5KG01BRILY__(reversed) rank=0031879 x=606.5 y=1380.0 length=441
CATGCAAGTCTAAGTACGAGCTCTCGTACAGTGAAACTGCGAATGGCTCATTAAATCAGT
TATGGTTCATTTGATCGTACAGTTTACTTGGATAACTGTGGTAATTCTAGAGCTAATACA
TGCGAGAAGCGCCGACCTCGCGGGAGGCGTGCATTTATCAGACCAAAAACCGGCCGCGTC
TTCGGGCGCGTTCGCCTTGGTGACTCTGGATAACTTTGCGGATCGCACGGTCTAGCACCG
GCGACGGATCATTCAAGTGTCTGCCCTATCAACTTTCGTCGGTACGGTATTTGCCTACCG
AGGTTCTTACGGGTGACGGGGAATCAGGGTTCGATTCCGGAGAGGGAGCCTGAGAAACGG
CTACCACATCC
>HOIR5KG01A6PJ5__(reversed) rank=0032023 x=369.0 y=1363.5 length=441
CATGCAAGTCTAAGTACGAGCTCTCGTACAGTGAAACTGCGAATGGCTCATTAAATCAGT
TATGGTTCATTTGATCGTACAGTTTACTTGGATAACTGTGGTAATTCTAGAGCTAATACA
TGCGAGAAGCGCCGACCTCGCGGGAGGCGTGCATTTATCAGACCAAAAACCGGCCGCGTC
TTCGGGCGCGTTCGCCTTGGTGACTCTGGATAACTTTGCGGATCGCACGGTCTAGCACCG
GCGACGGATCATTCAAGTGTCTGCCCTATCAACTTTCGTCGGTACGGTATTTGCCTACCG
AGGTTCTTACGGGTGACGGGGAATCAGGGTTCGATTCCGGAGAGGGAGCCTGAGAAACGG
CTACCACATCC
>HOIR5KG01AF9S4__(reversed) rank=0032787 x=68.0 y=790.0 length=441
CATGCAAGTCTAAGTACGAGCTCTCGTACAGTGAAACTGCGAATGGCTCATTAAATCAGT
TATGGTTCATTTGATCGTACAGTTTACTTGGATAACTGTGGTAATTCTAGAGCTAATACA
TGCGAGAAGCGCCGACCTCGCGGGAGGCGTGCATTTATCAGACCAAAAACCGGCCGCGTC
TTCGGGCGCGTTCGCCTTGGTGACTCTGGATAACTTTGCGGATCGCACGGTCTAGCACCG
GCGACGGATCATTCAAGTGTCTGCCCTATCAACTTTCGTCGGTACGGTATTTGCCTACCG
AGGTTCTTACGGGTGACGGGGAATCAGGGTTCGATTCCGGAGAGGGAGCCTGAGAAACGG
CTACCACATCC
>HOIR5KG01BUTPA__(reversed) rank=0032893 x=644.0 y=76.0 length=441
CATGCAAGTCTAAGTACGAGCTCTCGTACAGTGAAACTGCGAATGGCTCATTAAATCAGT
TATGGTTCATTTGATCGTACAGTTTACTTGGATAACTGTGGTAATTCTAGAGCTAATACA
TGCGAGAAGCGCCGACCTCGCGGGAGGCGTGCATTTATCAGACCAAAAACCGGCCGCGTC
TTCGGGCGCGTTCGCCTTGGTGACTCTGGATAACTTTGCGGATCGCACGGTCTAGCACCG
GCGACGGATCATTCAAGTGTCTGCCCTATCAACTTTCGTCGGTACGGTATTTGCCTACCG
AGGTTCTTACGGGTGACGGGGAATCAGGGTTCGATTCCGGAGAGGGAGCCTGAGAAACGG
CTACCACATCC
>HOIR5KG01A3M23__(reversed) rank=0033030 x=334.5 y=1549.0 length=441
CATGCAAGTCTAAGTACGAGCTCTCGTACAGTGAAACTGCGAATGGCTCATTAAATCAGT
TATGGTTCATTTGATCGTACAGTTTACTTGGATAACTGTGGTAATTCTAGAGCTAATACA
TGCGAGAAGCGCCGACCTCGCGGGAGGCGTGCATTTATCAGACCAAAAACCGGCCGCGTC
TTCGGGCGCGTTCGCCTTGGTGACTCTGGATAACTTTGCGGATCGCACGGTCTAGCACCG
GCGACGGATCATTCAAGTGTCTGCCCTATCAACTTTCGTCGGTACGGTATTTGCCTACCG
AGGTTCTTACGGGTGACGGGGAATCAGGGTTCGATTCCGGAGAGGGAGCCTGAGAAACGG
CTACCACATCC
>HOIR5KG01A2NSG__(reversed) rank=0033856 x=323.0 y=862.5 length=441
CATGCAAGTCTAAGTACGAGCTCTCGTACAGTGAAACTGCGAATGGCTCATTAAATCAGT
TATGGTTCATTTGATCGTACAGTTTACTTGGATAACTGTGGTAATTCTAGAGCTAATACA
TGCGAGAAGCGCCGACCTCGCGGGAGGCGTGCATTTATCAGACCAAAAACCGGCCGCGTC
TTCGGGCGCGTTCGCCTTGGTGACTCTGGATAACTTTGCGGATCGCACGGTCTAGCACCG
GCGACGGATCATTCAAGTGTCTGCCCTATCAACTTTCGTCGGTACGGTATTTGCCTACCG
AGGTTCTTACGGGTGACGGGGAATCAGGGTTCGATTCCGGAGAGGGAGCCTGAGAAACGG
CTACCACATCC
>HOIR5KG01B1O7I__(reversed) rank=0034128 x=722.0 y=1356.0 length=441
CATGCAAGTCTAAGTACGAGCTCTCGTACAGTGAAACTGCGAATGGCTCATTAAATCAGT
TATGGTTCATTTGATCGTACAGTTTACTTGGATAACTGTGGTAATTCTAGAGCTAATACA
TGCGAGAAGCGCCGACCTCGCGGGAGGCGTGCATTTATCAGACCAAAAACCGGCCGCGTC
TTCGGGCGCGTTCGCCTTGGTGACTCTGGATAACTTTGCGGATCGCACGGTCTAGCACCG
GCGACGGATCATTCAAGTGTCTGCCCTATCAACTTTCGTCGGTACGGTATTTGCCTACCG
AGGTTCTTACGGGTGACGGGGAATCAGGGTTCGATTCCGGAGAGGGAGCCTGAGAAACGG
CTACCACATCC
>HOIR5KG01BBM1P__(reversed) rank=0034135 x=425.0 y=2011.0 length=441
CATGCAAGTCTAAGTACGAGCTCTCGTACAGTGAAACTGCGAATGGCTCATTAAATCAGT
TATGGTTCATTTGATCGTACAGTTTACTTGGATAACTGTGGTAATTCTAGAGCTAATACA
TGCGAGAAGCGCCGACCTCGCGGGAGGCGTGCATTTATCAGACCAAAAACCGGCCGCGTC
TTCGGGCGCGTTCGCCTTGGTGACTCTGGATAACTTTGCGGATCGCACGGTCTAGCACCG
GCGACGGATCATTCAAGTGTCTGCCCTATCAACTTTCGTCGGTACGGTATTTGCCTACCG
AGGTTCTTACGGGTGACGGGGAATCAGGGTTCGATTCCGGAGAGGGAGCCTGAGAAACGG
CTACCACATCC
>HOIR5KG01ABV2L__(reversed) rank=0020862 x=18.5 y=1163.0 length=448
CATGCATGTCTAAGTACACGCCTTAACACGGCTAAACTGCGAATGGCTCATTAAATCAGT
TATGGTTCCTTAGATCGTACAATCCTACTTGGATAACTGTGGCAATTCTAGAGCTAATAC
ATGCAACACAGCTCCGACCTCACGGGAAGAGCGCTTTTGTTAGCCCAAAACCAACGCGTC
GCCTTCGGGCGGCGCTCACTGTGGTGACTCTGGACAACTTTGTGCCGATCGCACGGCCCT
AGCGCCGGCGACGTATCTTTCAAGTGTCTGCCCTATCAACTTTCGATGGTACGTGCTATG
CCTACCATGGTGATAACGGGTAACGGGGAATCAGGGTTCGATTCCGGAGAGGGAGCATGA
GATACGGCTACCACATCC
>HOIR5KG01AGIYG__(reversed) rank=0021471 x=71.5 y=358.0 length=448
CATGCATGTCTAAGTACACGCCTTAACACGGCTAAACTGCGAATGGCTCATTAAATCAGT
TATGGTTCCTTAGATCGTACAATCCTACTTGGATAACTGTGGCAATTCTAGAGCTAATAC
ATGCAACACAGCTCCGACCTCACGGGAAGAGCGCTTTTGTTAGCCCAAAACCAACGCGTC
GCCTTCGGGCGGCGCTCACTGTGGTGACTCTGGACAACTTTGTGCCGATCGCACGGCCCT
AGCGCCGGCGACGTATCTTTCAAGTGTCTGCCCTATCAACTTTCGATGGTACGTGCTATG
CCTACCATGGTGATAACGGGTAACGGGGAATCAGGGTTCGATTCCGGAGAGGGAGCATGA
GATACGGCTACCACATCC
>HOIR5KG01AA2VI__(reversed) rank=0032690 x=9.5 y=188.0 length=448
CATGCATGTCTAAGTACACGCCTTAACACGGCTAAACTGCGAATGGCTCATTAAATCAGT
TATGGTTCCTTAGATCGTACAATCCTACTTGGATAACTGTGGCAATTCTAGAGCTAATAC
ATGCAACACAGCTCCGACCTCACGGGAAGAGCGCTTTTGTTAGCCCAAAACCAACGCGTC
GCCTTCGGGCGGCGCTCACTGTGGTGACTCTGGACAACTTTGTGCCGATCGCACGGCCCT
AGCGCCGGCGACGTATCTTTCAAGTGTCTGCCCTATCAACTTTCGATGGTACGTGCTATG
CCTACCATGGTGATAACGGGTAACGGGGAATCAGGGTTCGATTCCGGAGAGGGAGCATGA
GATACGGCTACCACATCC
>HOIR5KG01B2BM5__(reversed) rank=0021003 x=729.0 y=1759.5 length=443
CATGCATGTCTAAGTACATACCTTAACACGGTGAAACTGCGAATGGCTCATTAAATCATA
TGTTATTTCTTAGATCGTACAATCCTACTTGGATAACTGTGGTAATTCTAGAGCTAATAC
ATGCATCAAAGCTCCGACCTCCGGGGAAGAGCGCTTTTATTAGACCAAAACCAATCGTCC
TCTCGGGGGCGTCCCGTTGGTGACTCTGAATAACTTTAAGCTGATCGCATGGCCTCGTGC
CGGCGACGTATCTTTCAAGTGTATGCCCTATCAATTGTCGAAGGTAAGTGACTTGCTTAC
CTTGATGATAACGGGTAGCGGGGAATCAGGGTTCGATTCCGGAGAGGGAGCATGAGAAAC
GGCTACCACATCC
>HOIR5KG01AE7HF__(reversed) rank=0021487 x=56.5 y=273.0 length=443
CATGCATGTCTAAGTACATACCTTAACACGGTGAAACTGCGAATGGCTCATTAAATCATA
TGTTATTTCTTAGATCGTACAATCCTACTTGGATAACTGTGGTAATTCTAGAGCTAATAC
ATGCATCAAAGCTCCGACCTCCGGGGAAGAGCGCTTTTATTAGACCAAAACCAATCGTCC
TCTCGGGGGCGTCCCGTTGGTGACTCTGAATAACTTTAAGCTGATCGCATGGCCTCGTGC
CGGCGACGTATCTTTCAAGTGTATGCCCTATCAATTGTCGAAGGTAAGTGACTTGCTTAC
CTTGATGATAACGGGTAGCGGGGAATCAGGGTTCGATTCCGGAGAGGGAGCATGAGAAAC
GGCTACCACATCC
>HOIR5KG01BJ36G__(reversed) rank=0021974 x=522.5 y=150.5 length=443
CATGCATGTCTAAGTACATACCTTAACACGGTGAAACTGCGAATGGCTCATTAAATCATA
TGTTATTTCTTAGATCGTACAATCCTACTTGGATAACTGTGGTAATTCTAGAGCTAATAC
ATGCATCAAAGCTCCGACCTCCGGGGAAGAGCGCTTTTATTAGACCAAAACCAATCGTCC
TCTCGGGGGCGTCCCGTTGGTGACTCTGAATAACTTTAAGCTGATCGCATGGCCTCGTGC
CGGCGACGTATCTTTCAAGTGTATGCCCTATCAATTGTCGAAGGTAAGTGACTTGCTTAC
CTTGATGATAACGGGTAGCGGGGAATCAGGGTTCGATTCCGGAGAGGGAGCATGAGAAAC
GGCTACCACATCC
>HOIR5KG01AJ7W1__(reversed) rank=0022627 x=113.0 y=643.5 length=443
CATGCATGTCTAAGTACATACCTTAACACGGTGAAACTGCGAATGGCTCATTAAATCATA
TGTTATTTCTTAGATCGTACAATCCTACTTGGATAACTGTGGTAATTCTAGAGCTAATAC
ATGCATCAAAGCTCCGACCTCCGGGGAAGAGCGCTTTTATTAGACCAAAACCAATCGTCC
TCTCGGGGGCGTCCCGTTGGTGACTCTGAATAACTTTAAGCTGATCGCATGGCCTCGTGC
CGGCGACGTATCTTTCAAGTGTATGCCCTATCAATTGTCGAAGGTAAGTGACTTGCTTAC
CTTGATGATAACGGGTAGCGGGGAATCAGGGTTCGATTCCGGAGAGGGAGCATGAGAAAC
GGCTACCACATCC
>HOIR5KG01A768B__(reversed) rank=0022879 x=386.5 y=1289.0 length=443
CATGCATGTCTAAGTACATACCTTAACACGGTGAAACTGCGAATGGCTCATTAAATCATA
TGTTATTTCTTAGATCGTACAATCCTACTTGGATAACTGTGGTAATTCTAGAGCTAATAC
ATGCATCAAAGCTCCGACCTCCGGGGAAGAGCGCTTTTATTAGACCAAAACCAATCGTCC
TCTCGGGGGCGTCCCGTTGGTGACTCTGAATAACTTTAAGCTGATCGCATGGCCTCGTGC
CGGCGACGTATCTTTCAAGTGTATGCCCTATCAATTGTCGAAGGTAAGTGACTTGCTTAC
CTTGATGATAACGGGTAGCGGGGAATCAGGGTTCGATTCCGGAGAGGGAGCATGAGAAAC
GGCTACCACATCC
>HOIR5KG01AVMDB__(reversed) rank=0022908 x=243.0 y=109.5 length=443
CATGCATGTCTAAGTACATACCTTAACACGGTGAAACTGCGAATGGCTCATTAAATCATA
TGTTATTTCTTAGATCGTACAATCCTACTTGGATAACTGTGGTAATTCTAGAGCTAATAC
ATGCATCAAAGCTCCGACCTCCGGGGAAGAGCGCTTTTATTAGACCAAAACCAATCGTCC
TCTCGGGGGCGTCCCGTTGGTGACTCTGAATAACTTTAAGCTGATCGCATGGCCTCGTGC
CGGCGACGTATCTTTCAAGTGTATGCCCTATCAATTGTCGAAGGTAAGTGACTTGCTTAC
CTTGATGATAACGGGTAGCGGGGAATCAGGGTTCGATTCCGGAGAGGGAGCATGAGAAAC
GGCTACCACATCC
>HOIR5KG01AVARY__(reversed) rank=0023517 x=239.0 y=1468.0 length=443
CATGCATGTCTAAGTACATACCTTAACACGGTGAAACTGCGAATGGCTCATTAAATCATA
TGTTATTTCTTAGATCGTACAATCCTACTTGGATAACTGTGGTAATTCTAGAGCTAATAC
ATGCATCAAAGCTCCGACCTCCGGGGAAGAGCGCTTTTATTAGACCAAAACCAATCGTCC
TCTCGGGGGCGTCCCGTTGGTGACTCTGAATAACTTTAAGCTGATCGCATGGCCTCGTGC
CGGCGACGTATCTTTCAAGTGTATGCCCTATCAATTGTCGAAGGTAAGTGACTTGCTTAC
CTTGATGATAACGGGTAGCGGGGAATCAGGGTTCGATTCCGGAGAGGGAGCATGAGAAAC
GGCTACCACATCC
>HOIR5KG01BDM8Q__(reversed) rank=0025366 x=448.0 y=1368.0 length=443
CATGCATGTCTAAGTACATACCTTAACACGGTGAAACTGCGAATGGCTCATTAAATCATA
TGTTATTTCTTAGATCGTACAATCCTACTTGGATAACTGTGGTAATTCTAGAGCTAATAC
ATGCATCAAAGCTCCGACCTCCGGGGAAGAGCGCTTTTATTAGACCAAAACCAATCGTCC
TCTCGGGGGCGTCCCGTTGGTGACTCTGAATAACTTTAAGCTGATCGCATGGCCTCGTGC
CGGCGACGTATCTTTCAAGTGTATGCCCTATCAATTGTCGAAGGTAAGTGACTTGCTTAC
CTTGATGATAACGGGTAGCGGGGAATCAGGGTTCGATTCCGGAGAGGGAGCATGAGAAAC
GGCTACCACATCC
>HOIR5KG01A1VKZ__(reversed) rank=0025446 x=314.0 y=1169.0 length=443
CATGCATGTCTAAGTACATACCTTAACACGGTGAAACTGCGAATGGCTCATTAAATCATA
TGTTATTTCTTAGATCGTACAATCCTACTTGGATAACTGTGGTAATTCTAGAGCTAATAC
ATGCATCAAAGCTCCGACCTCCGGGGAAGAGCGCTTTTATTAGACCAAAACCAATCGTCC
TCTCGGGGGCGTCCCGTTGGTGACTCTGAATAACTTTAAGCTGATCGCATGGCCTCGTGC
CGGCGACGTATCTTTCAAGTGTATGCCCTATCAATTGTCGAAGGTAAGTGACTTGCTTAC
CTTGATGATAACGGGTAGCGGGGAATCAGGGTTCGATTCCGGAGAGGGAGCATGAGAAAC
GGCTACCACATCC
>HOIR5KG01BBZJ2__(reversed) rank=0025822 x=429.5 y=1840.0 length=443
CATGCATGTCTAAGTACATACCTTAACACGGTGAAACTGCGAATGGCTCATTAAATCATA
TGTTATTTCTTAGATCGTACAATCCTACTTGGATAACTGTGGTAATTCTAGAGCTAATAC
ATGCATCAAAGCTCCGACCTCCGGGGAAGAGCGCTTTTATTAGACCAAAACCAATCGTCC
TCTCGGGGGCGTCCCGTTGGTGACTCTGAATAACTTTAAGCTGATCGCATGGCCTCGTGC
CGGCGACGTATCTTTCAAGTGTATGCCCTATCAATTGTCGAAGGTAAGTGACTTGCTTAC
CTTGATGATAACGGGTAGCGGGGAATCAGGGTTCGATTCCGGAGAGGGAGCATGAGAAAC
GGCTACCACATCC
>HOIR5KG01BXW92__(reversed) rank=0025966 x=679.0 y=1320.5 length=443
CATGCATGTCTAAGTACATACCTTAACACGGTGAAACTGCGAATGGCTCATTAAATCATA
TGTTATTTCTTAGATCGTACAATCCTACTTGGATAACTGTGGTAATTCTAGAGCTAATAC
ATGCATCAAAGCTCCGACCTCCGGGGAAGAGCGCTTTTATTAGACCAAAACCAATCGTCC
TCTCGGGGGCGTCCCGTTGGTGACTCTGAATAACTTTAAGCTGATCGCATGGCCTCGTGC
CGGCGACGTATCTTTCAAGTGTATGCCCTATCAATTGTCGAAGGTAAGTGACTTGCTTAC
CTTGATGATAACGGGTAGCGGGGAATCAGGGTTCGATTCCGGAGAGGGAGCATGAGAAAC
GGCTACCACATCC
>HOIR5KG01BZOUF__(reversed) rank=0025975 x=699.0 y=1781.0 length=443
CATGCATGTCTAAGTACATACCTTAACACGGTGAAACTGCGAATGGCTCATTAAATCATA
TGTTATTTCTTAGATCGTACAATCCTACTTGGATAACTGTGGTAATTCTAGAGCTAATAC
ATGCATCAAAGCTCCGACCTCCGGGGAAGAGCGCTTTTATTAGACCAAAACCAATCGTCC
TCTCGGGGGCGTCCCGTTGGTGACTCTGAATAACTTTAAGCTGATCGCATGGCCTCGTGC
CGGCGACGTATCTTTCAAGTGTATGCCCTATCAATTGTCGAAGGTAAGTGACTTGCTTAC
CTTGATGATAACGGGTAGCGGGGAATCAGGGTTCGATTCCGGAGAGGGAGCATGAGAAAC
GGCTACCACATCC
>HOIR5KG01AKKEM__(reversed) rank=0025998 x=117.0 y=444.0 length=443
CATGCATGTCTAAGTACATACCTTAACACGGTGAAACTGCGAATGGCTCATTAAATCATA
TGTTATTTCTTAGATCGTACAATCCTACTTGGATAACTGTGGTAATTCTAGAGCTAATAC
ATGCATCAAAGCTCCGACCTCCGGGGAAGAGCGCTTTTATTAGACCAAAACCAATCGTCC
TCTCGGGGGCGTCCCGTTGGTGACTCTGAATAACTTTAAGCTGATCGCATGGCCTCGTGC
CGGCGACGTATCTTTCAAGTGTATGCCCTATCAATTGTCGAAGGTAAGTGACTTGCTTAC
CTTGATGATAACGGGTAGCGGGGAATCAGGGTTCGATTCCGGAGAGGGAGCATGAGAAAC
GGCTACCACATCC
>HOIR5KG01ACFIF__(reversed) rank=0027512 x=24.5 y=1781.0 length=443
CATGCATGTCTAAGTACATACCTTAACACGGTGAAACTGCGAATGGCTCATTAAATCATA
TGTTATTTCTTAGATCGTACAATCCTACTTGGATAACTGTGGTAATTCTAGAGCTAATAC
ATGCATCAAAGCTCCGACCTCCGGGGAAGAGCGCTTTTATTAGACCAAAACCAATCGTCC
TCTCGGGGGCGTCCCGTTGGTGACTCTGAATAACTTTAAGCTGATCGCATGGCCTCGTGC
CGGCGACGTATCTTTCAAGTGTATGCCCTATCAATTGTCGAAGGTAAGTGACTTGCTTAC
CTTGATGATAACGGGTAGCGGGGAATCAGGGTTCGATTCCGGAGAGGGAGCATGAGAAAC
GGCTACCACATCC
>HOIR5KG01AWUPN__(reversed) rank=0027688 x=257.0 y=233.0 length=443
CATGCATGTCTAAGTACATACCTTAACACGGTGAAACTGCGAATGGCTCATTAAATCATA
TGTTATTTCTTAGATCGTACAATCCTACTTGGATAACTGTGGTAATTCTAGAGCTAATAC
ATGCATCAAAGCTCCGACCTCCGGGGAAGAGCGCTTTTATTAGACCAAAACCAATCGTCC
TCTCGGGGGCGTCCCGTTGGTGACTCTGAATAACTTTAAGCTGATCGCATGGCCTCGTGC
CGGCGACGTATCTTTCAAGTGTATGCCCTATCAATTGTCGAAGGTAAGTGACTTGCTTAC
CTTGATGATAACGGGTAGCGGGGAATCAGGGTTCGATTCCGGAGAGGGAGCATGAGAAAC
GGCTACCACATCC
>HOIR5KG01A73X6__(reversed) rank=0028234 x=385.0 y=1132.0 length=443
CATGCATGTCTAAGTACATACCTTAACACGGTGAAACTGCGAATGGCTCATTAAATCATA
TGTTATTTCTTAGATCGTACAATCCTACTTGGATAACTGTGGTAATTCTAGAGCTAATAC
ATGCATCAAAGCTCCGACCTCCGGGGAAGAGCGCTTTTATTAGACCAAAACCAATCGTCC
TCTCGGGGGCGTCCCGTTGGTGACTCTGAATAACTTTAAGCTGATCGCATGGCCTCGTGC
CGGCGACGTATCTTTCAAGTGTATGCCCTATCAATTGTCGAAGGTAAGTGACTTGCTTAC
CTTGATGATAACGGGTAGCGGGGAATCAGGGTTCGATTCCGGAGAGGGAGCATGAGAAAC
GGCTACCACATCC
>HOIR5KG01BDZ8X__(reversed) rank=0028554 x=452.0 y=1839.0 length=443
CATGCATGTCTAAGTACATACCTTAACACGGTGAAACTGCGAATGGCTCATTAAATCATA
TGTTATTTCTTAGATCGTACAATCCTACTTGGATAACTGTGGTAATTCTAGAGCTAATAC
ATGCATCAAAGCTCCGACCTCCGGGGAAGAGCGCTTTTATTAGACCAAAACCAATCGTCC
TCTCGGGGGCGTCCCGTTGGTGACTCTGAATAACTTTAAGCTGATCGCATGGCCTCGTGC
CGGCGACGTATCTTTCAAGTGTATGCCCTATCAATTGTCGAAGGTAAGTGACTTGCTTAC
CTTGATGATAACGGGTAGCGGGGAATCAGGGTTCGATTCCGGAGAGGGAGCATGAGAAAC
GGCTACCACATCC
>HOIR5KG01AP6FR__(reversed) rank=0028763 x=181.0 y=133.0 length=443
CATGCATGTCTAAGTACATACCTTAACACGGTGAAACTGCGAATGGCTCATTAAATCATA
TGTTATTTCTTAGATCGTACAATCCTACTTGGATAACTGTGGTAATTCTAGAGCTAATAC
ATGCATCAAAGCTCCGACCTCCGGGGAAGAGCGCTTTTATTAGACCAAAACCAATCGTCC
TCTCGGGGGCGTCCCGTTGGTGACTCTGAATAACTTTAAGCTGATCGCATGGCCTCGTGC
CGGCGACGTATCTTTCAAGTGTATGCCCTATCAATTGTCGAAGGTAAGTGACTTGCTTAC
CTTGATGATAACGGGTAGCGGGGAATCAGGGTTCGATTCCGGAGAGGGAGCATGAGAAAC
GGCTACCACATCC
>HOIR5KG01AA6P4__(reversed) rank=0028803 x=10.0 y=1082.0 length=443
CATGCATGTCTAAGTACATACCTTAACACGGTGAAACTGCGAATGGCTCATTAAATCATA
TGTTATTTCTTAGATCGTACAATCCTACTTGGATAACTGTGGTAATTCTAGAGCTAATAC
ATGCATCAAAGCTCCGACCTCCGGGGAAGAGCGCTTTTATTAGACCAAAACCAATCGTCC
TCTCGGGGGCGTCCCGTTGGTGACTCTGAATAACTTTAAGCTGATCGCATGGCCTCGTGC
CGGCGACGTATCTTTCAAGTGTATGCCCTATCAATTGTCGAAGGTAAGTGACTTGCTTAC
CTTGATGATAACGGGTAGCGGGGAATCAGGGTTCGATTCCGGAGAGGGAGCATGAGAAAC
GGCTACCACATCC
>HOIR5KG01BRE1R__(reversed) rank=0029017 x=605.0 y=861.0 length=443
CATGCATGTCTAAGTACATACCTTAACACGGTGAAACTGCGAATGGCTCATTAAATCATA
TGTTATTTCTTAGATCGTACAATCCTACTTGGATAACTGTGGTAATTCTAGAGCTAATAC
ATGCATCAAAGCTCCGACCTCCGGGGAAGAGCGCTTTTATTAGACCAAAACCAATCGTCC
TCTCGGGGGCGTCCCGTTGGTGACTCTGAATAACTTTAAGCTGATCGCATGGCCTCGTGC
CGGCGACGTATCTTTCAAGTGTATGCCCTATCAATTGTCGAAGGTAAGTGACTTGCTTAC
CTTGATGATAACGGGTAGCGGGGAATCAGGGTTCGATTCCGGAGAGGGAGCATGAGAAAC
GGCTACCACATCC
>HOIR5KG01BFRKZ__(reversed) rank=0029468 x=472.0 y=2001.5 length=443
CATGCATGTCTAAGTACATACCTTAACACGGTGAAACTGCGAATGGCTCATTAAATCATA
TGTTATTTCTTAGATCGTACAATCCTACTTGGATAACTGTGGTAATTCTAGAGCTAATAC
ATGCATCAAAGCTCCGACCTCCGGGGAAGAGCGCTTTTATTAGACCAAAACCAATCGTCC
TCTCGGGGGCGTCCCGTTGGTGACTCTGAATAACTTTAAGCTGATCGCATGGCCTCGTGC
CGGCGACGTATCTTTCAAGTGTATGCCCTATCAATTGTCGAAGGTAAGTGACTTGCTTAC
CTTGATGATAACGGGTAGCGGGGAATCAGGGTTCGATTCCGGAGAGGGAGCATGAGAAAC
GGCTACCACATCC
>HOIR5KG01BYPV5__(reversed) rank=0030543 x=688.0 y=1539.5 length=443
CATGCATGTCTAAGTACATACCTTAACACGGTGAAACTGCGAATGGCTCATTAAATCATA
TGTTATTTCTTAGATCGTACAATCCTACTTGGATAACTGTGGTAATTCTAGAGCTAATAC
ATGCATCAAAGCTCCGACCTCCGGGGAAGAGCGCTTTTATTAGACCAAAACCAATCGTCC
TCTCGGGGGCGTCCCGTTGGTGACTCTGAATAACTTTAAGCTGATCGCATGGCCTCGTGC
CGGCGACGTATCTTTCAAGTGTATGCCCTATCAATTGTCGAAGGTAAGTGACTTGCTTAC
CTTGATGATAACGGGTAGCGGGGAATCAGGGTTCGATTCCGGAGAGGGAGCATGAGAAAC
GGCTACCACATCC
>HOIR5KG01BNZGM__(reversed) rank=0030719 x=566.5 y=436.0 length=443
CATGCATGTCTAAGTACATACCTTAACACGGTGAAACTGCGAATGGCTCATTAAATCATA
TGTTATTTCTTAGATCGTACAATCCTACTTGGATAACTGTGGTAATTCTAGAGCTAATAC
ATGCATCAAAGCTCCGACCTCCGGGGAAGAGCGCTTTTATTAGACCAAAACCAATCGTCC
TCTCGGGGGCGTCCCGTTGGTGACTCTGAATAACTTTAAGCTGATCGCATGGCCTCGTGC
CGGCGACGTATCTTTCAAGTGTATGCCCTATCAATTGTCGAAGGTAAGTGACTTGCTTAC
CTTGATGATAACGGGTAGCGGGGAATCAGGGTTCGATTCCGGAGAGGGAGCATGAGAAAC
GGCTACCACATCC
>HOIR5KG01ACOTD__(reversed) rank=0031600 x=27.0 y=1551.0 length=443
CATGCATGTCTAAGTACATACCTTAACACGGTGAAACTGCGAATGGCTCATTAAATCATA
TGTTATTTCTTAGATCGTACAATCCTACTTGGATAACTGTGGTAATTCTAGAGCTAATAC
ATGCATCAAAGCTCCGACCTCCGGGGAAGAGCGCTTTTATTAGACCAAAACCAATCGTCC
TCTCGGGGGCGTCCCGTTGGTGACTCTGAATAACTTTAAGCTGATCGCATGGCCTCGTGC
CGGCGACGTATCTTTCAAGTGTATGCCCTATCAATTGTCGAAGGTAAGTGACTTGCTTAC
CTTGATGATAACGGGTAGCGGGGAATCAGGGTTCGATTCCGGAGAGGGAGCATGAGAAAC
GGCTACCACATCC
>HOIR5KG01BSG39__(reversed) rank=0032210 x=617.0 y=1047.0 length=443
CATGCATGTCTAAGTACATACCTTAACACGGTGAAACTGCGAATGGCTCATTAAATCATA
TGTTATTTCTTAGATCGTACAATCCTACTTGGATAACTGTGGTAATTCTAGAGCTAATAC
ATGCATCAAAGCTCCGACCTCCGGGGAAGAGCGCTTTTATTAGACCAAAACCAATCGTCC
TCTCGGGGGCGTCCCGTTGGTGACTCTGAATAACTTTAAGCTGATCGCATGGCCTCGTGC
CGGCGACGTATCTTTCAAGTGTATGCCCTATCAATTGTCGAAGGTAAGTGACTTGCTTAC
CTTGATGATAACGGGTAGCGGGGAATCAGGGTTCGATTCCGGAGAGGGAGCATGAGAAAC
GGCTACCACATCC
>HOIR5KG01BP24B__(reversed) rank=0033641 x=590.5 y=185.0 length=443
CATGCATGTCTAAGTACATACCTTAACACGGTGAAACTGCGAATGGCTCATTAAATCATA
TGTTATTTCTTAGATCGTACAATCCTACTTGGATAACTGTGGTAATTCTAGAGCTAATAC
ATGCATCAAAGCTCCGACCTCCGGGGAAGAGCGCTTTTATTAGACCAAAACCAATCGTCC
TCTCGGGGGCGTCCCGTTGGTGACTCTGAATAACTTTAAGCTGATCGCATGGCCTCGTGC
CGGCGACGTATCTTTCAAGTGTATGCCCTATCAATTGTCGAAGGTAAGTGACTTGCTTAC
CTTGATGATAACGGGTAGCGGGGAATCAGGGTTCGATTCCGGAGAGGGAGCATGAGAAAC
GGCTACCACATCC
>HOIR5KG01ANA2C__(reversed) rank=0021092 x=148.0 y=1330.5 length=450
CATGCATGTCTAAGTACAAGCCCATATAAGGTGAAACCGCGAATGGCTCATTAAATCAGC
TATGATTCATTGGATCTGTACCCACACTTACTTGGATAACTGTGGTAATTCTAGAGCTAA
TACATGCACCACGTCTCTGACCGCAAGGGAAGAGCGCTTTTATTAGTTCAAAACCGGTCG
GGCCTCGGTCCGTCACCCCAACGTGTTGAATCTGAATAACTTGTCGCTGAGCGCACGGTC
TCTGCACCGGCGCCGCCTCTTTCAAGTGTCTGCCTTATCAGCTTTCGATTGTAGGCTATG
CGCCTACAATGGCTATAACGGGTAACGGGGAATCAGGGTTCGATTCCGGAGAGGGAGCCT
GAGAAACGGCTACCACATCT
>HOIR5KG01ALLZ3__(reversed) rank=0023537 x=129.0 y=17.0 length=450
CATGCATGTCTAAGTACAAGCCCATATAAGGTGAAACCGCGAATGGCTCATTAAATCAGC
TATGATTCATTGGATCTGTACCCACACTTACTTGGATAACTGTGGTAATTCTAGAGCTAA
TACATGCACCACGTCTCTGACCGCAAGGGAAGAGCGCTTTTATTAGTTCAAAACCGGTCG
GGCCTCGGTCCGTCACCCCAACGTGTTGAATCTGAATAACTTGTCGCTGAGCGCACGGTC
TCTGCACCGGCGCCGCCTCTTTCAAGTGTCTGCCTTATCAGCTTTCGATTGTAGGCTATG
CGCCTACAATGGCTATAACGGGTAACGGGGAATCAGGGTTCGATTCCGGAGAGGGAGCCT
GAGAAACGGCTACCACATCT
>HOIR5KG01AK4JD__(reversed) rank=0024511 x=123.5 y=1959.0 length=450
CATGCATGTCTAAGTACAAGCCCATATAAGGTGAAACCGCGAATGGCTCATTAAATCAGC
TATGATTCATTGGATCTGTACCCACACTTACTTGGATAACTGTGGTAATTCTAGAGCTAA
TACATGCACCACGTCTCTGACCGCAAGGGAAGAGCGCTTTTATTAGTTCAAAACCGGTCG
GGCCTCGGTCCGTCACCCCAACGTGTTGAATCTGAATAACTTGTCGCTGAGCGCACGGTC
TCTGCACCGGCGCCGCCTCTTTCAAGTGTCTGCCTTATCAGCTTTCGATTGTAGGCTATG
CGCCTACAATGGCTATAACGGGTAACGGGGAATCAGGGTTCGATTCCGGAGAGGGAGCCT
GAGAAACGGCTACCACATCT
>HOIR5KG01AI3LC__(reversed) rank=0027375 x=100.0 y=1630.0 length=450
CATGCATGTCTAAGTACAAGCCCATATAAGGTGAAACCGCGAATGGCTCATTAAATCAGC
TATGATTCATTGGATCTGTACCCACACTTACTTGGATAACTGTGGTAATTCTAGAGCTAA
TACATGCACCACGTCTCTGACCGCAAGGGAAGAGCGCTTTTATTAGTTCAAAACCGGTCG
GGCCTCGGTCCGTCACCCCAACGTGTTGAATCTGAATAACTTGTCGCTGAGCGCACGGTC
TCTGCACCGGCGCCGCCTCTTTCAAGTGTCTGCCTTATCAGCTTTCGATTGTAGGCTATG
CGCCTACAATGGCTATAACGGGTAACGGGGAATCAGGGTTCGATTCCGGAGAGGGAGCCT
GAGAAACGGCTACCACATCT
>HOIR5KG01A02SW__(reversed) rank=0029459 x=305.0 y=734.5 length=450
CATGCATGTCTAAGTACAAGCCCATATAAGGTGAAACCGCGAATGGCTCATTAAATCAGC
TATGATTCATTGGATCTGTACCCACACTTACTTGGATAACTGTGGTAATTCTAGAGCTAA
TACATGCACCACGTCTCTGACCGCAAGGGAAGAGCGCTTTTATTAGTTCAAAACCGGTCG
GGCCTCGGTCCGTCACCCCAACGTGTTGAATCTGAATAACTTGTCGCTGAGCGCACGGTC
TCTGCACCGGCGCCGCCTCTTTCAAGTGTCTGCCTTATCAGCTTTCGATTGTAGGCTATG
CGCCTACAATGGCTATAACGGGTAACGGGGAATCAGGGTTCGATTCCGGAGAGGGAGCCT
GAGAAACGGCTACCACATCT
>HOIR5KG01BUWUJ__(reversed) rank=0021738 x=645.5 y=57.0 length=448
CATGCATGTCTAAGTACACGCCTTAACACGGCTAAACTGCGAATGGCTCATTAAATCAGT
TATGGTTCCTTAGATCGTACAATCCTACTTGGATATCTGTGGCAATTCTAGAGCTAATAC
ATGCAACACAGCTCCGACCTCACGGGAAGAGCGCTTTTGTTAGCCCAAAACCAACGCGTC
GCCTTCGGGCGGCGCTCACTGTGGTGACTCTGGACAACTTTGTGCCGATCGCACGGCCCT
AGCGCCGGCGACATATCTTTCAAGTGTCTGCCCTATCAACTTTCGATGGTACGTGCTATG
CCTACCATGGTGATAACGGGTAACGGGGAATCAGGGTTCGATTCCGGAGAGGGAGCATGA
GATACGGCTACCACATCC
>HOIR5KG01ADGXD__(reversed) rank=0021757 x=36.0 y=1119.0 length=445
CATGCATGTCTAAGTACATACTTTTACATGGTGAAACCGCGAATGGCTCATTAAATCAGT
TATGGTTCCTTAGATCGTACAATCCTACTTGGATAACTGTGGTAATTCTAGAGCTAATAC
ATGAAACTGACGCTCCGACCCTCTGGGAAAGAGCGCGTTTATTAGAACAAGACCAGTCGG
GGTTCTGCCCCGTACGATTGGTGATACTGGATAACTTTGTGCAGATCGCACGGCCTCGCG
CCGGCGACGTATCTTTCAAATGTCTGCCCTATCAACTGTCGATGGTACGTGATATGCCTA
CCATGGTTGTAACGGGTAACGGGGAATCAAGGGTTCGATTCCGGAGAGGGAGCATGAGAA
ACGGCTACCACATCC
>HOIR5KG01AZUA1__(reversed) rank=0022104 x=291.0 y=411.0 length=445
CATGCATGTCTAAGTACATACTTTTACATGGTGAAACCGCGAATGGCTCATTAAATCAGT
TATGGTTCCTTAGATCGTACAATCCTACTTGGATAACTGTGGTAATTCTAGAGCTAATAC
ATGAAACTGACGCTCCGACCCTCTGGGAAAGAGCGCGTTTATTAGAACAAGACCAGTCGG
GGTTCTGCCCCGTACGATTGGTGATACTGGATAACTTTGTGCAGATCGCACGGCCTCGCG
CCGGCGACGTATCTTTCAAATGTCTGCCCTATCAACTGTCGATGGTACGTGATATGCCTA
CCATGGTTGTAACGGGTAACGGGGAATCAGGGTTCGATTCCGGAGAGGGAGCATGAGAAA
CGGCTACCACATCC
>HOIR5KG01AGYV7__(reversed) rank=0022304 x=76.0 y=533.5 length=444
CATGCATGTCTAAGTACATACTTTTACATGGTGAAACCGCGAATGGCTCATTAAATCAGT
TATGGTTCCTTAGATCGTACAATCCTACTTGGATAACTGTGGTAATTCTAGAGCTAGTAC
ATGAAACTGACGCTCCGACCCTCTGGGAAAGAGCGCGTTTATTAGAACAAGACCAGTCGG
GGTTCTGCCCCGTACGATTGGTGATACTGGATAACTTTGTGCAGATCGCACGGCCTCGCG
CCGGCGACGTATCTTTCAAATGTCTGCCCTATCAACTGTCGATGGTACGTGATATGCCTA
CCATGGTTGTAACGGGTAACGGGGAATCAGGGTTCGATTCCGGAGAGGGAGCATGAGAAA
CGGCTACCACATCC
>HOIR5KG01BNY7B__(reversed) rank=0022331 x=566.0 y=101.0 length=442
CATGCAAGTCTAAGTACGTAGCTCTCGTACAGTGAAACTGCGAATGGCTCATTAAATCAG
TTATGGTTCATTTGATCGTACAGTTTACTTGGATAACTGTGGTAATTCTAGAGCTAATAC
ATGCGAGAAGCGCCGACCTCGCGGGAGGCGTGCATTTATCAGCCAAAAACCGGCCGCGTC
TTCGGGCGCGTTCGCCTTGGTGACTCTGGATAACTTTGCGGATCGCACGGTCTAGCACCG
GCGACGGATCATTCAAGTGTCTGCCCTATCAACTTTCGTCGGTACGGTATTTGCCTACCG
AGGTTCTTACGGGTGGACGGGGAATCAGGGTTCGATTCCGGAGAGGGAGCCTGAGAAACG
GCTACCACATCC
>HOIR5KG01BHHSQ__(reversed) rank=0022701 x=492.0 y=712.0 length=443
CCATGCATGTCCAAGTACAAGCTTTCAAAAAGCGAAACTGCGGATGGCTCATTAAATCAG
TTATGGTTCCTTGGAGCGCATCCCCTTACATGGATAACTGTGGTAATTCTAGAGCTAATA
CATGCAATCAAGCGCCGACCTTACGGGAGGCGTGCTCTTATTAGGAACAAGACCAACCCG
GGTCCGCCCGGCTCCGTTGGCGAACTCTGGATAACCTGGCCGATCGCACGGTCTCTGCAC
CGGCGACGGATCCTTCGAATGTCTGCCCTATCAACTTTCGATGGTACGTTATGCGCCTAC
CATGGTCGTAACGGGTAACGGAGAATCAGGGTTCGATTCCGGAGAGGGAGCTTGAGAAAC
GGCTACCACATCC
>HOIR5KG01AOVVL__(reversed) rank=0022949 x=166.0 y=1231.0 length=445
CATGCATGTCTAAGTACATACTTTTACATGGTGAAACCGCGAATGGCTCATTAAATCAGT
TATGGTTCCTTAGATCGTACAATCCTACTTGGATAACTGTGGTAATTCTAGAGCTAATAC
ATGAAAAAGGTCTCCGACCTGACGGAAAGAGAGCGTTTATTACAACAAGACCAGTCGGGG
TCGCAAGGCCCCGTCATATTGGTGAAACTGAATAACTTTGTGCAGATCGCACGGCCTCGC
GCCGGCGACAAATCTTTCAAATGTCTGCCCTATCAACTGACGATGGTACGTGATATGCCT
ACCATGGTTGTAACGGGTAACGGAGAATCAGGGTTCGATTCCGGAGAGGGAGCATGAGAA
ACGGCTACCACATCC
>HOIR5KG01BUR0G__(reversed) rank=0023198 x=643.0 y=1982.0 length=445
CATGCATGTCTAAGTACATACTTTTACATGGTGAAACCGCGAATGGCTCATTAAATCAGT
TATGGTTCCTTAGATCGTACAATCCTACTTGGATAACTGTGGTAATTCTAGAGCTAATAC
ATGAAAAAGGTCTCCGACCTGACGGAAAGAGAGCGTTTATTACAACAAGACCAGTCGGGG
TCGCAAGGCCCCGTCATATTGGTGAAACTGAATAACTTTGTGCAGATCGCACGGCCTCGC
GCCGGCGACAAATCTTTCAAATGTCTGCCCTATCAACTGACGATGGTACGTGATATGCCT
ACCATGGTTGTAACGGGTAACGGAGAATCAGGGTTCGATTCCGGAGAGGGAGCATGAGAA
ACGGCTACCACATCC
>HOIR5KG01B2XP5__(reversed) rank=0023244 x=736.0 y=1707.0 length=445
CATGCATGTCTAAGTACATACTTTTACATGGTGAAACCGCGAATGGCTCATTAAATCAGT
TATGGTTCCTTAGATCGTACAATCCTACTTGGATAACTGTGGTAATTCTAGAGCTAATAC
ATGAAAAAGGTCTCCGACCTGACGGAAAGAGAGCGTTTATTACAACAAGACCAGTCGGGG
TCGCAAGGCCCCGTCATATTGGTGAAACTGAATAACTTTGTGCAGATCGCACGGCCTCGC
GCCGGCGACAAATCTTTCAAATGTCTGCCCTATCAACTGACGATGGTACGTGATATGCCT
ACCATGGTTGTAACGGGTAACGGAGAATCAGGGTTCGATTCCGGAGAGGGAGCATGAGAA
ACGGCTACCACATCC
>HOIR5KG01AQDOT__(reversed) rank=0023102 x=183.5 y=1339.0 length=443
CATGCATGTCTAAGTACATACTTTTACATGGTGAAACCGCGAATGGCTCATTAAATCAGT
TATGGTTCCTTAGATCGTACAATCCTACTTGGATAACTGTGGTAATTCTAGAGCTAATAC
ATGAAACTGACGCTCCGACCCTCTGGGAAAGAGCGCGTTTATTAGAACAAGACCAGTCGG
GGTTCTGCCCCGTACGATTGGTGATACTGGATAACTTTGTGCAGATCGCACGGCCTCGCG
CCGGCGACGTATCTTTCAAATGTCTGCCCTATCAACTGTCGATGGTACGTGATATGCCTA
CCATGGTTGTAACGGGTAACGGGGAATCAGGGTTCGATTCCGGAGAGGGAGCATGAGAAA
CGGCTACCACATCC
>HOIR5KG01A08OK__(reversed) rank=0023330 x=307.0 y=162.0 length=450
CATGCATGTCTAAGTACAAGCCCATATAAGGTGAAACCGCGAATGGCTCATTAAATCAGC
TATGATTCATTGGATCTGTACCCACACTTACTTGGATAACTGTGGTAATTCTAGAGCTAA
TACATGCACCACGTCTCTGACCGCAAGGGAAGAGCGCTTTTATTAGTTCAAAACCGGTCG
GGCCTCGGTCCGTCACCCCAACGTGTTGAATCTGAATAACTTGTCGCTGAGCGCACGGTC
TCTGCACCGGCGCCGCCTCTTTCAAGTGTCTGCCTTATCAGCTTTCGATTGTAGGCTATG
CGCCTACAATGGCTATAACGGGTAACGGGGAATCAGGGTTCGATTTCGGAGAGGGAGCCT
GAGAAACGGCTACCACATCT
>HOIR5KG01ABZH3__(reversed) rank=0023423 x=19.0 y=1513.0 length=451
GCCATGCATGTCTAAGTACACGCCTTAACACGGCTAAACTGCGAATGGCTCATTAAATCA
GTTATGGTTCCTTAGATCGTACAATCCTACTTGGATAACTGTGGCAATTCTAGAGCTAAT
ACATGCAACACAGCTCCGACCTCGCGGGAAGAGCGCTTTTGTTAGCCCAAAACCAATGCG
TCGACTTCGGTAGGCGCTCACACATGGTGACTCTGGACAACTTTGTGCCGATCGCACGGC
CTTCGCGCCGGCGACGTATCTTTCAAGTGTCTGCCCTATCAACTTTCGATGGTACGTGCT
ATGCCTACCATGGTGATAACGGGTAACGGGGAATCAGGGTTCGATTCCGGAGAGGGAGCA
TGAGATACGGCTACCACATCC
>HOIR5KG01BVCRR__(reversed) rank=0023471 x=650.0 y=213.0 length=442
CATGCATGTCTAAGTACATACCTTAACACGGTGAAACTGCGAATGGCTCATTAAATCATA
TGTTATTTCTTAGATCGTACAATCCTACTTGGATAACTGTGGTAATTCTAGAGCTAATAC
ATGCATCAAAGCTCCGACCTCCGGGGAAGAGCGCTTTTATTAGACCAAAACCAATCGTCC
TCTCGGGGGCGTCCCGTTGGTGACTCTGAATAACTTTAAGCTGATCGCATGGCCTCGTGC
CGGCGACGTATCTTTCAAGTGTATGCCCTATCAATTGTCGAAGGTAAGTGACTTGCTTAC
CTTGATGATAACGGGTAGCGGGGAATCAGGGTTCGATTCCGGAGAGGGAGCATGAGAAAC
GGCTACCACATCC
>HOIR5KG01A5KAM__(reversed) rank=0023519 x=356.5 y=1132.0 length=442
CATGCATGTCCAAGTACAAGCTTTCAAAAGCGAAACTGCGGATGGCTCATTAAATCAGTT
ATGGTTCCTTGGAGCGCATCCCCTTACATGGATAACTGTGGTAATTCTAGAGCTAATACA
TGCAATCAAGCGCCGACCTTACGGGAGGCGTGCTCTTATTAGGAACAAGACCAACCCGGG
TCCGCCCGGCTCCGTTGGTGAACTCTGGATAACCTGGCCGATCGCACGGTCTCTGCACCG
GCGACGGATCCTTCGAATGTCTGCCCTATCAACTTTCGATGGTACGTTATGCGCCTACCA
TGGTCGTAACGGGTAACGGAGAATCAGGGTTCGATTCCGGAGAGGGAGCTTGAGAAACGG
CTACCACATCC
>HOIR5KG01BTX99__(reversed) rank=0023626 x=634.0 y=319.0 length=442
CATGCATGTCCAAGTACAAGCTTTCAAAAGCGAAACTGCGGATGGCTCATTAAATCAGTT
ATGGTTCCTTGGAGCGCATCCCCTTACATGGATAACTGTGGTAATTCTAGAGCTAATACA
TGCAATCAAGCGCCGACCTTACGGGAGGCGTGCTCTTATTAGGAACAAGACCAACCCGGG
TCCGCCCGGCTCCGTTGGTGAACTCTGGATAACCTGGCCGATCGCACGGTCTCTGCACCG
GCGACGGATCCTTCGAATGTCTGCCCTATCAACTTTCGATGGTACGTTATGCGCCTACCA
TGGTCGTAACGGGTAACGGAGAATCAGGGTTCGATTCCGGAGAGGGAGCTTGAGAAACGG
CTACCACATCC
>HOIR5KG01A6DB2__(reversed) rank=0023779 x=365.5 y=1904.5 length=441
CATGCATGTCCAAGTACAAGCTTTCAAAAGCGAAACTGCGGATGGCTCATTAAATCAGTT
ATGGTTCCTTGGAGCGCATCCCCTTACATGGATAACTGTGGTAATTCTAGAGCTAATACA
TGCAATCAAGCGCCGACCTTACGGGAGGCGTGCTCTTATTAGGAACAAGACCAACCCGGG
TCCGCCCGGCTCCGTTGGTGAACTCTGGATAACCTGGCCGATCGCACGGTCTCTGCACCG
GCGACGGATCCTTCGAATGTCTGCCCTATCAACTTTCGATGGTACGTTATGCGCCTACCA
TGGTCGTAACGGGTAACGGAGAATCAGGGTTCGATTCCGGAGAGGGAGCTTGAGAAACGG
CTACCACATCC
>HOIR5KG01BP384__(reversed) rank=0024276 x=590.0 y=1654.0 length=441
CATGCATGTCCAAGTACAAGCTTTCAAAAGCGAAACTGCGGATGGCTCATTAAATCAGTT
ATGGTTCCTTGGAGCGCATCCCCTTACATGGATAACTGTGGTAATTCTAGAGCTAATACA
TGCAATCAAGCGCCGACCTTACGGGAGGCGTGCTCTTATTAGGAACAAGACCAACCCGGG
TCCGCCCGGCTCCGTTGGTGAACTCTGGATAACCTGGCCGATCGCACGGTCTCTGCACCG
GCGACGGATCCTTCGAATGTCTGCCCTATCAACTTTCGATGGTACGTTATGCGCCTACCA
TGGTCGTAACGGGTAACGGAGAATCAGGGTTCGATTCCGGAGAGGGAGCTTGAGAAACGG
CTACCACATCC
>HOIR5KG01AAKLS__(reversed) rank=0028925 x=3.0 y=1086.5 length=441
CATGCATGTCCAAGTACAAGCTTTCAAAAGCGAAACTGCGGATGGCTCATTAAATCAGTT
ATGGTTCCTTGGAGCGCATCCCCTTACATGGATAACTGTGGTAATTCTAGAGCTAATACA
TGCAATCAAGCGCCGACCTTACGGGAGGCGTGCTCTTATTAGGAACAAGACCAACCCGGG
TCCGCCCGGCTCCGTTGGTGAACTCTGGATAACCTGGCCGATCGCACGGTCTCTGCACCG
GCGACGGATCCTTCGAATGTCTGCCCTATCAACTTTCGATGGTACGTTATGCGCCTACCA
TGGTCGTAACGGGTAACGGAGAATCAGGGTTCGATTCCGGAGAGGGAGCTTGAGAAACGG
CTACCACATCC
>HOIR5KG01BVYRJ__(reversed) rank=0030464 x=657.0 y=45.0 length=441
CATGCATGTCCAAGTACAAGCTTTCAAAAGCGAAACTGCGGATGGCTCATTAAATCAGTT
ATGGTTCCTTGGAGCGCATCCCCTTACATGGATAACTGTGGTAATTCTAGAGCTAATACA
TGCAATCAAGCGCCGACCTTACGGGAGGCGTGCTCTTATTAGGAACAAGACCAACCCGGG
TCCGCCCGGCTCCGTTGGTGAACTCTGGATAACCTGGCCGATCGCACGGTCTCTGCACCG
GCGACGGATCCTTCGAATGTCTGCCCTATCAACTTTCGATGGTACGTTATGCGCCTACCA
TGGTCGTAACGGGTAACGGAGAATCAGGGTTCGATTCCGGAGAGGGAGCTTGAGAAACGG
CTACCACATCC
>HOIR5KG01BS6C7__(reversed) rank=0032470 x=625.0 y=1001.0 length=441
CATGCATGTCCAAGTACAAGCTTTCAAAAGCGAAACTGCGGATGGCTCATTAAATCAGTT
ATGGTTCCTTGGAGCGCATCCCCTTACATGGATAACTGTGGTAATTCTAGAGCTAATACA
TGCAATCAAGCGCCGACCTTACGGGAGGCGTGCTCTTATTAGGAACAAGACCAACCCGGG
TCCGCCCGGCTCCGTTGGTGAACTCTGGATAACCTGGCCGATCGCACGGTCTCTGCACCG
GCGACGGATCCTTCGAATGTCTGCCCTATCAACTTTCGATGGTACGTTATGCGCCTACCA
TGGTCGTAACGGGTAACGGAGAATCAGGGTTCGATTCCGGAGAGGGAGCTTGAGAAACGG
CTACCACATCC
>HOIR5KG01AV14B__(reversed) rank=0033292 x=248.5 y=41.0 length=441
CATGCATGTCCAAGTACAAGCTTTCAAAAGCGAAACTGCGGATGGCTCATTAAATCAGTT
ATGGTTCCTTGGAGCGCATCCCCTTACATGGATAACTGTGGTAATTCTAGAGCTAATACA
TGCAATCAAGCGCCGACCTTACGGGAGGCGTGCTCTTATTAGGAACAAGACCAACCCGGG
TCCGCCCGGCTCCGTTGGTGAACTCTGGATAACCTGGCCGATCGCACGGTCTCTGCACCG
GCGACGGATCCTTCGAATGTCTGCCCTATCAACTTTCGATGGTACGTTATGCGCCTACCA
TGGTCGTAACGGGTAACGGAGAATCAGGGTTCGATTCCGGAGAGGGAGCTTGAGAAACGG
CTACCACATCC
>HOIR5KG01ADZW9__(reversed) rank=0024170 x=42.5 y=1163.0 length=445
CATGCATGTCTAAGTACATACTTTTACATGGTGAAACCGCGAATGGCTCATTAAATCAGT
TATGGTTCCTTAGATCGTACAATCCTACTTGGATAACTGTGGTAATTCTAGAGCTAATAC
ATGAAACTGACGCTCCGACCCTCTGGGAAAGAGCGCGTTTATTTAGAACAAGACCAGTCG
GGGTTCTGCCCCGGTACGATTGGTGATACTGGATAACTTTGTGCAGATCGCACGGCCTCG
CGCCGGCGACGTATCTTTCAAATGTCTGCCCTATCAACTGTCGATGGTACGTGATATGCC
TACCATGGTTGTAACGGTAACGGGGAATCAGGGTTCGATTCCGGAGAGGGAGCATGAGAA
ACGGCTACCACATCC
>HOIR5KG01AOB8X__(reversed) rank=0024265 x=160.0 y=367.0 length=443
CATGCATGTCTAAGTACATACTTTTACATGGTGAAACCGCGAATGGCTCATTAAATCAGT
TATGGTTCCTTAGATCGTACAATCCTACTTGGATAACTGTGGTAATTCTAGAGCTAATAC
ATGAAACTGACGCTCCGACCCTCTGGGAAAGAGCGCGTTTATTAGAACAAGACCAGTCGG
GGTTCTGCCCCGTACGATTGGTGATACTGGATAACTTTGTGCAGATCGCACGGCCTCGCG
CCGGCGACGTATCTTTCAAATGTCTGCCCTATCAACTGTCGATGGTACGTGATATGCCTA
CCATGGTTGTAACGGGTAACGGGGAATCAGGGTTCGATTCCGGAGAGGGAGCATGAGAAA
CGGCTACCACATCC
>HOIR5KG01A644B__(reversed) rank=0024335 x=374.0 y=1049.0 length=444
CATGCATGTCTAAGTACATGCTTTTACATGGTGAAACCGCGAATGGCTCATTAAATCAGT
TATGGTTCCTTAGATCGTACAATCCTACTTGGATAACTGTGGTAATTCTAGAGCTAATAC
ATGAAACTGACGCTCCGACCCTCTGGGAAAGAGCGCGTTTATTAGAACAAGACCAGTCGG
GGTTCTGCCCCGTACGATTGGTGATACTGGATAACTTTGTGCAGATCGCACGGCCTCGCG
CCGGCGACGTATCTTTCAAATGTCTGCCCTATCAACTGTCGATGGTACGTGATATGCCTA
CCATGGTTGTAACGGGTAACGGGGAATCAGGGTTCGATTCCGGAGAGGGAGCATGAGAAA
CGGCTACCACATCC
>HOIR5KG01BYORY__(reversed) rank=0024400 x=688.5 y=92.0 length=443
CCATGCATGTCCAAGTACAAGCTTTCAAAAGCGAAACTGCGGATGGCTCATTAAATCAGT
TATGGTTCCTTGGAGCGCATCCCCTTACATGGATAACTGTGGTAATTCTAGAGCTAATAC
ATGCAATCAAGCGCCGACCTTACGGGAGGCGTGCTCTTATTAGGAACAAGACCAACCCGG
GTCCGCCCGGCTCCGTTGGTGAACTCTGGATAACCTGGCCGATCGCACGGTCTCTGCACC
GGCGACGGATCCTTCGAATGTCTGCCCTATCAACTTTCGATGGTACGTTATGCGCCTACC
ATGGTCGTAACGGGTAACGGAGAATCAGGGTTCGATTCCGGAGAGGGAGCTTGAGAAACG
GCTACCACATCC
>HOIR5KG01BHU8P__(reversed) rank=0024438 x=496.5 y=1751.5 length=443
CATGCATGTCTAAGTACATACCTTAACACGGTGAAACTGCGAATGGCTCATTAAATCATA
TGTTATTTCTTAGATCGTACAATCCTACTTGGATAACTGTGGTAATTCTAGAGCTAATAC
ATGCATCAAAGCTCCGACCTCCGGGGAAGAGCGCTTTTATTAGACCAAAACCAATCGTCC
TCTCGGGGGCGTCCCGTTGGTGACTCTGAATAACTTTAAGCTGATCGCATGGCCTCGTGC
CGGCGACGTATCTTTCAAGTGTATGCCCTATCAATTGTCGAAGGTAAGTGACTTGCTTAC
CTTGATGATAACGGGTAGCGGGGAATCAGGGTTCGATTCCGGAGAGGGAGCATGAGAAAC
GGCTACCACATCC
>HOIR5KG01BDY2Z__(reversed) rank=0024568 x=452.0 y=329.0 length=442
CATGCATGTCCAAGTACAAGCTTTTCAAAAGCGAAACTGCGGATGGCTCATTAAATCAGT
TATGGTTCCTTGGAGCGCATCCCCTTACATGGATAACTGTGGTAATTCTAGAGCTAATAC
ATGCAATCAAGCGCCGACCTTACGGGAGGCGTGCTCTTATTAGGAACAAGACCAACCCGG
GTCCGCCCGGCTCCGTTGGTGAACTCTGGATAACCTGGCCGATCGCACGGTCTCTGCACC
GGCGACGGATCCTTCGAATGTCTGCCCTATCAACTTTCGATGGTACGTTATGCGCCTACC
ATGGTCGTAACGGGTAACGGAGAATCAGGGTTCGATTCCGGAGAGGGAGCTTGAGAAACG
GCTACCACATCC
>HOIR5KG01BIJDP__(reversed) rank=0024621 x=504.5 y=267.5 length=444
CATGCATGTCTAAGTACATACTTTTACATGGTGAAACCGCGAATGGCTTATTAAATCAGT
TATGGTTCCTTAGATCGTACAATCCTACTTGGATAACTGTGGTAATTCTAGAGCTAATAC
ATGAAACTGACGCTCCGACCCTCTGGGAAAGAGCGCGTTTATTAGAACAAGACCAGTCGG
GGTTCTGCCCCGTACGATTGGTGATACTGGATAACTTTGTGCAGATCGCACGGCCTCGCG
CCGGCGACGTATCTTTCAAATGTCTGCCCTATCAACTGTCGATGGTACGTGATATGCCTA
CCATGGTTGTAACGGGTAACGGGGAATCAGGGTTCGATTCCGGAGAGGGAGCATGAGAAA
CGGCTACCACATCC
>HOIR5KG01BHKM9__(reversed) rank=0024854 x=493.5 y=307.0 length=444
CATGCATGTCTAAGTACATACTTTTACATGGTGAAACCGCGAATGGCTCATTAAATCAGT
TATGGTTCCTTAGATCGTACAATCCTACTTGGATAACTGTGGTAATTCTAGAGCTAATAC
ATGAAACTGACGCTCCGACCCTCTGGGAAAGAGCGCGTTTATTAGAACAAGACCAGTCGG
GGTTCTGCCCCGTACGATTGGTGATACTGGATAACTTTGTGCAGATCGCACGGCCTCGCG
CCGGCGACGTATCTTTCAAATGTCTGCCCTATCAACTGTCGATGGTACGTGATATGCCTA
CCATGGTTGTAACGGGTAACGGGGAATCAGGGTTCGATTCCGGAGAGGGAGCATGAGAAA
CGGCTACCACATCC
>HOIR5KG01AOJSO__(reversed) rank=0024881 x=162.0 y=1958.5 length=440
CATGCAAGTCTAAGTACGAGCTCTCGTACAGTGAAACTGCGAATGGCTCATTAAATCAGT
TATGGTTCATTTGATCGTACAGTTTACTTGGATAACTGTGGTAATTCTAGAGCTAATACA
TGCGAGAAGCGCCGACCTCGCGGGAGGCGTGCATTTATCAGACCAAAAACCGGCCGCGTC
TTCGGGCGCGTTCGCCTTGGTGACTCTGGATAACTTTGCGGATCGCACGGTCTAGCACCG
GCGACGGATCATTCAAGTGTCTGCCCTATCAACTTTCGTCGGTACGGTATTTGCCTACCG
AGGTTCTTACGGGTGACGGGGAATCAGGGTTCGATTCCGGAGAGGGAGCCTGAGAAACGG
CTACCACATCC
>HOIR5KG01BAN5R__(reversed) rank=0030091 x=414.0 y=1853.5 length=440
CATGCAAGTCTAAGTACGAGCTCTCGTACAGTGAAACTGCGAATGGCTCATTAAATCAGT
TATGGTTCATTTGATCGTACAGTTTACTTGGATAACTGTGGTAATTCTAGAGCTAATACA
TGCGAGAAGCGCCGACCTCGCGGGAGGCGTGCATTTATCAGACCAAAAACCGGCCGCGTC
TTCGGGCGCGTTCGCCTTGGTGACTCTGGATAACTTTGCGGATCGCACGGTCTAGCACCG
GCGACGGATCATTCAAGTGTCTGCCCTATCAACTTTCGTCGGTACGGTATTTGCCTACCG
AGGTTCTTACGGGTGACGGGGAATCAGGGTTCGATTCCGGAGAGGGAGCCTGAGAAACGG
CTACCACATCC
>HOIR5KG01AZIU3__(reversed) rank=0025673 x=287.0 y=1965.0 length=447
CATGCATGTCTAAGTACATACGTTTTACATGGTGAAACCGCGAATGGCTCATTAAATCAG
TTATGGTTCCTTAGATCGTACAATCCTACTTGGATAACTGTGGTAATTCTAGAGCTAATA
CATGAAACTGACGCTCCGACCCTCTGGGAAAGAGCGCGTTTATTAGAACAAGACCAGTCG
GGGTTCTGCCCCGTACGATTGGTGATACTGGATAACTTTGTGCAGATCGCACGGCCTCGC
GCCGGCGACGTATCTTTCAAATGTCTGCCCTATCAACTGTCGATGGTACGTGATATGCCT
ACCATGGTTGTAACGGGTAACGGGGAATCAGGGTTCGATTCCGGAGAGGGAGCATGAGAA
ACGGCTACCACATCC
>HOIR5KG01BWCL8__(reversed) rank=0025766 x=661.0 y=1614.0 length=441
CATGCAAGTCTAAGTACGAGCTCTCGTACAGTGAAACTGCGAATGGCTCATTAAATCAGT
TATGGTTCATTTGATCGTACAGTTTACTTGGATAACTGTGGTAATTCTAGAGCTAATACA
TGCGAGAAGCGCCGACCTCGCGGGAGGCGTGCATTTATCAGACCAAAAACCGGCCGCGTC
TTCGGGCGCGTTCGCCTTGGTGACTCTGGATAACTTTGCGGATCGCACGGTCTAGCACCG
GCGACGGATCATTCAAGTGTCTGCCCTATCAACTTTCGTCGGTACGGTATTTGCCTACCG
AGGTTCTTACGGGTGACGGGGAATCAGGGTTCGATTCCGGAGAGGGAGCCTGAGAAACGG
CTACCACATCC
>HOIR5KG01BH9SM__(reversed) rank=0027840 x=501.0 y=132.5 length=441
CATGCAAGTCTAAGTACGAGCTCTCGTACAGTGAAACTGCGAATGGCTCATTAAATCAGT
TATGGTTCATTTGATCGTACAGTTTACTTGGATAACTGTGGTAATTCTAGAGCTAATACA
TGCGAGAAGCGCCGACCTCGCGGGAGGCGTGCATTTATCAGACCAAAAACCGGCCGCGTC
TTCGGGCGCGTTCGCCTTGGTGACTCTGGATAACTTTGCGGATCGCACGGTCTAGCACCG
GCGACGGATCATTCAAGTGTCTGCCCTATCAACTTTCGTCGGTACGGTATTTGCCTACCG
AGGTTCTTACGGGTGACGGGGAATCAGGGTTCGATTCCGGAGAGGGAGCCTGAGAAACGG
CTACCACATCC
>HOIR5KG01BH1GC__(reversed) rank=0029524 x=498.0 y=1610.5 length=441
CATGCAAGTCTAAGTACGAGCTCTCGTACAGTGAAACTGCGAATGGCTCATTAAATCAGT
TATGGTTCATTTGATCGTACAGTTTACTTGGATAACTGTGGTAATTCTAGAGCTAATACA
TGCGAGAAGCGCCGACCTCGCGGGAGGCGTGCATTTATCAGACCAAAAACCGGCCGCGTC
TTCGGGCGCGTTCGCCTTGGTGACTCTGGATAACTTTGCGGATCGCACGGTCTAGCACCG
GCGACGGATCATTCAAGTGTCTGCCCTATCAACTTTCGTCGGTACGGTATTTGCCTACCG
AGGTTCTTACGGGTGACGGGGAATCAGGGTTCGATTCCGGAGAGGGAGCCTGAGAAACGG
CTACCACATCC
>HOIR5KG01A9FQB__(reversed) rank=0030059 x=400.0 y=1617.0 length=441
CATGCAAGTCTAAGTACGAGCTCTCGTACAGTGAAACTGCGAATGGCTCATTAAATCAGT
TATGGTTCATTTGATCGTACAGTTTACTTGGATAACTGTGGTAATTCTAGAGCTAATACA
TGCGAGAAGCGCCGACCTCGCGGGAGGCGTGCATTTATCAGACCAAAAACCGGCCGCGTC
TTCGGGCGCGTTCGCCTTGGTGACTCTGGATAACTTTGCGGATCGCACGGTCTAGCACCG
GCGACGGATCATTCAAGTGTCTGCCCTATCAACTTTCGTCGGTACGGTATTTGCCTACCG
AGGTTCTTACGGGTGACGGGGAATCAGGGTTCGATTCCGGAGAGGGAGCCTGAGAAACGG
CTACCACATCC
>HOIR5KG01ACUXX__(reversed) rank=0030221 x=29.0 y=1299.5 length=441
CATGCAAGTCTAAGTACGAGCTCTCGTACAGTGAAACTGCGAATGGCTCATTAAATCAGT
TATGGTTCATTTGATCGTACAGTTTACTTGGATAACTGTGGTAATTCTAGAGCTAATACA
TGCGAGAAGCGCCGACCTCGCGGGAGGCGTGCATTTATCAGACCAAAAACCGGCCGCGTC
TTCGGGCGCGTTCGCCTTGGTGACTCTGGATAACTTTGCGGATCGCACGGTCTAGCACCG
GCGACGGATCATTCAAGTGTCTGCCCTATCAACTTTCGTCGGTACGGTATTTGCCTACCG
AGGTTCTTACGGGTGACGGGGAATCAGGGTTCGATTCCGGAGAGGGAGCCTGAGAAACGG
CTACCACATCC
>HOIR5KG01BCB9Y__(reversed) rank=0032003 x=433.0 y=1940.5 length=441
CATGCAAGTCTAAGTACGAGCTCTCGTACAGTGAAACTGCGAATGGCTCATTAAATCAGT
TATGGTTCATTTGATCGTACAGTTTACTTGGATAACTGTGGTAATTCTAGAGCTAATACA
TGCGAGAAGCGCCGACCTCGCGGGAGGCGTGCATTTATCAGACCAAAAACCGGCCGCGTC
TTCGGGCGCGTTCGCCTTGGTGACTCTGGATAACTTTGCGGATCGCACGGTCTAGCACCG
GCGACGGATCATTCAAGTGTCTGCCCTATCAACTTTCGTCGGTACGGTATTTGCCTACCG
AGGTTCTTACGGGTGACGGGGAATCAGGGTTCGATTCCGGAGAGGGAGCCTGAGAAACGG
CTACCACATCC
>HOIR5KG01A67XA__(reversed) rank=0032428 x=375.5 y=588.5 length=441
CATGCAAGTCTAAGTACGAGCTCTCGTACAGTGAAACTGCGAATGGCTCATTAAATCAGT
TATGGTTCATTTGATCGTACAGTTTACTTGGATAACTGTGGTAATTCTAGAGCTAATACA
TGCGAGAAGCGCCGACCTCGCGGGAGGCGTGCATTTATCAGACCAAAAACCGGCCGCGTC
TTCGGGCGCGTTCGCCTTGGTGACTCTGGATAACTTTGCGGATCGCACGGTCTAGCACCG
GCGACGGATCATTCAAGTGTCTGCCCTATCAACTTTCGTCGGTACGGTATTTGCCTACCG
AGGTTCTTACGGGTGACGGGGAATCAGGGTTCGATTCCGGAGAGGGAGCCTGAGAAACGG
CTACCACATCC
>HOIR5KG01ADKL7__(reversed) rank=0032818 x=37.0 y=1805.5 length=441
CATGCAAGTCTAAGTACGAGCTCTCGTACAGTGAAACTGCGAATGGCTCATTAAATCAGT
TATGGTTCATTTGATCGTACAGTTTACTTGGATAACTGTGGTAATTCTAGAGCTAATACA
TGCGAGAAGCGCCGACCTCGCGGGAGGCGTGCATTTATCAGACCAAAAACCGGCCGCGTC
TTCGGGCGCGTTCGCCTTGGTGACTCTGGATAACTTTGCGGATCGCACGGTCTAGCACCG
GCGACGGATCATTCAAGTGTCTGCCCTATCAACTTTCGTCGGTACGGTATTTGCCTACCG
AGGTTCTTACGGGTGACGGGGAATCAGGGTTCGATTCCGGAGAGGGAGCCTGAGAAACGG
CTACCACATCC
>HOIR5KG01AUBMT__(reversed) rank=0032863 x=228.0 y=979.0 length=441
CATGCAAGTCTAAGTACGAGCTCTCGTACAGTGAAACTGCGAATGGCTCATTAAATCAGT
TATGGTTCATTTGATCGTACAGTTTACTTGGATAACTGTGGTAATTCTAGAGCTAATACA
TGCGAGAAGCGCCGACCTCGCGGGAGGCGTGCATTTATCAGACCAAAAACCGGCCGCGTC
[truncated: 1,886,831 more chars]
