# Supplementary material for: Evaluating Detection Limits of Next-Generation Sequencing for the Surveillance and Monitoring of International Marine Pests
Source: PLoS One. 2013 Sep 4;8(9):e73935. doi: 10.1371/journal.pone.0073935 (PMC3762713; doi:10.1371/journal.pone.0073935)
Supplement: DNA S3 — Pyrosequencing reads for treatments 1–6 (fasta format). (ZIP) [file pone.0073935.s007.zip › Treatment_T5.fasta]

>HOIR5KG01AA2UF__(reversed) rank=0000049 x=9.0 y=149.0 length=440
CAAAGATTAAGCCATGCATGTCCAAGTACAAGCTTTCAAAAGCGAAACTGCGGATGGCTC
ATTAAATCAGTTATGGTTCCTTGGAGCGCATCCCCTTACATGGATAACTGTGGTAATTCT
AGAGCTAATACATGCAATCAAGCGCCGACCTTACGGGAGGCGTGCTCTTATTAGGAACAA
GACCAACCCGGGTCCGCCCGGCTCCGTTGGTGAACTCTGGATAACCTGGCCGATCGCACG
GTCTCTGCACCGGCGACGGATCCTTCGAATGTCTGCCCTATCAACTTTCGATGGTACGTT
ATGCGCCTACCATGGTCGTAACGGGTAACGGAGAATCAGGGTTCGATTCCGGAGAGGGAG
CTTGAGAACGGCTACCACATCC
>HOIR5KG01BZCBO__(reversed) rank=0000052 x=695.0 y=1938.0 length=442
CAAAGATTAAGCCATGCATGTCTAAGTACATACTTTTACATGGTGAAACCGCGAATGGCT
CATTAAATCAGTTATGGTTCCTTAGATCGTACAATCCTACTTGGATAACTGTGGTAATTC
TAGAGCTAATACATGAAAAAGGTCTCCGACCTGACGGAAAGAGAGCGTTTATTACAACAA
GACCAGTCGGGGTCGCAAGGCCCCGTCATATTGGTGAAACTGAATAACTTTGTGCAGATC
GCACGGCCTCGCGCCGGCGACAAATCTTTCAAATGTCTGCCCTATCAACTGACGATGGTA
CGTGATATGCCTACCATGGTTGTAACGGGTAACGGAGAATCAGGGTTCGATTCCGGAGAG
GGAGCATGAGAACGGCTACCACATC
>HOIR5KG01AC961__(reversed) rank=0000058 x=34.0 y=587.0 length=441
CAAAGATTAAGCCATGCATGTCCAAGTACAAGCTTTCAAAAGCGAAACTGCGGATGGCTC
ATTAAATCAGTTATGGTTCCTTGGAGCGCATCCCCTTACATGGATAACTGTGGTAATTCT
AGAGCTAATACATGCAATCAAGCGCCGACCTTACGGGAGGCGTGCTCTTATTAGGAACAA
GACCAACCCGGGTCCGCCCGGCTCCGTTGGTGAACTCTGGATAACCTGGCCGATCGCACG
GTCTCTGCACCGGCGACGGATCCTTCGAATGTCTGCCCTATCAACTTTCGATGGTACGTT
ATGCGCCTACCATGGTCGTAACGGGTAACGGAGAATCAGGGTTCGATTCCGGAGAGGGAG
CTTGAGAAACGGCTACCACATCC
>HOIR5KG01AA7CS__(reversed) rank=0000059 x=10.0 y=1898.5 length=444
ACAAAGATTAAGCCATGCATGTCCAAGTACAAGACTTTCAAAAGCGAAACTGCGGATGGC
TCATTAAATCAGTTATGGTTCCTTGGAGCGCCATCCCCTTACATGGATAACTGTGGTAAT
TCTAGAGCTAATACATGCAATCAAGCGCCGACCTTACGGGAGGCGTGCTCTTATTAGGAA
CAAGACCAACCCGGGTCCGCCCGGCTCCGTTGGTGAACTCTGGATAACCTGGCCGATCGC
ACGGTCTCTGCACCGGCGACGGATCCTTCGAATGTCTGCCCTATCAACTTTCGATGGTAC
GTTATGCGCCTACCATGGTCGTAACGGGTAACGGAGAATCAGGGTTCGATTCCGGAGAGG
GAGCTTGAGAAACGGCTACCACATCC
>HOIR5KG01APR08__(reversed) rank=0000064 x=176.5 y=1946.0 length=441
CAAAGATTAAGCCATGCATGTCCAAGTACAAGCTTTCAAAAGCGAAACTGCGGATGGCTC
ATTAAATCAGTTATGGTTCCTTGGAGCGCATCCCCTTACATGGATAACTGTGGTAATTCT
AGAGCTAATACATGCAATCAAGCGCCGACCTTACGGGAGGCGTGCTCTTATTAGGAACAA
GACCAACCCGGGTCCGCCCGGCTCCGTTGGTGAACTCTGGATAACCTGGCCGATCGCACG
GTCTCTGCACCGGCGACGGATCCTTCGAATGTCTGCCCTATCAACTTTCGATGGTACGTT
ATGCGCCTACCATGGTCGTAACGGGTAACGGAGAATCAGGGTTCGATTCCGGAGAGGGAG
CTTGAGAAACGGCTACCACATCC
>HOIR5KG01AF6Q2__(reversed) rank=0000077 x=67.0 y=924.0 length=441
CAAAGATTAAGCCATGCATGTCCAAGTACAAGCTTTCAAAAGCGAAACTGCGGATGGCTC
ATTAAATCAGTTATGGTTCCTTGGAGCGCATCCCCTTACATGGATAACTGTGGTAATTCT
AGAGCTAATACATGCAATCAAGCGCCGACCTTACGGGAGGCGTGCTCTTATTAGGAACAA
GACCAACCCGGGTCCGCCCGGCTCCGTTGGTGAACTCTGGATAACCTGGCCGATCGCACG
GTCTCTGCACCGGCGACGGATCCTTCGAATGTCTGCCCTATCAACTTTCGATGGTACGTT
ATGCGCCTACCATGGTCGTAACGGGTAACGGAGAATCAGGGTTCGATTCCGGAGAGGGAG
CTTGAGAAACGGCTACCACATCC
>HOIR5KG01A1JIQ__(reversed) rank=0000080 x=310.0 y=1920.5 length=441
CAAAGATTAAGCCATGCATGTCCAAGTACAAGCTTTCAAAAGCGAAACTGCGGATGGCTC
ATTAAATCAGTTATGGTTCCTTGGAGCGCATCCCCTTACATGGATAACTGTGGTAATTCT
AGAGCTAATACATGCAATCAAGCGCCGACCTTACGGGAGGCGTGCTCTTATTAGGAACAA
GACCAACCCGGGTCCGCCCGGCTCCGTTGGTGAACTCTGGATAACCTGGCCGATCGCACG
GTCTCTGCACCGGCGACGGATCCTTCGAATGTCTGCCCTATCAACTTTCGATGGTACGTT
ATGCGCCTACCATGGTCGTAACGGGTAACGGAGAATCAGGGTTCGATTCCGGAGAGGGAG
CTTGAGAAACGGCTACCACATCC
>HOIR5KG01APIHQ__(reversed) rank=0000093 x=173.0 y=1868.0 length=441
CAAAGATTAAGCCATGCATGTCCAAGTACAAGCTTTCAAAAGCGAAACTGCGGATGGCTC
ATTAAATCAGTTATGGTTCCTTGGAGCGCATCCCCTTACATGGATAACTGTGGTAATTCT
AGAGCTAATACATGCAATCAAGCGCCGACCTTACGGGAGGCGTGCTCTTATTAGGAACAA
GACCAACCCGGGTCCGCCCGGCTCCGTTGGTGAACTCTGGATAACCTGGCCGATCGCACG
GTCTCTGCACCGGCGACGGATCCTTCGAATGTCTGCCCTATCAACTTTCGATGGTACGTT
ATGCGCCTACCATGGTCGTAACGGGTAACGGAGAATCAGGGTTCGATTCCGGAGAGGGAG
CTTGAGAAACGGCTACCACATCC
>HOIR5KG01ATMUK__(reversed) rank=0000104 x=220.0 y=1626.0 length=441
CAAAGATTAAGCCATGCATGTCCAAGTACAAGCTTTCAAAAGCGAAACTGCGGATGGCTC
ATTAAATCAGTTATGGTTCCTTGGAGCGCATCCCCTTACATGGATAACTGTGGTAATTCT
AGAGCTAATACATGCAATCAAGCGCCGACCTTACGGGAGGCGTGCTCTTATTAGGAACAA
GACCAACCCGGGTCCGCCCGGCTCCGTTGGTGAACTCTGGATAACCTGGCCGATCGCACG
GTCTCTGCACCGGCGACGGATCCTTCGAATGTCTGCCCTATCAACTTTCGATGGTACGTT
ATGCGCCTACCATGGTCGTAACGGGTAACGGAGAATCAGGGTTCGATTCCGGAGAGGGAG
CTTGAGAAACGGCTACCACATCC
>HOIR5KG01AMHQA__(reversed) rank=0000118 x=139.5 y=176.0 length=441
CAAAGATTAAGCCATGCATGTCCAAGTACAAGCTTTCAAAAGCGAAACTGCGGATGGCTC
ATTAAATCAGTTATGGTTCCTTGGAGCGCATCCCCTTACATGGATAACTGTGGTAATTCT
AGAGCTAATACATGCAATCAAGCGCCGACCTTACGGGAGGCGTGCTCTTATTAGGAACAA
GACCAACCCGGGTCCGCCCGGCTCCGTTGGTGAACTCTGGATAACCTGGCCGATCGCACG
GTCTCTGCACCGGCGACGGATCCTTCGAATGTCTGCCCTATCAACTTTCGATGGTACGTT
ATGCGCCTACCATGGTCGTAACGGGTAACGGAGAATCAGGGTTCGATTCCGGAGAGGGAG
CTTGAGAAACGGCTACCACATCC
>HOIR5KG01AUIOY__(reversed) rank=0000122 x=230.5 y=1936.0 length=441
CAAAGATTAAGCCATGCATGTCCAAGTACAAGCTTTCAAAAGCGAAACTGCGGATGGCTC
ATTAAATCAGTTATGGTTCCTTGGAGCGCATCCCCTTACATGGATAACTGTGGTAATTCT
AGAGCTAATACATGCAATCAAGCGCCGACCTTACGGGAGGCGTGCTCTTATTAGGAACAA
GACCAACCCGGGTCCGCCCGGCTCCGTTGGTGAACTCTGGATAACCTGGCCGATCGCACG
GTCTCTGCACCGGCGACGGATCCTTCGAATGTCTGCCCTATCAACTTTCGATGGTACGTT
ATGCGCCTACCATGGTCGTAACGGGTAACGGAGAATCAGGGTTCGATTCCGGAGAGGGAG
CTTGAGAAACGGCTACCACATCC
>HOIR5KG01AQZ8V__(reversed) rank=0000127 x=190.0 y=1901.0 length=441
CAAAGATTAAGCCATGCATGTCCAAGTACAAGCTTTCAAAAGCGAAACTGCGGATGGCTC
ATTAAATCAGTTATGGTTCCTTGGAGCGCATCCCCTTACATGGATAACTGTGGTAATTCT
AGAGCTAATACATGCAATCAAGCGCCGACCTTACGGGAGGCGTGCTCTTATTAGGAACAA
GACCAACCCGGGTCCGCCCGGCTCCGTTGGTGAACTCTGGATAACCTGGCCGATCGCACG
GTCTCTGCACCGGCGACGGATCCTTCGAATGTCTGCCCTATCAACTTTCGATGGTACGTT
ATGCGCCTACCATGGTCGTAACGGGTAACGGAGAATCAGGGTTCGATTCCGGAGAGGGAG
CTTGAGAAACGGCTACCACATCC
>HOIR5KG01AELXT__(reversed) rank=0000128 x=49.0 y=1023.0 length=440
CAAAGATTAAGCCATGCATGTCCAAGTACAAGCTTTCAAAAGCGAAACTGCGGATGGCTC
ATTAAATCAGTTATGGTTCCTTGGAGCGCATCCCCTTACATGGATAACTGTGGTAATTCT
AGAGCTAATACATGCAATCAAGCGCCGACCTTACGGGAGGCGTGCTCTTATTAGGAACAA
GACCAACCCGGGTCCGCCCGGCTCCGTTGGTGAACTCTGGATAACCTGGCCGATCGCACG
GTCTCTGCACCGGCGACGGATCCTTCGAATGTCTGCCCTATCAACTTTCGATGGTACGTT
ATGCGCCTACCATGGTCGTAACGGGTAACGGAGAATCAGGGTTCGATTCCGGAGAGGGAG
CTTGAGAACGGCTACCACATCC
>HOIR5KG01AT2WS__(reversed) rank=0000148 x=225.0 y=1962.0 length=445
CAAAGATTAAGCCATGCATGTCTAAGTACATACTTTTACATGGTGAAACCGCGAATGGCT
CATTAAATCAGTTATGGTTCCTTAGATCGTACAATCCTACTTGGATAACTGTGGTAATTC
TAGAGCTAATACATGAAAAAGGTCTCCGACCTGACGGAAAGAGAGCGTTTATTACAACAA
GACCAGTCGGGGTCGCAAGGCCCCGTCATATTGGTGAAACTGAATAACTTTGTGCAGATC
GCACGGCCTCGCGCCGGCGACAAATCTTTCAAATGTCTGCCCTATCAACTGACGATGGTA
CGTGATATGCCTACCATGGTTGTAACGGGTAACGGAGAATCAGGGTTCGATTCCGGAGAG
GGAGCATGAGAAACGGCTACCACATCC
>HOIR5KG01A21AV__(reversed) rank=0000151 x=327.0 y=1989.0 length=444
CAAAGATTAAGCCATGCATGTCTAAGTACATACTTTTACATGGTGAAACCGCGAATGGCT
CATTAAATCAGTTATGGTTCCTTAGATCGTACAATCCTACTTGGATAACTGTGGTAATTC
TAGAGCTAATACATGAAACTGACGCTCCGACCCTCTGGGAAAGAGCGCGTTTATTAGAAC
AAGACCAGTCGGGGTTCTGCCCCGTACGATTGGTGATACTGGATAACTTTGTGCAGATCG
CACGGCCTCGCGCCGGCGACGTATCTTTCAAATGTCTGCCCTATCAACTGTCGATGGTAC
GTGATATGCCTACCATGGTTGTAACGGGTAACGGGGAATCAGGGTTCGATTCCGGAGAGG
GAGCATGAGAAACGGCTACCACATCC
>HOIR5KG01ADT2R__(reversed) rank=0000165 x=40.0 y=1777.0 length=444
CAAAGATTAAGCCATGCATGTCTAAGTACATACTTTTACATGGTGAAACCGCGAATGGCT
CATTAAATCAGTTATGGTTCCTTAGATCGTACAATCCTACTTGGATAACTGTGGTAATTC
TAGAGCTAATACATGAAACTGACGCTCCGACCCTCTGGGAAAGAGCGCGTTTATTAGAAC
AAGACCAGTCGGGGTTCTGCCCCGTACGATTGGTGATACTGGATAACTTTGTGCAGATCG
CACGGCCTCGCGCCGGCGACGTATCTTTCAAATGTCTGCCCTATCAACTGTCGATGGTAC
GTGATATGCCTACCATGGTTGTAACGGGTAACGGGGAATCAGGGTTCGATTCCGGAGAGG
GAGCATGAGAAACGGCTACCACATCC
>HOIR5KG01AHLC7__(reversed) rank=0000190 x=83.0 y=985.5 length=441
CAAAGATTAAGCCATGCATGTCCAAGTACAAGCTTTCAAAAGCGAAACTGCGGATGGCTC
ATTAAATCAGTTATGGTTCCTTGGAGCGCATCCCCTTACATGGATAACTGTGGTAATTCT
AGAGCTAATACATGCAATCAAGCGCCGACCTTACGGGAGGCGTGCTCTTATTAGGAACAA
GACCAACCCGGGTCCGCCCGGCTCCGTTGGTGAACTCTGGATAACCTGGCCGATCGCACG
GTCTCTGCACCGGCGACGGATCCTTCGAATGTCTGCCCTATCAACTTTCGATGGTACGTT
ATGCGCCTACCATGGTCGTAACGGGTAACGGAGAATCAGGGTTCGATTCCGGAGAGGGAG
CTTGAGAAACGGCTACCACATCC
>HOIR5KG01ABI54__(reversed) rank=0000191 x=14.5 y=826.0 length=444
CAAAGATTAAGCCATGCATGTCTAAGTACATACTTTTACATGGTGAAACCGCGAATGGCT
CATTAAATCAGTTATGGTTCCTTAGATCGTACAATCCTACTTGGATAACTGTGGTAATTC
TAGAGCTAATACATGAAACTGACGCTCCGACCCTCTGGGAAAGAGCGCGTTTATTAGAAC
AAGACCAGTCGGGGTTCTGCCCCGTACGATTGGTGATACTGGATAACTTTGTGCAGATCG
CACGGCCTCGCGCCGGCGACGTATCTTTCAAATGTCTGCCCTATCAACTGTCGATGGTAC
GTGATATGCCTACCATGGTTGTAACGGGTAACGGGGAATCAGGGTTCGATTCCGGAGAGG
GAGCATGAGAAACGGCTACCACATCC
>HOIR5KG01AG5P2__(reversed) rank=0000194 x=78.0 y=1192.0 length=444
CAAAGATTAAGCCATGCATGTCTAAGTACATACTTTTACATGGTGAAACCGCGAATGGCT
CATTAAATCAGTTATGGTTCCTTAGATCGTACAATCCTACTTGGATAACTGTGGTAATTC
TAGAGCTAATACATGAAACTGACGCTCCGACCCTCTGGGAAAGAGCGCGTTTATTAGAAC
AAGACCAGTCGGGGTTCTGCCCCGTACGATTGGTGATACTGGATAACTTTGTGCAGATCG
CACGGCCTCGCGCCGGCGACGTATCTTTCAAATGTCTGCCCTATCAACTGTCGATGGTAC
GTGATATGCCTACCATGGTTGTAACGGGTAACGGGGAATCAGGGTTCGATTCCGGAGAGG
GAGCATGAGAAACGGCTACCACATCC
>HOIR5KG01AC1PX__(reversed) rank=0000204 x=31.0 y=1891.0 length=441
CAAAGATTAAGCCATGCAAGTCTAAGTACGAGCTCTCGTACAGTGAAACTGCGAATGGCT
CATTAAATCAGTTATGGTTCATTTGATCGTACAGTTTACTTGGATAACTGTGGTAATTCT
AGAGCTAATACATGCGAGAAGCGCCGACCTCGCGGGAGGCGTGCATTTATCAGACCAAAA
ACCGGCCGCGTCTTCGGGCGCGTTCGCCTTGGTGACTCTGGATAACTTTGCGGATCGCAC
GGTCTAGCACCGGCGACGGATCATTCAAGTGTCTGCCCTATCAACTTTCGTCGGTACGGT
ATTTGCCTACCGAGGTTCTTACGGGTGACGGGGAATCAGGGTTCGATTCCGGAGAGGGAG
CCTGAGAAACGGCTACCACATCC
>HOIR5KG01AI8WQ__(reversed) rank=0000219 x=102.5 y=328.0 length=443
CAAAGATTAAGCCATGCATGTCTAAGTACATACCTTAACACGGTGAAACTGCGAATGGCT
CATTAAATCATATGTTATTTCTTAGATCGTACAATCCTACTTGGATAACTGTGGTAATTC
TAGAGCTAATACATGCATCAAAGCTCCGACCTCCGGGGAAGAGCGCTTTTATTAGACCAA
AACCAATCGTCCTCTCGGGGGCGTCCCGTTGGTGACTCTGAATAACTTTAAGCTGATCGC
ATGGCCTCGTGCCGGCGACGTATCTTTCAAGTGTATGCCCTATCAATTGTCGAAGGTAAG
TGACTTGCTTACCTTGATGATAACGGGTAGCGGGGAATCAGGGTTCGATTCCGGAGAGGG
AGCATGAGAAACGGCTACCACATCC
>HOIR5KG01A3G3I__(reversed) rank=0000220 x=332.0 y=1980.0 length=441
CAAAGATTAAGCCATGCAAGTCTAAGTACGAGCTCTCGTACAGTGAAACTGCGAATGGCT
CATTAAATTAGTTATGGTTCATTTGATCGTACAGTTTACTTGGATAACTGTGGTAATTCT
AGAGCTAATACATGCGAGAAGCGCCGACCTCGCGGGAGGCGTGCATTTATCAGACCAAAA
ACCGGCCGCGTCTTCGGGCGCGTTCGCCTTGGTGACTCTGGATAACTTTGCGGATCGCAC
GGTCTAGCACCGGCGACGGATCATTCAAGTGTCTGCCCTATCAACTTTCGTCGGTACGGT
ATTTGCCTACCGAGGTTCTTACGGGTGACGGGGAATCAGGGTTCGATTCCGGAGAGGGAG
CCTGAGAAACGGCTACCACATCC
>HOIR5KG01AF23H__(reversed) rank=0000230 x=66.0 y=283.0 length=448
CAAAGATTAAGCCATGCATGTCTAAGTACACGCCTTAACACGGCTAAACTGCGAATGGCT
CATTAAATCAGTTATGGTTCCTTAGATCGTACAATCCTACTTGGATAACTGTGGCAATTC
TAGAGCTAATACATGCAACACAGCTCCGACCTCACGGGAAGAGCGCTTTTGTTAGCCCAA
AACCAACGCGTCGCCTTCGGGCGGCGCTCACTGTGGTGACTCTGGACAACTTTGTGCCGA
TCGCACGGCCCTAGCGCCGGCGACGTATCTTTCAAGTGTCTGCCCTATCAACTTTCGATG
GTACGTGCTATGCCTACCATGGTGATAACGGGTAACGGGGAATCAGGGTTCGATTCCGGA
GAGGGAGCATGAGATACGGCTACCACATCC
>HOIR5KG01A4KX9__(reversed) rank=0000235 x=345.0 y=383.0 length=441
CAAAGATTAAGCCATGCATGTCCAAGTACAAGCTTTCAAAAGCGAAACTGCGGATGGCTC
ATTAAATCAGTTATGGTTCCTTGGAGCGCATCCCCTTACATGGATAACTGTGGTAATTCT
AGAGCTAATACATGCAATCAAGCGCCGACCTTACGGGAGGCGTGCTCTTATTAGGAACAA
GACCAACCCGGGTCCGCCCGGCTCCGTTGGTGAACTCTGGATAACCTGGCCGATCGCACG
GTCTCTGCACCGGCGACGGATCCTTCGAATGTCTGCCCTATCAACTTTCGATGGTACGTT
ATGCGCCTACCATGGTCGTAACGGGTAACGGAGAATCAGGGTTCGATTCCGGAGAGGGAG
CTTGAGAAACGGCTACCACATCC
>HOIR5KG01BG81J__(reversed) rank=0000236 x=489.5 y=1653.0 length=441
CAAAGATTAAGCCATGCATGTCCAAGTACAAGCTTTCAAAAGCGAAACTGCGGATGGCTC
ATTAAATCAGTTATGGTTCCTTGGAGCGCATCCCCTTACATGGATAACTGTGGTAATTCT
AGAGCTAATACATGCAATCAAGCGCCGACCTTACGGGAGGCGTGCTCTTATTAGGAACAA
GACCAACCCGGGTCCGCCCGGCTCCGTTGGTGAACTCTGGATAACCTGGCCGATCGCACG
GTCTCTGCACCGGCGACGGATCCTTCGAATGTCTGCCCTATCAACTTTCGATGGTACGTT
ATGCGCCTACCATGGTCGTAACGGGTAACGGAGAATCAGGGTTCGATTCCGGAGAGGGAG
CTTGAGAAACGGCTACCACATCC
>HOIR5KG01AHO8D__(reversed) rank=0000239 x=84.0 y=1899.0 length=441
CAAAGATTAAGCCATGCATGTCCAAGTACAAGCTTTCAAAAGCGAAACTGCGGATGGCTC
ATTAAATCAGTTATGGTTCCTTGGAGCGCATCCCCTTACATGGATAACTGTGGTAATTCT
AGAGCTAATACATGCAATCAAGCGCCGACCTTACGGGAGGCGTGCTCTTATTAGGAACAA
GACCAACCCGGGTCCGCCCGGCTCCGTTGGTGAACTCTGGATAACCTGGCCGATCGCACG
GTCTCTGCACCGGCGACGGATCCTTCGAATGTCTGCCCTATCAACTTTCGATGGTACGTT
ATGCGCCTACCATGGTCGTAACGGGTAACGGAGAATCAGGGTTCGATTCCGGAGAGGGAG
CTTGAGAAACGGCTACCACATCC
>HOIR5KG01ANQYM__(reversed) rank=0000240 x=153.0 y=1452.5 length=441
CAAAGATTAAGCCATGCATGTCCAAGTACAAGCTTTCAAAAGCGAAACTGCGGATGGCTC
ATTAAATCAGTTATGGTTCCTTGGAGCGCATCCCCTTACATGGATAACTGTGGTAATTCT
AGAGCTAATACATGCAATCAAGCGCCGACCTTACGGGAGGCGTGCTCTTATTAGGAACAA
GACCAACCCGGGTCCGCCCGGCTCCGTTGGTGAACTCTGGATAACCTGGCCGATCGCACG
GTCTCTGCACCGGCGACGGATCCTTCGAATGTCTGCCCTATCAACTTTCGATGGTACGTT
ATGCGCCTACCATGGTCGTAACGGGTAACGGAGAATCAGGGTTCGATTCCGGAGAGGGAG
CTTGAGAAACGGCTACCACATCC
>HOIR5KG01AOGN2__(reversed) rank=0000271 x=161.0 y=2000.0 length=441
CAAAGATTAAGCCATGCATGTCCAAGTACAAGCTTTCAAAAGCGAAACTGCGGATGGCTC
ATTAAATCAGTTATGGTTCCTTGGAGCGCATCCCCTTACATGGATAACTGTGGTAATTCT
AGAGCTAATACATGCAATCAAGCGCCGACCTTACGGGAGGCGTGCTCTTATTAGGAACAA
GACCAACCCGGGTCCGCCCGGCTCCGTTGGTGAACTCTGGATAACCTGGCCGATCGCACG
GTCTCTGCACCGGCGACGGATCCTTCGAATGTCTGCCCTATCAACTTTCGATGGTACGTT
ATGCGCCTACCATGGTCGTAACGGGTAACGGAGAATCAGGGTTCGATTCCGGAGAGGGAG
CTTGAGAAACGGCTACCACATCC
>HOIR5KG01AD5UT__(reversed) rank=0000272 x=44.0 y=659.0 length=441
CAAAGATTAAGCCATGCAAGTCTAAGTACGAGCTCTCGTACAGTGAAACTGCGAATGGCT
CATTAAATCAGTTATGGTTCATTTGATCGTACAGTTTACTTGGATAACTGTGGTAATTCT
AGAGCTAATACATGCGAGAAGCGCCGACCTCGCGGGAGGCGTGCATTTATCAGACCAAAA
ACCGGCCGCGTCTTCGGGCGCGTTCGCCTTGGTGACTCTGGATAACTTTGCGGATCGCAC
GGTCTAGCACCGGCGACGGATCATTCAAGTGTCTGCCCTATCAACTTTCGTCGGTACGGT
ATTTGCCTACCGAGGTTCTTACGGGTGACGGGGAATCAGGGTTCGATTCCGGAGAGGGAG
CCTGAGAAACGGCTACCACATCC
>HOIR5KG01AN3W7__(reversed) rank=0000284 x=157.0 y=1865.0 length=441
CAAAGATTAAGCCATGCATGTCCAAGTACAAGCTTTCAAAAGCGAAACTGCGGATGGCTC
ATTAAATCAGTTATGGTTCCTTGGAGCGCATCCCCTTACATGGATAACTGTGGTAATTCT
AGAGCTAATACATGCAATCAAGCGCCGACCTTACGGGAGGCGTGCTCTTATTAGGAACAA
GACCAACCCGGGTCCGCCCGGCTCCGTTGGTGAACTCTGGATAACCTGGCCGATCGCACG
GTCTCTGCACCGGCGACGGATCCTTCGAATGTCTGCCCTATCAACTTTCGATGGTACGTT
ATGCGCCTACCATGGTCGTAACGGGTAACGGAGAATCAGGGTTCGATTCCGGAGAGGGAG
CTTGAGAAACGGCTACCACATCC
>HOIR5KG01AUCEN__(reversed) rank=0000288 x=228.0 y=1981.0 length=444
CAAAGATTAAGCCATGCATGTCTAAGTACATACTTTTACATGGTGAAACCGCGAATGGCT
CATTAAATCAGTTATGGTTCCTTAGATCGTACAATCCTACTTGGATAACTGTGGTAATTC
TAGAGCTAATACATGAAACTGACGCTCCGACCCTCTGGGAAAGAGCGCGTTTATTAGAAC
AAGACCAGTCGGGGTTCTGCCCCGTACGATTGGTGATACTGGATAACTTTGTGCAGATCG
CACGGCCTCGCGCCGGCGACGTATCTTTCAAATGTCTGCCCTATCAACTGTCGATGGTAC
GTGATATGCCTACCATGGTTGTAACGGGTAACGGGGAATCAGGGTTCGATTCCGGAGAGG
GAGCATGAGAAACGGCTACCACATCC
>HOIR5KG01AIPQK__(reversed) rank=0000306 x=96.0 y=58.0 length=444
CAAAGATTAAGCCATGCATGTCTAAGTACATACTTTTACATGGTGAAACCGCGAATGGCT
CATTAAATCAGTTATGGTTCCTTAGATCGTACAATCCTACTTGGATAACTGTGGTAATTC
TAGAGCTAATACATGAAACTGACGCTCCGACCCTCTGGGAAAGAGCGCGTTTATTAGAAC
AAGACCAGTCGGGGTTCTGCCCCGTACGATTGGTGATACTGGATAACTTTGTGCAGATCG
CACGGCCTCGCGCCGGCGACGTATCTTTCAAATGTCTGCCCTATCAACTGTCGATGGTAC
GTGATATGCCTACCATGGTTGTAACGGGTAACGGGGAATCAGGGTTCGATTCCGGAGAGG
GAGCATGAGAAACGGCTACCACATCC
>HOIR5KG01BKH3U__(reversed) rank=0000321 x=526.5 y=1816.0 length=448
CAAAGATTAAGCCATGCATGTCTAAGTACACGCCTTAACACGACTAAACTGCGAATGGCT
CATTAAATCAGTTATGGTTCCTTAGATCGTACAATCCTACTTGGATAACTGTGGCAATTC
TAGAGCTAATACATGCAACACAGCTCCGACCTCACGGGAAGAGCGCTTTTGTTAGCCCAA
AACCAACGCGTCGCCTTCGGGCGGCGCTCACTGTGGTGACTCTGGACAACTTTGTGCCGA
TCGCACGGCCCTAGCGCCGGCGACGTATCTTTCAAGTGTCTGCCCTATCAACTTTCGATG
GTACGTGCTATGCCTACCATGGTGATAACGGGTAACGGGGAATCAGGGTTCGATTCCGGA
GAGGGAGCATGAGATACGGCTACCACATCC
>HOIR5KG01AJONF__(reversed) rank=0000323 x=107.0 y=249.0 length=441
CAAAGATTAAGCCATGCATGTCCAAGTACAAGCTTTCAAAAGCGAAACTGCGGATGGCTC
ATTAAATCAGTTATGGTTCCTTGGAGCGCATCCCCTTACATGGATAACTGTGGTAATTCT
AGAGCTAATACATGCAATCAAGCGCCGACCTTACGGGAGGCGTGCTCTTATTAGGAACAA
GACCAACCCGGGTCCGCCCGGCTCCGTTGGTGAACTCTGGATAACCTGGCCGATCGCACG
GTCTCTGCACCGGCGACGGATCCTTCGAATGTCTGCCCTATCAACTTTCGATGGTACGTT
ATGCGCCTACCATGGTCGTAACGGGTAACGGAGAATCAGGGTTCGATTCCGGAGAGGGAG
CTTGAGAAACGGCTACCACATCC
>HOIR5KG01AND0I__(reversed) rank=0000332 x=149.0 y=1056.0 length=441
CAAAGATTAAGCCATGCAAGTCTAAGTACGAGCTCTCGTACAGTGAAACTGCGAATGGCT
CATTAAATCAGTTATGGTTCATTTGATCGTACAGTTTACTTGGATAACTGTGGTAATTCT
AGAGCTAATACATGCGAGAAGCGCCGACCTCGCGGGAGGCGTGCATTTATCAGACCAAAA
ACCGGCCGCGTCTTCGGGCGCGTTCGCCTTGGTGACTCTGGATAACTTTGCGGATCGCAC
GGTCTAGCACCGGCGACGGATCATTCAAGTGTCTGCCCTATCAACTTTCGTCGGTACGGT
ATTTGCCTACCGAGGTTCTTACGGGTGACGGGGAATCAGGGTTCGATTCCGGAGAGGGAG
CCTGAGAAACGGCTACCACATCC
>HOIR5KG01AP94M__(reversed) rank=0000342 x=182.0 y=820.0 length=442
CAAAGATTAAGCCATGCATGTCTAAGTACATACCTTAACACGGTGAAACTGCGAATGGCT
CATTAAATCATATGTTATTTCTTAGATCGTACAATCCTACTTGGATAACTGTGGTAATTC
TAGAGCTAATACATGCATCAAAGCTCCGACCTCCGGGGAAGAGCGCTTTTATTAGACCAA
AACCAATCGTCCTCTCGGGGGCGTCCCGTTGGTGACTCTGAATAACTTTAAGCTGATCGC
ATGGCCTCGTGCCGGCGACGTATCTTTCAAGTGTATGCCCTATCAATTGTCGAAGGTAAG
TGACTTGCTTACCTTGATGATAACGGGTAGCGGGGAATCAGGGTTCGATTCCGGAGAGGG
AGCATGAGAACGGCTACCACATCC
>HOIR5KG01AO8QU__(reversed) rank=0000361 x=170.5 y=1524.0 length=441
CAAAGATTAAGCCATGCATGTCCAAGTACAAGCTTTCAAAAGCGAAACTGCGGATGGCTC
ATTAAATCAGTTATGGTTCCTTGGAGCGCATCCCCTTACATGGATAACTGTGGTAATTCT
AGAGCTAATACATGCAATCAAGCGCCGACCTTACGGGAGGCGTGCTCTTATTAGGAACAA
GACCAACCCGGGTCCGCCCGGCTCCGTTGGTGAACTCTGGATAACCTGGCCGATCGCACG
GTCTCTGCACCGGCGACGGATCCTTCGAATGTCTGCCCTATCAACTTTCGATGGTACGTT
ATGCGCCTACCATGGTCGTAACGGGTAACGGAGAATCAGGGTTCGATTCCGGAGAGGGAG
CTTGAGAAACGGCTACCACATCC
>HOIR5KG01ALTTW__(reversed) rank=0000369 x=131.0 y=1970.5 length=441
CAAAGATTAAGCCATGCATGTCCAAGTACAAGCTTTCAAAAGCGAAACTGCGGATGGCTC
ATTAAATCAGTTATGGTTCCTTGGAGCGCATCCCCTTACATGGATAACTGTGGTAATTCT
AGAGCTAATACATGCAATCAAGCGCCGACCTTACGGGAGGCGTGCTCTTATTAGGAACAA
GACCAACCCGGGTCCGCCCGGCTCCGTTGGTGAACTCTGGATAACCTGGCCGATCGCACG
GTCTCTGCACCGGCGACGGATCCTTCGAATGTCTGCCCTATCAACTTTCGATGGTACGTT
ATGCGCCTACCATGGTCGTAACGGGTAACGGAGAATCAGGGTTCGATTCCGGAGAGGGAG
CTTGAGAAACGGCTACCACATCC
>HOIR5KG01A8WX7__(reversed) rank=0000374 x=394.0 y=1853.0 length=441
CAAAGATTAAGCCATGCATGTCCAAGTACAAGCTTTCAAAAGCGAAACTGCGGATGGCTC
ATTAAATCAGTTATGGTTCCTTGGAGCGCATCCCCTTACATGGATAACTGTGGTAATTCT
AGAGCTAATACATGCAATCAAGCGCCGACCTTACGGGAGGCGTGCTCTTATTAGGAACAA
GACCAACCCGGGTCCGCCCGGCTCCGTTGGTGAACTCTGGATAACCTGGCCGATCGCACG
GTCTCTGCACCGGCGACGGATCCTTCGAATGTCTGCCCTATCAACTTTCGATGGTACGTT
ATGCGCCTACCATGGTCGTAACGGGTAACGGAGAATCAGGGTTCGATTCCGGAGAGGGAG
CTTGAGAAACGGCTACCACATCC
>HOIR5KG01BOXXH__(reversed) rank=0000385 x=577.0 y=51.0 length=441
CAAAGATTAAGCCATGCATGTCCAAGTACAAGCTTTCAAAAGCGAAACTGCGGATGGCTC
ATTAAATCAGTTATGGTTCCTTGGAGCGCATCCCCTTACATGGATAACTGTGGTAATTCT
AGAGCTAATACATGCAATCAAGCGCCGACCTTACGGGAGGCGTGCTCTTATTAGGAACAA
GACCAACCCGGGTCCGCCCGGCTCCGTTGGTGAACTCTGGATAACCTGGCCGATCGCACG
GTCTCTGCACCGGCGACGGATCCTTCGAATGTCTGCCCTATCAACTTTCGATGGTACGTT
ATGCGCCTACCATGGTCGTAACGGGTAACGGAGAATCAGGGTTCGATTCCGGAGAGGGAG
CTTGAGAAACGGCTACCACATCC
>HOIR5KG01ARYA3__(reversed) rank=0000414 x=201.0 y=989.0 length=441
CAAAGATTAAGCCATGCATGTCCAAGTACAAGCTTTCAAAAGCGAAACTGCGGATGGCTC
ATTAAATCAGTTATGGTTCCTTGGAGCGCATCCCCTTACATGGATAACTGTGGTAATTCT
AGAGCTAATACATGCAATCAAGCGCCGACCTTACGGGAGGCGTGCTCTTATTAGGAACAA
GACCAACCCGGGTCCGCCCGGCTCCGTTGGTGAACTCTGGATAACCTGGCCGATCGCACG
GTCTCTGCACCGGCGACGGATCCTTCGAATGTCTGCCCTATCAACTTTCGATGGTACGTT
ATGCGCCTACCATGGTCGTAACGGGTAACGGAGAATCAGGGTTCGATTCCGGAGAGGGAG
CTTGAGAAACGGCTACCACATCC
>HOIR5KG01AKD26__(reversed) rank=0000415 x=115.0 y=448.0 length=448
CAAAGATTAAGCCATGCATGTCTAAGTACACGCCTTAACACGGCTAAACTGCGAATGGCT
CATTAAATCAGTTATGGTTCCTTAGATCGTACAATCCTACTTGGATAACTGTGGCAATTC
TAGAGCTAATACATGCAACACAGCTCCGACCTCACGGGAAGAGCGCTTTTGTTAGCCCAA
AACCAACGCGTCGCCTTCGGGCGGCGCTCACTGTGGTGACTCTGGACAACTTTGTGCCGA
TCGCACGGCCCTAGCGCCGGCGACGTATCTTTCAAGTGTCTGCCCTATCAACTTTCGATG
GTACGTGCTATGCCTACCATGGTGATAACGGGTAACGGGGAATCAGGGTTCGATTCCGGA
GAGGGAGCATGAGATACGGCTACCACATCC
>HOIR5KG01ANAQ6__(reversed) rank=0000422 x=148.5 y=928.0 length=441
CAAAGATTAAGCCATGCATGTCCAAGTACAAGCTTTCAAAAGCGAAACTGCGGATGGCTC
ATTAAATCAGTTATGGTTCCTTGGAGCGCATCCCCTTACATGGATAACTGTGGTAATTCT
AGAGCTAATACATGCAATCAAGCGCCGACCTTACGGGAGGCGTGCTCTTATTAGGAACAA
GACCAACCCGGGTCCGCCCGGCTCCGTTGGTGAACTCTGGATAACCTGGCCGATCGCACG
GTCTCTGCACCGGCGACGGATCCTTCGAATGTCTGCCCTATCAACTTTCGATGGTACGTT
ATGCGCCTACCATGGTCGTAACGGGTAACGGAGAATCAGGGTTCGATTCCGGAGAGGGAG
CTTGAGAAACGGCTACCACATCC
>HOIR5KG01A86A1__(reversed) rank=0000426 x=397.0 y=1691.0 length=441
CAAAGATTAAGCCATGCATGTCCAAGTACAAGCTTTCAAAAGCGAAACTGCGGATGGCTC
ATTAAATCAGTTATGGTTCCTTGGAGCGCATCCCCTTACATGGATAACTGTGGTAATTCT
AGAGCTAATACATGCAATCAAGCGCCGACCTTACGGGAGGCGTGCTCTTATTAGGAACAA
GACCAACCCGGGTCCGCCCGGCTCCGTTGGTGAACTCTGGATAACCTGGCCGATCGCACG
GTCTCTGCACCGGCGACGGATCCTTCGAATGTCTGCCCTATCAACTTTCGATGGTACGTT
ATGCGCCTACCATGGTCGTAACGGGTAACGGAGAATCAGGGTTCGATTCCGGAGAGGGAG
CTTGAGAAACGGCTACCACATCC
>HOIR5KG01AVAN1__(reversed) rank=0000438 x=239.0 y=1327.0 length=444
CAAAGATTAAGCCATGCATGTCTAAGTACATACTTTTACATGGTGAAACCGCGAATGGCT
CATTAAATCAGTTATGGTTCCTTAGATCGTACAATCCTACTTGGATAACTGTGGTAATTC
TAGAGCTAATACATGAAACTGACGCTCCGACCCTCTGGGAAAGAGCGCGTTTATTAGAAC
AAGACCAGTCGGGGTTCTGCCCCGTACGATTGGTGATACTGGATAACTTTGTGCAGATCG
CACGGCCTCGCGCCGGCGACGTATCTTTCAAATGTCTGCCCTATCAACTGTCGATGGTAC
GTGATATGCCTACCATGGTTGTAACGGGTAACGGGGAATCAGGGTTCGATTCCGGAGAGG
GAGCATGAGAAACGGCTACCACATCC
>HOIR5KG01ABFRI__(reversed) rank=0000439 x=13.0 y=508.0 length=441
CAAAGATTAAGCCATGCATGTCCAAGTACAAGCTTTCAAAAGCGAAACTGCGGATGGCTC
ATTAAATCAGTTATGGTTCCTTGGAGCGCATCCCCTTACATGGATAACTGTGGTAATTCT
AGAGCTAATACATGCAATCAAGCGCCGACCTTACGGGAGGCGTGCTCTTATTAGGAACAA
GACCAACCCGGGTCCGCCCGGCTCCGTTGGTGAACTCTGGATAACCTGGCCGATCGCACG
GTCTCTGCACCGGCGACGGATCCTTCGAATGTCTGCCCTATCAACTTTCGATGGTACGTT
ATGCGCCTACCATGGTCGTAACGGGTAACGGAGAATCAGGGTTCGATTCCGGAGAGGGAG
CTTGAGAAACGGCTACCACATCC
>HOIR5KG01AE2CN__(reversed) rank=0000440 x=54.0 y=1813.0 length=441
CAAAGATTAAGCCATGCATGTCCAAGTACAAGCTTTCAAAAGCGAAACTGCGGATGGCTC
ATTAAATCAGTTATGGTTCCTTGGAGCGCATCCCCTTACATGGATAACTGTGGTAATTCT
AGAGCTAATACATGCAATCAAGCGCCGACCTTACGGGAGGCGTGCTCTTATTAGGAACAA
GACCAACCCGGGTCCGCCCGGCTCCGTTGGTGAACTCTGGATAACCTGGCCGATCGCACG
GTCTCTGCACCGGCGACGGATCCTTCGAATGTCTGCCCTATCAACTTTCGATGGTACGTT
ATGCGCCTACCATGGTCGTAACGGGTAACGGAGAATCAGGGTTCGATTCCGGAGAGGGAG
CTTGAGAAACGGCTACCACATCC
>HOIR5KG01ADSU7__(reversed) rank=0000444 x=40.0 y=209.5 length=445
CAAAGATTAAGCCATGCATGTCTAAGTACATACTTTTACATGGTGAAACCGCGAATGGCT
CATTAAATCAGTTATGGTTCCTTAGATCGTACAATCCTACTTGGATAACTGTGGTAATTC
TAGAGCTAATACATGAAAAAGGTCTCCGACCTGACGGAAAGAGAGCGTTTATTACAACAA
GACCAGTCGGGGTCGCAAGGCCCCGTCATATTGGTGAAACTGAATAACTTTGTGCAGATC
GCACGGCCTCGCGCCGGCGACAAATCTTTCAAATGTCTGCCCTATCAATTGACGATGGTA
CGTGATATGCCTACCATGGTTGTAACGGGTAACGGAGAATCAGGGTTCGATTCCGGAGAG
GGAGCATGAGAAACGGCTACCACATCC
>HOIR5KG01AV2MW__(reversed) rank=0000457 x=248.0 y=710.5 length=440
CAAAGATTAAGCCATGCATGTCTAAGTACATACTTTTACATGGTGAAACCGCGAATGGCT
CATTAAATCAGTTATGGTTCCTTAGATCGTACAATCCTACTTGGATAACTGTGGTAATTC
TAGAGCTAATACATGAAAAAGGTCTCCGACCTGACGGAAAGAGAGCGTTTATTACAACAA
GACCAGTCGGGGTCGCAAGGCCCCGTCATATTGGTGAAACTGAATAACTTTGTGCAGATC
GCACGGCCTCGCGCCGGCGACAAATCTTTCAAATGTCTGCCCTATCAACTGACGATGGTA
CGTGATATGCCTACCATGGTTGTAACGGGTAACGGAGAATCAGGGTTCGATTCCGGAGAG
GGAGCATGAGAACGCTACACATC
>HOIR5KG01ALTMQ__(reversed) rank=0000473 x=131.0 y=1712.5 length=441
CAAAGATTAAGCCATGCATGTCCAAGTACAAGCTTTCAAAAGCGAAACTGCGGATGGCTC
ATTAAATCAGTTATGGTTCCTTGGAGCGCATCCCCTTACATGGATAACTGTGGTAATTCT
AGAGCTAATACATGCAATCAAGCGCCGACCTTACGGGAGGCGTGCTCTTATTAGGAACAA
GACCAACCCGGGTCCGCCCGGCTCCGTTGGTGAACTCTGGATAACCTGGCCGATCGCACG
GTCTCTGCACCGGCGACGGATCCTTCGAATGTCTGCCCTATCAACTTTCGATGGTACGTT
ATGCGCCTACCATGGTCGTAACGGGTAACGGAGAATCAGGGTTCGATTCCGGAGAGGAAG
CTTGAGAAACGGCTACCACATCC
>HOIR5KG01AOPSU__(reversed) rank=0000476 x=164.0 y=1548.0 length=441
CAAAGATTAAGCCATGCATGTCCAAGTACAAGCTTTCAAAAGCGAAACTGCGGATGGCTC
ATTAAATCAGTTATGGTTCCTTGGAGCGCATCCCCTTACATGGATAACTGTGGTAATTCT
AGAGCTAATACATGCAATCAAGCGCCGACCTTACGGGAGGCGTGCTCTTATTAGGAACAA
GACCAACCCGGGTCCGCCCGGCTCCGTTGGTGAACTCTGGATAACCTGGCCGATCGCACG
GTCTCTGCACCGGCGACGGATCCTTCGAATGTCTGCCCTATCAACTTTCGATGGTACGTT
ATGCGCCTACCATGGTCGTAACGGGTAACGGAGAATCAGGGTTCGATTCCGGAGAGGGAG
CTTGAGAAACGGCTACCACATCC
>HOIR5KG01AZLKT__(reversed) rank=0000481 x=288.0 y=1387.0 length=441
CAAAGATTAAGCCATGCATGTCCAAGTACAAGCTTTCAAAAGCGAAACTGCGGATGGCTC
ATTAAATCAGTTATGGTTCCTTGGAGCGCATCCCCTTACATGGATAACTGTGGTAATTCT
AGAGCTAATACATGCAATCAAGCGCCGACCTTACGGGAGGCGTGCTCTTATTAGGAACAA
GACCAACCCGGGTCCGCCCGGCTCCGTTGGTGAACTCTGGATAACCTGGCCGATCGCACG
GTCTCTGCACCGGCGACGGATCCTTCGAATGTCTGCCCTATCAACTTTCGATGGTACGTT
ATGCGCCTACCATGGTCGTAACGGGTAACGGAGAATCAGGGTTCGATTCCGGAGAGGGAG
CTTGAGAAACGGCTACCACATCC
>HOIR5KG01AQ6K2__(reversed) rank=0000485 x=192.0 y=1924.5 length=441
CAAAGATTAAGCCATGCATGTCCAAGTACAAGCTTTCAAAAGCGAAACTGCGGATGGCTC
ATTAAATCAGTTATGGTTCCTTGGAGCGCATCCCCTTACATGGATAACTGTGGTAATTCT
AGAGCTAATACATGCAATCAAGCGCCGACCTTACGGGAGGCGTGCTCTTATTAGGAACAA
GACCAACCCGGGTCCGCCCGGCTCCGTTGGTGAACTCTGGATAACCTGGCCGATCGCACG
GTCTCTGCACCGGCGACGGATCCTTCGAATGTCTGCCCTATCAACTTTCGATGGTACGTT
ATGCGCCTACCATGGTCGTAACGGGTAACGGAGAATCAGGGTTCGATTCCGGAGAGGGAG
CTTGAGAAACGGCTACCACATCC
>HOIR5KG01AP7AI__(reversed) rank=0000493 x=181.5 y=1240.0 length=444
CAAAGATTAAGCCATGCATGTCTAAGTACATACTTTTACATGGTGAAACCGCGAATGGCT
CATTAAATCAGTTATGGTTCCTTAGATCGTACAATCCTACTTGGATAACTGTGGTAATTC
TAGAGCTAATACATGAAACTGACGCTCCGACCCTCTGGGAAAGAGCGCGTTTATTAGAAC
AAGACCAGTCGGGGTTCTGCCCCGTACGATTGGTGATACTGGATAACTTTGTGCAGATCG
CACGGCCTCGCGCCGGCGACGTATCTTTCAAATGTCTGCCCTATCAACTGTCGATGGTAC
GTGATATGCCTACCATGGTTGTAACGGGTAACGGGGAATCAGGGTTCGATTCCGGAGAGG
GAGCATGAGAAACGGCTACCACATCC
>HOIR5KG01A0AIT__(reversed) rank=0000495 x=296.0 y=947.5 length=444
CAAAGATTAAGCCATGCATGTCTAAGTACATACTTTTACATGGTGAAACCGCGAATGGCT
CATTAAATCAGTTATGGTTCCTTAGATCGTACAATCCTACTTGGATAACTGTGGTAATTC
TAGAGCTAATACATGAAACTGACGCTCCGACCCTCTGGGAAAGAGCGCGTTTATTAGAAC
AAGACCAGTCGGGGTTCTGCCCCGTACGATTGGTGATACTGGATAACTTTGTGCAGATCG
CACGGCCTCGCGCCGGCGACGTATCTTTCAAATGTCTGCCCTATCAACTGTCGATGGTAC
GTGATATGCCTACCATGGTTGTAACGGGTAACGGGGAATCAGGGTTCGATTCCGGAGAGG
GAGCATGAGAAACGGCTACCACATCC
>HOIR5KG01AYTKG__(reversed) rank=0000511 x=279.0 y=1950.5 length=441
CAAAGATTAAGCCATGCATGTCCAAGTACAAGCTTTCAAAAGCGAAACTGCGGATGGCTC
ATTAAATCAGTTATGGTTCCTTGGAGCGCATCCCCTTACATGGATAACTGTGGTAATTCT
AGAGCTAATACATGCAATCAAGCGCCGACCTTACGGGAGGCGTGCTCTTATTAGGAACAA
GACCAACCCGGGTCCGCCCGGCTCCGTTGGTGAACTCTGGATAACCTGGCCGATCGCACG
GTCTCTGCACCGGCGACGGATCCTTCGAATGTCTGCCCTATCAACTTTCGATGGTACGTT
ATGCGCCTACCATGGTCGTAACGGGTAACGGAGAATCAGGGTTCGATTCCGGAGAGGGAG
CTTGAGAAACGGCTACCACATCC
>HOIR5KG01AOS8U__(reversed) rank=0000516 x=165.0 y=1916.0 length=445
CAAAGATTAAGCCATGCATGTCTAAGTACATACTTTTACATGGTGAAACCGCGAATGGCT
CATTAAATCAGTTATGGTTCCTTAGATCGTACAATCCTACTTGGATAACTGTGGTAATTC
TAGAGCTAATACATGAAAAAGGTCTCCGACCTGACGGAAAGAGAGCGTTTATTACAACAA
GACCAGTCGGGGTCGCAAGGCCCCGTCATATTGGTGAAACTGAATAACTTTGTGCAGATC
GCACGGCCTCGCGCCGGCGACAAATCTTTCAAATGTCTGCCCTATCAACTGACGATGGTA
CGTGATATGCCTACCATGGTTGTAACGGGTAACGGAGAATCAGGGTTCGATTCCGGAGAG
GGAGCATGAGAAACGGCTACCACATCC
>HOIR5KG01A74L8__(reversed) rank=0000518 x=385.0 y=1998.5 length=441
CAAAGATTAAGCCATGCATGTCCAAGTACAAGCTTTCAAAAGCGAAACTGCGGATGGCTC
ATTAAATCAGTTATGGTTCCTTGGAGCGCATCCCCTTACATGGATAACTGTGGTAATTCT
AGAGCTAATACATGCAATCAAGCGCCGACCTTACGGGAGGCGTGCTCTTATTAGGAACAA
GACCAACCCGGGTCCGCCCGGCTCCGTTGGTGAACTCTGGATAACCTGGCCGATCGCACG
GTCTCTGCACCGGCGACGGATCCTTCGAATGTCTGCCCTATCAACTTTCGATGGTACGTT
ATGCGCCTACCATGGTCGTAACGGGTAACGGAGAATCAGGGTTCGATTCCGGAGAGGGAG
CTTGAGAAACGGCTACCACATCC
>HOIR5KG01ADDYX__(reversed) rank=0000525 x=35.0 y=1383.0 length=441
CAAAGATTAAGCCATGCATGTCCAAGTACAAGCTTTCAAAAGCGAAACTGCGGATGGCTC
ATTAAATCAGTTATGGTTCCTTGGAGCGCATCCCCTTACATGGATAACTGTGGTAATTCT
AGAGCTAATACATGCAATCAAGCGCCGACCTTACGGGAGGCGTGCTCTTATTAGGAACAA
GACCAACCCGGGTCCGCCCGGCTCCGTTGGTGAACTCTGGATAACCTGGCCGATCGCACG
GTCTCTGCACCGGCGACGGATCCTTCGAATGTCTGCCCTATCAACTTTCGATGGTACGTT
ATGCGCCTACCATGGTCGTAACGGGTAACGGAGAATCAGGGTTCGATTCCGGAGAGGGAG
CTTGAGAAACGGCTACCACATCC
>HOIR5KG01AFZYM__(reversed) rank=0000526 x=65.0 y=316.0 length=444
CAAAGATTAAGCCATGCATGTCTAAGTACATACTTTTACATGGTGAAACCGCGAATGGCT
CATTAAATCAGTTATGGTTCCTTAGATCGTACAATCCTACTTGGATAACTGTGGTAATTC
TAGAGCTAATACATGAAACTGACGCTCCGACCCTCTGGGAAAGAGCGCGTTTATTAGAAC
AAGACCAGTCGGGGTTCTGCCCCGTACGATTGGTGATACTGGATAACTTTGTGCAGATCG
CACGGCCTCGCGCCGGCGACGTATCTTTCAAATGTCTGCCCTATCAACTGTCGATGGTAC
GTGATATGCCTACCATGGTTGTAACGGGTAACGGGGAATCAGGGTTCGATTCCGGAGAGG
GAGCATGAGAAACGGCTACCACATCC
>HOIR5KG01ACIPT__(reversed) rank=0000533 x=25.0 y=1839.0 length=445
CAAAGATTAAGCCATGCATGTCTAAGTACATACTTTTACATGGTGAAACCGCGAATGGCT
CATTAAATCAGTTATGGTTCCTTAGATCGTACAATCCTACTTGGATAACTGTGGTAATTC
TAGAGCTAATACATGAAAAAGGTCTCCGACCTGACGGAAAGAGAGCGTTTATTACAACAA
GACCAGTCGGGGTCGCAAGGCCCCGTCATATTGGTGAAACTGAATAACTTTGTGCAGATC
GCACGGCCTCGCGCCGGCGACAAATCTTTCAAATGTCTGCCCTATCAACTGACGATGGTA
CGTGATATGCCTACCATGGTTGTAACGGGTAACGGAGAATCAGGGTTCGATTCCGGAGAG
GGAGCATGAGAAACGGCTACCACATCC
>HOIR5KG01AB78F__(reversed) rank=0000536 x=22.0 y=541.0 length=444
CAAAGATTAAGCCATGCATGTCTAAGTACATACTTTTACATGGTGAAACCGCGAATGGCT
CATTAAATCAGTTATGGTTCCTTAGATCGTACAATCCTACTTGGATAACTGTGGTAATTC
TAGAGCTAATACATGAAACTGACGCTCCGACCCTCTGGGAAAGAGCGCGTTTATTAGAAC
AAGACCAGTCGGGGTTCTGCCCCGTACGATTGGTGATACTGGATAACTTTGTGCAGATCG
CACGGCCTCGCGCCGGCGACGTATCTTTCAAATGTCTGCCCTATCAACTGTCGATGGTAC
GTGATATGCCTACCATGGTTGTAACGGGTAACGGGGAATCAGGGTTCGATTCCGGAGAGG
GAGCATGAGAAACGGCTACCACATCC
>HOIR5KG01ADQBW__(reversed) rank=0000550 x=39.0 y=1018.0 length=448
CAAAGATTAAGCCATGCATGTCTAAGTACACGCCTTAACACGGCTAAACTGCGAATGGCT
CATTAAATCAGTTATGGTTCCTTAGATCGTACAATCCTACTTGGATAACTGTGGCAATTC
TAGAGCTAATACATGCAACACAGCTCCGACCTCACGGGAAGAGCGCTTTTGTTAGCCCAA
AACCAACGCGTCGCCTTCGGGCGGCGCTCACTGTGGTGACTCTGGACAACTTTGTGCCGA
TCGCACGGCCCTAGCGCCGGCGACGTATCTTTCAAGTGTCTGCCCTATCAACTTTCGATG
GTACGTGCTATGCCTACCATGGTGATAACGGGTAACGGGGAATCAGGGTTCGATTCCGGA
GAGGGAGCATGAGATACGGCTACCACATCC
>HOIR5KG01BS8UU__(reversed) rank=0000552 x=626.0 y=132.0 length=444
CAAAGATTAAGCCATGCATGTCTAAGTACATACTTTTACATGGTGAAACCGCGAATGGCT
CATTAAATCAGTTATGGTTCCTTAGATCGTACAATCCTACTTGGATAACTGTGGTAATTC
TAGAGCTAATACATGAAACTGACGCTCCGACCCTCTGGGAAAGAGCGCGTTTATTAGAAC
AAGACCAGTCGGGGTTCTGCCCCGTACGATTGGTGATACTGGATAACTTTGTGCAGATCG
CACGGCCTCGCGCCGGCGACGTATCTTACAAATGTCTGCCCTATCAACTGTCGATGGTAC
GTGATATGCCTACCACGGTTGTAACGGGTAACGGGGAATCAGGGTTCGATTCCGGAGAGG
GAGCATGAGAAACGGCTACCACATCC
>HOIR5KG01AQQS8__(reversed) rank=0000553 x=187.0 y=1962.0 length=441
CAAAGATTAAGCCATGCATGTCCAAGTACAAGCTTTCAAAAGCGAAACTGCGGATGGCTC
ATTAAATCAGTTATGGTTCCTTGGAGCGCATCCCCTTACATGGATAACTGTGGTAATTCT
AGAGCTAATACATGCAATCAAGCGCCGACCTTACGGGAGGCGTGCTCTTATTAGGAACAA
GACCAACCCGGGTCCGCCCGGCTCCGTTGGTGAACTCTGGATAACCTGGCCGATCGCACG
GTCTCTGCACCGGCGACGGATCCTTCGAATGTCTGCCCTATCAACTTTCGATGGTACGTT
ATGCGCCTACCATGGTCGTAACGGGTAACGGAGAATCAGGGTTCGATTCCGGAGAGGGAG
CTTGAGAAACGGCTACCACATCC
>HOIR5KG01AKRSS__(reversed) rank=0000557 x=119.5 y=1834.0 length=440
CAAAGATTAAGCCATGCAAGTCTAAGTACGAGCTCTCGTACAGCGAAACTGCGAATGGCT
CATTAAATCAGTTATGGTTCATTTGATCGTATGGTTTACTTGGATAACTGTGGTAATTCT
AGAGCTAATACATGCAAACAGCGCCGACTTCGCGGGACGCGTGCTTTTATCAGACCAAAA
ACCGACCGCGGCTCCGGCCGCGTTCGACTGGTGACTCTGGATAACCTGGCGGATCGCACG
GTCTAGCACCGGCGACGGATCATTCAAGTGTCTGCCCTATCAACTTTCGTCGGTACGGTA
TTCGCCTACCGAGGTTCTTACGGGTAACGGGGAATCAGGGTTCGATTCCGGAGAGGGAGC
CTGAGAAACGGCTACCACATCC
>HOIR5KG01ABC1D__(reversed) rank=0000572 x=12.0 y=1071.0 length=448
CAAAGATTAAGCCATGCATGTCTAAGTACACGCCTTAACACGGCTAAACTGCGAATGGCT
CATTAAATCAGTTATGGTTCCTTAGATCGTACAATCCTACTTGGATAACTGTGGCAATTC
TAGAGCTAATACATGCAACACAGCTCCGACCTCACGGGAAGAGCGCTTTTGTTAGCCCAA
AACCAACGCGTCGCCTTCGGGCGGCGCTCACTGTGGTGACTCTGGACAACTTTGTGCCGA
TCGCACGGCCCTAGCGCCGGCGACGTATCTTTCAAGTGTCTGCCCTATCAACTTTCGATG
GTACGTGCTATGCCTACCATGGTGATAACGGGTAACGGGGAATCAGGGTTCGATTCCGGA
GAGGGAGCATGAGATACGGCTACCACATCC
>HOIR5KG01APAY5__(reversed) rank=0000601 x=171.5 y=319.5 length=444
CAAAGATTAAGCCATGCATGTCTAAGTACATACTTTTACATGGTGAAACCGCGAATGGCT
CATTAAATCAGTTATGGTTCCTTAGATCGTACAATCCTACTTGGATAACTGTGGTAATTC
TAGAGCTAATACATGAAACTGACGCTCCGACCCTCTGGGAAAGAGCGCGTTTATTAGAAC
AAGACCAGTCGGGGTTCTGCCCCGTACGATTGGTGATACTGGATAACTTTGTGCAGATCG
CACGGCCTCGCGCCGGCGACGTATCTTTCAAATGTCTGCCCTATCAACTGTCGATGGTAC
GTGATATGCCTACCATGGTTGTAACGGGTAACGGGGAATCAGGGTTCGATTCCGGAGAGG
GAGCATGAGAAACGGCTACCACATCC
>HOIR5KG01BH4R0__(reversed) rank=0000604 x=499.0 y=1822.0 length=444
CAAAGATTAAGCCATGCATGTCTAAGTACATACTTTTACATGGTGAAACCGCGAATGGCT
CATTAAATCAGTTATGGTTCCTTAGATCGTACAATCCTACTTGGATAACTGTGGTAATTC
TAGAGCTAATACATGAAACTGACGCTCCGACCCTCTGGGAAAGAGCGCGTTTATTAGAAC
AAGACCAGTCGGGGTTCTGCCCCGTACGATTGGTGATACTGGATAACTTTGTGCAGATCG
CACGGCCTCGCGCCGGCGACGTATCTTTCAAATGTCTGCCCTATCAACTGTCGATGGTAC
GTGATATGCCTACCATGGTTGTAACGGGTAACGGGGAATCAGGGTTCGATTCCGGAGAGG
GAGCATGAGAAACGGCTACCACATCC
>HOIR5KG01AP0SL__(reversed) rank=0000608 x=179.0 y=1011.0 length=441
CAAAGATTAAGCCATGCATGTCCAAGTACAAGCTTTCAAAAGCGAAACTGCGGATGGCTC
ATTAAATCAGTTATGGTTCCTTGGAGCGCATCCCCTTACATGGATAACTGTGGTAATTCT
AGAGCTAATACATGCAATCAAGCGCCGACCTTACGGGAGGCGTGCTCTTATTAGGAACAA
GACCAACCCGGGTCCGCCCGGCTCCGTTGGTGAACTCTGGATAACCTGGCCGATCGCACG
GTCTCTGCACCGGCGACGGATCCTTCGAATGTCTGCCCTATCAACTTTCGATGGTACGTT
ATGCGCCTACCATGGTCGTAACGGGTAACGGAGAATCAGGGTTCGATTCCGGAGAGGGAG
CTTGAGAAACGGCTACCACATCC
>HOIR5KG01AOJDQ__(reversed) rank=0000634 x=162.0 y=1420.5 length=447
CAAAGATTAAGCCATGCATGTCTAAGTACACGCCTTAACACGGCTAAACTGCGAATGGCT
CATTAAATCAGTTATGGTTCCTTAGATCGTACAATCCTACTTGGATAACTGTGGCAATTC
TAGAGCTAATACATGCAACACAGCTCCGACCTCACGGGAAGAGCGCTTTTGTTAGCCCAA
AACCAACGCGTCGCCTTCGGGCGGCGCTCACTGTGGTGACTCTGGACAACTTTGTGCCGA
TCGCACGGCCCTAGCGCCGGCGACGTATCTTTCAAGTGTCTGCCCTATCAACTTTCGATG
GTACGTGCTATGCCTACCATGGTGATAACGGGTAACGGGGAATCAGGGTTCGATTCCGGA
GAGGGAGCATGAGATACGGCTACCACATCC
>HOIR5KG01AA967__(reversed) rank=0000664 x=11.0 y=1489.5 length=441
CAAAGATTAAGCCATGCAAGTCTAAGTACGAGCTCTCGTACAGTGAAACTGCGAATGGCT
CATTAAATCAGTTATGGTTCATTTGATCGTACAGTTTACTTGGATAACTGTGGTAATTCT
AGAGCTAATACATGCGAGAAGCGCCGACCTCGCGGGAGGCGTGCATTTATCAGACCAAAA
ACCGGCCGCGTCTTCGGGCGCGTTCGCCTTGGTGACTCTGGATAACTTTGCGGATCGCAC
GGTCTAGCACCGGCGACGGATCATTCAAGTGTCTGCCCTATCAACTTTCGTCGGTACGGT
ATTTGCCTACCGAGGTTCTTACGGGTGACGGGGAATCAGGGTTCGATTCCGGAGAGGGAG
CCTGAGAAACGGCTACCACATCC
>HOIR5KG01BS6Z7__(reversed) rank=0000665 x=625.0 y=1829.0 length=441
CAAAGATTAAGCCATGCATGTCCAAGTACAAGCTTTCAAAAGCGAAACTGCGGATGGCTC
ATTAAATCAGTTATGGTTCCTTGGAGCGCATCCCCTTACATGGATAACTGTGGTAATTCT
AGAGCTAATACATGCAATCAAGCGCCGACCTTACGGGAGGCGTGCTCTTATTAGGAACAA
GACCAACCCGGGTCCGCCCGGCTCCGTTGGTGAACTCTGGATAACCTGGCCGATCGCACG
GTCTCTGCACCGGCGACGGATCCTTCGAATGTCTGCCCTATCAACTTTCGATGGTACGTT
ATGCGCCTACCATGGTCGTAACGGGTAACGGAGAATCAGGGTTCGATTCCGGAGAGGGAG
CTTGAGAAACGGCTACCACATCC
>HOIR5KG01AEBUC__(reversed) rank=0000685 x=46.0 y=226.0 length=441
CAAAGATTAAGCCATGCATGTCCAAGTACAAGCTTTCAAAAGCGAAACTGCGGATGGCTC
ATTAAATCAGTTATGGTTCCTTGGAGCGCATCCCCTTACATGGATAACTGTGGTAATTCT
AGAGCTAATACATGCAATCAAGCGCCGACCTTACGGGAGGCGTGCTCTTATTAGGAACAA
GACCAACCCGGGTCCGCCCGGCTCCGTTGGTGAACTCTGGATAACCTGGCCGATCGCACG
GTCTCTGCACCGGCGACGGATCCTTCGAATGTCTGCCCTATCAACTTTCGATGGTACGTT
ATGCGCCTACCATGGTCGTAACGGGTAACGGAGAATCAGGGTTCGATTCCGGAGAGGGAG
CTTGAGAAACGGCTACCACATCC
>HOIR5KG01ASWW3__(reversed) rank=0000690 x=212.0 y=789.0 length=444
CAAAGATTAAGCCATGCATGTCTAAGTACATACTTTTACATGGTGAAACCGCGAATGGCT
CATTAAATCAGTTATGGTTCCTTAGATCGTACAATCCTACTTGGATAACTGTGGTAATTC
TAGAGCTAATACATGAAACTGACGCTCCGACCCTCTGGGAAAGAGCGCGTTTATTAGAAC
AAGACCAGTCGGGGTTCTGCCCCGTACGATTGGTGATACTGGATAACTTTGTGCAGATCG
CACGGCCTCGCGCCGGCGACGTATCTTTCAAATGTCTGCCCTATCAACTGTCGATGGTAC
GTGATATGCCTACCATGGTTGTAACGGGTAACGGGGAATCAGGGTTCGATTCCGGAGAGG
GAGCATGAGAAACGGCTACCACATCC
>HOIR5KG01AJ5PI__(reversed) rank=0000695 x=112.5 y=1876.0 length=440
CAAAGATTAAGCCATGCATGTCCAAGTACAAGCTTTCAAAAGCGAAACTGCGGATGGCTC
ATTAAATCAGTTATGGTTCCTTGGAGCGCATCCCCTTACATGGATAACTGTGGTAATTCT
AGAGCTAATACATGCAATCAAGCGCCGACCTTACGGGAGGCGTGCTCTTATTAGGAACAA
GACCAACCCGGGTCCGCCCGGCTCCGTTGGTGAACTCTGGATAACCTGGCCGATCGCACG
GTCTCTGCACCGGCGACGGATCCTTCGAATGTCTGCCCTATCAACTTTCGATGGTACGTT
ATGCGCCTACCATGGTCGTAACGGGTAACGGAGAATCAGGGTTCGATTCCGGAGAGGGAG
CTTGAGAAACGGCTACCACATCC
>HOIR5KG01A8IW6__(reversed) rank=0000709 x=390.0 y=56.5 length=450
CAAAGATTAAGCCATGCATGTCTAAGTACAAGCCCATATAAGGTGAAACCGCGAATGGCT
CATTAAATCAGCTATGATTCATTGGATCTGTACCCACACTTACTTGGATAACTGTGGTAA
TTCTAGAGCTAATACATGCACCACGTCTCTGACCGCAAGGGAAGAGCGCTTTTATTAGTT
CAAAACCGGTCGGGCCTCGGTCCGTCACCCCAACGTGTTGAATCTGAATAACTTGTCGCT
GAGCGCACGGTCTCTGCACCGGCGCCGCCTCTTTCAAGTGTCTGCCTTATCAGCTTTCGA
TTGTAGGCTATGCGCCTACAATGGCTATAACGGGTAACGGGGAATCAGGGTTCGATTCCG
GAGAGGGAGCCTGAGAAACGGCTACCACATCT
>HOIR5KG01AEC5Z__(reversed) rank=0000714 x=46.0 y=1941.0 length=441
CAAAGATTAAGCCATGCATGTCCAAGTACAAGCTTTCAAAAGCGAAACTGCGGATGGCTC
ATTAAATCAGTTATGGTTCCTTGGAGCGCATCCCCTTACATGGATAACTGTGGTAATTCT
AGAGCTAATACATGCAATCAAGCGCCGACCTTACGGGAGGCGTGCTCTTATTAGGAACAA
GACCAACCCGGGTCCGCCCGGCTCCGTTGGTGAACTCTGGATAACCTGGCCGATCGCACG
GTCTCTGCACCGGCGACGGATCCTTCGAATGTCTGCCCTATCAACTTTCGATGGTACGTT
ATGCGCCTACCATGGTCGTAACGGGTAACGGAGAATCAGGGTTCGATTCCGGAGAGGGAG
CTTGAGAAACGGCTACCACATCC
>HOIR5KG01BNUBB__(reversed) rank=0000720 x=564.5 y=1957.0 length=441
CAAAGATTAAGCCATGCATGTCCAAGTACAAGCTTTCAAAAGCGAAACTGCGGATGGCTC
ATTAAATCAGTTATGGTTCCTTGGAGCGCATCCCCTTACATGGATAACTGTGGTAATTCT
AGAGCTAATACATGCAATCAAGCGCCGACCTTACGGGAGGCGTGCTCTTATTAGGAACAA
GACCAACCCGGGTCCGCCCGGCTCCGTTGGTGAACTCCGGATAACCTGGCCGATCGCACG
GTCTCTGCACCGGCGACGGATCCTTCGAATGTCTGCCCTATCAACTTTCGATGGTACGTT
ATGCGCCTACCATGGTCGTAACGGGTAACGGAGAATCAGGGTTCGATTCCGGAGAGGGAG
CTTGAGAAACGGCTACCACATCC
>HOIR5KG01AEU8D__(reversed) rank=0000721 x=52.0 y=779.0 length=448
CAAAGATTAAGCCATGCATGTCTAAGTACACGCCTTAACACGGCTAAACTGCGAATGGCT
CATTAAATCAGTTATGGTTCCTTAGATCGTACAATCCTACTTGGATAACTGTGGCAATTC
TAGAGCTAATACATGCAACACAGCTCCGACCTCACGGGAAGAGCGCTTTTGTTAGCCCAA
AACCAACGCGTCGCCTTCGGGCGGCGCTCACTGTGGTGACTCTGGACAACTTTGTGCCGA
TCGCACGGCCCTAGCGCCGGCGACGTATCTTTCAAGTGTCTGCCCTATCAACTTTCGATG
GTACGTGCTATGCCTACCATGGTGATAACGGGTAACGGGGAATCAGGGTTCGATTCCGGA
GAGGGAGCATGAGATACGGCTACCACATCC
>HOIR5KG01BAKF2__(reversed) rank=0000732 x=413.0 y=1136.0 length=441
CAAAGATTAAGCCATGCATGTCCAAGTACAAGCTTTCAAAAGCGAAACTGCGGATGGCTC
ATTAAATCAGTTATGGTTCCTTGGAGCGCATCCCCTTACATGGATAACTGTGGTAATTCT
AGAGCTAATACATGCAATCAAGCGCCGACCTTACGGGAGGCGTGCTCTTATTAGGAACAA
GACCAACCCGGGTCCGCCCGGCTCCGTTGGTGAACTCTGGATAACCTGGCCGATCGCACG
GTCTCTGCACCGGCGACGGATCCTTCGAATGTCTGCCCTATCAACTTTCGATGGTACGTT
ATGCGCCTACCATGGTCGTAACGGGTAACGGAGAATCAGGGTTCGATTCCGGAGAGGGAG
CTTGAGAAACGGCTACCACATCC
>HOIR5KG01B1SPW__(reversed) rank=0000733 x=723.0 y=1810.0 length=445
CAAAGATTAAGCCATGCATGTCTAAGTACATACCTTAACACGGTGAAACTGCGAATGGCT
CATTAAATCATATGTTATTTCTTAGATCGTACAATCCTACTTGGATAACTGTGGTAATTC
TAGAGCTAATACATGCATCAAAGCTCCGACCGTCCGGGGAAGAGCGTCTTTTATTAGACC
AAAACCAATCGTCCTCTCGGGGGCGTCCCGTTGGTGACTCTGAATAACTTTAAGCTGATC
GCATGGCCTCGTGCCGGCGACGTATCTTTCAAGTGTATGCCCTATCAATTGTCGAAGGTA
AGTGACTTGCTTACCTTGATGATAACGGGTAGCGGGGAATCAGGGTTCGATTCCGGAGAG
GGAGCATGAGAAACGGCTACCACATCC
>HOIR5KG01BTX2C__(reversed) rank=0000735 x=634.5 y=34.0 length=441
CAAAGATTAAGCCATGCATGTCCAAGTACAAGCTTTCAAAAGCGAAACTGCGGATGGCTC
ATTAAATCAGTTATGGTTCCTTGGAGCGCATCCCCTTACATGGATAACTGTGGTAATTCT
AGAGCTAATACATGCAATCAAGCGCCGACCTTACGGGAGGCGTGCTCTTATTAGGAACAA
GACCAACCCGGGTCCGCCCGGCTCCGTTGGTGAACTCTGGATAACCTGGCCGATCGCACG
GTCTCTGCACCGGCGACGGATCCTTCGAATGTCTGCCCTATCAACTTTCGATGGTACGTT
ATGCGCCTACCATGGTCGTAACGGGTAACGGAGAATCAGGGTTCGATTCCGGAGAGGGAG
CTTGAGAAACGGCTACCACATCC
>HOIR5KG01ARYRR__(reversed) rank=0000738 x=201.5 y=1589.0 length=445
CAAAGATTAAGCCATGCATGTCTAAGTACATACTTTTACATGGTGAAACCGCGAATGGCT
CATTAAATCAGTTATGGTTCCTTAGATCGTACAATCCTACTTGGATAACTGTGGTAATTC
TAGAGCTAATACATGAAAAAGGTCTCCGACCTGACGGAAAGAGAGCGTTTATTACAACAA
GACCAGTCGGGGTCGCAAGGCCCCGTCATATTGGTGAAACTGAATAACTTTGTGCAGATC
GCACGGCCTCGCGCCGGCGACAAATCTTTCAAATGTCTGCCCTATCAACTGACGATGGTA
CGTGATATGCCTACCATGGTTGTAACGGGTAACGGAGAATCAGGGTTCGATTCCGGAGAG
GGAGCATGAGAAACGGCTACCACATCC
>HOIR5KG01AMI05__(reversed) rank=0000745 x=139.5 y=1863.0 length=441
CAAAGATTAAGCCATGCATGTCCAAGTACAAGCTTTCAAAAGCGAAACTGCGGATGGCTC
ATTAAATCAGTTATGGTTCCTTGGAGCGCATCCCCTTACATGGATAACTGTGGTAATTCT
AGAGCTAATACATGCAATCAAGCGCCGACCTTACGGGAGGCGTGCTCTTATTAGGAACAA
GACCAACCCGGGTCCGCCCGGCTCCGTTGGTGAACTCTGGATAACCTGGCCGATCGCACG
GTCTCTGCACCGGCGACGGATCCTTCGAATGTCTGCCCTATCAACTTTCGATGGTACGTT
ATGCGCCTACCATGGTCGTAACGGGTAACGGAGAATCAGGGTTCGATTCCGGAGAGGGAG
CTTGAGAAACGGCTACCACATCC
>HOIR5KG01A4YUL__(reversed) rank=0000747 x=349.0 y=2011.5 length=441
CAAAGATTAAGCCATGCAAGTCTAAGTACGAGCTCTCGTACAGTGAAACTGCGAATGGCT
CATTAAATCAGTTATGGTTCATTTGATCGTACAGTTTACTTGGATAACTGTGGTAATTCT
AGAGCTAATACATGCGAGAAGCGCCGACCTCGCGGGAGGCGTGCATTTATCAGACCAAAA
ACCGGCCGCGTCTTCGGGCGCGTTCGCCTTGGTGACTCTGGATAACTTTGCGGATCGCAC
GGTCTAGCACCGGCGACGGATCATTCAAGTGTCTGCCCTATCAACTTTCGTCGGTACGGT
ATTTGCCTACCGAGGTTCTTACGGGTGACGGGGAATCAGGGTTCGATTCCGGAGAGGGAG
CCTGAGAAACGGCTACCACATCC
>HOIR5KG01BLZJF__(reversed) rank=0000751 x=543.0 y=1433.0 length=444
CAAAGATTAAGCCATGCATGTCTAAGTACATACTTTTACATGGTGAAACCGCGAATGGCT
CATTAAATCAGTTATGGTTCCTTAGATCGTACAATCCTACTTGGATAACTGTGGTAATTC
TAGAGCTAATACATGAAACTGACGCTCCGACCCTCTGGGAAAGAGCGCGTTTATTAGAAC
AAGACCAGTCGGGGTTCTGCCCCGTACGATTGGTGATACTGGATAACTTTGTGCAGATCG
CACGGCCTCGCGCCGGCGACGTATCTTTCAAATGTCTGCCCTATCAACTGTCGATGGTAC
GTGATATGCCTACCATGGTTGTAACGGGTAACGGGGAATCAGGGTTCGATTCCGGAGAGG
GAGCATGAGAAACGGCTACCACATCC
>HOIR5KG01A9KS6__(reversed) rank=0000768 x=402.0 y=8.0 length=441
CAAAGATTAAGCCATGCATGTCCAAGTACAAGCTTTCAAAAGCGAAACTGCGGATGGCTC
ATTAAATCAGTTATGGTTCCTTGGAGCGCATCCCCTTACATGGATAACTGTGGTAATTCT
AGAGCTAATACATGCAATCAAGCGCCGACCTTACGGGAGGCGTGCTCTTATTAGGAACAA
GACCAACCCGGGTCCGCCCGGCTCCGTTGGTGAACTCTGGATAACCTGGCCGATCGCACG
GTCTCTGCACCGGCGACGGATCCTTCGAATGTCTGCCCTATCAACTTTCGATGGTACGTT
ATGCGCCTACCATGGTCGTAACGGGTAACGGAGAATCAGGGTTCGATTCCGGAGAGGGAG
CTTGAGAAACGGCTACCACATCC
>HOIR5KG01AELGB__(reversed) rank=0000777 x=49.0 y=393.0 length=441
CAAAGATTAAGCCATGCATGTCCAAGTACAAGCTTTCAAAAGCGAAACTGCGGATGGCTC
ATTAAATCAGTTATGGTTCCTTGGAGCGCATCCCCTTACATGGATAACTGTGGTAATTCT
AGAGCTAATACATGCAATCAAGCGCCGACCTTACGGGAGGCGTGCTCTTATTAGGAACAA
GACCAACCCGGGTCCGCCCGGCTCCGTTGGTGAACTCTGGATAACCTGGCCGATCGCACG
GTCTCTGCACCGGCGACGGATCCTTCGAATGTCTGCCCTATCAACTTTCGATGGTACGTT
ATGCGCCTACCATGGTCGTAACGGGTAACGGAGAATCAGGGTTCGATTCCGGAGAGGGAG
CTTGAGAAACGGCTACCACATCC
>HOIR5KG01AHR9U__(reversed) rank=0000785 x=85.0 y=1744.0 length=441
CAAAGATTAAGCCATGCATGTCCAAGTACAAGCTTTCAAAAGCGAAACTGCGGATGGCTC
ATTAAATCAGTTATGGTTCCTTGGAGCGCATCCCCTTACATGGATAACTGTGGTAATTCT
AGAGCTAATACATACAATCAAGCGCCGACCTTACGGGAGGCGTGCTCTTATTAGGAACAA
GACCAACCCGGGTCCGCCCGGCTCCGTTGGTGAACTCTGGATAACCTGGCCGATCGCACG
GTCTCTGCACCGGCGACGGATCCTTCGAATGTCTGCCCTATCAACTTTCGATGGTACGTT
ATGCGCCTACCATGGTCGTAACGGGTAACGGAGAATCAGGGTTCGATTCCGGAGAGGGAG
CTTGAGAAACGGCTACCACATCC
>HOIR5KG01AK3CZ__(reversed) rank=0000788 x=123.0 y=433.5 length=441
CAAAGATTAAGCCATGCATGTCCAAGTACAAGCTTTCAAAAGCGAAACTGCGGATGGCTC
ATTAAATCAGTTATGGTTCCTTGGAGCGCATCCCCTTACATGGATAACTGTGGTAATTCT
AGAGCTAATACATGCAATCAAGCGCCGACCTTACGGGAGGCGTGCTCTTATTAGGAACAA
GACCAACCCGGGTCCGCCCGGCTCCGTTGGTGAACTCTGGATAACCTGGCCGATCGCACG
GTCTCTGCACCGGCGACGGATCCTTCGAATGTCTGCCCTATCAACTTTCGATGGTACGTT
ATGCGCCTACCATGGTCGTAACGGGTAACGGAGAATCAGGGTTCGATTCCGGAGAGGGAG
CTTGAGAAACGGCTACCACATCC
>HOIR5KG01ARCPS__(reversed) rank=0000793 x=194.0 y=1678.0 length=445
CAAAGATTAAGCCATGCATGTCTAAGTACATACTTTTACATGGTGAAACCGCGAATGGCT
CATTAAATCAGTTATGGTTCCTTAGATCGTACAATCCTACTTGGATAACTGTGGTAATTC
TAGAGCTAATACATGAAAAAGGTCTCCGACCTGACGGAAAGAGAGCGTTTATTACAACAA
GACCAGTCGGGGTCGCAAGGCCCCGTCATATTGGTGAAACTGAATAACTTTGTGCAGATC
GCACGGCCTCGCGCCGGCGACAAATCTTTCAAATGTCTGCCCTATCAACTGACGATGGTA
CGTGATATGCCTACCATGGTTGTAACGGGTAACGGAGAATCAGGGTTCGATTCCGGAGAG
GGAGCATGAGAAACGGCTACCACATCC
>HOIR5KG01ADGK9__(reversed) rank=0000822 x=36.0 y=683.0 length=444
CAAAGATTAAGCCATGCATGTCTAAGTACATACTTTTACATGGTGAAACCGCGAATGGCT
CATTAAATCAGTTATGGTTCCTTAGATCGTACAATCCTACTTGGATAACTGTGGTAATTC
TAGAGCTAATACATGAAACTGACGCTCCGACCCTCTGGGAAAGAGCGCGTTTATTAGAAC
AAGACCAGTCGGGGTTCTGCCCCGTACGATTGGTGATACTGGATAACTTTGTGCAGATCG
CACGGCCTCGCGCCGGCGACGTATCTTTCAAATGTCTGCCCTATCAACTGTCGATGGTAC
GTGATATGCCTACCATGGTTGTAACGGGTAACGGGGAATCAGGGTTCGATTCCGGAGAGG
GAGCATGAGAAACGGCTACCACATCC
>HOIR5KG01ARJBI__(reversed) rank=0000826 x=196.0 y=2044.0 length=437
CAAAGATTAAGCCATGCATGTCCAAGTACAAGCTTTCAAAAGCGAAACTGCGGATGGCTC
ATTAAATCAGTTATGGTTCCTTGGAGCGCATCCCCTTACATGGATAACTGTGGTAATTCT
AGAGCTAATACATGCAATCAAGCGCCGACCTTACGGGAGGCGTGCTCTTATTAGGAACAA
GACACCGGTCCGCCCGGCTCCGTTGGTGAACTCTGGATAACCTGGCCGATCGCACGGTCT
CTGCACCGGCGACGGATCCTTCGAATGTCTGCCCTATCAACTTTCGATGGTACGTTATGC
GCCTACCATGGTCGTAACGGGTAACGGAGAATCAGGGTTCGATTCCGGAGAGGGAGCTTG
AGAAACGGCTACCACATCC
>HOIR5KG01AMN2W__(reversed) rank=0000828 x=141.0 y=214.0 length=441
CAAAGATTAAGCCATGCATGTCCAAGTACAAGCTTTCAAAAGCGAAACTGCGGATGGCTC
ATTAAATCAGTTATGGTTCCTTGGAGCGCATCCCCTTACATGGATAACTGTGGTAATTCT
AGAGCTAATACATGCAATCAAGCGCCGACCTTACGGGAGGCGTGCTCTTATTAGGAACAA
GACCAACCCGGGTCCGCCCGGCTCCGTTGGTGAACTCTGGATAACCTGGCCGATCGCACG
GTCTCTGCACCGGCGACGGATCCTTCGAATGTCTGCCCTATCAACTTTCGATGGTACGTT
ATGCGCCTACCATGGTCGTAACGGGTAACGGAGAATCAGGGTTCGATTCCGGAGAGGGAG
CTTGAGAAACGGCTACCACATCC
>HOIR5KG01AD2FS__(reversed) rank=0000838 x=43.0 y=326.0 length=444
CAAAGATTAAGCCATGCATGTCTAAGTACATACTTTTACATGGTGAAACCGCGAATGGCT
CATTAAATCAGTTATGGTTCCTTAGATCGTACAATCCTACTTGGATAACTGTGGTAATTC
TAGAGCTAATACATGAAACTGACGCTCCGACCCTCTGGGAAAGAGCGCGTTTATTAGAAC
AAGACCAGTCGGGGTTCTGCCCCGTACGATTGGTGATACTGGATAACTTTGTGCAGATCG
CACGGCCTCGCGCCGGCGACGTATCTTTCAAATGTCTGCCCTATCAACTGTCGATGGTAC
GTGATATGCCTACCATGGTTGTAACGGGTAACGGGGAATCAGGGTTCGATTCCGGAGAGG
GAGCATGAGAAACGGCTACCACATCC
>HOIR5KG01AO2P1__(reversed) rank=0000861 x=168.0 y=1911.0 length=448
CAAAGATTAAGCCATGCATGTCTAAGTACACGCCTTAACACGGCTAAACTGCGAATGGCT
CATTAAATCAGTTATGGTTCCTTAGATCGTACAATCCTACTTGGATAACTGTGGCAATTC
TAGAGCTAATACATGCAACACAGCTCCGACCTCACGGGAAGAGCGCTTTTGTTAGCCCAA
AACCAACGCGTCGCCTTCGGGCGGCGCTCACTGTGGTGACTCTGGACAACTTTGTGCCGA
TCGCACGGCCCTAGCGCCGGCGACGTATCTTTCAAGTGTCTGCCCTATCAACTTTCGATG
GTACGTGCTATGCCTACCATGGTGATAACGGGTAACGGGGAATCAGGGTTCGATTCCGGA
GAGGGAGCATGAGATACGGCTACCACATCC
>HOIR5KG01ADZDM__(reversed) rank=0000881 x=42.5 y=456.0 length=444
CAAAGATTAAGCCATGCATGTCTAAGTACATACTTTTACATGGTGAAACCGCGAATGGCT
CATTAAATCAGTTATGGTTCCTTAGATCGTACAATCCTACTTGGATAACTGTGGTAATTC
TAGAGCTAATACATGAAACTGACGCTCCGACCCTCTGGGAAAGAGCGCGTTTATTAGAAC
AAGACCAGTCGGGGTTCTGCCCCGTACGATTGGTGATACTGGATAACTTTGTGCAGATCG
CACGGCCTCGCGCCGGCGACGTATCTTTCAAATGTCTGCCCTATCAACTGTCGATGGTAC
GTGATATGCCTACCATGGTTGTAACGGGTAACGGGGAATCAGGGTTCGATTCCGGAGAGG
GAGCATGAGAAACGGCTACCACATCC
>HOIR5KG01A4N0H__(reversed) rank=0000884 x=346.0 y=255.0 length=441
CAAAGATTAAGCCATGCATGTCCAAGTACAAGCTTTCAAAAGCGAAACTGCGGATGGCTC
ATTAAATCAGTTATGGTTCCTTGGAGCGCATCCCCTTACATGGATAACTGTGGTAATTCT
AGAGCTAATACATGCAATCAAGCGCCGACCTTACGGGAGGCGTGCTCTTATTAGGAACAA
GACCAACCCGGGTCCGCCCGGCTCCGTTGGTGAACTCTGGATAACCTGGCCGATCGCACG
GTCTCTGCACCGGCGACGGATCCTTCGAATGTCTGCCCTATCAACTTTCGATGGTACGTT
ATGCGCCTACCATGGTCGTAACGGGTAACGGAGAATCAGGGTTCGATTCCGGAGAGGGAG
CTTGAGAAACGGCTACCACATCC
>HOIR5KG01BWHSC__(reversed) rank=0000886 x=663.0 y=122.0 length=441
CAAAGATTAAGCCATGCATGTCCAAGTACAAGCTTTCAAAAGCGAAACTGCGGATGGCTC
ATTAAATCAGTTATGGTTCCTTGGAGCGCATCCCCTTACATGGATAACTGTGGTAATTCT
AGAGCTAATACATGCAATCAAGCGCCGACCTTACGGGAGGCGTGCTCTTATTAGGAACAA
GACCAACCCGGGTCCGCCCGGCTCCGTTGGTGAACTCTGGATAACCTGGCCGATCGCACG
GTCTCTGCACCGGCGACGGATCCTTCGAATGTCTGCCCTATCAACTTTCGATGGTACGTT
ATGCGCCTACCATGGTCGTAACGGGTAACGGAGAATCAGGGTTCGATTCCGGAGAGGGAG
CTTGAGAAACGGCTACCACATCC
>HOIR5KG01AGV76__(reversed) rank=0000888 x=75.0 y=1172.0 length=441
CAAAGATTAAGCCATGCATGTCCAAGTACAAGCTTTCAAAAGCGAAACTGCGGATGGCTC
ATTAAATCAGTTATGGTTCCTTGGAGCGCATCCCCTTACATGGATAACTGTGGTAATTCT
AGAGCTAATACATGCAATCAAGCGCCGACCTTACGGGAGGCGTGCTCTTATTAGGAACAA
GACCAACCCGGGTCCGCCCGGCTCCGTTGGTGAACTCTGGATAACCTGGCCGATCGCACG
GTCTCTGCACCGGCGACGGATCCTTCGAATGTCTGCCCTATCAACTTTCGATGGTACGTT
ATGCGCCTACCATGGTCGTAACGGGTAACGGAGAATCAGGGTTCGATTCCGGAGAGGGAG
CTTGAGAAACGGCTACCACATCC
>HOIR5KG01A7XB9__(reversed) rank=0000897 x=383.0 y=759.5 length=449
CAAAGATTAAGCCATGCATGTCTAAGTACACGCCTTAACACGGCTAAACTGCGAATGGCT
CATTAAATCAGTTATGGTTCCTTAGATCGTACAATCCTACTTGGATAACTGTGGCAATTC
TAGAGCTAATACATGCAACACAGCTCCGACCTCGCGGGAAGAGCGCTTTTGTTAGCCCAA
AACCAATGCGTCGACTTCGGTAGGCGCTCACACATGGTGACTCTGGACAACTTTGTGCCG
ATCGCACGGCCTTCGCGCCGGCGACGTATCTTTCAAGTGTCTGCCCTATCAACTTTCGAT
GGTACGTGCTATGCCTACCATGGTGATAACGGGTAACGGGGAATCAGGGTTCGATTCCGG
AGAGGGAGCATGAGATACGGCTACCACATCC
>HOIR5KG01AOPW8__(reversed) rank=0000930 x=164.0 y=1706.0 length=444
CAAAGATTAAGCCATGCATGTCTAAGTACATACTTTTACATGGTGAAACCGCGAATGGCT
CATTAAATCAGTTATGGTTCCTTAGATCGTACAATCCTACTTGGATAACTGTGGTAATTC
TAGAGCTAATACATGAAACTGACGCTCCGACCCTCTGGGAAAGAGCGCGTTTATTAGAAC
AAGACCAGTCGGGGTTCTGCCCCGTACGATTGGTGATACTGGATAACTTTGTGCAGATCG
CACGGCCTCGCGCCGGCGACGTATCTTTCAAATGTCTGCCCTATCAACTGTCGATGGTAC
GTGATATGCCTACCATGGTTGTAACGGGTAACGGGGAATCAGGGTTCGATTCCGGAGAGG
GAGCATGAGAAACGGCTACCACATCC
>HOIR5KG01ASEHU__(reversed) rank=0000940 x=206.0 y=1488.0 length=441
CAAAGATTAAGCCATGCATGTCCAAGTACAAGCTTTCAAAAGCGAAACTGCGGATGGCTC
ATTAAATCAGTTATGGTTCCTTGGAGCGCATCCCCTTACATGGATAACTGTGGTAATTCT
AGAGCTAATACATGCAATCAAGCGCCGACCTTACGGGAGGCGTGCTCTTATTAGGAACAA
GACCAACCCGGGTCCGCCCGGCTCCGTTGGTGAACTCTGGATAACCTGGCCGATCGCACG
GTCTCTGCACCGGCGACGGATCCTTCGAATGTCTGCCCTATCAACTTTCGATGGTACGTT
ATGCGCCTACCATGGTCGTAACGGGTAACGGAGAATCAGGGTTCGATTCCGGAGAGGGAG
CTTGAGAAACGGCTACCACATCC
>HOIR5KG01A06V4__(reversed) rank=0000946 x=306.0 y=1938.0 length=444
CAAAGATTAAGCCATGCATGTCTAAGTACATACTTTTACATGGTGAAACCGCGAATGGCT
CATTAAATCAGTTATGGTTCCTTAGATCGTACAATCCTACTTGGATAACTGTGGTAATTC
TAGAGCTAATACATGAAACTGACGCTCCGACCCTCTGGGAAAGAGCGCGTTTATTAGAAC
AAGACCAGTCGGGGTTCTGCCCCGTACGATTGGTGATACTGGATAACTTTGTGCAGATCG
CACGGCCTCGCGCCGGCGACGTATCTTTCAAATGTCTGCCCTATCAACTGTCGATGGTAC
GTGATATGCCTACCATGGTTGTAACGGGTAACGGGGAATCAGGGTTCGATTCCGGAGAGG
GAGCATGAGAAACGGCTACCACATCC
>HOIR5KG01AJF5W__(reversed) rank=0000959 x=104.0 y=1538.0 length=444
CAAAGATTAAGCCATGCATGTCTAAGTACATACTTTTACATGGTGAAACCGCGAATGGCT
CATTAAATCAGTTATGGTTCCTTAGATCGTACAATCCTACTTGGATAACTGTGGTAATTC
TAGAGCTAATACATGAAACTGACGCTCCGACCCTCTGGGAAAGAGCGCGTTTATTAGAAC
AAGACCAGTCGGGGTTCTGCCCCGTACGATTGGTGATACTGGATAACTTTGTGCAGATCG
CACGGCCTCGCGCCGGCGACGTATCTTTCAAATGTCTGCCCTATCAACTGTCGATGGTAC
GTGATATGCCTACCATGGTTGTAACGGGTAACGGGGAATCAGGGTTCGATTCCGGAGAGG
GAGCATGAGAAACGGCTACCACATCC
>HOIR5KG01APEFW__(reversed) rank=0000965 x=172.0 y=714.5 length=442
CAAAGATTAAGCCATGCATGTCCAAGTACAAGCTTTCAAAAGCGAAACTGCGGATGGCTC
ATTAAATCAGTTATGGTTCCTTGGAGCGCATCCCCTTACATGGATAACTGTGGTAATTCT
AGAGCTAATACATGCAATCAAGCGCCGACCTTACGGGAGGCGTGCTCTTATTAGGAACAA
GACCAACCCGGGTCCGCCCGGCTCCGTTGGTGAACTCTGGATAACCTGGCCGATCGCACG
GTCTCTGCACCGGCGACGGATCCTTCGAATGTCTGCCCTATCAACTTTCGATGGTACGTT
ATGCGCCTACCATGGTCGTAACGGGTAACGGAGAATCAGGGTTCGATTCCGGAGAGGGAG
CTTGAGAAACGGCTACCACATCC
>HOIR5KG01A8NHZ__(reversed) rank=0000969 x=391.5 y=1893.0 length=440
CAAAGATTAAGCCATGCATGTCCAAGTACAAGCTTTCAAAAGCGAAACTGCGGATGGCTC
ATTAAATCAGTTATGGTTCCTTGGAGCGCATCCCCTTACATGGATAACTGTGGTAATTCT
AGAGCTAATACATGCAATCAAGCGCCGACCTTACGGGAGGCGTGCTCTTATTAGGAACAA
GACCAACCCGGGTCCGCCCGGCTCCGTTGGTGAACTCTGGATAACCTGGCCGATCGCACG
GTCTCTGCACCGGCGACGGATCCTTCGAATGTCTGCCCTATCAACTTTCGATGGTACGTT
ATGCGCCTACCATGGTCGTAACGGGTAACGGAGAATCAGGGTTCGATTCCGGAGAGGGAG
CTTGAGAACGGCTACCACATCC
>HOIR5KG01AQAXT__(reversed) rank=0000976 x=182.0 y=1871.0 length=441
CAAAGATTAAGCCATGCATGTCCAAGTACAAGCTTTCAAAAGCGAAACTGCGGATGGCTC
ATTAAATCAGTTATGGTTCCTTGGAGCGCATCCCCTTACATGGATAACTGTGGTAATTCT
AGAGCTAATACATGCAATCAAGCGCCGACCTTACGGGAGGCGTGCTCTTATTAGGAACAA
GACCAACCCGGGTCCGCCCGGCTCCGTTGGTGAACTCTGGATAACCTGGCCGATCGCACG
GTCTCTGCACCGGCGACGGATCCTTCGAATGTCTGCCCTATCAACTTTCGATGGTACGTT
ATGCGCCTACCATGGTCGTAACGGGTAACGGAGAATCAGGGTTCGATTCCGGAGAGGGAG
CTTGAGAAACGGCTACCACATCC
>HOIR5KG01AU4SW rank=0000987 x=237.5 y=1918.0 length=445
CAAAGATTAAGCCATGCATGTCTAAGTACATACTTTTACATGGTGAAACCGCGAATGGCT
CATTAAATCAGTTATGGTTCCTTAGATCGTACAATCCTACTTGGATAACTGTGGTAATTC
TAGAGCTAATACATGAAAAAGGTCTCCGACCTGACGGAAAGAGAGCGTTTATTACAACAA
GACCAGTCGGGGTCGCAAGGCCCCGTCATATTGGTGAAACTGAATAACTTTGTGCAGATC
GCACGGCCTCGCGCCGGCGACAAATCTTTCAAATGTCTGCCCTATCAACTGACGATGGTA
CGTGATATGCCTACCATGGTTGTAACGGGTAACGGAGAATCAGGGTTCGATTCCGGAGAG
GGAGCATGAGAAACGGCTACCACATCC
>HOIR5KG01A4Q6Q__(reversed) rank=0000994 x=347.0 y=272.5 length=441
CAAAGATTAAGCCATGCATGTCCAAGTACAAGCTTTCAAAAGCGAAACTGCGGATGGCTC
ATTAAATCAGTTATGGTTCCTTGGAGCGCATCCCCTTACATGGATAACTGTGGTAATTCT
AGAGCTAATACATGCAATCAAGCGCCGACCTTACGGGAGGCGTGCTCTTATTAGGAACAA
GACCAACCCGGGTCCGCCCGGCTCCGTTGGTGAACTCTGGATAACCTGGCCGATCGCACG
GTCTCTGCACCGGCGACGGATCCTTCGAATGTCTGCCCTATCAACTTTCGATGGTACGTT
ATGCGCCTACCATGGTCGTAACGGGTAACGGAGAATCAGGGTTCGATTCCGGAGAGGGAG
CTTGAGAAACGGCTACCACATCC
>HOIR5KG01AELCZ__(reversed) rank=0000995 x=49.0 y=273.0 length=444
CAAAGATTAAGCCATGCATGTCTAAGTACATACTTTTACATGGTGAAACCGCGAATGGCT
CATTAAATCAGTTATGGTTCCTTAGATCGTACAATCCTACTTGGATAACTGTGGTAATTC
TAGAGCTAATACATGAAACTGACGCTCCGACCCTCTGGGAAAGAGCGCGTTTATTAGAAC
AAGACCAGTCGGGGTTCTGCCCCGTACGATTGGTGATACTGGATAACTTTGTGCAGATCG
CACGGCCTCGCGCCGGCGACGTATCTTTCAAATGTCTGCCCTATCAACTGTCGATGGTAC
GTGATATGCCTACCATGGTTGTAACGGGTAACGGGGAATCAGGGTTCGATTCCGGAGAGG
GAGCATGAGAAACGGCTACCACATCC
>HOIR5KG01AAP8X__(reversed) rank=0001008 x=5.0 y=207.0 length=444
CAAAGATTAAGCCATGCATGTCTAAGTACATACTTTTACATGGTGAAACCGCGAATGGCT
CATTAAATCAGTTATGGTTCCTTAGATCGTACAATCCTACTTGGATAACTGTGGTAATTC
TAGAGCTAATACATGAAACTGACGCTCCGACCCTCTGGGAAAGAGCGCGTTTATTAGAAC
AAGACCAGTCGGGGTTCTGCCCCGTACGATTGGTGATACTGGATAACTTTGTGCAGATCG
CACGGCCTCGCGCCGGCGACGTATCTTTCAAATGTCTGCCCTATCAACTGTCGATGGTAC
GTGATATGCCTACCATGGTTGTAACGGGTAACGGGGAATCAGGGTTCGATTCCGGAGAGG
GAGCATGAGAAACGGCTACCACATCC
>HOIR5KG01ADHC3__(reversed) rank=0001015 x=36.0 y=1685.0 length=441
CAAAGATTAAGCCATGCATGTCCAAGTACAAGCTTTCAAAAGCGAAACTGCGGATGGCTC
ATTAAATCAGTTATGGTTCCTTGGAGCGCATCCCCTTACATGGATAACTGTGGTAATTCT
AGAGCTAATACATGCAATCAAGCGCCGACCTTACGGGAGGCGTGCTCTTATTAGGAACAA
GACCAACCCGGGTCCGCCCGGCTCCGTTGGTGAACTCTGGATAACCTGGCCGATCGCACG
GTCTCTGCACCGGCGACGGATCCTTCGAATGTCTGCCCTATCAACTTTCGATGGTACGTT
ATGCGCCTACCATGGTCGTAACGGGTAACGGAGAATCAGGGTTCGATTCCGGAGAGGGAG
CTTGAGAAACGGCTACCACATCC
>HOIR5KG01AHX4L__(reversed) rank=0001032 x=87.0 y=1139.0 length=441
CAAAGATTAAGCCATGCATGTCCAAGTACAAGCTTTCAAAAGCGAAACTGCGGATGGCTC
ATTAAATCAGTTATGGTTCCTTGGAGCGCATCCCCTTACATGGATAACTGTGGTAATTCT
AGAGCTAATACATGCAATCAAGCGCCGACCTTACGGGAGGCGTGCTCTTATTAGGAACAA
GACCAACCCGGGTCCGCCCGGCTCCGTTGGTGAACTCTGGATAACCTGGCCGATCGCACG
GTCTCTGCACCGGCGACGGATCCTTCGAATGTCTGCCCTATCAACTTTCGATGGTACGTT
ATGCGCCTACCATGGTCGTAACGGGTAACGGAGAATCAGGGTTCGATTCCGGAGAGGGAG
CTTGAGAAACGGCTACCACATCC
>HOIR5KG01AZ4MJ__(reversed) rank=0001033 x=294.0 y=1497.0 length=441
CAAAGATTAAGCCATGCATGTCCAAGTACAAGCTTTCAAAAGCGAAACTGCGGATGGCTC
ATTAAATCAGTTATGGTTCCTTGGAGCGCATCCCCTTACATGGATAACTGTGGTAATTCT
AGAGCTAATACATGCAATCAAGCGCCGACCTTACGGGAGGCGTGCTCTTATTAGGAACAA
GACCAACCCGGGTCCGCCCGGCTCCGTTGGTGAACTCTGGATAACCTGGCCGATCGCACG
GTCTCTGCACCGGCGACGGATCCTTCGAATGTCTGCCCTATCAACTTTCGATGGTACGTT
ATGCGCCTACCATGGTCGTAACGGGTAACGGAGAATCAGGGTTCGATTCCGGAGAGGGAG
CTTGAGAAACGGCTACCACATCC
>HOIR5KG01ADJ0V__(reversed) rank=0001059 x=37.0 y=1037.0 length=441
CAAAGATTAAGCCATGCATGTCCAAGTACAAGCTTTCAAAAGCGAAACTGCGGATGGCTC
ATTAAATCAGTTATGGTTCCTTGGAGCGCATCCCCTTACATGGATAACTGTGGTAATTCT
AGAGCTAATACATGCAATCAAGCGCCGACCTTACGGGAGGCGTGCTCTTATTAGGAACAA
GACCAACCCGGGTCCGCCCGGCTCCGTTGGTGAACTCTGGATAACCTGGCCGATCGCACG
GTCTCTGCACCGGCGACGGATCCTTCGAATGTCTGCCCTATCAACTTTCGATGGTACGTT
ATGCGCCTACCATGGTCGTAACGGGTAACGGAGAATCAGGGTTCGATTCCGGAGAGGGAG
CTTGAGAAACGGCTACCACATCC
>HOIR5KG01AB8ZP__(reversed) rank=0001067 x=22.5 y=1523.0 length=444
CAAAGATTAAGCCATGCATGTCTAAGTACATACTTTTACATGGTGAAACCGCGAATGGCT
CATTAAATCAGTTATGGTTCCTTAGATCGTACAATCCTACTTGGATAACTGTGGTAATTC
TAGAGCTAATACATGAAACTGACGCTCCGACCCTCTGGGAAAGAGCGCGTTTATTAGAAC
AAGACCAGTCGGGGTTCTGCCCCGTACGATTGGTGATACTGGATAACTTTGTGCAGATCG
CACGGCCTCGCGCCGGCGACGTATCTTTCAAATGTCTGCCCTATCAACTGTCGATGGTAC
GTGATATGCCTACCATGGTTGTAACGGGTAACGGGGAATCAGGGTTCGATTCCGGAGAGG
GAGCATGAGAAACGGCTACCACATCC
>HOIR5KG01AI2UI__(reversed) rank=0001074 x=100.0 y=664.0 length=441
CAAAGATTAAGCCATGCATGTCCAAGTACAAGCTTTCAAAAGCGAAACTGCGGATGGCTC
ATTAAATCAGTTATGGTTCCTTGGAGCGCATCCCCTTACATGGATAACTGTGGTAATTCT
AGAGCTAATACATGCAATCAAGCGCCGACCTTACGGGAGGCGTGCTCTTATTAGGAACAA
GACCAACCCGGGTCCGCCCGGCTCCGTTGGTGAACTCTGGATAACCTGGCCGATCGCACG
GTCTCTGCACCGGCGACGGATCCTTCGAATGTCTGCCCTATCAACTTTCGATGGTACGTT
ATGCGCCTACCATGGTCGTAACGGGTAACGGAGAATCAGGGTTCGATTCCGGAGAGGGAG
CTTGAGAAACGGCTACCACATCC
>HOIR5KG01BVYTH__(reversed) rank=0001096 x=657.0 y=115.0 length=441
CAAAGATTAAGCCATGCATGTCCAAGTACAAGCTTTCAAAAGCGAAACTGCGGATGGCTC
ATTAAATCAGTTATGGTTCCTTGGAGCGCATCCCCTTACATGGATAACTGTGGTAATTCT
AGAGCTAATACATGCAATCAAGCGCCGACCTTACGGGAGGCGTGCTCTTATTAGGAACAA
GACCAACCCGGGTCCGCCCGGCTCCGTTGGTGAACTCTGGATAACCTGGCCGATCGCACG
GTCTCTGCACCGGCGACGGATCCTTCGAATGTCTGCCCTATCAACTTTCGATGGTACGTT
ATGCGCCTACCATGGTCGTAACGGGTAACGGAGAATCAGGGTTCGATTCCGGAGAGGGAG
CTTGAGAAACGGCTACCACATCC
>HOIR5KG01AKD7Z__(reversed) rank=0001102 x=115.5 y=621.5 length=441
CAAAGATTAAGCCATGCATGTCCAAGTACAAGCTTTCAAAAGCGAAACTGCGGATGGCTC
ATTAAATCAGTTATGGTTCCTTGGAGCGCATCCCCTTACATGGATAACTGTGGTAATTCT
AGAGCTAATACATGCAATCAAGCGCCGACCTTACGGGAGGCGTGCTCTTATTAGGAACAA
GACCAACCCGGGTCCGCCCGGCTCCGTTGGTGAACTCTGGATAACCTGGCCGATCGCACG
GTCTCTGCACCGGCGACGGATCCTTCGAATGTCTGCCCTATCAACTTTCGATGGTACGTT
ATGCGCCTACCATGGTCGTAACGGGTAACGGAGAATCAGGGTTCGATTCCGGAGAGGGAG
CTTGAGAAACGGCTACCACATCC
>HOIR5KG01BKOI9__(reversed) rank=0001103 x=528.0 y=1955.0 length=444
CAAAGATTAAGCCATGCATGTCTAAGTACATACTTTTACATGGTGAAACCGCGAATGGCT
CATTAAATCAGTTATGGTTCCTTAGATCGTACAATCCTACTTGGATAACTGTGGTAATTC
TAGAGCTAATACATGAAACTGACGCTCCGACCCTCTGGGAAAGAGCGCGTTTATTAGAAC
AAGACCAGTCGGGGTTCTGCCCCGTACGATTGGTGATACTGGATAACTTTGTGCAGATCG
CACGGCCTCGCGCCGGCGACGTATCTTTCAAATGTCTGCCCTATCAACTGTCGATGGTAC
GTGATATGCCTACCATGGTTGTAACGGGTAACGGGGAATCAGGGTTCGATTCCGGAGAGG
GAGCATGAGAAACGGCTACCACATCC
>HOIR5KG01BIW6C rank=0001115 x=508.0 y=1762.5 length=441
CAAAGATTAAGCCATGCATGTCCAAGTACAAGCTTTCAAAAGCGAAACTGCGGATGGCTC
ATTAAATCAGTTATGGTTCCTTGGAGCGCATCCCCTTACATGGATAACTGTGGTAATTCT
AGAGCTAATACATGCAATCAAGCGCCGACCTTACGGGAGGCGTGCTCTTATTAGGAACAA
GACCAACCCGGGTCCGCCCGGCTCCGTTGGTGAACTCTGGATAACCTGGCCGATCGCACG
GTCTCTGCACCGGCGACGGATCCTTCGAATGTCTGCCCTATCAACTTTCGATGGTACGTT
ATGCGCCTACCATGGTCGTAACGGGTAACGGAGAATCAGGGTTCGATTCCGGAGAGGGAG
CTTGAGAAACGGCTACCACATCC
>HOIR5KG01BARE4__(reversed) rank=0001130 x=415.5 y=1982.0 length=444
CAAAGATTAAGCCATGCATGTCTAAGTACATACTTTTACATGGTGAAACCGCGAATGGCT
CATTAAATCAGTTATGGTTCCTTAGATCGTACAATCCTACTTGGATAACTGTGGTAATTC
TAGAGCTAATACATGAAACTGACGCTCCGACCCTCTGGGAAAGAGCGCGTTTATTAGAAC
AAGACCAGTCGGGGTTCTGCCCCGTACGATTGGTGATACTGGATAACTTTGTGCAGATCG
CACGGCCTCGCGCCGGCGACGTATCTTTCAAATGTCTGCCCTATCAACTGTCGATGGTAC
GTGATATGCCTACCATGGTTGTAACGGGTAACGGGGAATCAGGGTTCGATTCCGGAGAGG
GAGCATGAGAAACGGCTACCACATCC
>HOIR5KG01AWL2T__(reversed) rank=0001135 x=254.0 y=1331.0 length=441
CAAAGATTAAGCCATGCATGTCCAAGTACAAGCTTTCAAAAGCGAAACTGCGGATGGCTC
ATTAAATCAGTTATGGTTCCTTGGAGCGCATCCCCTTACATGGATAACTGTGGTAATTCT
AGAGCTAATACATGCAATCAAGCGCCGACCTTACGGGAGGCGTGCTCTTATTAGGAACAA
GACCAACCCGGGTCCGCCCGGCTCCGTTGGTGAACTCTGGATAACCTGGCCGATCGCACG
GTCTCTGCACCGGCGACGGATCCTTCGAATGTCTGCCCTATCAACTTTCGATGGTACGTT
ATGCGCCTACCATGGTCGTAACGGGTAACGGAGAATCAGGGTTCGATTCCGGAGAGGGAG
CTTGAGAAACGGCTACCACATCC
>HOIR5KG01AXHXP__(reversed) rank=0001140 x=264.0 y=1659.5 length=444
CAAAGATTAAGCCATGCATGTCTAAGTACATACTTTTACATGGTGAAACCGCGAATGGCT
CATTAAATCAATTATGGTTCCTTAGATCGTACAATCCTACTTGGATAACTGTGGTAATTC
TAGAGCTAATACATGAAACTGACGCTCCGACCCTCTGGGAAAGAGCGCGTTTATTAGAAC
AAGACCAGTCGGGGTTCTGCCCCGTACGATTGGTGATACTGGATAACTTTGTGCAGATCG
CACGGCCTCGCGCCGGCGACGTATCTTTCAAATGTCTGCCCTATCAACTGTCGATGGTAC
GTGATATGCCTACCATGGTTGTAACGGGTAACGGGGAATCAGGGTTCGATTCCGGAGAGG
GAGCATGAGAAACGGCTACCACATCC
>HOIR5KG01AULEA__(reversed) rank=0001146 x=231.5 y=1344.0 length=444
CAAAGATTAAGCCATGCATGTCTAAGTACATACTTTTACATGGTGAAACCGCGAATGGCT
CATTAAATCAGTTATGGTTCCTTAGATCGTACAATCCTACTTGGATAACTGTGGTAATTC
TAGAGCTAATACATGAAACTGACGCTCCGACCCTCTGGGAAAGAGCGCGTTTATTAGAAC
AAGACCAGTCGGGGTTCTGCCCCGTACGATTGGTGATACTGGATAACTTTGTGCAGATCG
CACGGCCTCGCGCCGGCGACGTATCTTTCAAATGTCTGCCCTATCAACTGTCGATGGTAC
GTGATATGCCTACCATGGTTGTAACGGGTAACGGGGAATCAGGGTTCGATTCCGGAGAGG
GAGCATGAGAAACGGCTACCACATCC
>HOIR5KG01BBVE4__(reversed) rank=0001163 x=428.0 y=574.0 length=450
CAAAGATTAAGCCATGCATGTCTAAGTACAAGCCCATATAAGGTGAAACCGCGAATGGCT
CATTAAATCAGCTATGATTCATTGGATCTGTACCCACACTTACTTGGATAACTGTGGTAA
TTCTAGAGCTAATACATGCACCACGTCTCTGACCGCAAGGGAAGAGCGCTTTTATTAGTT
CAAAACCGGTCGGGCCTCGGTCCGTCACCCCAACGTGTTGAATCTGAATAACTTGTCGCT
GAGCGCACGGTCTCTGCACCGGCGCCGCCTCTTTCAAGTGTCTGCCTTATCAGCTTTCGA
TTGTAGGCTATGCGCCTACAATGGCTATAACGGGTAACGGGGAATCAGGGTTCGATTCCG
GAGAGGGAGCCTGAGAAACGGCTACCACATCT
>HOIR5KG01BABBJ__(reversed) rank=0001185 x=410.0 y=1597.0 length=444
CAAAGATTAAGCCATGCATGTCTAAGTACATACTTTTACATGGTGAAACCGCGAATGGCT
CATTAAATCAGTTATGGTTCCTTAGATCGTACAATCCTACTTGGATAACTGTGGTAATTC
TAGAGCTAATACATGAAACTGACGCTCCGACCCTCTGGGAAAGAGCGCGTTTATTAGAAC
AAGACCAGTCGGGGTTCTGCCCCGTACGATTGGTGATACTGGATAACTTTGTGCAGATCG
CACGGCCTCGCGCCGGCGACGTATCTTTCAAATGTCTGCCCTATCAACTGTCGATGGTAC
GTGATATGCCTACCATGGTTGTAACGGGTAACGGGGAATCAGGGTTCGATTCCGGAGAGG
GAGCATGAGAAACGGCTACCACATCC
>HOIR5KG01AIQ73__(reversed) rank=0001189 x=96.0 y=1985.0 length=441
CAAAGATTAAGCCATGCATGTCCAAGTACAAGCTTTCAAAAGCGAAACTGCGGATGGCTC
ATTAAATCAGTTATGGTTCCTTGGAGCGCATCCCCTTACATGGATAACTGTGGTAATTCT
AGAGCTAATACATGCAATCAAGCGCCGACCTTACGGGAGGCGTGCTCTTATTAGGAACAA
GACCAACCCGGGTCCGCCCGGCTCCGTTGGTGAACTCTGGATAACCTGGCCGATCGCACG
GTCTCTGCACCGGCGACGGATCCTTCGAATGTCTGCCCTATCAACTTTCGATGGTACGTT
ATGCGCCTACCATGGTCGTAACGGGTAACGGAGAATCAGGGTTCGATTCCGGAGAGGGAG
CTTGAGAAACGGCTACCACATCC
>HOIR5KG01AXTHC__(reversed) rank=0001201 x=268.0 y=238.0 length=441
CAAAGATTAAGCCATGCAAGTCTAAGTACGAGCTCTCGTACAGTGAAACTGCGAATGGCT
CATTAAATCAGTTATGGTTCATTTGATCGTACAGTTTACTTGGATAACTGTGGTAATTCT
AGAGCTAATACATGCGAGAAGCGCCGACCTCGCGGGAGGCGTGCATTTATCAGACCAAAA
ACCGGCCGCGTCTTCGGGCGCGTTCGCCTTGGTGACTCTGGATAACTTTGCGGATCGCAC
GGTCTAGCACCGGCGACGGATCATTCAAGTGTCTGCCCTATCAACTTTCGTCGGTACGGT
ATTTGCCTACCGAGGTTCTTACGGGTGACGGGGAATCAGGGTTCGATTCCGGAGAGGGAG
CCTGAGAAACGGCTACCACATCC
>HOIR5KG01AJ5N2__(reversed) rank=0001203 x=112.5 y=1824.0 length=441
CAAAGATTAAGCCATGCATGTCCAAGTACAAGCTTTCAAAAGCGAAACTGCGGATGGCTC
ATTAAATCAGTTATGGTTCCTTGGAGCGCATCCCCTTACATGGATAACTGTGGTAATTCT
AGAGCTAATACATGCAATCAAGCGCCGACCTTACGGGAGGCGTGCTCTTATTAGGAACAA
GACCAACCCGGGTCCGCCCGGCTCCGTTGGTGAACTCTGGATAACCTGGCCGATCGCACG
GTCTCTGCACCGGCGACGGATCCTTCGAATGTCTGCCCTATCAACTTTCGATGGTACGTT
ATGCGCCTACCATGGTCGTAACGGGTAACGGAGAATCAGGGTTCGATTCCGGAGAGGGAG
CTTGAGAAACGGCTACCACATCC
>HOIR5KG01BLCBV__(reversed) rank=0001214 x=536.5 y=25.0 length=441
CAAAGATTAAGCCATGCATGTCCAAGTACAAGCTTTCAAAAGCGAAACTGCGGATGGCTC
ATTAAATCAGTTATGGTTCCTTGGAGCGCATCCCCTTACATGGATAACTGTGGTAATTCT
AGAGCTAATACATGCAATCAAGCGCCGACCTTACGGGAGGCGTGCTCTTATTAGGAACAA
GACCAACCCGGGTCCGCCCGGCTCCGTTGGTGAACTCTGGATAACCTGGCCGATCGCACG
GTCTCTGCACCGGCGACGGATCCTTCGAATGTCTGCCCTATCAACTTTCGATGGTACGTT
ATGCGCCTACCATGGTCGTAACGGGTAACGGAGAATCAGGGTTCGATTCCGGAGAGGGAG
CTTGAGAAACGGCTACCACATCC
>HOIR5KG01ATLX4__(reversed) rank=0001226 x=220.5 y=458.0 length=441
CAAAGATTAAGCCATGCATGTCCAAGTACAAGCTTTCAAAAGCGAAACTGCGGATGGCTC
ATTAAATCAGTTATGGTTCCTTGGAGCGCATCCCCTTACATGGATAACTGTGGTAATTCT
AGAGCTAATACATGCAATCAAGCGCCGACCTTACGGGAGGCGTGCTCTTATTAGGAACAA
GACCAACCCGGGTCCGCCCGGCTCCGTTGGTGAACTCTGGATAACCTGGCCGATCGCACG
GTCTCTGCACCGGCGACGGATCCTTCGAATGTCTGCCCTATCAACTTTCGATGGTACGTT
ATGCGCCTACCATGGTCGTAACGGGTAACGGAGAATCAGGGTTCGATTCCGGAGAGGGAG
CTTGAGAAACGGCTACCACATCC
>HOIR5KG01AR16Z__(reversed) rank=0001227 x=202.0 y=1929.0 length=441
CAAAGATTAAGCCATGCATGTCCAAGTACAAGCTTTCAAAAGCGAAACTGCGGATGGCTC
ATTAAATCAGTTATGGTTCCTTGGAGCGCATCCCCTTACATGGATAACTGTGGTAATTCT
AGAGCTAATACATGCAATCAAGCGCCGACCTTACGGGAGGCGTGCTCTTATTAGGAACAA
GACCAACCCGGGTCCGCCCGGCTCCGTTGGTGAACTCTGGATAACCTGGCCGATCGCACG
GTCTCTGCACCGGCGACGGATCCTTCGAATGTCTGCCCTATCAACTTTCGATGGTACGTT
ATGCGCCTACCATGGTCGTAACGGGTAACGGAGAATCAGGGTTCGATTCCGGAGAGGGAG
CTTGAGAAACGGCTACCACATCC
>HOIR5KG01A5UCY__(reversed) rank=0001243 x=359.5 y=1888.0 length=450
CAAAGATTAAGCCATGCATGTCTAAGTACAAGCCCATATAAGGTGAAACCGCGAATGGCT
CATTAAATCAGCTATGATTCATTGGATCTGTACCCACACTTACTTGGATAACTGTGGTAA
TTCTAGAGCTAATACATGCACCACGTCTCTGACCGCAAGGGAAGAGCGCTTTTATTAGTT
CAAAACCGGTCGGGCCTCGGTCCGTCACCCCAACGTGTTGAATCTGAATAACTTGTCGCT
GAGCGCACGGTCTCTGCACCGGCGCCGCCTCTTTCAAGTGTCTGCCTTATCAGCTTTCGA
TTGTAGGCTATGCGCCTACAATGGCTATAACGGGTAACGGGGAATCAGGGTTCGATTCCG
GAGAGGGAGCCTGAGAAACGGCTACCACATCT
>HOIR5KG01AKALQ__(reversed) rank=0001245 x=114.0 y=28.5 length=441
CAAAGATTAAGCCATGCATGTCCAAGTACAAGCTTTCAAAAGCGAAACTGCGGATGGCTC
ATTAAATCAGTTATGGTTCCTTGGAGCGCATCCCCTTACATGGATAACTGTGGTAATTCT
AGAGCTAATACATGCAATCAAGCGCCGACCTTACGGGAGGCGTGCTCTTATTAGGAACAA
GACCAACCCGGGTCCGCCCGGCTCCGTTGGTGAACTCTGGATAACCTGGCCGATCGCACG
GTCTCTGCACCGGCGACGGATCCTTCGAATGTCTGCCCTATCAACTTTCGATGGTACGTT
ATGCGCCTACCATGGTCGTAACGGGTAACGGAGAATCAGGGTTCGATTCCGGAGAGGGAG
CTTGAGAAACGGCTACCACATCC
>HOIR5KG01AA9G2__(reversed) rank=0001253 x=11.0 y=548.0 length=441
CAAAGATTAAGCCATGCATGTCCAAGTACAAGCTTTCAAAAGCGAAACTGCGGATGGCTC
ATTAAATCAGTTATGGTTCCTTGGAGCGCATCCCCTTACATGGATAACTGTGGTAATTCT
AGAGCTAATACATGCAATCAAGCGCCGACCTTACGGGAGGCGTGCTCTTATTAGGAACAA
GACCAACCCGGGTCCGCCCGGCTCCGTTGGTGAACTCTGGATAACCTGGCCGATCGCACG
GTCTCTGCACCGGCGACGGATCCTTCGAATGTCTGCCCTATCAACTTTCGATGGTACGTT
ATGCGCCTACCATGGTCGTAACGGGTAACGGAGAATCAGGGTTCGATTCCGGAGAGGGAG
CTTGAGAAACGGCTACCACATCC
>HOIR5KG01BKAE9__(reversed) rank=0001256 x=524.0 y=51.0 length=441
CAAAGATTAAGCCATGCATGTCCAAGTACAAGCTTTCAAAAGCGAAACTGCGGATGGCTC
ATTAAATCAGTTATGGTTCCTTGGAGCGCATCCCCTTACATGGATAACTGTGGTAATTCT
AGAGCTAATACATGCAATCAAGCGCCGACCTTACGGGAGGCGTGCTCTTATTAGGAACAA
GACCAACCCGGGTCCGCCCGGCTCCGTTGGTGAACTCTGGATAACCTGGCCGATCGCACG
GTCTCTGCACCGGCGACGGATCCTTCGAATGTCTGCCCTATCAACTTTCGATGGTACGTT
ATGCGCCTACCATGGTCGTAACGGGTAACGGAGAATCAGGGTTCGATTCCGGAGAGGGAG
CTTGAGAAACGGCTACCACATCC
>HOIR5KG01AS0SK__(reversed) rank=0001264 x=213.0 y=1714.5 length=442
CAAAGATTAAGCCATGCAAGTCTAAGTACGAGCTCTCGTACAGTGAAACTGCGAATGGCT
CATTAAATCAGTTATGGTTCATTTGATCGTACAGTTTACTTGGATAACTGTGGTAATTCT
AGAGCTAATACATGCGAGAAGCGCCGACCTCGCGGGAGGCGTGCATTTATCAGACCAAAA
ACCGGCCGCGTCTTCGGGCGCGTTCGCCTTGGTGACTCTGGATAACTTTGCGGATCGCAC
GGTCTAGCACCGGCGACGGATCATTCAAGTGTCTGCCCTATCAACTTTCGTCGGTACGGT
ATTTGCCTACCGAGGTTCTTACGGGTGACGGGGAAGTCAGGGTTCGATTCCGGAGAGGGA
GCCTGAGAAGCGGCTACCACATCC
>HOIR5KG01BWYUL__(reversed) rank=0001278 x=668.0 y=1755.0 length=441
CAAAGATTAAGCCATGCATGTCCAAGTACAAGCTTTCAAAAGCGAAACTGCGGATGGCTC
ATTAAATCAGTTATGGTTCCTTGGAGCGCATCCCCTTACATGGATAACTGTGGTAATTCT
AGAGCTAATACATGCAATCAAGCGCCGACCTTACGGGAGGCGTGCTCTTATTAGGAACAA
GACCAACCCGGGTCCGCCCGGCTCCGTTGGTGAACTCTGGATAACCTGGCCGATCGCACG
GTCTCTGCACCGGCGACGGATCCTTCGAATGTCTGCCCTATCAACTTTCGATGGTACGTT
ATGCGCCTACCATGGTCGTAACGGGTAACGGAGAATCAGGGTTCGATTCCGGAGAGGGAG
CTTGAGAAACGGCTACCACATCC
>HOIR5KG01BDI7Q__(reversed) rank=0001284 x=447.0 y=244.0 length=444
CAAAGATTAAGCCATGCATGTCTAAGTACATACTTTTACATGGTGAAACCGCGAATGGCT
CATTAAATCAGTTATGGTTCCTTAGATCGTACAATCCTACTCGGATAACTGTGGTAATTC
TAGAGCTAATACATGAAACTGACGCTCCGACCCTCTGGGAAAGAGCGCGTTTATTAGAAC
AAGACCAGTCGGGGTTCTGCCCCGTACGATTGGTGATACTGGATAACTTTGTGCAGATCG
CACGGCCTCGCGCCGGCGACGTATCTTTCAAATGTCTGCCCTATCAACTGTCGATGGTAC
GTGATATGCCTACCATGGTTGTAACGGGTAACGGGGAATCAGGGTTCGATTCCGGAGAGG
GAGCATGAGAAACGGCTACCACATCC
>HOIR5KG01AC69V__(reversed) rank=0001287 x=33.0 y=897.0 length=441
CAAAGATTAAGCCATGCAAGTCTAAGTACGAGCTCTCGTACAGTGAAACTGCGAATGGCT
CATTAAATCAGTTATGGTTCATTTGATCGTACAGTTTACTTGGATAACTGTGGTAATTCT
AGAGCTAATACATGCGAGAAGCGCCGACCTCGCGGGAGGCGTGCATTTATCAGACCAAAA
ACCGGCCGCGTCTTCGGGCGCGTTCGCCTTGGTGACTCTGGATAACTTTGCGGATCGCAC
GGTCTAGCACCGGCGACGGATCATTCAAGTGTCTGCCCTATCAACTTTCGTCGGTACGGT
ATTTGCCTACCGAGGTTCTTACGGGTGACGGGGAATCAGGGTTCGATTCCGGAGAGGGAG
CCTGAGAAACGGCTACCACATCC
>HOIR5KG01AC0O8__(reversed) rank=0001290 x=31.0 y=570.5 length=441
CAAAGATTAAGCCATGCATGTCCAAGTACAAGCTTTCAAAAGCGAAACTGCGGATGGCTC
ATTAAATCAGTTATGGTTCCTTGGAGCGCATCCCCTTACATGGATAACTGTGGTAATTCT
AGAGCTAATACATGCAATCAAGCGCCGACCTTACGGGAGGCGTGCTCTTATTAGGAACAA
GACCAACCCGGGTCCGCCCGGCTCCGTTGGTGAACTCTGGATAACCTGGCCGATCGCACG
GTCTCTGCACCGGCGACGGATCCTTCGAATGTCTGCCCTATCAACTTTCGATGGTACGTT
ATGCGCCTACCATGGTCGTAACGGGTAACGGAGAATCAGGGTTCGATTCCGGAGAGGGAG
CTTGAGAAACGGCTACCACATCC
>HOIR5KG01BYP3O__(reversed) rank=0001297 x=688.0 y=1810.0 length=448
CAAAGATTAAGCCATGCATGTCTAAGTACACGCCTTAACACGGCTAAACTGCGAATGGCT
CATTAAATCAGTTATGGTTCCTTAGATCGTACAATCCTACTTGGATAACTGTGGCAATTC
TAGAGCTAATACATGCAACACAGCTCCGACCTCACGGGAAGAGCGCTTTTGTTAGCCCAA
AACCAACGCGTCGCCTTCGGGCGGCGCTCACTGTGGTGACTCTGGACAACTTTGTGCCGA
TCGCACGGCCCTAGCGCCGGCGACGTATCTTTCAAGTGTCTGCCCTATCAACTTTCGATG
GTACGTGCTATGCCTACCATGGTGATAACGGGTAACGGGGAATCAGGGTTCGATTCCGGA
GAGGGAGCATGAGATACGGCTACCACATCC
>HOIR5KG01AIEI6__(reversed) rank=0001308 x=92.5 y=1920.0 length=439
CAAAGATTAAGCCATGCATGTCCAAGTACAAGCTTTCAAAAGCGAAACTGCGGATGGCTC
ATTAAATCAGTTATGGTTCCTTGGAGCGCATCCCCTTACATGGATAACTGTGGTAATTCT
AGAGCTAATACATGCAATCAAGCGCCGACCTTACGGGAGGCGTGCTCTTATTAGGAACAA
GACCAACCCGGGTCCGCCCGGCTCCGTTGGTGAACTCTGGATAACCTGGCCGATCGCACG
GTCTCTGCACCGGCGACGGATCCTTCGAATGTCTGCCCTATCAACTTTCGATGGTACGTT
ATGCGCCTACCATGGTCGTAACGGGTAACGGAGAATCAGGGTTCGATTCCGGAGAGGGAG
CTTGAGAAACGGCTACCACATCC
>HOIR5KG01BCON9__(reversed) rank=0001311 x=437.0 y=1623.0 length=441
CAAAGATTAAGCCGTGCATGTCCAAGTACAAGCTTTCAAAAGCGAAACTGCGGATGGCTC
ATTAAATCAGTTATGGTTCCTTGGAGCGCATCCCCTTACATGGATAACTGTGGTAATTCT
AGAGCTAATACATGCAATCAAGCGCCGACCTTACGGGAGGCGTGCTCTTATTAGGAACAA
GACCAACCCGGGTCCGCCCGGCTCCGTTGGTGAACTCTGGATAACCTGGCCGATCGCACG
GTCTCTGCACCGGCGACGGATCCTTCGAATGTCTGCCCTATCAACTTTCGATGGTACGTT
ATGCGCCTACCATGGTCGTAACGGGTAACGGAGAATCAGGGTTCGATTCCGGAGAGGGAG
CTTGAGAAACGGCTACCACATCC
>HOIR5KG01AHIWK__(reversed) rank=0001318 x=82.0 y=1890.0 length=441
CAAAGATTAAGCCATGCATGTCCAAGTACAAGCTTTCAAAAGCGAAACTGCGGATGGCTC
ATTAAATCAGTTATGGTTCCTTGGAGCGCATCCCCTTACATGGATAACTGTGGTAATTCT
AGAGCTAATACATGCAATCAAGCGCCGACCTTACGGGAGGCGTGCTCTTATTAGGAACAA
GACCAACCCGGGTCCGCCCGGCTCCGTTGGTGAACTCTGGATAACCTGGCCGATCGCACG
GTCTCTGCACCGGCGACGGATCCTTCGAATGTCTGCCCTATCAACTTTCGATGGTACGTT
ATGCGCCTACCATGGTCGTAACGGGTAACGGAGAATCAGGGTTCGATTCCGGAGAGGGAG
CTTGAGAAACGGCTACCACATCC
>HOIR5KG01AKZWM__(reversed) rank=0001319 x=122.5 y=52.5 length=441
CAAAGATTAAGCCATGCATGTCCAAGTACAAGCTTTCAAAAGCGAAACTGCGGATGGCTC
ATTAAATCAGTTATGGTTCCTTGGAGCGCATCCCCTTACATGGATAACTGTGGTAATTCT
AGAGCTAATACATGCAATCAAGCGCCGACCTTACGGGAGGCGTGCTCTTATTAGGAACAA
GACCAACCCGGGTCCGCCCGGCTCCGTTGGTGAACTCTGGATAACCTGGCCGATCGCACG
GTCTCTGCACCGGCGACGGATCCTTCGAATGTCTGCCCTATCAACTTTCGATGGTACGTT
ATGCGCCTACCATGGTCGTAACGGGTAACGGAGAATCAGGGTTCGATTCCGGAGAGGGAG
CTTGAGAAACGGCTACCACATCC
>HOIR5KG01A3WPV__(reversed) rank=0001326 x=337.5 y=1745.5 length=443
CAAAGATTAAGCCATGCATGTCTAAGTACATACTTTTACATGGTGAAACCGCGAATGGCT
CATTAAATCAGTTATGGTTCCTTAGATCGTACAATCCTACTTGGATAACTGTGGTAATTC
TAGAGCTAATACATGAAACTGACGCTCCGACCCTCTGGGAAAGAGCGCGTTTATTAGAAC
AAGACCAGTCGGGGTTCTGCCCCGTACGATTGGTGATACTGGATAACTTTGTGCAGATCG
CACGGCCTCGCGCCGGCGACGTATCTTTCAAATGTCTGCCCTATCAACTGTCGATGGTAC
GTGATATGCCTACCATGGTTGTAACGGGTAACGGGGAATCAGGGTTCGATTCCGGAGAGG
GAGCATGAGAACGGCTACCACATCC
>HOIR5KG01AQJ29__(reversed) rank=0001349 x=185.0 y=1443.0 length=441
CAAAGATTAAGCCATGCATGTCCAAGTACAAGCTTTCAAAAGCGAAACTGCGGATGGCTC
ATTAAATCAGTTATGGTTCCTTGGAGCGCATCCCCTTACATGGATAACTGTGGTAATTCT
AGAGCTAATACATGCAATCAAGCGCCGACCTTACGGGAGGCGTGCTCTTATTAGGAACAA
GACCAACCCGGGTCCGCCCGGCTCCGTTGGTGAACTCTGGATAACCTGGCCGATCGCACG
GTCTCTGCACCGGCGACGGATCCTTCGAATGTCTGCCCTATCAACTTTCGATGGTACGTT
ATGCGCCTACCATGGTCGTAACGGGTAACGGAGAATCAGGGTTCGATTCCGGAGAGGGAG
CTTGAGAAACGGCTACCACATCC
>HOIR5KG01AOZAI__(reversed) rank=0001357 x=167.0 y=1560.0 length=440
CAAAGATTAAGCCATGCATGTCCAAGTACAAGCTTTCAAAGCGAAACTGCGGATGGCTCA
TTAAATCAGTTATGGTTCCTTGGAGCGCATCCCCTTACATGGATAACTGTGGTAATTCTA
GAGCTAATACATGCAATCAAGCGCTGACCTTACGGGAGGCGTGCTCTTATTAGGAACAAG
ACCAACCCGGGTCCGCCCGGCTCCGTTGGTGAACTCTGGATAACCTGGCCGATCGCACGG
TCTCTGCACCGGCGACGGATCCTTCGAATGTCTGCCCTATCAACTTTCGATGGTACGTTA
TGCGCCTACCATGGTCGTAACGGGTAACGGAGAATCAGGGTTCGATTCCGGAGAGGGAGC
TTGAGAAACGGCTACCACATCC
>HOIR5KG01AJPWN__(reversed) rank=0001362 x=107.0 y=1877.5 length=441
CAAAGATTAAGCCATGCATGTCCAAGTACAAGCTTTCAAAAGCGAAACTGCGGATGGCTC
ATTAAATCAGTTATGGTTCCTTGGAGCGCATCCCCTTACATGGATAACTGTGGTAATTCT
AGAGCTAATACGTGCAATCAAGCGCCGACCTTACGGGAGGCGTGCTCTTATTAGGAACAA
GACCAACCCGGGTCCGCCCGGCTCCGTTGGTGAACTCTGGATAACCTGGCCGATCGCACG
GTCTCTGCACCGGCGACGGATCCTTCGAATGTCTGCCCTATCAACTTTCGATGGTACGTT
ATGCGCCTACCATGGTCGTAACGGGTAACGGAGAATCAGGGTTCGATTCCGGAGAGGGAG
CTTGAGAAACGGCTACCACATCC
>HOIR5KG01AVG9L__(reversed) rank=0001363 x=241.0 y=1687.0 length=444
CAAAGATTAAGCCATGCATGTCTAAGTACATACTTTTACATGGTGAAACCGCGAATGGCT
CATTAAATCAGTTATGGTTCCTTAGATCGTACAATCCTACTTGGATAACTGTGGTAATTC
TAGAGCTAATACATGAAACTGACGCTCCGACCCTCTGGGAAAGAGCGCGTTTATTAGAAC
AAGACCAGTCGGGGTTCTGCCCCGTACGATTGGTGATACTGGATAACTTTGTGCAGATCG
CACGGCCTCGCGCCGGCGACGTATCTTTCAAATGTCTGCCCTATCAACTGTCGATGGTAC
GTGATATGCCTACCATGGTTGTAACGGGTAACGGGGAATCAGGGTTCGATTCCGGAGAGG
GAGCATGAGAAACGGCTACCACATCC
>HOIR5KG01ADJJ4__(reversed) rank=0001365 x=37.0 y=434.0 length=441
CAAAGATTAAGCCATGCAAGTCTAAGTACGAGCTCTCGTACAGTGAAACTGCGAATGGCT
CATTAAATCAGTTATGGTTCATTTGATCGTACAGTTTACTTGGATAACTGTGGTAATTCT
AGAGCTAATACATGCGAGAAGCGCCGACCTCGCGGGAGGCGTGCATTTATCAGACCAAAA
ACCGGCCGCGTCTTCGGGCGCGTTCGCCTTGGTGACTCTGGATAACTTTGCGGATCGCAC
GGTCTAGCACCGGCGACGGATCATTCAAGTGTCTGCCCTATCAACTTTCGTCGGTACGGT
ATTTGCCTACCGAGGTTCTTACGGGTGACGGGGAATCAGGGTTCGATTCCGGAGAGGGAG
CCTGAGAAACGGCTACCACATCC
>HOIR5KG01ADPZC__(reversed) rank=0001381 x=39.0 y=566.5 length=441
CAAAGATTAAGCCATGCATGTCCAAGTACAAGCTTTCAAAAGCGAAACTGCGGATGGCTC
ATTAAATCAGTTATGGTTCCTTGGAGCGCATCCCCTTACATGGATAACTGTGGTAATTCT
AGAGCTAATACATGCAATCAAGCGCCGACCTTACGGGAGGCGTGCTCTTATTAGGAACAA
GACCAACCCGGGTCCGCCCGGCTCCGTTGGTGAACTCTGGATAACCTGGCCGATCGCACG
GTCTCTGCACCGGCGACGGATCCTTCGAATGTCTGCCCTATCAACTTTCGATGGTACGTT
ATGCGCCTACCATGGTCGTAACGGGTAACGGAGAATCAGGGTTCGATTCCGGAGAGGGAG
CTTGAGAAACGGCTACCACATCC
>HOIR5KG01AZYMF__(reversed) rank=0001386 x=292.0 y=1909.0 length=444
CAAAGATTAAGCCATGCATGTCTAAGTACATACTTTTACATGGTGAAACCGCGAATGGCT
CATTAAATCAGTTATGGTTCCTTAGATCGTACAATCCTACTTGGATAACTGTGGTAATTC
TAGAGCTAATACATGAAACTGACGCTCCGACCCTCTGGGAAAGAGCGCGTTTATTAGAAC
AAGACCAGTCGGGGTTCTGCCCCGTACGATTGGTGATACTGGATAACTTTGTGCAGATCG
CACGGCCTCGCGCCGGCGACGTATCTTTCAAATGTCTGCCCTATCAACTGTCGATGGTAC
GTGATATGCCTACCATGGTTGTAACGGGTAACGGGGAATCAGGGTTCGATTCCGGAGAGG
GAGCATGAGAAACGGCTACCACATCC
>HOIR5KG01AI6ZC__(reversed) rank=0001388 x=101.0 y=1926.0 length=441
CAAAGATTAAGCCATGCATGTCCAAGTACAAGCTTTCAAAAGCGAAACTGCGGATGGCTC
ATTAAATCAGTTATGGTTCCTCGGAGCGCATCCCCTTACATGGATAACTGTGGTAATTCT
AGAGCTAATACATGCAATCAAGCGCCGACCTTACGGGAGGCGTGCTCTTATTAGGAACAA
GACCAACCCGGGTCCGCCCGGCTCCGTTGGTGAACTCTGGATAACCTGGCCGATCGCACG
GTCTCTGCACCGGCGACGGATCCTTCGAATGTCTGCCCTATCAACTTTCGATGGTACGTT
ATGCGCCTACCATGGTCGTAACGGGTAACGGAGAATCAGGGTTCGATTCCGGAGAGGGAG
CTTGAGAAACGGCTACCACATCC
>HOIR5KG01ACULI__(reversed) rank=0001406 x=29.5 y=852.0 length=441
CAAAGATTAAGCCATGCATGTCCAAGTACAAGCTTTCAAAAGCGAAACTGCGGATGGCTC
ATTAAATCAGTTATGGTTCCTTGGAGCGCATCCCCTTACATGGATAACTGTGGTAATTCT
AGAGCTAATACATGCAATCAAGCGCCGACCTTACGGGAGGCGTGCTCTTATTAGGAACAA
GACCAACCCGGGTCCGCCCGGCTCCGTTGGTGAACTCTGGATAACCTGGCCGATCGCACG
GTCTCTGCACCGGCGACGGATCCTTCGAATGTCTGCCCTATCAACTTTCGATGGTACGTT
ATGCGCCTACCATGGTCGTAACGGGTAACGGAGAATCAGGGTTCGATTCCGGAGAGGGAG
CTTGAGAAACGGCTACCACATCC
>HOIR5KG01AK1AX__(reversed) rank=0001422 x=122.0 y=1863.0 length=444
CAAAGATTAAGCCATGCATGTCTAAGTACATACTTTTACATGGTGAAACCGCGAATGGCT
CATTAAATCAGTTATGGTTCCTTAGATCGTACAATCCTACTTGGATAACTGTGGTAATTC
TAGAGCTAATACATGAAACTGACGCTCCGACCCTCTGGGAAAGAGCGCGTTTATTAGAAC
AAGACCAGTCGGGGTTCTGCCCCGTACGATTGGTGATACTGGATAACTTTGTGCAGATCG
CACGGCCTCGCGCCGGCGACGTATCTTTCAAATGTCTGCCCTATCAACTGTCGATGGTAC
GTGATATGCCTACCATGGTTGTAACGGGTAACGGGGAATCAGGGTTCGATTCCGGAGAGG
GAGCATGAGAAACGGCTACCACATCC
>HOIR5KG01BFKZ7__(reversed) rank=0001431 x=470.0 y=1669.0 length=448
CAAAGATTAAGCCATGCATGTCTAAGTACACGCCTTAACACGGCTAAACTGCGAATGGCT
CATTAAATCAGTTATGGTTCCTTAGATCGTACAATCCTACTTGGATAACTGTGGCAATTC
TAGAGCTAATACATGCAACACAGCTCCGACCTCACGGGAAGAGCGCTTTTGTTAGCCCAA
AACCAACGCGTCGCCTTCGGGCGGCGCTCACTGTGGTGACTCTGGACAACTTTGTGCCGA
TCGCACGGCCCTAGCGCCGGCGACGTATCTTTCAAGTGTCTGCCCTATCAACTTTCGATG
GTACGTGCTATGCCTACCATGGTGATAACGGGTAACGGGGAATCAGGGTTCGATTCCGGA
GAGGGAGCATGAGATACGGCTACCACATCC
>HOIR5KG01AAES1__(reversed) rank=0001439 x=1.0 y=1763.5 length=441
CAAAGATTAAGCCATGCATGTCCAAGTACAAGCTTTCAAAAGCGAAACTGCGGATGGCTC
ATTAAATCAGTTATGGTTCCTTGGAGCGCATCCCCTTACATGGATAACTGTGGTAATTCT
AGAGCTAATACATGCAATCAAGCGCCGACCTTACGGGAGGCGTGCTCTTATTAGGAACAA
GACCAACCCGGGTCCGCCCGGCTCCGTTGGTGAACTCTGGATAACCTGGCCGATCGCACG
GTCTCTGCACCGGCGACGGATCCTTCGAATGTCTGCCCTATCAACTTTCGATGGTACGTT
ATGCGCCTACCATGGTCGTAACGGGTAACGGAGAATCAGGGTTCGATTCCGGAGAGGGAG
CTTGAGAAACGGCTACCACATCC
>HOIR5KG01A00GL__(reversed) rank=0001456 x=304.0 y=1795.0 length=441
CAAAGATTAAGCCATGCAAGTCTAAGTACGAGCTCTCGTACAGTGAAACTGCGAATGGCT
CATTAAATCAGTTATGGTTCATTTGATCGTACAGTTTACTTGGATAACTGTGGTAATTCT
AGAGCTAATACATGCGAGAAGCGCCGACCTCGCGGGAGGCGTGCATTTATCAGACCAAAA
ACCGGCCGCGTCTTCGGGCGCGTTCGCCTTGGTGACTCTGGATAACTTTGCGGATCGCAC
GGTCTAGCACCGGCGACGGATCATTCAAGTGTCTGCCCTATCAACTTTCGTCGGTACGGT
ATTTGCCTACCGAGGTTCTTACGGGTGACGGGGAATCAGGGTTCGATTCCGGAGAGGGAG
CCTGAGAAACGGCTACCACATCC
>HOIR5KG01AH1GO__(reversed) rank=0001459 x=88.0 y=1366.0 length=441
CAAAGATTAAGCCATGCATGTCCAAGTACAAGCTTTCAAAAGCGAAACTGCGGATGGCTC
ATTAAATCAGTTATGGTTCCTTGGAGCGCATCCCCTTACATGGATAACTGTGGTAATTCT
AGAGCTAATACATGCAATCAAGCGCCGACCTTACGGGAGGCGTGCTCTTATTAGGAACAA
GACCAACCCGGGTCCGCCCGGCTCCGTTGGTGAACTCTGGATAACCTGGCCGATCGCACG
GTCTCTGCACCGGCGACGGATCCTTCGAATGTCTGCCCTATCAACTTTCGATGGTACGTT
ATGCGCCTACCATGGTCGTAACGGGTAACGGAGAATCAGGGTTCGATTCCGGAGAGGGAG
CTTGAGAAACGGCTACCACATCC
>HOIR5KG01BLSAC__(reversed) rank=0001470 x=541.5 y=226.0 length=441
CAAAGATTAAGCCATGCATGTCCAAGTACAAGCTTTCAAAAGCGAAACTGCGGATGGCTC
ATTAAATCAGTTATGGTTCCTTGGAGCGCATCCCCTTACATGGATAACTGTGGTAATTCT
AGAGCTAATACATGCAATCAAGCGCCGACCTTACGGGAGGCGTGCTCTTATTAGGAACAA
GACCAACCCGGGTCCGCCCGGCTCCGTTGGTGAACTCTGGATAACCTGGCCGATCGCACG
GTCTCTGCACCGGCGACGGATCCTTCGAATGTCTGCCCTATCAACTTTCGATGGTACGTT
ATGCGCCTACCATGGTCGTAACGGGTAACGGAGAATCAGGGTTCGATTCCGGAGAGGGAG
CTTGAGAAACGGCTACCACATCC
>HOIR5KG01BGGGS__(reversed) rank=0001472 x=480.0 y=1482.5 length=441
CAAAGATTAAGCCATGCATGTCCAAGTACAAGCTTTCAAAAGCGAAACTGCGGATGGCTC
ATTAAATCAGTTATGGTTCCTTGGAGCGCATCCCCTTACATGGATAACTGTGGTAATTCT
AGAGCTAATACATGCAATCAAGCGCCGACCTTACGGGAGGCGTGCTCTTATTAGGAACAA
GACCAACCCGGGTCCGCCCGGCTCCGTTGGTGAACTCTGGATAACCTGGCCGATCGCACG
GTCTCTGCACCGGCGACGGATCCTTCGAATGTCTGCCCTATCAACTTTCGATGGTACGTT
ATGCGCCTACCATGGTCGTAACGGGTAACGGAGAATCAGGGTTCGATTCCGGAGAGGGAG
CTTGAGAAACGGCTACCACATCC
>HOIR5KG01AV0F8__(reversed) rank=0001476 x=247.0 y=1974.0 length=441
CAAAGATTAAGCCATGCATGTCCAAGTACAAGCTTTCAAAAGCGAAACTGCGGATGGCTC
ATTAAATCAGTTATGGTTCCTTGGAGCGCATCCCCTTACATGGATAACTGTGGTAATTCT
AGAGCTAATACATGCAATCAAGCGCCGACCTTACGGGAGGCGTGCTCTTATTAGGAACAA
GACCAACCCGGGTCCGCCCGGCTCCGTTGGTGAACTCTGGATAACCTGGCCGATCGCACG
GTCTCTGCACCGGCGACGGATCCTTCGAATGTCTGCCCTATCAACTTTCGATGGTACGTT
ATGCGCCTACCATGGTCGTAACGGGTAACGGAGAATCAGGGTTCGATTCCGGAGAGGGAG
CTTGAGAAACGGCTACCACATCC
>HOIR5KG01BLWSC__(reversed) rank=0001505 x=542.0 y=1962.0 length=441
CAAAGATTAAGCCATGCATGTCCAAGTACAAGCTTTCAAAAGCGAAACTGCGGATGGCTC
ATTAAATCAGTTATGGTTCCTTGGAGCGCATCCCCTTACATGGATAACTGTGGTAATTCT
AGAGCTAATACATGCAATCAAGCGCCGACCTTACGGGAGGCGTGCTCTTATTAGGAACAA
GACCAACCCGGGTCCGCCCGGCTCCGTTGGTGAACTCTGGATAACCTGGCCGATCGCACG
GTCTCTGCACCGGCGACGGATCCTTCGAATGTCTGCCCTATCAACTTTCGATGGTACGTT
ATGCGCCTACCATGGTCGTAACGGGTAACGGAGAATCAGGGTTCGATTCCGGAGAGGGAG
CTTGAGAAACGGCTACCACATCC
>HOIR5KG01AZT8K__(reversed) rank=0001531 x=291.5 y=322.0 length=448
CAAAGATTAAGCCATGCATGTCTAAGTACACGCCTTAACACGGCTAAACTGCGAATGGCT
CATTAAATCAGTTATGGTTCCTTAGATCGTACAATCCTACTTGGATAACTGTGGCAATTC
TAGAGCTAATACATGCAACACAGCTCCGACCTCACGGGAAGAGCGCTTTTGTTAGCCCAA
AACCAACGCGTCGCCTTCGGGCGGCGCTCACTGTGGTGACTCTGGACAACTTTGTGCCGA
TCGCACGGCCCTAGCGCCGGCGACGTATCTTTCAAGTGTCTGCCCTATCAACTTTCGATG
GTACGTGCTATGCCTACCATGGTGATAACGGGTAACGGGGAATCAGGGTTCGATTCCGGA
GAGGGAGCATGAGATACGGCTACCACATCC
>HOIR5KG01AEX59__(reversed) rank=0001533 x=53.0 y=495.0 length=444
CAAAGATTAAGCCATGCATGTCTAAGTACATACTTTTACATGGTGAAACCGCGAATGGCT
CATTAAATCAGTTATGGTTCCTTAGATCGTACAATCCTACTTGGATAACTGTGGTAATTC
TAGAGCTAATACATGAAACTGACGCTCCGACCCTCTGGGAAAGAGCGCGTTTATTAGAAC
AAGACCAGTCGGGGTTCTGCCCCGTACGATTGGTGATACTGGATAACTTTGTGCAGATCG
CACGGCCTCGCGCCGGCGACGTATCTTTCAAATGTCTGCCCTATCAACTGTCGATGGTAC
GTGATATGCCTACCATGGTTGTAACGGGTAACGGGGAATCAGGGTTCGATTCCGGAGAGG
GAGCATGAGAAACGGCTACCACATCC
>HOIR5KG01AH7G6__(reversed) rank=0001536 x=90.0 y=968.5 length=444
CAAAGATTAAGCCATGCATGTCTAAGTACATACTTTTACATGGTGAAACCGCGAATGGCT
CATTAAATCAGTTATGGTTCCTTAGATCGTACAATCCTACTTGGATAACTGTGGTAATTC
TAGAGCTAATACATGAAACTGACGCTCCGACCCTCTGGGAAAGAGCGCGTTTATTAGAAC
AAGACCAGTCGGGGTTCTGCCCCGTACGATTGGTGATACTGGATAACTTTGTGCAGATCG
CACGGCCTCGCGCCGGCGACGTATCTTTCAAATGTCTGCCCTATCAACTGTCGATGGTAC
GTGATATGCCTACCATGGTTGTAACGGGTAACGGGGAATCAGGGTTCGATTCCGGAGAGG
GAGCATGAGAAACGGCTACCACATCC
>HOIR5KG01A2Q8Y__(reversed) rank=0001545 x=324.0 y=1248.5 length=443
CAAAGATTAAGCCATGCATGTCTAAGTACATACCTTAACACGGTGAAACTGCGAATGGCT
CATTAAATCATATGTTATTTCTTAGATCGTACAATCCTACTTGGATAACTGTGGTAATTC
TAGAGCTAATACATGCATCAAAGCTCCGACCTCCGGGGAAGAGCGCTTTTATTAGACCAA
AACCAATCGTCCTCTCGGGGGCGTCCCGTTGGTGACTCTGAATAACTTTAAGCTGATCGC
ATGGCCTCGTGCCGGCGACGTATCTTTCGAGTGTATGCCCTATCAATTGTCGAAGGTAAG
TGACTTGCTTACCTTGATGATAACGGGTAGCGGGGAATCAGGGTTCGATTCCGGAGAGGG
AGCATGAGAAACGGCTACCACATCC
>HOIR5KG01A6E11__(reversed) rank=0001546 x=366.0 y=39.0 length=445
CAAAGATTAAGCCATGCATGTCTAAGTACATACTTTTACATGGTGAAACCGCGAATGGCT
CATTAAATCAGTTATGGTTCCTTAGATCGTACAATCCTACTTGGATAACTGTGGTAATTC
TAGAGCTAATACATGAAAAAGGTCTCCGACCTGACGGAAAGAGAGCGTTTATTACAACAA
GACCAGTCGGGGTCGCAAGGCCCCGTCATATTGGTGAAACTGAATAACTTTGTGCAGATC
GCACGGCCTCGCGCCGGCGACAAATCTTTCAAATGTCTGCCCTATCAACTGACGATGGTA
CGTGATATGCCTACCATGGTTGTAACGGGTAACGGAGAATCAGGGTTCGATTCCGGAGAG
GGAGCATGAGAAACGGCTACCACATCC
>HOIR5KG01A4YUO__(reversed) rank=0001548 x=349.0 y=2014.0 length=441
CAAAGATTAAGCCATGCATGTCCAAGTACAAGCTTTCAAAAGCGAAACTGCGGATGGCTC
ATTAAATCAGTTATGGTTCCTTGGAGCGCATCCCCTTACATGGATAACTGTGGTAATTCT
AGAGCTAATACATGCAATCAAGCGCCGACCTTACGGGAGGCGTGCTCTTATTAGGAACAA
GACCAACCCGGGTCCGCCCGGCTCCGTTGGTGAACTCTGGATAACCTGGCCGATCGCACG
GTCTCTGCACCGGCGACGGATCCTTCGAATGTCTGCCCTATCAACTTTCGATGGTACGTT
ATGCGCCTACCATGGTCGTAACGGGTAACGGAGAATCAGGGTTCGATTCCGGAGAGGGAG
CTTGAGAAACGGCTACCACATCC
>HOIR5KG01AJIR6__(reversed) rank=0001550 x=105.0 y=836.5 length=444
CAAAGATTAAGCCATGCATGTCTAAGTACATACTTTTACATGGTGAAACCGCGAATGGCT
CATTAAATCAGTTATGGTTCCTTAGATCGTACAATCCTACTTGGATAACTGTGGTAATTC
TAGAGCTAATACATGAAACTGACGCTCCGACCCTCTGGGAAAGAGCGCGTTTATTAGAAC
AAGACCAGTCGGGGTTCTGCCCCGTACGATTGGTGATACTGGATAACTTTGTGCAGATCG
CACGGCCTCGCGCCGGCGACGTATCTTTCAAATGTCTGCCCTATCAACTGTCGATGGTAC
GTGATATGCCTACCATGGTTGTAACGGGTAACGGGGAATCAGGGTTCGATTCCGGAGAGG
GAGCATGAGAAACGGCTACCACATCC
>HOIR5KG01A6VUU__(reversed) rank=0001568 x=371.5 y=1332.5 length=441
CAAAGATTAAGCCATGCATGTCCAAGTACAAGCTTTCAAAAGCGAAACTGCGGATGGCTC
ATTAAATCAGTTATGGTTCCTTGGAGCGCATCCCCTTACATGGATAACTGTGGTAATTCT
AGAGCTAATACATGCAATCAAGCGCCGACCTTACGGGAGGCGTGCTCTTATTAGGAACAA
GACCAACCCGGGTCCGCCCGGCTCCGTTGGTGAACTCTGGATAACCTGGCCGATCGCACG
GTCTCTGCACCGGCGACGGATCCTTCGAATGTCTGCCCTATCAACTTTCGATGGTACGTT
ATGCGCCTACCATGGTCGTAACGGGTAACGGAGAATCAGGGTTCGATTCCGGAGAGGGAG
CTTGAGAAACGGCTACCACATCC
>HOIR5KG01ATDBT rank=0001573 x=217.0 y=1575.5 length=441
CAAAGATTAAGCCATGCATGTCCAAGTACAAGCTTTCAAAAGCGAAACTGCGGATGGCTC
ATTAAATCAGTTATGGTTCCTTGGAGCGCATCCCCTTACATGGATAACTGTGGTAATTCT
AGAGCTAATACATGCAATCAAGCGCCGACCTTACGGGAGGCGTGCTCTTATTAGGAACAA
GACCAACCCGGGTCCGCCCGGCTCCGTTGGTGAACTCTGGATAACCTGGCCGATCGCACG
GTCTCTGCACCGGCGACGGATCCTTCGAATGTCTGCCCTATCAACTTTCGATGGTACGTT
ATGCGCCTACCATGGTCGTAACGGGTAACGGAGAATCAGGGTTCGATTCCGGAGAGGGAG
CTTGAGAAACGGCTACCACATCC
>HOIR5KG01AZ75X__(reversed) rank=0001587 x=295.0 y=1987.0 length=441
CAAAGATTAAGCCATGCATGTCCAAGTACAAGCTTTCAAAAGCGAAACTGCGGATGGCTC
ATTAAATCAGTTATGGTTCCTTGGAGCGCATCCCCTTACATGGATAACTGTGGTAATTCT
AGAGCTAATACATGCAATCAAGCGCCGACCTTACGGGAGGCGTGCTCTTATTAGGAACAA
GACCAACCCGGGTCCGCCCGGCTCCGTTGGTGAACTCTGGATAACCTGGCCGATCGCACG
GTCTCTGCACCGGCGACGGATCCTTCGAATGTCTGCCCTATCAACTTTCGATGGTACGTT
ATGCGCCTACCATGGTCGTAACGGGTAACGGAGAATCAGGGTTCGATTCCGGAGAGGGAG
CTTGAGAAACGGCTACCACATCC
>HOIR5KG01BJU7G__(reversed) rank=0001589 x=519.5 y=810.0 length=441
CAAAGATTAAGCCATGCATGTCCAAGTACAAGCTTTCAAAAGCGAAACTGCGGATGGCTC
ATTAAATCAGTTATGGTTCCTTGGAGCGCATCCCCTTACATGGATAACTGTGGTAATTCT
AGAGCTAATACATGCAATCAAGCGCCGACCTTACGGGAGGCGTGCTCTTATTAGGAACAA
GACCAACCCGGGTCCGCCCGGCTCCGTTGGTGAACTCTGGATAACCTGGCCGATCGCACG
GTCTCTGCACCGGCGACGGATCCTTCGAATGTCTGCCCTATCAACTTTCGATGGTACGTT
ATGCGCCTACCATGGTCGTAACGGGTAACGGAGAATCAGGGTTCGATTCCGGAGAGGGAG
CTTGAGAAACGGCTACCACATCC
>HOIR5KG01A6R4B__(reversed) rank=0001595 x=370.0 y=585.0 length=442
CAAAGATTAAGCCATGCATGTCCAAGTACAAGCTTTCAAAAGCGAAACTGCGGATGGCTC
ATTAAATCAGTTATGGTTCCTTGGAGCGCATCCCCTTACATGGATAACTGTGGTAATTCT
AGAGCTAATACATGCAATCAAGCGCCGACCTTACGGGAGGCGTGCTCTTATTAGGAACAA
GACCAACCCGGGTCCGCCCGGCTCCGTTGGTGAACTCTGGATAACCTGGCCGATCGCACG
GTCTCTGCACCGGCGACGGATCCTTCGAATGTCTGCCCTATCAACTTTCGATGGTACGTT
ATGCGCCTACCATGGTCGTAACGGGTAACGGAGAATCAGGGTTCGATTCCGGAGAGGGAG
CTTGAGAAACGGCTACCACATCC
>HOIR5KG01AH034__(reversed) rank=0001596 x=88.0 y=914.5 length=448
CAAAGATTAAGCCATGCATGTCTAAGTACACGCCTTAACACGGCTAAACTGCGAATGGCT
CATTAAATCAGTTATGGTTCCTTAGATCGTACAATCCTACTTGGATAACTGTGGCAATTC
TAGAGCTAATACATGCAACACAGCTCCGACCTCACGGGAAGAGCGCTTTTGTTAGCCCAA
AACCAACGCGTCGCCTTCGGGCGGCGCTCACTGTGGTGACTCTGGACAACTTTGTGCCGA
TCGCACGGCCCTAGCGCCGGCGACGTATCTTTCAAGTGTCTGCCCTATCAACTTTCGATG
GTACGTGCTATGCCTACCATGGTGATAACGGGTAACGGGGAATCAGGGTTCGATTCCGGA
GAGGGAGCATGAGATACGGCTACCACATCC
>HOIR5KG01BX82Y__(reversed) rank=0001601 x=683.0 y=232.0 length=441
CAAAGATTAAGCCATGCAAGTCTAAGTACGAGCTCTCGTACAGTGAAACTGCGAATGGCT
CATTAAATCAGTTATGGTTCATTTGATCGTACAGTTTACTTGGATAACTGTGGTAATTCT
AGAGCTAATACATGCGAGAAGCGCCGACCTCGCGGGAGGCGTGCATTTATCAGACCAAAA
ACCGGCCGCGTCTTCGGGCGCGTTCGCCTTGGTGACTCTGGATAACTTTGCGGATCGCAC
GGTCTAGCACCGGCGACGGATCATTCAAGTGTCTGCCCTATCAACTTTCGTCGGTACGGT
ATTTGCCTACCGAGGTTCTTACGGGTGACGGGGAATCAGGGTTCGATTCCGGAGAGGGAG
CCTGAGAAACGGCTACCACATCC
>HOIR5KG01A2QD3__(reversed) rank=0001602 x=324.0 y=137.0 length=444
CAAAGATTAAGCCATGCATGTCTAAGTACATACTTTTACATGGTGAAACCGCGAATGGCT
CATTAAATCAGTTATGGTTCCTTAGATCGTACAATCCTACTTGGATAACTGTGGTAATTC
TAGAGCTAATACATGAAACTGACGCTCCGACCCTCTGGGAAAGAGCGCGTTTATTAGAAC
AAGACCAGTCGGGGTTCTGCCCCGTACGATTGGTGATACTGGATAACTTTGTGCAGATCG
CACGGCCTCGCGCCGGCGACGTATCTTTCAAATGTCTGCCCTATCAACTGTCGATGGTAC
GTGATATGCCTACCATGGTTGTAACGGGTAACGGGGAATCAGGGTTCGATTCCGGAGAGG
GAGCATGAGAAACGGCTACCACATCC
>HOIR5KG01AIPRF__(reversed) rank=0001629 x=96.0 y=89.0 length=441
CAAAGATTAAGCCATGCATGTCCAAGTACAAGCTTTCAAAAGCGAAACTGCGGATGGCTC
ATTAAATCAGTTATGGTTCCTTGGAGCGCATCCCCTTACATGGATAACTGTGGTAATTCT
AGAGCTAATACATGCAATCAAGCGCCGACCTTACGGGAGGCGTGCTCTTATTAGGAACAA
GACCAACCCGGGTCCGCCCGGCTCCGTTGGTGAACTCTGGATAACCTGGCCGATCGCACG
GTCTCTGCACCGGCGACGGATCCTTCGAATGTCTGCCCTATCAACTTTCGATGGTACGTT
ATGCGCCTACCATGGTCGTAACGGGTAACGGAGAATCAGGGTTCGATTCCGGAGAGGGAG
CTTGAGAAACGGCTACCACATCC
>HOIR5KG01BFEVG__(reversed) rank=0001630 x=468.0 y=1914.0 length=441
CAAAGATTAAGCCATGCATGTCCAAGTACAAGCTTTCAAAAGCGAAACTGCGGATGGCTC
ATTAAATCAGTTATGGTTCCTTGGAGCGCATCCCCTTACATGGATAACTGTGGTAATTCT
AGAGCTAATACATGCAATCAAGCGCCGACCTTACGGGAGGCGTGCTCTTATTAGGAACAA
GACCAACCCGGGTCCGCCCGGCTCCGTTGGTGAACTCTGGATAACCTGGCCGATCGCACG
GTCTCTGCACCGGCGACGGATCCTTCGAATGTCTGCCCTATCAACTTTCGATGGTACGTT
ATGCGCCTACCATGGTCGTAACGGGTAACGGAGAATCAGGGTTCGATTCCGGAGAGGGAG
CTTGAGAAACGGCTACCACATCC
>HOIR5KG01AGSQL__(reversed) rank=0001639 x=74.0 y=747.0 length=444
CAAAGATTAAGCCATGCATGTCTAAGTACATACTTTTACATGGTGAAACCGCGAATGGCT
CATTAAATCAGTTATGGTTCCTTAGATCGTACAATCCTACTTGGATAACTGTGGTAATTC
TAGAGCTAATACATGAAACTGACGCTCCGACCCTCTGGGAAAGAGCGCGTTTATTAGAAC
AAGACCAGTCGGGGTTCTGCCCCGTACGATTGGTGATACTGGATAACTTTGTGCAGATCG
CACGGCCTCGCGCCGGCGACGTATCTTTCAAATGTCTGCCCTATCAACTGTCGATGGTAC
GTGATATGCCTACCATGGTTGTAACGGGTAACGGGGAATCAGGGTTCGATTCCGGAGAGG
GAGCATGAGAAACGGCTACCACATCC
>HOIR5KG01BDZ38__(reversed) rank=0001645 x=452.5 y=1670.0 length=448
CAAAGATTAAGCCATGCATGTCTAAGTACACGCCTTAACACGGCTAAACTGCGAATGGCT
CATTAAATCAGTTATGGTTCCTTAGATCGTACAATCCTACTTGGATAACTGTGGCAATTC
TAGAGCTAATACATGCAACACAGCTCCGACCTCACGGGAAGAGCGCTTTTGTTAGCCCAA
AACCAACGCGTCGCCTTCGGGCGGCGCTCACTGTGGTGACTCTGGACAACTTTGTGCCGA
TCGCACGGCCCTAGCGCCGGCGACGTATCTTTCAAGTGTCTGCCCTATCAACTTTCGATG
GTACGTGCTATGCCTACCATGGTGATAACGGGTAACGGGGAATCAGGGTTCGATTCCGGA
GAGGGAGCATGAGATACGGCTACCACATCC
>HOIR5KG01AW5FK__(reversed) rank=0001646 x=260.5 y=1838.0 length=441
CAAAGATTAAGCCATGCATGTCCAAGTACAAGCTTTCAAAAGCGAAACTGCGGATGGCTC
ATTAAATCAGTTATGGTTCCTTGGAGCGCATCCCCTTACATGGATAACTGTGGTAATTCT
AGAGCTAATACATGCAATCAAGCGCCGACCTTACGGGAGGCGTGCTCTTATTAGGAACAA
GACCAACCCGGGTCCGCCCGGCTCCGTTGGTGAACTCTGGATAACCTGGCCGATCGCACG
GTCTCTGCACCGGCGACGGATCCTTCGAATGTCTGCCCTATCAACTTTCGATGGTACGTT
ATGCGCCTACCATGGTCGTAACGGGTAACGGAGAATCAGGGTTCGATTCCGGAGAGGGAG
CTTGAGAAACGGCTACCACATCC
>HOIR5KG01ASH2L__(reversed) rank=0001649 x=207.0 y=2027.5 length=441
CAAAGATTAAGCCATGCATGTCCAAGTACAAGCTTTCAAAAGCGAAACTGCGGATGGCTC
ATTAAATCAGTTATGGTTCCTTGGAGCGCATCCCCTTACATGGATAACTGTGGTAATTCT
AGAGCTAATACATGCAATCAAGCGCCGACCTTACGGGAGGCGTGCTCTTATTAGGAACAA
GACCAACCCGGGTCCGCCCGGCTCCGTTGGTGAACTCTGGATAACCTGGCCGATCGCACG
GTCTCTGCACCGGCGACGGATCCTTCGAATGTCTGCCCTATCAACTTTCGATGGTACGTT
ATGCGCCTACCATGGTCGTAACGGGTAACGGAGAATCAGGGTTCGATTCCGGAGAGGGAG
CTTGAGAAACGGCTACCACATCC
>HOIR5KG01BFXRR__(reversed) rank=0001651 x=474.0 y=1829.5 length=441
CAAAGATTAAGCCATGCATGTCCAAGTACAAGCTTTCAAAAGCGAAACTGCGGATGGCTC
ATTAAATCAGTTATGGTTCCTTGGAGCGCATCCCCTTACATGGATAACTGTGGTAATTCT
AGAGCTAATACATGCAATCAAGCGCCGACCTTACGGGAGGCGTGCTCTTATTAGGAACAA
GACCAACCCGGGTCCGCCCGGCTCCGTTGGTGAACTCTGGATAACCTGGCCGATCGCACG
GTCTCTGCACCGGCGACGGATCCTTCGAATGTCTGCCCTATCAACTTTCGATGGTACGTT
ATGCGCCTACCATGGTCGTAACGGGTAACGGAGAATCAGGGTTCGATTCCGGAGAGGGAG
CTTGAGAAACGGCTACCACATCC
>HOIR5KG01ACHU8__(reversed) rank=0001654 x=25.5 y=738.0 length=441
CAAAGATTAAGCCATGCAAGTCTAAGTACGAGCTCTCGTACAGTGAAACTGCGAATGGCT
CATTAAATCAGTTATGGTTCATTTGATCGTACAGTTTACTTGGATAACTGTGGTAATTCT
AGAGCTAATACATGCGAGAAGCGCCGACCTCGCGGGAGGCGTGCATTTATCAGACCAAAA
ACCGGCCGCGTCTTCGGGCGCGTTCGCCTTGGTGACTCTGGATAACTTTGCGGATCGCAC
GGTCTAGCACCGGCGACGGATCATTCAAGTGTCTGCCCTATCAACTTTCGTCGGTACGGT
ATTTGCCTACCGAGGTTCTTACGGGTGACGGGGAATCAGGGTTCGATTCCGGAGAGGGAG
CCTGAGAAACGGCTACCACATCC
>HOIR5KG01BQ29P__(reversed) rank=0001661 x=601.0 y=1979.0 length=444
CAAAGATTAAGCCATGCATGTCTAAGTACATACTTTTACATGGTGAAACCGCGAATGGCT
CATTAAATCAGTTATGGTTCCTTAGATCGTACAATCCTACTTGGATAACTGTGGTAATTC
TAGAGCTAATACATGAAACTGACGCTCCGACCCTCTGGGAAAGAGCGCGTTTATTAGAAC
AAGACCAGTCGGGGTTCTGCCCCGTACGATTGGTGATACTGGATAACTTTGTGCAGATCG
CACGGCCTCGCGCCGGCGACGTATCTTTCAAATGTCTGCCCTATCAACTGTCGATGGTAC
GTGATATGCCTACCATGGTTGTAACGGGTAACGGGGAATCAGGGTTCGATTCCGGAGAGG
GAGCATGAGAAACGGCTACCACATCC
>HOIR5KG01AFALR__(reversed) rank=0001671 x=57.0 y=221.0 length=444
CAAAGATTAAGCCATGCATGTCTAAGTACATACTTTTACATGGTGAAACCGCGAATGGCT
CATTAAATCAGTTATGGTTCCTTAGATCGTACAATCCTACTTGGATAACTGTGGTAATTC
TAGAGCTAATACATGAAACTGACGCTCCGACCCTCTGGGAAAGAGCGCGTTTATTAGAAC
AAGACCAGTCGGGGTTCTGCCCCGTACGATTGGTGATACTGGATAACTTTGTGCAGATCG
CACGGCCTCGCGCCGGCGACGTATCTTTCAAATGTCTGCCCTATCAACTGTCGATGGTAC
GTGATATGCCTACCATGGTTGTAACGGGTAACGGGGAATCAGGGTTCGATTCCGGAGAGG
GAGCATGAGAAACGGCTACCACATCC
>HOIR5KG01AQAZZ__(reversed) rank=0001675 x=182.0 y=1949.0 length=441
CAAAGATTAAGCCATGCATGTCCAAGTACAAGCTTTCAAAAGCGAAACTGCGGATGGCTC
ATTAAATCAGTTATGGTTCCTTGGAGCGCATCCCCTTACATGGATAACTGTGGTAATTCT
AGAGCTAATACATGCAATCAAGCGCCGACCTTACGGGAGGCGTGCTCTTATTAGGAACAA
GACCAACCCGGGTCCGCCCGGCTCCGTTGGTGAACTCTGGATAACCTGGCCGATCGCACG
GTCTCTGCACCGGCGACGGATCCTTCGAATGTCTGCCCTATCAACTTTCGATGGTACGTT
ATGCGCCTACCATGGTCGTAACGGGTAACGGAGAATCAGGGTTCGATTCCGGAGAGGGAG
CTTGAGAAACGGCTACCACATCC
>HOIR5KG01AZCJK__(reversed) rank=0001683 x=285.0 y=1966.0 length=450
CAAAGATTAAGCCATGCATGTCTAAGTACAAGCCCATATAAGGTGAAACCGCGAATGGCT
CATTAAATCAGCTATGATTCATTGGATCTGTACCCACACTTACTTGGATAACTGTGGTAA
TTCTAGAGCTAATACATGCACCACGTCTCTGACCGCAAGGGAAGAGCGCTTTTATTAGTT
CAAAACCGGTCGGGCCTCGGTCCGTCACCCCAACGTGTTGAATCTGAATAACTTGTCGCT
GAGCGCACGGTCTCTGCACCGGCGCCGCCTCTTTCAAGTGTCTGCCTTATCAGCTTTCGA
TTGTAGGCTATGCGCCTACAATGGCTATAACGGGTAACGGGGAATCAGGGTTCGATTCCG
GAGAGGGAGCCTGAGAAACGGCTACCACATCT
>HOIR5KG01AHE0S__(reversed) rank=0001705 x=81.0 y=954.0 length=441
CAAAGATTAAGCCATGCATGTCCAAGTACAAGCTTTCAAAAGCGAAACTGCGGATGGCTC
ATTAAATCAGTTATGGTTCCTTGGAGCGCATCCCCTTACATGGATAACTGTGGTAATTCT
AGAGCTAATGCATGCAATCAAGCGCCGACCTTACGGGAGGCGTGCTCTTATTAGGAACAA
GACCAACCCGGGTCCGCCCGGCTCCGTTGGTGAACTCTGGATAACCTGGCCGATCGCACG
GTCTCTGCACCGGCGACGGATCCTTCGAATGTCTGCCCTATCAACTTTCGATGGTACGTT
ATGCGCCTACCATGGTCGTAACGGGTAACGGAGAATCAGGGTTCGATTCCGGAGAGGGAG
CTTGAGAAACGGCTACCACATCC
>HOIR5KG01ABPM6__(reversed) rank=0001713 x=16.5 y=1024.0 length=441
CAAAGATTAAGCCATGCATGTCCAAGTACAAGCTTTCAAAAGCGAAACTGCGGATGGCTC
ATTAAATCAGTTATGGTTCCTTGGAGCGCATCCCCTTACATGGATAACTGTGGTAATTCT
AGAGCTAATACATGCAATCAAGCGCCGACCTTACGGGAGGCGTGCTCTTATTAGGAACAA
GACCAACCCGGGTCCGCCCGGCTCCGTTGGTGAACTCTGGATAACCTGGCCGATCGCACG
GTCTCTGCACCGGCGACGGATCCTTCGAATGTCTGCCCTATCAACTTTCGATGGTACGTT
ATGCGCCTACCATGGTCGTAACGGGTAACGGAGAATCAGGGTTCGATTCCGGAGAGGGAG
CTTGAGAAACGGCTACCACATCC
>HOIR5KG01AWVR8__(reversed) rank=0001717 x=257.0 y=1622.0 length=441
CAAAGATTAAGCCATGCATGTCCAAGTACAAGCTTTCAAAAGCGAAACTGCGGATGGCTC
ATTAAATCAGTTATGGTTCCTTGGAGCGCATCCCCTTACATGGATAACTGTGGTAATTCT
AGAGCTAATACATGCAATCAAGCGCCGACCTTACGGGAGGCGTGCTCTTATTAGGAACAA
GACCAACCCGGGTCCGCCCGGCTCCGTTGGTGAACTCTGGATAACCTGGCCGATCGCACG
GTCTCTGCACCGGCGACGGATCCTTCGAATGTCTGCCCTATCAACTTTCGATGGTACGTT
ATGCGCCTACCATGGTCGTAACGGGTAACGGAGAATCAGGGTTCGATTCCGGAGAGGGAG
CTTGAGAAACGGCTACCACATCC
>HOIR5KG01AAHFI__(reversed) rank=0001725 x=2.0 y=1068.0 length=441
CAAAGATTAAGCCATGCATGTCCAAGTACAAGCTTTCAAAAGCGAAACTGCGGATGGCTC
ATTAAATCAGTTATGGTTCCTTGGAGCGCATCCCCTTACATGGATAACTGTGGTAATTCT
AGAGCTAATACATGCAATCAAGCGCCGACCTTACGGGAGGCGTGCTCTTATTAGGAACAA
GACCAACCCGGGTCCGCCCGGCTCCGTTGGTGAACTCTGGATAACCTGGCCGATCGCACG
GTCTCTGCACCGGCGACGGATCCTTCGAATGTCTGCCCTATCAACTTTCGATGGTACGTT
ATGCGCCTACCATGGTCGTAACGGGTAACGGAGAATCAGGGTTCGATTCCGGAGAGGGAG
CTTGAGAAACGGCTACCACATCC
>HOIR5KG01BD55C__(reversed) rank=0001727 x=454.0 y=1294.0 length=441
CAAAGATTAAGCCATGCATGTCCAAGTACAAGCTTTCAAAAGCGAAACTGCGGATGGCTC
ATTAAATCAGTTATGGTTCCTTGGAGCGCATCCCCTTACATGGATAACTGTGGTAATTCT
AGAGCTAATACATGCAATCAAGCGCCGACCTTACGGGAGGCGTGCTCTTATTAGGAACAA
GACCAACCCGGGTCCGCCCGGCTCCGTTGGTGAACTCTGGATAACCTGGCCGATCGCACG
GTCTCTGCACCGGCGACGGATCCTTCGAATGTCTGCCCTATCAACTTTCGATGGTACGTT
ATGCGCCTACCATGGTCGTAACGGGTAACGGAGAATCAGGGTTCGATTCCGGAGAGGGAG
CTTGAGAAACGGCTACCACATCC
>HOIR5KG01B0QKB__(reversed) rank=0001731 x=711.0 y=1513.5 length=444
CAAAGATTAAGCCATGCATGTCTAAGTACATACTTTTACATGGTGAAACCGCGAATGGCT
CATTAAATCAGTTATGGTTCCTTAGATCGTACAATCCTACTTGGATAACTGTGGTAATTC
TAGAGCTAATACATGAAACTGACGCTCCGACCCTCTGGGAAAGAGCGCGTTTATTAGAAC
AAGACCAGTCGGGGTTCTGCCCCGTACGATTGGTGATACTGGATAACTTTGTGCAGATCG
CACGGCCTCGCGCCGGCGACGTATCTTTCAAATGTCTGCCCTATCAACTGTCGATGGTAC
GTGATATGCCTACCATGGTTGTAACGGGTAACGGGGAATCAGGGTTCGATTCCGGAGAGG
GAGCATGAGAAACGGCTACCACATCC
>HOIR5KG01ASEXC__(reversed) rank=0001738 x=206.0 y=2046.0 length=441
CAAAGATTAAGCCATGCATGTCCAAGTACAAGCTTTCAAAAGCGAAACTGCGGATGGCTC
ATTAAATCAGTTATGGTTCCTTGGAGCGCATCCCCTTACATGGATAACTGTGGTAATTCT
AGAGCTAATACATGCAATCAAGCGCCGACCTTACGGGAGGCGTGCTCTTATTAGGAACAA
GACCAACCCGGGTCCGCCCGGCTCCGTTGGTGAACTCTGGATAACCTGGCCGATCGCACG
GTCTCTGCACCGGCGACGGATCCTTCGAATGTCTGCCCTATCAACTTTCGATGGTACGTT
ATGCGCCTACCATGGTCGTAACGGGTAACGGAGAATCAGGGTTCGATTCCGGAGAGGGAG
CTTGAGAAACGGCTACCACATCC
>HOIR5KG01BNC5O__(reversed) rank=0001749 x=559.5 y=202.0 length=441
CAAAGATTAAGCCATGCATGTCCAAGTACAAGCTTTCAAAAGCGAAACTGCGGATGGCTC
ATTAAATCAGTTATGGTTCCTTGGAGCGCATCCCCTTACATGGATAACTGTGGTAATTCT
AGAGCTAATACATGCAATCAAGCGCCGACCTTACGGGAGGCGTGCTCTTATTAGGAACAA
GACCAACCCGGGTCCGCCCGGCTCCGTTGGTGAACTCTGGATAACCTGGCCGATCGCACG
GTCTCTGCACCGGCGACGGATCCTTCGAATGTCTGCCCTATCAACTTTCGATGGTACGTT
ATGCGCCTACCATGGTCGTAACGGGTAACGGAGAATCAGGGTTCGATTCCGGAGAGGGAG
CTTGAGAAACGGCTACCACATCC
>HOIR5KG01AC4WA__(reversed) rank=0001752 x=32.0 y=1912.0 length=441
CAAAGATTAAGCCATGCATGTCCAAGTACAAGCTTTCAAAAGCGAAACTGCGGATGGCTC
ATTAAATCAGTTATGGTTCCTTGGAGCGCATCCCCTTACATGGATAACTGTGGTAATTCT
AGAGCTAATACATGCAATCAAGCGCCGACCTTACGGGAGGCGTGCTCTTATTAGGAACAA
GACCAACCCGGGTCCGCCCGGCTCCGTTGGTGAACTCTGGATAACCTGGCCGATCGCACG
GTCTCTGCACCGGCGACGGATCCTTCGAATGTCTGCCCTATCAACTTTCGATGGTACGTT
ATGCGCCTACCATGGTCGTAACGGGTAGCGGAGAATCAGGGTTCGATTCCGGAGAGGGAG
CTTGAGAAACGGCTACCACATCC
>HOIR5KG01AAW55__(reversed) rank=0001753 x=7.0 y=987.0 length=441
CAAAGATTAAGCCATGCATGTCCAAGTACAAGCTTTCAAAAGCGAAACTGCGGATGGCTC
ATTAAATCAGTTATGGTTCCTTGGAGCGCATCCCCTTACATGGATAACTGTGGTAATTCT
AGAGCTAATACATGCAATCAAGCGCCGACCTTACGGGAGGCGTGCTCTTATTAGGAACAA
GACCAACCCGGGTCCGCCCGGCTCCGTTGGTGAACTCTGGATAACCTGGCCGATCGCACG
GTCTCTGCACCGGCGACGGATCCTTCGAATGTCTGCCCTATCAACTTTCGATGGTACGTT
ATGCGCCTACCATGGTCGTAACGGGTAACGGAGAATCAGGGTTCGATTCCGGAGAGGGAG
CTTGAGAAACGGCTACCACATCC
>HOIR5KG01A6COE__(reversed) rank=0001758 x=365.0 y=1052.5 length=444
CAAAGATTAAGCCATGCATGTCTAAGTACATACTTTTACATGGTGAAACCGCGAATGGCT
CATTAAATCAGTTATGGTTCCTTAGATCGTACAATCCTACTTGGATAACTGTGGTAATTC
TAGAGCTAATACATGAAACTGACGCTCCGACCCTCTGGGAAAGAGCGCGTTTATTAGAAC
AAGACCAGTCGGGGTTCTGCCCCGTACGATTGGTGATACTGGATAACTTTGTGCAGATCG
CACGGCCTCGCGCCGGCGACGTATCTTTCAAATGTCTGCCCTATCAACTGTCGATGGTAC
GTGATATGCCTACCATGGTTGTAACGGGTAACGGGGAATCAGGGTTCGATTCCGGAGAGG
GAGCATGAGAAACGGCTACCACATCC
>HOIR5KG01ATI5S__(reversed) rank=0001776 x=219.5 y=942.0 length=444
CAAAGATTAAGCCATGCATGTCTAAGTACATACTTTTACATGGTGAAACCGCGAATGGCT
CATTAAATCAGTTATGGTTCCTTAGATCGTACAATCCTACTTGGATAACTGTGGTAATTC
TAGAGCTAATACATGAAACTGACGCTCCGACCCTCTGGGAAAGAGCGCGTTTATTAGAAC
AAGACCAGTCGGGGTTCTGCCCCGTACGATTGGTGATACTGGATAACTTTGTGCAGATCG
CACGGCCTCGCGCCGGCGACGTATCTTTCAAATGTCTGCCCTATCAACTGTCGATGGTAC
GTGATATGCCTACCATGGTTGTAACGGGTAACGGGGAATCAGGGTTCGATTCCGGAGAGG
GAGCATGAGAAACGGCTACCACATCC
>HOIR5KG01BFBGP__(reversed) rank=0001782 x=467.5 y=1591.0 length=441
CAAAGATTAAGCCATGCATGTCCAAGTACAAGCTTTCAAAAGCGAAACTGCGGATGGCTC
ATTAAATCAGTTATGGTTCCTTGGAGCGCATCCCCTTACATGGATAACTGTGGTAATTCT
AGAGCTAATACATGCAATCAAGCGCCGACCTTACGGGAGGCGTGCTCTTATTAGGAACAA
GACCAACCCGGGTCCGCCCGGCTCCGTTGGTGAACTCTGGATAACCTGGCCGATCGCACG
GTCTCTGCACCGGCGACGGATCCTTCGAATGTCTGCCCTATCAACTTTCGATGGTACGTT
ATGCGCCTACCGTGGTCGTAACGGGTAACGGAGAATCAGGGTTCGATTCCGGAGAGGGAG
CTTGAGAAACGGCTACCACATCC
>HOIR5KG01ADQZM__(reversed) rank=0001783 x=39.5 y=1872.0 length=441
CAAAGATTAAGCCATGCATGTCCAAGTACAAGCTTTCAAAAGCGAAACTGCGGATGGCTC
ATTAAATCAGTTATGGTTCCTTGGAGCGCATCCCCTTACATGGATAACTGTGGTAATTCT
AGAGCTAATACATGCAATCAAGCGCCGACCTTACGGGAGGCGTGCTCTTATTAGGAACAA
GACCAACCCGGGTCCGCCCGGCTCCGTTGGTGAACTCTGGATAACCTGGCCGATCGCACG
GTCTCTGCACCGGCGACGGATCCTTCGAATGTCTGCCCTATCAACTTTCGATGGTACGTT
ATGCGCCTACCATGGTCGTAACGGGTAACGGAGAATCAGGGTTCGATTCCGGAGAGGGAG
CTTGAGAAACGGCTACCACATCC
>HOIR5KG01BBAB0__(reversed) rank=0001794 x=421.0 y=1918.0 length=441
CAAAGATTAAGCCATGCAAGTCTAAGTACGAGCTCTCGTACAGTGAAACTGCGAATGGCT
CATTAAATCAGTTATGGTTCATTTGATCGTACAGTTTACTTGGATAACTGTGGTAATTCT
AGAGCTAATACATGCGAGAAGCGCCGACCTCGCGGGAGGCGTGCATTTATCAGACCAAAA
ACCGGCCGCGTCTTCGGGCGCGTTCGCCTTGGTGACTCTGGATAACTTTGCGGATCGCAC
GGTCTAGCACCGGCGACGGATCATTCAAGTGTCTGCCCTATCAACTTTCGTCGGTACGGT
ATTTGCCTACCGAGGTTCTTACGGGTGACGGGGAATCAGGGTTCGATTCCGGAGAGGGAG
CCTGAGAAACGGCTACCACATCC
>HOIR5KG01AH6T9__(reversed) rank=0001795 x=90.0 y=143.0 length=441
CAAAGATTAAGCCATGCATGTCCAAGTACAAGCTTTCAAAAGCGAAACTGCGGATGGCTC
ATTAAATCAGTTATGGTTCCTTGGAGCGCATCCCCTTACATGGATAACTGTGGTAATTCT
AGAGCTAATACATGCAATCAAGCGCCGACCTTACGGGAGGCGTGCTCTTATTAGGAACAA
GACCAACCCGGGTCCGCCCGGCTCCGTTGGTGAACTCTGGATAACCTGGCCGATCGCACG
GTCTCTGCACCGGCGACGGATCCTTCGAATGTCTGCCCTATCAACTTTCGATGGTACGTT
ATGCGCCTACCATGGTCGTAACGGGTAACGGAGAATCAGGGTTCGATTCCGGAGAGGGAG
CTTGAGAAACGGCTACCACATCC
>HOIR5KG01AM1KK__(reversed) rank=0001797 x=145.0 y=1314.0 length=441
CAAAGATTAAGCCATGCATGTCCAAGTACAAGCTTTCAAAAGCGAAACTGCGGATGGCTC
ATTAAATCAGTTATGGTTCCTTGGAGCGCATCCCCTTACATGGATAACTGTGGTAATTCT
AGAGCTAATACATGCAATCAAGCGCCGACCTTACGGGAGGCGTGCTCTTATTAGGAACAA
GACCAACCCGGGTCCGCCCGGCTCCGTTGGTGAACTCTGGATAACCTGGCCGATCGCACG
GTCTCTGCACCGGCGACGGATCCTTCGAATGTCTGCCCTATCAACTTTCGATGGTACGTT
ATGCGCCTACCATGGTCGTAACGGGTAACGGAGAATCAGGGTTCGATTCCGGAGAGGGAG
CTTGAGAAACGGCTACCACATCC
>HOIR5KG01BADJG__(reversed) rank=0001800 x=411.5 y=378.5 length=441
CAAAGATTAAGCCATGCATGTCCAAGTACAAGCTTTCAAAAGCGAAACTGCGGATGGCTC
ATTAAATCAGTTATGGTTCCTTGGAGCGCATCCCCTTACATGGATAACTGTGGTAATTCT
AGAGCTAATACATGCAATCAAGCGCCGACCTTACGGGAGGCGTGCTCTTATTAGGAACAA
GACCAACCCGGGTCCGCCCGGCTCCGTTGGTGAACTCTGGATAACCTGGCCGATCGCACG
GTCTCTGCACCGGCGACGGATCCTTCGAATGTCTGCCCTATCAACTTTCGATGGTACGTT
ATGCGCCTACCATGGTCGTAACGGGTAACGGAGAATCAGGGTTCGATTCCGGAGAGGGAG
CTTGAGAAACGGCTACCACATCC
>HOIR5KG01BTYWU__(reversed) rank=0001805 x=634.0 y=1132.5 length=444
CAAAGATTAAGCCATGCATGTCTAAGTACATACTTTTACATGGTGAAACTGCGAATGGCT
CATTAAATCAGTTATGGTTCCTTAGATCGTACAATCCTACTTGGATAACTGTGGTAATTC
TAGAGCTAATACATGAAACTGACGCTCCGACCCTCTGGGAAAGAGCGCGTTTATTAGAAC
AAGACCAGTCGGGGTTCTGCCCCGTACGATTGGTGATACTGGATAACTTTGTGCAGATCG
CACGGCCTCGCGCCGGCGACGTATCTTTCAAATGTCTGCCCTATCAACTGTCGATGGTAC
GTGATATGCCTACCATGGTTGTAACGGGTAACGGGGAATCAGGGTTCGATTCCGGAGAGG
GAGCATGAGAAACGGCTACCACATCC
>HOIR5KG01AQQLY__(reversed) rank=0001816 x=187.0 y=1700.5 length=441
CAAAGATTAAGCCATGCATGTCCAAGTACAAGCTTTCAAAAGCGAAACTGCGGATGGCTC
ATTAAATCAGTTATGGTTCCTTGGAGCGCATCCCCTTACATGGATAACTGTGGTAATTCT
AGAGCTAATACATGCAATCAAGCGCCGACCTTACGGGAGGCGTGCTCTTATTAGGAACAA
GACCAACCCGGGTCCGCCCGGCTCCGTTGGTGAACTCTGGATAACCTGGCCGATCGCACG
GTCTCTGCACCGGCGACGGATCCTTCGAATGTCTGCCCTATCAACTTTCGATGGTACGTT
ATGCGCCTACCATGGTCGTAACGGGTAACGGAGAATCAGGGTTCGATTCCGGAGAGGGAG
CTTGAGAAACGGCTACCACATCC
>HOIR5KG01BI0EP__(reversed) rank=0001830 x=509.0 y=1855.0 length=441
CAAAGATTAAGCCATGCATGTCCAAGTACAAGCTTTCAAAAGCGAAACTGCGGATGGCTC
ATTAAATCAGTTATGGTTCCTTGGAGCGCATCCCCTTACATGGATAACTGTGGTAATTCT
AGAGCTAATACATGCAATCAAGCGCCGACCTTACGGGAGGCGTGCTCTTATTAGGAACAA
GACCAACCCGGGTCCGCCCGGCTCCGTTGGTGAACTCTGGATAACCTGGCCGATCGCACG
GTCTCTGCACCGGCGACGGATCCTTCGAATGTCTGCCCTATCAACTTTCGATGGTACGTT
ATGCGCCTACCATGGTCGTAACGGGTAACGGAGAATCAGGGTTCGATTCCGGAGAGGGAG
CTTGAGAAACGGCTACCACATCC
>HOIR5KG01A9K8O__(reversed) rank=0001858 x=402.5 y=566.0 length=441
CAAAGATTAAGCCATGCATGTCCAAGTACAAGCTTTCAAAAGCGAAACTGCGGATGGCTC
ATTAAATCAGTTATGGTTCCTTGGAGCGCATCCCCTTACATGGATAACTGTGGTAATTCT
AGAGCTAATACATGCAATCAAGCGCCGACCTTACGGGAGGCGTGCTCTTATTAGGAACAA
GACCAACCCGGGTCCGCCCGGCTCCGTTGGTGAACTCTGGATAACCTGGCCGATCGCACG
GTCTCTGCACCGGCGACGGATCCTTCGAATGTCTGCCCTATCAACTTTCGATGGTACGTT
ATGCGCCTACCATGGTCGTAACGGGTAACGGAGAATCAGGGTTCGATTCCGGAGAGGGAG
CTTGAGAAACGGCTACCACATCC
>HOIR5KG01AR33H__(reversed) rank=0001864 x=203.5 y=299.5 length=441
CAAAGATTAAGCCATGCAAGTCTAAGTACGAGCTCTCGTACAGTGAAACTGCGAATGGCT
CATTAAATCAGTTATGGTTCATTTGATCGTACAGTTTACTTGGATAACTGTGGTAATTCT
AGAGCTAATACATGCGAGAAGCGCCGACCTCGCGGGAGGCGTGCATTTATCAGACCAAAA
ACCGGCCGCGTCTTCGGGCGCGTTCGCCTTGGTGACTCTGGATAACTTTGCGGATCGCAC
GGTCTAGCACCGGCGACGGATCATTCAAGTGTCTGCCCTATCAACTTTCGTCGGTACGGT
ATTTGCCTACCGAGGTTCTTACGGGTGACGGGGAATCAGGGTTCGATTCCGGAGAGGGAG
CCTGAGAAACGGCTACCACATCC
>HOIR5KG01ALI15__(reversed) rank=0001868 x=128.5 y=299.5 length=450
CAAAGATTAAGCCATGCATGTCTAAGTACAAGCCCATATAAGGTGAAACCGCGAATGGCT
CATTAAATCAGCTATGATTCATTGGATCTGTACCCACACTTACTTGGATAACTGTGGTAA
TTCTAGAGCTAATACATGCACCACGTCTCTGACCGCAAGGGAAGAGCGCTTTTATTAGTT
CAAAACCGGTCGGGCCTCGGTCCGTCACCCCAACGTGTTGAATCTGAATAACTTGTCGCT
GAGCGCACGGTCTCTGCACCGGCGCCGCCTCTTTCAAGTGTCTGCCTTATCAGCTTTCGA
TTGTAGGCTATGCGCCTACAATGGCTATAACGGGTAACGGGGAATCAGGGTTCGATTCCG
GAGAGGGAGCCTGAGAAACGGCTACCACATCT
>HOIR5KG01B1F13__(reversed) rank=0001878 x=719.0 y=1785.5 length=448
CAAAGATTAAGCCATGCATGTCTAAGTACACGCCTTAACACGGCTAAACTGCGAATGGCT
CATTAAATCAGTTATGGTTCCTTAGATCGTACAATCCTACTTGGATAACTGTGGCAATTC
TAGAGCTAATACATGCAACACAGCTCCGACCTCACGGGAAGAGCGCTTTTGTTAGCCCAA
AACCAACGCGTCGCCTTCGGGCGGCGCTCACTGTGGTGACTCTGGACAACTTTGTGCCGA
TCGCACGGCCCTAGCGCCGGCGACGTATCTTTCAAGTGTCTGCCCTATCAACTTTCGATG
GTACGTGCTATGCCTACCATGGTGATAACGGGTAACGGGGAATCAGGGTTCGATTCCGGA
GAGGGAGCATGAGATACGGCTACCACATCC
>HOIR5KG01ATCDX__(reversed) rank=0001887 x=217.5 y=355.0 length=443
CAAAGATTAAGCCATGCATGTCTAAGTACATACTTTTACATGGTGAAACCGCGAATGGCT
CATTAAATCAGTTATGGTTCCTTAGATCGTACAATCCTACTTGGATAACTGTGGTAATTC
TAGAGCTAATACATGAAACTGACGCTCCGACCCTCTGGGAAAGAGCGCGTTTATTAGAAC
AAGACCAGTCGGGGTTCTGCCCCGTACGATTGGTGATACTGGATAACTTTGTGCAGATCG
CACGGCCTCGCGCCGGCGACGTATCTTTCAAATGTCTGCCCTATCAACTGTCGATGGTAC
GTGATATGCCTACCATGGTTGTAACGGGTAACGGGGAATCAGGGTTCGATTCCGGAGAGG
GAGCATGAGAAACGGCTACCACATCC
>HOIR5KG01BR3R4__(reversed) rank=0001893 x=613.0 y=146.0 length=449
CAAAGATTAAGCCATGCATGTCTAAGTACACGCCTTAACACGGCTAAACTGCGAATGGCT
CATTAAATCAGTTATGGTTCCTTAGATCGTACAATCCTACTTGGATAACTGTGGCAATTC
TAGAGCTAATACATGCAACACAGCTCCGACCTCACGGGAAGAGCGCTTTTGTTAGCCCAA
AACCAACGCGTCGCCTTCGGGCGGCGCTCACTGTGGTGACTCTGGACAACTTTGTGCCGA
TCGCACGGCCCTAGCGCCGGCGACGTATCTTTCAAGTGTCTGCCCTATCAACTTTCGATG
GTACGTGCTATGCCTACCATGGTGATAACGGGTAACGGGGAATCAGGGTTCGATTCCGGA
GAGGGAGCATGAGATACGGCTACCACACTCC
>HOIR5KG01BK7JZ__(reversed) rank=0001901 x=534.5 y=2029.5 length=445
CAAAGATTAAGCCATGCATGTCTAAGTACATACTTTTACATGGTGAAACCGCGAATGGCT
CATTAAATCAGTTATGGTTCCTTAGATCGTACAATCCTACTTGGATAACTGTGGTAATTC
TAGAGCTAATACATGAAAAAGGTCTCCGACCTGACGGAAAGAGAGCGTTTATTACAACAA
GACCAGTCGGGGTCGCAAGGCCCCGTCATATTGGTGAAACTGAATAACTTTGTGCAGATC
GCACGGCCTCGCGCCGGCGACAAATCTTTCAAATGTCTGCCCTATCAACTGACGATGGTA
CGTGATATGCCTACCATGGTTGTAACGGGTAACGGAGAATCAGGGTTCGATTCCGGAGAG
GGAGCATGAGAAACGGCTACCACATCC
>HOIR5KG01AX96W__(reversed) rank=0001911 x=273.0 y=1414.0 length=440
CAAAGATTAAGCCATGCAAGTCTAAGTACGAGCTCTCGTACAGCGAAACTGCGAATGGCT
CATTAAATCAGTTATGGTTCATTTGATCGTATGGTTTACTTGGATAACTGTGGTAATTCT
AGAGCTAATACATGCAAACAGCGCCGACTTCGCGGGAGGCGTGCTTTTATCAGACCAAAA
ACCGACCGCGGCTCCGGCCGCGTTCGACTGGTGACTCTGGATAACCTGGCGGATCGCACG
GTCTAGCACCGGCGACGGATCATTCAAGTGTCTGCCCTATCAACTTTCGTCGGTACGGTA
TTCGCCTACCGAGGTTCTTACGGGTAACGGGGAATCAGGGTTCGATTCCGGAGAGGGAGC
CTGAGAAACGGCTACCACATCC
>HOIR5KG01A6IV9__(reversed) rank=0001929 x=367.0 y=919.5 length=441
CAAAGATTAAGCCATGCAAGTCTAAGTACGAGCTCTCGTACAGTGAAACTGCGAATGGCT
CATTAAATCAGTTATGGTTCATTTGATCGTACAGTTTACTTGGATAACTGTGGTAATTCT
AGAGCTAATACATGCGAGAAGCGCCGACCTCGCGGGAGGCGTGCATTTATCAGACCAAAA
ACCGGCCGCGTCTTCGGGCGCGTTCGCCTTGGTGACTCTGGATAACTTTGCGGATCGCAC
GGTCTAGCACCGGCGACGGATCATTCAAGTGTCTGCCCTATCAACTTTCGTCGGTACGGT
ATTTGCCTACCGAGGTTCTTACGGGTGACGGGGAATCAGGGTTCGATTCCGGAGAGGGAG
CCTGAGAAACGGCTACCACATCC
>HOIR5KG01AB4WE__(reversed) rank=0001934 x=21.5 y=316.5 length=441
CAAAGATTAAGCCATGCATGTCCAAGTACAAGCTTTCAAAAGCGAAACTGCGGATGGCTC
ATTAAATCAGTTATGGTTCCTTGGAGCGCATCCCCTTACATGGATAACTGTGGTAATTCT
AGAGCTAATACATGCAATCAAGCGCCGACCTTACGGGAGGCGTGCTCTTATTAGGAACAA
GACCAACCCGGGTCCGCCCGGCTCCGTTGGTGAACTCTGGATAACCTGGCCGATCGCACG
GTCTCTGCACCGGCGACGGATCCTTCGAATGTCTGCCCTATCAACTTTCGATGGTACGTT
ATGCGCCTACCATGGTCGTAACGGGTAACGGAGAATCAGGGTTCGATTCCGGAGAGGGAG
CTTGAGAAACGGCTACCACATCC
>HOIR5KG01AHOX4__(reversed) rank=0001944 x=84.0 y=1530.0 length=441
CAAAGATTAAGCCATGCAAGTCTAAGTACGAGCTCTCGTACAGTGAAACTGCGAATGGCT
CATTAAATCAGTTATGGTTCATTTGATCGTACAGTTTACTTGGATAACTGTGGTAATTCT
AGAGCTAATACATGCGAGAAGCGCCGACCTCGCGGGAGGCGTGCATTTATCAGACCAAAA
ACCGGCCGCGTCTTCGGGCGCGTTCGCCTTGGTGACTCTGGATAACTTTGCGGATCGCAC
GGTCTAGCACCGGCGACGGATCATTCAAGTGTCTGCCCTATCAACTTTCGTCGGTACGGT
ATTTGCCTACCGAGGTTCTTACGGGTGACGGGGAATCAGGGTTCGATTCCGGAGAGGGAG
CCTGAGAAACGGCTACCACATCC
>HOIR5KG01A1PH2__(reversed) rank=0001945 x=312.0 y=1480.0 length=440
CAAAGATTAAGCCATGCATGTCCAAGTACAAGCTTTCAAAAGCGAAACTGCGGATGGCTC
ATTAAATCAGTTATGGTTCCTTGGAGCGCATCCCCTTACATGGATAACTGTGGTAATTCT
AGAGCTAATACATGCAATCAAGCGCCGACCTTACGGGAGGCGTGCTCTTATTAGGAACAA
GACCAACCCGGGTCCGCCCGGCTCCGTTGGTGAACTCTGGATAACCTGGCCGATCGCACG
GTCTCTGCACCGGCGACGGATCCTTCGAATGTCTGCCCTATCAACTTTCGATGGTACGTT
ATGCGCCTACCATGGCGTAACGGGTAACGGAGAATCAGGGTTCGATTCCGGAGAGGGAGC
TTGAGAAACGGCTACCACATCC
>HOIR5KG01AJYA5__(reversed) rank=0001947 x=110.0 y=479.0 length=441
CAAAGATTAAGCCATGCATGTCCAAGTACAAGCTTTCAAAAGCGAAACTGCGGATGGCTC
ATTAAATCAGTTATGGTTCCTTGGAGCGCATCCCCTTACATGGATAACTGTGGTAATTCT
AGAGCTAATACATGCAATCAAGCGCCGACCTTACGGGAGGCGTGCTCTTATTAGGAACAA
GACCAACCCGGGTCCGCCCGGCTCCGTTGGTGAACTCTGGATAACCTGGCCGATCGCACG
GTCTCTGCACCGGCGACGGATCCTTCGAATGTCTGCCCTATCAACTTTCGATGGTACGTT
ATGCGCCTACCATGGTCGTAACGGGTAACGGAGAATCAGGGTTCGATTCCGGAGAGGGAG
CTTGAGAAACGGCTACCACATCC
>HOIR5KG01AQJXM__(reversed) rank=0001950 x=185.0 y=1240.0 length=441
CAAAGATTAAGCCATGCATGTCCAAGTACAAGCTTTCAAAAGCGAAACTGCGGATGGCTC
ATTAAATCAGTTATGGTTCCTTGGAGCGCATCCCCTTACATGGATAACTGTGGTAATTCT
AGAGCTAATACATGCAATCAAGCGCCGACCTTACGGGAGGCGTGCTCTTATTAGGAACAA
GACCAACCCGGGTCCGCCCGGCTCCGTTGGTGAACTCTGGATAACCTGGCCGATCGCACG
GTCTCTGCACCGGCGACGGATCCTTCGAATGTCTGCCCTATCAACTTTCGATGGTACGTT
ATGCGCCTACCATGGTCGTAACGGGTAACGGAGAATCAGGGTTCGATTCCGGAGAGGGAG
CTTGAGAAACGGCTACCACATCC
>HOIR5KG01AMO6L__(reversed) rank=0001957 x=141.0 y=1643.0 length=439
CAAAGATTAAGCCATGCAAGTCTAAGTACGAGCTCTCGTACAGCGAAACTGCGAATGGCT
CATTAAATCAGTTATGGTTCATTTGATCGTATGGTTTACTTGGATAACTGTGGTAATTCT
AGAGCTAATACATGCAAACAGCGCCGACTTCGCGGGAGGCGTGCTTTTATCAGACCAAAA
ACCGACCGCGGCTCCGGCCGCGTTCGACTGGTGACTCTGGATAACCTGGCGGATCGCACG
GTCTAGCACCGGCGACGGATCATTCAAGTGTCTGCCCTATCAACTTTCGTCGGTACGGTA
TTCGCCTACCGAGGTTCTTACGGGTAACGGGGAATCAGGGTTCGATTCCGGAGAGGGAGC
CTGAGAACGGCTACCACATCC
>HOIR5KG01A8WJG__(reversed) rank=0001974 x=394.0 y=1322.0 length=441
CAAAGATTAAGCCATGCATGTCCAAGTACAAGCTTTCAAAAGCGAAACTGCGGATGGCTC
ATTAAATCAGTTATGGTTCCTTGGAGCGCATCCCCTTACATGGATAACTGTGGTAATTCT
AGAGCTAATACATGCAATCAAGCGCCGACCTTACGGGAGGCGTGCTCTTATTAGGAACAA
GACCAACCCGGGTCCGCCCGGCTCCGTTGGTGAACTCTGGATAACCTGGCCGATCGCACG
GTCTCTGCACCGGCGACGGATCCTTCGAATGTCTGCCCTATCAACTTTCGATGGTACGTT
ATGCGCCTACCATGGTCGTAACGGGTAACGGAGAATCAGGGTTCGATTCCGGAGAGGGAG
CTTGAGAAACGGCTACCACATCC
>HOIR5KG01AQ2S4__(reversed) rank=0001996 x=191.0 y=1126.0 length=441
CAAAGATTAAGCCATGCATGTCCAAGTACAAGCCTTCAAAAGCGAAACTGCGGATGGCTC
ATTAAATCAGTTATGGTTCCTTGGAGCGCATCCCCTTACATGGATAACTGTGGTAATTCT
AGAGCTAATACATGCAATCAAGCGCCGACCTTACGGGAGGCGTGCTCTTATTAGGAACAA
GACCAACCCGGGTCCGCCCGGCTCCGTTGGTGAACTCTGGATAACCTGGCCGATCGCACG
GTCTCTGCACCGGCGACGGATCCTTCGAATGTCTGCCCTATCAACTTTCGATGGTACGTT
ATGCGCCTACCATGGTCGTAACGGGTAACGGAGAATCAGGGTTCGATTCCGGAGAGGGAG
CTTGAGAAACGGCTACCACATCC
>HOIR5KG01AC97Y__(reversed) rank=0001997 x=34.0 y=620.0 length=441
CAAAGATTAAGCCATGCATGTCCAAGTACAAGCTTTCAAAAGCGAAACTGCGGATGGCTC
ATTAAATCAGTTATGGTTCCTTGGAGCGCATCCCCTTACATGGATAACTGTGGTAATTCT
AGAGCTAATACATGCAATCAAGCGCCGACCTTACGGGAGGCGTGCTCTTATTAGGAACAA
GACCAACCCGGGTCCGCCCGGCTCCGTTGGTGAACTCTGGATAACCTGGCCGATCGCACG
GTCTCTGCACCGGCGACGGATCCTTCGAATGTCTGCCCTATCAACTTTCGATGGTACGTT
ATGCGCCTACCATGGTCGTAACGGGTAACGGAGAATCAGGGTTCGATTCCGGAGAGGGAG
CTTGAGAAACGGCTACCACATCC
>HOIR5KG01AI8TF__(reversed) rank=0002002 x=102.0 y=209.0 length=441
CAAAGATTAAGCCATGCATGTCCAAGTACAAGCTTTCAAAAGCGAAACTGCGGATGGCTC
ATTAAATCAGTTATGGTTCCTTGGAGCGCATCCCCTTACATGGATAACTGTGGTAATTCT
AGAGCTAATACATGCAATCAAGCGCCGACCTTACGGGAGGCGTGCTCTTATTAGGAACAA
GACCAACCCGGGTCCGCCCGGCTCCGTTGGTGAACTCTGGATAACCTGGCCGATCGCACG
GTCTCTGCACCGGCGACGGATCCTTCGAATGTCTGCCCTATCAACTTTCGATGGTACGTT
ATGCGCCTACCATGGTCGTAACGGGTAACGGAGAATCAGGGTTCGATTCCGGAGAGGGAG
CTTGAGAAACGGCTACCACATCC
>HOIR5KG01AL8VW__(reversed) rank=0002004 x=136.0 y=1002.0 length=441
CAAAGATTAAGCCATGCATGTCCAAGTACAAGCTTTCAAAAGCGAAACTGCGGATGGCTC
ATTAAATCAGTTATGGTTCCTTGGAGCGCATCCCCTTACATGGATAACTGTGGTAATTCT
AGAGCTAATACATGCAATCAAGCGCCGACCTTACGGGAGGCGTGCTCTTATTAGGAACAA
GACCAACCCGGGTCCGCCCGGCTCCGTTGGTGAACTCTGGATAACCTGGCCGATCGCACG
GTCTCTGCACCGGCGACGGATCCTTCGAATGTCTGCCCTATCAACTTTCGATGGTACGTT
ATGCGCCTACCATGGTCGTAACGGGTAACGGAGAATCAGGGTTCGATTCCGGAGAGGGAG
CTTGAGAAACGGCTACCACATCC
>HOIR5KG01ARU7U__(reversed) rank=0002007 x=200.0 y=1080.0 length=441
CAAAGATTAAGCCATGCATGTCCAAGTACAAGCTTTCAAAAGCGAAACTGCGGATGGCTC
ATTAAATCAGTTATGGTTCCTTGGAGCGCATCCCCTTACATGGATAACTGTGGTAATTCT
AGAGCTAATACATGCAATCAAGCGCCGACCTTACGGGAGGCGTGCTCTTATTAGGAACAA
GACCAACCCGGGTCCGCCCGGCTCCGTTGGTGAACTCTGGATAACCTGGCCGATCGCACG
GTCTCTGCACCGGCGACGGATCCTTCGAATGTCTGCCCTATCAACTTTCGATGGTACGTT
ATGCGCCTACCATGGTCGTAACGGGTAACGGAGAATCAGGGTTCGATTCCGGAGAGGGAG
CTTGAGAAACGGCTACCACATCC
>HOIR5KG01AEE4J__(reversed) rank=0002016 x=47.5 y=385.0 length=441
CAAAGATTAAGCCATGCATGTCCAAGTACAAGCTTTCAAAAGCGAAACTGCGGATGGCTC
ATTAAATCAGTTATGGTTCCTTGGAGCGCATCCCCTTACATGGATAACTGTGGTAATTCT
AGAGCTAATACATGCAATCAAGCGCCGACCTTACGGGAGGCGTGCTCTTATTAGGAACAA
GACCAACCCGGGTCCGCCCGGCTCCGTTGGTGAACTCTGGATAACCTGGCCGATCGCACG
GTCTCTGCACCGGCGACGGATCCTTCGAATGTCTGCCCTATCAACTTTCGATGGTACGTT
ATGCGCCTACCATGGTCGTAACGGGTAACGGAGAATCAGGGTTCGATTCCGGAGAGGGAG
CTTGAGAAACGGCTACCACATCC
>HOIR5KG01A67JJ__(reversed) rank=0002017 x=375.0 y=93.0 length=441
CAAAGATTAAGCCATGCATGTCCAAGTACAAGCTTTCAAAAGCGAAACTGCGGATGGCTC
ATTAAATCAGTTATGGTTCCTTGGAGCGCATCCCCTTACATGGATAACTGTGGTAATTCT
AGAGCTAATACATGCAATCAAGCGCCGACCTTACGGGAGGCGTGCTCTTATTAGGAACAA
GACCAACCCGGGTCCGCCCGGCTCCGTTGGTGAACTCTGGATAACCTGGCCGATCGCACG
GTCTCTGCACCGGCGACGGATCCTTCGAATGTCTGCCCTATCAACTTTCGATGGTACGTT
ATGCGCCTACCATGGTCGTAACGGGTAACGGAGAATCAGGGTTCGATTCCGGAGAGGGAG
CTTGAGAAACGGCTACCACATCC
>HOIR5KG01AGIY0__(reversed) rank=0002021 x=71.0 y=378.0 length=441
CAAAGATTAAGCCATGCATGTCCAAGTACAAGCTTTCAAAAGCGAAACTGCGGATGGCTC
ATTAAATCAGTTATGGTTCCTTGGAGCGCATCCCCTTACATGGATAACTGTGGTAATTCT
AGAGCTAATACATGCAATCAAGCGCCGACCTTACGGGAGGCGTGCTCTTATTAGGAACAA
GACCAACCCGGGTCCGCCCGGCTCCGTTGGTGAACTCTGGATAACCTGGCCGATCGCACG
GTCTCTGCACCGGCGACGGATCCTTCGAATGTCTGCCCTATCAACTTTCGATGGTACGTT
ATGCGCCTACCATGGTCGTAACGGGTAACGGAGAATCAGGGTTCGATTCCGGAGAGGGAG
CTTGAGAAACGGCTACCACATCC
>HOIR5KG01AL175 rank=0002029 x=134.0 y=563.5 length=441
CAAAGATTAAGCCATGCATGTCCAAGTACAAGCTTTCAAAAGCGAAACTGCGGATGGCTC
ATTAAATCAGTTATGGTTCCTTGGAGCGCATCCCCTTACATGGATAACTGTGGTAATTCT
AGAGCTAATACATGCAATCAAGCGCCGACCTTACGGGAGGCGTGCTCTTATTAGGAACAA
GACCAACCCGGGTCCGCCCGGCTCCGTTGGTGAACTCTGGATAACCTGGCCGATCGCACG
GTCTCTGCACCGGCGACGGATCCTTCGAATGTCTGCCCTATCAACTTTCGATGGTACGTT
ATGCGCCTACCATGGTCGTAACGGGTAACGGAGAATCAGGGTTCGATTCCGGAGAGGGAG
CTTGAGAAACGGCTACCACATCC
>HOIR5KG01BYZBQ__(reversed) rank=0002050 x=691.0 y=1476.0 length=441
CAAAGATTAAGCCATGCATGTCCAAGTACAAGCTTTCAAAAGCGAAACTGCGGATGGCTC
ATTAAATCAGTTATGGTTCCTTGGAGCGCATCCCCTTACATGGATAACTGTGGTAATTCT
AGAGCTAATACATGCAATCAAGCGCCGACCTTACGGGAGGCGTGCTCTTATTAGGAACAA
GACCAACCCGGGTCCGCCCGGCTCCGTTGGTGAACTCTGGATAACCTGGCCGATCGCACG
GTCTCTGCACCGGCGACGGATCCTTCGAATGTCTGCCCTATCAACTTTCGATGGTACGTT
ATGCGCCTACCATGGTCGTAACGGGTAACGGAGAATCAGGGTTCGATTCCGGAGAGGGAG
CTTGAGAAACGGCTACCACATCC
>HOIR5KG01AMOWK__(reversed) rank=0002056 x=141.5 y=1282.5 length=441
CAAAGATTAAGCCATGCATGTCCAAGTACAAGCTTTCAAAAGCGAAACTGCGGATGGCTC
ATTAAATCAGTTATGGTTCCTTGGAGCGCATCCCCTTACATGGATAACTGTGGTAATTCT
AGAGCTAATACATGCAATCAAGCGCCGACCTTACGGGAGGCGTGCTCTTATTAGGAACAA
GACCAACCCGGGTCCGCCCGGCTCCGTTGGTGAACTCTGGATAACCTGGCCGATCGCACG
GTCTCTGCACCGGCGACGGATCCTTCGAATGTCTGCCCTATCAACTTTCGATGGTACGTT
ATGCGCCTACCATGGTCGTAACGGGTAACGGAGAATCAGGGTTCGATTCCGGAGAGGGAG
CTTGAGAAACGGCTACCACATCC
>HOIR5KG01AM986__(reversed) rank=0002060 x=148.0 y=280.0 length=441
CAAAGATTAAGCCATGCATGTCCAAGTACAAGCTTTCAAAAGCGAAACTGCGGATGGCTC
ATTAAATCAGTTATGGTTCCTTGGAGCGCATCCCCTTACATGGATAACTGTGGTAATTCT
AGAGCTAATACATGCAATCAAGCGCCGACCTTACGGGAGGCGTGCTCTTATTAGGAACAA
GACCAACCCGGGTCCGCCCGGCTCCGTTGGTGAACTCTGGATAACCTGGCCGATCGCACG
GTCTCTGCACCGGCGACGGATCCTTCGAATGTCTGCCCTATCAACTTTCGATGGTACGTT
ATGCGCCTACCATGGTCGTAACGGGTAACGGAGAATCAGGGTTCGATTCCGGAGAGGGAG
CTTGAGAAACGGCTACCACATCC
>HOIR5KG01BI9ZG__(reversed) rank=0002065 x=512.0 y=1978.0 length=444
CAAAGATTAAGCCATGCATGTCTAAGTACATACTTTTACATGGTGAAACCGCGAATGGCT
CATTAAATCAGTTATGGTTCCTTAGATCGTACAATCCTACTTGGATAACTGTGGTAATTC
TAGAGCTAATACATGAAACTGACGCTCCGACCCTCTGGGAAAGAGCGCGTTTATTAGAAC
AAGACCAGTCGGGGTTCTGCCCCGTACGATTGGTGATACTGGATAACTTTGTGCAGATCG
CACGGCCTCGCGCCGGCGACGTATCTTTCAAATGTCTGCCCTATCAACTGTCGATGGTAC
GTGATATGCCTACCATGGTTGTAACGGGTAACGGGGAATCAGGGTTCGATTCCGGAGAGG
GAGCATGAGAAACGGCTACCACATCC
>HOIR5KG01AARHW__(reversed) rank=0002069 x=5.0 y=1826.5 length=445
CAAAGATTAAGCCATGCATGTCTAAGTACATACTTTTACATGGTGAAACCGCGAATGGCT
CATTAAATCAGTTATGGTTCCTTAGATCGTACAATCCTACTTGGATAACTGTGGTAATTC
TAGAGCTAATACATGAAAAAGGTCTCCGACCTGACGGAAAGAGAGCGTTTATTACAACAA
GACCAGTCGGGGTCGCAAGGCCCCGTCATATTGGTGAAACTGAATAACTTTGTGCAGATC
GCACGGCCTCGCGCCGGCGACAAATCTTTCAAATGTCTGCCCTATCAACTGACGATGGTA
CGTGATATGCCTACCATGGTTGTAACGGGTAACGGAGAATCAGGGTTCGATTCCGGAGAG
GGAGCATGAGAAACGGCTACCACATCC
>HOIR5KG01A3WK0__(reversed) rank=0002070 x=337.0 y=1570.0 length=444
CAAAGATTAAGCCATGCATGTCTAAGTACATACTTTTACATGGTGAAACCGCGAATGGCT
CATTAAATCAGTTATGGTTCCTTAGATCGTACAATCCTACTTGGATAACTGTGGTAATTC
TAGAGCTAATACATGAAACTGACGCTCCGACCCTCTGGGAAAGAGCGCGTTTATTAGAAC
AAGACCAGTCGGGGTTCTGCCCCGTACGATTGGTGATACTGGATAACTTTGTGCAGATCG
CACGGCCTCGCGCCGGCGACGTATCTTTCAAATGTCTGCCCTATCAACTGTCGATGGTAC
GTGATATGCCTACCATGGTTGTAACGGGTAACGGGGAATCAGGGTTCGATTCCGGAGAGG
GAGCATGAGAAACGGCTACCACATCC
>HOIR5KG01AWK4F__(reversed) rank=0002072 x=254.0 y=93.0 length=444
CAAAGATTAAGCCATGCATGTCTAAGTACATACTTTTACATGGTGAAACCGCGAATGGCT
CATTAAATCAGTTATGGTTCCTTAGATCGTACAATCCTACTTGGATAACTGTGGTAATTC
TAGAGCTAATACATGAAACTGACGCTCCGACCCTCTGGGAAAGAGCGCGTTTATTAGAAC
AAGACCAGTCGGGGTTCTGCCCCGTACGATTGGTGATACTGGATAACTTTGTGCAGATCG
CACGGCCTCGCGCCGGCGACGTATCTTTCAAATGTCTGCCCTATCAACTGTCGATGGTAC
GTGATATGCCTACCATGGTTGTAACGGGTAACGGGGAATCAGGGTTCGATTCCGGAGAGG
GAGCATGAGAAACGGCTACCACATCC
>HOIR5KG01ADV0L__(reversed) rank=0002081 x=41.0 y=195.0 length=440
CAAAGATTAAGCCATGCAAGTCTAAGTACGAGCTCTCGTACAGCGAAACTGCGAATGGCT
CATTAAATCAGTTATGGTTCATTTGATCGTATGGTTTACTTGGATAACTGTGGTAATTCT
AGAGCTAATACATGCAAACAGCGCCGACTTCGCGGGAGGCGTGCTTTTATCAGACCAAAA
ACCGACCGCGGCTCCGGCCGCGTTCGACTGGTGACTCTGGATAACCTGGCGGATCGCACG
GTCTAGCACCGGCGACGGATCATTCAAGTGTCTGCCCTATCAACTTTCGTCGGTACGGTA
TTCGCCTACCGAGGTTCTTACGGGTAACGGGGAATCAGGGTTCGATTCCGGAGAGGGAGC
CTGAGAAACGGCTACCACATCC
>HOIR5KG01BJE2T__(reversed) rank=0002085 x=514.5 y=387.0 length=444
CAAAGATTAAGCCATGCATGTCTAAGTACATACTTTTACATGGTGAAACCGCGAATGGCT
CATTAAATCAGTTATGGTTCCTTAGATCGTACAATCCTACTTGGATAACTGTGGTAATTC
TAGAGCTAATACATGAAACTGACGCTCCGACCCTCTGGGAAAGAGCGCGTTTATTAGAAC
AAGACCAGTCGGGGTTCTGCCCCGTACGATTGGTGATACTGGATAACTTTGTGCAGATCG
CACGGCCTCGCGCCGGCGACGTATCTTTCAAATGTCTGCCCTATCAACTGTCGATGGTAC
GTGATATGCCTACCATGGTTGTAACGGGTAACGGGGAATCAGGGTTCGATTCCGGAGAGG
GAGCATGAGAAACGGCTACCACATCC
>HOIR5KG01ACH92__(reversed) rank=0002089 x=25.0 y=1272.0 length=444
CAAAGATTAAGCCATGCATGTCTAAGTACATACTTTTACATGGTGAAACCGCGAATGGCT
CATTAAATCAGTTATGGTTCCTTAGATCGTACAATCCTACTTGGATAACTGTGGTAATTC
TAGAGCTAATACATGAAACTGACGCTCCGACCCTCTGGGAAAGAGCGCGTTTATTAGAAC
AAGACCAGTCGGGGTTCTGCCCCGTACGATTGGTGATACTGGATAACTTTGTGCAGATCG
CACGGCCTCGCGCCGGCGACGTATCTTTCAAATGTCTGCCCTATCAACTGTCGATGGTAC
GTGATATGCCTACCATGGTTGTAACGGGTAACGGGGAATCAGGGTTCGATTCCGGAGAGG
GAGCATGAGAAACGGCTACCACATCC
>HOIR5KG01APX46__(reversed) rank=0002099 x=178.5 y=1672.0 length=441
CAAAGATTAAGCCATGCATGTCCAAGTACAAGCTTTCAAAAGCGAAACTGCGGATGGCTC
ATTAAATCAGTTATGGTTCCTTGGAGCGCATCCCCTTACATGGATAACTGTGGTAATTCT
AGAGCTAATACATGCAATCAAGCGCCGACCTTACGGGAGGCGTGCTCTTATTAGGAACAA
GACCAACCCGGGTCCGCCCGGCTCCGTTGGTGAACTCTGGATAACCTGGCCGATCGCACG
GTCTCTGCACCGGCGACGGATCCTTCGAATGTCTGCCCTATCAACTTTCGATGGTACGTT
ATGCGCCTACCATGGTCGTAACGGGTAACGGAGAATCAGGGTTCGATTCCGGAGAGGGAG
CTTGAGAAACGGCTACCACATCC
>HOIR5KG01AW4I3__(reversed) rank=0002104 x=260.0 y=669.5 length=444
CAAAGATTAAGCCATGCATGTCTAAGTACATACTTTTACATGGTGAAACCGCGAATGGCT
CATTAAATCAGTTATGGTTCCTTAGATCGTACAATCCTACTTGGATAACTGTGGTAATTC
TAGAGCTAATACATGAAACTGACGCTCCGACCCTCTGGGAAAGAGCGCGTTTATTAGAAC
AAGACCAGTCGGGGTTCTGCCCCGTACGATTGGTGATACTGGATAACTTTGTGCAGATCG
CACGGCCTCGCGCCGGCGACGTATCTTTCAAATGTCTGCCCTATCAACTGTCGATGGTAC
GTGATATGCCTACCATGGTTGTAACGGGTAACGGGGAATCAGGGTTCGATTCCGGAGAGG
GAGCATGAGAAACGGCTACCACATCC
>HOIR5KG01AQFYB__(reversed) rank=0002107 x=184.0 y=177.0 length=441
CAAAGATTAAGCCATGCATGTCCAAGTACAAGCTTTCAAAAGCGAAACCGCGGATGGCTC
ATTAAATCAGTTATGGTTCCTTGGAGCGCATCCCCTTACATGGATAACTGTGGTAATTCT
AGAGCTAATACATGCAATCAAGCGCCGACCTTACGGGAGGCGTGCTCTTATTAGGAACAA
GACCAACCCGGGTCCGCCCGGCTCCGTTGGTGAACTCTGGATAACCTGGCCGATCGCACG
GTCTCTGCACCGGCGACGGATCCTTCGAATGTCTGCCCTATCAACTTTCGATGGTACGTT
ATGCGCCTACCATGGTCGTAACGGGTAACGGAGAATCAGGGTTCGATTCCGGAGAGGGAG
CTTGAGAAACGGCTACCACATCC
>HOIR5KG01BAHIN__(reversed) rank=0002126 x=412.0 y=1437.0 length=445
CAAAGATTAAGCCATGCATGTCTAAGTACATACTTTTACATGGTGAAACCGCGAATGGCT
CATTAAATCAGTTATGGTTCCTTAGATCGTACAATCCTACTTGGATAACTGTGGTAATTC
TAGAGCTAATACATGAAAAAGGTCTCCGACCTGACGGAAAGAGAGCGTTTATTACAACAA
GACCAGTCGGGGTCGCAAGGCCCCGTCATATTGGTGAAACTGAATAACTTTGTGCAGATC
GCACGGCCTCGCGCCGGCGACAAATCTTTCAAATGTCTGCCCTATCAACTGACGATGGTA
CGTGATATGCCTACCATGGTTGTAACGGGTAACGGAGAATCAGGGTTCGATTCCGGAGAG
GGAGCATGAGAAACGGCTACCACATCC
>HOIR5KG01A3CNJ__(reversed) rank=0002141 x=331.0 y=317.0 length=441
CAAAGATTAAGCCATGCATGTCCAAGTACAAGCTTTCAAAAGCGAAACTGCGGATGGCTC
ATTAAATCAGTTATGGTTCCTTGGAGCGCATCCCCTTACATGGATAACTGTGGTAATTCT
AGAGCTAATACATGCAATCAAGCGCCGACCTTACGGGAGGCGTGCTCTTATTAGGAACAA
GACCAACCCGGGTCCGCCCGGCTCCGTTGGTGAACTCTGGATAACCTGGCCGATCGCACG
GTCTCTGCACCGGCGACGGATCCTTCGAATGTCTGCCCTATCAACTTTCGATGGTACGTT
ATGCGCCTACCATGGTCGTAACGGGTAACGGAGAATCAGGGTTCGATTCCGGAGAGGGAG
CTTGAGAAACGGCTACCACATCC
>HOIR5KG01BR1OI__(reversed) rank=0002150 x=612.0 y=1520.0 length=445
CAAAGATTAAGCCATGCATGTCTAAGTACATACTTTTACATGGTGAAACCGCGAATGGCT
CATTAAATCAGTTATGGTTCCTTAGATCGTACAATCCTACTTGGATAACTGTGGTAATTC
TAGAGCTAATACATGAAAAAGGTCTCCGACCTGACGGAAAGAGAGCGTTTATTACAACAA
GACCAGTCGGGGTCGCAAGGCCCCGTCATATTGGTGAAACTGAATAACTTTGTGCAGATC
GCACGGCCTCGCGCCGGCGACAAATCTTTCAAATGTCTGCCCTATCAACTGACGATGGTA
CGTGATATGCCTACCATGGTTGTAACGGGTAACGGAGAATCAGGGTTCGATTCCGGAGAG
GGAGCATGAGAAACGGCTACCACATCC
>HOIR5KG01ATM5F__(reversed) rank=0002151 x=220.5 y=2017.0 length=442
CAAAGATTAAGCCATGCATGTCCAAGTACAAGCTTTCAAAAGCGAAACTGCGGATGGCTC
ATTAAATCAGTTATGGTTCCTTGGAGCGCATACCCCTTACATGGATAACTGTGGTAATTC
TAGAGCTAATACATGCAATCAAGCGCCGACCTTACGGGAGGCGTGCTCTTATTAGGAACA
AGACCAACCCGGGTCCGCCCGGCTCCGTTGGTGAACTCTGGATAACCTGGCCGATCGCAC
GGTCTCTGCACCGGCGACGGATCCTTCGAATGTCTGCCCTATCAACTTTCGATGGTACGT
TATGCGCCTACCATGGTCGTAACGGGTAACGGAGAATCAGGGTTCGATTCCGGAGAGGGA
GCTTGAGAAACGGCTACCACATCC
>HOIR5KG01ABF58__(reversed) rank=0002165 x=13.0 y=1038.5 length=441
CAAAGATTAAGCCATGCATGTCCAAGTACAAGCTTTCAAAAGCGAAACTGCGGATGGCTC
ATTAAATCAGTTATGGTTCCTTGGAGCGCATCCCCTTACATGGATAACTGTGGTAATTCT
AGAGCTAATACATGCAATCAAGCGCCGACCTTACGGGAGGCGTGCTCTTATTAGGAACAA
GACCAACCCGGGTCCGCCCGGCTCCGTTGGTGAACTCTGGATAACCTGGCCGATCGCACG
GTCTCTGCACCGGCGACGGATCCTTCGAATGTCTGCCCTATCAACTTTCGATGGTACGTT
ATGCGCCTACCATGGTCGTAACGGGTAACGGAGAATCAGGGTTCGATTCCGGAGAGGGAG
CTTGAGAAACGGCTACCACATCC
>HOIR5KG01BMYOM__(reversed) rank=0002195 x=554.0 y=1924.0 length=441
CAAAGATTAAGCCATGCATGTCCAAGTACAAGCTTTCAAAAGCGAAACTGCGGATGGCTC
ATTAAATCAGTTATGGTTCCTTGGAGCGCATCCCCTTACATGGATAACTGTGGTAATTCT
AGAGCTAATACATGCAATCAAGCGCCGACCTTACGGGAGGCGTGCTCTTATTAGGAACAA
GACCAACCCGGGTCCGCCCGGCTCCGTTGGTGAACTCTGGATAACCTGGCCGATCGCACG
GTCTCTGCACCGGCGACGGATCCTTCGAATGTCTGCCCTATCAACTTTCGATGGTACGTT
ATGCGCCTACCATGGTCGTAACGGGTAACGGAGAATCAGGGTTCGATTCCGGAGAGGGAG
CTTGAGAAACGGCTACCACATCC
>HOIR5KG01AN6YA__(reversed) rank=0002201 x=158.0 y=1696.5 length=441
CAAAGATTAAGCCATGCAAGTCTAAGTACGAGCTCTCGTACAGTGAAACTGCGAATGGCT
CATTAAATCAGTTATGGTTCATTTGATCGTACAGTTTACTTGGATAACTGTGGTAATTCT
AGAGCTAATACATGCGAGAAGCGCCGACCTCGCGGGAGGCGTGCATTTATCAGACCAAAA
ACCGGCCGCGTCTTCGGGCGCGTTCGCCTTGGTGACTCTGGATAACTTTGCGGATCGCAC
GGTCTAGCACCGGCGACGGATCATTCAAGTGTCTGCCCTATCAACTTTCGTCGGTACGGT
ATTTGCCTACCGAGGTTCTTACGGGTGACGGGGAATCAGGGTTCGATTCCGGAGAGGGAG
CCTGAGAAACGGCTACCACATCC
>HOIR5KG01ALS6O__(reversed) rank=0002203 x=131.5 y=1134.0 length=450
CAAAGATTAAGCCATGCATGTCTAAGTACAAGCCCATATAAGGTGAAACCGCGAATGGCT
CATTAAATCAGCTATGATTCATTGGATCTGTACCCACACTTACTTGGATAACTGTGGTAA
TTCTAGAGCTAATACATGCACCACGTCTCTGACCGCAAGGGAAGAGCGCTTTTATTAGTT
CAAAACCGGTCGGGCCTCGGTCCGTCACCCCAACGTGTTGAATCTGAATAACTTGTCGCT
GAGCGCACGGTCTCTGCACCGGCGCCGCCTCTTTCAAGTGTCTGCCTTATCAGCTTTCGA
TTGTAGGCTATGCGCCTACAATGGCTATAACGGGTAACGGGGAATCAGGGTTCGATTCCG
GAGAGGGAGCCTGAGAAACGGCTACCACATCT
>HOIR5KG01ADC2S__(reversed) rank=0002209 x=35.5 y=226.0 length=443
CAAAGATTAAGCCATGCATGTCTAAGTACATACTTTTACATGGTGAAACCGCGAATGGCT
CATTAAATCAGTTATGGTTCCTTAGATCGTACAATCCTACTTGGATAACTGTGGTAATTC
TAGAGCTAATACATGAAACTGACGCTCCGACCCTCTGGGAAAGAGCGCGTTTATTAGAAC
AAGACCAGTCGGGGTTCTGCCCCGTACGATTGGTGATACTGGATAACTTTGTGCAGATCG
CACGGCCTCGCGCCGGCGACGTATCTTTCAAATGTCTGCCCTATCAACTGTCGATGGTAC
GTGATATGCCTACCATGGTTGTAACGGGTAACGGGGAATCAGGGTTCGATTCCGGAGAGG
GAGCATGAGAACGGCTACCACATCC
>HOIR5KG01AQZ9R__(reversed) rank=0002220 x=190.5 y=1933.0 length=448
CAAAGATTAAGCCATGCATGTCTAAGTACACGCCTTAACACGGCTAAACTGCGAATGGCT
CATTAAATCAGTTATGGTTCCTTAGATCGTACAATCCTACTTGGATAACTGTGGCAATTC
TAGAGCTAATACATGCAACACAGCTCCGACCTCACGGGAAGAGCGCTTTTGTTAGCCCAA
AACCAACGCGTCGCCTTCGGGCGGCGCTCACTGTGGTGACTCTGGACAACTTTGTGCCGA
TCGCACGGCCCTAGCGCCGGCGACGTATCTTTCAAGTGTCTGCCCTATCAACTTTCGATG
GTACGTGCTATGCCTACCATGGTGATAACGGGTAACGGGGAATCAGGGTTCGATTCCGGA
GAGGGAGCATGAGATACGGCTACCACATCC
>HOIR5KG01A0A18__(reversed) rank=0002226 x=296.0 y=1646.0 length=445
CAAAGATTAAGCCATGCATGTCTAAGTACATACTTTTACATGGTGAAACCGCGAATGGCT
CATTAAATCAGTTATGGTTCCTTAGATCGTACAATCCTACTTGGATAACTGTGGTAATTC
TAGAGCTAATACATGAAAAAGGTCTCCGACCTGACGGAAAGAGAGCGTTTATTACAACAA
GACCAGTCGGGGTCGCAAGGCCCCGTCATATTGGTGAAACTGAATAACTTTGTGCAGATC
GCACGGCCTCGCGCCGGCGACAAATCTTTCAAATGTCTGCCCTATCAACTGACGATGGTA
CGTGATATGCCTACCATGGTTGTAACGGGTAACGGAGAATCAGGGTTCGATTCCGGAGAG
GGAGCATGAGAAACGGCTACCACATCC
>HOIR5KG01AUU08__(reversed) rank=0002249 x=234.5 y=1546.0 length=441
CAAAGATTAAGCCATGCATGTCCAAGTACAAGCTTTCAAAAGCGAAACTGCGGATGGCTC
ATTAAATCAGTTATGGTTCCTTGGAGCGCATCCCCTTACATGGATAACTGTGGTAATTCT
AGAGCTAATACATGCAATCAAGCGCCGACCTTACGGGAGGCGTGCTCTTATTAGGAACAA
GACCAACCCGGGTCCGCCCGGCTCCGTTGGTGAACTCTGGATAACCTGGCCGATCGCACG
GTCTCTGCACCGGCGACGGATCCTTCGAATGTCTGCCCTATCAACTTTCGATGGTACGTT
ATGCGCCTACCATGGTCGTAACGGGTAACGGAGAATCAGGGTTCGATTCCGGAGAGGGAG
CTTGAGAAACGGCTACCACATCC
>HOIR5KG01BFWJN__(reversed) rank=0002266 x=474.5 y=241.0 length=441
CAAAGATTAAGCCATGCATGTCCAAGTACAAGCTTTCAAAAGCGAAACTGCGGATGGCTC
ATTAAATCAGTTATGGTTCCTTGGAGCGCATCCCCTTACATGGATAACTGTGGTAATTCT
AGAGCTAATACATGCAATCAAGCGCCGACCTTACGGGAGGCGTGCTCTTATTAGGAACAA
GACCAACCCGGGTCCGCCCGGCTCCGTTGGTGAACTCTGGATAACCTGGCCGATCGCACG
GTCTCTGCACCGGCGACGGATCCTTCGAATGTCTGCCCTATCAACTTTCGATGGTACGTT
ATGCGCCTACCATGGTCGTAACGGGTAACGGAGAATCAGGGTTCGATTCCGGAGAGGGAG
CTTGAGAAACGGCTACCACATCC
>HOIR5KG01ANNK6__(reversed) rank=0002277 x=152.0 y=1176.0 length=441
CAAAGATTAAGCCATGCATGTCCAAGTACAAGCTTTCAAAAGCGAAACTGCGGATGGCTC
ATTAAATCAGTTATGGTTCCTTGGAGCGCATCCCCTTACATGGATAACTGTGGTAATTCT
AGAGCTAATACATGCAATCAAGCGCCGACCTTACGGGAGGCGTGCTCTTATTAGGAACAA
GACCAACCCGGGTCCGCCCGGCTCCGTTGGTGAACTCTGGATAACCTGGCCGATCGCACG
GTCTCTGCACCGGCGACGGATCCTTCGAATGTCTGCCCTATCAACTTTCGATGGTACGTT
ATGCGCCTACCATGGTCGTAACGGGTAACGGAGAATCAGGGTTCGATTCCGGAGAGGGAG
CTTGAGAAACGGCTACCACATCC
>HOIR5KG01A2G4G__(reversed) rank=0002286 x=321.0 y=414.0 length=444
CAAAGATTAAGCCATGCATGTCTAAGTACATACTTTTACATGGTGAAACCGCGAATGGCT
CATTAAATCAGTTATGGTTCCTTAGATCGTACAATCCTACTTGGATAACTGTGGTAATTC
TAGAGCTAATACATGAAACTGACGCTCCGACCCTCTGGGAAAGAGCGCGTTTATTAGAAC
AAGACCAGTCGGGGTTCTGCCCCGTACGATTGGTGATACTGGATAACTTTGTGCAGATCG
CACGGCCTCGCGCCGGCGACGTATCTTTCAAATGTCTGCCCTATCAACTGTCGATGGTAC
GTGATATGCCTACCATGGTTGTAACGGGTAACGGGGAATCAGGGTTCGATTCCGGAGAGG
GAGCATGAGAAACGGCTACCACATCC
>HOIR5KG01A6SQ2__(reversed) rank=0002287 x=370.5 y=1404.0 length=444
CAAAGATTAAGCCATGCATGTCTAAGTACATACTTTTACATGGTGAAACCGCGAATGGCT
CATTAAATCAGTTATGGTTCCTTAGATCGTACAATCCTACTTGGATAACTGTGGTAATTC
TAGAGCTAATACATGAAACTGACGCTCCGACCCTCTGGGAAAGAGCGCGTTTATTAGAAC
AAGACCAGTCGGGGTTCTGCCCCGTACGATTGGTGATACTGGATAACTTTGTGCAGATCG
CACGGCCTCGCGCCGGCGACGTATCTTTCAAATGTCTGCCCTATCAACTGTCGATGGTAC
GTGATATGCCTACCATGGTTGTAACGGGTAACGGGGAATCAGGGTTCGATTCCGGAGAGG
GAGCATGAGAAACGGCTACCACATCC
>HOIR5KG01AQF5A__(reversed) rank=0002289 x=184.0 y=428.0 length=440
CAAAGATTAAGCCATGCAAGTCTAAGTACGAGCTCTCGTACAGCGAAACTGCGAATGGCT
CATTAAATCAGTTATGGTTCATTTGATCGTATGGTTTACTTGGATAACTGTGGTAATTCT
AGAGCTAATACATGCAAACAGCGCCGACTTCGCGGGAGGCGTGCTTTTATCAGACCAAAA
ACCGACCACGGCTCCGGCCGCGTTCGACTGGTGACTCTGGATAACCTGGCGGATCGCACG
GTCTAGCACCGGCGACGGATCATTCAAGTGTCTGCCCTATCAACTTTCGTCGGTACGGTA
TTCGCCTACCGAGGTTCTTACGGGTAACGGGGAATCAGGGTTCGATTCCGGAGAGGGAGC
CTGAGAAACGGCTACCACATCC
>HOIR5KG01AI82Q__(reversed) rank=0002298 x=102.0 y=544.0 length=441
CAAAGATTAAGCCATGCAAGTCTAAGTACGAGCTCTCGTACAGTGAAACTGCGAATGGCT
CATTAAATCAGTTATGGTTCATTTGATCGTACAGTTTACTTGGATAACTGTGGTAATTCT
AGAGCTAATACATGCGAGAAGCGCCGACCTCGCGGGAGGCGTGCATTTATCAGACCAAAA
ACCGGCCGCGTCTTCGGGCGCGTTCGCCTTGGTGACTCTGGATAACTTTGCGGATCGCAC
GGTCTAGCACCGGCGACGGATCATTCAAGTGTCTGCCCTATCAACTTTCGTCGGTACGGT
ATTTGCCTACCGAGGTTCTTACGGGTGACGGGGAATCAGGGTTCGATTCCGGAGAGGGAG
CCTGAGAAACGGCTACCACATCC
>HOIR5KG01AF9Q4__(reversed) rank=0002302 x=68.0 y=718.5 length=445
CAAAGATTAAGCCATGCATGTCTAAGTACATACTTTTACATGGTGAAACCGCGAATGGCT
CATTAAATCAGTTATGGTTCCTTAGATCGTACAATCCTACTTGGATAACTGTGGTAATTC
TAGAGCTAATACATGAAAAAGGTCTCCGACCTGACGGAAAGAGAGCGTTTATTACAACAA
GACCAGTCGGGGTCGCAAGGCCCCGTCATATTGGTGAAACTGAATAACTTTGTGCAGATC
GCACGGCCTCGCGCCGGCGACAAATCTTTCAAATGTCTGCCCTATCAACTGACGATGGTA
CGTGATATGCCTACCATGGTTGTAACGGGTAACGGAGAATCAGGGTTCGATTCCGGAGAG
GGAGCATGAGAAACGGCTACCACATCC
>HOIR5KG01BIZR6__(reversed) rank=0002306 x=509.0 y=1044.0 length=441
CAAAGATTAAGCCATGCATGTCCAAGTACAAGCTTTCAAAAGCGAAACTGCGGATGGCTC
ATTAAATCAGTTATGGTTCCTTGGAGCGCATCCCCTTACATGGATAACTGTGGTAATTCT
AGAGCTAATACATGCAATCAAGCGCCGACCTTACGGGAGGCGTGCTCTTATTAGGAACAA
GACCAACCCGGGTCCGCCCGGCTCCGTTGGTGAACTCTGGATAACCTGGCCGATCGCACG
GTCTCTGCACCGGCGACGGATCCTTCGAATGTCTGCCCTATCAACTTTCGATGGTACGTT
ATGCGCCTACCATGGTCGTAACGGGTAACGGAGAATCAGGGTTCGATTCCGGAGAGGGAG
CTTGAGAAACGGCTACCACATCC
>HOIR5KG01AI8W7__(reversed) rank=0002315 x=102.0 y=345.0 length=441
CAAAGATTAAGCCATGCAAGTCTAAGTACGAGCTCTCGTACAGTGAAACTGCGAATGGCT
CATTAAATCAGTTATGGTTCATTTGATCGTACAGTTTACTTGGATAACTGTGGTAATTCT
AGAGCTAATACATGCGAGAAGCGCCGACCTCGCGGGAGGCGTGCATTTATCAGACCAAAA
ACCGGCCGCGTCTTCGGGCGCGTTCGCCTTGGTGACTCTGGATAACTTTGCGGATCGCAC
GGTCTAGCACCGGCGACGGATCATTCAAGTGTCTGCCCTATCAACTTTCGTCGGTACGGT
ATTTGCCTACCGAGGTTCTTACGGGTGACGGGGAATCAGGGTTCGATTCCGGAGAGGGAG
CCTGAGAAACGGCTACCACATCC
>HOIR5KG01BM9WV__(reversed) rank=0002322 x=558.0 y=93.0 length=441
CAAAGATTAAGCCATGCATGTCCAAGTACAAGCTTTCAAAAGCGAAACTGCGGATGGCTC
ATTAAATCAGTTATGGTTCCTTGGAGCGCATCCCCTTACATGGATAACTGTGGTAATTCT
AGAGCTAATACATGCAATCAAGCGCCGACCTTACGGGAGGCGTGCTCTTATTAGGAACAA
GACCAACCCGGGTCCGCCCGGCTCCGTTGGTGAACTCTGGATAACCTGGCCGATCGCACG
GTCTCTGCACCGGCGACGGATCCTTCGAATGTCTGCCCTATCAACTTTCGATGGTACGTT
ATGCGCCTACCATGGTCGTAACGGGTAACGGAGAATCAGGGTTCGATTCCGGAGAGGGAG
CTTGAGAAACGGCTACCACATCC
>HOIR5KG01AUFIX__(reversed) rank=0002324 x=229.0 y=1927.0 length=441
CAAAGATTAAGCCATGCAAGTCTAAGTACGAGCTCTCGTACAGTGAAACTGCGAATGGCT
CATTAAATCAGTTATGGTTCATTTGATCGTACAGTTTACTTGGATAACTGTGGTAATTCT
AGAGCTAATACATGCGAGAAGCGCCGACCTCGCGGGAGGCGTGCATTTATCAGACCAAAA
ACCGGCCGCGTCTTCGGGCGCGTTCGCCTTGGTGACTCTGGATAACTTTGCGGATCGCAC
GGTCTAGCACCGGCGACGGATCATTCAAGTGTCTGCCCTATCAACTTTCGTCGGTACGGT
ATTTGCCTACCGAGGTTCTTACGGGTGACGGGGAATCAGGGTTCGATTCCGGAGAGGGAG
CCTGAGAAACGGCTACCACATCC
>HOIR5KG01BUQ4M__(reversed) rank=0002325 x=643.0 y=836.0 length=445
CAAAGATTAAGCCATGCATGTCTAAGTACATACTTTTACATGGTGAAACCGCGAATGGCT
CATTAAATCAGTTATGGTTCCTTAGATCGTACAATCCTACTTGGATAACTGTGGTAATTC
TAGAGCTAATACATGAAAAAGGTCTCCGACCTGACGGAAAGAGAGCGTTTATTACAACAA
GACCAGTCGGGGTCGCAAGGCCCCGTCATATTGGTGAAACTGAATAACTTTGTGCAGATC
GCACGGCCTCGCGCCGGCGACAAATCTTTCAAATGTCTGCCCTATCAACTGACGATGGTA
CGTGATATGCCTACCATGGTTGTAACGGGTAACGGAGAATCAGGGTTCGATTCCGGAGAG
GGAGCATGAGAAACGGCTACCACATCC
>HOIR5KG01ABFTU__(reversed) rank=0002347 x=13.0 y=592.0 length=441
CAAAGATTAAGCCATGCATGTCCAAGTACAAGCTTTCAAAAGCGAAACTGCGGATGGCTC
ATTAAATCAGTTATGGTTCCTTGGAGCGCATCCCCTTACATGGATAACTGTGGTAATTCT
AGAGCTAATACATGCAATCAAGCGCCGACCTTACGGGAGGCGTGCTCTTATTAGGAACAA
GACCAACCCGGGTCCGCCCGGCTCCGTTGGTGAACTCTGGATAACCTGGCCGATCGCACG
GTCTCTGCACCGGCGACGGATCCTTCGAATGTCTGCCCTATCAACTTTCGATGGTACGTT
ATGCGCCTACCATGGTCGTAACGGGTAACGGAGAATCAGGGTTCGATTCCGGAGAGGGAG
CTTGAGAAACGGCTACCACATCC
>HOIR5KG01AAHT9__(reversed) rank=0002348 x=2.0 y=1599.0 length=441
CAAAGATTAAGCCATGCATGTCCAAGTACAAGCTTTCAAAAGCGAAACTGCGGATGGCTC
ATTAAATCAGTTATGGTTCCTTGGAGCGCATCCCCTTACATGGATAACTGTGGTAATTCT
AGAGCTAATACATGCAATCAAGCGCCGACCTTACGGGAGGCGTGCTCTTATTAGGAACAA
GACCAACCCGGGTCCGCCCGGCTCCGTTGGTGAACTCTGGATAACCTGGCCGATCGCACG
GTCTCTGCACCGGCGACGGATCCTTCGAATGTCTGCCCTATCAACTTTCGATGGTACGTT
ATGCGCCTACCATGGTCGTAACGGGTAACGGAGAATCAGGGTTCGATTCCGGAGAGGGAG
CTTGAGAAACGGCTACCACATCC
>HOIR5KG01AX61Y__(reversed) rank=0002350 x=272.5 y=1444.0 length=441
CAAAGATTAAGCCATGCATGTCCAAGTACAAGCTTTCAAAAGCGAAACTGCGGATGGCTC
ATTAAATCAGTTATGGTTCCTTGGAGCGCATCCCCTTACATGGATAACTGTGGTAATTCT
AGAGCTAATACATGCAATCAAGCGCCGACCTTACGGGAGGCGTGCTCTTATTAGGAACAA
GACCAACCCGGGTCCGCCCGGCTCCGTTGGTGAACTCTGGATAACCTGGCCGATCGCACG
GTCTCTGCACCGGCGACGGATCCTTCGAATGTCTGCCCTATCAACTTTCGATGGTACGTT
ATGCGCCTACCATGGTCGTAACGGGTAACGGAGAATCAGGGTTCGATTCCGGAGAGGGAG
CTTGAGAAACGGCTACCACATCC
>HOIR5KG01A1ZA4__(reversed) rank=0002367 x=315.0 y=1902.0 length=441
CAAAGATTAAGCCATGCATGTCCAAGTACAAGCTTTCAAAAGCGAAACTGCGGATGGCTC
ATTAAATCAGTTATGGTTCCTTGGAGCGCATCCCCTTACATGGATAACTGTGGTAATTCT
AGAGCTAATACATGCAATCAAGCGCCGACCTTACGGGAGGCGTGCTCTTATTAGGAACAA
GACCAACCCGGGTCCGCCCGGCTCCGTTGGTGAACTCTGGATAACCTGGCCGATCGCACG
GTCTCTGCACCGGCGACGGATCCTTCGAATGTCTGCCCTATCAACTTTCGATGGTACGTT
ATGCGCCTACCATGGTCGTAACGGGTAACGGAGAATCAGGGTTCGATTCCGGAGAGGGAG
CTTGAGAAACGGCTACCACATCC
>HOIR5KG01BDV0C__(reversed) rank=0002369 x=451.0 y=442.5 length=441
CAAAGATTAAGCCATGCAAGTCTAAGTACGAGCTCTCGTACAGTGAAACTGCGAATGGCT
CATTAAATCAGTTATGGTTCATTTGATCGTACAGTTTACTTGGATAACTGTGGTAATTCT
AGAGCTAATACATGCGAGAAGCGCCGACCTCGCGGGAGGCGTGCATTTATCAGACCAAAA
ACCGGCCGCGTCTTCGGGCGCGTTCGCCTTGGTGACTCTGGATAACTTTGCGGATCGCAC
GGTCTAGCACCGGCGACGGATCATTCAAGTGTCTGCCCTATCAACTTTCGTCGGTACGGT
ATTTGCCTACCGAGGTTCTTACGGGTGACGGGGAATCAGGGTTCGATTCCGGAGAGGGAG
CCTGAGAAACGGCTACCACATCC
>HOIR5KG01A55L6__(reversed) rank=0002374 x=363.0 y=92.0 length=441
CAAAGATTAAGCCATGCATGTCCAAGTACAAGCTTTCAAAAGCGAAACTGCGGATGGCTC
ATTAAATCAGTTATGGTTCCTTGGAGCGCATCCCCTTACATGGATAACTGTGGTAATTCT
AGAGCTAATACATGCAATCAAGCGCCGACCTTACGGGAGGCGTGCTCTTATTAGGAACAA
GACCAACCCGGGTCCGCCCGGCTCCGTTGGTGAACTCTGGATAACCTGGCCGATCGCACG
GTCTCTGCACCGGCGACGGATCCTTCGAATGTCTGCCCTATCAACTTTCGATGGTACGTT
ATGCGCCTACCATGGTCGTAACGGGTAACGGAGAATCAGGGTTCGATTCCGGAGAGGGAG
CTTGAGAAACGGCTACCACATCC
>HOIR5KG01ACUWP__(reversed) rank=0002376 x=29.0 y=1255.0 length=441
CAAAGATTAAGCCATGCATGTCCAAGTACAAGCTTTCAAAAGCGAAACTGCGGATGGCTC
ATTAAATCAGTTATGGTTCCTTGGAGCGCATCCCCTTACATGGATAACTGTGGTAATTCT
AGAGCTAATACATGCAATCAAGCGCCGACCTTACGGGAGGCGTGCTCTTATTAGGAACAA
GACCAACCCGGGTCCGCCCGGCTCCGTTGGTGAACTCTGGATAACCTGGCCGATCGCACG
GTCTCTGCACCGGCGACGGATCCTTCGAATGTCTGCCCTATCAACTTTCGATGGTACGTT
ATGCGCCTACCATGGTCGTAACGGGTAACGGAGAATCAGGGTTCGATTCCGGAGAGGGAG
CTTGAGAAACGGCTACCACATCC
>HOIR5KG01A0G8K__(reversed) rank=0002393 x=298.5 y=1458.0 length=441
CAAAGATTAAGCCATGCATGTCCAAGTACAAGCTTTCAAAAGCGAAACTGCGGATGGCTC
ATTAAATCAGTTATGGTTCCTTGGAGCGCATCCCCTTACATGGATAACTGTGGTAATTCT
AGAGCTAATACATGCAATCAAGCGCCGACCTTACGGGAGGCGTGCTCTTATTAGGAACAA
GACCAACCCGGGTCCGCCCGGCTCCGTTGGTGAACTCTGGATAACCTGGCCGATCGCACG
GTCTCTGCACCGGCGACGGATCCTTCGAATGTCTGCCCTATCAACTTTCGATGGTACGTT
ATGCGCCTACCATGGTCGTAACGGGTAACGGAGAATCAGGGTTCGATTCCGGAGAGGGAG
CTTGAGAAACGGCTACCACATCC
>HOIR5KG01AA6AV__(reversed) rank=0002399 x=10.0 y=533.0 length=439
CAAAGATTAAGCCATGCATGTCCAAGTACAAGCTTTCAAAAGCGAAACTGCGGATGGCTC
ATTAAATCAGTTATGGTTCCTTGGAGCGCATCCCCTTACATGGATAACTGTGGTAATTCT
AGAGCTAATACATGCAATCAAGCGCCGACCTTACGGGAGGCGTGCTCTTATTAGGAACAA
GACCAACCCGGGTCCGCCCGGCTCCGTTGGTGAACTCTGGATAACCTGGCCGATCGCACG
GTCTCTGCACCGGCGACGGATCCTTCGAATGTCTGCCCTATCAACTTTCGATGGTACGTT
ATGCGCCTACCATGGTCGTAACGGGTAACGGAGAATCAGGGTTCGATTCCGGAGAGGGAG
CTTGAGAACGGCTACCACACTC
>HOIR5KG01AHCDY__(reversed) rank=0002409 x=80.5 y=1636.0 length=448
CAAAGATTAAGCCATGCATGTCTAAGTACACGCCTTAACACGGCTAAACTGCGAATGGCT
CATTAAATCAGTTATGGTTCCTTAGATCGTACAATCCTACTTGGATAACTGTGGCAATTC
TAGAGCTAATACATGCAACACAGCTCCGACCTCACGGGAAGAGCGCTTTTGTTAGCCCAA
AACCAACGCGTCGCCTTCGGGCGGCGCTCACTGTGGTGACTCTGGACAACTTTGTGCCGA
TCGCACGGCCCTAGCGCCGGCGACGTATCTTTCAAGTGTCTGCCCTATCAACTTTCGATG
GTACGTGCTATGCCTACCATGGTGATAACGGGTAACGGGGAATCAGGGTTCGATTCCGGA
GAGGGAGCATGAGATACGGCTACCACATCC
>HOIR5KG01A5DFN__(reversed) rank=0002410 x=354.0 y=433.0 length=441
CAAAGATTAAGCCATGCATGTCCAAGTACAAGCTTTCAAAAGCGAAACTGCGGATGGCTC
ATTAAATCAGTTATGGTTCCTTGGAGCGCATCCCCTTACATGGATAACTGTGGTAATTCT
AGAGCTAATACATGCAATCAAGCGCCGACCTTACGGGAGGCGTGCTCTTATTAGGAACAA
GACCAACCCGGGTCCGCCCGGCTCCGTTGGTGAACTCTGGATAACCTGGCCGATCGCACG
GTCTCTGCACCGGCGACGGATCCTTCGAATGTCTGCCCTATCAACTTTCGATGGTACGTT
ATGCGCCTACCATGGTCGTAACGGGTAACGGAGAATCAGGGTTCGATTCCGGAGAGGGAG
CTTGAGAAACGGCTACCACATCC
>HOIR5KG01BPLB4__(reversed) rank=0002420 x=584.0 y=1714.0 length=444
CAAAGATTAAGCCATGCATGTCTAAGTACATACTTTTACATGGTGAAACCGCGAATGGCT
CATTAAATCAGTTATGGTTCCTTAGATCGTACAATCCTACTTGGATAACTGTGGTAATTC
TAGAGCTAATACATGAAACTGACGCTCCGACCCTCTGGGAAAGAGCGCGTTTATTAGAAC
AAGACCAGTCGGGGTTCTGCCCCGTACGATTGGTGATACTGGATAACTTTGTGCAGATCG
CACGGCCTCGCGCCGGCGACGTATCTTTCAAATGTCTGCCCTATCAACTGTCGATGGTAC
GTGATATGCCTACCATGGTTGTAACGGGTAACGGGGAATCAGGGTTCGATTCCGGAGAGG
GAGCATGAGAAACGGCTACCACATCC
>HOIR5KG01AD9BO__(reversed) rank=0002434 x=45.0 y=1058.0 length=444
CAAAGATTAAGCCATGCATGTCTAAGTACATACTTTTACATGGTGAAACCGCGAATGGCT
CATTAAATCAGTTATGGTTCCTTAGATCGTACAATCCTACTTGGATAACTGTGGTAATTC
TAGAGCTAATACATGAAACTGACGCTCCGACCCTCTGGGAAAGAGCGCGTTTATTAGAAC
AAGACCAGTCGGGGTTCTGCCCCGTACGATTGGTGATACTGGATAACTTTGTGCAGATCG
CACGGCCTCGCGCCGGCGACGTATCTTTCAAATGTCTGCCCTATCAACTGTCGATGGTAC
GTGATATGCCTACCATGGTTGTAACGGGTAACGGGGAATCAGGGTTCGATTCCGGAGAGG
GAGCATGAGAAACGGCTACCACATCC
>HOIR5KG01AEOOJ__(reversed) rank=0002437 x=50.5 y=481.0 length=441
CAAAGATTAAGCCATGCATGTCCAAGTACAAGCTTTCAAAAGCGAAACTGCGGATGGCTC
ATTAAATCAGTTATGGTTCCTTGGAGCGCATCCCCTTACATGGATAACTGTGGTAATTCT
AGAGCTAATACATGCAATCAAGCGCCGACCTTACGGGAGGCGTGCTCTTATTAGGAACAA
GACCAACCCGGGTCCGCCCGGCTCCGTTGGTGAACTCTGGATAACCTGGCCGATCGCACG
GTCTCTGCACCGGCGACGGATCCTTCGAATGTCTGCCCTATCAACTTTCGATGGTACGTT
ATGCGCCTACCATGGTCGTAACGGGTAACGGAGAATCAGGGTTCGATTCCGGAGAGGGAG
CTTGAGAAACGGCTACCACATCC
>HOIR5KG01A0QZ2__(reversed) rank=0002440 x=301.5 y=1824.5 length=441
CAAAGATTAAGCCATGCATGTCCAAGTACAAGCTTTCAAAAGCGAAACTGCGGATGGCTC
ATTAAATCAGTTATGGTTCCTTGGAGCGCATCCCCTTACATGGATAACTGTGGTAATTCT
AGAGCTAATACATGCAATCAAGCGCCGACCTTACGGGAGGCGTGCTCTTATTAGGAACAA
GACCAACCCGGGTCCGCCCGGCTCCGTTGGTGAACTCTGGATAACCTGGCCGATCGCACG
GTCTCTGCACCGGCGACGGATCCTTCGAATGTCTGCCCTATCAACTTTCGATGGTACGTT
ATGCGCCTACCATGGTCGTAACGGGTAACGGAGAATCAGGGTTCGATTCCGGAGAGGGAG
CTTGAGAAACGGCTACCACATCC
>HOIR5KG01B0QUU__(reversed) rank=0002462 x=711.0 y=1892.5 length=441
CAAAGATTAAGCCATGCAAGTCTAAGTACGAGCTCTCGTACAGTGAAACTGCGAATGGCT
CATTAAATCAGTTATGGTTCATTTGATCGTACAGTTTACTTGGATAACTGTGGTAATTCT
AGAGCTAATACATGCGAGAAGCGCCGACCTCGCGGGAGGCGTGCATTTATCAGACCAAAA
ACCGGCCGCGTCTTCGGGCGCGTTCGCCTTGGTGACTCTGGATAACTTTGCGGATCGCAC
GGTCTAGCACCGGCGACGGATCATTCAAGTGTCTGCCCTATCAACTTTCGTCGGTACGGT
ATTTGCCTACCGAGGTTCTTACGGGTGACGGGGAATCAGGGTTCGATTCCGGAGAGGGAG
CCTGAGAAACGGCTACCACATCC
>HOIR5KG01ARMFY__(reversed) rank=0002466 x=197.0 y=1996.0 length=442
CAAAGATTAAGCCATGCAAGTCTAAGTACGAGCTCTCGTACAGTGAAACTGCGAATGGCT
CATTAAATCAGTTATGGTTCATTTGATCGTACAGTTTACTTGGATAACTGTGGTAATTCT
AGAGCTAATACATGCGAGAAGCGCCGACCTCGCGGGAGGCGTGCAGTTTATCAGACCAAA
AACCGGCCGCGTCTTCGGGCGCGTTCGCCTTGGTGACTCTGGATAACTTTGCGGATCGCA
CGGTCTAGCACCGGCGACGGATCATTCAAGTGTCTGCCCTATCAACTTTCGTCGGTACGG
TATTTGCCTACCGAGGTTCTTACGGGTGACGGGGAATCAGGGTTCGATTCCGGAGAGGGA
GCCTGAGAAACGGCTACCACATCC
>HOIR5KG01AGM3Y__(reversed) rank=0002468 x=72.0 y=1644.5 length=441
CAAAGATTAAGCCATGCATGTCCAAGTACAAGCTTTCAAAAGCGAAACTGCGGATGGCTC
ATTAAATCAGTTATGGTTCCTTGGAGCGCATCCCCTTACATGGATAACTGTGGTAATTCT
AGAGCTAATACATGCAATCAAGCGCCGACCTTACGGGAGGCGTGCTCTTATTAGGAACAA
GACCAACCCGGGTCCGCCCGGCTCCGTTGGTGAACTCTGGATAACCTGGCCGATCGCACG
GTCTCTGCACCGGCGACGGATCCTTCGAATGTCTGCCCTATCAACTTTCGATGGTACGTT
ATGCGCCTACCATGGTCGTAACGGGTAACGGAGAATCAGGGTTCGATTCCGGAGAGGGAG
CTTGAGAAACGGCTACCACATCC
>HOIR5KG01BUBUQ__(reversed) rank=0002472 x=638.5 y=1520.0 length=441
CAAAGATTAAGCCATGCATGTCCAAGTACAAGCTTTCAAAAGCGAAACTGCGGATGGCTC
ATTAAATCAGTTATGGTTCCTTGGAGCGCATCCCCTTACATGGATAACTGTGGTAATTCT
AGAGCTAATACATGCAATCAAGCGCCGACCTTACGGGAGGCGTGCTCTTATTAGGAACAA
GACCAACCCGGGTCCGCCCGGCTCCGTTGGTGAACTCTGGATAACCTGGCCGATCGCACG
GTCTCTGCACCGGCGACGGATCCTTCGAATGTCTGCCCTATCAACTTTCGATGGTACGTT
ATGCGCCTACCATGGTCGTAACGGGTAACGGAGAATCAGGGTTCGATTCCGGAGAGGGAG
CTTGAGAAACGGCTACCACATCC
>HOIR5KG01AIPZN__(reversed) rank=0002485 x=96.0 y=385.0 length=441
CAAAGATTAAGCCATGCAAGTCTAAGTACGAGCTCTCGTACAGTGAAACTGCGAATGGCT
CATTAAATCAGTTATGGTTCATTTGATCGTACAGTTTACTTGGATAACTGTGGTAATTCT
AGAGCTAATACATGCGAGAAGCGCCGACCTCGCGGGAGGCGTGCATTTATCAGACCAAAA
ACCGGCCGCGTCTTCGGGCGCGTTCGCCTTGGTGACTCTGGATAACTTTGCGGATCGCAC
GGTCTAGCACCGGCGACGGATCATTCAAGTGTCTGCCCTATCAACTTTCGTCGGTACGGT
ATTTGCCTACCGAGGTTCTTACGGGTGACGGGGAATCAGGGTTCGATTCCGGAGAGGGAG
CCTGAGAAACGGCTACCACATCC
>HOIR5KG01AMEZB__(reversed) rank=0002487 x=138.0 y=709.0 length=441
CAAAGATTAAGCCATGCATGTCCAAGTACAAGCTTTCAAAAGCGAAACTGCGGATGGCTC
ATTAAATCAGTTATGGTTCCTTGGAGCGCATCCCCTTACATGGATAACTGTGGTAATTCT
AGAGCTAATACATGCAATCAAGCGCCGACCTTACGGGAGGCGTGCTCTTATTAGGAACAA
GACCAACCCGGGTCCGCCCGGCTCCGTTGGTGAACTCTGGATAACCTGGCCGATCGCACG
GTCTCTGCACCGGCGACGGATCCTTCGAATGTCTGCCCTATCAACTTTCGATGGTACGTT
ATGCGCCTACCATGGTCGTAACGGGTAACGGAGAATCAGGGTTCGATTCCGGAGAGGGAG
CTTGAGAAACGGCTACCACATCC
>HOIR5KG01A1H45__(reversed) rank=0002492 x=310.0 y=135.0 length=441
GAAAGATTAAGCCATGCATGTCCAAGTACAAGCTTTCAAAAGCGAAACTGCGGATGGCTC
ATTAAATCAGTTATGGTTCCTTGGAGCGCATCCCCTTACATGGATAACTGTGGTAATTCT
AGAGCTAATACATGCAATCAAGCGCCGACCTTACGGGAGGCGTGCTCTTATTAGGAACAA
GACCAACCCGGGTCCGCCCGGCTCCGTTGGTGAACTCTGGATAACCTGGCCGATCGCACG
GTCTCTGCACCGGCGACGGATCCTTCGAATGTCTGCCCTATCAACTTTCGATGGTACGTT
ATGCGCCTACCATGGTCGTAACGGGTAACGGAGAATCAGGGTTCGATTCCGGAGAGGGAG
CTTGAGAAACGGCTACCACATCC
>HOIR5KG01A5JI4__(reversed) rank=0002497 x=356.5 y=142.0 length=450
CAAAGATTAAGCCATGCATGTCTAAGTACAAGCCCATATAAGGTGAAACCGCGAATGGCT
CATTAAATCAGCTATGATTCATTGGATCTGTACCCACACTTACTTGGATAACTGTGGTAA
TTCTAGAGCTAATACATGCACCACGTCTCTGACCGCAAGGGAAGAGCGCTTTTATTAGTT
CAAAACCGGTCGGGCCTCGGTCCGTCACCCCAACGTGTTGAATCTGAATAACTTGTCGCT
GAGCGCACGGTCTCTGCACCGGCGCCGCCTCTTTCAAGTGTCTGCCTTATCAGCTTTCGA
TTGTAGGCTATGCGCCTACAATGGCTATAACGGGTAACGGGGAATCAGGGTTCGATTCCG
GAGAGGGAGCCTGAGAAACGGCTACCACATCT
>HOIR5KG01AWI6W__(reversed) rank=0002499 x=253.0 y=1686.0 length=444
CAAAGATTAAGCCATGCATGTCTAAGTACATACTTTTACATGGTGAAACCGCGAATGGCT
CATTAAATCAGTTATGGTTCCTTAGATCGTACAATCCTACTTGGATAACTGTGGTAATTC
TAGAGCTAATACATGAAACTGACGCTCCGACCCTCTGGGAAAGAGCGCGTTTATTAGAAC
AAGACCAGTCGGGGTTCTGCCCCGTACGATTGGTGATACTGGATAACTTTGTGCAGATCG
CACGGCCTCGCGCCGGCGACGTATCTTTCAAATGTCTGCCCTATCAACTGTCGATGGTAC
GTGATATGCCTACCATGGTTGTAACGGGTAACGGGGAATCAGGGTTCGATTCCGGAGAGG
GAGCATGAGAAACGGCTACCACATCC
>HOIR5KG01AGDNU__(reversed) rank=0002503 x=69.0 y=1688.0 length=441
CAAAGATTAAGCCATGCATGTCCAAGTACAAGCTTTCAAAAGCGAAACTGCGGATGGCTC
ATTAAATCAGTTATGGTTCCTTGGAGCGCATCCCCTTACATGGATAACTGTGGTAATTCT
AGAGCTAATACATGCAATCAAGCGCCGACCTTACGGGAGGCGTGCTCTTATTAGGAACAA
GACCAACCCGGGTCCGCCCGGCTCCGTTGGTGAACTCTGGATAACCTGGCCGATCGCACG
GTCTCTGCACCGGCGACGGATCCTTCGAATGTCTGCCCTATCAACTTTCGATGGTACGTT
ATGCGCCTACCATGGTCGTAACGGGTAACGGAGAATCAGGGTTCGATTCCGGAGAGGGAG
CTTGAGAAACGGCTACCACATCC
>HOIR5KG01AAJVC__(reversed) rank=0002506 x=3.0 y=134.5 length=445
CAAAGATTAAGCCATGCATGTCTAAGTACATACTTTTACATGGTGAAACCGCGAATGGCT
CATTAAATCAGTTATGGTTCCTTAGATCGTACAATCCTACTTGGATAACTGTGGTAATTC
TAGAGCTAATACATGAAAAAGGTCTCCGACCTGACGGAAAGAGAGCGTTTATTACAACAA
GACCAGTCGGGGTCGCAAGGCCCCGTCATATTGGTGAAACTGAATAACTTTGTGCAGATC
GCACGGCCTCGCGCCGGCGACAAATCTTTCAAATGTCTGCCCTATCAACTGACGATGGTA
CGTGATATGCCTACCATGGTTGTAACGGGTAACGGAGAATCAGGGTTCGATTCCGGAGAG
GGAGCATGAGAAACGGCTACCACATCC
>HOIR5KG01AADO1__(reversed) rank=0002522 x=1.0 y=323.0 length=441
CAAAGATTAAGCCATGCATGTCCAAGTACAAGCTTTCAAAAGCGAAACTGCGGATGGCTC
ATTAAATCAGTTATGGTTCCTTGGAGCGCATCCCCTTACATGGATAACTGTGGTAATTCT
AGAGCTAATACATGCAATCAAGCGCCGACCTTACGGGAGGCGTGCTCTTATTAGGAACAA
GACCAACCCGGGTCCGCCCGGCTCCGTTGGTGAACTCTGGATAACCTGGCCGATCGCACG
GTCTCTGCACCGGCGACGGATCCTTCGAATGTCTGCCCTATCAACTTTCGATGGTACGTT
ATGCGCCTACCATGGTCGTAACGGGTAACGGAGAATCAGGGTTCGATTCCGGAGAGGGAG
CTTGAGAAACGGCTACCACATCC
>HOIR5KG01BQJVM__(reversed) rank=0002530 x=595.0 y=1424.5 length=444
CAAAGATTAAGCCATGCATGTCTAAGTACATACTTTTACATGGTGAAACCGCGAATGGCT
CATTAAATCAGTTATGGTTCCTTAGATCGTACAATCCTACTTGGATAACTGTGGTAATTC
TAGAGCTAATACATGAAACTGACGCTCCGACCCTCTGGGAAAGAGCGCGTTTATTAGAAC
AAGACCAGTCGGGGTTCTGCCCCGTACGATTGGTGATACTGGATAACTTTGTGCAGATCG
CACGGCCTCGCGCCGGCGACGTATCTTTCAAATGTCTGCCCTATCAACTGTCGATGGTAC
GTGATATGCCTACCATGGTTGTAACGGGTAACGGGGAATCAGGGTTCGATTCCGGAGAGG
GAGCATGAGAAACGGCTACCACATCC
>HOIR5KG01AIKU9__(reversed) rank=0002541 x=94.0 y=1939.0 length=444
CAAAGATTAAGCCATGCATGTCTAAGTACATACTTTTACATGGTGAAACCGCGAATGGCT
CATTAAATCAGTTATGGTTCCTTAGATCGTACAATCCTACTTGGATAACTGTGGTAATTC
TAGAGCTAATACATGAAACTGACGCTCCGACCCTCTGGGAAAGAGCGCGTTTATTAGAAC
AAGACCAGTCGGGGTTCTGCCCCGTACGATTGGTGATACTGGATAACTTTGTGCAGATCG
CACGGCCTCGCGCCGGCGACGTATCTTTCAAATGTCTGCCCTATCAACTGTCGATGGTAC
GTGATATGCCTACCATGGTTGTAACGGGTAACGGGGAATCAGGGTTCGATTCCGGAGAGG
GAGCATGAGAAACGGCTACCACATCC
>HOIR5KG01A2UJH__(reversed) rank=0002542 x=325.0 y=1419.0 length=444
CAAAGATTAAGCCATGCATGTCTAAGTACATACTTTTACATGGTGAAACCGCGAATGGCT
CATTAAATCAGTTATGGTTCCTTAGATCGTACAATCCTACTTGGATAACTGTGGTAATTC
TAGAGCTAATACATGAAACTGACGCTCCGACCCTCTGGGAAAGAGCGCGTTTATTAGAAC
AAGACCAGTCGGGGTTCTGCCCCGTACGATTGGTGATACTGGATAACTTTGTGCAGATCG
CACGGCCTCGCGCCGGCGACGTATCTTTCAAATGTCTGCCCTATCAACTGTCGATGGTAC
GTGATATGCATACCATGGTTGTAACGGGTAACGGGGAATCAGGGTTCGATTCCGGAGAGG
GAGCATGAGAAACGGCTACCACATCC
>HOIR5KG01AO5K5__(reversed) rank=0002556 x=169.0 y=1527.5 length=441
CAAAGATTAAGCCATGCATGTCCAAGTACAAGCTTTCAAAAGCGAAACTGCGGATGGCTC
ATTAAATCAGTTATGGTTCCTTGGAGCGCATCCCCTTACATGGATAACTGTGGTAATTCT
AGAGCTAATACATGCAATCAAGCGCCGACCTTACGGGAGGCGTGCTCTTATTAGGAACAA
GACCAACCCGGGTCCGCCCGGCTCCGTTGGTGAACTCTGGATAACCTGGCCGATCGCACG
GTCTCTGCACCGGCGACGGATCCTTCGAATGTCTGCCCTATCAACTTTCGATGGTACGTT
ATGCGCCTACCATGGTCGTAACGGGTAACGGAGAATCAGGGTTCGATTCCGGAGAGGGAG
CTTGAGAAACGGCTACCACATCC
>HOIR5KG01BKRJQ__(reversed) rank=0002571 x=529.0 y=1764.5 length=445
CAAAGATTAAGCCATGCATGTCTAAGTACATACTTTTACATGGTGAAACCGCGAATGGCT
CATTAAATCAGTTATGGTTCCTTAGATCGTACAATCCTACTTGGATAACTGTGGTAATTC
TAGAGCTAATACATGAAAAAGGTCTCCGACCTGACGGAAAGAGAGCGTTTATTACAACAA
GACCAGTCGGGGTCGCAAGGCCCCGTCATATTGGTGAAACTGAATAACTTTGTGCAGATC
GCACGGCCTCGCGCCGGCGACAAATCTTTCAAATGTCTGCCCTATCAACTGACGATGGTA
CGTGATATGCCTACCATGGTTGTAACGGGTAACGGAGAATCAGGGTTCGATTCCGGAGAG
GGAGCATGAGAAACGGCTACCACATCC
>HOIR5KG01BU0AX__(reversed) rank=0002596 x=646.5 y=439.0 length=440
CAAAGATTAAGCCATGCATGTCCAAGTACAAGCTTTCAAAAGCGAAACTGCGGATGGCTC
ATTAAATCAGTTATGGTTCCTTGGAGCGCATCCCCTTACATGGATAACTGTGGTAATTCT
AGAGCTAATACATGCAATCAAGCGCCGACCTTACGGGAGGCGTGCTCTTATTAGGAACAA
GACCAACCCGGGTCCGCCCGGCTCCGTTGGTGAACTCTGGATAACCTGGCCGATCGCACG
GTCTCTGCACCGGCGACGGATCCTTCGAATGTCTGCCCTATCAACTTTCGATGGTACGTT
ATGCGCCTACCATGGTCGTAACGGGTAACGGAGAATCAGGGTTCGATTCCGGAGAGGGAG
CTTGAGAAACGGCTACCACATCC
>HOIR5KG01A5ZCQ__(reversed) rank=0002609 x=361.0 y=168.0 length=441
CAAAGATTAAGCCATGCATGTCCAAGTACAAGCTTTCAAAAGCGAAACTGCGGATGGCTC
ATTAAATCAGTTATGGTTCCTTGGAGCGCATCCCCTTACATGGATAACTGTGGTAATTCT
AGAGCTAATACATGCAATCAAGCGCCGACCTTACGGGAGGCGTGCTCTTATTAGGAACAA
GACCAACCCGGGTCCGCCCGGCTCCGTTGGTGAACTCTGGATAACCTGGCCGATCGCACG
GTCTCTGCACCGGCGACGGATCCTTCGAATGTCTGCCCTATCAACTTTCGATGGTACGTT
ATGCGCCTACCATGGTCGTAACGGGTAACGGAGAATCAGGGTTCGATTCCGGAGAGGGAG
CTTGAGAAACGGCTACCACATCC
>HOIR5KG01BDACT__(reversed) rank=0002613 x=444.0 y=1051.0 length=444
CAAAGATTAAGCCATGCATGTCTAAGTACATACTTTTACATGGTGAAACCGCGAATGGCT
CATTAAATCAGTTATGGTTCCTTAGATCGTACAATCCTACTTGGATAACTGTGGTAATTC
TAGAGCTAATACATGAAACTGACGCTCCGACCCTCTGGGAAAGAGCGCGTTTATTAGAAC
AAGACCAGTCGGGGTTCTGCCCCGTACGATTGGTGATACTGGATAACTTTGTGCAGATCG
CACGGCCTCGCGCCGGCGACGTATCTTTCAAATGTCTGCCCTATCAACTGTCGATGGTAC
GTGATATGCCTACCATGGTTGTAACGGGTAACGGGGAATCAGGGTTCGATTCCGGAGAGG
GAGCATGAGAAACGGCTACCACATCC
>HOIR5KG01BNJFN__(reversed) rank=0002614 x=561.0 y=145.0 length=445
CAAAGATTAAGCCATGCATGTCTAAGTACATACTTTTACATGGTGAAACCGCGAATGGCT
CATTAAATCAGTTATGGTTCCTTAGATCGTACAATCCTACTTGGATAACTGTGGTAATTC
TAGAGCTAATACATGAAAAAGGTCTCCGACCTGACGGAAAGAGAGCGTTTATTACAACAA
GACCAGTCGGGGTCGCAAGGCCCCGTCATATTGGTGAAACTGAATAACTTTGTGCAGATC
GCACGGCCTCGCGCCGGCGACAAATCTTTCAAATGTCTGCCCTATCAACTGACGATGGTA
CGTGATATGCCTACCATGGTTGTAACGGGTAACGGAGAATCAGGGTTCGATTCCGGAGAG
GGAGCATGAGAAACGGCTACCACATCC
>HOIR5KG01AML18__(reversed) rank=0002637 x=140.0 y=1694.0 length=441
CAAAGATTAAGCCATGCATGTCCAAGTACAAGCTTTCAAAAGCGAAACTGCGGATGGCTC
ATTAAATCAGTTATGGTTCCTTGGAGCGCATCCCCTTACATGGATAACTGTGGTAATTCT
AGAGCTAATACATGCAATCAAGCGCCGACCTTACGGGAGGCGTGCTCTTATTAGGAACAA
GACCAACCCGGGTCCGCCCGGCTCCGTTGGTGAACTCTGGATAACCTGGCCGATCGCACG
GTCTCTGCACCGGCGACGGATCCTTCGAATGTCTGCCCTATCAACTTTCGATGGTACGTT
ATGCGCCTACCATGGTCGTAACGGGTAACGGAGAATCAGGGTTCGATTCCGGAGAGGGAG
CTTGAGAAACGGCTACCACATCC
>HOIR5KG01A7QMR__(reversed) rank=0002643 x=381.5 y=257.0 length=441
CAAAGATTAAGCCATGCATGTCCAAGTACAAGCTTTCAAAAGCGAAACTGCGGATGGCTC
ATTAAATCAGTTATGGTTCCTTGGAGCGCATCCCCTTACATGGATAACTGTGGTAATTCT
AGAGCTAATACATGCAATCAAGCGCCGACCTTACGGGAGGCGTGCTCTTATTAGGAACAA
GACCAACCCGGGTCCGCCCGGCTCCGTTGGTGAACTCTGGATAACCTGGCCGATCGCACG
GTCTCTGCACCGGCGACGGATCCTTCGAATGTCTGCCCTATCAACTTTCGATGGTACGTT
ATGCGCCTACCATGGACGTAACGGGTAACGGAGAATCAGGGTTCGATTCCGGAGAGGGAG
CTTGAGAAACGGCTACCACATCC
>HOIR5KG01AHFLS__(reversed) rank=0002652 x=81.0 y=1710.5 length=441
CAAAGATTAAGCCATGCATGTCCAAGTACAAGCTTTCAAAAGCGAAACTGCGGATGGCTC
ATTAAATCAGTTATGGTTCCTTGGAGCGCATCCCCTTACATGGATAACTGTGGTAATTCT
AGAGCTAATACATGCAATCAAGCGCCGACCTTACGGGAGGCGTGCTCTTATTAGGAACAA
GACCAACCCGGGTCCGCCCGGCTCCGTTGGTGAACTCTGGATAACCTGGCCGATCGCACG
GTCTCTGCACCGGCGACGGATCCTTCGAATGTCTGCCCTATCAACTTTCGATGGTACGTT
ATGCGCCTACCATGGTCGTAACGGGTAACGGAGAATCAGGGTTCGATTCCGGAGAGGGAG
CTTGAGAAACGGCTACCACATCC
>HOIR5KG01AF7HP__(reversed) rank=0002657 x=67.5 y=1883.0 length=445
CAAAGATTAAGCCATGCATGTCTAAGTACATACTTTTACATGGTGAAACCGCGAATGGCT
CATTAAATCAGTTATGGTTCCTTAGATCGTACAATCCTACTTGGATAACTGTGGTAATTC
TAGAGCTAATACATGAAAAAGGTCTCCGACCTGACGGAAAGAGAGCGTTTATTACAACAA
GACCAGTCGGGGTCGCAAGGCCCCGTCATATTGGTGAAACTGAATAACTTTGTGCAGATC
GCACGGCCTCGCGCCGGCGACAAATCTTTCAAATGTCTGCCCTATCAACTGACGATGGTA
CGTGATATGCCTACCATGGTTGTAACGGGTAACGGAGAATCAGGGTTCGATTCCGGAGAG
GGAGCATGAGAAACGGCTACCACATCC
>HOIR5KG01AQJYO__(reversed) rank=0002674 x=185.5 y=1278.0 length=440
CAAAGATTAAGCCATGCATGTCCAAGTACAAGCTTTCAAAAGCGAAACTGCGGATGGCTC
ATTAAATCAGTTATGGTTCCTTGGAGCGCATCCCCTTACATGGATAACTGTGGTAATTCT
AGAGCTAATACATGCAATCAAGCGCCGACCTTACGGGAGGCGTGCTCTTATTAGGAACAA
GACCAACCCGGGTCCGCCCGGCTCCGTTGGTGAACTCTGGATAACCTGGCCGATCGCACG
GTCTCTGCACCGGCGACGGATCCTTCGAATGTCTGCCCTATCAACTTTCGATGGTACGTT
ATGCGCCTACCATGGTCGTAACGGGTAACGGAGAATCAGGGTTCGATTCCGGAGAGGGAG
CTTGAGAACGGCTACCACATCC
>HOIR5KG01BLCWH__(reversed) rank=0002678 x=536.0 y=767.0 length=445
CAAAGATTAAGCCATGCATGTCTAAGTACATACTTTTACATGGTGAAACCGCGAATGGCT
CATTAAATCAGTTATGGTTCCTTAGATCGTACAATCCTACTTGGATAACTGTGGTAATTC
TAGAGCTAATACATGAAAAAGGTCTCCGACCTGACGGAAAGAGAGCGTTTATTACAACAA
GACCAGTCGGGGTCGCAAGGCCCCGTCATATTGGTGAAACTGAATAACTTTGTGCAGATC
GCACGGCCTCGCGCCGGCGACAAATCTTTCAAATGTCTGCCCTATCAACTGACGATGGTA
CGTGATATGCCTACCATGGTTGTAACGGGTAACGGAGAATCAGGGTTCGATTCCGGAGAG
GGAGCATGAGAAACGGCTACCACATCC
>HOIR5KG01A0XGD__(reversed) rank=0002697 x=303.0 y=1995.0 length=441
CAAAGATTAAGCCATGCAAGTCTAAGTACGAGCTCTCGTACAGTGAAACTGCGAATGGCT
CATTAAATCAGTTATGGTTCATTTGATCGTACAGTTTACTTGGATAACTGTGGTAATTCT
AGAGCTAATACATGCGAGAAGCGCCGACCTCGCGGGAGGCGTGCATTTATCAGACCAAAA
ACCGGCCGCGTCTTCGGGCGCGTTCGCCTTGGTGACTCTGGATAACTTTGCGGATCGCAC
GGTCTAGCACCGGCGACGGATCATTCAAGTGTCTGCCCTATCAACTTTCGTCGGTACGGT
ATTTGCCTACCGAGGTTCTTACGGGTGACGGGGAATCAGGGTTCGATTCCGGAGAGGGAG
CCTGAGAAACGGCTACCACATCC
>HOIR5KG01ACKLB__(reversed) rank=0002704 x=26.0 y=173.0 length=444
CAAAGATTAAGCCATGCATGTCTAAGTACATACTTTTACATGGTGAAACCGCGAATGGCT
CATTAAATCAGTTATGGTTCCTTAGATCGTACAATCCTACTTGGATAACTGTGGTAATTC
TAGAGCTAATACATGAAACTGACGCTCCGACCCTCTGGGAAAGAGCGCGTTTATTAGAAC
AAGACCAGTCGGGGTTCTGCCCCGTACGATTGGTGATACTGGATAACTTTGTGCAGATCG
CACGGCCTCGCGCCGGCGACGTATCTTTCAAATGTCTGCCCTATCAACTGTCGATGGTAC
GTGATATGCCTACCATGGTTGTAACGGGTAACGGGGAATCAGGGTTCGATTCCGGAGAGG
GAGCATGAGAAACGGCTACCACATCC
>HOIR5KG01BJXVR__(reversed) rank=0002727 x=520.5 y=181.0 length=445
CAAAGATTAAGCCATGCATGTCTAAGTACATACTTTTACATGGTGAAACCGCGAATGGCT
CATTAAATCAGTTATGGTTCCTTAGATCGTACAATCCTACTTGGATAACTGTGGTAATTC
TAGAGCTAATACATGAAAAAGGTCTCCGACCTGACGGAAAGAGAGCGTTTATTACAACAA
GACCAGTCGGGGTCGCAAGGCCCCGTCATATTGGTGAAACTGAATAACTTTGTGCAGATC
GCACGGCCTCGCGCCGGCGACAAATCTTTCAAATGTCTGCCCTATCAACTGACGATGGTA
CGTGATATGCCTACCATGGTTGTAACGGGTAACGGAGAATCAGGGTTCGATTCCGGAGAG
GGAGCATGAGAAACGGCTACCACATCC
>HOIR5KG01AH4NK__(reversed) rank=0002740 x=89.0 y=1406.0 length=440
CAAAGATTAAGCCATGCAAGTCTAAGTACGAGCTCTCGTACAGCGAAACTGCGAATGGCT
CATTAAATCAGTTATGGTTCATTTGATCGTATGGTTTACTTGGATAACTGTGGTAATTCT
AGAGCTAATACATGCAAACAGCGCCGACTTCGCGGGAGGCGTGCTTTTATCAGACCAAAA
ACCGACCGCGGCTCCGGCCGCGTTCGACTGGTGACTCTGGATAACCTGGCGGATCGCACG
GTCTAGCACCGGCGACGGATCATTCAAGTGTCTGCCCTATCAACTTTCGTCGGTACGGTA
TTCGCCTACCGAGGTTCTTACGGGTAACGGGGAATCAGGGTTCGATTCCGGAGAGGGAGC
CTGAGAAACGGCTACCACATCC
>HOIR5KG01A7ODN__(reversed) rank=0002742 x=380.0 y=1433.5 length=441
CAAAGATTAAGCCATGCATGTCCAAGTACAAGCTTTCAAAAGCGAAACTGCGGATGGCTC
ATTAAATCAGTTATGGTTCCTTGGAGCGCATCCCCTTACATGGATAACTGTGGTAATTCT
AGAGCTAATACATGCAATCAAGCGCCGACCTTACGGGAGGCGTGCTCTTATTAGGAACAA
GACCAACCCGGGTCCGCCCGGCTCCGTTGGTGAACTCTGGATAACCTGGCCGATCGCACG
GTCTCTGCACCGGCGACGGATCCTTCGAATGTCTGCCCTATCAACTTTCGATGGTACGTT
ATGCGCCTACCATGGTCGTAACGGGTAACGGAGAATCAGGGTTCGATTCCGGAGAGGGAG
CTTGAGAAACGGCTACCACATCC
>HOIR5KG01A3SZQ__(reversed) rank=0002746 x=336.5 y=1012.0 length=444
CAAAGATTAAGCCATGCATGTCTAAGTACATACTTTTACATGGTGAAACCGCGAATGGCT
CATTAAATCAGTTATGGTTCCTTAGATCGTACAATCCTACTTGGATAACTGTGGTAATTC
TAGAGCTAATACATGAAACTGACGCTCCGACCCTCTGGGAAAGAGCGCGTTTATTAGAAC
AAGACCAGTCGGGGTTCTGCCCCGTACGATTGGTGATACTGGATAACTTTGTGCAGATCG
CACGGCCTCGCGCCGGCGACGTATCTTTCAAATGTCTGCCCTATCAACTGTCGATGGTAC
GTGATATGCCTACCATGGTTGTAACGGGTAACGGGGAATCAGGGTTCGATTCCGGAGAGG
GAGCATGAGAAACGGCTACCACATCC
>HOIR5KG01B2KVR__(reversed) rank=0002760 x=732.0 y=1445.0 length=448
CAAAGATTAAGCCATGCATGTCTAAGTACACGCCTTAACACGGCTAAACTGCGAATGGCT
CATTAAATCAGTTATGGTTCCTTAGATCGTACAATCCTACTTGGATAACTGTGGCAATTC
TAGAGCTAATACATGCAACACAGCTCCGACCTCACGGGAAGAGCGCTTTTGTTAGCCCAA
AACCAACGCGTCGCCTTCGGGCGGCGCTCACTGTGGTGACTCTGGACAACTTTGTGCCGA
TCGCACGGCCCTAGCGCCGGCGACGTATCTTTCAAGTGTCTGCCCTATCAACTTTCGATG
GTACGTGCTATGCCTACCATGGTGATAACGGGTAACGGGGAATCAGGGTTCGATTCCGGA
GAGGGAGCATGAGATACGGCTACCACATCC
>HOIR5KG01AOFX2__(reversed) rank=0002774 x=161.0 y=1064.5 length=441
CAAAGATTAAGCCATGCATGTCCAAGTACAAGCTTTCAAAAGCGAAACTGCGGATGGCTC
ATTAAATCAGTTATGGTTCCTTGGAGCGCATCCCCTTACATGGATAACTGTGGTAATTCT
AGAGCTAATACATGCAATCAAGCGCCGACCTTACGGGAGGCGTGCTCTTATTAGGAACAA
GACCAACCCGGGTCCGCCCGGCTCCGTTGGTGAACTCTGGATAACCTGGCCGATCGCACG
GTCTCTGCACCGGCGACGGATCCTTCGAATGTCTGCCCTATCAACTTTCGATGGTACGTT
ATGCGCCTACCATGGTCGTAACGGGTAACGGAGAATCAGGGTTCGATTCCGGAGAGGGAG
CTTGAGAAACGGCTACCACATCC
>HOIR5KG01BYAC1__(reversed) rank=0002785 x=683.0 y=1891.0 length=441
CAAAGATTAAGCCATGCATGTCCAAGTACAAGCTTTCAAAAGCGAAACTGCGGATGGCTC
ATTAAATCAGTTATGGTTCCTTGGAGCGCATCCCCTTACATGGATAACTGTGGTAATTCT
AGAGCTAATACATGCAATCAAGCGCCGACCTTACGGGAGGCGTGCTCTTATTAGGAACAA
GACCAACCCGGGTCCGCCCGGCTCCGTTGGTGAACTCTGGATAACCTGGCCGATCGCACG
GTCTCTGCGCCGGCGACGGATCCTTCGAATGTCTGCCCTATCAACTTTCGATGGTACGTT
ATGCGCCTACCATGGTCGTAACGGGTAACGGAGAATCAGGGTTCGATTCCGGAGAGGGAG
CTTGAGAAACGGCTACCACATCC
>HOIR5KG01AJVHV__(reversed) rank=0002787 x=109.0 y=929.0 length=444
CAAAGATTAAGCCATGCATGTCTAAGTACATACTTTTACATGGTGAAACCGCGAATGGCT
CATTAAATCAGTTATGGTTCCTTAGATCGTACAATCCTACTTGGATAACTGTGGTAATTC
TAGAGCTAATACATGAAACTGACGCTCCGACCCTCTGGGAAAGAGCGCGTTTATTAGAAC
AAGACCAGTCGGGGTTCTGCCCCGTACGATTGGTGATACTGGATAACTTTGTGCAGATCG
CACGGCCTCGCGCCGGCGACGTATCTTTCAAATGTCTGCCCTATCAACTGTCGATGGTAC
GTGATATGCCTACCATGGTTGTAACGGGTAACGGGGAATCAGGGTTCGATTCCGGAGAGG
GAGCATGAGAAACGGCTACCACATCC
>HOIR5KG01ACBII__(reversed) rank=0002805 x=23.5 y=696.0 length=444
CAAAGATTAAGCCATGCATGTCTAAGTACATACTTTTACATGGTGAAACCGCGAATGGCT
CATTAAATCAGTTATGGTTCCTTAGATCGTACAATCCTACTTGGATAACTGTGGTAATTC
TAGAGCTAATACATGAAACTGACGCTCCGACCCTCTGGGAAAGAGCGCGTTTATTAGAAC
AAGACCAGTCGGGGTTCTGCCCCGTACGATTGGTGATACTGGATAACTTTGTGCAGATCG
CACGGCCTCGCGCCGGCGACGTATCTTTCAAATGTCTGCCCTATCAACTGTCGATGGTAC
GTGATATGCCTACCATGGTTGTAACGGGTAACGGGGAATCAGGGTTCGATTCCGGAGAGG
GAGCATGAGAAACGGCTACCACATCC
>HOIR5KG01AM46M__(reversed) rank=0002814 x=146.0 y=1900.0 length=441
CAAAGATTAAGCCATGCATGTCCAAGTACAAGCTTTCAAAAGCGAAACTGCGGATGGCTC
ATTAAATCAGTTATGGTTCCTTGGAGCGCATCCCCTTACATGGATAACTGTGGTAATTCT
AGAGCTAATACATGCAATCAAGCGCCGACCTTACGGGAGGCGTGCTCTTATTAGGAACAA
GACCAACCCGGGTCCGCCCGGCTCCGTTGGTGAACTCTGGATAACCTGGCCGATCGCACG
GTCTCTGCACCGGCGACGGATCCTTCGAATGTCTGCCCTATCAACTTTCGATGGTACGTT
ATGCGCCTACCATGGTCGTAACGGGTAACGGAGAATCAGGGTTCGATTCCGGAGAGGGAG
CTTGAGAAACGGCTACCACATCC
>HOIR5KG01BK7JB__(reversed) rank=0002830 x=534.5 y=2005.5 length=448
CAAAGATTAAGCCATGCATGTCTAAGTACACGCCTTAACACGGCTAAACTGCGAATGGCT
CATTAAATCAGTTATGGTTCCTTAGATCGTACAATCCTACTTGGATAACTGTGGCAATTC
TAGAGCTAATACATGCAACACAGCTCCGACCTCACGGGAAGAGCGCTTTTGTTAGCCCAA
AACCAACGCGTCGCCTTCGGGCGGCGCTCACTGTGGTGACTCTGGACAACTTTGTGCCGA
TCGCACGGCCCTAGCGCCGGCGACGTATCTTTCAAGTGTCTGCCCTATCAACTTTCGATG
GTACGTGCTATGCCTACCATGGTGATAACGGGTAACGGGGAATCAGGGTTCGATTCCGGA
GAGGGAGCATGAGATACGGCTACCACATCC
>HOIR5KG01A4RAR__(reversed) rank=0002835 x=347.5 y=417.5 length=441
CAAAGATTAAGCCATGCATGTCCAAGTACAAGCTTTCAAAAGCGAAACTGCGGATGGCTC
ATTAAATCAGTTATGGTTCCTTGGAGCGCATCCCCTTACATGGATAACTGTGGTAATTCT
AGAGCTAATACATGCAATCAAGCGCCGACCTTACGGGAGGCGTGCTCTTATTAGGAACAA
GACCAACCCGGGTCCGCCCGGCTCCGTTGGTGAACTCTGGATAACCTGGCCGATCGCACG
GTCTCTGCACCGGCGACGGATCCTTCGAATGTCTGCCCTATCAACTTTCGATGGTACGTT
ATGCGCCTACCATGGTCGTAACGGGTAACGGAGAATCAGGGTTCGATTCCGGAGAGGGAG
CTTGAGAAACGGCTACCACATCC
>HOIR5KG01AKNXF__(reversed) rank=0002854 x=118.0 y=913.0 length=448
CAAAGATTAAGCCATGCATGTCTAAGTACACGCCTTAACACGGCTAAACTGCGAATGGCT
CATTAAATCAGTTATGGTTCCTTAGATCGTACAATCCTACTTGGATAACTGTGGCAATTC
TAGAGCTAATACATGCAACACAGCTCCGACCTCACGGGAAGAGCGCTTTTGTTAGCCCAA
AACCAACGCGTCGCCTTCGGGCGGCGCTCACTGTGGTGACTCTGGACAACTTTGTGCCGA
TCGCACGGCCCTAGCGCCGGCGACGTATCTTTCAAGTGTCTGCCCTATCAACTTTCGATG
GTACGTGCTATGCCTACCATGGTGATAACGGGTAACGGGGAATCAGGGTTCGATTCCGGA
GAGGGAGCATGAGATACGGCTACCACATCC
>HOIR5KG01AINE6 rank=0002857 x=95.5 y=1152.5 length=448
CAAAGATTAAGCCATGCATGTCTAAGTACACGCCTTAACACGGCTAAACTGCGAATGGCT
CATTAAATCAGTTATGGTTCCTTAGATCGTACAATCCTACTTGGATAACTGTGGCAATTC
TAGAGCTAATACATGCAACACAGCTCCGACCTCACGGGAAGAGCGCTTTTGTTAGCCCAA
AACCAACGCGTCGCCTTCGGGCGGCGCTCACTGTGGTGACTCTGGACAACTTTGTGCCGA
TCGCACGGCCCTAGCGCCGGCGACGTATCTTTCAAGTGTCTGCCCTATCAACTTTCGATG
GTACGTGCTATGCCTACCATGGTGATAACGGGTAACGGGGAATCAGGGTTCGATTCCGGA
GAGGGAGCATGAGATACGGCTACCACATCC
>HOIR5KG01BXDSP__(reversed) rank=0002858 x=673.0 y=647.0 length=448
CAAAGATTAAGCCATGCATGTCTAAGTACACGCCTTAACACGGCTAAACTGCGAATGGCT
CATTAAATCAGTTATGGTTCCTTAGATCGTACAATCCTACTTGGATAACTGTGGCAATTC
TAGAGCTAATACATGCAACACAGCTCCGACCTCACGGGAAGAGCGCTTTTGTTAGCCCAA
AACCAACGCGTCGCCTTCGGGCGGCGCTCACTGTGGTGACTCTGGACAACTTTGTGCCGA
TCGCACGGCCCTAGCGCCGGCGACGTATCTTTCAAGTGTCTGCCCTATCAACTTTCGATG
GTACGTGCTATGCCTACCATGGTGATAACGGGTAACGGGGAATCAGGGTTCGATTCCGGA
GAGGGAGCATGAGATACGGCTACCACATCC
>HOIR5KG01BOYBR__(reversed) rank=0002864 x=577.0 y=565.5 length=441
CAAAGATTAAGCCATGCATGTCCAAGTACAAGCTTTCAAAAGCGAAACTGCGGATGGCTC
ATTAAATCAGTTATGGTTCCTTGGAGCGCATCCCCTTACATGGATAACTGTGGTAATTCT
AGAGCTAATACATGCAATCAAGCGCCGACCTTACGGGAGGCGTGCTCTTATTAGGAACAA
GACCAACCCGGGTCCGCCCGGCTCCGTTGGTGAACTCTGGATAACCTGGCCGATCGCACG
GTCTCTGCACCGGCGACGGATCCTTCGAATGTCTGCCCTATCAACTTTCGATGGTACGTT
ATGCGCCTACCATGGTCGTAACGGGTAACGGAGAATCAGGGTTCGATTCCGGAGAGGGAG
CTTGAGAAACGGCTACCACATCC
>HOIR5KG01AEVGW__(reversed) rank=0002865 x=52.5 y=1086.0 length=441
CAAAGATTAAGCCATGCATGTCCAAGTACAAGCTTTCAAAAGCGAAACTGCGGATGGCTC
ATTAAATCAGTTATGGTTCCTTGGAGCGCATCCCCTTACATGGATAACTGTGGTAATTCT
AGAGCTAATACATGCAATCAAGCGCCGACCTTACGGGAGGCGTGCTCTTATTAGGAACAA
GACCAACCCGGGTCCGCCCGGCTCCGTTGGTGAACTCTGGATAACCTGGCCGATCGCACG
GTCTCTGCACCGGCGACGGATCCTTCGAATGTCTGCCCTATCAACTTTCGATGGTACGTT
ATGCGCCTACCATGGTCGTAACGGGTAACGGAGAATCAGGGTTCGATTCCGGAGAGGGAG
CTTGAGAAACGGCTACCACATCC
>HOIR5KG01B2611__(reversed) rank=0002889 x=739.0 y=1511.0 length=441
CAAAGATTAAGCCATGCATGTCCAAGTACAAGCTTTCAAAAGCGAAACTGCGGATGGCTC
ATTAAATCAGTTATGGTTCCTTGGAGCGCATCCCCTTACATGGATAACTGTGGTAATTCT
AGAGCTAATACATGCAATCAAGCGCCGACCTTACGGGAGGCGTGCTCTTATTAGGAACAA
GACCAACCCGGGTCCGCCCGGCTCCGTTGGTGAACTCTGGATAACCTGGCCGATCGCACG
GTCTCTGCACCGGCGACGGATCCTTCGAATGTCTGCCCTATCAACTTTCGATGGTACGTT
ATGCGCCTACCATGGTCGTAACGGGTAACGGAGAATCAGGGTTCGATTCCGGAGAGGGAG
CTTGAGAAACGGCTACCACATCC
>HOIR5KG01BMKZ3__(reversed) rank=0002890 x=550.0 y=577.0 length=441
CAAAGATTAAGCCATGCATGTCCAAGTACAAGCTTTCAAAAGCGAAACTGCGGATGGCTC
ATTAAATCAGTTATGGTTCCTTGGAGCGCATCCCCTTACATGGATAACTGTGGTAATTCT
AGAGCTAATACATGCAATCAAGCGCCGACCTTACGGGAGGCGTGCTCTTATTAGGAACAA
GACCAACCCGGGTCCGCCCGGCTCCGTTGGTGAACTCTGGATAACCTGGCCGATCGCACG
GTCTCTGCACCGGCGACGGATCCTTCGAATGTCTGCCCTATCAACTTTCGATGGTACGTT
ATGCGCCTACCATGGTCGTAACGGGTAACGGAGAATCAGGGTTCGATTCCGGAGAGGGAG
CTTGAGAAACGGCTACCACATCC
>HOIR5KG01A52QI__(reversed) rank=0002895 x=362.0 y=456.0 length=441
CAAAGATTAAGCCATGCATGTCCAAGTACAAGCTTTCAAAAGCGAAACTGCGGATGGCTC
ATTAAATCAGTTATGGTTCCTTGGAGCGCATCCCCTTACATGGATAACTGTGGTAATTCT
AGAGCTAATACATGCAATCAAGCGCCGACCTTACGGGAGGCGTGCTCTTATTAGGAACAA
GACCAACCCGGGTCCGCCCGGCTCCGTTGGTGAACTCTGGATAACCTGGCCGATCGCACG
GTCTCTGCACCGGCGACGGATCCTTCGAATGTCTGCCCTATCAACTTTCGATGGTACGTT
ATGCGCCTACCATGGTCGTAACGGGTAACGGAGAATCAGGGTTCGATTCCGGAGAGGGAG
CTTGAGAAACGGCTACCACATCC
>HOIR5KG01AKHC8__(reversed) rank=0002897 x=116.5 y=602.0 length=443
CAAAGATTAAGCCATGCATGTCTAAGTACATACCTTAACACGGTGAAACTGCGAATGGCT
CATTAAATCATATGTTATTTCTTAGATCGTACAATCCTACTTGGATAACTGTGGTAATTC
TAGAGCTAATACATGCATCAAAGCTCCGACCTCCGGGGAAGAGCGCTTTTATTAGACCAA
AACCAATCGTCCTCTCGGGGGCGTCCCGTTGGTGACTCTGAATAACTTTAAGCTGATCGC
ATGGCCTCGTGCCGGCGACGTATCTTTCAAGTGTATGCCCTATCAATTGTCGAAGGTAAG
TGACTTGCTTACCTTGATGATAACGGGTAGCGGGGAATCAGGGTTCGATTCCGGAGAGGG
AGCATGAGAAACGGCTACCACATCC
>HOIR5KG01A8KAL__(reversed) rank=0002900 x=390.0 y=1835.5 length=441
CAAAGATTAAGCCATGCATGTCCAAGTACAAGCTTTCAAAAGCGAAACTGCGGATGGCTC
ATTAAATCAGTTATGGTTCCTTGGAGCGCATCCCCTTACATGGATAACTGTGGTAATTCT
AGAGCTAATACATGCAATCAAGCGCCGACCTTACGGGAGGCGTGCTCTTATTAGGAACAA
GACCAACCCGGGTCCGCCCGGCTCCGTTGGTGAACTCTGGATAACCTGGCCGATCGCACG
GTCTCTGCACCGGCGACGGATCCTTCGAATGTCTGCCCTATCAACTTTCGATGGTACGTT
ATGCGCCTACCATGGTCGTAACGGGTAACGGAGAATCAGGGTTCGATTCCGGAGAGGGAG
CTTGAGAAACGGCTACCACATCC
>HOIR5KG01BRFHO__(reversed) rank=0002912 x=605.0 y=1434.0 length=445
CAAAGATTAAGCCATGCATGTCTAAGTACATACTTTTACATGGTGAAACCGCGAATGGCT
CATTAAATCAGTTATGGTTCCTTAGATCGTACAATCCTACTTGGATAACTGTGGTAATTC
TAGAGCTAATACATGAAAAAGGTCTCCGACCTGACGGAAAGAGAGCGTTTATTACAACAA
GACCAGTCGGGGTCGCAAGGCCCCGTCATATTGGTGAAACTGAATAACTTTGTGCAGATC
GCACGGCCTCGCGCCGGCGACAAATCTTTCAAATGTCTGCCCTATCAACTGACGATGGTA
CGTGATATGCCTACCATGGTTGTAACGGGTAACGGAGAATCAGGGTTCGATTCCGGAGAG
GGAGCATGAGAAACGGCTACCACATCC
>HOIR5KG01ACUPZ__(reversed) rank=0002913 x=29.0 y=1013.5 length=441
CAAAGATTAAGCCATGCATGTCCAAGTACAAGCTTTCAAAAGCGAAACTGCGGATGGCTC
ATTAAATCAGTTATGGTTCCTTGGAGCGCATCCCCTTACATGGATAACTGTGGTAATTCT
AGAGCTAATACATGCAATCAAGCGCCGACCTTACGGGAGGCGTGCTCTTATTAGGAACAA
GACCAACCCGGGTCCGCCCGGCTCCGTTGGTGAACTCTGGATAACCTGGCCGATCGCACG
GTCTCTGCACCGGCGACGGATCCTTCGAATGTCTGCCCTATCAACTTTCGATGGTACGTT
ATGCGCCTACCATGGTCGTAACGGGTAACGGAGAATCAGGGTTCGATTCCGGAGAGGGAG
CTTGAGAAACGGCTACCACATCC
>HOIR5KG01AT2TB__(reversed) rank=0002914 x=225.0 y=1837.0 length=442
CAAAGATTAAGCCATGCATGTCCAAGTACAAGCTTTACAAAAGCGAAACTGCGGATGGCT
CATTAAATCAGTTATGGTTCCTTGGAGCGCATCCCCTTACATGGATAACTGTGGTAATTC
TAGAGCTAATACATGCAATCAAGCGCCGACCTTACGGGAGGCGTGCTCTTATTAGGAACA
AGACCAACCCGGGTCCGCCCGGCTCCGTTGGTGAACTCTGGATAACCTGGCCGATCGCAC
GGTCTCTGCACCGGCGACGGATCCTTCGAATGTCTGCCCTATCAACTTTCGATGGTACGT
TATGCGCCTACCATGGTCGTAACGGGTAACGGAGAATCAGGGTTCGATTCCGGAGAGGGA
GCTTGAGAAACGGCTACCACATCC
>HOIR5KG01AFKKQ__(reversed) rank=0002918 x=60.0 y=856.0 length=448
CAAAGATTAAGCCATGCATGTCTAAGTACACGCCTTAACACGGCTAAACTGCGAATGGCT
CATTAAATCAGTTATGGTTCCTTAGATCGTACAATCCTACTTGGATAACTGTGGCAATTC
TAGAGCTAATACATGCAACACAGCTCCGACCTCACGGGAAGAGCGCTTTTGTTAGCCCAA
AACCAACGCGTCGCCTTCGGGCGGCGCTCACTGTGGTGACTCTGGACAACTTTGTGCCGA
TCGCACGGCCCTAGCGCCGGCGACGTATCTTTCAAGTGTCTGCCCTATCAACTTTCGATG
GTACGTGCTATGCCTACCATGGTGATAACGGGTAACGGGGAATCAGGGTTCGATTCCGGA
GAGGGAGCATGAGATACGGCTACCACATCC
>HOIR5KG01ADGWB__(reversed) rank=0002939 x=36.0 y=1081.0 length=448
CAAAGATTAAGCCATGCATGTCTAAGTACACGCCTTAACACGGCTAAACTGCGAATGGCT
CATTAAATCAGTTATGGTTCCTTAGATCGTACAATCCTACTTGGATAACTGTGGCAATTC
TAGAGCTAATACATGCAACACAGCTCCGACCTCACGGGAAGAGCGCTTTTGTTAGCCCAA
AACCAACGCGTCGCCTTCGGGCGGCGCTCACTGTGGTGACTCTGGACAACTTTGTGCCGA
TCGCACGGCCCTAGCGCCGGCGACGTATCTTTCAAGTGTCTGCCCTATCAACTTTCGATG
GTACGTGCTATGCCTACCATGGTGATAACGGGTAACGGGGAATCAGGGTTCGATTCCGGA
GAGGGAGCATGAGATACGGCTACCACATCC
>HOIR5KG01BFHY4__(reversed) rank=0002949 x=469.0 y=1838.0 length=444
CAAAGATTAAGCCATGCATGTCTAAGTACATACTTTTACATGGTGAAACCGCGAATGGCT
CATTAAATCAGTTATGGTTCCTTAGATCGTACAATCCTACTTGGATAACTGTGGTAATTC
TAGAGCTAATACATGAAACTGACGCTCCGACCCTCTGGGAAAGAGCGCGTTTATTAGAAC
AAGACCAGTCGGGGTTCTGCCCCGTACGATTGGTGATACTGGATAACTTTGTGCAGATCG
CACGGCCTCGCGCCGGCGACGTATCTTTCAAATGTCTGCCCTATCAACTGTCGATGGTAC
GTGATATGCCTACCATGGTTGTAACGGGTAACGGGGAATCAGGGTTCAATTCCGGAGAGG
GAGCATGAGAAACGGCTACCACATCC
>HOIR5KG01BSZP2__(reversed) rank=0002953 x=623.0 y=584.0 length=448
CAAAGATTAAGCCATGCATGTCTAAGTACACGCCTTAACACGGCTAAACTGCGAATGGCT
CATTAAATCAGTTATGGTTCCTTAGATCGTACAATCCTACTTGGATAACTGTGGCAATTC
TAGAGCTAATACATGCAACACAGCTCCGACCTCACGGGAAGAGCGCTTTTGTTAGCCCAA
AACCAACGCGTCGCCTTCGGGCGGCGCTCACTGTGGTGACTCTGGACAACTTTGTGCCGA
TCGCACGGCCCTAGCGCCGGCGACGTATCTTTCAAGTGTCTGCCCTATCAACTTTCGATG
GTACGTGCTATGCCTACCATGGTGATAACGGGTAACGGGGAATCAGGGTTCGATTCCGGA
GAGGGAGCATGAGATACGGCTACCACATCC
>HOIR5KG01AUT5R__(reversed) rank=0002961 x=234.0 y=413.5 length=445
CAAAGATTAAGCCATGCATGTCTAAGTACATACTTTTACATGGTGAAACCGCGAATGGCT
CATTAAATCAGTTATGGTTCCTTAGATCGTACAATCCTACTTGGATAACTGTGGTAATTC
TAGAGCTAATACATGAAAAAGGTCTCCGACCTGACGGAAAGAGAGCGTTTATTACAACAA
GACCAGTCGGGGTCGCAAGGCCCCGTCATATTGGTGAAACTGAATAACTTTGTGCAGATC
GCACGGCCTCGCGCCGGCGACAAATCTTTCAAATGTCTGCCCTATCAACTGACGATGGTA
CGTGATATGCCTACCATGGTTGTAACGGGTAACGGAGAATCAGGGTTCGATTCCGGAGAG
GGAGCATGAGAAACGGCTACCACATCC
>HOIR5KG01A1750__(reversed) rank=0002968 x=318.0 y=1094.0 length=444
CAAAGATTAAGCCATGCATGTCTAAGTACATACTTTTACATGGTGAAACCGCGAATGGCT
CATTAAATCAGTTATGGTTCCTTAGATCGTACAATCCTACTTGGATAACTGTGGTAATTC
TAGAGCTAATACATGAAGCTGACGCTCCGACCCTCTGGGAAAGAGCGCGTTTATTAGAAC
AAGACCAGTCGGGGTTCTGCCCCGTACGATTGGTGATACTGGATAACTTTGTGCAGATCG
CACGGCCTCGCGCCGGCGACGTATCTTTCAAATGTCTGCCCTATCAACTGTCGATGGTAC
GTGATATGCCTACCATGGTTGTAACGGGTAACGGGGAATCAGGGTTCGATTCCGGAGAGG
GAGCATGAGAAACGGCTACCACATCC
>HOIR5KG01BCBID__(reversed) rank=0002970 x=433.0 y=947.5 length=445
CAAAGATTAAGCCATGCATGTCTAAGTACATACTTTTACATGGTGAAACCGCGAATGGCT
CATTAAATCAGTTATGGTTCCTTAGATCGTACAATCCTACTTGGATAACTGTGGTAATTC
TAGAGCTAATACATGAAAAAGGTCTCCGACCTGACGGAAAGAGAGCGTTTATTACAACAA
GACCAGTCGGGGTCGCAAGGCCCCGTCATATTGGTGAAACTGAATAACTTTGTGCAGATC
GCACGGCCTCGCGCCGGCGACAAATCTTTCAAATGTCTGCCCTATCAACTGACGATGGTA
CGTGATATGCCTACCATGGTTGTAACGGGTAACGGAGAATCAGGGTTCGATTCCGGAGAG
GGAGCATGAGAAACGGCTACCACATCC
>HOIR5KG01AQWOV__(reversed) rank=0002974 x=189.5 y=1389.0 length=441
CAAAGATTAAGCCATGCATGTCCAAGTACAAGCTTTCAAAAGCGAAACTGCGGATGGCTC
ATTAAATCAGTTATGGTTCCTTGGAGCGCATCCCCTTACATGGATAACTGTGGTAATTCT
AGAGCTAATACATGCAATCAAGCGCCGACCTTACGGGAGGCGTGCTCTTATTAGGAACAA
GACCAACCCGGGTCCGCCCGGCTCCGTTGGTGAACTCTGGATAACCTGGCCGATCGCACG
GTCTCTGCACCGGCGACGGATCCTTCGAATGTCTGCCCTATCAACTTTCGATGGTACGTT
ATGCGCCTACCATGGTCGTAACGGGTAACGGAGAATCAGGGTTCGATTCCGGAGAGGGAG
CTTGAGAAACGGCTACCACATCC
>HOIR5KG01AUHSP__(reversed) rank=0002981 x=230.0 y=775.0 length=450
CAAAGATTAAGCCATGCATGTCTAAGTACAAGCCCATATAAGGTGAAACCGCGAATGGCT
CATTAAATCAGCTATGATTCATTGGATCTGTACCCACACTTACTTGGATAACTGTGGTAA
TTCTAGAGCTAATACATGCACCACGTCTCTGACCGCAAGGGAAGAGCGCTTTTATTAGTT
CAAAACCGGTCGGGCCTCGGTCCGTCACCCCAACGTGTTGAATCTGAATAACTTGTCGCT
GAGCGCACGGTCTCTGCACCGGCGCCGCCTCTTTCAAGTGTCTGCCTTATCAGCTTTCGA
TTGTAGGCTATGCGCCTACAATGGCTATAACGGGTAACGGGGAATCAGGGTTCGATTCCG
GAGAGGGAGCCTGAGAAACGGCTACCACATCT
>HOIR5KG01A44PI__(reversed) rank=0002988 x=351.0 y=1412.5 length=441
CAAAGATTAAGCCATGCATGTCCAAGTACAAGCTTTCAAAAGCGAAACTGCGGATGGCTC
ATTAAATCAGTTATGGTTCCTTGGAGCGCATCCCCTTACATGGATAACTGTGGTAATTCT
AGAGCTAATACATGCAATCAAGCGCCGACCTTACGGGAGGCGTGCTCTTATTAGGAACAA
GACCAACCCGGGTCCGCCCGGCTCCGTTGGTGAACTCTGGATAACCTGGCCGATCGCACG
GTCTCTGCACCGGCGACGGATCCTTCGAATGTCTGCCCTATCAACTTTCGATGGTACGTT
ATGCGCCTACCATGGTCGTAACGGGTAACGGAGAATCAGGGTTCGATTCCGGAGAGGGAG
CTTGAGAAACGGCTACCACATCC
>HOIR5KG01APQOC__(reversed) rank=0002999 x=176.5 y=186.0 length=441
CAAAGATTAAGCCATGCATGTCCAAGTACAAGCTTTCAAAAGCGAAACTGCGGATGGCTC
ATTAAATCAGTTATGGTTCCTTGGAGCGCATCCCCTTACATGGATAACTGTGGTAATTCT
AGAGCTAATACATGCAATCAAGCGCCGACCTTACGGGAGGCGTGCTCTTATTAGGAACAA
GACCAACCCGGGTCCGCCCGGCTCCGTTGGTGAACTCTGGATAACCTGGCCGATCGCACG
GTCTCTGCACCGGCGACGGATCCTTCGAATGTCTGCCCTATCAACTTTCGATGGTACGTT
ATGCGCCTACCATGGTCGTAACGGGTAACGGAGAATCAGGGTTCGATTCCGGAGAGGGAG
CTTGAGAAACGGCTACCACATCC
>HOIR5KG01AWF4T__(reversed) rank=0003022 x=252.0 y=1819.5 length=439
CAAAGATTAAGCCATGCATGTCCAAGTACAAGCTTTCAAAAGCGAAACTGCGGATGGCTC
ATTAAATCAGTTATGGTTCCTTGGAGCGCATCCCCTTACATGGATAACTGTGGTAATTCT
AGAGCTAATACATGCAATCAAGCGCCGACCTTACGGGAGGCGTGCTCTTATTAGGAACAA
GACCAACCCGGGTCCGCCCGGCTCCGTTGGTGAACTCTGGATAACCTGGCCGATCGCACG
GTCTCTGCACCGGCGACGGATCCTTCGAATGTCTGCCCTATCAACTTTCGATGGTACGTT
ATGCGCCTACCATGGTCGTAACGGGTAACGGAGAATCAGGGTTCGATTCCGGAGAGGGAG
CTTGAGAACGGCTACCACATCC
>HOIR5KG01AHA52__(reversed) rank=0003024 x=80.5 y=56.0 length=444
CAAAGATTAAGCCATGCATGTCTAAGTACATACTTTTACATGGTGAAACCGCGAATGGCT
CATTAAATCAGTTATGGTTCCTTAGATCGTACAATCCTACTTGGATAACTGTGGTAATTC
TAGAGCTAATACATGAAACTGACGCTCCGACCCTCTGGGAAAGAGCGCGTTTATTAGAAC
AAGACCAGTCGGGGTTCTGCCCCGTACGATTGGTGATACTGGATAACTTTGTGCAGATCG
CACGGCCTCGCGCCGGCGACGTATCTTTCAAATGTCTGCCCTATCAACTGTCGATGGTAC
GTGATATGCCTACCATGGTTGTAACGGGTAACGGGGAATCAGGGTTCGATTCCGGAGAGG
GAGCATGAGAAACGGCTACCACATCC
>HOIR5KG01ALSOV__(reversed) rank=0003038 x=131.0 y=493.0 length=441
CAAAGATTAAGCCATGCAAGTCTAAGTACGAGCTCTCGTACAGTGAAACTGCGAATGGCT
CATTAAATCAGTTATGGTTCATTTGATCGTACAGTTTACTTGGATAACTGTGGTAATTCT
AGAGCTAATACATGCGAGAAGCGCCGACCTCGCGGGAGGCGTGCATTTATCAGACCAAAA
ACCGGCCGCGTCTTCGGGCGCGTTCGCCTTGGTGACTCTGGATAACTTTGCGGATCGCAC
GGTCTAGCACCGGCGACGGATCATTCAAGTGTCTGCCCTATCAACTTTCGTCGGTACGGT
ATTTGCCTACCGAGGTTCTTACGGGTGACGGGGAATCAGGGTTCGATTCCGGAGAGGGAG
CCTGAGAAACGGCTACCACATCC
>HOIR5KG01ADDWB__(reversed) rank=0003047 x=35.0 y=1289.0 length=441
CAAAGATTAAGCCATGCATGTCCAAGTACAAGCTTTCAAAAGCGAAACTGCGGATGGCTC
ATTAAATCAGTTATGGTTCCTTGGAGCGCATCCCCTTACATGGATAACTGTGGTAATTCT
AGAGCTAATACATGCAATCAAGCGCCGACCTTACGGGAGGCGTGCTCTTATTAGGAACAA
GACCAACCCGGGTCCGCCCGGCTCCGTTGGTGAACTCTGGATAACCTGGCCGATCGCACG
GTCTCTGCACCGGCGACGGATCCTTCGAATGTCTGCCCTATCAACTTTCGATGGTACGTT
ATGCGCCTACCATGGTCGTAACGGGTAACGGAGAATCAGGGTTCGATTCCGGAGAGGGAG
CTTGAGAAACGGCTACCACATCC
>HOIR5KG01BSGB2__(reversed) rank=0003058 x=617.0 y=32.0 length=441
CAAAGATTAAGCCATGCATGTCCAAGTACAAGCTTTCAAAAGCGAAACTGCGGATGGCTC
ATTAAATCAGTTATGGTTCCTTGGAGCGCATCCCCTTACATGGATAACTGTGGTAATTCT
AGAGCTAATACATGCAATCAAGCGCCGACCTTACGGGAGGCGTGCTCTTATTAGGAACAA
GACCAACCCGGGTCCGCCCGGCTCCGTTGGTGAACTCTGGATAACCTGGCCGATCGCACG
GTCTCTGCACCGGCGACGGATCCTTCGAATGTCTGCCCTATCAACTTTCGATGGTACGTT
ATGCGCCTACCATGGTCGTAACGGGTAACGGAGAATCAGGGTTCGATTCCGGAGAGGGAG
CTTGAGAAACGGCTACCACATCC
>HOIR5KG01A1IDG__(reversed) rank=0003109 x=310.0 y=434.0 length=441
CAAAGATTAAGCCATGCATGTCCAAGTACAAGCTTTCAAAAGCGAAACTGCGGATGGCTC
ATTAAATCAGTTATGGTTCCTTGGAGCGCATCCCCTTACATGGATAACTGTGGTAATTCT
AGAGCTAATACATGCAATCAAGCGCCGACCTTACGGGAGGCGTGCTCTTATTAGGAACAA
GACCAACCCGGGTCCGCCCGGCTCCGTTGGTGAACTCTGGATAACCTGGCCGATCGCACG
GTCTCTGCACCGGCGACGGATCCTTCGAATGTCTGCCCTATCAACTTTCGATGGTACGTT
ATGCGCCTACCATGGTCGTAACGGGTAACGGAGAATCAGGGTTCGATTCCGGAGAGGGAG
CTTGAGAAACGGCTACCACATCC
>HOIR5KG01ATDOP rank=0003117 x=217.0 y=2039.0 length=444
CAAAGATTAAGCCATGCATGTCTAAGTACATACTTTTACATGGTGAAACCGCGAATGGCT
CATTAAATCAGTTATGGTTCCTTAGATCGTACAATCCTACTTGGATAACTGTGGTAATTC
TAGAGCTAATACATGAAACTGACGCTCCGACCCTCTGGGAAAGAGCGCGTTTATTAGAAC
AAGACCAGTCGGGGTTCTGCCCCGTACGATTGGTGATACTGGATAACTTTGTGCAGATCG
CACGGCCTCGCGCCGGCGACGTATCTTTCAAATGTCTGCCCTATCAACTGTCGATGGTAC
GTGATATGCCTACCATGGTTGTAACGGGTAACGGGGAATCAGGGTTCGATTCCGGAGAGG
GAGCATGAGAAACGGCTACCACATCC
>HOIR5KG01ANKBH__(reversed) rank=0003121 x=151.0 y=1035.0 length=444
CAAAGATTAAGCCATGCATGTCTAAGTACATACTTTTACATGGTGAAACCGCGAATGGCT
CATTAAATCAGTTATGGTTCCTTAGATCGTACAATCCTACTTGGATAACTGTGGTAATTC
TAGAGCTAATACATGAAACTGACGCTCCGACCCTCTGGGAAAGAGCGCGTTTATTAGAAC
AAGACCAGTCGGGGTTCTGCCCCGTACGATTGGTGATACTGGATAACTTTGTGCAGATCG
CACGGCCTCGCGCCGGCGACGTATCTTTCAAATGTCTGCCCTATCAACTGTCGATGGTAC
GTGATATGCCTACCATGGTTGTAACGGGTAACGGGGAATCAGGGTTCGATTCCGGAGAGG
GAGCATGAGAAACGGCTACCACATCC
>HOIR5KG01A56MT__(reversed) rank=0003142 x=363.0 y=1411.5 length=450
CAAAGATTAAGCCATGCATGTCTAAGTACAAGCCCATATAAGGTGAAACCGCGAATGGCT
CATTAAATCAGCTATGATTCATTGGATCTGTACCCACACTTACTTGGATAACTGTGGTAA
TTCTAGAGCTAATACATGCACCACGTCTCTGACCGCAAGGGAAGAGCGCTTTTATTAGTT
CAAAACCGGTCGGGCCTCGGTCCGTCACCCCAACGTGTTGAATCTGAATAACTTGTCGCT
GAGCGCACGGTCTCTGCACCGGCGCCGCCTCTTTCAAGTGTCTGCCTTATCAGCTTTCGA
TTGTAGGCTATGCGCCTACAATGGCTATAACGGGTAACGGGGAATCAGGGTTCGATTCCG
GAGAGGGAGCCTGAGAAACGGCTACCACATCT
>HOIR5KG01BDQWR__(reversed) rank=0003144 x=449.5 y=2025.0 length=441
CAAAGATTAAGCCATGCATGTCCAAGTACAAGCTTTCAAAAGCGAAACTGCGGATGGCTC
ATTAAATCAGTTATGGTTCCTTGGAGCGCATCCCCTTACATGGATAACTGTGGTAATTCT
AGAGCTAATACATGCAATCAAGCGCCGACCTTACGGGAGGCGTGCTCTTATTAGGAACAA
GACCAACCCGGGTCCGCCCGGCTCCGTTGGTGAACTCTGGATAACCTGGCCGATCGCACG
GTCTCTGCACCGGCGACGGATCCTTCGAATGTCTGCCCTATCAACTTTCGATGGTACGTT
ATGCGCCTACCATGGTCGTAACGGGTAACGGAGAATCAGGGTTCGATTCCGGAGAGGGAG
CTTGAGAAACGGCTACCACATCC
>HOIR5KG01BEFBV__(reversed) rank=0003148 x=457.5 y=905.5 length=440
CAAAGATTAAGCCATGCAAGTCTAAGTACGAGCTCTCGTACAGCGAAACTGCGAATGGCT
CATTAAATCAGTTATGGTTCATTTGATCGTATGGTTTACTTGGATAACTGTGGTAATTCT
AGAGCTAATACATGCAAACAGCGCCGACTTCGCGGGAGGCGTGCTTTTATCAGACCAAAA
ACCGACCGCGGCTCCGGCCGCGTTCGACTGGTGACTCTGGATAACCTGGCGGATCGCACG
GTCTAGCACCGGCGACGGATCATTCAAGTGTCTGCCCTATCAACTTTCGTCGGTACGGTA
TTCGCCTACCGAGGTTCTTACGGGTAACGGGGAATCAGGGTTCGATTCCGGAGAGGGAGC
CTGAGAAACGGCTACCACATCC
>HOIR5KG01A8YWQ__(reversed) rank=0003153 x=395.0 y=296.5 length=441
CAAAGATTAAGCCATGCATGTCCAAGTACAAGCTTTCAAAAGCGAAACTGCGGATGGCTC
ATTAAATCAGTTATGGTTCCTTGGAGCGCATCCCCTTACATGGATAACTGTGGTAATTCT
AGAGCTAATACATGCAATCAAGCGCCGACCTTACGGGAGGCGTGCTCTTATTAGGAACAA
GACCAACCCGGGTCCGCCCGGCTCCGTTGGTGAACTCTGGATAACCTGGCCGATCGCACG
GTCTCTGCACCGGCGACGGATCCTTCGAATGTCTGCCCTATCAACTTTCGATGGTACGTT
ATGCGCCTACCATGGTCGTAACGGGTAACGGAGAATCAGGGTTCGATTCCGGAGAGGGAG
CTTGAGAAACGGCTACCACATCC
>HOIR5KG01AFWY1__(reversed) rank=0003162 x=64.0 y=539.0 length=444
CAAAGATTAAGCCATGCATGTCTAAGTACATACTTTTACATGGTGAAACCGCGAATGGCT
CATTAAATCAGTTATGGTTCCTTAGATCGTACAATCCTACTTGGATAACTGTGGTAATTC
TAGAGCTAATACATGAAACTGACGCTCCGACCCTCTGGGAAAGAGCGCGTTTATTAGAAC
AAGACCAGTCGGGGTTCTGCCCCGTACGATTGGTGATACTGGATAACTTTGTGCAGATCG
CACGGCCTCGCGCCGGCGACGTATCTTTCAAATGTCTGCCCTATCAACTGTCGATGGTAC
GTGATATGCCTACCATGGTTGTAACGGGTAACGGGGAATCAGGGTTCGATTCCGGAGAGG
GAGCATGAGAAACGGCTACCACATCC
>HOIR5KG01ABI2Q__(reversed) rank=0003166 x=14.0 y=704.0 length=444
CAAAGATTAAGCCATGCATGTCTAAGTACATACTTTTACATGGTGAAACCGCGAATGGCT
CATTAAATCAGTTATGGTTCCTTAGATCGTACAATCCTACTTGGATAACTGTGGTAATTC
TAGAGCTAATACATGAAACTGACGCTCCGACCCTCTGGGAAAGAGCGCGTTTATTAGAAC
AAGACCAGTCGGGGTTCTGCCCCGTACGATTGGTGATACTGGATAACTTTGTGCAGATCG
CACGGCCTCGCGCCGGCGACGTATCTTTCAAATGTCTGCCCTATCAACTGTCGATGGTAC
GTGATATGCCTACCATGGTTGTAACGGGTAACGGGGAATCAGGGTTCGATTCCGGAGAGG
GAGCATGAGAAACGGCTACCACATCC
>HOIR5KG01A4CJO__(reversed) rank=0003177 x=342.0 y=1778.5 length=441
CAAAGATTAAGCCATGCATGTCCAAGTACAAGCTTTCAAAAGCGAAACTGCGGATGGCTC
ATTAAATCAGTTATGGTTCCTTGGAGCGCATCCCCTTACATGGATAACTGTGGTAATTCT
AGAGCTAATACATGCAATCAAGCGCCGACCTTACGGGAGGCGTGCTCTTATTAGGAACAA
GACCAACCCGGGTCCGCCCGGCTCCGTTGGTGAACTCTGGATAACCTGGCCGATCGCACG
GTCTCTGCACCGGCGACGGATCCTTCGAATGTCTGCCCTATCAACTTTCGATGGTACGTT
ATGCGCCTACCATGGTCGTAACGGGTAACGGAGAATCAGGGTTCGATTCCGGAGAGGGAG
CTTGAGAAACGGCTACCACATCC
>HOIR5KG01A9XNA__(reversed) rank=0003178 x=406.5 y=260.0 length=445
CAAAGATTAAGCCATGCATGTCTAAGTACATACTTTTACATGGTGAAACCGCGAATGGCT
CATTAAATCAGTTATGGTTCCTTAGATCGTACAATCCTACTTGGATAACTGTGGTAATTC
TAGAGCTAATACATGAAAAAGGTCTCCGACCTGACGGAAAGAGAGCGTTTATTACAACAA
GACCAGTCGGGGTCGCAAGGCCCCGTCATATTGGTGAAACTGAATAACTTTGTGCAGATC
GCACGGCCTCGCGCCGGCGACAAATCTTTCAAATGTCTGCCCTATCAACTGACGATGGTA
CGTGATATGCCTACCATGGTTGTAACGGGTAACGGAGAATCAGGGTTCGATTCCGGAGAG
GGAGCATGAGAAACGGCTACCACATCC
>HOIR5KG01BNZ8P__(reversed) rank=0003180 x=566.5 y=1447.0 length=441
CAAAGATTAAGCCATGCATGTCCAAGTACAAGCTTTCAAAAGCGAAACTGCGGATGGCTC
ATTAAATCAGTTATGGTTCCTTGGAGCGCATCCCCTTACATGGATAACTGTGGTAATTCT
AGAGCTAATACATGCAATCAAGCGCCGACCTTACGGGAGGCGTGCTCTTATTAGGAACAA
GACCAACCCGGGTCCGCCCGGCTCCGTTGGTGAACTCTGGATAACCTGGCCGATCGCACG
GTCTCTGCACCGGCGACGGATCCTTCGAATGTCTGCCCTATCAACTTTCGATGGTACGTT
ATGCGCCTACCATGGTCGTAACGGGTAACGGAGAATCAGGGTTCGATTCCGGAGAGGGAG
CTTGAGAAACGGCTACCACATCC
>HOIR5KG01BJCK5__(reversed) rank=0003188 x=513.0 y=1255.0 length=444
CAAAGATTAAGCCATGCATGTCTAAGTACATACTTTTACATGGTGAAACCGCGAATGGCT
CATTAAATCAGTTATGGTTCCTTAGATCGTACAATCCTACTTGGATAACTGTGGTAATTC
TAGAGCTAATACATGAAACTGACGCTCCGACCCTCTGGGAAAGAGCGCGTTTATTAGAAC
AAGACCAGTCGGGGTTCTGCCCCGTACGATTGGTGATACTGGATAACTTTGTGCAGATCG
CACGGCCTCGCGCCGGCGACGTATCTTTCAAATGTCTGCCCTATCAACTGTCGATGGTAC
GTGATATGCCTACCATGGTTGTAACGGGTAACGGGGAATCAGGGTTCGATTCCGGAGAGG
GAGCATGAGAAACGGCTACCACATCC
>HOIR5KG01AIEGZ__(reversed) rank=0003189 x=92.0 y=1841.0 length=441
CAAAGATTAAGCCATGCATGTCCAAGTACAAGCTTTCAAAAGCGAAACTGCGGATGGCTC
ATTAAATCAGTTATGGTTCCTTGGAGCGCATCCCCTTACATGGATAACTGTGGTAATTCT
AGAGCTAATACATGCAATCAAGCGCCGACCTTACGGGAGGCGTGCTCTTATTAGGAACAA
GACCAACCCGGGTCCGCCCGGCTCCGTTGGTGAACTCTGGATAACCTGGCCGATCGCACG
GTCTCTGCACCGGCGACGGATCCTTCGAATGTCTGCCCTATCAACTTTCGATGGTACGTT
ATGCGCCTACCATGGTCGTAACGGGTAACGGAGAATCAGGGTTCGATTCCGGAGAGGGAG
CTTGAGAAACGGCTACCACATCC
>HOIR5KG01AK05V__(reversed) rank=0003190 x=122.0 y=1681.0 length=444
CAAAGATTAAGCCATGCATGTCTAAGTACATACTTTTACATGGTGAAACCGCGAATGGCT
CATTAAATCAGTTATGGTTCCTTAGATCGTACAATCCTACTTGGATAACTGTGGTAATTC
TAGAGCTAATACATGAAACTGACGCTCCGACCCTCTGGGAAAGAGCGCGTTTATTAGAAC
AAGACCAGTCGGGGTTCTGCCCCGTACGATTGGTGATACTGGATAACTTTGTGCAGATCG
CACGGCCTCGCGCCGGCGACGTATCTTTCAAATGTCTGCCCTATCAACTGTCGATGGTAC
GTGATATGCCTACCATGGTTGTAACGGGTAACGGGGAATCAGGGTTCGATTCCGGAGAGG
GAGCATGAGAAACGGCTACCACATCC
>HOIR5KG01ANUCF__(reversed) rank=0003197 x=154.0 y=1741.0 length=441
CAAAGATTAAGCCATGCATGTCCAAGTACAAGCTTTCAAAAGCGAAACTGCGGATGGCTC
ATTAAATCAGTTATGGTTCCTTGGAGCGCATCCCCTTACATGGATAACTGTGGTAATTCT
AGAGCTAATACATGCAATCAAGCGCCGACCTTACGGGAGGCGTGCTCTTATTAGGAACAA
GACCAACCCGGGTCCGCCCGGCTCCGTTGGTGAACTCTGGATAACCTGGCCGATCGCACG
GTCTCTGCACCGGCGACGGATCCTTCGAATGTCTGCCCTATCAACTTTCGATGGTACGTT
ATGCGCCTACCATGGTCGTAACGGGTAACGGAGAATCAGGGTTCGATTCCGGAGAGGGAG
CTTGAGAAACGGCTACCACATCC
>HOIR5KG01AHYQO__(reversed) rank=0003223 x=87.0 y=1934.0 length=440
CAAAGATTAAGCCATGCAAGTCTAAGTACGAGCTCTCGTACAGCGAAACTGCGAATGGCT
CATTAAATCAGTTATGGTTCATTTGATCGTATGGTTTACTTGGATAACTGTGGTAATTCT
AGAGCTAATACATGCAAACAGCGCCGACTTCGCGGGAGGCGTGCTTTTATCAGACCAAAA
ACCGACCGCGGCTCCGGCCGCGTTCGACTGGTGACTCTGGATAACCTGGCGGATCGCACG
GTCTAGCACCGGCGACGGATCATTCAAGTGTCTGCCCTATCAACTTTCGTCGGTACGGTA
TTCGCCTACCGAGGTTCTTACGGGTAACGGGGAATCAGGGTTCGATTCCGGAGAGGGAGC
CTGAGAAACGGCTACCACATCC
>HOIR5KG01BJ8IP__(reversed) rank=0003227 x=523.0 y=1679.5 length=441
CAAAGATTAAGCCATGCAAGTCTAAGTACGAGCTCTCGTACAGTGAAACTGCGAATGGCT
CATTAAATCAGTTATGGTTCATTTGATCGTACAGTTTACTTGGATAACTGTGGTAATTCT
AGAGCTAATACATGCGAGAAGCGCCGACCTCGCGGGAGGCGTGCATTTATCAGACCAAAA
ACCGGCCGCGTCTTCGGGCGCGTTCGCCTTGGTGACTCTGGATAACTTTGCGGATCGCAC
GGTCTAGCACCGGCGACGGATCATTCAAGTGTCTGCCCTATCAACTTTCGTCGGTACGGT
ATTTGCCTACCGAGGTTCTTACGGGTGACGGGGAATCAGGGTTCGATTCCGGAGAGGGAG
CCTGAGAAACGGCTACCACATCC
>HOIR5KG01AB82A__(reversed) rank=0003236 x=22.5 y=1616.0 length=441
CAAAGATTAAGCCATGCATGTCCAAGTACAAGCTTTCAAAAGCGAAACTGCGGATGGCTC
ATTAAATCAGTTATGGTTCCTTGGAGCGCATCCCCTTACATGGATAACTGTGGTAATTCT
AGAGCTAATACATGCAATCAAGCGCCGACCTTACGGGAGGCGTGCTCTTATTAGGAACAA
GACCAACCCGGGTCCGCCCGGCTCCGTTGGTGAACTCTGGATAACCTGGCCGATCGCACG
GTCTCTGCACCGGCGACGGATCCTTCGAATGTCTGCCCTATCAACTTTCGATGGTACGTT
ATGCGCCTACCATGGTCGTAACGGGTAACGGAGAATCAGGGTTCGATTCCGGAGAGGGAG
CTTGAGAAACGGCTACCACATCC
>HOIR5KG01A7E5N__(reversed) rank=0003248 x=377.0 y=1769.0 length=445
CAAAGATTAAGCCATGCATGTCTAAGTACATACTTTTACATGGTGAAACCGCGAATGGCT
CATTAAATCAGTTATGGTTCCTTAGATCGTACAATCCTACTTGGATAACTGTGGTAATTC
TAGAGCTAATACATGAAAAAGGTCTCCGACCTGACGGAAAGAGAGCGTTTATTACAACAA
GACCAGTCGGGGTCGCAAGGCCCCGTCATATTGGTGAAACTGAATAACTTTGTGCAGATC
GCACGGCCTCGCGCCGGCGACAAATCTTTCAAATGTCTGCCCTATCAACTGACGATGGTA
CGTGATATGCCTACCATGGTTGTAACGGGTAACGGAGAATCAGGGTTCGATTCCGGAGAG
GGAGCATGAGAAACGGCTACCACATCC
>HOIR5KG01AU9P3__(reversed) rank=0003285 x=239.5 y=105.0 length=441
CAAAGATTAAGCCATGCATGTCCAAGTACAAGCTTTCAAAAGCGAAACTGCGGATGGCTC
ATTAAATCAGTTATGGTTCCTTGGAGCGCATCCCCTTACATGGATAACTGTGGTAATTCT
AGAGCTAATACATGCAATCAAGCGCCGACCTTACGGGAGGCGTGCTCTTATTAGGAACAA
GACCAACCCGGGTCCGCCCGGCTCCGTTGGTGAACTCTGGATAACCTGGCCGATCGCACG
GTCTCTGCACCGGCGACGGATCCTTCGAATGTCTGCCCTATCAACTTTCGATGGTACGTT
ATGCGCCTACCATGGTCGTAACGGGTAACGGAGAATCAGGGTTCGATTCCGGAGAGGGAG
CTTGAGAAACGGCTACCACATCC
>HOIR5KG01AYWDD__(reversed) rank=0003287 x=280.0 y=1487.0 length=441
CAAAGATTAAGCCATGCATGTCCAAGTACAAGCTTTCAAAAGCGAAACTGCGGATGGCTC
ATTAAATCAGTTATGGTTCCTTGGAGCACATCCCCTTACATGGATAACTGTGGTAATTCT
AGAGCTAATACATGCAATCAAGCGCCGACCTTACGGGAGGCGTGCTCTTATTAGGAACAA
GACCAACCCGGGTCCGCCCGGCTCCGTTGGTGAACTCTGGATAACCTGGCCGATCGCACG
GTCTCTGCACCGGCGACGGATCCTTCGAATGTCTGCCCTATCAACTTTCGATGGTACGTT
ATGCGCCTACCATGGTCGTAACGGGTAACGGAGAATCAGGGTTCGATTCCGGAGAGGGAG
CTTGAGAAACGGCTACCACATCC
>HOIR5KG01ALM3N__(reversed) rank=0003291 x=129.5 y=1441.0 length=441
CAAAGATTAAGCCATGCATGTCCAAGTACAAGCTTTCAAAAGCGAAACTGCGGATGGCTC
ATTAAATCAGTTATGGTTCCTTGGAGCGCATCCCCTTACATGGATAACTGTGGTAATTCT
AGAGCTAATACATGCAATCAAGCGCCGACCTTACGGGAGGCGTGCTCTTATTAGGAACAA
GACCAACCCGGGTCCGCCCGGCTCCGTTGGTGAACTCTGGATAACCTGGCCGATCGCACG
GTCTCTGCACCGGCGACGGATCCTTCGAATGTCTGCCCTATCAACTTTCGATGGTACGTT
ATGCGCCTACCATGGTCGTAACGGGTAACGGAGAATCAGGGTTCGATTCCGGAGAGGGAG
CTTGAGAAACGGCTACCACATCC
>HOIR5KG01BIG9X__(reversed) rank=0003295 x=503.0 y=1635.5 length=441
CAAAGATTAAGCCATGCATGTCCAAGTACAAGCTTTCAAAAGCGAAACTGCGGATGGCTC
ATTAAATCAGTTATGGTTCCTTGGAGCGCATCCCCTTACATGGATAACTGTGGTAATTCT
AGAGCTAATACATGCAATCAAGCGCCGACCTTACGGGAGGCGTGCTCTTATTAGGAACAA
GACCAACCCGGGTCCGCCCGGCTCCGTTGGTGAACTCTGGATAACCTGGCCGATCGCACG
GTCTCTGCACCGGCGACGGATCCTTCGAATGTCTGCCCTATCAACTTTCGATGGTACGTT
ATGCGCCTACCATGGTCGTAACGGGTAACGGAGAATCAGGGTTCGATTCCGGAGAGGGAG
CTTGAGAAACGGCTACCACATCC
>HOIR5KG01BFM4S__(reversed) rank=0003296 x=471.0 y=330.5 length=441
CAAAGATTAAGCCATGCATGTCCAAGTACAAGCTTTCAAAAGCGAAACTGCGGATGGCTC
ATTAAATCAGTTATGGTTCCTTGGAGCGCATCCCCTTACATGGATAACTGTGGTAATTCT
AGAGCTAATACATGCAATCAAGCGCCGACCTTACGGGAGGCGTGCTCTTATTAGGAACAA
GACCAACCCGGGTCCGCCCGGCTCCGTTGGTGAACTCTGGATAACCTGGCCGATCGCACG
GTCTCTGCACCGGCGACGGATCCTTCGAATGTCTGCCCTATCAACTTTCGATGGTACGTT
ATGCGCCTACCATGGTCGTAACGGGTAACGGAGAATCAGGGTTCGATTCCGGAGAGGGAG
CTTGAGAAACGGCTACCACATCC
>HOIR5KG01AVTUJ__(reversed) rank=0003297 x=245.0 y=1609.0 length=441
CAAAGATTAAGCCATGCATGTCCAAGTACAAGCTTTCAAAAGCGAAACTGCGGATGGCTC
ATTAAATCAGTTATGGTTCCTTGGAGCGCATCCCCTTACATGGATAACTGTGGTAATTCT
AGAGCTAATACATGCAATCAAGCGCCGACCTTACGGGAGGCGTGCTCTTATTAGGAACAA
GACCAACCCGGGTCCGCCCGGCTCCGTTGGTGAACTCTGGATAACCTGGCCGATCGCACG
GTCTCTGCACCGGCGACGGATCCTTCGAATGTCTGCCCTATCAACTTTCGATGGTACGTT
ATGCGCCTACCATGGTCGTAACGGGTAACGGAGAATCAGGGTTCGATTCCGGAGAGGGAG
CTTGAGAAACGGCTACCACATCC
>HOIR5KG01ADZAQ__(reversed) rank=0003312 x=42.0 y=352.0 length=441
CAAAGATTAAGCCATGCATGTCCAAGTACAAGCTTTCAAAAGCGAAACTGCGGATGGCTC
ATTAAATCAGTTATGGTTCCTTGGAGCGCATCCCCTTACATGGATAACTGTGGTAATTCT
AGAGCTAATACATGCAATCAAGCGCCGACCTTACGGGAGGCGTGCTCTTATTAGGAACAA
GACCAACCCGGGTCCGCCCGGCTCCGTTGGTGAACTCTGGATAACCTGGCCGATCGCACG
GTCTCTGCACCGGCGACGGATCCTTCGAATGTCTGCCCTATCAACTTTCGATGGTACGTT
ATGCGCCTACCATGGTCGTAACGGGTAACGGAGAATCAGGGTTCGATTCCGGAGAGGGAG
CTTGAGAAACGGCTACCACATCC
>HOIR5KG01AE4CE__(reversed) rank=0003321 x=55.0 y=300.0 length=450
CAAAGATTAAGCCATGCATGTCTAAGTACAAGCCCATATAAGGTGAAACCGCGAATGGCT
CATTAAATCAGCTATGATTCATTGGATCTGTACCCACACTTACTTGGATAACTGTGGTAA
TTCTAGAGCTAATACATGCACCACGTCTCTGACCGCAAGGGAAGAGCGCTTTTATTAGTT
CAAAACCGGTCGGGCCTCGGTCCGTCACCCCAACGTGTTGAATCTGAATAACTTGTCGCT
GAGCGCACGGTCTCTGCACCGGCGCCGCCTCTTTCAAGTGTCTGCCTTATCAGCTTTCGA
TTGTAGGCTATGCGCCTACAATGGCTATAACGGGTAACGGGGAATCAGGGTTCGATTCCG
GAGAGGGAGCCTGAGAAACGGCTACCACATCT
>HOIR5KG01BRXE6__(reversed) rank=0003329 x=611.0 y=96.0 length=440
CAAAGATTAAGCCATGCAAGTCTAAGTACGAGCTCTCGTACAGCGAAACTGCGAATGGCT
CATTAAATCAGTTATGGTTCATTTGATCGTATGGTTTACTTGGATAACTGTGGTAATTCT
AGAGCTAATACATGCAAACAGCGCCGACTTCGCGGGAGGCGTGCTTTTATCAGACCAAAA
ACCGACCGCGGCTCCGGCCGCGTTCGACTGGTGACTCTGGATAACCTGGCGGATCGCACG
GTCTAGCACCGGCGACGGATCATTCAAGTGTCTGCCCTATCAACTTTCGTCGGTACGGTA
TTCGCCTACCGAGGTTCTTACGGGTAACGGGGAATCAGGGTTCGATTCCGGAGAGGGAGC
CTGAGAAACGGCTACCACATCC
>HOIR5KG01BF59E__(reversed) rank=0003335 x=477.0 y=544.0 length=440
CAAAGATTAAGCCATGCATGTCCAAGTACAAGCTTTCAAAAGCGAAACTGCGGATGGCTC
ATTAAATCAGTTATGGTTCCTTGGAGCGCATCCCCTTACATGGATAACTGTGGTAATTCT
AGAGCTAATACATGCAATCAAGCGCCGACCTTACGGGAGGCGTGCTCTTATTAGGAACAA
GACCAACCCGGGTCCGCCCGGCTCCGTTGGTGAACTCTGGATAACCTGGCCGATCGCACG
GTCTCTGCACCGGCGACGGATCCTTCGAATGTCTGCCCTATCAACTTTCGATGGTACGTT
ATGCGCCTACCATGGTCGTAACGGGTAACGGAGAATCAGGGTTCGATTCCGGAGAGGGAG
CTTGAGAACGGCTACCACACTC
>HOIR5KG01A0A73__(reversed) rank=0003336 x=296.0 y=1857.5 length=445
CAAAGATTAAGCCATGCATGTCTAAGTACATACTTTTACATGGTGAAACCGCGAATGGCT
CATTAAATCAGTTATGGTTCCTTAGATCGTACAATCCTACTTGGATAACTGTGGTAATTC
TAGAGCTAATACATGAAAAAGGTCTCCGACCTGACGGAAAGAGAGCGTTTATTACAACAA
GACCAGTCGGGGTCGCAAGGCCCCGTCATATTGGTGAAACTGAATAACTTTGTGCAGATC
GCACGGCCTCGCGCCGGCGACAAATCTTTCAAATGTCTGCCCTATCAACTGACGATGGTA
CGTGATATGCCTACCATGGTTGTAACGGGTAACGGAGAATCAGGGTTCGATTCCGGAGAG
GGAGCATGAGAAACGGCTACCACATCC
>HOIR5KG01BT8ID__(reversed) rank=0003343 x=637.0 y=1283.5 length=441
CAAAGATTAAGCCATGCATGTCCAAGTACAAGCTTTCAAAAGCGAAACTGCGGATGGCTC
ATTAAATCAGTTATGGTTCCTTGGAGCGCATCCCCTTACATGGATAACTGTGGTAATTCT
AGAGCTAATACATGCAATCAAGCGCCGACCTTACGGGAGGCGTGCTCTTATTAGGAACAA
GACCAACCCGGGTCCGCCCGGCTCCGTTGGTGAACTCTGGATAACCTGGCCGATCGCACG
GTCTCTGCACCGGCGACGGATCCTTCGAATGTCTGCCCTATCAACTTTCGATGGTACGTT
ATGCGCCTACCATGGTCGTAACGGGTAACGGAGAATCAGGGTTCGATTCCGGAGAGGGAG
CTTGAGAAACGGCTACCACATCC
>HOIR5KG01ANN3E__(reversed) rank=0003347 x=152.0 y=1832.0 length=441
CAAAGATTAAGCCATGCATGTCCAAGTACAAGCTTTCAAAAGCGAAACTGCGGATGGCTC
ATTAAATCAGTTATGGTTCCTTGGAGCGCATCCCCTTACATGGATAACTGTGGTAATTCT
AGAGCTAATACATGCAATCAAGCGCCGACCTTACGGGAGGCGTGCTCTTATTAGGAACAA
GACCAACCCGGGTCCGCCCGGCTCCGTTGGTGAACTCTGGATAACCTGGCCGATCGCACG
GTCTCTGCACCGGCGACGGATCCTTCGAATGTCTGCCCTATCAACTTTCGATGGTACGTT
ATGCGCCTACCATGGTCGTAACGGGTAACGGAGAATCAGGGTTCGATTCCGGAGAGGGAG
CTTGAGAAACGGCTACCACATCC
>HOIR5KG01BHO2L__(reversed) rank=0003370 x=494.5 y=1947.0 length=448
CAAAGATTAAGCCATGCATGTCTAAGTACACGCCTTAACACGGCTAAACTGCGAATGGCT
CATTAAATCAGTTATGGTTCCTTAGATCGTACAATCCTACTTGGATAACTGTGGCAATTC
TAGAGCTAATACATGCAACACAGCTCCGACCTCACGGGAAGAGCGCTTTTGTTAGCCCAA
AACCAACGCGTCGCCTTCGGGCGGCGCTCACTGTGGTGACTCTGGACAACTTTGTGCCGA
TCGCACGGCCCTAGCGCCGGCGACGTATCTTTCAAGTGTCTGCCCTATCAACTTTCGATG
GTACGTGCTATGCCTACCATGGTGATAACGGGTAACGGGGAATCAGGGTTCGATTCCGGA
GAGGGAGCATGAGATACGGCTACCACATCC
>HOIR5KG01BCEA8__(reversed) rank=0003375 x=434.5 y=482.0 length=441
CAAAGATTAAGCCATGCATGTCCAAGTACAAGCTTTCAAAAGCGAAACTGCGGATGGCTC
ATTAAATCAGTTATGGTTCCTTGGAGCGCATCCCCTTACATGGATAACTGTGGTAATTCT
AGAGCTAATACATGCAATCAAGCGCCGACCTTACGGGAGGCGTGCTCTTATTAGGAACAA
GACCAACCCGGGTCCGCCCGGCTCCGTTGGTGAACTCTGGATAACCTGGCCGATCGCACG
GTCTCTGCACCGGCGACGGATCCTTCGAATGTCTGCCCTATCAACTTTCGATGGTACGTT
ATGCGCCTACCATGGTCGTAACGGGTAACGGAGAATCAGGGTTCGATTCCGGAGAGGGAG
CTTGAGAAACGGCTACCACATCC
>HOIR5KG01BNM3L__(reversed) rank=0003381 x=562.5 y=799.0 length=441
CAAAGATTAAGCCATGCATGTCCAAGTACAAGCTTTCAAAAGCGAAACTGCGGATGGCTC
ATTAAATCAGTTATGGTTCCTTGGAGCGCATCCCCTTACATGGATAACTGTGGTAATTCT
AGAGCTAATACATGCAATCAAGCGCCGACCTTACGGGAGGCGTGCTCTTATTAGGAACAA
GACCAACCCGGGTCCGCCCGGCTCCGTTGGTGAACTCTGGATAACCTGGCCGATCGCACG
GTCTCTGCACCGGCGACGGATCCTTCGAATGTCTGCCCTATCAACTTTCGATGGTACGTT
ATGCGCCTACCATGGTCGTAACGGGTAACGGAGAATCAGGGTTCGATTCCGGAGAGGGAG
CTTGAGAAACGGCTACCACATCC
>HOIR5KG01ADQSR__(reversed) rank=0003388 x=39.5 y=1625.5 length=441
CAAAGATTAAGCCATGCATGTCCAAGTACAAGCTTTCAAAAGCGAAACTGCGGATGGCTC
ATTAAATCAGTTATGGTTCCTTGGAGCGCATCCCCTTACATGGATAACTGTGGTAATTCT
AGAGCTAATACATGCAATCAAGCGCCGACCTTACGGGAGGCGTGCTCTTATTAGGAACAA
GACCAACCCGGGTCCGCCCGGCTCCGTTGGTGAACTCTGGATAACCTGGCCGATCGCACG
GTCTCTGCACCGGCGACGGATCCTTCGAATGTCTGCCCTATCAACTTTCGATGGTACGTT
ATGCGCCTACCATGGTCGTAACGGGTAACGGAGAATCAGGGTTCGATTCCGGAGAGGGAG
CTTGAGAAACGGCTACCACATCC
>HOIR5KG01AD9E0__(reversed) rank=0003389 x=45.5 y=1178.0 length=445
CAAAGATTAAGCCATGCATGTCTAAGTACATACTTTTACATGGTGAAACCGCGAATGGCT
CATTAAATCAGTTATGGTTCCTTAGATCGTACAATCCTACTTGGATAACTGTGGTAATTC
TAGAGCTAATACATGAAAAAGGTCTCCGACCTGACGGAAAGAGAGCGTTTATTACAACAA
GACCAGTCGGGGTCGCAAGGCCCCGTCATATTGGTGAAACTGAATAACTTTGTGCAGATC
GCACGGCCTCGCGCCGGCGACAAATCTTTCAAATGTCTGCCCTATCAACTGACGATGGTA
CGTGATATGCCTACCATGGTTGTAACGGGTAACGGAGAATCAGGGTTCGATTCCGGAGAG
GGAGCATGAGAAACGGCTACCACATCC
>HOIR5KG01B1CO6__(reversed) rank=0003394 x=718.0 y=1528.0 length=440
CAAAGATTAAGCCATGCAAGTCTAAGTACGAGCTCTCGTACAGCGAAACTGCGAATGGCT
CATTAAATCAGTTATGGTTCATTTGATCGTATGGTTTACTTGGATAACTGTGGTAATTCT
AGAGCTAATACATGCAAACAGCGCCGACTTCGCGGGAGGCGTGCTTTTATCAGACCAAAA
ACCGACCGCGGCTCCGGCCGCGTTCGACTGGTGACTCTGGATAACCTGGCGGATCGCACG
GTCTAGCACCGGCGACGGATCATTCAAGTGTCTGCCCTATCAACTTTCGTCGGTACGGTA
TTCGCCTACCGAGGTTCTTACGGGTAACGGGGAATCAGGGTTCGATTCCGGAGAGGGAGC
CTGAGAAACGGCTACCACATCC
>HOIR5KG01AQKGU__(reversed) rank=0003401 x=185.0 y=1932.0 length=440
CAAAGATTAAGCCATGCATGTCCAAGTACAAGCTTTCAAAAGCGAAACTGCGGATGGCTC
ATTAAATCAGTTATGGTTCCTTGGAGCGCATCCCCTTACATGGATAACTGTGGTAATTCT
AGAGCTAATATATGCAATCAAGCGCCGACCTTACGGGAGGCGTGCTCTTATTAGGAACAA
GACCAACCCGGGTCCGCCCGGCTCCGTTGGTGAACTCTGGATAACCTGGCCGATCGCACG
GTCTCTGCACCGGCGACGGATCCTTCGAATGTCTGCCCTATCAACTTTCGATGGTACGTT
ATGCGCCTACCATGGTCGTAACGGGTAACGGAGAATCAGGGTTCGATTCCGGAGAGGGAG
CTTGAGAACGGCTACCACATCC
>HOIR5KG01AM7WO__(reversed) rank=0003403 x=147.0 y=1334.5 length=441
CAAAGATTAAGCCATGCATGTCCAAGTACAAGCTTTCAAAAGCGAAACTGCGGATGGCTC
ATTAAATCAGTTATGGTTCCTTGGAGCGCATCCCCTTACATGGATAACTGTGGTAATTCT
AGAGCTAATACATGCAATCAAGCGCCGACCTTACGGGAGGCGTGCTCTTATTAGGAACAA
GACCAACCCGGGTCCGCCCGGCTCCGTTGGTGAACTCTGGATAACCTGGCCGATCGCACG
GTCTCTGCACCGGCGACGGATCCTTCGAATGTCTGCCCTATCAACTTTCGATGGTACGTT
ATGCGCCTACCATGGTCGTAACGGGTAACGGAGAATCAGGGTTCGATTCCGGAGAGGGAG
CTTGAGAAACGGCTACCACATCC
>HOIR5KG01BSDMG__(reversed) rank=0003406 x=616.0 y=614.0 length=441
CAAAGATTAAGCCATGCATGTCTAAGTACATACTTTTACATGGTGAAACCGCGAATGGCT
CATTAAATCAGTTATGGTTCCTTAGATCGTACAATCCTACTTGGATAACTGTGGTAATTC
TAGAGCTAATACATGAAACTGACGCTCCGACCCTCTGGGAAAGAGCGCGTTTATTAGAAC
AAGACCAGTCGGGGTTCTGCCCCGTACGATTGGTGATACTGGATAACTTTGTGCAGATCG
CACGGCCTCGCGCCGGCGACGTATCTTTCAAATGTCTGCCCTATCAACTGTCGATGGTAC
GTGATATGCCTACCATGGTTGTAACGGGTAACGGGGAATCAGGGTTCGATTCCGGAGAGG
GAGCATGAGAACGGCTACCACATC
>HOIR5KG01A6MEN__(reversed) rank=0003410 x=368.0 y=1373.0 length=444
CAAAGATTAAGCCATGCATGTCTAAGTACATACTTTTACATGGTGAAACCGCGAATGGCT
CATTAAATCAGTTATGGTTCCTTAGATCGTACAATCCTACTTGGATAACTGTGGTAATTC
TAGAGCTAATACATGAAACTGACGCTCCGACCCTCTGGGAAAGAGCGCGTTTATTAGAAC
AAGACCAGTCGGGGTTCTGCCCCGTACGATTGGTGATACTGGATAACTTTGTGCAGATCG
CACGGCCTCGCGCCGGCGACGTATCTTTCAAATGTCTGCCCTATCAACTGTCGATGGTAC
GTGATATGCCTACCATGGTTGTAACGGGTAACGGGGAATCAGGGTTCGATTCCGGAGAGG
GAGCATGAGAAACGGCTACCACATCC
>HOIR5KG01A0AQ6__(reversed) rank=0003434 x=296.0 y=1248.5 length=441
CAAAGATTAAGCCATGCATGTCCAAGTACAAGCTTTCAAAAGCGAAACTGCGGATGGCTC
ATTAAATCAGTTATGGTTCCTTGGAGCGCATCCCCTTACATGGATAACTGTGGTAATTCT
AGAGCTAATACATGCAATCAAGCGCCGACCTTACGGGAGGCGTGCTCTTATTAGGAACAA
GACCAACCCGGGTCCGCCCGGCTCCGTTGGTGAACTCTGGATAACCTGGCCGATCGCACG
GTCTCTGCACCGGCGACGGATCCTTCGAATGTCTGCCCTATCAACTTTCGATGGTACGTT
ATGCGCCTACCATGGTCGTAACGGGTAACGGAGAATCAGGGTTCGATTCCGGAGAGGGAG
CTTGAGAAACGGCTACCACATCC
>HOIR5KG01BR10Z__(reversed) rank=0003437 x=612.0 y=1969.5 length=441
CAAAGATTAAGCCATGCATGTCCAAGTACAAGCTTTCAAAAGCGAAACTGCGGATGGCTC
ATTAAATCAGTTATGGTTCCTTGGAGCGCATCCCCTTACATGGATAACTGTGGTAATTCT
AGAGCTAATACATGCAATCAAGCGCCGACCTTACGGGAGGCGTGCTCTTATTAGGAACAA
GACCAACCCGGGTCCGCCCGGCTCCGTTGGTGAACTCTGGATAACCTGGCCGATCGCACG
GTCTCTGCACCGGCGACGGATCCTTCGAATGTCTGCCCTATCAACTTTCGATGGTACGTT
ATGCGCCTACCATGGTCGTAACGGGTAACGGAGAATCAGGGTTCGATTCCGGAGAGGGAG
CTTGAGAAACGGCTACCACATCC
>HOIR5KG01AYS9N__(reversed) rank=0003438 x=279.0 y=1561.5 length=441
CAAAGATTAAGCCATGCATGTCCAAGTACAAGCTTTCAAAAGCGAAACTGCGGATGGCTC
ATTAAATCAGTTATGGTTCCTTGGAGCGCATCCCCTTACATGGATAACTGTGGTAATTCT
AGAGCTAATACATGCAATCAAGCGCCGACCTTACGGGAGGCGTGCTCTTATTAGGAACAA
GACCAACCCGGGTCCGCCCGGCTCCGTTGGTGAACTCTGGATAACCTGGCCGATCGCACG
GTCTCTGCACCGGCGACGGATCCTTCGAATGTCTGCCCTATCAACTTTCGATGGTACGTT
ATGCGCCTACCATGGTCGTAACGGGTAACGGAGAATCAGGGTTCGATTCCGGAGAGGGAG
CTTGAGAAACGGCTACCACATCC
>HOIR5KG01A79TE__(reversed) rank=0003445 x=387.5 y=544.0 length=441
CAAAGATTAAGCCATGCATGTCCAAGTACAAGCTTTCAAAAGCGAAACTGCGGATGGCTC
ATTAAATCAGTTATGGTTCCTTGGAGCGCATCCCCTTACATGGATAACTGTGGTAATTCT
AGAGCTAATACATGCAATCAAGCGCCGACCTTACGGGAGGCGTGCTCTTATTAGGAACAA
GACCAACCCGGGTCCGCCCGGCTCCGTTGGTGAACTCTGGATAACCTGGCCGATCGCACG
GTCTCTGCACCGGCGACGGATCCTTCGAATGTCTGCCCTATCAACTTTCGATGGTACGTT
ATGCGCCTACCATGGTCGTAACGGGTAACGGAGAATCAGGGTTCGATTCCGGAGAGGGAG
CTTGAGAAACGGCTACCACATCC
>HOIR5KG01ARFSM__(reversed) rank=0003449 x=195.0 y=1572.0 length=441
CAAAGATTAAGCCATGCATGTCCAAGTACAAGCTTTCAAAAGCGAAACTGCGGATGGCTC
ATTAAATCAGTTATGGTTCCTTGGAGCGCATCCCCTTACATGGATAACTGTGGTAATTCT
AGAGCTAATACATGCAATCAAGCGCCGACCTTACGGGAGGCGTGCTCTTATTAGGAACAA
GACCAACCCGGGTCCGCCCGGCTCCGTTGGTGAACTCTGGATAACCTGGCCGATCGCACG
GTCTCTGCACCGGCGACGGATCCTTCGAATGTCTGCCCTATCAACTTTCGATGGTACGTT
ATGCGCCTACCATGGTCGTAACGGGTAACGGAGAATCAGGGTTCGATTCCGGAGAGGGAG
CTTGAGAAACGGCTACCACATCC
>HOIR5KG01AGWQQ__(reversed) rank=0003460 x=75.0 y=1840.0 length=441
CAAAGATTAAGCCATGCATGTCCAAGTACAAGCTTTCAAAAGCGAAACTGCGGATGGCTC
ATTAAATCAGTTATGGTTCCTTGGAGCGCATCCCCTTACATGGATAACTGTGGTAATTCT
AGAGCTAATACATGCAATCAAGCGCCGACCTTACGGGAGGCGTGCTCTTATTAGGAACAA
GACCAACCCGGGTCCGCCCGGCTCCGTTGGTGAACTCTGGATAACCTGGCCGATCGCACG
GTCTCTGCACCGGCGACGGATCCTTCGAATGTCTGCCCTATCAACTTTCGATGGTACGTT
ATGCGCCTACCATGGTCGTAACGGGTAACGGAGAATCAGGGTTCGATTCCGGAGAGGGAG
CTTGAGAAACGGCTACCACATCC
>HOIR5KG01A2AJP__(reversed) rank=0003472 x=319.0 y=83.5 length=441
CAAAGATTAAGCCATGCATGTCCAAGTACAAGCTTTCAAAAGCGAAACTGCGGATGGCTC
ATTAAATCAGTTATGGTTCCTTGGAGCGCATCCCCTTACATGGATAACTGTGGTAATTCT
AGAGCTAATACATGCAATCAAGCGCCGACCTTACGGGAGGCGTGCTCTTATTAGGAACAA
GACCAACCCGGGTCCGCCCGGCTCCGTTGGTGAACTCTGGATAACCTGGCCGATCGCACG
GTCTCTGCACCGGCGACGGATCCTTCGAATGTCTGCCCTATCAACTTTCGATGGTACGTT
ATGCGCCTACCATGGTCGTAACGGGTAACGGAGAATCAGGGTTCGATTCCGGAGAGGGAG
CTTGAGAAACGGCTACCACATCC
>HOIR5KG01AOMY6 rank=0003473 x=163.0 y=1984.0 length=440
CAAAGATTAAGCCATGCATGTCCAAGTACAAGCTTTCAAAAGCGAAACTGCGGATGGCTC
ATTAAATCAGTTATGGTTCCTTGGAGCGCATCCCCTTACATGGATAACTGTGGTAATTCT
AGAGCTAATACATGCAATCAAGCGCCGACCTTACGGGAGGCGTGCTCTTATTAGGAACAA
GACCAACCCGGGTCCGCCCGGCTCCGTTGGTGAACTCTGGATAACCTGGCCGATCGCACG
GTCTCTGCACCGGCGACGGATCCTTCGAATGTCTGCCCTATCAACTTTCGATGGTACGTT
ATGCGCCTACCATGGTCGTAACGGGTAACGGAGAATCAGGGTTCGATTCCGGAGAGGGAG
CTTGAGAACGGCTACCACATCC
>HOIR5KG01AYZSG__(reversed) rank=0003490 x=281.0 y=1822.5 length=444
CAAAGATTAAGCCATGCATGTCTAAGTACATACTTTTACATGGTGAAACCGCGAATGGCT
CATTAAATCAGTTATGGTTCCTTAGATCGTACAATCCTACTTGGATAACTGTGGTAATTC
TAGAGCTAATACATGAAACTGACGCTCCGACCCTCTGGGAAAGAGCGCGTTTATTAGAAC
AAGACCAGTCGGGGTTCTGCCCCGTACGATTGGTGATACTGGATAACTTTGTGCAGATCG
CACGGCCTCGCGCCGGCGACGTATCTTTCAAATGTCTGCCCTATCAACTGTCGATGGTAC
GTGATATGCCTACCATGGTTGTAACGGGTAACGGGGAATCAGGGTTCGATTCCGGAGAGG
GAGCATGAGAAACGGCTACCACATCC
>HOIR5KG01A0QL7__(reversed) rank=0003499 x=301.0 y=1325.0 length=441
CAAAGATTAAGCCATGCATGTCCAAGTACAAGCTTTCAAAAGCGAAACTGCGGATGGCTC
ATTAAATCAGTTATGGTTCCTTGGAGCGCATCCCCTTACATGGATAACTGTGGTAATTCT
AGAGCTAATACATGCAATCAAGCGCCGACCTTACGGGAGGCGTGCTCTTATTAGGAACAA
GACCAACCCGGGTCCGCCCGGCTCCGTTGGTGAACTCTGGATAACCTGGCCGATCGCACG
GTCTCTGCACCGGCGACGGATCCTTCGAATGTCTGCCCTATCAACTTTCGATGGTACGTT
ATGCGCCTACCATGGTCGTAACGGGTAACGGAGAATCAGGGTTCGATTCCGGAGAGGGAG
CTTGAGAAACGGCTACCACATCC
>HOIR5KG01ADJD8__(reversed) rank=0003509 x=37.5 y=222.5 length=444
CAAAGATTAAGCCATGCATGTCTAAGTACATACTTTTACATGGTGAAACCGCGAATGGCT
CATTAAATCAGTTATGGTTCCTTAGATCGTACAATCCTACTTGGATAACTGTGGTAATTC
TAGAGCTAATACATGAAACTGACGCTCCGACCCTCTGGGAAAGAGCGCGTTTATTAGAAC
AAGACCAGTCGGGGTTCTGCCCCGTACGATTGGTGATACTGGATAACTTTGTGCAGATCG
CACGGCCTCGCGCCGGCGACGTATCTTTCAAATGTCTGCCCTATCAACTGTCGATGGTAC
GTGATATGCCTACCATGGTTGTAACGGGTAACGGGGAATCAGGGTTCGATTCCGGAGAGG
GAGCATGAGAAACGGCTACCACATCC
>HOIR5KG01ALMDS__(reversed) rank=0003516 x=129.5 y=510.0 length=441
CAAAGATTAAGCCATGCATATCCAAGTACAAGCTTTCAAAAGCGAAACTGCGGATGGCTC
ATTAAATCAGTTATGGTTCCTTGGAGCGCATCCCCTTACATGGATAACTGTGGTAATTCT
AGAGCTAATACATGCAATCAAGCGCCGACCTTACGGGAGGCGTGCTCTTATTAGGAACAA
GACCAACCCGGGTCCGCCCGGCTCCGTTGGTGAACTCTGGATAACCTGGCCGATCGCACG
GTCTCTGCACCGGCGACGGATCCTTCGAATGTCTGCCCTATCAACTTTCGATGGTACGTT
ATGCGCCTACCATGGTCGTAACGGGTAACGGAGAATCAGGGTTCGATTCCGGAGAGGGAG
CTTGAGAAACGGCTACCACATCC
>HOIR5KG01A8MRY__(reversed) rank=0003519 x=391.0 y=956.0 length=448
CAAAGATTAAGCCATGCATGTCTAAGTACACGCCTTAACACGGCTAAACTGCGAATGGCT
CATTAAATCAGTTATGGTTCCTTAGATCGTACAATCCTACTTGGATAACTGTGGCAATTC
TAGAGCTAATACATGCAACACAGCTCCGACCTCACGGGAAGAGCGCTTTTGTTAGCCCAA
AACCAACGCGTCGCCTTCGGGCGGCGCTCACTGTGGTGACTCTGGACAACTTTGTGCCGA
TCGCACGGCCCTAGCGCCGGCGACGTATCTTTCAAGTGTCTGCCCTATCAACTTTCGATG
GTACGTGCTATGCCTACCATGGTGATAACGGGTAACGGGGAATCAGGGTTCGATTCCGGA
GAGGGAGCATGAGATACGGCTACCACATCC
>HOIR5KG01ASTYJ__(reversed) rank=0003545 x=211.0 y=1049.5 length=442
CAAAGATTAAGCCATGCATGTCCAAGTACAAGCTTTCAAAAGCGAAACTGCGGATGGCTC
ATTAAATCAGTTATGGTTCCTTGGAGCGCATCCCCTTACATGGATAACTGTGGTAATTCT
AGAGCTAATACATGCAATCAAGCGCCGACCTTACGGGAGGCGTGCTCTTATTAGGAACAA
GACCAACCCGGGTCCGCCCGGCTCCGTTGGTGAACTCTGGATAACCTGGCCGATCGCACG
GTCTCTGCACCGGCGACGGATCCTTCGAATGTCTGCCCTATCAACTTTCGATGGTACGTT
ATGCGCCTACCATGGTCGTAACGGGTAACGGAGAATCAGGGTTCGATTCCGGAGAGGGAG
CTTGAGAAACGGCTACCACATCC
>HOIR5KG01AFROZ__(reversed) rank=0003547 x=62.0 y=1889.5 length=444
CAAAGATTAAGCCATGCATGTCTAAGTACATACTTTTACATGGTGAAACCGCGAATGGCT
CATTAAATCAGTTATGGTTCCTTAGATCGTACAATCCTACTTGGATAACTGTGGTAATTC
TAGAGCTAATACATGAAACTGACGCTCCGACCCTCTGGGAAAGAGCGCGTTTATTAGAAC
AAGACCAGTCGGGGTTCTGCCCCGTACGATTGGTGATACTGGATAACTTTGTGCAGATCG
CACGGCCTCGCGCCGGCGACGTATCTTTCAAATGTCTGCCCTATCAACTGTCGATGGTAC
GTGATATGCCTACCATGGTTGTAACGGGTAACGGGGAATCAGGGTTCGATTCCGGAGAGG
GAGCATGAGAAACGGCTACCACATCC
>HOIR5KG01A7OTE__(reversed) rank=0003562 x=380.0 y=2000.0 length=441
CAAAGATTAAGCCATGCATGTCCAAGTACAAGCTTTCAAAAGCGAAACTGCGGATGGCTC
ATTAAATCAGTTATGGTTCCTTGGAGCGCATCCCCTTACATGGATAACTGTGGTAATTCT
AGAGCTAATACATGCAATCAAGCGCCGACCTTACGGGAGGCGTGCTCTTATTAGGAACAA
GACCAACCCGGGTCCGCCCGGCTCCGTTGGTGAACTCTGGATAACCTGGCCGATCGCACG
GTCTCTGCACCGGCGACGGATCCTTCGAATGTCTGCCCTATCAACTTTCGATGGTACGTT
ATGCGCCTACCATGGTCGTAACGGGTAACGGAGAATCAGGGTTCGATTCCGGAGAGGGAG
CTTGAGAAACGGCTACCACATCC
>HOIR5KG01AMQ75__(reversed) rank=0003578 x=142.0 y=195.0 length=448
CAAAGATTAAGCCATGCATGTCTAAGTACACGCCTTAACACGGCTAAACTGCGAATGGCT
CATTAAATCAGTTATGGTTCCTTAGATCGTACAATCCTACTTGGATAACTGTGGCAATTC
TAGAGCTAATACATGCAACACAGCTCCGACCTCACGGGAAGAGCGCTTTTGTTAGCCCAA
AACCAACGCGTCGCCTTCGGGCGGCGCTCACTGTGGTGACTCTGGACAACTTTGTGCCGA
TCGCACGGCCCTAGCGCCGGCGACGTATCTTTCAAGTGTCTGCCCTATCAACTTTCGATG
GTACGTGCTATGCCTACCATGGTGATAACGGGTAACGGGGAATCAGGGTTCGATTCCGGA
GAGGGAGCATGAGATACGGCTACCACATCC
>HOIR5KG01A5DAF__(reversed) rank=0003583 x=354.0 y=245.5 length=441
CAAAGATTAAGCCATGCATGTCCAAGTACAAGCTTTCAAAAGCGAAACTGCGGATGGCTC
ATTAAATCAGTTATGGTTCCTTGGAGCGCATCCCCTTACATGGATAACTGTGGTAATTCT
AGAGCTAATACATGCAATCAAGCGCCGACCTTACGGGAGGCGTGCTCTTATTAGGAACAA
GACCAACCCGGGTCCGCCCGGCTCCGTTGGTGAACTCTGGATAACCTGGCCGATCGCACG
GTCTCTGCACCGGCGACGGATCCTTCGAATGTCTGCCCTATCAACTTTCGATGGTACGTT
ATGCGCCTACCATGGTCGTAACGGGTAACGGAGAATCAGGGTTCGATTCCGGAGAGGGAG
CTTGAGAAACGGCTACCACATCC
>HOIR5KG01APZ9Y__(reversed) rank=0003593 x=179.5 y=340.0 length=444
CAAAGATTAAGCCATGCATGTCTAAGTACATACTTTTACATGGTGAAACCGCGAATGGCT
CATTAAATCAGTTATGGTTCCTTAGATCGTACAATCCTACTTGGATAACTGTGGTAATTC
TAGAGCTAATACATGAAACTGACGCTCCGACCCTCTGGGAAAGAGCGCGTTTATTAGAAC
AAGACCAGTCGGGGTTCTGCCCCGTACGATTGGTGATACTGGATAACTTTGTGCAGATCG
CACGGCCTCGCGCCGGCGACGTATCTTTCAAATGTCTGCCCTATCAACTGTCGATGGTAC
GTGATATGCCTACCATGGTTGTAACGGGTAACGGGGAATCAGGGTTCGATTCCGGAGAGG
GAGCATGAGAAACGGCTACCACATCC
>HOIR5KG01A5NMS__(reversed) rank=0003594 x=357.0 y=1362.5 length=444
CAAAGATTAAGCCATGCATGTCTAAGTACATACTTTTACATGGTGAAACCGCGAATGGCT
CATTAAATCAGTTATGGTTCCTTAGATCGTACAATCCTACTTGGATAACTGTGGTAATTC
TAGAGCTAATACATGAAACTGACGCTCCGACCCTCTGGGAAAGAGCGCGTTTATTAGAAC
AAGACCAGTCGGGGTTCTGCCCCGTACGATTGGTGATACTGGATAACTTTGTGCAGATCG
CACGGCCTCGCGCCGGCGACGTATCTTTCAAATGTCTGCCCTATCAACTGTCGATGGTAC
GTGATATGCCTACCATGGTTGTAACGGGTAACGGGGAATCAGGGTTCGATTCCGGAGAGG
GAGCATGAGAAACGGCTACCACATCC
>HOIR5KG01BFBBG__(reversed) rank=0003607 x=467.5 y=1402.0 length=441
CAAAGATTAAGCCATGCATGTCCAAGTACAAGCTTTCAAAAGCGAAACTGCGGATGGCTC
ATTAAATCAGTTATGGTTCCTTGGAGCGCATCCCCTTACATGGATAACTGTGGTAATTCT
AGAGCTAATACATGCAATCAAGCGCCGACCTTACGGGAGGCGTGCTCTTATTAGGAACAG
GACCAACCCGGGTCCGCCCGGCTCCGTTGGTGAACTCTGGATAACCTGGCCGATCGCACG
GTCTCTGCACCGGCGACGGATCCTTCGAATGTCTGCCCTATCAACTTTCGATGGTACGTT
ATGCGCCTACCATGGTCGTAACGGGTAACGGAGAATCAGGGTTCGATTCCGGAGAGGGAG
CTTGAGAAACGGCTACCACATCC
>HOIR5KG01AE2AT__(reversed) rank=0003611 x=54.0 y=1747.0 length=441
CAAAGATTAAGCCATGCATGTCCAAGTACAAGCTTTCAAAAGCGAAACTGCGGATGGCTC
ATTAAATCAGTTATGGTTCCTTGGAGCGCATCCCCTTACATGGATAACTGTGGTAATTCT
AGAGCTAATACATGCAATCAAGCGCCGACCTTACGGGAGGCGTGCTCTTATTAGGAACAA
GACCAACCCGGGTCCGCCCGGCTCCGTTGGTGAACTCTGGATAACCTGGCCGATCGCACG
GTCTCTGCACCGGCGACGGATCCTTCGAATGTCTGCCCTATCAACTTTCGATGGTACGTT
ATGCGCCTACCATGGTCGTAACGGGTAACGGAGAATCAGGGTTCGATTCCGGAGAGGGAG
CTTGAGAAACGGCTACCACATCC
>HOIR5KG01BTP2N__(reversed) rank=0003617 x=631.0 y=1965.0 length=444
CAAAGATTAAGCCATGCATGTCTAAGTACATACTTTTACATGGTGAAACCGCGAATGGCT
CATTAAATCAGTTATGGTTCCTTAGATCGTACAATCCTACTTGGATAACTGTGGTAATTC
TAGAGCTAATACATGAAACTGACGCTCCGACCCTCTGGGAAAGAGCGCGTTTATTAGAAC
AAGACCAGTCGGGGTTCTGCCCCGTACGATTGGTGATACTGGATAACTTTGTGCAGATCG
CACGGCCTCGCGCCGGCGACGTATCTTTCAAATGTCTGCCCTATCAACTGTCGATGGTAC
GTGATATGCCTACCATGGTTGTAACGGGTAACGGGGAATCAGGGTTCGATTCCGGAGAGG
GAGCATGAGAAACGGCTACCACATCC
>HOIR5KG01BLJ7D__(reversed) rank=0003633 x=538.0 y=2039.0 length=444
CAAAGATTAAGCCATGCATGTCTAAGTACATACTTTTACATGGTGAAACCGCGAATGGCT
CATTAAATCAGTTATGGTTCCTTAGATCGTACAATCCTACTTGGATAACTGTGGTAATTC
TAGAGCTAATACATGAAACTGACGCTCCGACCCTTTGGGAAAGAGCGCGTTTATTAGAAC
AAGACCAGTCGGGGTTCTGCCCCGTACGATTGGTGATACTGGATAACTTTGTGCAGATCG
CACGGCCTCGCGCCGGCGACGTATCTTTCAAATGTCTGCCCTATCAACTGTCGATGGTAC
GTGATATGCCTACCATGGTTGTAACGGGTAACGGGGAATCAGGGTTCGATTCCGGAGAGG
GAGCATGAGAAACGGCTACCACATCC
>HOIR5KG01ATPBT__(reversed) rank=0003639 x=221.0 y=743.0 length=444
CAAAGATTAAGCCATGCATGTCTAAGTACATACTTTTACATGGTGAAACCGCGAATGGCT
CATTAAATCAGTTATGGTTCCTTAGATCGTACAATCCTACTTGGATAACTGTGGTAATTC
TAGAGCTAATACATGAAACTGACGCTCCGACCCTCTGGGAAAGAGCGCGTTTATTAGAAC
AAGACCAGTCGGGGTTCTGCCCCGTACGATTGGTGATACTGGATAACTTTGTGCAGATCG
CACGGCCTCGCGCCGGCGACGTATCTTTCAAATGTCTGCCCTATCAACTGTCGATGGTAC
GTGATATGCCTACCATGGTTGTAACGGGTAACGGGGAATCAGGGTTCGATTCCGGAGAGG
GAGCATGAGAAACGGCTACCACATCC
>HOIR5KG01A2DR0__(reversed) rank=0003647 x=320.0 y=174.0 length=441
CAAAGATTAAGCCATGCATGTCCAAGTACAAGCTTTCAAAAGCGAAACTGCGGATGGCTC
ATTAAATCAGTTATGGTTCCTTGGAGCGCATCCCCTTACATGGATAACTGTGGTAATTCT
AGAGCTAATACATGCAATCAAGCGCCGACCTTACGGGAGGCGTGCTCTTATTAGGAACAA
GACCAACCCGGGTCCGCCCGGCTCCGTTGGTGAACTCTGGATAACCTGGCCGATCGCACG
GTCTCTGCACCGGCGACGGATCCTTCGAATGTCTGCCCTATCAACTTTCGATGGTACGTT
ATGCGCCTACCATGGTCGTAACGGGTAACGGAGAATCAGGGTTCGATTCCGGAGAGGGAG
CTTGAGAAACGGCTACCACATCC
>HOIR5KG01AO81Q__(reversed) rank=0003653 x=170.0 y=1916.5 length=441
CAAAGATTAAGCCATGCATGTCCAAGTACAAGCTTTCAAAAGCGAAACTGCGGATGGCTC
ATTAAATCAGTTATGGTTCCTTGGAGCGCATCCCCTTACATGGATAACTGTGGTAATTCT
AGAGCTAATACATGCAATCAAGCGCCGACCTTACGGGAGGCGTGCTCTTATTAGGAACAA
GACCAACCCGGGTCCGCCCGGCTCCGTTGGTGAACTCTGGATAACCTGGCCGATCGCACG
GTCTCTGCACCGGCGACGGATCCTTCGAATGTCTGCCCTATCAACTTTCGATGGTACGTT
ATGCGCCTACCATGGTCGTAACGGGTAACGGAGAATCAGGGTTCGATTCCGGAGAGGGAG
CTTGAGAAACGGCTACCACATCC
>HOIR5KG01AJFNQ__(reversed) rank=0003656 x=104.0 y=884.0 length=441
CAAAGATTAAGCCATGCATGTCCAAGTACAAGCTTTCAAAAGCGAAACTGCGGATGGCTC
ATTAAATCAGTTATGGTTCCTTGGAGCGCATCCCCTTACATGGATAACTGTGGTAATTCT
AGAGCTAATACATGCAATCAAGCGCCGACCTTACGGGAGGCGTGCTCTTATTAGGAACAA
GACCAACCCGGGTCCGCCCGGCTCCGTTGGTGAACTCTGGATAACCTGGCCGATCGCACG
GTCTCTGCACCGGCGACGGATCCTTCGAATGTCTGCCCTATCAACTTTCGATGGTACGTT
ATGCGCCTACCATGGTCGTAACGGGTAACGGAGAATCAGGGTTCGATTCCGGAGAGGGAG
CTTGAGAAACGGCTACCACATCC
>HOIR5KG01A4YR0__(reversed) rank=0003660 x=349.5 y=1918.5 length=444
CAAAGATTAAGCCATGCATGTCTAAGTACATACTTTTACATGGTGAAACCGCGAATGGCT
CATTAAATCAGTTATGGTTCCTTAGATCGTACAATCCTACTTGGATAACTGTGGTAATTC
TAGAGCTAATACATGAAACTGACGCTCCGACCCTCTGGGAAAGAGCGCGTTTATTAGAAC
AAGACCAGTCGGGGTTCTGCCCCGTACGATTGGTGATACTGGATAACTTTGTGCAGATCG
CACGGCCTCGCGCCGGCGACGTATCTTTCAAATGTCTGCCCTATCAACTGTCGATGGTAC
GTGATATGCCTACCATGGTTGTAACGGGTAACGGGGAATCAGGGTTCGATTCCGGAGAGG
GAGCATGAGAAACGGCTACCACATCC
>HOIR5KG01AEPR2__(reversed) rank=0003677 x=50.0 y=1904.0 length=441
CAAAGATTAAGCCATGCATGTCCAAGTACAAGCTTTCAAAAGCGAAACTGCGGATGGCTC
ATTAAATCAGTTATGGTTCCTTGGAGCGCATCCCCTTACATGGATAACTGTGGTAATTCT
AGAGCTAATACATGCAATCAAGCGCCGACCTTACGGGAGGCGTGCTCTTATTAGGAACAA
GACCAACCCGGGTCCGCCCGGCTCCGTTGGTGAACTCTGGATAACCTGGCCGATCGCACG
GTCTCTGCACCGGCGACGGATCCTTCGAATGTCTGCCCTATCAACTTTCGATGGTACGTT
ATGCGCCTACCATGGTCGTAACGGGTAACGGAGAATCAGGGTTCGATTCCGGAGAGGGAG
CTTGAGAAACGGCTACCACATCC
>HOIR5KG01AIQ1Z__(reversed) rank=0003679 x=96.0 y=1765.5 length=444
CAAAGATTAAGCCATGCATGTCTAAGTACATACTTTTACATGGTGAAACCGCGAATGGCT
CATTAAATCAGTTATGGTTCCTTAGATCGTACAATCCTACTTGGATAACTGTGGTAATTC
TAGAGCTAATACATGAAACTGACGCTCCGACCCTCTGGGAAAGAGCGCGTTTATTAGAAC
AAGACCAGTCGGGGTTCTGCCCCGTACGATTGGTGATACTGGATAACTTTGTGCAGATCG
CACGGCCTCGCGCCGGCGACGTATCTTTCAAATGTCTGCCCTATCAACTGTCGATGGTAC
GTGATATGCCTACCATGGTTGTAACGGGTAACGGGGAATCAGGGTTCGATTCCGGAGAGG
GAGCATGAGAAACGGCTACCACATCC
>HOIR5KG01A7YBI__(reversed) rank=0003707 x=383.0 y=2028.0 length=443
CAAAGATTAAGCCATGCATGTCTAAGTACATACCTTAACACGGTGAAACTGCGAATGGCT
CATTAAATCATATGTTATTTCTTAGATCGTACAATCCTACTTGGATAACTGTGGTAATTC
TAGAGCTAATACATGCATCAAAGCTCCGACCTCCGGGGAAGAGCGCTTTTATTAGACCAA
AACCAATCGTCCTCTCGGGGGCGTCCCGTTGGTGACTCTGAATAACTTTAAGCTGATCGC
ATGGCCTCGTGCCGGCGACGTATCTTTCAAGTGTATGCCCTATCAATTGTCGAAGGTAAG
TGACTTGCTTACCTTGATGATAACGGGTAGCGGGGAATCAGGGTTCGATTCCGGAGAGGG
AGCATGAGAAACGGCTACCACATCC
>HOIR5KG01AANA7__(reversed) rank=0003713 x=4.5 y=497.5 length=444
CAAAGATTAAGCCATGCATGTCTAAGTACATACTTTTACATGGTGAAACCGCGAATGGCT
CATTAAATCAGTTATGGTTCCTTAGATCGTACAATCCTACTTGGATAACTGTGGTAATTC
TAGAGCTAATACATGAAACTGACGCTCCGACCCTCTGGGAAAGAGCGCGTTTATTAGAAC
AAGACCAGTCGGGGTTCTGCCCCGTACGATTGGTGATACTGGATAACTTTGTGCAGATCG
CACGGCCTCGCGCCGGCGACGTATCTTTCAAATGTCTGCCCTATCAACTGTCGATGGTAC
GTGATATGCCTACCATGGTTGTAACGGGTAACGGGGAATCAGGGTTCGATTCCGGAGAGG
GAGCATGAGAAACGGCTACCACATCC
>HOIR5KG01ANAG6__(reversed) rank=0003726 x=148.0 y=568.0 length=445
CAAAGATTAAGCCATGCATGTCTAAGTACATACTTTTACATGGTGAAACCGCGAATGGCT
CATTAAATCAGTTATGGTTCCTTAGATCGTACAATCCTACTTGGATAACTGTGGTAATTC
TAGAGCTAATACATGAAAAAGGTCTCCGACCTGACGGAAAGAGAGCGTTTATTACAACAA
GACCAGTCGGGGTCGCAAGGCCCCGTCATATTGGTGAAACTGAATAACTTTGTGCAGATC
GCACGGCCTCGCGCCGGCGACAAATCTTTCAAATGTCTGCCCTATCAACTGACGATGGTA
CGTGATATGCCTACCATGGTTGTAACGGGTAACGGAGAATCAGGGTTCGATTCCGGAGAG
GGAGCATGAGAAACGGCTACCACATCC
>HOIR5KG01AJH6E__(reversed) rank=0003737 x=105.0 y=52.5 length=441
CAAAGATTAAGCCATGCAAGTCTAAGTACGAGCTCTCGTACAGTGAAACTGCGAATGGCT
CATTAAATCAGTTATGGTTCATTTGATCGTACAGTTTACTTGGATAACTGTGGTAATTCT
AGAGCTAATACATGCGAGAAGCGCCGACCTCGCGGGAGGCGTGCATTTATCAGACCAAAA
ACCGGCCGCGTCTTCGGGCGCGTTCGCCTTGGTGACTCTGGATAACTTTGCGGATCGCAC
GGTCTAGCACCGGCGACGGATCATTCAAGTGTCTGCCCTATCAACTTTCGTCGGTACGGT
ATTTGCCTACCGAGGTTCTTACGGGTGACGGGGAATCAGGGTTCGATTCCGGAGAGGGAG
CCTGAGAAACGGCTACCACATCC
>HOIR5KG01AQMMN__(reversed) rank=0003748 x=186.0 y=637.0 length=441
CAAAGATTAAGCCATGCATGTCCAAGTACAAGCTTTCAAAAGCGAAACTGCGGATGGCTC
ATTAAATCAGTTATGGTTCCTTGGAGCGCATCCCCTTACATGGATAACTGTGGTAATTCT
AGAGCTAATACATGCAATCAAGCGCCGACCTTACGGGAGGCGTGCTCTTATTAGGAACAA
GACCAACCCGGGTCCGCCCGGCTCCGTTGGTGAACTCTGGATAACCTGGCCGATCGCACG
GTCTCTGCACCGGCGACGGATCCTTCGAATGTCTGCCCTATCAACTTTCGATGGTACGTT
ATGCGCCTACCATGGTCGTAACGGGTAACGGAGAATCAGGGTTCGATTCCGGAGAGGGAG
CTTGAGAAACGGCTACCACATCC
>HOIR5KG01BNEHO__(reversed) rank=0003750 x=559.0 y=1930.0 length=441
CAAAGATTAAGCCATGCATGTCCAAGTACAAGCTTTCAAAAGCGAAACTGCGGATGGCTC
ATTAAATCAGTTATGGTTCCTTGGAGCGCATCCCCTTACATGGATAACTGTGGTAATTCT
AGAGCTAATACATGCAATCAAGCGCCGACCTTACGGGAGGCGTGCTCTTATTAGGAACAA
GACCAACCCGGGTCCGCCCGGCTCCGTTGGTGAACTCTGGATAACCTGGCCGATCGCACG
GTCTCTGCACCGGCGACGGATCCTTCGAATGTCTGCCCTATCAACTTTCGATGGTACGTT
ATGCGCCTACCATGGTCGTAACGGGTAACGGAGAATCAGGGTTCGATTCCGGAGAGGGAG
CTTGAGAAACGGCTACCACATCC
>HOIR5KG01A3TOD__(reversed) rank=0003751 x=336.0 y=1899.0 length=444
CAAAGATTAAGCCATGCATGTCTAAGTACATACTTTTACATGGTGAAACCGCGAATGGCT
CATTAAATCAGTTATGGTTCCTTAGATCGTACAATCCTACTTGGATAACTGTGGTAATTC
TAGAGCTAATACATGAAACTGACGCTCCGACCCTCTGGGAAAGAGCGCGTTTATTAGAAC
AAGACCAGTCGGGGTTCTGCCCCGTACGATTGGTGATACTGGATAACTTTGTGCAGATCG
CACGGCCTCGCGCCGGCGACGTATCTTTCAAATGTCTGCCCTATCAACTGTCGATGGTAC
GTGATATGCCTACCATGGTTGTAACGGGTAACGGGGAATCAGGGTTCGATTCCGGAGAGG
GAGCATGAGAAACGGCTACCACATCC
>HOIR5KG01AHSB0__(reversed) rank=0003753 x=85.0 y=1822.0 length=444
CAAAGATTAAGCCATGCATGTCTAAGTACATACTTTTACATGGTGAAACCGCGAATGGCT
CATTAAATCAGTTATGGTTCCTTAGATCGTACAATCCTACTTGGATAACTGTGGTAATTC
TAGAGCTAATACATGAAACTGACGCTCCGACCCTCTGGGAAAGAGCGCGTTTATTAGAAC
AAGACCAGTCGGGGTTCTGCCCCGTACGATTGGTGATACTGGATAACTTTGTGCAGATCG
CACGGCCTCGCGCCGGCGACGTATCTTTCAAATGTCTGCCCTATCAACTGTCGATGGTAC
GTGATATGCCTACCATGGTTGTAACGGGTAACGGGGAATCAGGGTTCGATTCCGGAGAGG
GAGCATGAGAAACGGCTACCACATCC
>HOIR5KG01AVAU9__(reversed) rank=0003759 x=239.0 y=1587.0 length=441
CAAAGATTAAGCCATGCATGTCCAAGTACAAGCTTTCAAAAGCGAAACTGCGGATGGCTC
ATTAAATCAGTTATGGTTCCTTGGAGCGCATCCCCTTACATGGATAACTGTGGTAATTCT
AGAGCTAATACATGCAATCAAGCGCCGACCTTACGGGAGGCGTGCTCTTATTAGGAACAA
GACCAACCCGGGTCCGCCCGGCTCCGTTGGTGAACTCTGGATAACCTGGCCGATCGCACG
GTCTCTGCACCGGCGACGGATCCTTCGAATGTCTGCCCTATCAACTTTCGATGGTACGTT
ATGCGCCTACCATGGTCGTAACGGGTAACGGAGAATCAGGGTTCGATTCCGGAGAGGGAG
CTTGAGAAACGGCTACCACATCC
>HOIR5KG01ADTE7__(reversed) rank=0003765 x=40.0 y=929.0 length=441
CAAAGATTAAGCCATGCATGTCCAAGTACAAGCTTTCAAAAGCGAAACTGCGGATGGCTC
ATTAAATCAGTTATGGTTCCTTGGAGCGCATCCCCTTACATGGATAACTGTGGTAATTCT
AGAGCTAATACATGCAATCAAGCGCCGACCTTACGGGAGGCGTGCTCTTATTAGGAACAA
GACCAACCCGGGTCCGCCCGGCTCCGTTGGTGAACTCTGGATAACCTGGCCGATCGCACG
GTCTCTGCACCGGCGACGGATCCTTCGAATGTCTGCCCTATCAACTTTCGATGGTACGTT
ATGCGCCTACCATGGTCGTAACGGGTAACGGAGAATCAGGGTTCGATTCCGGAGAGGGAG
CTTGAGAAACGGCTACCACATCC
>HOIR5KG01A55N7__(reversed) rank=0003790 x=363.0 y=165.0 length=445
CAAAGATTAAGCCATGCATGTCTAAGTACATACTTTTACATGGTGAAACCGCGAATGGCT
CATTAAATCAGTTATGGTTCCTTAGATCGTACAATCCTACTTGGATAACTGTGGTAATTC
TAGAGCTAATACATGAAAAAGGTCTCCGACCTGACGGAAAGAGAGCGTTTATTACAACAA
GACCAGTCGGGGTCGCAAGGCCCCGTCATATTGGTGAAACTGAATAACTTTGTGCAGATC
GCACGGCCTCGCGCCGGCGACAAATCTTTCAAATGTCTGCCCTATCAACTGACGATGGTA
CGTGATATGCCTACCATGGTTGTAACGGGTAACGGAGAATCAGGGTTCGATTCCGGAGAG
GGAGCATGAGAAACGGCTACCACATCC
>HOIR5KG01AB5PF__(reversed) rank=0003815 x=21.0 y=1361.0 length=441
CAAAGATTAAGCCATGCATGTCTAAGTACATACTTTTACATGGTGAAACCGCGAATGGCT
CATTAAATCAGTTATGGTTCCTTAGATCGTACAATCCTACTTGGATAACTGTGGTAATTC
TAGAGCTAATACATGAAACTGACGCTCCGACCCTCTGGGAAAGAGCGCGTTTATTAGAAC
AAGACCAGTCGGGGTTCTGCCCCGTACGATTGGTGATACTGGATAACTTTGTGCAGATCG
CACGGCCTCGCGCCGGCGACGTATCTTTCAAATGTCTGCCCTATCAACTGTCGATGGTAC
GTGATATGCCTACCATGGTTGTAACGGGTAACGGGGAATCAGGGTTCGATTCCGGAGAGG
GAGCATGAGAACGGCTACCACATC
>HOIR5KG01A39I3__(reversed) rank=0003829 x=341.5 y=1965.0 length=448
CAAAGATTAAGCCATGCATGTCTAAGTACACGCCTTAACACGGCTAAACTGCGAATGGCT
CATTAAATCAGTTATGGTTCCTTAGATCGTACAATCCTACTTGGATAACTGTGGCAATTC
TAGAGCTAATACATGCAACACAGCTCCGACCTCACGGGAAGAGCGCTTTTGTTAGCCCAA
AACCAACGCGTCGCCTTCGGGCGGCGCTCACTGTGGTGACTCTGGACAACTTTGTGCCGA
TCGCACGGCCCTAGCGCCGGCGACGTATCTTTCAAGTGTCTGCCCTATCAACTTTCGATG
GTACGTGCTATGCCTACCATGGTGATAACGGGTAACGGGGAATCAGGGTTCGATTCCGGA
GAGGGAGCATGAGATACGGCTACCACATCC
>HOIR5KG01BIWFU__(reversed) rank=0003839 x=508.0 y=808.0 length=444
CAAAGATTAAGCCATGCATGTCTAAGTACATACTTTTACATGGTGAAACCGCGAATGGCT
CATTAAATCAGTTATGGTTCCTTAGATCGTACAATCCTACTTGGATAACTGTGGTAATTC
TAGAGCTAATACATGAAACTGACGCTCCGACCCTCTGGGAAAGAGCGCGTTTATTAGAAC
AAGACCAGTCGGGGTTCTGCCCCGTACGATTGGTGATACTGGATAACTTTGTGCAGATCG
CACGGCCTCGCGCCGGCGACGTATCTTTCAAATGTCTGCCCTATCAACTGTCGATGGTAC
GTGATATGCCTACCATGGTTGTAACGGGTAACGGGGAATCAGGGTTCGATTCCGGAGAGG
GAGCATGAGAAACGGCTACCACATCC
>HOIR5KG01B2QR9__(reversed) rank=0003845 x=734.5 y=903.0 length=441
CAAAGATTAAGCCATGCATGTCTAAGTACATACTTTTACATGGTGAAACCGCGAATGGCT
CATTAAATCAGTTATGGTTCCTTAGATCGTACAATCCTACTTGGATAACTGTGGTAATTC
TAGAGCTAATACATGAAACTGACGCTCCGACCCTCTGGGAAAGAGCGCGTTTATTAGAAC
AAGACCAGTCGGGGTTCTGCCCCGTACGATTGGTGATACTGGATAACTTTGTGCAGATCG
CACGGCCTCGCGCCGGCGACGTATCTTTCAAATGTCTGCCCTATCAACTGTCGATGGTAC
GTGATATGCCTACCATGGTTGTAACGGTACGGGAATCAGGGTTCGATTCCGGAGAGGGAG
CATGAGAAACGGCTACCACATCC
>HOIR5KG01AANXH__(reversed) rank=0003846 x=4.0 y=1299.5 length=441
CAAAGATTAAGCCATGCATGTCCAAGTACAAGCTTTCAAAAGCGAAACTGCGGATGGCTC
ATTAAATCAGTTATGGTTCCTTGGAGCGCATCCCCTTACATGGATAACTGTGGTAATTCT
AGAGCTAATACATGCAATCAAGCGCCGACCTTACGGGAGGCGTGCTCTTATTAGGAACAA
GACCAACCCGGGTCCGCCCGGCTCCGTTGGTGAACTCTGGATAACCTGGCCGATCGCACG
GTCTCTGCACCGGCGACGGATCCTTCGAATGTCTGCCCTATCAACTTTCGATGGTACGTT
ATGCGCCTACCATGGTCGTAACGGGTAACGGAGAATCAGGGTTCGATTCCGGAGAGGGAG
CTTGAGAAACGGCTACCACATCC
>HOIR5KG01BLLV8__(reversed) rank=0003866 x=539.0 y=134.5 length=441
CAAAGATTAAGCCATGCATGTCCAAGTACAAGCTTTCAAAAGCGAAACTGCGGATGGCTC
ATTAAATCAGTTATGGTTCCTTGGAGCGCATCCCCTTACATGGATAACTGTGGTAATTCT
AGAGCTAATACATGCAATCAAGCGCCGACCTTACGGGAGGCGTGCTCTTATTAGGAACAA
GACCAACCCGGGTCCGCCCGGCTCCGTTGGTGAACTCTGGATAACCTGGCCGATCGCACG
GTCTCTGCACCGGCGACGGATCCTTCGAATGTCTGCCCTATCAACTTTCGATGGTACGTT
ATGCGCCTACCATGGTCGTAACGGGTAACGGAGAATCAGGGTTCGATTCCGGAGAGGGAG
CTTGAGAAACGGCTACCACATCC
>HOIR5KG01AT51L__(reversed) rank=0003868 x=226.0 y=1927.0 length=444
CAAAGATTAAGCCATGCATGTCTAAGTACATACTTTTACATGGTGAAACCGCGAATGGCT
CATTAAATCAGTTATGGTTCCTTAGATCGTACAATCCTACTTGGATAACTGTGGTAATTC
TAGAGCTAATACATGAAACTGACGCTCCGACCCTCTGGGAAAGAGCGCGTTTATTAGAAC
AAGACCAGTCGGGGTTCTGCCCCGTACGATTGGTGATACTGGATAACTTTGTGCAGATCG
CACGGCCTCGCGCCGGCGACGTATCTTTCAAATGTCTGCCCTATCAACTGTCGATGGTAC
GTGATATGCCTACCATGGTTGTAACGGGTAACGGGGAATCAGGGTTCGATTCCGGAGAGG
GAGCATGAGAAACGGCTACCACATCC
>HOIR5KG01AY16H__(reversed) rank=0003876 x=282.5 y=823.0 length=441
CAAAGATTAAGCCATGCATGTCCAAGTACAAGCTTTCAAAAGCGAAACTGCGGATGGCTC
ATTAAATCAGTTATGGTTCCTTGGAGCGCATCCCCTTACATGGATAACTGTGGTAATTCT
AGAGCTAATACATGCAATCAAGCGCCGACCTTACGGGAGGCGTGCTCTTATTAGGAACAA
GACCAACCCGGGTCCGCCCGGCTCCGTTGGTGAACTCTGGATAACCTGGCCGATCGCACG
GTCTCTGCACCGGCGACGGATCCTTCGAATGTCTGCCCTATCAACTTTCGATGGTACGTT
ATGCGCCTACCATGGTCGTAACGGGTAACGGAGAATCAGGGTTCGATTCCGGAGAGGGAG
CTTGAGAAACGGCTACCACATCC
>HOIR5KG01AA86U__(reversed) rank=0003879 x=11.5 y=180.0 length=444
CAAAGATTAAGCCATGCATGTCTAAGTACATACTTTTACATGGTGAAACCGCGAATGGCT
CATTAAATCAGTTATGGTTCCTTAGATCGTACAATCCTACTTGGATAACTGTGGTAATTC
TAGAGCTAATACATGAAACTGACGCTCCGACCCTCTGGGAAAGAGCGCGTTTATTAGAAC
AAGACCAGTCGGGGTTCTGCCCCGTACGATTGGTGATACTGGATAACTTTGTGCAGATCG
CACGGCCTCGCGCCGGCGACGTATCTTTCAAATGTCTGCCCTATCAACTGTCGATGGTAC
GTGATATGCCTACCATGGTTGTAACGGGTAACGGGGAATCAGGGTTCGATTCCGGAGAGG
GAGCATGAGAAACGGCTACCACATCC
>HOIR5KG01A9SB6__(reversed) rank=0003887 x=404.0 y=1572.5 length=441
CAAAGATTAAGCCATGCAAGTCTAAGTACGAGCTCTCGTACAGTGAAACTGCGAATGGCT
CATTAAATCAGTTATGGTTCATTTGATCGTACAGTTTACTTGGATAACTGTGGTAATTCT
AGAGCTAATACATGCGAGAAGCGCCGACCTCGCGGGAGGCGTGCATTTATCAGACCAAAA
ACCGGCCGCGTCTTCGGGCGCGTTCGCCTTGGTGACTCTGGATAACTTTGCGGATCGCAC
GGTCTAGCACCGGCGACGGATCATTCAAGTGTCTGCCCTATCAACTTTCGTCGGTACGGT
ATTTGCCTACCGAGGTTCTTACGGGTGACGGGGAATCAGGGTTCGATTCCGGAGAGGGAG
CCTGAGAAACGGCTACCACATCC
>HOIR5KG01AZUCC__(reversed) rank=0003890 x=291.5 y=458.0 length=441
CAAAGATTAAGCCATGCATGTCCAAGTACAAGCTTTCAAAAGCGAAACTGCGGATGGCTC
ATTAAATCAGTTATGGTTCCTTGGAGCGCATCCCCTTACATGGATAACTGTGGTAATTCT
AGAGCTAATACATGCAATCAAGCGCCGACCTTACGGGAGGCGTGCTCTTATTAGGAACAA
GACCAACCCGGGTCCGCCCGGCTCCGTTGGTGAACTCTGGATAACCTGGCCGATCGCACG
GTCTCTGCACCGGCGACGGATCCTTCGAATGTCTGCCCTATCAACTTTCGATGGTACGTT
ATGCGCCTACCATGGTCGTAACGGGTAACGGAGAATCAGGGTTCGATTCCGGAGAGGGAG
CTTGAGAAACGGCTACCACATCC
>HOIR5KG01ANGRQ__(reversed) rank=0003895 x=150.0 y=532.5 length=445
CAAAGATTAAGCCATGCATGTCTAAGTACATACTTTTACATGGTGAAACCGCGAATGGCT
CATTAAATCAGTTATGGTTCCTTAGATCGTACAATCCTACTTGGATAACTGTGGTAATTC
TAGAGCTAATACATGAAAAAGGTCTCCGACCTGACGGAAAGAGAGCGTTTATTACAACAA
GACCAGTCGGGGTCGCAAGGCCCCGTCATATTGGTGAAACTGAATAACTTTGTGCAGATC
GCACGGCCTCGCGCCGGCGACAAATCTTTCAAATGTCTGCCCTATCAACTGACGATGGTA
CGTGATATGCCTACCATGGTTGTAACGGGTAACGGAGAATCAGGGTTCGATTCCGGAGAG
GGAGCATGAGAAACGGCTACCACATCC
>HOIR5KG01ACNW4__(reversed) rank=0003917 x=27.0 y=390.5 length=440
CAAAGATTAAGCCATGCAAGTCTAAGTACGAGCTCTCGTACAGCGAAACTGCGAATGGCT
CATTAAATCAGTTATGGTTCATTTGATCGTATGGTTTACTTGGATAACTGTGGTAATTCT
AGAGCTAATACATGCAAACAGCGCCGACTTCGCGGGAGGCGTGCTTTTATCAGACCAAAA
ACCGACCGCGGCTCCGGCCGCGTTCGACTGGTGACTCTGGATAACCTGGCGGATCGCACG
GTCTAGCACCGGCGACGGATCATTCAAGTGTCTGCCCTATCAACTTTCGTCGGTACGGTA
TTCGCCTACCGAGGTTCTTACGGGTAACGGGGAATCAGGGTTCGATTCCGGAGAGGGAGC
CTGAGAAACGGCTACCACATCC
>HOIR5KG01AKRQ8__(reversed) rank=0003921 x=119.0 y=1778.0 length=441
CAAAGATTAAGCCATGCATGTCCAAGTACAAGCTTTCAAAAGCGAAACTGCGGATGGCTC
ATTAAATCAGTTATGGTTCCTTGGAGCGCATCCCCTTACATGGATAACTGTGGTAATTCT
AGAGCTAATACATGCAATCAAGCGCCGACCTTACGGGAGGCGTGCTCTTATTAGGAACAA
GACCAACCCGGGTCCGCCCGGCTCCGTTGGTGAACTCTGGATAACCTGGCCGATCGCACG
GTCTCTGCACCGGCGACGGATCCTTCGAATGTCTGCCCTATCAACTTTCGATGGTACGTT
ATGCGCCTACCATGGTCGTAACGGGTAACGGAGAATCAGGGTTCGATTCCGGAGAGGGAG
CTTGAGAAACGGCTACCACATCC
>HOIR5KG01A5921__(reversed) rank=0003937 x=364.5 y=1787.0 length=441
CAAAGATTAAGCCATGCATGTCCAAGTACAAGCTTTCAAAAGCGAAACTGCGGATGGCTC
ATTAAATCAGTTATGGTTCCTTGGAGCGCATCCCCTTACATGGATAACTGTGGTAATTCT
AGAGCTAATACATGCAATCAAGCGCCGACCTTACGGGAGGCGTGCTCTTATTAGGAACAA
GACCAACCCGGGTCCGCCCGGCTCCGTTGGTGAACTCTGGATAACCTGGCCGATCGCACG
GTCTCTGCACCGGCGACGGATCCTTCGAATGTCTGCCCTATCAACTTTCGATGGTACGTT
ATGCGCCTACCATGGTCGTAACGGGTAACGGAGAATCAGGGTTCGATTCCGGAGAGGGAG
CTTGAGAAACGGCTACCACATCC
>HOIR5KG01BOXZD__(reversed) rank=0003973 x=577.0 y=119.0 length=441
CAAAGATTAAGCCATGCATGTCCAAGTACAAGCTTTCAAAAGCGAAACTGCGGATGGCTC
ATTAAATCAGTTATGGTTCCTTGGAGCGCATCCCCTTACATGGATAACTGTGGTAATTCT
AGAGCTAATACATGCAATCAAGCGCCGACCTTACGGGAGGCGTGCTCTTATTAGGAACAA
GACCAACCCGGGTCCGCCCGGCTCCGTTGGTGAACTCTGGATAACCTGGCCGATCGCACG
GTCTCTGCACCGGCGACGGATCCTTCGAATGTCTGCCCTATCAACTTTCGATGGTACGTT
ATGCGCCTACCATGGTCGTAACGGGTAACGGAGAATCAGGGTTCGATTCCGGAGAGGGAG
CTTGAGAAACGGCTACCACATCC
>HOIR5KG01ADJ2J__(reversed) rank=0003976 x=37.0 y=1097.0 length=441
CAAAGATTAAGCCATGCATGTCCAAGTACAAGCTTTCAAAAGCGAAACTGCGGATGGCTC
ATTAAATCAGTTATGGTTCCTTGGAGCGCATCCCCTTACATGGATAACTGTGGTAATTCT
AGAGCTAATACATGCAATCAAGCGCCGACCTTACGGGAGGCGTGCTCTTATTAGGAACAA
GACCAACCCGGGTCCGCCCGGCTCCGTTGGTGAACTCTGGATAACCTGGCCGATCGCACG
GTCTCTGCACCGGCGACGGATCCTTCGAATGTCTGCCCTATCAACTTTCGATGGTACGTT
ATGCGCCTACCATGGTCGTAACGGGTAACGGAGAATCAGGGTTCGATTCCGGAGAGGGAG
CTTGAGAAACGGCTACCACATCC
>HOIR5KG01BLYNY__(reversed) rank=0003980 x=543.5 y=300.0 length=441
CAAAGATTAAGCCATGCATGTCCAAGTACAAGCTTTCAAAAGCGAAACTGCGGATGGCTC
ATTAAATCAGTTATGGTTCCTTGGAGCGCATCCCCTTACATGGATAACTGTGGTAATTCT
AGAGCTAATACATGCAATCAAGCGCCGACCTTACGGGAGGCGTGCTCTTATTAGGAACAA
GACCAACCCGGGTCCGCCCGGCTCCGTTGGTGAACTCTGGATAACCTGGCCGATCGCACG
GTCTCTGCACCGGCGACGGATCCTTCGAATGTCTGCCCTATCAACTTTCGATGGTACGTT
ATGCGCCTACCATGGTCGTAACGGGTAACGGAGAATCAGGGTTCGATTCCGGAGAGGGAG
CTTGAGAAACGGCTACCACATCC
>HOIR5KG01AHT4P__(reversed) rank=0003981 x=86.0 y=55.0 length=441
CAAAGATTAAGCCATGCAAGTCTAAGTACGAGCTCTCGTACAGTGAAACTGCGAATGGCT
CATTAAATCAGTTATGGTTCATTTGATCGTACAGTTTACTTGGATAACTGTGGTAATTCT
AGAGCTAATACATGCGAGAAGCGCCGACCTCGCGGGAGGCGTGCATTTATCAGACCAAAA
ACCGGCCGCGTCTTCGGGCGCGTTCGCCTTGGTGACTCTGGATAACTTTGCGGATCGCAC
GGTCTAGCACCGGCGACGGATCATTCAAGTGTCTGCCCTATCAACTTTCGTCGGTACGGT
ATTTGCCTACCGAGGTTCTTACGGGTGACGGGGAATCAGGGTTCGATTCCGGAGAGGGAG
CCTGAGAAACGGCTACCACATCC
>HOIR5KG01AW17D__(reversed) rank=0003995 x=259.0 y=1751.5 length=441
CAAAGATTAAGCCATGCATGTCCAAGTACAAGCTTTCAAAAGCGAAACTGCGGATGGCTC
ATTAAATCAGTTATGGTTCCTTGGAGCGCATCCCCTTACATGGATAACTGTGGTAATTCT
AGAGCTAATACATGCAATCAAGCGCCGACCTTACGGGAGGCGTGCTCTTATTAGGAACAA
GACCAACCCGGGTCCGCCCGGCTCCGTTGGTGAACTCTGGATAACCTGGCCGATCGCACG
GTCTCTGCACCGGCGACGGATCCTTCGAATGTCTGCCCTATCAACTTTCGATGGTACGTT
ATGCGCCTACCATGGTCGTAACGGGTAACGGAGAATCAGGGTTCGATTCCGGAGAGGGAG
CTTGAGAAACGGCTACCACATCC
>HOIR5KG01AYWG3__(reversed) rank=0003996 x=280.0 y=1621.0 length=441
CAAAGATTAAGCCATGCAAGTCTAAGTACGAGCTCTCGTACAGTGAAACTGCGAATGGCT
CATTAAATCAGTTATGGTTCATTTGATCGTACAGTTTACTTGGATAACTGTGGTAATTCT
AGAGCTAATACATGCGAGAAGCGCCGACCTCGCGGGAGGCGTGCATTTATCAGACCAAAA
ACCGGCCGCGTCTTCGGGCGCGTTCGCCTTGGTGACTCTGGATAACTTTGCGGATCGCAC
GGTCTAGCACCGGCGACGGATCATTCAAGTGTCTGCCCTATCAACTTTCGTCGGTACGGT
ATTTGCCTACCGAGGTTCTTACGGGTGACGGGGAATCAGGGTTCGATTCCGGAGAGGGAG
CCTGAGAAACGGCTACCACATCC
>HOIR5KG01AVPVP__(reversed) rank=0004002 x=244.0 y=563.0 length=441
CAAAGATTAAGCCATGCATGTCCAAGTACAAGCTTTCAAAAGCGAAACTGCGGATGGCTC
ATTAAATCAGTTATGGTTCCTTGGAGCGCATCCCCTTACATGGATAACTGTGGTAATTCT
AGAGCTAATACATGCAATCAAGCGCCGACCTTACGGGAGGCGTGCTCTTATTAGGAACAA
GACCAACCCGGGTCCGCCCGGCTCCGTTGGTGAACTCTGGATAACCTGGCCGATCGCACG
GTCTCTGCACCGGCGACGGATCCTTCGAATGTCTGCCCTATCAACTTTCGATGGTACGTT
ATGCGCCTACCATGGTCGTAACGGGTAACGGAGAATCAGGGTTCGATTCCGGAGAGGGAG
CTTGAGAAACGGCTACCACATCC
>HOIR5KG01A5SY9__(reversed) rank=0004007 x=359.0 y=99.0 length=441
CAAAGATTAAGCCATGCATGTCCAAGTACAAGCTTTCAAAAGCGAAACTGCGGATGGCTC
ATTAAATCAGTTATGGTTCCTTGGAGCGCATCCCCTTACATGGATAACTGTGGTAATTCT
AGAGCTAATACATGCAATCAAGCGCCGACCTTACGGGAGGCGTGCTCTTATTAGGAACAA
GACCAACCCGGGTCCGCCCGGCTCCGTTGGTGAACTCTGGATAACCTGGCCGATCGCACG
GTCTCTGCACCGGCGACGGATCCTTCGAATGTCTGCCCTATCAACTTTCGATGGTACGTT
ATGCGCCTACCATGGTCGTAACGGGTAACGGAGAATCAGGGTTCGATTCCGGAGAGGGAG
CTTGAGAAACGGCTACCACATCC
>HOIR5KG01BF6A5__(reversed) rank=0004010 x=477.0 y=607.0 length=441
CAAAGATTAAGCCATGCAAGTCTAAGTACGAGCTCTCGTACAGTGAAACTGCGAATGGCT
CATTAAATCAGTTATGGTTCATTTGATCGTACAGTTTACTTGGATAACTGTGGTAATTCT
AGAGCTAATACATGCGAGAAGCGCCGACCTCGCGGGAGGCGTGCATTTATCAGACCAAAA
ACCGGCCGCGTCTTCGGGCGCGTTCGCCTTGGTGACTCTGGATAACTTTGCGGATCGCAC
GGTCTAGCACCGGCGACGGATCATTCAAGTGTCTGCCCTATCAACTTTCGTCGGTACGGT
ATTTGCCTACCGAGGTTCTTACGGGTGACGGGGAATCAGGGTTCGATTCCGGAGAGGGAG
CCTGAGAAACGGCTACCACATCC
>HOIR5KG01BWOD5__(reversed) rank=0004020 x=665.0 y=491.0 length=450
CAAAGATTAAGCCATGCATGTCTAAGTACAAGCCCATATAAGGTGAAACCGCGAATGGCT
CATTAAATCAGCTATGATTCATTGGATCTGTACCCACACTTACTTGGATAACTGTGGTAA
TTCTAGAGCTAATACATGCACCATGTCTCTGACCGCAAGGGAAGAGCGCTTTTATTAGTT
CAAAACCGGTCGGGCCTCGGTCCGTCACCCCAACGTGTTGAATCTGAATAACTTGTCGCT
GAGCGCACGGTCTCTGCACCGGCGCCGCCTCTTTCAAGTGTCTGCCTTATCAGCTTTCGA
TTGTAGGCTATGCGCCTACAATGGCTATAACGGGTAACGGGGAATCAGGGTTCGATTCCG
GAGAGGGAGCCTGAGAAACGGCTACCACATCT
>HOIR5KG01BDKI9__(reversed) rank=0004028 x=447.0 y=1955.0 length=441
CAAAGATTAAGCCATGCATGTCCAAGTACAAGCTTTCAAAAGCGAAACTGCGGATGGCTC
ATTAAATCAGTTATGGTTCCTTGGAGCGCATCCCCTTACATGGATAACTGTGGTAATTCT
AGAGCTAATACATGCAATCAAGCGCCGACCTTACGGGAGGCGTGCTCTTATTAGGAACAA
GACCAACCCGGGTCCGCCCGGCTCCGTTGGTGAACTCTGGATAACCTGGCCGATCGCACG
GTCTCTGCACCGGCGACGGATCCTTCGAATGTCTGCCCTATCAACTTTCGATGGTACGTT
ATGCGCCTACCATGGTCGTAACGGGTAACGGAGAATCAGGGTTCGATTCCGGAGAGGGAG
CTTGAGAAACGGCTACCACATCC
>HOIR5KG01AMBBX__(reversed) rank=0004034 x=137.0 y=75.0 length=440
CAAAGATTAAGCCATGCAAGTCTAAGTACGAGCTCTCGTACAGCGAAACTGCGAATGGCT
CATTAAATCAGTTATGGTTCATTTGATCGTATGGTTTACTTGGATAACTGTGGTAATTCT
AGAGCTAATACATGCAAACAGCGCCGACTTCGCGGGACGCGTGCTTTTATCAGACCAAAA
ACCGACCGCGGCTCCGGCCGCGTTCGACTGGTGACTCTGGATAACCTGGCGGATCGCACG
GTCTAGCACCGGCGACGGATCATTCAAGTGTCTGCCCTATCAACTTTCGTCGGTACGGTA
TTCGCCTACCGAGGTTCTTACGGGTAACGGGGAATCAGGGTTCGATTCCGGAGAGGGAGC
CTGAGAAACGGCTACCACATCC
>HOIR5KG01AXWV2__(reversed) rank=0004036 x=269.0 y=560.5 length=441
CAAAGATTAAGCCATGCATGTCCAAGTACAAGCTTTCAAAAGCGAAACTGCGGATGGCTC
ATTAAATCAGTTATGGTTCCTTGGAGCGCATCCCCTTACATGGATAACTGTGGTAATTCT
AGAGCTAATACATGCAATCAAGCGCCGACCTTACGGGAGGCGTGCTCTTATTAGGAACAA
GACCAACCCGGGTCCGCCCGGCTCCGTTGGTGAACTCTGGATAACCTGGCCGATCGCACG
GTCTCTGCACCGGCGACGGATCCTTCGAATGTCTGCCCTATCAACTTTCGATGGTACGTT
ATGCGCCTACCATGGTCGTAACGGGTAACGGAGAATCAGGGTTCGATTCCGGAGAGGGAG
CTTGAGAAACGGCTACCACATCC
>HOIR5KG01AYFMT__(reversed) rank=0004037 x=275.5 y=275.5 length=441
CAAAGATTAAGCCATGCAAGTCTAAGTACGAGCTCTCGTACAGTGAAACTGCGAATGGCT
CATTAAATCAGTTATGGTTCATTTGATCGTACAGTTTACTTGGATAACTGTGGTAATTCT
AGAGCTAATACATGCGAGAAGCGCCGACCTCGCGGGAGGCGTGCATTTATCAGACCAAAA
ACCGGCCGCGTCTTCGGGCGCGTTCGCCTTGGTGACTCTGGATAACTTTGCGGATCGCAC
GGTCTAGCACCGGCGACGGATCATTCAAGTGTCTGCCCTATCAACTTTCGTCGGTACGGT
ATTTGCCTACCGAGGTTCTTACGGGTGACGGGGAATCAGGGTTCGATTCCGGAGAGGGAG
CCTGAGAAACGGCTACCACATCC
>HOIR5KG01A7QFR__(reversed) rank=0004044 x=381.0 y=5.0 length=441
CAAAGATTAAGCCATGCATGTCCAAGTACAAGCTTTCAAAAGCGAAACTGCGGATGGCTC
ATTAAATCAGTTATGGTTCCTTGGAGCGCATCCCCTTACATGGATAACTGTGGTAATTCT
AGAGCTAATACATGCAATCAAGCGCCGACCTTACGGGAGGCGTGCTCTTATTAGGAACAA
GACCAACCCGGGTCCGCCCGGCTCCGTTGGTGAACTCTGGATAACCTGGCCGATCGCACG
GTCTCTGCACCGGCGACGGATCCTTCGAATGTCTGCCCTATCAACTTTCGATGGTACGTT
ATGCGCCTACCATGGTCGTAACGGGTAACGGAGAATCAGGGTTCGATTCCGGAGAGGGAG
CTTGAGAAACGGCTACCACATCC
>HOIR5KG01AM1PM__(reversed) rank=0004047 x=145.0 y=1496.0 length=440
CAAAGATTAAGCCATGCAAGTCTAAGTACGAGCTCTCGTACAGCGAAACTGCGAATGGCT
CATTAAATCAGTTATGGTTCATTTGATCGTATGGTTTACTTGGATAACTGTGGTAATTCT
AGAGCTAATACATGCAAACAGCGCCGACTTCGCGGGAGGCGTGCTTTTATCAGACCAAAA
ACCGACCGCGGCTCCGGCCGCGTTCGACTGGTGACTCTGGATAACCTGGCGGATCGCACG
GTCTAGCACCGGCGACGGATCATTCAAGTGTCTGCCCTATCAACTTTCGTCGGTACGGTA
TTCGCCTACCGAGGTTCTTACGGGTAACGGGGAATCAGGGTTCGATTCCGGAGAGGGAGC
CTGAGAAACGGCTACCACATCC
>HOIR5KG01ABP1Y__(reversed) rank=0004048 x=16.0 y=1556.5 length=441
CAAAGATTAAGCCATGCATGTCCAAGTACAAGCTTTCAAAAGCGAAACTGCGGATGGCTC
ATTAAATCAGTTATGGTTCCTTGGAGCGCATCCCCTTACATGGATAACTGTGGTAATTCT
AGAGCTAATACATGCAATCAAGCGCCGACCTTACGGGAGGCGTGCTCTTATTAGGAACAA
GACCAACCCGGGTCCGCCCGGCTCCGTTGGTGAACTCTGGATAACCTGGCCGATCGCACG
GTCTCTGCACCGGCGACGGATCCTTCGAATGTCTGCCCTATCAACTTTCGATGGTACGTT
ATGCGCCTACCATGGTCGTAACGGGTAACGGAGAATCAGGGTTCGATTCCGGAGAGGGAG
CTTGAGAAACGGCTACCACATCC
>HOIR5KG01BAENQ__(reversed) rank=0004052 x=411.0 y=1828.5 length=441
CAAAGATTAAGCCATGCATGTCCAAGTACAAGCTTTCAAAAGCGAAACTGCGGATGGCTC
ATTAAATCAGTTATGGTTCCTTGGAGCGCATCCCCTTACATGGATAACTGTGGTAATTCT
AGAGCTAATACATGCAATCAAGCGCCGACCTTACGGGAGGCGTGCTCTTATTAGGAACAA
GACCAACCCGGGTCCGCCCGGCTCCGTTGGTGAACTCTGGATAACCTGGCCGATCGCACG
GTCTCTGCACCGGCGACGGATCCTTCGAATGTCTGCCCTATCAACTTTCGATGGTACGTT
ATGCGCCTACCATGGTCGTAACGGGTAACGGAGAATCAGGGTTCGATTCCGGAGAGGGAG
CTTGAGAAACGGCTACCACATCC
>HOIR5KG01BJVGD__(reversed) rank=0004070 x=519.0 y=1131.5 length=443
CAAAGATTAAGCCATGCATGTCTAAGTACATACCTTAACACGGTGAAACTGCGAATGGCT
CATTAAATCATATGTTATTTCTTAGATCGTACAATCCTACTTGGATAACTGTGGTAATTC
TAGAGCTAATACATGCATCAAAGCTCCGACCTCCGGGGAAGAGCGCTTTTATTAGACCAA
AACCAATCGTCCTCTCGGGGGCGTCCCGTTGGTGACTCTGAATAACTTTAAGCTGATCGC
ATGGCCTCGTGCCGGCGACGTATCTTTCAAGTGTATGCCCTATCAATTGTCGAAGGTAAG
TGACTTGCTTACCTTGATGATAACGGGTAGCGGGGAATCAGGGTTCGATTCCGGAGAGGG
AGCATGAGAAACGGCTACCACATCC
>HOIR5KG01ACR0R__(reversed) rank=0004071 x=28.0 y=1609.5 length=441
CAAAGATTAAGCCATGCATGTCCAAGTACAAGCTTTCAAAAGCGAAACTGCGGATGGCTC
ATTAAATCAGTTATGGTTCCTTGGAGCGCATCCCCTTACATGGATAACTGTGGTAATTCT
AGAGCTAATACATGCAATCAAGCGCCGACCTTACGGGAGGCGTGCTCTTATTAGGAACAA
GACCAACCCGGGTCCGCCCGGCTCCGTTGGTGAACTCTGGATAACCTGGCCGATCGCACG
GTCTCTGCACCGGCGACGGATCCTTCGAATGTCTGCCCTATCAACTTTCGATGGTACGTT
ATGCGCCTACCATGGTCGTAACGGGTAACGGAGAATCAGGGTTCGATTCCGGAGAGGGAG
CTTGAGAAACGGCTACCACATCC
>HOIR5KG01AF0QP__(reversed) rank=0004093 x=65.0 y=1327.0 length=451
ACAAAGATTAAGCCATGCATGTCTAAGTACAAGCCCATATAAGGTGAAACCGCGAATGGC
TCATTAAATCAGCTATGATTCATTGGATCTGTACCCACACTTACTTGGATAACTGTGGTA
ATTCTAGAGCTAATACATGCACCACGTCTCTGACCGCAAGGGAAGAGCGCTTTTATTAGT
TCAAAACCGGTCGGGCCTCGGTCCGTCACCCCAACGTGTTGAATCTGAATAACTTGTCGC
TGAGCGCACGGTCTCTGCACCGGCGCCGCCTCTTTCAAGTGTCTGCCTTATCAGCTTTCG
ATTGTAGGCTATGCGCCTACAATGGCTATAACGGGTAACGGGGAATCAGGGTTCGATTCC
GGAGAGGGAGCCTGAGAAACGGCTACCACATCT
>HOIR5KG01AHIWN__(reversed) rank=0004103 x=82.0 y=1893.0 length=441
CAAAGATTAAGCCATGCATGTCCAAGTACAAGCTTTCAAAAGCGAAACTGCGGATGGCTC
ATTAAATCAGTTATGGTTCCTTGGAGCGCATCCCCTTACATGGATAACTGTGGTAATTCT
AGAGCTAATACATGCAATCAAGCGCCGACCTTACGGGAGGCGTGCTCTTATTAGGAACAA
GACCAACCCGGGTCCGCCCGGCTCCGTTGGTGAACTCTGGATAACCTGGCCGATCGCACG
GTCTCTGCACCGGCGACGGATCCTTCGAATGTCTGCCCTATCAACTTTCGATGGTACGTT
ATGCGCCTACCATGGTCGTAACGGGTAACGGAGAATCAGGGTTCGATTCCGGAGAGGGAG
CTTGAGAAACGGCTACCACATCC
>HOIR5KG01AIZBK__(reversed) rank=0004128 x=99.5 y=190.0 length=441
CAAAGATTAAGCCATGCATGTCCAAGTACAAGCTTTCAAAAGCGAAACTGCGGATGGCTC
ATTAAATCAGTTATGGTTCCTTGGAGCGCATCCCCTTACATGGATAACTGTGGTAATTCT
AGAGCTAATACATGCAATCAAGCGCCGACCTTACGGGAGGCGTGCTCTTATTAGGAACAA
GACCAACCCGGGTCCGCCCGGCTCCGTTGGTGAACTCTGGATAACCTGGCCGATCGCACG
GTCTCTGCACCGGCGACGGATCCTTCGAATGTCTGCCCTATCAACTTTCGATGGTACGTT
ATGCGCCTACCATGGTCGTAACGGGTAACGGAGAATCAGGGTTCGATTCCGGAGAGGGAG
CTTGAGAAACGGCTACCACATCC
>HOIR5KG01AFUIG__(reversed) rank=0004142 x=63.0 y=1446.0 length=441
CAAAGATTAAGCCATGCATGTCCAAGTACAAGCTTTCAAAAGCGAAACTGCGGATGGCTC
ATTAAATCAGTTATGGTTCCTTGGAGCGCATCCCCTTACATGGATAACTGTGGTAATTCT
AGAGCTAATACATGCAATCAAGCGCCGACCTTACGGGAGGCGTGCTCTTATTAGGAACAA
GACCAACCCGGGTCCGCCCGGCTCCGTTGGTGAACTCTGGATAACCTGGCCGATCGCACG
GTCTCTGCACCGGCGACGGATCCTTCGAATGTCTGCCCTATCAACTTTCGATGGTACGTT
ATGCGCCTACCATGGTCGTAACGGGTAACGGAGAATCAGGGTTCGATTCCGGAGAGGGAG
CTTGAGAAACGGCTACCACATCC
>HOIR5KG01AVDT9__(reversed) rank=0004159 x=240.0 y=1343.0 length=448
CAAAGATTAAGCCATGCATGTCTAAGTACACGCCTTAACACGGCTAAACTGCGAATGGCT
CATTAAATCAGTTATGGTTCCTTAGATCGTACAATCCTACTTGGATAACTGTGGCAATTC
TAGAGCTAATACATGCAACACAGCTCCGACCTCACGGGAAGAGCGCTTTTGTTAGCCCAA
AACCAACGCGTCGCCTTCGGGCGGCGCTCACTGTGGTGACTCTGGACAACTTTGTGCCGA
TCGCACGGCCCTAGCGCCGGCGACGTATCTTTCAAGTGTCTGCCCTATCAACTTTCGATG
GTACGTGCTATGCCTACCATGGTGATAACGGGTAACGGGGAATCAGGGTTCGATTCCGGA
GAGGGAGCATGAGATACGGCTACCACATCC
>HOIR5KG01AB8P8__(reversed) rank=0004166 x=22.0 y=1182.5 length=445
CAAAGATTAAGCCATGCATGTCTAAGTACATACTTTTACATGGTGAAACCGCGAATGGCT
CATTAAATCAGTTATGGTTCCTTAGATCGTACAATCCTACTTGGATAACTGTGGTAATTC
TAGAGCTAATACATGAAAAAGGTCTCCGACCTGACGGAAAGAGAGCGTTTATTACAACAA
GACCAGTCGGGGTCGCAAGGCCCCGTCATATTGGTGAAACTGAATAACTTTGTGCAGATC
GCACGGCCTCGCGCCGGCGACAAATCTTTCAAATGTCTGCCCTATCAACTGACGATGGTA
CGTGATATGCCTACCATGGTTGTAACGGGTAACGGAGAATCAGGGTTCGATTCCGGAGAG
GGAGCATGAGAAACGGCTACCACATCC
>HOIR5KG01APUUQ__(reversed) rank=0004175 x=177.0 y=1504.0 length=441
CAAAGATTAAGCCATGCATGTCCAAGTACAAGCTTTCAAAAGCGAAACTGCGGATGGCTC
ATTAAATCAGTTATGGTTCCTTGGAGCGCATCCCCTTACATGGATAACTGTGGTAATTCT
AGAGCTAATACATGCAATCAAGCGCCGACCTTACGGGAGGCGTGCTCTTATTAGGAACAA
GACCAACCCGGGTCCGCCCGGCTCCGTTGGTGAACTCTGGATAACCTGGCCGATCGCACG
GTCTCTGCACCGGCGACGGATCCTTCGAATGTCTGCCCTATCAACTTTCGATGGTACGTT
ATGCGCCTACCATGGTCGTAACGGGTAACGGAGAATCAGGGTTCGATTCCGGAGAGGGAG
CTTGAGAAACGGCTACCACATCC
>HOIR5KG01AHERT__(reversed) rank=0004177 x=81.0 y=631.0 length=445
CAAAGATTAAGCCATGCATGTCTAAGTACATACTTTTACATGGTGAAACCGCGAATGGCT
CATTAAATCAGTTATGGTTCCTTAGATCGTACAATCCTACTTGGATAACTGTGGTAATTC
TAGAGCTAATACATGAAAAAGGCCTCCGACCTGACGGAAAGAGAGCGTTTATTACAACAA
GACCAGTCGGGGTCGCAAGGCCCCGTCATATTGGTGAAACTGAATAACTTTGTGCAGATC
GCACGGCCTCGCGCCGGCGACAAATCTTTCAAATGTCTGCCCTATCAACTGACGATGGTA
CGTGATATGCCTACCATGGTTGTAACGGGTAACGGAGAATCAGGGTTCGATTCCGGAGAG
GGAGCATGAGAAACGGCTACCACATCC
>HOIR5KG01A4RBF__(reversed) rank=0004181 x=347.0 y=441.0 length=448
CAAAGATTAAGCCATGCATGTCTAAGTACACGCCTTAACACGGCTAAACTGCGAATGGCT
CATTAAATCAGTTATGGTTCCTTAGATCGTACAATCCTACTTGGATAACTGTGGCAATTC
TAGAGCTAATACATGCAACACAGCTCCGACCTCACGGGAAGAGCGCTTTTGTTAGCCCAA
AACCAACGCGTCGCCTTCGGGCGGCGCTCACTGTGGTGACTCTGGACAACTTTGTGCCGA
TCGCACGGCCCTAGCGCCGGCGACGTATCTTTCAAGTGTCTGTCCTATCAACTTTCGATG
GTACGTGCTATGCCTACCATGGTGATAACGGGTAACGGGGAATCAGGGTTCGATTCCGGA
GAGGGAGCATGAGATACGGCTACCACATCC
>HOIR5KG01AFKK1__(reversed) rank=0004193 x=60.5 y=867.0 length=441
CAAAGATTAAGCCATGCATGTCCAAGTACAAGCTTTCAAAAGCGAAACTGCGGATGGCTC
ATTAAATCAGTTATGGTTCCTTGGAGCGCATCCCCTTACATGGATAACTGTGGTAATTCT
AGAGCTAATACATGCAATCAAGCGCCGACCTTACGGGAGGCGTGCTCTTATTAGGAACAA
GACCAACCCGGGTCCGCCCGGCTCCGTTGGTGAACTCTGGATAACCTGGCCGATCGCACG
GTCTCTGCACCGGCGACGGATCCTTCGAATGTCTGCCCTATCAACTTTCGATGGTACGTT
ATGCGCCTACCATGGTCGTAACGGGTAACGGAGAATCAGGGTTCGATTCCGGAGAGGGAG
CTTGAGAAACGGCTACCACATCC
>HOIR5KG01APID5__(reversed) rank=0004206 x=173.0 y=1739.0 length=444
CAAAGATTAAGCCATGCATGTCTAAGTACATACTTTTACATGGTGAAACCGCGAATGGCT
CATTAAATCAGTTATGGTTCCTTAGATCGTACAATCCTACTTGGATAACTGTGGTAATTC
TAGAGCTAATACATGAAACTGACGCTCCGACCCTCTGGGAAAGAGCGCGTTTATTAGAAC
AAGACCAGTCGGGGTTCTGCCCCGTACGATTGGTGATACTGGATAACTTTGTGCAGATCG
CACGGCCTCGCGCCGGCGACGTATCTTTCAAATGTCTGCCCTATCAACTGTCGATGGTAC
GTGATATGCCTACCATGGTTGTAACGGGTAACGGGGAATCAGGGTTCGATTCCGGAGAGG
GAGCATGAGAAACGGCTACCACATCC
>HOIR5KG01BB8DR__(reversed) rank=0004211 x=432.0 y=989.0 length=444
CAAAGATTAAGCCATGCATGTCTAAGTACATACTTTTACATGGTGAAACCGCGAATGGCT
CATTAAATCAGTTATGGTTCCTTAGATCGTACAATCCTACTTGGATAACTGTGGTAATTC
TAGAGCTAATACATGAAACTGACGCTCCGACCCTCTGGGAAAGAGCGCGTTTATTAGAAC
AAGACCAGTCGGGGTTCTGCCCCGTACGATTGGTGATACTGGATAACTTTGTGCAGATCG
CACGGCCTCGCGCCGGCGACGTATCTTTCAAATGTCTGCCCTATCAACTGTCGATGGTAC
GTGATATGCCTACCATGGTTGTAACGGGTAACGGGGAATCAGGGTTCGATTCCGGAGAGG
GAGCATGAGAAACGGCTACCACATCC
>HOIR5KG01A0A4H__(reversed) rank=0004214 x=296.0 y=1727.0 length=444
CAAAGATTAAGCCATGCATGTCTAAGTACATACTTTTACATGGTGAAACCGCGAATGGCT
CATTAAATCAGTTATGGTTCCTTAGATCGTACAATCCTACTTGGATAACTGTGGTAATTC
TAGAGCTAATACATGAAACTGACGCTCCGACCCTCTGGGAAAGAGCGCGTTTATTAGAAC
AAGACCAGTCGGGGTTCTGCCCCGTACGATTGGTGATACTGGATAACTTTGTGCAGATCG
CACGGCCTCGCGCCGGCGACGTATCTTTCAAATGTCTGCCCTATCAACTGTCGATGGTAC
GTGATATGCCTACCATGGTTGTAACGGGTAACGGGGAATCAGGGTTCGATTCCGGAGAGG
GAGCATGAGAAACGGCTACCACATCC
>HOIR5KG01AJ71O__(reversed) rank=0004218 x=113.0 y=810.0 length=444
CAAAGATTAAGCCATGCATGTCTAAGTACATACTTTTACATGGTGAAACCGCGAATGGCT
CATTAAATCAGTTATGGTTCCTTAGATCGTACAATCCTACTTGGATAACTGTGGTAATTC
TAGAGCTAATACATGAAACTGACGCTCCGACCCTCTGGGAAAGAGCGCGTTTATTAGAAC
AAGACCAGTCGGGGTTCTGCCCCGTACGATTGGTGATACTGGATAACTTTGTGCAGATCG
CACGGCCTCGCGCCGGCGACGTATCTTTCAAATGTCTGCCCTATCAACTGTCGATGGTAC
GTGATATGCCTACCATGGTTGTAACGGGTAACGGGGAATCAGGGTTCGATTCCGGAGAGG
GAGCATGAGAAACGGCTACCACATCC
>HOIR5KG01AQ2WU__(reversed) rank=0004221 x=191.0 y=1260.0 length=441
CAAAGATTAAGCCATGCATGTCCAAGTACAAGCTTTCAAAAGCGAAACTGCGGATGGCTC
ATTAAATCAGTTATGGTTCCTTGGAGCGCATCCCCTTACATGGATAACTGTGGTAATTCT
AGAGCTAATACATGCAATCAAGCGCCGACCTTACGGGAGGCGTGCTCTTATTAGGAACAA
GACCAACCCGGGTCCGCCCGGCTCCGTTGGTGAACTCTGGATAACCTGGCCGATCGCACG
GTCTCTGCACCGGCGACGGATCCTTCGAATGTCTGCCCTATCAACTTTCGATGGTACGTT
ATGCGCCTACCATGGTCGTAACGGGTAACGGAGAATCAGGGTTCGATTCCGGAGAGGGAG
CTTGAGAAACGGCTACCACATCC
>HOIR5KG01A14SA__(reversed) rank=0004236 x=317.0 y=808.5 length=441
CAAAGATTAAGCCATGCATGTCCAAGTACAAGCTTTCAAAAGCGAAACTGCGGATGGCTC
ATTAAATCAGTTATGGTTCCTTGGAGCGCATCCCCTTACATGGATAACTGTGGTAATTCT
AGAGCTAATACATGCAATCAAGCGCCGACCTTACGGGAGGCGTGCTCTTATTAGGAACAA
GACCAACCCGGGTCCGCCCGGCTCCGTTGGTGAACTCTGGATAACCTGGCCGATCGCACG
GTCTCTGCACCGGCGACGGATCCTTCGAATGTCTGCCCTATCAACTTTCGATGGTACGTT
ATGCGCCTACCATGGTCGTAACGGGTAACGGAGAATCAGGGTTCGATTCCGGAGAGGGAG
CTTGAGAAACGGCTACCACATCC
>HOIR5KG01AD5SC__(reversed) rank=0004251 x=44.5 y=570.0 length=444
CAAAGATTAAGCCATGCATGTCTAAGTACATACTTTTACATGGTGAAACCGCGAATGGCT
CATTAAATCAGTTATGGTTCCTTAGATCGTACAATCCTACTTGGATAACTGTGGTAATTC
TAGAGCTAATACATGAAACTGACGCTCCGACCCTCTGGGAAAGAGCGCGTTTATTAGAAC
AAGACCAGTCGGGGTTCTGCCCCGTACGATTGGTGATACTGGATAACTTTGTGCAGATCG
CACGGCCTCGCGCCGGCGACGTATCTTTCAAATGTCTGCCCTATCAACTGTCGATGGTAC
GTGATATGCCTACCATGGTTGTAACGGGTAACGGGGAATCAGGGTTCGATTCCGGAGAGG
GAGCATGAGAAACGGCTACCACATCC
>HOIR5KG01ARF4F rank=0004255 x=195.0 y=1997.0 length=444
CAAAGATTAAGCCATGCATGTCTAAGTACATACTTTTACATGGTGAAACCGCGAATGGCT
CATTAAATCAGTTATGGTTCCTTAGATCGTACAATCCTACTTGGATAACTGTGGTAATTC
TAGAGCTAATACATGAAACTGACGCTCCGACCCTCTGGGAAAGAGCGCGTTTATTAGAAC
AAGACCAGTCGGGGTTCTGCCCCGTACGATTGGTGATACTGGATAACTTTGTGCAGATCG
CACGGCCTCGCGCCGGCGACGTATCTTTCAAATGTCTGCCCTATCAACTGTCGATGGTAC
GTGATATGCCTACCATGGTTGTAACGGGTAACGGGGAATCAGGGTTCGATTCCGGAGAGG
GAGCATGAGAAACGGCTACCACATCC
>HOIR5KG01AI5XC__(reversed) rank=0004265 x=101.5 y=558.0 length=441
CAAAGATTAAGCCATGCAAGTCTAAGTACGAGCTCTCGTACAGTGAAACTGCGAATGGCT
CATTAAATCAGTTATGGTTCATTTGATCGTACAGTTTACTTGGATAACTGTGGTAATTCT
AGAGCTAATACATGCGAGAAGCGCCGACCTCGCGGGAGGCGTGCATTTATCAGACCAAAA
ACCGGCCGCGTCTTCGGGCGCGTTCGCCTTGGTGACTCTGGATAACTTTGCGGATCGCAC
GGTCTAGCACCGGCGACGGATCATTCAAGTGTCTGCCCTATCAACTTTCGTCGGTACGGT
ATTTGCCTACCGAGGTTCTTACGGGTGACGGGGAATCAGGGTTCGATTCCGGAGAGGGAG
CCTGAGAAACGGCTACCACATCC
>HOIR5KG01BGSDP__(reversed) rank=0004273 x=484.0 y=539.5 length=441
CAAAGATTAAGCCATGCATGTCCAAGTACAAGCTTTCAAAAGCGAAACTGCGGATGGCTC
ATTAAATCAGTTATGGTTCCTTGGAGCGCATCCCCTTACATGGATAACTGTGGTAATTCT
AGAGCTAATACATGCAATCAAGCGCCGACCTTACGGGAGGCGTGCTCTTATTAGGAACAA
GACCAACCCGGGTCCGCCCGGCTCCGTTGGTGAACTCTGGATAACCTGGCCGATCGCACG
GTCTCTGCACCGGCGACGGATCCTTCGAATGTCTGCCCTATCAACTTTCGATGGTACGTT
ATGCGCCTACCATGGTCGTAACGGGTAACGGAGAATCAGGGTTCGATTCCGGAGAGGGAG
CTTGAGAAACGGCTACCACATCC
>HOIR5KG01ASH0I__(reversed) rank=0004276 x=207.0 y=1952.5 length=441
CAAAGATTAAGCCATGCATGTCCAAGTACAAGCTTTCAAAAGCGAAACTGCGGATGGCTC
ATTAAATCAGTTATGGTTCCTTGGAGCGCATCCCCTTACATGGATAACTGTGGTAATTCT
AGAGCTAATACATGCAATCAAGCGCCGACCTTACGGGAGGCGTGCTCTTATTAGGAACAA
GACCAACCCGGGTCCGCCCGGCTCCGTTGGTGAACTCTGGATAACCTGGCCGATCGCACG
GTCTCTGCACCGGCGACGGATCCTTCGAATGTCTGCCCTATCAACTTTCGATGGTACGTT
ATGCGCCTACCATGGTCGTAACGGGTAACGGAGAATCAGGGTTCGATTCCGGAGAGGGAG
CTTGAGAAACGGCTACCACATCC
>HOIR5KG01AXLB6__(reversed) rank=0004314 x=265.5 y=1972.0 length=441
CAAAGATTAAGCCATGCATGTCCAAGTACAAGCTTTCAAAAGCGAAACTGCGGATGGCTC
ATTAAATCAGTTATGGTTCCTTGGAGCGCATCCCCTTACATGGATAACTGTGGTAATTCT
AGAGCTAATACATGCAATCAAGCGCCGACCTTACGGGAGGCGTGCTCTTATTAGGAACAA
GACCAACCCGGGTCCGCCCGGCTCCGTTGGTGAACTCTGGATAACCTGGCCGATCGCACG
GTCTCTGCACCGGCGACGGATCCTTCGAATGTCTGCCCTATCAACTTTCGATGGTACGTT
ATGCGCCTACCATGGTCGTAACGGGTAACGGAGAATCAGGGTTCGATTCCGGAGAGGGAG
CTTGAGAAACGGCTACCACATCC
>HOIR5KG01BVZ2I__(reversed) rank=0004321 x=657.0 y=1736.0 length=441
CAAAGATTAAGCCATGCATGTCCAAGTACAAGCTTTCAAAAGCGAAACTGCGGATGGCTC
ATTAAATCAGTTATGGTTCCTTGGAGCGCATCCCCTTACATGGATAACTGTGGTAATTCT
AGAGCTAATACATGCAATCAAGCGCCGACCTTACGGGAGGCGTGCTCTTATTAGGAACAA
GACCAACCCGGGTCCGCCCGGCTCCGTTGGTGAACTCTGGATAACCTGGCCGATCGCACG
GTCTCTGCACCGGCGACGGATCCTTCGAATGTCTGCCCTATCAACTTTCGATGGTACGTT
ATGCGCCTACCATGGTCGTAACGGGTAACGGAGAATCAGGGTTCGATTCCGGAGAGGGAG
CTTGAGAAACGGCTACCACATCC
>HOIR5KG01B3JM1__(reversed) rank=0004327 x=743.0 y=1435.0 length=441
CAAAGATTAAGCCATGCATGTCCAAGTACAAGCTTTCAAAAGCGAAACTGCGGATGGCTC
ATTAAATCAGTTATGGTTCCTTGGAGCGCATCCCCTTACATGGATAACTGTGGTAATTCT
AGAGCTAATACATGCAATCAAGCGCCGACCTTACGGGAGGCGTGCTCTTATTAGGAACAA
GACCAACCCGGGTCCGCCCGGCTCCGTTGGTGAACTCTGGATAACCTGGCCGATCGCACG
GTCTCTGCACCGGCGACGGATCCTTCGAATGTCTGCCCTATCAACTTTCGATGGTACGTT
ATGCGCCTACCATGGTCGTAACGGGTAACGGAGAATCAGGGTTCGATTCCGGAGAGGGAG
CTTGAGAAACGGCTACCACATCC
>HOIR5KG01BNQ5R__(reversed) rank=0004339 x=563.0 y=1965.5 length=450
CAAAGATTAAGCCATGCATGTCTAAGTACAAGCCCATATAAGGTGAAACCGCGAATGGCT
CATTAAATCAGCTATGATTCATTGGATCTGTACCCACACTTACTTGGATAACTGTGGTAA
TTCTAGAGCTAATACATGCACCACGTCTCTGACCGCAAGGGAAGAGCGCTTTTATTAGTT
CAAAACCGGTCGGGCCTCGGTCCGTCACCCCAACGTGTTGAATCTGAATAACTTGTCGCT
GAGCGCACGGTCTCTGCACCGGCGCCGCCTCTTTCAAGTGTCTGCCTTATCAGCTTTCGA
TTGTAGGCTATGCGCCTACAATGGCTATAACGGGTAACGGGGAATCAGGGTTCGATTCCG
GAGAGGGAGCCTGAGAAACGGCTACCACATCT
>HOIR5KG01AD5WY__(reversed) rank=0004355 x=44.0 y=736.5 length=441
CAAAGATTAAGCCATGCATGTCCAAGTACAAGCTTTCAAAAGCGAAACTGCGGATGGCTC
ATTAAATCAGTTATGGTTCCTTGGAGCGCATCCCCTTACATGGATAACTGTGGTAATTCT
AGAGCTAATACATGCAATCAAGCGCCGACCTTACGGGAGGCGTGCTCTTATTAGGAACAA
GACCAACCCGGGTCCGCCCGGCTCCGTTGGTGAACTCTGGATAACCTGGCCGATCGCACG
GTCTCTGCACCGGCGACGGATCCTTCGAATGTCTGCCCTATCAACTTTCGATGGTACGTT
ATGCGCCTACCATGGTCGTAACGGGTAACGGAGAATCAGGGTTCGATTCCGGAGAGGGAG
CTTGAGAAACGGCTACCACATCC
>HOIR5KG01BTF32__(reversed) rank=0004358 x=628.0 y=1344.0 length=444
CAAAGATTAAGCCATGCATGTCTAAGTACATACTTTTACATGGTGAAACCGCGAATGGCT
CATTAAATCAGTTATGGTTCCTTAGATCGTACAATCCTACTTGGATAACTGTGGTAATTC
TAGAGCTAATACATGAAACTGACGCTCCGACCCTCTGGGAAAGAGCGCGTTTATTAGAAC
AAGACCAGTCGGGGTTCTGCCCCGTACGATTGGTGATACTGGATAACTTTGTGCAGATCG
CACGGCCTCGCGCCGGCGACGTATCTTTCAAATGTCTGCCCTATCAACTGTCGATGGTAC
GTGATATGCCTACCATGGTTGTAACGGGTAACGGGGAATCAGGGTTCGATTCCGGAGAGG
GAGCATGAGAAACGGCTACCACATCC
>HOIR5KG01BTIEP__(reversed) rank=0004374 x=629.0 y=223.0 length=445
CAAAGATTAAGCCATGCATGTCTAAGTACATACTTTTACATGGTGAAACCGCGAATGGCT
CATTAAATCAGTTATGGTTCCTTAGATCGTACAATCCTACTTGGATAACTGTGGTAATTC
TAGAGCTAATACATGAAAAAGGTCTCCGACCTGACGGAAAGAGAGCGTTTATTACAACAA
GACCAGTCGGGGTCGCAAGGCCCCGTCATATTGGTGAAACTGAATAACTTTGTGCAGATC
GCACGGCCTCGCGCCGGCGACAAATCTTTCAAATGTCTGCCCTATCAACTGACGATGGTA
CGTGATATGCCTACCATGGTTGTAACGGGTAACGGAGAATCAGGGTTCGATTCCGGAGAG
GGAGCATGAGAAACGGCTACCACATCC
>HOIR5KG01BNMWO__(reversed) rank=0004383 x=562.0 y=550.0 length=445
CAAAGATTAAGCCATGCATGTCTAAGTACATACTTTTACATGGTGAAACCGCGAATGGCT
CATTAAATCAGTTATGGTTCCTTAGATCGTACAATCCTACTTGGATAACTGTGGTAATTC
TAGAGCTAATACATGAAAAAGGTCTCCGACCTGACGGAAAGAGAGCGTTTATTACAACAA
GACCAGTCGGGGTCGCAAGGCCCCGTCATATTGGTGAAACTGAATAACTTTGTGCAGATC
GCACGGCCTCGCGCCGGCGACAAATCTTTCAAATGTCTGCCCTATCAACTGACGATGGTA
CGTGATATGCCTACCATGGTTGTAACGGGTAACGGAGAATCAGGGTTCGATTCCGGAGAG
GGAGCATGAGAAACGGCTACCACATCC
>HOIR5KG01AA6LT rank=0004386 x=10.0 y=927.0 length=441
CAAAGATTAAGCCATGCATGTCCAAGTACAAGCTTTCAAAAGCGAAACTGCGGATGGCTC
ATTAAATCAGTTATGGTTCCTTGGAGCGCATCCCCTTACATGGATAACTGTGGTAATTCT
AGAGCTAATACATGCAATCAAGCGCCGACCTTACGGGAGGCGTGCTCTTATTAGGAACAA
GACCAACCCGGGTCCGCCCGGCTCCGTTGGTGAACTCTGGATAACCTGGCCGATCGCACG
GTCTCTGCACCGGCGACGGATCCTTCGAATGTCTGCCCTATCAACTTTCGATGGTACGTT
ATGCGCCTACCATGGTCGTAACGGGTAACGGAGAATCAGGGTTCGATTCCGGAGAGGGAG
CTTGAGAAACGGCTACCACATCC
>HOIR5KG01A6YNA__(reversed) rank=0004405 x=372.0 y=852.5 length=447
CAAAGATTAAGCCATGCATGTCTAAGTACATACTTTTACATGGTGAAACCGCGAATGGCT
CATTAAATCAGTTATGGTTCCTTAGATCGTACAATCCTACTTGGATAACTGTGGTAATTC
TAGAGCTAATACATGAAAAAGGTACTCCGACCTGACGGAAAGAGAGCGTTTATTACAACA
AGACCAGTCGGGGTCGCAAGGCCCGTCATATTGGTGAAACTGAATAACTTTGTGCAGATC
GCACGGCCTCGCGCCGGCGACAAATACTTTCAAATGTCTGCCCTACTCAACTGACGATGG
TACGTGATATGCCTACCATGGTTGTAACGGGTAACGGAGAATCAGGGTTCGATTCCGGAG
AGGGAGCATGAGAAACGGCTACCACATCC
>HOIR5KG01AZBOR__(reversed) rank=0004412 x=285.0 y=857.0 length=445
CAAAGATTAAGCCATGCATGTCTAAGTACATACTTTTACATGGTGAAACCGCGAATGGCT
CATTAAATCAGTTATGGTTCCTTAGATCGTACAATCCTACTTGGATAACTGTGGTAATTC
TAGAGCTAATACATGAAAAAGGTCTCCGACCTGACGGAAAGAGAGCGTTTATTACAACAA
GACCAGTCGGGGTCGCAAGGCCCCGTCATATTGGTGAAACTGAATAACTTTGTGCAGATC
GCACGGCCTCGCGCCGGCGACAAATCTTTCAAATGTCTGCCCTATCAACTGACGATGGTA
CGTGATATGCCTACCATGGTTGTAACGGGTAACGGAGAATCAGGGTTCGATTCCGGAGAG
GGAGCATGAGAAACGGCTACCACATCC
>HOIR5KG01BMVL0__(reversed) rank=0004419 x=553.0 y=2038.0 length=441
CAAAGATTAAGCCATGCATGTCCAAGTACAAGCTTTCAAAAGCGAAACTGCGGATGGCTC
ATTAAATCAGTTATGGTTCCTTGGAGCGCATCCCCTTACATGGATAACTGTGGTAATTCT
AGAGCTAATACATGCAATCAAGCGCCGACCTTACGGGAGGCGTGCTCTTATTAGGAACAA
GACCAACCCGGGTCCGCCCGGCTCCGTTGGTGAACTCTGGATAACCTGGCCGATCGCACG
GTCTCTGCACCGGCGACGGATCCTTCGAATGTCTGCCCTATCAACTTTCGATGGTACGTT
ATGCGCCTACCATGGTCGTAACGGGTAACGGAGAATCAGGGTTCGATTCCGGAGAGGGAG
CTTGAGAAACGGCTACCACATCC
>HOIR5KG01BT2DE__(reversed) rank=0004429 x=635.0 y=1520.5 length=444
CAAAGATTAAGCCATGCATGTCTAAGTACATACTTTTACATGGTGAAACCGCGAATGGCT
CATTAAATCAGTTATGGTTCCTTAGATCGTACAATCCTACTTGGATAACTGTGGTAATTC
TAGAGCTAATACATGAAACTGACGCTCCGACCCTCTGGGAAAGAGCGCGTTTATTAGAAC
AAGACCAGTCGGGGTTCTGCCCCGTACGATTGGTGATACTGGATAACTTTGTGCAGATCG
CACGGCCTCGCGCCGGCGACGTATCTTTCAAATGTCTGCCCTATCAACTGTCGATGGTAC
GTGATATGCCTACCATGGTTGTAACGGGTAACGGGGAATCAGGGTTCGATTCCGGAGAGG
GAGCATGAGAAACGGCTACCACATCC
>HOIR5KG01AUA25__(reversed) rank=0004431 x=228.0 y=271.5 length=444
CAAAGATTAAGCCATGCATGTCTAAGTACATACTTTTACATGGTGAAACCGCGAATGGCT
CATTAAATCAGTTATGGTTCCTTAGATCGTACAATCCTACTTGGATAACTGTGGTAATTC
TAGAGCTAATACATGAAACTGACGCTCCGACCCTCTGGGAAAGAGCGCGTTTATTAGAAC
AAGACCAGTCGGGGTTCTGCCCCGTACGATTGGTGATACTGGATAACTTTGTGCAGATCG
CACGGCCTCGCGCCGGCGACGTATCTTTCAAATGTCTGCCCTATCAACTGTCGATGGTAC
GTGATATGCCTACCATGGTTGTAACGGGTAACGGGGAATCAGGGTTCGATTCCGGAGAGG
GAGCATGAGAAACGGCTACCACATCC
>HOIR5KG01AJ5GY rank=0004439 x=112.0 y=1568.0 length=442
CAAAGATTAAGCCATGCATGTCCAAGTACAAGCTTTCAAAAGCGAAACTGCGGATGGCTC
ATTAAATCAGTTATGGTTCCTTGGAGCGCATCCCCTTACATGGATAACTGTGGTAATTCT
AGAGCTAATACATGCAATCAAGCGCCGACCTTACGGGAGGCGTGCTCTTATTAGGAACAA
GACCAACCCGGGTCCGCCCGGCTCCGTTGGTGAACTCTGGATAACCTGGCCGATCGCACG
GTCTCTGCACCGGCGACGGATCCTTCGAATGTCTGCCCTATCAACTTTCGATGGTACGTT
ATGCGCCTACCATGGTCGTAACGGGTAACGGAGAATCAGGGTTCGATTCCGGAGAGGGAG
CTTGAGAAACGGCTACCACATCC
>HOIR5KG01B0PW5__(reversed) rank=0004448 x=711.0 y=679.5 length=448
CAAAGATTAAGCCATGCATGTCTAAGTACACGCCTTAACACGGCTAAACTGCGAATGGCT
CATTAAATCAGTTATGGTTCCTTAGATCGTACAATCCTACTTGGATAACTGTGGCAATTC
TAGAGCTAATACATGCAACACAGCTCCGACCTCACGGGAAGAGCGCTTTTGTTAGCCCAA
AACCAACGCGTCGCCTTCGGGCGGCGCTCACTGTGGTGACTCTGGACAACTTTGTGCCGA
TCGCACGGCCCTAGCGCCGGCGACGTATCTTTCAAGTGTCTGCCCTATCAACTTTCGATG
GTACGTGCTATGCCTACCATGGTGATAACGGGTAACGGGGAATCAGGGTTCGATTCCGGA
GAGGGAGCATGAGATACGGCTACCACATCC
>HOIR5KG01AGCJ3__(reversed) rank=0004453 x=69.0 y=257.5 length=448
CAAAGATTAAGCCATGCATGTCTAAGTACACGCCTTAACACGGCTAAACTGCGAATGGCT
CATTAAATCAGTTATGGTTCCTTAGATCGTACAATCCTACTTGGATAACTGTGGCAATTC
TAGAGCTAATACATGCAACACAGCTCCGACCTCACGGGAAGAGCGCTTTTGTTAGCCCAA
AACCAACGCGTCGCCTTCGGGCGGCGCTCACTGTGGTGACTCTGGACAACTTTGTGCCGA
TCGCACGGCCCTAGCGCCGGCGACGTATCTTTCAAGTGTCTGCCCTATCAACTTTCGATG
GTACGTGCTATGCCTACCATGGTGATAACGGGTAACGGGGAATCAGGGTTCGATTCCGGA
GAGGGAGCATGAGATACGGCTACCACATCC
>HOIR5KG01AFQCG__(reversed) rank=0004456 x=62.0 y=142.0 length=441
CAAAGATTAAGCCATGCATGTCCAAGTACAAGCTTTCAAAAGCGAAACTGCGGATGGCTC
ATTAAATCAGTTATGGTTCCTTGGAGCGCATCCCCTTACATGGATAACTGTGGTAATTCT
AGAGCTAATACATGCAATCAAGCGCCGACCTTACGGGAGGCGTGCTCTTATTAGGAACAA
GACCAACCCGGGTCCGCCCGGCTCCGTTGGTGAACTCTGGATAACCTGGCCGATCGCACG
GTCTCTGCACCGGCGACGGATCCTTCGAATGTCTGCCCTATCAACTTTCGATGGTACGTT
ATGCGCCTACCATGGTCGTAACGGGTAACGGAGAATCAGGGTTCGATTCCGGAGAGGGAG
CTTGAGAAACGGCTACCACATCC
>HOIR5KG01BDGZJ__(reversed) rank=0004479 x=446.5 y=1453.5 length=441
CAAAGATTAAGCCATGCATGTCCAAGTACAAGCTTTCAAAAGCGAAACTGCGGATGGCTC
ATTAAATCAGTTATGGTTCCTTGGAGCGCATCCCCTTACATGGATAACTGTGGTAATTCT
AGAGCTAATACATGCAATCAAGCGCCGACCTTACGGGAGGCGTGCTCTTATTAGGAACAA
GACCAACCCGGGTCCGCCCGGCTCCGTTGGTGAACTCTGGATAACCTGGCCGATCGCACG
GTCTCTGCACCGGCGACGGATCCTTCGAATGTCTGCCCTATCAACTTTCGATGGTACGTT
ATGCGCCTACCATGGTCGTAACGGGTAACGGAGAATCAGGGTTCGATTCCGGAGAGGGAG
CTTGAGAAACGGCTACCACATCC
>HOIR5KG01AFTIX__(reversed) rank=0004490 x=63.5 y=167.0 length=441
CAAAGATTAAGCCATGCATGTCCAAGTACAAGCTTTCAAAAGCGAAACTGCGGATGGCTC
ATTAAATCAGTTATGGTTCCTTGGAGCGCATCCCCTTACATGGATAACTGTGGTAATTCT
AGAGCTAATACATGCAATCAAGCGCCGACCTTACGGGAGGCGTGCTCTTATTAGGAACAA
GACCAACCCGGGTCCGCCCGGCTCCGTTGGTGAACTCTGGATAACCTGGCCGATCGCACG
GTCTCTGCACCGGCGACGGATCCTTCGAATGTCTGCCCTATCAACTTTCGATGGTACGTT
ATGCGCCTACCATGGTCGTAACGGGTAACGGAGAATCAGGGTTCGATTCCGGAGAGGGAG
CTTGAGAAACGGCTACCACATCC
>HOIR5KG01AANC1__(reversed) rank=0004497 x=4.0 y=563.0 length=441
CAAAGATTAAGCCATGCAAGTCTAAGTACGAGCTCTCGTACAGTGAAACTGCGAATGGCT
CATTAAATCAGTTATGGTTCATTTGATCGTACAGTTTACTTGGATAACTGTGGTAATTCT
AGAGCTAATACATGCGAGAAGCGCCGACCTCGCGGGAGGCGTGCATTTATCAGACCAAAA
ACCGGCCGCGTCTTCGGGCGCGTTCGCCTTGGTGACTCTGGATAACTTTGCGGATCGCAC
GGTCTAGCACCGGCGACGGATCATTCAAGTGTCTGCCCTATCAACTTTCGTCGGTACGGT
ATTTGCCTACCGAGGTTCTTACGGGTGACGGGGAATCAGGGTTCGATTCCGGAGAGGGAG
CCTAAGAAACGGCTACCACATCC
>HOIR5KG01AD0BC__(reversed) rank=0004501 x=42.5 y=1670.0 length=441
CAAAGATTAAGCCATGCATGTCCAAGTACAAGCTTTCAAAAGCGAAACTGCGGATGGCTC
ATTAAATCAGTTATGGTTCCTTGGAGCGCATCCCCTTACATGGATAACTGTGGTAATTCT
AGAGCTAATACATGCAATCAAGCGCCGACCTTACGGGAGGCGTGCTCTTATTAGGAACAA
GACCAACCCGGGTCCGCCCGGCTCCGTTGGTGAACTCTGGATAACCTGGCCGATCGCACG
GTCTCTGCACCGGCGACGGATCCTTCGAATGTCTGCCCTATCAACTTTCGATGGTACGTT
ATGCGCCTACCATGGTCGTAACGGGTAACGGAGAATCAGGGTTCGATTCCGGAGAGGGAG
CTTGAGAAACGGCTACCACATCC
>HOIR5KG01A7A15__(reversed) rank=0004503 x=376.0 y=555.0 length=441
CAAAGATTAAGCCATGCATGTCCAAGTACAAGCTTTCAAAAGCGAAACTGCGGATGGCTC
ATTAAATCAGTTATGGTTCCTTGGAGCGCATCCCCTTACATGGATAACTGTGGTAATTCT
AGAGCTAATACATGCAATCAAGCGCCGACCTTACGGGAGGCGTGCTCTTATTAGGAACAA
GACCAACCCGGGTCCGCCCGGCTCCGTTGGTGAACTCTGGATAACCTGGCCGATCGCACG
GTCTCTGCACCGGCGACGGATCCTTCGAATGTCTGCCCTATCAACTTTCGATGGTACGTT
ATGCGCCTACCATGGTCGTAACGGGTAACGGAGAATCAGGGTTCGATTCCGGAGAGGGAG
CTTGAGAAACGGCTACCACATCC
>HOIR5KG01AQJ9M__(reversed) rank=0004505 x=185.0 y=1672.0 length=441
CAAAGATTAAGCCATGCATGTCCAAGTACAAGCTTTCAAAAGCGAAACTGCGGATGGCTC
ATTAAATCAGTTATGGTTCCTTGGAGCGCATCCCCTTACATGGATAACTGTGGTAATTCT
AGAGCTAATACATGCAATCAAGCGCCGACCTTACGGGAGGCGTGCTCTTATTAGGAACAA
GACCAACCCGGGTCCGCCCGGCTCCGTTGGTGAACTCTGGATAACCTGGCCGATCGCACG
GCCTCTGCACCGGCGACGGATCCTTCGAATGTCTGCCCTATCAACTTTCGATGGTACGTT
ATGCGCCTACCATGGTCGTAACGGGTAACGGAGAATCAGGGTTCGATTCCGGAGAGGGAG
CTTGAGAAACGGCTACCACATCC
>HOIR5KG01BUEHN__(reversed) rank=0004507 x=639.0 y=841.0 length=438
CAAAGATTAAGCCATGCAAGTCTAAGTACGAGCTCTCGTACAGTGAAACTGCGAATGGCT
CATTAAATCAGTTATGGTTCATTTGATCGTACAGTTTACTTGGATAACTGTGGTAATTCT
AGAGCTAATACATGCGAGAAGCGCCGACCTCGCGGGAGGCGTGCATTTATCAGACCAAAA
ACCGGCCGCGTCTTCGGGCGCGTTCGCCTTGGTGACTCTGGATAACTTTGCGGATCGCAC
GGTCTAGCACCGGCGACGGATCATTCAAGTGTCTGCCCTATCAACTTTCGTCGGTACGGT
ATTTGCCTACCGAGGTTCTTACGGGTGACGGGGAATCAGGGTTCGATTCCGGAGAGGGAG
CCTGAGAACGGCTACCACATC
>HOIR5KG01ADY4S__(reversed) rank=0004513 x=42.0 y=138.0 length=441
CAAAGATTAAGCCATGCATGTCCAAGTACAAGCTTTCAAAAGCGAAACTGCGGATGGCTC
ATTAAATCAGTTATGGTTCCTTGGAGCGCATCCCCTTACATGGATAACTGTGGTAATTCT
AGAGCTAATACATGCAATCAAGCGCCGACCTTACGGGAGGCGTGCTCTTATTAGGAACAA
GACCAACCCGGGTCCGCCCGGCTCCGTTGGTGAACTCTGGATAACCTGGCCGATCGCACG
GTCTCTGCACCGGCGACGGATCCTTCGAATGTCTGCCCTATCAACTTTCGATGGTACGTT
ATGCGCCTACCATGGTCGTAACGGGTAACGGAGAATCAGGGTTCGATTCCGGAGAGGGAG
CTTGAGAAACGGCTACCACATCC
>HOIR5KG01ABFZ1__(reversed) rank=0004515 x=13.0 y=815.0 length=441
CAAAGATTAAGCCATGCATGTCCAAGTACAAGCTTTCAAAAGCGAAACTGCGGATGGCTC
ATTAAATCAGTTATGGTTCCTTGGAGCGCATCCCCTTACATGGATAACTGTGGTAATTCT
AGAGCTAATACATGCAATCAAGCGCCGACCTTACGGGAGGCGTGCTCTTATTAGGAACAA
GACCAACCCGGGTCCGCCCGGCTCCGTTGGCGAACTCTGGATAACCTGGCCGATCGCACG
GTCTCTGCACCGGCGACGGATCCTTCGAATGTCTGCCCTATCAACTTTCGATGGTACGTT
ATGCGCCTACCATGGTCGTAACGGGTAACGGAGAATCAGGGTTCGATTCCGGAGAGGGAG
CTTGAGAAACGGCTACCACATCC
>HOIR5KG01BOSXK__(reversed) rank=0004533 x=575.0 y=1766.0 length=441
CAAAGATTAAGCCATGCATGTCCAAGTACAAGCTTTCAAAAGCGAAACTGCGGATGGCTC
ATTAAATCAGTTATGGTTCCTTGGAGCGCATCCCCTTACATGGATAACTGTGGTAATTCT
AGAGCTAATACATGCAATCAAGCGCCGACCTTACGGGAGGCGTGCTCTTATTAGGAACAA
GACCAACCCGGGTCCGCCCGGCTCCGTTGGTGAACTCTGGATAACCTGGCCGATCGCACG
GTCTCTGCACCGGCGACGGATCCTTCGAATGTCTGCCCTATCAACTTTCGATGGTACGTT
ATGCGCCTACCATGGTCGTAACGGGTAACGGAGAATCAGGGTTCGATTCCGGAGAGGGAG
CTTGAGAAACGGCTACCACATCC
>HOIR5KG01AKQY7__(reversed) rank=0004543 x=119.0 y=769.5 length=441
CAAAGATTAAGCCATGCATGTCCAAGTACAAGCTTTCAAAAGCGAAACTGCGGATGGCTC
ATTAAATCAGTTATGGTTCCTTGGAGCGCATCCCCTTACATGGATAACTGTGGTAATTCT
AGAGCTAATACATGCAATCAAGCGCCGACCTTACGGGAGGCGTGCTCTTATTAGGAACAA
GACCAACCCGGGTCCGCCCGGCTCCGTTGGTGAACTCTGGATAACCTGGCCGATCGCACG
GTCTCTGCACCGGCGACGGATCCTTCGAATGTCTGCCCTATCAACTTTCGATGGTACGTT
ATGCGCCTACCATGGTCGTAACGGGTAACGGAGAATCAGGGTTCGATTCCGGAGAGGGAG
CTTGAGAAACGGCTACCACATCC
>HOIR5KG01A6Y85__(reversed) rank=0004555 x=372.0 y=1639.5 length=441
CAAAGATTAAGCCATGCATGTCCAAGTACAAGCTTTCAAAAGCGAAACTGCGGATGGCTC
ATTAAATCAGTTATGGTTCCTTGGAGCGCATCCCCTTACATGGATAACTGTGGTAATTCT
AGAGCTAATACATGCAATCAAGCGCCGACCTTACGGGAGGCGTGCTCTTATTAGGAACAA
GACCAACCCGGGTCCGCCCGGCTCCGTTGGTGAACTCTGGATAACCTGGCCGATCGCACG
GTCTCTGCACCGGCGACGGATCCTTCGAATGTCTGCCCTATCAACTTTCGATGGTACGTT
ATGCGCCTACCATGGTCGTAACGGGTAACGGAGAATCAGGGTTCGATTCCGGAGAGGGAG
CTTGAGAAACGGCTACCACATCC
>HOIR5KG01AUT70__(reversed) rank=0004558 x=234.0 y=494.0 length=442
CAAAGATTAAGCCATGCATGTCTAAGTACATACTTTTACATGGTGAAACCGCGAATGGCT
CATTAAATCAGTTATGGTTCCTTAGATCGTACAATCCTACTTGGATAACTGTGGTAATTC
TAGAGCTAATACATGAAACTGACGCTCCGACCCTCTGGGAAAGAGCGCGTTTATTAGAAC
AAGACCAGTCGGGGTTCTGCCCCGTACGATTGGTGATACTGGATAACTTTGTGCAGATCG
CACGGCCTCGCGCCGGCGACGTATCTTTCAAATGTCTGCCCTATCAACTGTCGATGGTAC
GTGATATGCCTACCATGGTTGTAACGGGTAACGGGGAATCAGGGTTCGATTCCGGAGAGG
GAGCATGAGAACGGCTACCACACTC
>HOIR5KG01B1SM9__(reversed) rank=0004563 x=723.5 y=1715.0 length=444
CAAAGATTAAGCCATGCATGTCTAAGTACATACTTTTACATGGTGAAACCGCGAATGGCT
CATTAAATCAGTTATGGTTCCTTAGATCGTACAATCCTACTTGGATAACTGTGGTAATTC
TAGAGCTAATACATGAAACTGACGCTCCGACCCTCTGGGAAAGAGCGCGTTTATTAGAAC
AAGACCAGTCGGGGTTCTGCCCCGTACGATTGGTGATACTGGATAACTTTGTGCAGATCG
CACGGCCTCGCGCCGGCGACGTATCTTTCAAATGTCTGCCCTATCAACTGTCGATGGTAC
GTGATATGCCTACCATGGTTGTAACGGGTAACGGGGAATCAGGGTTCGATTCCGGAGAGG
GAGCATGAGAAACGGCTACCACATCC
>HOIR5KG01AZOUS__(reversed) rank=0004573 x=289.0 y=1538.5 length=444
CAAAGATTAAGCCATGCATGTCTAAGTACATACTTTTACATGGTGAAACCGCGAATGGCT
CATTAAATCAGTTATGGTTCCTTAGATCGTACAATCCTACTTGGATAACTGTGGTAATTC
TAGAGCTAATACATGAAACTGACGCTCCGACCCTCTGGGAAAGAGCGCGTTTATTAGAAC
AAGACCAGTCGGGGTTCTGCCCCGTACGATTGGTGATACTGGATAACTTTGTGCAGATCG
CACGGCCTCGCGCCGGCGACGTATCTTTCAAATGTCTGCCCTATCAACTGTCGATGGTAC
GTGATATGCCTACCATGGTTGTAACGGGTAACGGGGAATCAGGGTTCGATTCCGGAGAGG
GAGCATGAGAAACGGCTACCACATCC
>HOIR5KG01BYLMF__(reversed) rank=0004577 x=687.0 y=101.5 length=441
CAAAGATTAAGCCATGCATGTCCAAGTACAAGCTTTCAAAAGCGAAACTGCGGATGGCTC
ATTAAATCAGTTATGGTTCCTTGGAGCGCATCCCCTTACATGGATAACTGTGGTAATTCT
AGAGCTAATACATGCAATCAAGCGCCGACCTTACGGGAGGCGTGCTCTTATTAGGAACAA
GACCAACCCGGGTCCGCCCGGCTCCGTTGGTGAACTCTGGATAACCTGGCCGATCGCACG
GTCTCTGCACCGGCGACGGATCCTTCGAATGTCTGCCCTATCAACTTTCGATGGTACGTT
ATGCGCCTACCATGGTCGTAACGGGTAACGGAGAATCAGGGTTCGATTCCGGAGAGGGAG
CTTGAGAAACGGCTACCACATCC
>HOIR5KG01BTRQ7__(reversed) rank=0004580 x=632.0 y=49.5 length=444
CAAAGATTAAGCCATGCATGTCTAAGTACATACTTTTACATGGTGAAACCGCGAATGGCT
CATTAAATCAGTTATGGTTCCTTAGATCGTACAATCCTACTTGGATAACTGTGGTAATTC
TAGAGCTAATACATGAAACTGACGCTCCGACCCTCTGGGAAAGAGCGCGTTTATTAGAAC
AAGACCAGTCGGGGTTCTGCCCCGTACGATTGGTGATACTGGATAACTTTGTGCAGATCG
CACGGCCTCGCGCCGGCGACGTATCTTTCAAATGTCTGCCCTATCAACTGTCGATGGTAC
GTGATATGCCTACCATGGTTGTAACGGGTAACGGGGAATCAGGGTTCGATTCCGGAGAGG
GAGCATGAGAAACGGCTACCACATCC
>HOIR5KG01AWR86__(reversed) rank=0004583 x=256.0 y=1144.5 length=441
CAAAGATTAAGCCATGCATGTCCAAGTACAAGCTTTCAAAAGCGAAACTGCGGATGGCTC
ATTAAATCAGTTATGGTTCCTTGGAGCGCATCCCCTTACATGGATAACTGTGGTAATTCT
AGAGCTAATACATGCAATCAAGCGCCGACCTTACGGGAGGCGTGCTCTTATTAGGAACAA
GACCAACCCGGGTCCGCCCGGCTCCGTTGGTGAACTCTGGATAACCTGGCCGATCGCACG
GTCTCTGCACCGGCGACGGATCCTTCGAATGTCTGCCCTATCAACTTTCGATGGTACGTT
ATGCGCCTACCATGGTCGTAACGGGTAACGGAGAATCAGGGTTCGATTCCGGAGAGGGAG
CTTGAGAAACGGCTACCACATCC
>HOIR5KG01AXEYN__(reversed) rank=0004594 x=263.0 y=1901.0 length=444
CAAAGATTAAGCCATGCATGTCTAAGTACATACTTTTACATGGTGAAACCGCGAATGGCT
CATTAAATCAGTTATGGTTCCTTAGATCGTACAATCCTACTTGGATAACTGTGGTAATTC
TAGAGCTAATACATGAAACTGACGCTCCGACCCTCTGGGAAAGAGCGCGTTTATTAGAAC
AAGACCAGTCGGGGTTCTGCCCCGTACGATTGGTGATACTGGATAACTTTGTGCAGATCG
CACGGCCTCGCGCCGGCGACGTATCTTTCAAATGTCTGCCCTATCAACTGTCGATGGTAC
GTGATATGCCTACCATGGTTGTAACGGGTAACGGGGAATCAGGGTTCGATTCCGGAGAGG
GAGCATGAGAAACGGCTACCACATCC
>HOIR5KG01BMYMT__(reversed) rank=0004597 x=554.0 y=1859.0 length=441
CAAAGATTAAGCCATGCATGTCCAAGTACAAGCTTTCAAAAGCGAAACTGCGGATGGCTC
ATTAAATCAGTTATGGTTCCTTGGAGCGCATCCCCTTACATGGATAACTGTGGTAATTCT
AGAGCTAATACATGCAATCAAGCGCCGACCTTACGGGAGGCGTGCTCTTATTAGGAACAA
GACCAACCCGGGTCCGCCCGGCTCCGTTGGTGAACTCTGGATAACCTGGCCGATCGCACG
GTCTCTGCACCGGCGACGGATCCTTCGAATGTCTGCCCTATCAACTTTCGATGGTACGTT
ATGCGCCTACCATGGTCGTAACGGGTAACGGAGAATCAGGGTTCGATTCCGGAGAGGGAG
CTTGAGAAACGGCTACCACATCC
>HOIR5KG01APRYE__(reversed) rank=0004599 x=176.0 y=1844.0 length=441
CAAAGATTAAGCCATGCATGTCCAAGTACAAGCTTTCAAAAGCGAAACTGCGGATGGCTC
ATTAAATCAGTTATGGTTCCTTGGAGCGCATCCCCTTACATGGATAACTGTGGTAATTCT
AGAGCTAATACATGCAATCAAGCGCCGACCTTACGGGAGGCGTGCTCTTATTAGGAACAA
GACCAACCCGGGTCCGCCCGGCTCCGTTGGTGAACTCTGGATAACCTGGCCGATCGCACG
GTCTCTGCACCGGCGACGGATCCTTCGAATGTCTGCCCTATCAACTTTCGATGGTACGTT
ATGCGCCTACCATGGTCGTAACGGGTAACGGAGAATCAGGGTTCGATTCCGGAGAGGGAG
CTTGAGAAACGGCTACCACATCC
>HOIR5KG01AGF7Y__(reversed) rank=0004603 x=70.0 y=908.0 length=441
CAAAGATTAAGCCATGCATGTCCAAGTACAAGCTTTCAAAAGCGAAACTGCGGATGGCTC
ATTAAATCAGTTATGGTTCCTTGGAGCGCATCCCCTTACATGGATAACTGTGGTAATTCT
AGAGCTAATACATGCAATCAAGCGCCGACCTTACGGGAGGCGTGCTCTTATTAGGAACAA
GACCAACCCGGGTCCGCCCGGCTCCGTTGGTGAACTCTGGATAACCTGGCCGATCGCACG
GTCTCTGCACCGGCGACGGATCCTTCGAATGTCTGCCCTATCAACTTTCGATGGTACGTT
ATGCGCCTACCATGGTCGTAACGGGTAACGGAGAATCAGGGTTCGATTCCGGAGAGGGAG
CTTGAGAAACGGCTACCACATCC
>HOIR5KG01ANG33__(reversed) rank=0004606 x=150.5 y=977.5 length=441
CAAAGATTAAGCCATGCATGTCCAAGTACAAGCTTTCAAAAGCGAAACTGCGGATGGCTC
ATTAAATCAGTTATGGTTCCTTGGAGCGCATCCCCTTACATGGATAACTGTGGTAATTCT
AGAGCTAATACATGCAATCAAGCGCCGACCTTACGGGAGGCGTGCTCTTATTAGGAACAA
GACCAACCCGGGTCCGCCCGGCTCCGTTGGTGAACTCTGGATAACCTGGCCGATCGCACG
GTCTCTGCACCGGCGACGGATCCTTCGAATGTCTGCCCTATCAACTTTCGATGGTACGTT
ATGCGCCTACCATGGTCGTAACGGGTAACGGAGAATCAGGGTTCGATTCCGGAGAGGGAG
CTTGAGAAACGGCTACCACATCC
>HOIR5KG01A9N9A__(reversed) rank=0004607 x=403.0 y=380.0 length=448
CAAAGATTAAGCCATGCATGTCTAAGTACACGCCTTAACACGGCTAAACTGCGAATGGCT
CATTAAATCAGTTATGGTTCCTTAGATCGTACAATCCTACTTGGATAACTGTGGCAATTC
TAGAGCTAATACATGCAACACAGCTCCGACCTCACGGGAAGAGCGCTTTTGTTAGCCCAA
AACCAACGCGTCGCCTTCGGGCGGCGCTCACTGTGGTGACTCTGGACAACTTTGTGCCGA
TCGCACGGCCCTAGCGCCGGCGACGTATCTTTCAAGTGTCTGCCCTATCAACTTTCGATG
GTACGTGCTATGCCTACCATGGTGATAACGGGTAACGGGGAATCAGGGTTCGATTCCGGA
GAGGGAGCATGAGATACGGCTACCACATCC
>HOIR5KG01ATTHC__(reversed) rank=0004611 x=222.5 y=2030.5 length=441
CAAAGATTAAGCCATGCATGTCCAAGTACAAGCTTTCAAAAGCGAAACTGCGGATGGCTC
ATTAAATCAGTTATGGTTCCTTGGAGCGCATCCCCTTACATGGATAACTGTGGTAATTCT
AGAGCTAATACATGCAATCAAGCGCCGACCTTACGGGAGGCGTGCTCTTATTAGGAACAA
GACCAACCCGGGTCCGCCCGGCTCCGTTGGTGAACTCTGGATAACCTGGCCGATCGCACG
GTCTCTGCACCGGCGACGGATCCTTCGAATGTCTGCCCTATCAACTTTCGATGGTACGTT
ATGCGCCTACCATGGTCGTAACGGGTAACGGAGAATCAGGGTTCGATTCCGGAGAGGGAG
CTTGAGAAACGGCTACCACATCC
>HOIR5KG01AX574__(reversed) rank=0004623 x=272.0 y=370.0 length=441
CAAAGATTAAGCCATGCATGTCCAAGTACAAGCTTTCAAAAGCGAAACTGCGGATGGCTC
ATTAAATCAGTTATGGTTCCTTGGAGCGCATCCCCTTACATGGATAACTGTGGTAATTCT
AGAGCTAATACATGCAATCAAGCGCCGACCTTACGGGAGGCGTGCTCTTATTAGGAACAA
GACCAACCCGGGTCCGCCCGGCTCCGTTGGTGAACTCTGGATAACCTGGCCGATCGCACG
GTCTCTGCACCGGCGACGGATCCTTCGAATGTCTGCCCTATCAACTTTCGATGGTACGTT
ATGCGCCTACCATGGTCGTAACGGGTAACGGAGAATCAGGGTTCGATTCCGGAGAGGGAG
CTTGAGAAACGGCTACCACATCC
>HOIR5KG01AR15O__(reversed) rank=0004645 x=202.0 y=1882.0 length=444
CAAAGATTAAGCCATGCATGTCTAAGTACATACTTTTACATGGTGAAACCGCGAATGGCT
CATTAAATCAGTTATGGTTCCTTAGATCGTACAATCCTACTTGGATAACTGTGGTAATTC
TAGAGCTAATACATGAAACTGACGCTCCGACCCTCTGGGAAAGAGCGCGTTTATTAGAAC
AAGACCAGTCGGGGTTCTGCCCCGTACGATTGGTGATACTGGATAACTTTGTGCAGATCG
CACGGCCTCGCGCCGGCGACGTATCTTTCAAATGTCTGCCCTATCAACTGTCGATGGTAC
GTGATATGCCTACCATGGTTGTAACGGGTAACGGGGAATCAGGGTTCGATTCCGGAGAGG
GAGCATGAGAAACGGCTACCACATCC
>HOIR5KG01AC1DV__(reversed) rank=0004675 x=31.5 y=1457.0 length=441
CAAAGATTAAGCCATGCATGTCCAAGTACAAGCTTTCAAAAGCGAAACTGCGGATGGCTC
ATTAAATCAGTTATGGTTCCTTGGAGCGCATCCCCTTACATGGATAACTGTGGTAATTCT
AGAGCTAATACATGCAATCAAGCGCCGACCTTACGGGAGGCGTGCTCTTATTAGGAACAA
GACCAACCCGGGTCCGCCCGGCTCCGTTGGTGAACTCTGGATAACCTGGCCGATCGCACG
GTCTCTGCACCGGCGACGGATCCTTCGAATGTCTGCCCTATCAACTTTCGATGGTACGTT
ATGCGCCTACCATGGTCGTAACGGGTAACGGAGAATCAGGGTTCGATTCCGGAGAGGGAG
CTTGAGAAACGGCTACCACATCC
>HOIR5KG01BGF1L__(reversed) rank=0004676 x=480.0 y=935.5 length=441
CAAAGATTAAGCCATGCAAGTCTAAGTACGAGCTCTCGTACAGTGAAACTGCGAATGGCT
CATTAAATCAGTTATGGTTCATTTGATCGTACAGTTTACTTGGATAACTGTGGTAATTCT
AGAGCTAATACATGCGAGAAGCGCCGACCTCGCGGGAGGCGTGCATTTATCAGACCAAAA
ACCGGCCGCGTCTTCGGGCGCGTTCGCCTTGGTGACTCTGGATAACTTTGCGGATCGCAC
GGTCTAGCACCGGCGACGGATCATTCAAGTGTCTGCCCTATCAACTTTCGTCGGTACGGT
ATTTGCCTACCGAGGTTCTTACGGGTGACGGGGAATCAGGGTTCGATTCCGGAGAGGGAG
CCTGAGAAACGGCTACCACATCC
>HOIR5KG01ABTAO__(reversed) rank=0004690 x=17.0 y=1662.0 length=443
CAAAGATTAAGCCATGCATGTCTAAGTACATACCTTAACACGGTGAAACTGCGAATGGCT
CATTAAATCATATGTTATTTCTTAGATCGTACAATCCTACTTGGATAACTGTGGTAATTC
TAGAGCTAATACATGCATCAAAGCTCCGACCTCCGGGGAAGAGCGCTTTTATTAGACCAA
AACCAATCGTCCTCTCGGGGGCGTCCCGTTGGTGACTCTGAATAACTTTAAGCTGATCGC
ATGGCCTCGTGCCGGCGACGTATCTTTCAAGTGTATGCCCTATCAATTGTCGAAGGTAAG
TGACTTGCTTACCTTGATGATAACGGGTAGCGGGGAATCAGGGTTCGATTCCGGAGAGGG
AGCATGAGAAACGGCTACCACATCC
>HOIR5KG01AJYZ3__(reversed) rank=0004702 x=110.0 y=1377.0 length=441
CAAAGATTAAGCCATGCATGTCCAAGTACAAGCTTTCAAAAGCGAAACTGCGGATGGCTC
ATTAAATCAGTTATGGTTCCTTGGAGCGCATCCCCTTACATGGATAACTGTGGTAATTCT
AGAGCTAATACATGCAATCAAGCGCCGACCTTACGGGAGGCGTGCTCTTATTAGGAACAA
GACCAACCCGGGTCCGCCCGGCTCCGTTGGTGAACTCTGGATAACCTGGCCGATCGCACG
GTCTCTGCACCGGCGACGGATCCTTCGAATGTCTGCCCTATCAACTTTCGATGGTACGTT
ATGCGCCTACCATGGTCGTAACGGGTAACGGAGAATCAGGGTTCGATTCCGGAGAGGGAG
CTTGAGAAACGGCTACCACATCC
>HOIR5KG01AI3F4__(reversed) rank=0004709 x=100.0 y=1442.0 length=441
CAAAGATTAAGCCATGCAAGTCTAAGTACGAGCTCTCGTACAGTGAAACTGCGAATGGCT
CATTAAATCAGTTATGGTTCATTTGATCGTACAGTTTACTTGGATAACTGTGGTAATTCT
AGAGCTAATACATGCGAGAAGCGCCGACCTCGCGGGAGGCGTGCATTTATCAGACCAAAA
ACCGGCCGCGTCTTCGGGCGCGTTCGCCTTGGTGACTCTGGATAACTTTGCGGATCGCAC
GGTCTAGCACCGGCGACGGATCATTCAAGTGTCTGCCCTATCAACTTTCGTCGGTACGGT
ATTTGCCTACCGAGGTTCTTACGGGTGACGGGGAATCAGGGTTCGATTCCGGAGAGGGAG
CCTGAGAAACGGCTACCACATCC
>HOIR5KG01BMLUP__(reversed) rank=0004754 x=550.0 y=1679.0 length=445
CAAAGATTAAGCCATGCATGTCTAAGTACATACTTTTACATGGTGAAACCGCGAATGGCT
CATTAAATCAGTTATGGTTCCTTAGATCGTACAATCCTACTTGGATAACTGTGGTAATTC
TAGAGCTAATACATGAAAAAGGTCTCCGACCTGACGGAAAGAGAGCGTTTATTACAACAA
GACCAGTCGGGGTCGCAAGGCCCCGTCATATTGGTGAAACTGAATAACTTTGTGCAGATC
GCACGGCCTCGCGCCGGCGACAAATCTTTCAAATGTCTGCCCTATCAACTGACGATGGTA
CGTGATATGCCTACCATGGTTGTAACGGGTAACGGAGAATCAGGGTTCGATTCCGGAGAG
GGAGCATGAGAAACGGCTACCACATCC
>HOIR5KG01ATCEE__(reversed) rank=0004755 x=217.0 y=372.0 length=441
CAAAGATTAAGCCATGCAAGTCTAAGTACGAGCTCTCGTACAGTGAAACTGCGAATGGCT
CATTAAATCAGTTATGGTTCATTTGATCGTACAGTTTACTTGGATAACTGTGGTAATTCT
AGAGCTAATACATGCGAGAAGCGCCGACCTCGCGGGAGGCGTGCATTTATCAGACCAAAA
ACCGGCCGCGTCTTCGGGCGCGTTCGCCTTGGTGACTCTGGATAACTTTGCGGATCGCAC
GGTCTAGCACCGGCGACGGATCATTCAAGTGTCTGCCCTATCAACTTTCGTCGGTACGGT
ATTTGCCTACCGAGGTTCTTACGGGTGACGGGGAATCAGGGTTCGATTCCGGAGAGGGAG
CCTGAGAAACGGCTACCACATCC
>HOIR5KG01BPAKJ__(reversed) rank=0004772 x=581.0 y=49.0 length=449
CAAAGATTAAGCCATGCATGTCTAAGTACACGCCTTAACACGGCTAAACTGCGAATGGCT
CATTAAATCAGTTATGGTTCCTTAGATCGTACAATCCTACTTGGATAACTGTGGCAATTC
TAGAGCTAATACATGCAACACAGCTCCGACCTCACGGGAAGAGCGCTTTTGTTAGCCCAA
AACCAACGCGTCGCCTTCGGGCGGCGCTCACTGTGGTGACTCTGGACAACTTTGTGCCGA
TCGCACGGCCCTAGCGCCGGCGACGTATCTTTCAAGTGTCTGCCCTATCAACTTTCGATG
GTACGTGCTATGCCTACCATGGTGATAACGGGTAACGGGGAATCAGGGTTCGATTCCGGA
GAGGGAGCATGAGATACGGCTACCACATCC
>HOIR5KG01A06FB__(reversed) rank=0004789 x=306.0 y=1333.0 length=445
CAAAGATTAAGCCATGCATGTCTAAGTACATACTTTTACATGGTGAAACCGCGAATGGCT
CATTAAATCAGTTATGGTTCCTTAGATCGTACAATCCTACTTGGATAACTGTGGTAATTC
TAGAGCTAATACATGAAAAAGGTCTCCGACCTGACGGAAAGAGAGCGTTTATTACAACAA
GACCAGTCGGGGTCGCAAGGCCCCGTCATATTGGTGAAACTGAATAACTTTGTGCAGATC
GCACGGCCTCGCGCCGGCGACAAATCTTTCAAATGTCTGCCCTATCAACTGACGATGGTA
CGTGATATGCCTACCATGGTTGTAACGGGTAACGGAGAATCAGGGTTCGATTCCGGAGAG
GGAGCATGAGAAACGGCTACCACATCC
>HOIR5KG01ATR47__(reversed) rank=0004804 x=222.0 y=297.5 length=448
CAAAGATTAAGCCATGCATGTCTAAGTACACGCCTTAACACGGCTAAACTGCGAATGGCT
CATTAAATCAGTTATGGTTCCTTAGATCGTACAATCCTACTTGGATAACTGTGGCAATTC
TAGAGCTAATACATGCAACACAGCTCCGACCTCACGGGAAGAGCGCTTTTGTTAGCCCAA
AACCAACGCGTCGCCTTCGGGCGGCGCTCACTGTGGTGACTCTGGACAACTTTGTGCCGA
TCGCACGGCCCTAGCGCCGGCGACGTATCTTTCAAGTGTCTGCCCTATCAACTTTCGATG
GTACGTGCTATGCCTACCATGGTGATAACGGGTAACGGGGAATCAGGGTTCGATTCCGGA
GAGGGAGCATGAGATACGGCTACCACATCC
>HOIR5KG01BZ3QF__(reversed) rank=0004809 x=704.0 y=597.0 length=441
CAAAGATTAAGCCATGCATGTCCAAGTACAAGCTTTCAAAAGCGAAACTGCGGATGGCTC
ATTAAATCAGTTATGGTTCCTTGGAGCGCATCCCCTTACATGGATAACTGTGGTAATTCT
AGAGCTAATACATGCAATCAAGCGCCGACCTTACGGGAGGCGTGCTCTTATTAGGAACAA
GACCAACCCGGGTCCGCCCGGCTCCGTTGGTGAACTCTGGATAACCTGGCCGATCGCACG
GTCTCTGCACCGGCGACGGATCCTTCGAATGTCTGCCCTATCAACTTTCGATGGTACGTT
ATGCGCCTACCATGGTCGTAACGGGTAACGGAGAATCAGGGTTCGATTCCGGAGAGGGAG
CTTGAGAAACGGCTACCACATCC
>HOIR5KG01AH710__(reversed) rank=0004821 x=90.0 y=1718.5 length=441
CAAAGATTAAGCCATGCATGTCCAAGTACAAGCTTTCAAAAGCGAAACTGCGGATGGCTC
ATTAAATCAGTTATGGTTCCTTGGAGCGCATCCCCTTACATGGATAACTGTGGTAATTCT
AGAGCTAATACATGCAATCAAGCGCCGACCTTACGGGAGGCGTGCTCTTATTAGGAACAA
GACCAACCCGGGTCCGCCCGGCTCCGTTGGTGAACTCTGGATAACCTGGCCGATCGCACG
GTCTCTGCACCGGCGACGGATCCTTCGAATGTCTGCCCTATCAACTTTCGATGGTACGTT
ATGCGCCTACCATGGTCGTAACGGGTAACGGAGAATCAGGGTTCGATTCCGGAGAGGGAG
CTTGAGAAACGGCTACCACATCC
>HOIR5KG01BKD14__(reversed) rank=0004824 x=525.0 y=666.0 length=441
CAAAGATTAAGCCATGCATGTCCAAGTACAAGCTTTCAAAAGCGAAACTGCGGATGGCTC
ATTAAATCAGTTATGGTTCCTTGGAGCGCATCCCCTTACATGGATAACTGTGGTAATTCT
AGAGCTAATACATGCAATCAAGCGCCGACCTTACGGGAGGCGTGCTCTTATTAGGAACAA
GACCAACCCGGGTCCGCCCGGCTCCGTTGGTGAACTCTGGATAACCTGGCCGATCGCACG
GTCTCTGCACCGGCGACGGATCCTTCGAATGTCTGCCCTATCAACTTTCGATGGTACGTT
ATGCGCCTACCATGGTCGTAACGGGTAACGGAGAATCAGGGTTCGATTCCGGAGAGGGAG
CTTGAGAAACGGCTACCACATCC
>HOIR5KG01A7IFO__(reversed) rank=0004837 x=378.0 y=1922.0 length=448
CAAAGATTAAGCCATGCATGTCTAAGTACACGCCTTAACACGGCTAAACTGCGAATGGCT
CGTTAAATCAGTTATGGTTCCTTAGATCGTACAATCCTACTTGGATAACTGTGGCAATTC
TAGAGCTAATACATGCAACACAGCTCCGACCTCACGGGAAGAGCGCTTTTGTTAGCCCAA
AACCAACGCGTCGCCTTCGGGCGGCGCTCACTGTGGTGACTCTGGACAACTTTGTGCCGA
TCGCACGGCCCTAGCGCCGGCGACGTATCTTTCAAGTGTCTGCCCTATCAACTTTCGATG
GTACGTGCTATGCCTACCATGGTGATAACGGGTAACGGGGAATCAGGGTTCGATTCCGGA
GAGGGAGCATGAGATACGGCTACCACATCC
>HOIR5KG01BCR0Y__(reversed) rank=0004839 x=438.0 y=1872.0 length=441
CAAAGATTAAGCCATGCATGTCCAAGTACAAGCTTTCAAAAGCGAAACTGCGGATGGCTC
ATTAAATCAGTTATGGTTCCTTGGAGCGCATCCCCTTACATGGATAACTGTGGTAATTCT
AGAGCTAATACATGCAATCAAGCGCCGACCTTACGGGAGGCGTGCTCTTATTAGGAACAA
GACCAACCCGGGTCCGCCCGGCTCCGTTGGTGAACTCTGGATAACCTGGCCGATCGCACG
GTCTCTGCACCGGCGACGGATCCTTCGAATGTCTGCCCTATCAACTTTCGATGGTACGTT
ATGCGCCTACCATGGTCGTAACGGGTAACGGAGAATCAGGGTTCGATTCCGGAGAGGGAG
CTTGAGAAACGGCTACCACATCC
>HOIR5KG01AI9LQ__(reversed) rank=0004840 x=102.0 y=1228.0 length=441
CAAAGATTAAGCCATGCATGTCCAAGTACAAGCTTTCAAAAGCGAAACTGCGGATGGCTC
ATTAAATCAGTTATGGTTCCTTGGAGCGCATCCCCTTACATGGATAACTGTGGTAATTCT
AGAGCTAATACATGCAATCAAGCGCCGACCTTACGGGAGGCGTGCTCTTATTAGGAACAA
GACCAACCCGGGTCCGCCCGGCTCCGTTGGTGAACTCTGGATAACCTGGCCGATCGCACG
GTCTCTGCACCGGCGACGGATCCTTCGAATGTCTGCCCTATCAACTTTCGATGGTACGTT
ATGCGCCTACCATGGTCGTAACGGGTAACGGAGAATCAGGGTTCGATTCCGGAGAGGGAG
CTTGAGAAACGGCTACCACATCC
>HOIR5KG01A2BLE__(reversed) rank=0004845 x=319.0 y=1440.0 length=441
CAAAGATTAAGCCATGCATGTCCAAGTACAAGCTTTCAAAAGCGAAACTGCGGATGGCTC
ATTAAATCAGTTATGGTTCCTTGGAGCGCATCCCCTTACATGGATAACTGTGGTAATTCT
AGAGCTAATACATGCAATCAAGCGCCGACCTTACGGGAGGCGTGCTCTTATTAGGAACAA
GACCAACCCGGGTCCGCCCGGCTCCGTTGGTGAACTCTGGATAACCTGGCCGATCGCACG
GTCTCTGCACCGGCGACGGATCCTTCGAATGTCTGCCCTATCAACTTTCGATGGTACGTT
ATGCGCCTACCATGGTCGTAACGGGTAACGGAGAATCAGGGTTCGATTCCGGAGAGGGAG
CTTGAGAAACGGCTACCACATCC
>HOIR5KG01AVDVK__(reversed) rank=0004855 x=240.5 y=1390.5 length=441
CAAAGATTAAGCCATGCATGTCCAAGTACAAGCTTTCAAAAGCGAAACTGCGGATGGCTC
ATTAAATCAGTTATGGTTCCTTGGAGCGCATCCCCTTACATGGATAACTGTGGTAATTCT
AGAGCTAATACATGCAATCAAGCGCCGACCTTACGGGAGGCGTGCTCTTATTAGGAACAA
GACCAACCCGGGTCCGCCCGGCTCCGTTGGTGAACTCTGGATAACCTGGCCGATCGCACG
GTCTCTGCACCGGCGACGGATCCTTCGAATGTCTGCCCTATCAACTTTCGATGGTACGTT
ATGCGCCTACCATGGTCGTAACGGGTAACGGAGAATCAGGGTTCGATTCCGGAGAGGGAG
CTTGAGAAACGGCTACCACATCC
>HOIR5KG01A85FY__(reversed) rank=0004866 x=397.0 y=572.0 length=444
CAAAGATTAAGCCATGCATGTCTAAGTACATACTTTTACATGGTGAAACCGCGAATGGCT
CATTAAATCAGTTATGGTTCCTTAGATCGTACAATCCTACTTGGATAACTGTGGTAATTC
TAGAGCTAATACATGAAACTGACGCTCCGACCCTCTGGGAAAGAGCGCGTTTATTAGAAC
AAGACCAGTCGGGGTTCTGCCCCGTACGATTGGTGATACTGGATAACTTTGTGCAGATCG
CACGGCCTCGCGCCGGCGACGTATCTTTCAAATGTCTGCCCTATCAACTGTCGATGGTAC
GTGATATGCCTACCATGGTTGTAACGGGTAACGGGGAATCAGGGTTCGATTCCGGAGAGG
GAGCATGAGAAACGGCTACCACATCC
>HOIR5KG01AD9YD__(reversed) rank=0004878 x=45.0 y=1875.0 length=442
CAAAGATTAAGCCATGCATGTCCAAGTACAAGCTTTACAAAAGCGAAACTGCGGATGGCT
CATTAAATCAGTTATGGTTCCTTGGAGCGCATCCCCTTACATGGATAACTGTGGTAATTC
TAGAGCTAATACATGCAATCAAGCGCCGACCTTACGGGAGGCGTGCTCTTATTAGGAACA
AGACCAACCCGGGTCCGCCCGGCTCCGTTGGTGAACTCTGGATAACCTGGCCGATCGCAC
GGTCTCTGCACCGGCGACGGATCCTTCGAATGTCTGCCCTATCAACTTTCGATGGTACGT
TATGCGCCTACCATGGTCGTAACGGGTAACGGAGAATCAGGGTTCGATTCCGGAGAGGGA
GCTTGAGAAACGGCTACCACATCC
>HOIR5KG01BRSD3__(reversed) rank=0004888 x=609.5 y=1769.0 length=444
CAAAGATTAAGCCATGCATGTCTAAGTACATACTTTTACATGGTGAAACCGCGAATGGCT
CATTAAATCAGTTATGGTTCCTTAGATCGTACAATCCTACTTGGATAACTGTGGTAATTC
TAGAGCTAATACATGAAACTGACGCTCCGACCCTCTGGGAAAGAGCGCGTTTATTAGAAC
AAGACCAGTCGGGGTTCTGCCCCGTACGATTGGTGATACTGGATAACTTTGTGCAGATCG
CACGGCCTCGCGCCGGCGACGTATCTTTCAAATGTCTGCCCTATCAACTGTCGATGGTAC
GTGATATGCCTACCATGGTTGTAACGGGTAACGGGGAATCAGGGTTCGATTCCGGAGAGG
GAGCATGAGAAACGGCTACCACATCC
>HOIR5KG01ANUJT__(reversed) rank=0004906 x=154.0 y=2007.5 length=441
CAAAGATTAAGCCATGCATGTCCAAGTACAAGCTTTCAAAAGCGAAACTGCGGATGGCTC
ATTAAATCAGTTATGGTTCCTTGGAGCGCATCCCCTTACATGGATAACTGTGGTAATTCT
AGAGCTAATACATGCAATCAAGCGCCGACCTTACGGGAGGCGTGCTCTTATTAGGAACAA
GACCAACCCGGGTCCGCCCGGCTCCGTTGGTGAACTCTGGATAACCTGGCCGATCGCACG
GTCTCTGCACCGGCGACGGATCCTTCGAATGTCTGCCCTATCAACTTTCGATGGTACGTT
ATGCGCCTACCATGGTCGTAACGGGTAACGGAGAATCAGGGTTCGATTCCGGAGAGGGAG
CTTGAGAAACGGCTACCACATCC
>HOIR5KG01AEOUH__(reversed) rank=0004919 x=50.0 y=695.0 length=444
CAAAGATTAAGCCATGCATGTCTAAGTACATACTTTTACATGGTGAAACCGCGAATGGCT
CATTAAATCAGTTATGGTTCCTTAGATCGTACAATCCTACTTGGATAACTGTGGTAATTC
TAGAGCTAATACATGAAACTGACGCTCCGACCCTCTGGGAAAGAGCGCGTTTATTAGAAC
AAGACCAGTCGGGGTTCTGCCCCGTACGATTGGTGATACTGGATAACTTTGTGCAGATCG
CACGGCCTCGCGCCGGCGACGTATCTTTCAAATGTCTGCCCTATCAACTGTCGATGGTAC
GTGATATGCCTACCATGGTTGTAACGGGTAACGGGGAATCAGGGTTCGATTCCGGAGAGG
GAGCATGAGAAACGGCTACCACATCC
>HOIR5KG01BLJV6__(reversed) rank=0004924 x=538.0 y=1636.0 length=444
CAAAGATTAAGCCATGCATGTCTAAGTACATACTTTTACATGGTGAAACCGCGAATGGCT
CATTAAATCAGTTATGGTTCCTTAGATCGTACAATCCTACTTGGATAACTGTGGTAATTC
TAGAGCTAATACATGAAACTGACGCTCCGACCCTCTGGGAAAGAGCGCGTTTATTAGAAC
AAGACCAGTCGGGGTTCTGCCCCGTACGATTGGTGATACTGGATAACTTTGTGCAGATCG
CACGGCCTCGCGCCGGCGACGTATCTTTCAAATGTCTGCCCTATCAATTGTCGATGGTAC
GTGATATGCCTACCATGGTTGTAACGGGTAACGGGGAATCAGGGTTCGATTCCGGAGAGG
GAGCATGAGAAACGGCTACCACATCC
>HOIR5KG01BVM0S__(reversed) rank=0004933 x=653.0 y=1210.0 length=444
CAAAGATTAAGCCATGCATGTCTAAGTACATACTTTTACATGGTGAAACCGCGAATGGCT
CATTAAATCAGTTATGGTTCCTTAGATCGTACAATCCTACTTGGATAACTGTGGTAATTC
TAGAGCTAATACATGAAACTGACGCTCCGACCCTCTGGGAAAGAGCGCGTTTATTAGAAC
AAGACCAGTCGGGGTTCTGCCCCGTACGATTGGTGATACTGGATAACTTTGTGCAGATCG
CACGGCCTCGCGCCGGCGACGTATCTTTCAAATGTCTGCCCTATCAACTGTCGATGGTAC
GTGATATGCCTACCATGGTTGTAACGGGTAACGGGGAATCAGGGTTCGATTCCGGAGAGG
GAGCATGAGAAACGGCTACCACATCC
>HOIR5KG01BC7QB__(reversed) rank=0004947 x=443.0 y=1745.0 length=441
CAAAGATTAAGCCATGCATGTCCAAGTACAAGCTTTCAAAAGCGAAACTGCGGATGGCTC
ATTAAATCAGTTATGGTTCCTTGGAGCGCATCCCCTTACATGGATAACTGTGGTAATTCT
AGAGCTAATACATGCAATCAAGCGCCGACCTTACGGGAGGCGTGCTCTTATTAGGAACAA
GACCAACCCGGGTCCGCCCGGCTCCGTTGGTGAACTCTGGATAACCTGGCCGATCGCACG
GTCTCTGCACCGGCGACGGATCCTTCGAATGTCTGCCCTATCAACTTTCGATGGTACGTT
ATGCGCCTACCATGGTCGTAACGGGTAACGGAGAATCAGGGTTCGATTCCGGAGAGGGAG
CTTGAGAAACGGCTACCACATCC
>HOIR5KG01A31P6__(reversed) rank=0004948 x=339.0 y=44.0 length=441
CAAAGATTAAGCCATGCATGTCCAAGTACAAGCTTTCAAAAGCGAAACTGCGGATGGCTC
ATTAAATCAGTTATGGTTCCTTGGAGCGCATCCCCTTACATGGATAACTGTGGTAATTCT
AGAGCTAATACATGCAATCAAGCGCCGACCTTACGGGAGGCGTGCTCTTATTAGGAACAA
GACCAACCCGGGTCCGCCCGGCTCCGTTGGTGAACTCTGGATAACCTGGCCGATCGCACG
GTCTCTGCACCGGCGACGGATCCTTCGAATGTCTGCCCTATCAACTTTCGATGGTACGTT
ATGCGCCTACCATGGTCGTAACGGGTAACGGAGAATCAGGGTTCGATTCCGGAGAGGGAG
CTTGAGAAACGGCTACCACATCC
>HOIR5KG01AH0TN__(reversed) rank=0004959 x=88.0 y=537.0 length=444
CAAAGATTAAGCCATGCATGTCTAAGTACATACTTTTACATGGTGAAACCGCGAATGGCT
CATTAAATCAGTTATGGTTCCTTAGATCGTACAATCCTACTTGGATAACTGTGGTAATTC
TAGAGCTAATACATGAAACTGACGCTCCGACCCTCTGGGAAAGAGCGCGTTTATTAGAAC
AAGACCAGTCGGGGTTCTGCCCCGTACGATTGGTGATACTGGATAACTTTGTGCAGATCG
CACGGCCTCGCGCCGGCGACGTATCTTTCAAATGTCTGCCCTATCAACTGTCGATGGTAC
GTGATATGCCTACCATGGTTGTAACGGGTAACGGGGAATCAGGGTTCGATTCCGGAGAGG
GAGCATGAGAAACGGCTACCACATCC
>HOIR5KG01B0I7Y__(reversed) rank=0004960 x=709.0 y=188.0 length=436
AAGNTTAAGCCATGCATGTCCAAGTCAAGCTTTCAAAGCGAAACTGCGGATGGCTCATTA
AATCAGTTATGGTTCCTTGGAGCGCATCCCCTTACATGGATAACTGTGGTAATTCTAGAG
CTAATACATGCAATCAAGCGCCGACCTTACGGGAGGCGTGCTCTTATTAGGAACAAGACC
AACCCGGGTCCGCCCGGCTCCGTTGGTGAACTCTGGATAACCTGGCCGATCGCACGGTCT
CTGCACCGGCGACGGATCCTTCGAATGTCTGCCCTATCAACTTTCGATGGTACGTTATGC
GCCTACCATGGTCGTAACGGGTAACGGAGAATCAGGGTTCGATTCCGGAGAGGGAGCTTG
AGAAACGGCTACCACATCC
>HOIR5KG01BXACG__(reversed) rank=0004963 x=672.5 y=270.0 length=441
CAAAGATTAAGCCATGCATGTCCAAGTACAAGCTTTCAAAAGCGAAACTGCGGATGGCTC
ATTAAATCAGTTATGGTTCCTTGGAGCGCATCCCCTTACATGGATAACTGTGGTAATTCT
AGAGCTAATACATGCAATCAAGCGCCGACCTTACGGGAGGCGTGCTCTTATTAGGAACAA
GACCAACCCGGGTCCGCCCGGCTCCGTTGGTGAACTCTGGATAACCTGGCCGATCGCACG
GTCTCTGCACCGGCGACGGATCCTTCGAATGTCTGCCCTATCAACTTTCGATGGTACGTT
ATGCGCCTACCATGGTCGTAACGGGTAACGGAGAATCAGGGTTCGATTCCGGAGAGGGAG
CTTGAGAAACGGCTACCACATCC
>HOIR5KG01AJ16Q__(reversed) rank=0004985 x=111.0 y=1408.0 length=441
CAAAGATTAAGCCATGCATGTCCAAGTACAAGCTTTCAAAAGCGAAACTGCGGATGGCTC
ATTAAATCAGTTATGGTTCCTTGGAGCGCATCCCCTTACATGGATAACTGTGGTAATTCT
AGAGCTAATACATGCAATCAAGCGCCGACCTTACGGGAGGCGTGCTCTTATTAGGAACAA
GACCAACCCGGGTCCGCCCGGCTCCGTTGGTGAACTCTGGATAACCTGGCCGATCGCACG
GTCTCTGCACCGGCGACGGATCCTTCGAATGTCTGCCCTATCAACTTTCGATGGTACGTT
ATGCGCCTACCATGGTCGTAACGGGTAACGGAGAATCAGGGTTCGATTCCGGAGAGGGAG
CTTGAGAAACGGCTACCACATCC
>HOIR5KG01APA3D__(reversed) rank=0004995 x=171.0 y=471.0 length=444
CAAAGATTAAGCCATGCATGTCTAAGTACATACTTTTACATGGTGAAACCGCGAATGGCT
CATTAAATCAGTTATGGTTCCTTAGATCGTACAATCCTACTTGGATAACTGTGGTAATTC
TAGAGCTAATACATGAAACTGACGCTCCGACCCTCTGGGAAAGAGCGCGTTTATTAGAAC
AAGACCAGTCGGGGTTCTGCCCCGTACGATTGGTGATACTGGATAACTTTGTGCAGATCG
CACGGCCTCGCGCCGGCGACGTATCTTTCAAATGTCTGCCCTATCAACTGTCGATGGTAC
GTGATATGCCTACCATGGTTGTAACGGGTAACGGGGAATCAGGGTTCGATTCCGGAGAGG
GAGCATGAGAAACGGCTACCACATCC
>HOIR5KG01AOFD8__(reversed) rank=0005002 x=161.0 y=350.0 length=441
CAAAGATTAAGCCATGCATGTCCAAGTACAAGCTTTCAAAAGCGAAACTGCGGATGGCTC
ATTAAATCAGTTATGGTTCCTTGGAGCGCATCCCCTTACATGGATAACTGTGGTAATTCT
AGAGCTAATACATGCAATCAAGCGCCGACCTTACGGGAGGCGTGCTCTTATTAGGAACAA
GACCAACCCGGGTCCGCCCGGCTCCGTTGGTGAACTCTGGATAACCTGGCCGATCGCACG
GTCTCTGCACCGGCGACGGATCCTTCGAATGTCTGCCCTATCAACTTTCGATGGTACGTT
ATGCGCCTACCATGGTCGTAACGGGTAACGGAGAATCAGGGTTCGATTCCGGAGAGGGAG
CTTGAGAAACGGCTACCACATCC
>HOIR5KG01A62A8__(reversed) rank=0005021 x=373.5 y=1506.0 length=444
CAAAGATTAAGCCATGCATGTCTAAGTACATACTTTTACATGGTGAAACCGCGAATGGCT
CATTAAATCAGTTATGGTTCCTTAGATCGTACAATCCTACTTGGATAACTGTGGTAATTC
TAGAGCTAATACATGAAACTGACGCTCCGACCCTCTGGGAAAGAGCGCGTTTATTAGAAC
AAGACCAGTCGGGGTTCTGCCCCGTACGATTGGTGATACTGGATAACTTTGTGCAGATCG
CACGGCCTCGCGCCGGCGACGTATCTTTCAAATGTCTGCCCTATCAACTGTCGATGGTAC
GTGATATGCCTACCATGGTTGTAACGGGTAACGGGGAATCAGGGTTCGATTCCGGAGAGG
GAGCATGAGAAACGGCTACCACATCC
>HOIR5KG01A9IF1__(reversed) rank=0005036 x=401.0 y=1039.0 length=441
CAAAGATTAAGCCATGCATGTCCAAGTACAAGCTTTCAAAAGCGAAACTGCGGATGGCTC
ATTAAATCAGTTATGGTTCCTTGGAGCGCATCCCCTTACATGGATAACTGTGGTAATTCT
AGAGCTAATACATGCAATCAAGCGCCGACCTTACGGGAGGCGTGCTCTTATTAGGAACAA
GACCAACCCGGGTCCGCCCGGCTCCGTTGGTGAACTCTGGATAACCTGGCCGATCGCACG
GTCTCTGCACCGGCGACGGATCCTTCGAATGTCTGCCCTATCAACTTTCGATGGTACGTT
ATGCGCCTACCATGGTCGTAACGGGTAACGGAGAATCAGGGTTCGATTCCGGAGAGGGAG
CTTGAGAAACGGCTACCACATCC
>HOIR5KG01AW72D__(reversed) rank=0005039 x=261.0 y=1155.5 length=441
CAAAGATTAAGCCATGCATGTCCAAGTACAAGCTTTCAAAAGCGAAACTGCGGATGGCTC
ATTAAATCAGTTATGGTTCCTTGGAGCGCATCCCCTTACATGGATAACTGTGGTAATTCT
AGAGCTAATACATGCAATCAAGCGCCGACCTTACGGGAGGCGTGCTCTTATTAGGAACAA
GACCAACCCGGGTCCGCCCGGCTCCGTTGGTGAACTCTGGATAACCTGGCCGATCGCACG
GTCTCTGCACCGGCGACGGATCCTTCGAATGTCTGCCCTATCAACTTTCGATGGTACGTT
ATGCGCCTACCATGGTCGTAACGGGTAACGGAGAATCAGGGTTCGATTCCGGAGAGGGAG
CTTGAGAAACGGCTACCACATCC
>HOIR5KG01BZ4L9__(reversed) rank=0005040 x=704.5 y=1743.5 length=447
CAAAGATTAAGCCATGCATGTCTAAGTACATACTTTTACTATGGTGAAACCGCGAATGGC
TCATTAAATCAGTTATGGTTCCTTAGATCGTACAATCCTACTTGGATAACTGTGGTAATT
CTAGAGCTAATACATGAAAAAGGTACTCCGACCTGACGGAAAGAGAGCGTTTATTACAAC
AAGACCAGTCGGGGTCGCAAGGCCCCGTCATATTGGTGAAACTGAATAACTTTGTGCAGA
TCGCACGGCCTCGCGCCGGCGACAAATCTTTCAAATGTCTGCCCTATCAACTGACGATGG
TACGTGATATGCCTACCATGGTTGTAACGGGTAACGGAGAATCAGGGTTCGATTCCGGAG
AGGGAGCATGAGAAACGGCTACCACATCC
>HOIR5KG01AMI07__(reversed) rank=0005055 x=139.5 y=1865.0 length=444
CAAAGATTAAGCCATGCATGTCTAAGTACATACTTTTACATGGTGAAACCGCGAATGGCT
CATTAAATCAGTTATGGTTCCTTAGATCGTACAATCCTACTTGGATAACTGTGGTAATTC
TAGAGCTAATACATGAAACTGACGCTCCGACCCTCTGGGAAAGAGCGCGTTTATTAGAAC
AAGACCAGTCGGGGTTCTGCCCCGTACGATTGGTGATACTGGATAACTTTGTGCAGATCG
CACGGCCTCGCGCCGGCGACGTATCTTTCAAATGTCTGCCCTATCAACTGTCGATGGTAC
GTGATATGCCTACCATGGTTGTAACGGGTAACGGGGAATCAGGGTTCGATTCCGGAGAGG
GAGCATGAGAAACGGCTACCACATCC
>HOIR5KG01AD9F1__(reversed) rank=0005061 x=45.0 y=1215.0 length=444
CAAAGATTAAGCCATGCATGTCTAAGTACATACTTTTACATGGTGAAACCGCGAATGGCT
CATTAAATCAGTTATGGTTCCTTAGATCGTACAATCCTACTTGGATAACTGTGGTAATTC
TAGAGCTAATACATGAAACTGACGCTCCGACCCTCTGGGAAAGAGCGCGTTTATTAGAAC
AAGACCAGTCGGGGTTCTGCCCCGTACGATTGGTGATACTGGATAACTTTGTGCAGATCG
CACGGCCTCGCGCCGGCGACGTATCTTTCAAATGTCTGCCCTATCAACTGTCGATGGTAC
GTGATATGCCTACCATGGTTGTAACGGGTAACGGGGAATCAGGGTTCGATTCCGGAGAGG
GAGCATGAGAAACGGCTACCACATCC
>HOIR5KG01BECXE__(reversed) rank=0005072 x=456.0 y=1888.0 length=444
CAAAGATTAAGCCATGCATGTCTAAGTACATACTTTTACATGGTGAAACCGCGAATGGCT
CATTAAATCAGTTATGGTTCCTTAGATCGTACAATCCTACTTGGATAACTGTGGTAATTC
TAGAGCTAATACATGAAACTGACGCTCCGACCCTCTGGGAAAGAGCGCGTTTATTAGAAC
AAGACCAGTCGGGGTTCTGCCCCGTACGATTGGTGATACTGGATAACTTTGTGCAGATCG
CACGGCCTCGCGCCGGCGACGTATCTTTCAAATGTCTGCCCTATCAACTGTCGATGGTAC
GTGATATGCCTACCATGGTTGTAACGGGTAACGGGGAATCAGGGTTCGATTCCGGAGAGG
GAGCATGAGAAACGGCTACCACATCC
>HOIR5KG01A08NQ__(reversed) rank=0005075 x=307.0 y=132.5 length=441
CAAAGATTAAGCCATGCATGTCCAAGTACAAGCTTTCAAAAGCGAAACTGCGGATGGCTC
ATTAAATCAGTTATGGTTCCTTGGAGCGCATCCCCTTACATGGATAACTGTGGTAATTCT
AGAGCTAATACATGCAATCAAGCGCCGACCTTACGGGAGGCGTGCTCTTATTAGGAACAA
GACCAACCCGGGTCCGCCCGGCTCCGTTGGTGAACTCTGGATAACCTGGCCGATCGCACG
GTCTCTGCACCGGCGACGGATCCTTCGAATGTCTGCCCTATCAACTTTCGATGGTACGTT
ATGCGCCTACCATGGTCGTAACGGGTAACGGAGAATCAGGGTTCGATTCCGGAGAGGGAG
CTTGAGAAACGGCTACCACATCC
>HOIR5KG01BB5VZ__(reversed) rank=0005078 x=431.0 y=1853.0 length=441
CAAAGATTAAGCCATGCATGTCCAAGTACAAGCTTTCAAAAGCGAAACTGCGGATGGCTC
ATTAAATCAGTTATGGTTCCTTGGAGCGCATCCCCTTACATGGATAACTGTGGTAATTCT
AGAGCTAATACATGCAATCAAGCGCCGACCTTACGGGAGGCGTGCTCTTATTAGGAACAA
GACCAACCCGGGTCCGCCCGGCTCCGTTGGTGAACTCTGGATAACCTGGCCGATCGCACG
GTCTCTGCACCGGCGACGGATCCTTCGAATGTCTGCCCTATCAACTTTCGATGGTACGTT
ATGCGCCTACCATGGTCGTAACGGGTAACGGAGAATCAGGGTTCGATTCCGGAGAGGGAG
CTTGAGAAACGGCTACCACATCC
>HOIR5KG01ARRYZ__(reversed) rank=0005079 x=199.0 y=969.5 length=441
CAAAGATTAAGCCATGCATGTCCAAGTACAAGCTTTCAAAAGCGAAACTGCGGATGGCTC
ATTAAATCAGTTATGGTTCCTTGGAGCGCATCCCCTTACATGGATAACTGTGGTAATTCT
AGAGCTAATACATGCAATCAAGCGCCGACCTTACGGGAGGCGTGCTCTTATTAGGAACAA
GACCAACCCGGGTCCGCCCGGCTCCGTTGGTGAACTCTGGATAACCTGGCCGATCGCACG
GTCTCTGCACCGGCGACGGATCCTTCGAATGTCTGCCCTATCAACTTTCGATGGTACGTT
ATGCGCCTACCATGGTCGTAACGGGTAACGGAGAATCAGGGTTCGATTCCGGAGAGGGAG
CTTGAGAAACGGCTACCACATCC
>HOIR5KG01A2IA2__(reversed) rank=0005085 x=321.5 y=1948.0 length=448
CAAAGATTAAGCCATGCATGTCTAAGTACACGCCTTAACACGGCTAAACTGCGAATGGCT
CATTAAATCAGTTATGGTTCCTTAGATCGTACAATCCTACTTGGATAACTGTGGCAATTC
TAGATCTAATACATGCAACACAGCTCCGACCTCACGGGAAGAGCGCTTTTGTTAGCCCAA
AACCAACGCGTCGCCTTCGGGCGGCGCTCACTGTGGTGACTCTGGACAACTTTGTGCCGA
TCGCACGGCCCTAGCGCCGGCGACGTATCTTTCAAGTGTCTGCCCTATCAACTTTCGATG
GTACGTGCTATGCCTACCATGGTGATAACGGGTAACGGGGAATCAGGGTTCGATTCCGGA
GAGGGAGCATGAGATACGGCTACCACATCC
>HOIR5KG01AS9F4__(reversed) rank=0005100 x=216.0 y=642.0 length=441
CAAAGATTAAGCCATGCATGTCCAAGTACAAGCTTTCAAAAGCGAAACTGCGGATGGCTC
ATTAAATCAGTTATGGTTCCTTGGAGCGCATCCCCTTACATGGATAACTGTGGTAATTCT
AGAGCTAATACATGCAATCAAGCGCCGACCTTACGGGAGGCGTGCTCTTATTAGGAACAA
GACCAACCCGGGTCCGCCCGGCTCCGTTGGTGAACTCTGGATAACCTGGCCGATCGCACG
GTCTCTGCACCGGCGACGGATCCTTCGAATGTCTGCCCTATCAACTTTCGATGGTACGTT
ATGCGCCTACCATGGTCGTAACGGGTAACGGAGAATCAGGGTTCGATTCCGGAGAGGGAG
CTTGAGAAACGGCTACCACATCC
>HOIR5KG01AHUP1__(reversed) rank=0005102 x=86.0 y=823.0 length=445
CAAAGATTAAGCCATGCATGTCTAAGTACATACTTTTACATGGTGAAACCGCGAATGGCT
CATTAAATCAGTTATGGTTCCTTAGATCGTACAATCCTACTTGGATAACTGTGGTAATTC
TAGAGCTAATACATGAAAAAGGTCTCCGACCTGACGGAAAGAGAGCGTTTATTACAACAA
GACCAGTCGGGGTCGCAAGGCCCCGTCATATTGGTGAAACTGAATAACTTTGTGCAGATC
GCACGGCCTCGCGCCGGCGACAAATCTTTCAAATGTCTGCCCTATCAACTGACGATGGTA
CGTGATATGCCTACCATGGTTGTAACGGGTAACGGAGAATCAGGGTTCGATTCCGGAGAG
GGAGCATGAGAAACGGCTACCACATCC
>HOIR5KG01AYYVO__(reversed) rank=0005104 x=281.0 y=642.0 length=445
CAAAGATTAAGCCATGCATGTCTAAGTACATACTTTTACATGGTGAAACCGCGAATGGCT
CATTAAATCAGTTATGGTTCCTTAGATCGTACAATCCTACTTGGATAACTGTGGTAATTC
TAGAGCTAATACATGAAAAAGGTCTCCGACCTGACGGAAAGAGAGCGTTTATTACAACAA
GACCAGTCGGGGTCGCAAGGCCCCGTCATATTGGTGAAACTGAATAACTTTGTGCAGATC
GCACGGCCTCGCGCCGGCGACAAATCTTTCAAATGTCTGCCCTATCAACTGACGATGGTA
CGTGATATGCCTACCATGGTTGTAACGGGTAACGGAGAATCAGGGTTCGATTCCGGAGAG
GGAGCATGAGAAACGGCTACCACATCC
>HOIR5KG01BUA7Y__(reversed) rank=0005116 x=638.0 y=700.0 length=441
CAAAGATTAAGCCATGCATGTCCAAGTACAAGCTTTCAAAAGCGAAACTGCGGATGGCTC
ATTAAATCAGTTATGGTTCCTTGGAGCGCATCCCCTTACATGGATAACTGTGGTAATTCT
AGAGCTAATACATGCAATCAAGCGCCGACCTTACGGGAGGCGTGCTCTTATTAGGAACAA
GACCAACCCGGGTCCGCCCGGCTCCGTTGGTGAACTCTGGATAACCTGGCCGATCGCACG
GTCTCTGCACCGGCGACGGATCCTTCGAATGTCTGCCCTATCAACTTTCGATGGTACGTT
ATGCGCCTACCATGGTCGTAACGGGTAACGGAGAATCAGGGTTCGATTCCGGAGAGGGAG
CTTGAGAAACGGCTACCACATCC
>HOIR5KG01AAZX0__(reversed) rank=0005151 x=8.0 y=486.0 length=441
CAAAGATTAAGCCATGCAAGTCTAAGTACGAGCTCTCGTACAGTGAAACTGCGAATGGCT
CATTAAATCAGTTATGGTTCATTTGATCGTACAGTTTACTTGGATAACTGTGGTAATTCT
AGAGCTAATACATGCGAGAAGCGCCGACCTCGCGGGAGGCGTGCATTTATCAGACCAAAA
ACCGGCCGCGTCTTCGGGCGCGTTCGCCTTGGTGACTCTGGATAACTTTGCGGATCGCAC
GGTCTAGCACCGGCGACGGATCATTCAAGTGTCTGCCCTATCAACTTTCGTCGGTACGGT
ATTTGCCTACCGAGGTTCTTACGGGTGACGGGGAATCAGGGTTCGATTCCGGAGAGGGAG
CCTGAGAAACGGCTACCACATCC
>HOIR5KG01ADPQL__(reversed) rank=0005173 x=39.0 y=251.5 length=441
CAAAGATTAAGCCATGCATGTCCAAGTACAAGCTTTCAAAAGCGAAACTGCGGATGGCTC
ATTAAATCAGTTATGGTTCCTTGGAGCGCATCCCCTTACATGGATAACTGCGGTAATTCT
AGAGCTAATACATGCAATCAAGCGCCGACCTTACGGGAGGCGTGCTCTTATTAGGAACAA
GACCAACCCGGGTCCGCCCGGCTCCGTTGGTGAACTCTGGATAACCTGGCCGATCGCACG
GTCTCTGCACCGGCGACGGATCCTTCGAATGTCTGCCCTATCAACTTTCGATGGTACGTT
ATGCGCCTACCATGGTCGTAACGGGTAACGGAGAATCAGGGTTCGATTCCGGAGAGGGAG
CTTGAGAAACGGCTACCACATCC
>HOIR5KG01BCDY4__(reversed) rank=0005177 x=434.5 y=46.0 length=444
CAAAGATTAAGCCATGCATGTCTAAGTACATACTTTTACATGGTGAAACCGCGAATGGCT
CATTAAATCAGTTATGGTTCCTTAGATCGTACAATCCTACTTGGATAACTGTGGTAATTC
TAGAGCTAATACATGAAACTGACGCTCCGACCCTCTGGGAAAGAGCGCGTTTATTAGAAC
AAGACCAGTCGGGGTTCTGCCCCGTACGATTGGTGATACTGGATAACTTTGTGCAGATCG
CACGGCCTCGCGCCGGCGACGTATCTTTCAAATGTCTGCCCTATCAACTGTCGATGGTAC
GTGATATGCCTACCATGGTTGTAACGGGTAACGGGGAATCAGGGTTCGATTCCGGAGAGG
GAGCATGAGAAACGGCTACCACATCC
>HOIR5KG01AQ2OR__(reversed) rank=0005204 x=191.0 y=969.0 length=441
CAAAGATTAAGCCATGCATGTCCAAGTACAAGCTTTCAAAAGCGAAACTGCGGATGGCTC
ATTAAATCAGTTATGGTTCCTTGGAGCGCATCCCCTTACATGGATAACTGTGGTAATTCT
AGAGCTAATACATGCAATCAAGCGCCGACCTTACGGGAGGCGTGCTCTTATTAGGAACAA
GACCAACCCGGGTCCGCCCGGCTCCGTTGGTGAACTCTGGATAACCTGGCCGATCGCACG
GTCTCTGCACCGGCGACGGATCCTTCGAATGTCTGCCCTATCAACTTTCGATGGTACGTT
ATGCGCCTACCATGGTCGTAACGGGTAACGGAGAATCAGGGTTCGATTCCGGAGAGGGAG
CTTGAGAAACGGCTACCACATCC
>HOIR5KG01AT493__(reversed) rank=0005223 x=226.5 y=937.0 length=441
CAAAGATTAAGCCATGCATGTCCAAGTACAAGCTTTCAAAAGCGAAACTGCGGATGGCTC
ATTAAATCAGTTATGGTTCCTTGGAGCGCATCCCCTTACATGGATAACTGTGGTAATTCT
AGAGCTAATACATGCAATCAAGCGCCGACCTTACGGGAGGCGTGCTCTTATTAGGAACAA
GACCAACCCGGGTCCGCCCGGCTCCGTTGGTGAACTCTGGATAACCTGGCCGATCGCACG
GTCTCTGCACCGGCGACGGATCCTTCGAATGTCTGCCCTATCAACTTTCGATGGTACGTT
ATGCGCCTACCATGGTCGTAACGGGTAACGGAGAATCAGGGTTCGATTCCGGAGAGGGAG
CTTGAGAAACGGCTACCACATCC
>HOIR5KG01A6FJV__(reversed) rank=0005232 x=366.0 y=681.0 length=444
CAAAGATTAAGCCATGCATGTCTAAGTACATACTTTTACATGGTGAAACCGCGAATGGCT
CATTAAATCAGTTATGGTTCCTTAGATCGTACAATCCTACTTGGATAACTGTGGTAATTC
TAGAGCTAATACATGAAACTGACGCTCCGACCCTCTGGGAAAGAGCGCGTTTATTAGAAC
AAGACCAGTCGGGGTTCTGCCCCGTACGATTGGTGATACTGGATAACTTTGTGCAGATCG
CACGGCCTCGCGCCGGCGACGTATCTTTCAAATGTCTGCCCTATCAACTGTCGATGGTAC
GTGATATGCCTACCATGGTTGTAACGGGTAACGGGGAATCAGGGTTCGATTCCGGAGAGG
GAGCATGAGAAACGGCTACCACATCC
>HOIR5KG01BYCA3__(reversed) rank=0005247 x=684.0 y=317.5 length=441
CAAGGATTAAGCCATGCATGTCCAAGTACAAGCTTTCAAAAGCGAAACTGCGGATGGCTC
ATTAAATCAGTTATGGTTCCTTGGAGCGCATCCCCTTACATGGATAACTGTGGTAATTCT
AGAGCTAATACATGCAATCAAGCGCCGACCTTACGGGAGGCGTGCTCTTATTAGGAACAA
GACCAACCCGGGTCCGCCCGGCTCCGTTGGTGAACTCTGGATAACCTGGCCGATCGCACG
GTCTCTGCACCGGCGACGGATCCTTCGAATGTCTGCCCTATCAACTTTCGATGGTACGTT
ATGCGCCTACCATGGTCGTAACGGGTAACGGAGAATCAGGGTTCGATTCCGGAGAGGGAG
CTTGAGAAACGGCTACCACATCC
>HOIR5KG01AHU5Y__(reversed) rank=0005253 x=86.0 y=1396.0 length=441
CAAAGATTAAGCCATGCATGTCCAAGTACAAGCTTTCAAAAGCGAAACTGCGGATGGCTC
ATTAAATCAGTTATGGTTCCTTGGAGCGCATCCCCTTACATGGATAACTGTGGTAATTCT
AGAGCTAATACATGCAATCAAGCGCCGACCTTACGGGAGGCGTGCTCTTATTAGGAACAA
GACCAACCCGGGTCCGCCCGGCTCCGTTGGTGAACTCTGGATAACCTGGCCGATCGCACG
GTCTCTGCACCGGCGACGGATCCTTCGAATGTCTGCCCTATCAACTTTCGATGGTACGTT
ATGCGCCTACCATGGTCGTAACGGGTAACGGAGAATCAGGGTTCGATTCCGGAGAGGGAG
CTTGAGAAACGGCTACCACATCC
>HOIR5KG01AHHSJ__(reversed) rank=0005262 x=82.0 y=449.0 length=441
CAAAGATTAAGCCATGCATGTCCAAGTACAAGCTTTCAAAAGCGAAACTGCGGATGGCTC
ATTAAATCAGTTATGGTTCCTTGGAGCGCATCCCCTTACATGGATAACTGTGGTAATTCT
AGAGCTAATACATGCAATCAAGCGCCGACCTTACGGGAGGCGTGCTCTTATTAGGAACAA
GACCAACCCGGGTCCGCCCGGCTCCGTTGGTGAACTCTGGATAACCTGGCCGATCGCACG
GTCTCTGCACCGGCGACGGATCCTTCGAATGTCTGCCCTATCAACTTTCGATGGTACGTT
ATGCGCCTACCATGGTCGTAACGGGTAACGGAGAATCAGGGTTCGATTCCGGAGAGGGAG
CTTGAGAAACGGCTACCACATCC
>HOIR5KG01A73JT__(reversed) rank=0005265 x=385.0 y=615.0 length=441
CAAAGATTAAGCCATGCATGTCCAAGTACAAGCTTTCAAAAGCGAAACTGCGGATGGCTC
ATTAAATCAGTTATGGTTCCTTGGAGCGCATCCCCTTACATGGATAACTGTGGTAATTCT
AGAGCTAATACATGCAATCAAGCGCCGACCTTACGGGAGGCGTGCTCTTATTAGGAACAA
GACCAACCCGGGTCCGCCCGGCTCCGTTGGTGAACTCTGGATAACCTGGCCGATCGCACG
GTCTCTGCACCGGCGACGGATCCTTCGAATGTCTGCCCTATCAACTTTCGATGGTACGTT
ATGCGCCTACCATGGTCGTAACGGGTAACGGAGAATCAGGGTTCGATTCCGGAGAGGGAG
CTTGAGAAACGGCTACCACATCC
>HOIR5KG01BN6YZ__(reversed) rank=0005269 x=568.0 y=1977.0 length=441
CAAAGATTAAGCCATGCATGTCCAAGTACAAGCTTTCAAAAGCGAAACTGCGGATGGCTC
ATTAAATCAGTTATGGTTCCTTGGAGCGCATCCCCTTACATGGATAACTGTGGTAATTCT
AGAGCTAATACATGCAATCAAGCGCCGACCTTACGGGAGGCGTGCTCTTATTAAGAACAA
GACCAACCCGGGTCCGCCCGGCTCCGTTGGTGAACTCTGGATAACCTGGCCGATCGCACG
GTCTCTGCACCGGCGACGGATCCTTCGAATGTCTGCCCTATCAACTTTCGATGGTACGTT
ATGCGCCTACCATGGTCGTAACGGGTAACGGAGAATCAGGGTTCGATTCCGGAGAGGGAG
CTTGAGAAACGGCTACCACATCC
>HOIR5KG01AQGMZ__(reversed) rank=0005275 x=184.5 y=1065.0 length=441
CAAAGATTAAGCCATGCATGTCCAAGTACAAGCTTTCAAAAGCGAAACTGCGGATGGCTC
ATTAAATCAGTTATGGTTCCTTGGAGCGCATCCCCTTACATGGATAACTGTGGTAATTCT
AGAGCTAATACATGCAATCAAGCGCCGACCTTACGGGAGGCGTGCTCTTATTAGGAACAA
GACCAACCCGGGTCCGCCCGGCTCCGTTGGTGAACTCTGGATAACCTGGCCGATCGCACG
GTCTCTGCACCGGCGACGGATCCTTCGAATGTCTGCCCTATCAACTTTCGATGGTACGTT
ATGCGCCTACCATGGTCGTAACGGGTAACGGAGAATCAGGGTTCGATTCCGGAGAGGGAG
CTTGAGAAACGGCTACCACATCC
>HOIR5KG01A6MOE__(reversed) rank=0005278 x=368.0 y=1724.0 length=448
CAAAGATTAAGCCATGCATGTCTAAGTACACGCCTTAACACGGCTAAACTGCGAATGGCT
CATTAAATCAGTTATGGTTCCTTAGATCGTACAATCCTACTTGGATAACTGTGGCAATTC
TAGAGCTAATACATGCAACACAGCTCCGACCTCACGGGAAGAGCGCTTTTGTTAGCCCAA
AACCAACGCGTCGCCTTCGGGCGGCGCTCACTGTGGTGACTCTGGACAACTTTGTGCCGA
TCGCACGGCCCTAGCGCCGGCGACGTATCTTTCAAGTGTCTGCCCTATCAACTTTCGATG
GTACGTGCTATGCCTACCATGGTGATAACGGGTAACGGGGAATCAGGGTTCGATTCCGGA
GAGGGAGCATGAGATACGGCTACCACATCC
>HOIR5KG01A85ZT__(reversed) rank=0005281 x=397.5 y=1287.0 length=441
CAAAGATTAAGCCATGCATGTCCAAGTACAAGCTTTCAAAAGCGAAACTGCGGATGGCTC
ATTAAATCAGTTATGGTTCCTTGGAGCGCATCCCCTTACATGGATAACTGTGGTAATTCT
AGAGCTAATACATGCAATCAAGCGCCGACCTTACGGGAGGCGTGCTCTTATTAGGAACAA
GACCAACCCGGGTCCGCCCGGCTCCGTTGGTGAACTCTGGATAACCTGGCCGATCGCACG
GTCTCTGCACCGGCGACGGATCCTTCGAATGTCTGCCCTATCAACTTTCGATGGTACGTT
ATGCGCCTACCATGGTCGTAACGGGTAACGGAGAATCAGGGTTCGATTCCGGAGAGGGAG
CTTGAGAAACGGCTACCACATCC
>HOIR5KG01BC0MT__(reversed) rank=0005283 x=441.0 y=739.0 length=440
CAAAGATTAAGCCATGCATGTCCAAGTACAAGCTTTCAAAAGCGAAACTGCGGATGGCTC
ATTAAATCAGTTATGGTTCCTTGGAGCGCATCCCCTTACATGGATAACTGTGGTAATTCT
AGAGCTAATACATGCAATCAAGCGCCGACCTTACGGGAGGCGTGCTCTTATTAGGAACAA
GACCAACCCGGGTCCGCCCGGCTCCGTTGGTGAACTCTGGATAACCTGGCCGATCGCACG
GTCTCTGCACCGGCGACGGATCCTTCGAATGTCTGCCCTATCAACTTTCGATGGTACGTT
ATGCGCCTACCATGGTCGTAACGGGTAACGGAGAATCAGGGTTCGATTCCGGAGAGGGAG
CTTGAGAAACGGCTACCACATCC
>HOIR5KG01BSHEU__(reversed) rank=0005311 x=617.0 y=1428.0 length=444
CAAAGATTAAGCCATGCATGTCTAAGTACATACTTTTACATGGTGAAACCGCGAATGGCT
CATTAAATCAGTTATGGTTCCTTAGATCGTACAATCCTACTTGGATAACTGTGGTAATTC
TAGAGCTAATACATGAAACTGACGCTCCGACCCTCTGGGAAAGAGCGCGTTTATTAGAAC
AAGACCAGTCGGGGTTCTGCCCCGTACGATTGGTGATACTGGATAACTTTGTGCAGATCG
CACGGCCTCGCGCCGGCGACGTATCTTTCAAATGTCTGCCCTATCAACTGTCGATGGTAC
GTGATATGCCTACCATGGTTGTAACGGGTAACGGGGAATCAGGGTTCGATTCCGGAGAGG
GAGCATGAGAAACGGCTACCACATCC
>HOIR5KG01BBFDC__(reversed) rank=0005332 x=423.0 y=254.0 length=444
CAAAGATTAAGCCATGCATGTCTAAGTACATACTTTTACATGGTGAAACCGCGAATGGCT
CATTAAATCAGTTATGGTTCCTTAGATCGTACAATCCTACTTGGATAACTGTGGTAATTC
TAGAGCTAATACATGAAACTGACGCTCCGACCCTCTGGGAAAGAGCGCGTTTATTAGAAC
AAGACCAGTCGGGGTTCTGCCCCGTACGATTGGTGATACTGGATAACTTTGTGCAGATCG
CACGGCCTCGCGCCGGCGACGTATCTTTCAAATGTCTGCCCTATCAACTGTCGATGGTAC
GTGATATGCCTACCATGGTTGTAACGGGTAACGGGGAATCAGGGTTCGATTCCGGAGAGG
GAGCATGAGAAACGGCTACCACATCC
>HOIR5KG01APJ95__(reversed) rank=0005343 x=174.0 y=91.0 length=441
CAAAGATTAAGCCATGCAAGTCTAAGTACGAGCTCTCGTACAGTGAAACTGCGAATGGCT
CATTAAATCAGTTATGGTTCATTTGATCGTACAGTTTACTTGGATAACTGTGGTAATTCT
AGAGCTAATACATGCGAGAAGCGCCGACCTCGCGGGAGGCGTGCATTTATCAGACCAAAA
ACCGGCCGCGTCTTCGGGCGCGTTCGCCTTGGTGACTCTGGATAACTTTGCGGATCGCAC
GGTCTAGCACCGGCGACGGATCATTCAAGTGTCTGCCCTATCAACTTTCGTCGGTACGGT
ATTTGCCTACCGAGGTTCTTACGGGTGACGGGGAATCAGGGTTCGATTCCGGAGAGGGAG
CCTGAGAAACGGCTACCACATCC
>HOIR5KG01ADY68 rank=0005351 x=42.5 y=226.0 length=450
CAAAGATTAAGCCATGCATGTCTAAGTACAAGCCCATATAAGGTGAAACCGCGAATGGCT
CATTAAATCAGCTATGATTCATTGGATCTGTACCCACACTTACTTGGATAACTGTGGTAA
TTCTAGAGCTAATACATGCACCACGTCTCTGACCGCAAGGGAAGAGCGCTTTTATTAGTT
CAAAACCGGTCGGGCCTCGGTCCGTCACCCCAACGTGTTGAATCTGAATAACTTGTCGCT
GAGCGCACGGTCTCTGCACCGGCGCCGCCTCTTTCAAGTGTCTGCCTTATCAGCTTTCGA
TTGTAGGCTATGCGCCTACAATGGCTATAACGGGTAACGGGGAATCAGGGTTCGATTCCG
GAAAGGGAGCCTGAGAAACGGCTACCACATCT
>HOIR5KG01BLMZM__(reversed) rank=0005355 x=539.0 y=1552.0 length=441
CAAAGATTAAGCCATGCATGTCCAAGTACAAGCTTTCAAAAGCGAAACTGCGGATGGCTC
ATTAAATCAGTTATGGTTCCTTGGAGCGCATCCCCTTACATGGATAACTGTGGTAATTCT
AGAGCTAATACATGCAATCAAGCGCCGACCTTACGGGAGGCGTGCTCTTATTAGGAACAA
GACCAACCCGGGTCCGCCCGGCTCCGTTGGTGAACTCTGGATAACCTGGCCGATCGCACG
GTCTCTGCACCGGCGACGGATCCTTCGAATGTCTGCCCTATCAACTTTCGATGGTACGTT
ATGCGCCTACCATGGTCGTAACGGGTAACGGAGAATCAGGGTTCGATTCCGGAGAGGGAG
CTTGAGAAACGGCTACCACATCC
>HOIR5KG01A8ND2__(reversed) rank=0005356 x=391.0 y=1752.0 length=448
CAAAGATTAAGCCATGCATGTCTAAGTACACGCCTTAACACGGCTAAACTGCGAATGGCT
CATTAAATCAGTTATGGTTCCTTAGATCGTACAATCCTACTTGGATAACTGTGGCAATTC
TAGAGCTAATACATGCAACACAGCTCCGACCTCACGGGAAGAGCGCTTTTGTTAGCCCAA
AACCAACGCGTCGCCTTCGGGCGGCGCTCACTGTGGTGACTCTGGACAACTTTGTGCCGA
TCGCACGGCCCTAGCGCCGGCGACGTATCTTTCAAGTGTCTGCCCTATCAACTTTCGATG
GTACGTGCTATGCCTACCATGGTGATAACGGGTAACGGGGAATCAGGGTTCGATTCCGGA
GAGGGAGCATGAGATACGGCTACCACATCC
>HOIR5KG01AGFLS__(reversed) rank=0005371 x=70.0 y=110.0 length=441
CAAAGATTAAGCCATGCATGTCCAAGTACAAGCTTTCAAAAGCGAAACTGCGGATGGCTC
ATTAAATCAGTTATGGTTCCTTGGAGCGCATCCCCTTACATGGATAACTGTGGTAATTCT
AGAGCTAATACATGCAATCAAGCGCCGACCTTACGGGAGGCGTGCTCTTATTAGGAACAA
GACCAACCCGGGTCCGCCCGGCTCCGTTGGTGAACTCTGGATAACCTGGCCGATCGCACG
GTCTCTGCACCGGCGACGGATCCTTCGAATGTCTGCCCTATCAACTTTCGATGGTACGTT
ATGCGCCTACCATGGTCGTAACGGGTAACGGAGAATCAGGGTTCGATTCCGGAGAGGGAG
CTTGAGAAACGGCTACCACATCC
>HOIR5KG01AD8KB__(reversed) rank=0005379 x=45.5 y=73.5 length=441
CAAAGATTAAGCCATGCATGTCCAAGTACAAGCTTTCAAAAGCGAAACTGCGGATGGCTC
ATTAAATCAGTTATGGTTCCTTGGAGCGCATCCCCTTACATGGATAACTGTGGTAATTCT
AGAGCTAATACATGCAATCAAGCGCCGACCTTACGGGAGGCGTGCTCTTATTAGGAACAA
GACCAACCCGGGTCCGCCCGGCTCCGTTGGTGAACTCTGGATAACCTGGCCGATCGCACG
GTCTCTGCACCGGCGACGGATCCTTCGAATGTCTGCCCTATCAACTTTCGATGGTACGTT
ATGCGCCTACCATGGTCGTAACGGGTAACGGAGAATCAGGGTTCGATTCCGGAGAGGGAG
CTTGAGAAACGGCTACCACATCC
>HOIR5KG01ABSA1 rank=0005384 x=17.0 y=379.0 length=444
CAAAGATTAAGCCATGCATGTCTAAGTACATACTTTTACATGGTGAAACCGCGAATGGCT
CATTAAATCAGTTATGGTTCCTTAGATCGTACAATCCTACTTGGATAACTGTGGTAATTC
TAGAGCTAATACATGAAACTGACGCTCCGACCCTCTGGGAAAGAGCGCGTTTATTAGAAC
AAGACCAGTCGGGGTTCTGCCCCGTACGATTGGTGATACTGGATAACTTTGTGCAGATCG
CACGGCCTCGCGCCGGCGACGTATCTTTCAAATGTCTGCCCTATCAACTGTCGATGGTAC
GTGATATGCCTACCATGGTTGTAACGGGTAACGGGGAATCAGGGTTCGATTCCGGAGAGG
GAGCATGAGAAACGGCTACCACATCC
>HOIR5KG01AZQ4W__(reversed) rank=0005391 x=290.0 y=398.0 length=444
CAAAGATTAAGCCATGCATGTCTAAGTACATACTTTTACATGGTGAAACCGCGAATGGCT
CATTAAATCAGTTATGGTTCCTTAGATCGTACAATCCTACTTGGATAACTGTGGTAATTC
TAGAGCTAATACATGAAACTGACGCTCCGACCCTCTGGGAAAGAGCGCGTTTATTAGAAC
AAGACCAGTCGGGGTTCTGCCCCGTACGATTGGTGATACTGGATAACTTTGTGCAGATCG
CACGGCCTCGCGCCGGCGACGTATCTTTCAAATGTCTGCCCTATCAACTGTCGATGGTAC
GTGATATGCCTACCATGGTTGTAACGGGTAACGGGGAATCAGGGTTCGATTCCGGAGAGG
GAGCATGAGAAACGGCTACCACATCC
>HOIR5KG01BBZNN__(reversed) rank=0005400 x=429.0 y=1969.0 length=442
CAAAGATTAAGCCATGCATGTCTAAGTACATACCTTAACACGGTGAAAACTGCGAATGGC
TCATTAAATCATATGTTATTTCTTAGATCGTACAATCCTACTTGGATAACTGTGGTAATT
CTAGAGCTAATACATGCATCAAAGCTCCGACCTCCGGGGAAGAGCGCTTTTATTAGACCA
AAACCAATCGTCCTCTCGGGGGCGTCCCGTTGGTGACTCTGAATAACTTTAAGCTGATCG
CATGGCCTCGTGCCGGCGACGTATCTTTCAAGTGTATGCCCTATCAATTGTCGAAGGTAA
GTGACTTGCTTACCTTGATGATAACGGGTAGCGGGGAATCAGGGTTCGATTCCGGAGAGG
GAGCATGAGAACGGCTACCACATCC
>HOIR5KG01AQ59U__(reversed) rank=0005406 x=192.0 y=1520.0 length=444
CAAAGATTAAGCCATGCATGTCTAAGTACATACTTTTACATGGTGAAACCGCGAATGGCT
CATTAAATCAGTTATGGTTCCTTAGATCGTACAATCCTACTTGGATAACTGTGGTAATTC
TAGAGCTAATACATGAAACTGACGCTCCGACCCTCTGGGAAAGAGCGCGTTTATTAGAAC
AAGACCAGTCGGGGTTCTGCCCCGTACGATTGGTGATACTGGATAACTTTGTGCAGATCG
CACGGCCTCGCGCCGGCGACGTATCTTTCAAATGTCTGCCCTATCAACTGTCGATGGTAC
GTGATATGCCTACCATGGTTGTAACGGGTAACGGGGAATCAGGGTTCGATTCCGGAGAGG
GAGCATGAGAAACGGCTACCACATCC
>HOIR5KG01AG5X5__(reversed) rank=0005434 x=78.0 y=1483.5 length=448
CAAAGATTAAGCCATGCATGTCTAAGTACACGCCTTAACACGGCTAAACTGCGAATGGCT
CATTAAATCAGTTATGGTTCCTTAGATCGTACAATCCTACTTGGATAACTGTGGCAATTC
TAGAGCTAATACATGCAACACAGCTCCGACCTCACGGGAAGAGCGCTTTTGTTAGCCCAA
AACCAACGCGTCGCCTTCGGGCGGCGCTCACTGTGGTGACTCTGGACAACTTTGTGCCGA
TCGCACGGCCCTAGCGCCGGCGACGTATCTTTCAAGTGTCTGCCCTATCAACTTTCGATG
GTACGTGCTATGCCTACCATGGTGATAACGGGTAACGGGGAATCAGGGTTCGATTCCGGA
GAGGGAGCATGAGATACGGCTACCACATCC
>HOIR5KG01A9UJ0__(reversed) rank=0005446 x=405.0 y=350.5 length=441
CAAAGATTAAGCCATGCATGTCCAAGTACAAGCTTTCAAAAGCGAAACTGCGGATGGCTC
ATTAAATCAGTTATGGTTCCTTGGAGCGCATCCCCTTACATGGATAACTGTGGTAATTCT
AGAGCTAATACATGCAATCAAGCGCCGACCTTACGGGAGGCGTGCTCTTATTAGGAACAA
GACCAACCCGGGTCCGCCCGGCTCCGTTGGTGAACTCTGGATAACCTGGCCGATCGCACG
GTCTCTGCACCGGCGACGGATCCTTCGAATGTCTGCCCTATCAACTTTCGATGGTACGTT
ATGCGCCTACCATGGTCGTAACGGGTAACGGAGAATCAGGGTTCGATTCCGGAGAGGGAG
CTTGAGAAACGGCTACCACATCC
>HOIR5KG01BBV55__(reversed) rank=0005452 x=428.0 y=1547.5 length=441
CAAAGATTAAGCCATGCATGTCCAAGTACAAGCTTTCAAAAGCGAAACTGCGGATGGCTC
ATTAAATCAGTTATGGTTCCTTGGAGCGCATCCCCTTACATGGATAACTGTGGTAATTCT
AGAGCTAATACATGCAATCAAGCGCCGACCTTACGGGAGGCGTGCTCTTATTAGGAACAA
GACCAACCCGGGTCCGCCCGGCTCCGTTGGTGAACTCTGGATAACCTGGCCGATCGCACG
GTCTCTGCACCGGCGACGGATCCTTCGAATGTCTGCCCTATCAACTTTCGATGGTACGTT
ATGCGCCTACCATGGTCGTAACGGGTAACGGAGAATCAGGGTTCGATTCCGGAGAGGGAG
CTTGAGAAACGGCTACCACATCC
>HOIR5KG01AADPQ__(reversed) rank=0005457 x=1.0 y=348.0 length=441
CAAAGATTAAGCCATGCAAGTCTAAGTACGAGCTCTCGTACAGTGAAACTGCGAATGGCT
CATTAAATCAGTTATGGTTCATTTGATCGTACAGTTTACTTGGATAACTGTGGTAATTCT
AGAGCTAATACATGCGAGAAGCGCCGACCTCGCGGGAGGCGTGCATTTATCAGACCAAAA
ACCGGCCGCGTCTTCGGGCGCGTTCGCCTTGGTGACTCTGGATAACTTTGCGGATCGCAC
GGTCTAGCACCGGCGACGGATCATTCAAGTGTCTGCCCTATCAACTTTCGTCGGTACGGT
ATTTGCCTACCGAGGTTCTTACGGGTGACGGGGAATCAGGGTTCGATTCCGTAGAGGGAG
CCTGAGAAACGGCTACCACATCC
>HOIR5KG01AQD33__(reversed) rank=0005471 x=183.0 y=1889.0 length=441
CAAAGATTAAGCCATGCATGTCCAAGTACAAGCTTTCAAAAGCGAAACTGCGGATGGCTC
ATTAAATCAGTTATGGTTCCTTGGAGCGCATCCCCTTACATGGATAACTGTGGTAATTCT
AGAGCTAATACATGCAATCAAGCGCCGACCTTACGGGAGGCGTGCTCTTATTAGGAACAA
GACCAACCCGGGTCCGCCCGGCTCCGTTGGTGAACTCTGGATAACCTGGCCGATCGCACG
GTCTCTGCACCGGCGACGGATCCTTCGAATGTCTGCCCTATCAACTTTCGATGGTACGTT
ATGCGCCTACCATGGTCGTAACGGGTAACGGAGAATCAGGGTTCGATTCCGGAGAGGGAG
CTTGAGAAACGGCTACCACATCC
>HOIR5KG01AQAZ2__(reversed) rank=0005472 x=182.0 y=1952.0 length=441
CAAAGATTAAGCCATGCATGTCCAAGTACAAGCTTTCAAAAGCGAAACTGCGGATGGCTC
ATTAAATCAGTTATGGTTCCTTGGAGCGCATCCCCTTACATGGATAACTGTGGTAATTCT
AGAGCTAATACATGCAATCAAGCGCCGACCTTACGGGAGGCGTGCTCTTATTAGGAACAA
GACCAACCCGGGTCCGCCCGGCTCCGTTGGTGAACTCTGGATAACCTGGCCGATCGCACG
GTCTCTGCACCGGCGACGGATCCTTCGAATGTCTGCCCTATCAACTTTCGATGGTACGTT
ATGCGCCTACCATGGTCGTAACGGGTAACGGAGAATCAGGGTTCGATTCCGGAGAGGGAG
CTTGAGAAACGGCTACCACATCC
>HOIR5KG01AGJYE__(reversed) rank=0005475 x=71.5 y=1652.0 length=441
CAAAGATTAAGCCATGCATGTCCAAGTACAAGCTTTCAAAAGCGAAACTGCGGATGGCTC
ATTAAATCAGTTATGGTTCCTTGGAGCGCATCCCCTTACATGGATAACTGTGGTAATTCT
AGAGCTAATACATGCAATCAAGCGCCGACCTTACGGGAGGCGTGCTCTTATTAGGAACAA
GACCAACCCGGGTCCGCCCGGCTCCGTTGGTGAACTCTGGATAACCTGGCCGATCGCACG
GTCTCTGCACCGGCGACGGATCCTTCGAATGTCTGCCCTATCAACTTTCGATGGTACGTT
ATGCGCCTACCATGGTCGTAACGGGTAACGGAGAATCAGGGTTCGATTCCGGAGAGGGAG
CTTGAGAAACGGCTACCACATCC
>HOIR5KG01A7B53__(reversed) rank=0005481 x=376.5 y=1993.0 length=441
CAAAGATTAAGCCATGCAAGTCTAAGTACGAGCTCTCGTACAGTGAAACTGCGAATGGCT
CATTAAATCAGTTATGGTTCATTTGATCGTACAGTTTACTTGGATAACTGTGGTAATTCT
AGAGCTAATACATGCGAGAAGCGCCGACCTCGCGGGAGGCGTGCATTTATCAGACCAAAA
ACCGGCCGCGTCTTCGGGCGCGTTCGCCTTGGTGACTCTGGATAACTTTGCGGATCGCAC
GGTCTAGCACCGGCGACGGATCATTCAAGTGTCTGCCCTATCAACTTTCGTCGGTACGGT
ATTTGCCTACCGAGGTTCTTACGGGTGACGGGGAATCAGGGTTCGATTCCGGAGAGGGAG
CCTGAGAAACGGCTACCACATCC
>HOIR5KG01ACFIH__(reversed) rank=0005492 x=24.5 y=1783.0 length=444
CAAAGATTAAGCCATGCATGTCTAAGTACATACTTTTACATGGTGAAACCGCGAATGGCT
CATTAAATCAGTTATGGTTCCTTAGATCGTACAATCCTACTTGGATAACTGTGGTAATTC
TAGAGCTAATACATGAAACTGACGCTCCGACCCTCTGGGAAAGAGCGCGTTTATTAGAAC
AAGACCAGTCGGGGTTCTGCCCCGTACGATTGGTGATACTGGATAACTTTGTGCAGATCG
CACGGCCTCGCGCCGGCGACGTATCTTTCAAATGTCTGCCCTATCAACTGTCGATGGTAC
GTGATATGCCTACCATGGTTGTAACGGGTAACGGGGAATCAGGGTTCGATTCCGGAGAGG
GAGCATGAGAAACGGCTACCACATCC
>HOIR5KG01B02GO__(reversed) rank=0005503 x=715.0 y=550.0 length=444
CAAAGATTAAGCCATGCATGTCTAAGTACATACTTTTACATGGTGAAACCGCGAATGGCT
CATTAAATCAGTTATGGTTCCTTAGATCGTACAATCCTACTTGGATAACTGTGGTAATTC
TAGAGCTAATACATGAAACTGACGCTCCGACCCTCTGGGAAAGAGCGCGTTTATTAGAAC
AAGACCAGTCGGGGTTCTGCCCCGTACGATTGGTGATACTGGATAACTTTGTGCAGATCG
CACGGCCTCGCGCCGGCGACGTATCTTTCAAATGTCTGCCCTATCAACTGTCGATGGTAC
GTGATATGCCTACCATGGTTGTAACGGGTAACGGGGAATCAGGGTTCGATTCCGGAGAGG
GAGCATGAGAAACGGCTACCACATCC
>HOIR5KG01ASG5N__(reversed) rank=0005506 x=207.0 y=841.0 length=440
CAAAGATTAAGCCATGCAAGTCTAAGTACGAGCTCTCGTACAGCGAAACTGCGAATGGCT
CATTAAATCAGTTATGGTTCATTTGATCGTATGGTTTACTTGGATAACTGTGGTAATTCT
AGAGCTAATACATGCAAACAGCGCCGACTTCGCGGGAGGCGTGCTTTTATCAGACCAAAA
ACCGACCGCGGCTCCGGCCGCGTTCGACTGGTGACTCTGGATAACCTGGCGGATCGCACG
GTCTAGCACCGGCGACGGATCATTCAAGTGTCTGCCCTATCAACTTTCGTCGGTACGGTA
TTCGCCTACCGAGGTTCTTACGGGTAACGGGGAATCAGGGTTCGATTCCGGAGAGGGAGC
CTGAGAAACGGCTACCACATCC
>HOIR5KG01AT2Q6__(reversed) rank=0005526 x=225.0 y=1760.0 length=441
CAAAGATTAAGCCATGCATGTCCAAGTACAAGCTTTCAAAAGCGAAACTGCGGATGGCTC
ATTAAATCAGTTATGGTTCCTTGGAGCGCATCCCCTTACATGGATAACTGTGGTAATTCT
AGAGCTAATACATGCAATCAAGCGCCGACCTTACGGGAGGCGTGCTCTTATTAGGAACAA
GACCAACCCGGGTCCGCCCGGCTCCGTTGGTGAACTCTGGATAACCTGGCCGATCGCACG
GTCTCTGCACCGGCGACGGATCCTTCGAATGTCTGCCCTATCAACTTTCGATGGTACGTT
ATGCGCCTACCATGGTCGTAACGGGTAACGGAGAATCAGGGTTCGATTCCGGAGAGGGAG
CTTGAGAAACGGCTACCACATCC
>HOIR5KG01A7NYY__(reversed) rank=0005528 x=380.0 y=904.0 length=441
CAAAGATTAAGCCATGCATGTCCAAGTACAAGCTTTCAAAAGCGAAACTGCGGATGGCTC
ATTAAATCAGTTATGGTTCCTTGGAGCGCATCCCCTTACATGGATAACTGTGGTAATTCT
AGAGCTAATACATGCAATCAAGCGCCGACCTTACGGGAGGCGTGCTCTTATTAGGAACAA
GACCAACCCGGGTCCGCCCGGCTCCGTTGGTGAACTCTGGATAACCTGGCCGATCGCACG
GTCTCTGCACCGGCGACGGATCCTTCGAATGTCTGCCCTATCAACTTTCGATGGTACGTT
ATGCGCCTACCATGGTCGTAACGGGTAACGGAGAATCAGGGTTCGATTCCGGAGAGGGAG
CTTGAGAAACGGCTACCACATCC
>HOIR5KG01AVZ5S__(reversed) rank=0005543 x=247.5 y=1598.0 length=450
CAAAGATTAAGCCATGCATGTCTAAGTACAAGCCCATATAAGGTGAAACCGCGAATGGCT
CATTAAATCAGCTATGATTCATTGGATCTGTACCCACACTTACTTGGATAACTGTGGTAA
TTCTAGAGCTAATACATGCACCACGTCTCTGACCGCAAGGGAAGAGCGCTTTTATTAGTT
CAAAACCGGTCGGGCCTCGGTCCGTCACCCCAACGTGTTGAATCTGAATAACTTGTCGCT
GAGCGCACGGTCTCTGCACCGGCGCCGCCTCTTTCAAGTGTCTGCCTTATCAGCTTTCGA
TTGTAGGCTATGCGCCTACAATGGCTATAACGGGTAACGGGGAATCAGGGTTCGATTCCG
GAGAGGGAGCCTGAGAAACGGCTACCACATCT
>HOIR5KG01BVVTQ__(reversed) rank=0005547 x=656.0 y=332.5 length=441
CAAAGATTAAGCCATGCATGTCCAAGTACAAGCTTTCAAAAGCGAAACTGCGGATGGCTC
ATTAAATCAGTTATGGTTCCTTGGAGCGCATCCCCTTACATGGATAACTGTGGTAATTCT
AGAGCTAATACATGCAATCAAGCGCCGACCTTACGGGAGGCGTGCTCTTATTAGGAACAA
GACCAACCCGGGTCCGCCCGGCTCCGTTGGTGAACTCTGGATAACCTGGCCGATCGCACG
GTCTCTGCACCGGCGACGGATCCTTCGAATGTCTGCCCTATCAACTTTCGATGGTACGTT
ATGCGCCTACCATGGTCGTAACGGGTAACGGAGAATCAGGGTTCGATTCCGGAGAGGGAG
CTTGAGAAACGGCTACCACATCC
>HOIR5KG01BPUUK__(reversed) rank=0005559 x=587.0 y=1754.5 length=441
CAAAGATTAAGCCATGCATGTCCAAGTACAAGCTTTCAAAAGCGAAACTGCGGATGGCTC
ATTAAATCAGTTATGGTTCCTTGGAGCGCATCCCCTTACATGGATAACTGTGGTAATTCT
AGAGCTAATACATGCAATCAAGCGCCGACCTTACGGGAGGCGTGCTCTTATTAGGAACAA
GACCAACCCGGGTCCGCCCGGCTCCGTTGGTGAACTCTGGATAACCTGGCCGATCGCACG
GTCTCTGCACCGGCGACGGATCCTTCGAATGTCTGCCCTATCAACTTTCGATGGTACGTT
ATGCGCCTACCATGGTCGTAACGGGTAACGGAGAATCAGGGTTCGATTCCGGAGAGGGAG
CTTGAGAAACGGCTACCACATCC
>HOIR5KG01ABAE3__(reversed) rank=0005560 x=11.0 y=1773.5 length=441
CAAAGATTAAGCCATGCATGTCCAAGTACAAGCTTTCAAAAGCGAAACTGCGGATGGCTC
ATTAAATCAGTTATGGTTCCTTGGAGCGCATCCCCTTACATGGATAACTGTGGTAATTCT
AGAGCTAATACATGCAATCAAGCGCCGACCTTACGGGAGGCGTGCTCTTATTAGGAACAA
GACCAACCCGGGTCCGCCCGGCTCCGTTGGTGAACTCTGGATAACCTGGCCGATCGCACG
GTCTCTGCACCGGCGACGGATCCTTCGAATGTCTGCCCTATCAACTTTCGATGGTACGTT
ATGCGCCTACCATGGTCGTAACGGGTAACGGAGAATCAGGGTTCGATTCCGGAGAGGGAG
CTTGAGAAACGGCTACCACATCC
>HOIR5KG01AEFDA__(reversed) rank=0005570 x=47.0 y=700.0 length=445
CAAAGATTAAGCCATGCATGTCTAAGTACATACTTTTACATGGTGAAACCGCGAATGGCT
CATTAAATCAGTTATGGTTCCTTAGATCGTACAATCCTACTTGGATAACTGTGGTAATTC
TAGAGCTAATACATGAAAAAGGTCTCCGACCTGACGGAAAGAGAGCGTTTATTACAACAA
GACCAGTCGGGGTCGCAAGGCCCCGTCATATTGGTGAAACTGAATAACTTTGTGCAGATC
GCACGGCCTCGCGCCGGCGACAAATCTTTCAAATGTCTGCCCTATCAACTGACGATGGTA
CGTGATATGCCTACCATGGTTGTAACGGGTAACGGAGAATCAGGGTTCGATTCCGGAGAG
GGAGCATGAGAAACGGCTACCACATCC
>HOIR5KG01BK08V rank=0005577 x=532.0 y=2045.5 length=441
CAAAGATTAAGCCATGCATGTCCAAGTACAAGCTTTCAAAAGCGAAACTGCGGATGGCTC
ATTAAATCAGTTATGGTTCCTTGGAGCGCATCCCCTTACATGGATAACTGTGGTAATTCT
AGAGCTAATACATGCAATCAAGCGCCGACCTTACGGGAGGCGTGCTCTTATTAGGAACAA
GACCAACCCGGGTCCGCCCGGCTCCGTTGGTGAACTCTGGATAACCTGGCCGATCGCACG
GTCTCTGCACCGGCGACGGATCCTTCGAATGTCTGCCCTATCAACTTTCGATGGTACGTT
ATGCGCCTACCATGGTCGTAACGGGTAACGGAGAATCAGGGTTCGATTCCGGAGAGGGAG
CTTGAGAAACGGCTACCACATCC
>HOIR5KG01BD9CM__(reversed) rank=0005611 x=455.0 y=1348.5 length=444
CAAAGATTAAGCCATGCATGTCTAAGTACATACTTTTACATGGTGAAACCGCGAATGGCT
CATTAAATCAGTTATGGTTCCTTAGATCGTACAATCCTACTTGGATAACTGTGGTAATTC
TAGAGCTAATACATGAAACTGACGCTCCGACCCTCTGGGAAAGAGCGCGTTTATTAGAAC
AAGACCAGTCGGGGTTCTGCCCCGTACGATTGGTGATACTGGATAACTTTGTGCAGATCG
CACGGCCTCGCGCCGGCGACGTATCTTTCAAATGTCTGCCCTATCAACTGTCGATGGTAC
GTGATATGCCTACCATGGTTGTAACGGGTAACGGGGAATCAGGGTTCGATTCCGGAGAGG
GAGCATGAGAAACGGCTACCACATCC
>HOIR5KG01AJPC3__(reversed) rank=0005614 x=107.0 y=1173.0 length=441
CAAAGATTAAGCCATGCATGTCCAAGTACAAGCTTTCAAAAGCGAAACTGCGGATGGCTC
ATTAAATCAGTTATGGTTCCTTGGAGCGCATCCCCTTACATGGATAACTGTGGTAATTCT
AGAGCTAATACATGCAATCAAGCGCCGACCTTACGGGAGGCGTGCTCTTATTAGGAACAA
GACCAACCCGGGTCCGCCCGGCTCCGTTGGTGAACTCTGGATAACCTGGCCGATCGCACG
GTCTCTGCACCGGCGACGGATCCTTCGAATGTCTGCCCTATCAACTTTCGATGGTACGTT
ATGCGCCTACCATGGTCGTAACGGGTAACGGAGAATCAGGGTTCGATTCCGGAGAGGGAG
CTTGAGAAACGGCTACCACATCC
>HOIR5KG01AVZ31__(reversed) rank=0005624 x=247.0 y=1535.5 length=448
CAAAGATTAAGCCATGCATGTCTAAGTACACGCCTTAACACGGCTAAACTGCGAATGGCT
CATTAAATCAGTTATGGTTCCTTAGATCGTACAATCCTACTTGGATAACTGTGGCAATTC
TAGAGCTAATACATGCAACACAGCTCCGACCTCACGGGAAGAGCGCTTTTGTTAGCCCAA
AACCAACGCGTCGCCTTCGGGCGGCGCTCACTGTGGTGACTCTGGACAACTTTGTGCCGA
TCGCACGGCCCTAGCGCCGGCGACGTATCTTTCAAGTGTCTGCCCTATCAACTTTCGATG
GTACGTGCTATGCCTACCATGGTGATAACGGGTAACGGGGAATCAGGGTTCGATTCCGGA
GAGGGAGCATGAGATACGGCTACCACATCC
>HOIR5KG01AMVOS__(reversed) rank=0005628 x=143.0 y=1882.0 length=441
CAAAGATTAAGCCATGCATGTCCAAGTACAAGCTTTCAAAAGCGAAACTGCGGATGGCTC
ATTAAATCAGTTATGGTTCCTTGGAGCGCATCCCCTTACATGGATAACTGTGGTAATTCT
AGAGCTAATACATGCAATCAAGCGCCGACCTTACGGGAGGCGTGCTCTTATTAGGAACAA
GACCAACCCGGGTCCGCCCGGCTCCGTTGGTGAACTCTGGATAACCTGGCCGATCGCACG
GTCTCTGCACCGGCGACGGATCCTTCGAATGTCTGCCCTATCAACTTTCGATGGTACGTT
ATGCGCCTACCATGGTCGTAACGGGTAACGGAGAATCAGGGTTCGATTCCGGAGAGGGAG
CTCGAGAAACGGCTACCACATCC
>HOIR5KG01BFTDN__(reversed) rank=0005643 x=473.5 y=233.0 length=441
CAAAGATTAAGCCATGCATGTCCAAGTACAAGCTTTCAAAAGCGAAACTGCGGATGGCTC
ATTAAATCAGTTATGGTTCCTTGGAGCGCATCCCCTTACATGGATAACTGTGGTAATTCT
AGAGCTAATACATGCAATCAAGCGCCGACCTTACGGGAGGCGTGCTCTTATTAGGAACAA
GACCAACCCGGGTCCGCCCGGCTCCGTTGGTGAACTCTGGATAACCTGGCCGATCGCACG
GTCTCTGCACCGGCGACGGATCCTTCGAATGTCTGCCCTATCAACTTTCGATGGTACGTT
ATGCGCCTACCATGGTCGTAACGGGTAACGGAGAATCAGGGTTCGATTCCGGAGAGGGAG
CTTGAGAAACGGCTACCACATCC
>HOIR5KG01AGP4A__(reversed) rank=0005644 x=73.5 y=1448.5 length=441
CAAAGATTAAGCCATGCATGTCCAAGTACAAGCTTTCAAAAGCGAAACTGCGGATGGCTC
ATTAAATCAGTTATGGTTCCTTGGAGCGCATCCCCTTACATGGATAACTGTGGTAATTCT
AGAGCTAATACATGCAATCAAGCGCCGACCTTACGGGAGGCGTGCTCTTATTAGGAACAA
GACCAACCCGGGTCCGCCCGGCTCCGTTGGTGAACTCTGGATAACCTGGCCGATCGCACG
GTCTCTGCACCGGCGACGGATCCTTCGAATGTCTGCCCTATCAACTTTCGATGGTACGTT
ATGCGCCTACCATGGTCGTAACGGGTAACGGAGAATCAGGGTTCGATTCCGGAGAGGGAG
CTTGAGAAACGGCTACCACATCC
>HOIR5KG01A2ULU__(reversed) rank=0005647 x=325.0 y=1504.0 length=441
CAAAGATTAAGCCATGCATGTCCAAGTACAAGCTTTCAAAAGCGAAACTGCGGATGGCTC
ATTAAATCAGTTATGGTTCCTTGGAGCGCATCCCCTTACATGGATAACTGTGGTAATTCT
AGAGCTAATACATGCAATCAAGCGCCGACCTTACGGGAGGCGTGCTCTTATTAGGAACAA
GACCAACCCGGGTCCGCCCGGCTCCGTTGGTGAACTCTGGATAACCTGGCCGATCGCACG
GTCTCTGCACCGGCGACGGATCCTTCGAATGTCTGCCCTATCAACTTTCGATGGTACGTT
ATGCGCCTACCATGGTCGTAACGGGTAACGGAGAATCAGGGTTCGATTCCGGAGAGGGAG
CTTGAGAAACGGCTACCACATCC
>HOIR5KG01A8ZAW__(reversed) rank=0005650 x=395.0 y=806.0 length=441
CAAAGATTAAGCCATGCATGTCCAAGTACAAGCTTTCAAAAGCGAAACTGCGGATGGCTC
ATTAAATCAGTTATGGTTCCCTGGAGCGCATCCCCTTACATGGATAACTGTGGTAATTCT
AGAGCTAATACATGCAATCAAGCGCCGACCTTACGGGAGGCGTGCTCTTATTAGGAACAA
GACCAACCCGGGTCCGCCCGGCTCCGTTGGTGAACTCTGGATAACCTGGCCGATCGCACG
GTCTCTGCACCGGCGACGGATCCTTCGAATGTCTGCCCTATCAACTTTCGATGGTACGTT
ATGCGCCTACCATGGTCGTAACGGGTAACGGAGAATCAGGGTTCGATTCCGGAGAGGGAG
CTTGAGAAACGGCTACCACATCC
>HOIR5KG01BPNB8 rank=0005657 x=585.0 y=214.0 length=444
CAAAGATTAAGCCATGCATGTCTAAGTACATACTTTTACATGGTGAAACCGCGAATGGCT
CATTAAATCAGTTATGGTTCCTTAGATCGTACAATCCTACTTGGATAACTGTGGTAATTC
TAGAGCTAATACATGAAACTGACGCTCCGACCCTCTGGGAAAGAGCGCGTTTATTAGAAC
AAGACCAGTCGGGGTTCTGCCCCGTACGATTGGTGATACTGGATAACTTTGTGCAGATCG
CACGGCCTCGCGCCGGCGACGTATCTTTCAAATGTCTGCCCTATCAACTGTCGATGGTAC
GTGATATGCCTACCATGGTTGTAACGGGTAACGGGGAATCAGGGTTCGATTCCGGAGAGG
GAGCATGAGAAACGGCTACCACATCC
>HOIR5KG01BJU72__(reversed) rank=0005670 x=519.0 y=832.5 length=448
CAAAGATTAAGCCATGCATGTCTAAGTACACGCCTTAACACGGCTAAACTGCGAATGGCT
CATTAAATCAGTTATGGTTCCTTAGATCGTACAATCCTACTTGGATAACTGTGGCAATTC
TAGAGCTAATACATGCAACACAGCTCCGACCTCACGGGAAGAGCGCTTTTGTTAGCCCAA
AACCAACGCGTCGCCTTCGGGCGGCGCTCACTGTGGTGACTCTGGACAACTTTGTGCCGA
TCGCACGGCCCTAGCGCCGGCGACGTATCTTTCAAGTGTCTGCCCTATCAACTTTCGATG
GTACGTGCTATGCCTACCATGGTGATAACGGGTAACGGGGAATCAGGGTTCGATTCCGGA
GAGGGAGCATGAGATACGGCTACCACATCC
>HOIR5KG01AM772__(reversed) rank=0005672 x=147.0 y=1744.0 length=440
CAAAGATTAAGCCATGCAAGTCTAAGTACGAGCTCTCGTACAGCGAAACTGCGAATGGCT
CATTAAATCAGTTATGGTTCATTTGATCGTATGGTTTACTTGGATAACTGTGGTAATTCT
AGAGCTAATACATGCAAACAGCGCCGACTTCGCGGGAGGCGTGCTTTTATCAGACCAAAA
ACCGACCGCGGCTCCGGCCGCGTTCGACTGGTGACTCTGGATAACCTGGCGGATCGCACG
GTCTAGCACCGGCGACGGATCATTCAAGTGTCTGCCCTATCAACTTTCGTCGGTACGGTA
TTCGCCTACCGAGGTTCTTACGGGTAACGGGGAATCAGGGTTCGATTCCGGAGAGGGAGC
CTGAGAAACGGCTACCACATCC
>HOIR5KG01BFBNE__(reversed) rank=0005673 x=467.0 y=1832.0 length=448
CAAAGATTAAGCCATGCATGTCTAAGTACACGCCTTAACACGGCTAAACTGCGAATGGCT
CATTAAATCAGTTATGGTTCCTTAGATCGTACAATCCTACTTGGATAACTGTGGCAATTC
TAGAGCTAATACATGCAACACAGCTCCGACCTCACGGGAAGAGCGCTTTTGTTAGCCCAA
AACCAACGCGTCGCCTTCGGGCGGCGCTCACTGTGGTGACTCTGGACAACTTTGTGCCGA
TCGCACGGCCCTAGCGCCGGCGACGTATCTTTCAAGTGTCTGCCCTATCAACTTTCGATG
GTACGTGCTATGCCTACCATGGTGATAACGGGTAACGGGGAATCAGGGTTCGATTCCGGA
GAGGGAGCATGAGATACGGCTACCACATCC
>HOIR5KG01BLZYR__(reversed) rank=0005701 x=543.5 y=1985.0 length=441
CAAAGATTAAGCCATGCATGTCCAAGTACAAGCTTTCAAAAGCGAAACTGCGGATGGCTC
ATTAAATCAGTTATGGTTCCTTGGAGCGCATCCCCTTACATGGATAACTGTGGTAATTCT
AGAGCTAATACATGCAATCAAGCGCCGACCTTACGGGAGGCGTGCTCTTATTAGGAACAA
GACCAACCCGGGTCCGCCCGGCTCCGTTGGTGAACTCTGGATAACCTGGCCGATCGCACG
GTCTCTGCACCGGCGACGGATCCTTCGAATGTCTGCCCTATCAACTTTCGATGGTACGTT
ATGCGCCTACCATGGTCGTAACGGGTAACGGAGAATCAGGGTTCGATTCCGGAGAGGGAG
CTTGAGAAACGGCTACCACATCC
>HOIR5KG01A05SH__(reversed) rank=0005713 x=306.5 y=511.5 length=448
CAAAGATTAAGCCATGCATGTCTAAGTACACGCCTTAACACGGCTAAACTGCGAATGGCT
CATTAAATCAGTTATGGTTCCTTAGATCGTACAATCCTACTTGGATAACTGTGGCAATTC
TAGAGCTAATACATGCAACACAGCTCCGACCTCACGGGAAGAGCGCTTTTGTTAGCCCAA
AACCAACGCGTCGCCTTCGGGCGGCGCTCACTGTGGTGACTCTGGACAACTTTGTGCCGA
TCGCACGGCCCTAGCGCCGGCGACGTATCTTTCAAGTGTCTGCCCTATCAACTTTCGATG
GTACGTGCTATGCCTACCATGGTGATAACGGGTAACGGGGAATCAGGGTTCGATTCCGGA
GAGGGAGCATGAGATACGGCTACCACATCC
>HOIR5KG01AJLEH__(reversed) rank=0005716 x=106.5 y=135.0 length=443
CAAAGATTAAGCCATGCATGTCTAAGTACATACCTTAACACGGTGAAACTGCGAATGGCT
CATTAAATCATATGTTATTTCTTAGATCGTACAATCCTACTTGGATAACTGTGGTAATTC
TAGAGCTAATACATGCATCAAAGCTCCGACCTCCGGGGAAGAGCGCTTTTATTAGACCAA
AACCAATCGTCCTCTCGGGGGCGTCCCGTTGGTGACTCTGAATAACTTTAAGCTGATCGC
ATGGCCTCGTGCCGGCGACGTATCTTTCAAGTGTATGCCCTATCAATTGTCGAAGGTAAG
TGACTTGCTTACCTTGATGATAACGGGTAGCGGGGAATCAGGGTTCGATTCCGGAGAGGG
AGCATGAGAAACGGCTACCACATCC
>HOIR5KG01B05KM__(reversed) rank=0005745 x=716.0 y=484.5 length=448
CAAAGATTAAGCCATGCATGTCTAAGTACACGCCTTAACACGGCTAAACTGCGAATGGCT
CATTAAATCAGTTATGGTTCCTTAGATCGTACAATCCTACTTGGATAACTGTGGCAATTC
TAGAGCTAATACATGCAACACAGCTCCGACCTCACGGGAAGAGCGCTTTTGTTAGCCCAA
AACCAACGCGTCGCCTTCGGGCGGCGCTCACTGTGGTGACTCTGGACAACTTTGTGCCGA
TCGCACGGCCCTAGCGCCGGCGACGTATCTTTCAAGTGTCTGCCCTATCAACTTTCGATG
GTACGTGCTATGCCTACCATGGTGATAACGGGTAACGGGGAATCAGGGTTCGATTCCGGA
GAGGGAGCATGAGATACGGCTACCACATCT
>HOIR5KG01ATYAW__(reversed) rank=0005750 x=224.5 y=86.0 length=443
CAAAGATTAAGCCATGCATGTCTAAGTACATACCTTAACACGGTGAAACTGCGAATGGCT
CATTAAATCATATGTTATTTCTTAGATCGTACAATCCTACTTGGATAACTGTGGTAATTC
TAGAGCTAATACATGCATCAAAGCTCCGACCTCCGGGGAAGAGCGCTTTTATTAGACCAA
AACCAATCGTCCTCTCGGGGGCGTCCCGTTGGTGACTCTGAATAACTTTAAGCTGATCGC
ATGGCCTCGTGCCGGCGACGTATCTTTCAAGTGTATGCCCTATCAATTGTCGAAGGTAAG
TGACTTGCTTACCTTGATGATAACGGGTAGCGGGGAATCAGGGTTCGATTCCGGAGAGGG
AGCATGAGAAACGGCTACCACATCC
>HOIR5KG01A6187__(reversed) rank=0005758 x=373.0 y=1433.5 length=444
CAAAGATTAAGCCATGCATGTCTAAGTACATACTTTTACATGGTGAAACCGCGAATGGCT
CATTAAATCAGTTATGGTTCCTTAGATCGTACAATCCTACTTGGATAACTGTGGTAATTC
TAGAGCTAATACATGAAACTGACGCTCCGACCCTCTGGGAAAGAGCGCGTTTATTAGAAC
AAGACCAGTCGGGGTTCTGCCCCGTACGATTGGTGATACTGGATAACTTTGTGCAGATCG
CACGGCCTCGCGCCGGCGACGTATCTTTCAAATGTCTGCCCTATCAACTGTCGATGGTAC
GTGATATGCCTACCATGGTTGTAACGGGTAACGGGGAATCAGGGTTCGATTCCGGAGAGG
GAGCATGAGAAACGGCTACCACATCC
>HOIR5KG01AKTQ9__(reversed) rank=0005766 x=120.0 y=275.0 length=445
CAAAGATTAAGCCATGCATGTCTAAGTACATACTTTTACATGGTGAAACCGCGAATGGCT
CATTAAATCAGTTATGGTTCCTTAGATCGTACAATCCTACTTGGATAACTGTGGTAATTC
TAGAGCTAATACATGAAAAAGGTCTCCGACCTGACGGAAAGAGAGCGTTTATTACAACAA
GACCAGTCGGGGTCGCAAGGCCCCGTCATATTGGTGAAACTGAATAACTTTGTGCAGATC
GCACGGCCTCGCGCCGGCGACAAATCTTTCAAATGTCTGCCCTATCAACTGACGATGGTA
CGTGATATGCCTACCATGGTTGTAACGGGTAACGGAGAATCAGGGTTCGATTCCGGAGAG
GGAGCATGAGAAACGGCTACCACATCC
>HOIR5KG01AVGZH__(reversed) rank=0005780 x=241.0 y=1323.0 length=440
CAAAGATTAAGCCATGCAAGTCTAAGTACGAGCTCTCGTACAGCGAAACTGCGAATGGCT
CATTAAATCAGTTATGGTTCATTTGATCGTATGGTTTACTTGGATAACTGTGGTAATTCT
AGAGCTAATACATGCAAACAGCGCCGACTTCGCGGGAGGCGTGCTTTTATCAGACCAAAA
ACCGTCCGCGGCTCCGGCCGCGTTCGACTGGTGACTCTGGATAACCTGGCGGATCGCACG
GTCTAGCACCGGCGACGGATCATTCAAGTGTCTGCCCTATCAACTTTCGTCGGTACGGTA
TTCGCCTACCGAGGTTCTTACGGGTAACGGGGAATCAGGGTTCGATTCCGGAGAGGGAGC
CTGAGAAGCGGCTACCACATCC
>HOIR5KG01BIMH1__(reversed) rank=0005789 x=505.0 y=215.0 length=441
CAAAGATTAAGCCATGCATGTCCAAGTACAAGCTTTCAAAAGCGAAACTGCGGATGGCTC
ATTAAATCAGTTATGGTTCCTTGGAGCGCATCCCCTTACATGGATAACTGTGGTAATTCT
AGAGCTAATACATGCAATCAAGCGCCGACCTTACGGGAGGCGTGCTCTTATTAGGAACAA
GACCAACCCGGGTCCGCCCGGCTCCGTTGGTGAACTCTGGATAACCTGGCCGATCGCACG
GTCTCTGCACCGGCGACGGATCCTTCGAATGTCTGCCCTATCAACTTTCGATGGTACGTT
ATGCGCCTACCATGGTCGTAACGGGTAACGGAGAATCAGGGTTCGATTCCGGAGAGGGAG
CTTGAGAAACGGCTACCACATCC
>HOIR5KG01AYMNK__(reversed) rank=0005796 x=277.0 y=1182.0 length=441
CAAAGATTAAGCCATGCATGTCCAAGTACAAGCTTTCAAAAGCGAAACTGCGGATGGCTC
ATTAAATCAGTTATGGTTCCTTGGAGCGCATCCCCTTACATGGATAACTGTGGTAATTCT
AGAGCTAATACATGCAATCAAGCGCCGACCTTACGGGAGGCGTGCTCTTATTAGGAACAA
GACCAACCCGGGTCCGCCCGGCTCCGTTGGTGAACTCTGGATAACCTGGCCGATCGCACG
GTCTCTGCACCGGCGACGGATCCTTCGAATGTCTGCCCTATCAACTTTCGATGGTACGTT
ATGCGCCTACCATGGTCGTAACGGGTAACGGAGAATCAGGGTTCGATTCCGGAGAGGGAG
CTTGAGAAACGGCTACCACATCC
>HOIR5KG01A1IM9__(reversed) rank=0005808 x=310.0 y=787.5 length=441
CAAAGATTAAGCCATGCATGTCCAAGTACAAGCTTTCAAAAGCGAAACTGCGGATGGCTC
ATTAAATCAGTTATGGTTCCTTGGAGCGCATCCCCTTACATGGATAACTGTGGTAATTCT
AGAGCTAATACATGCAATCAAGCGCCGACCTTACGGGAGGCGTGCTCTTATTAGGAACAA
GACCAACCCGGGTCCGCCCGGCTCCGTTGGTGAACTCTGGATAACCTGGCCGATCGCACG
GTCTCTGCACCGGCGACGGATCCTTCGAATGTCTGCCCTATCAACTTTCGATGGTACGTT
ATGCGCCTACCATGGTCGTAACGGGTAACGGAGAATCAGGGTTCGATTCCGGAGAGGGAG
CTTGAGAAACGGCTACCACATCC
>HOIR5KG01BJ7LQ__(reversed) rank=0005814 x=523.5 y=492.5 length=441
CAAAGATTAAGCCATGCATGTCCAAGTACAAGCTTTCAAAAGCGAAACTGCGGATGGCTC
ATTAAATCAGTTATGGTTCCTTGGAGCGCATCCCCTTACATGGATAACTGTGGTAATTCT
AGAGCTAATACATGCAATCAAGCGCCGACCTTACGGGAGGCGTGCTCTTATTAGGAACAA
GACCAACCCGGGTCCGCCCGGCTCCGTTGGTGAACTCTGGATAACCTGGCCGATCGCACG
GTCTCTGCACCGGCGACGGATCCTTCGAATGTCTGCCCTATCAACTTTCGATGGTACGTT
ATGCGCCTACCATGGTCGTAACGGGTAACGGAGAATCAGGGTTCGATTCCGGAGAGGGAG
CTTGAGAAACGGCTACCACATCC
>HOIR5KG01BIKH7__(reversed) rank=0005818 x=504.0 y=1725.0 length=441
CAAAGATTAAGCCATGCATGTCCAAGTACAAGCTTTCAAAAGCGAAACTGCGGATGGCTC
ATTAAATCAGTTATGGTTCCTTGGAGCGCATCCCCTTACATGGATAACTGTGGTAATTCT
AGAGCTAATACATGCAATCAAGCGCCGACCTTACGGGAGGCGTGCTCTTATTAGGAACAA
GACCAACCCGGGTCCGCCCGGCTCCGTTGGTGAACTCTGGATAACCTGGCCGATCGCACG
GTCTCTGCACCGGCGACGGATCCTTCGAATGTCTGCCCTATCAACTTTCGATGGTACGTT
ATGCGCCTACCATGGTCGTAACGGGTAACGGAGAATCAGGGTTCGATTCCGGAGAGGGAG
CTTGAGAAACGGCTACCACATCC
>HOIR5KG01AK6R0__(reversed) rank=0005827 x=124.0 y=766.0 length=441
CAAAGATTAAGCCATGCATGTCCAAGTACAAGCTTTCAAAAGCGAAACTGCGGATGGCTC
ATTAAATCAGTTATGGTTCCTTGGAGCGCATCCCCTTACATGGATAACTGTGGTAATTCT
AGAGCTAATACATGCAATCAAGCGCCGACCTTACGGGAGGCGTGCTCTTATTAGGAACAA
GACCAACCCGGGTCCGCCCGGCTCCGTTGGTGAACTCTGGATAACCTGGCCGATCGCACG
GTCTCTGCACCGGCGACGGATCCTTCGAATGTCTGCCCTATCAACTTTCGATGGTACGTT
ATGCGCCTACCATGGTCGTAACGGGTAACGGAGAATCAGGGTTCGATTCCGGAGAGGGAG
CTTGAGAAACGGCTACCACATCC
>HOIR5KG01AAK7C__(reversed) rank=0005854 x=3.0 y=1862.5 length=445
CTAAAGATTAAGCCATGCATGTCTAAGTACATACTTTTACATTGGTGAGACCGCGAATGG
CTCATTAAATCAGTTATGGTTCCTTAGATCGTACAATCCTACTTGGATAACTGTGGTAAT
TCTAGAGCTAATACATGAAACTGACGCTCCGACCCTCTGGGAAAGAGCGCGTTTATTAGA
ACAAGACCAGCGGGGTTCTGCCCCGTACGATTGGTGATACTGGATAACTTTGTGCAGATC
GCACGGCCTCGCGCCGGCGACGTATCTTTCAAATGTCTGCCCTATCAACTGTCGATGGTA
CGTGATATGCCTACCATGGTTGTAACGGGTAACGGGGAATCAGGGTTCGATTCCGGAGAG
GGAGCATGAGAAACGGCTACCACATCC
>HOIR5KG01BTVVQ__(reversed) rank=0005856 x=633.0 y=1300.5 length=448
CAAAGATTAAGCCATGCATGTCTAAGTACACGCCTTAACACGGCTAAACTGCGAATGGCT
CATTAAATCAGTTATGGTTCCTTAGATCGTACAATCCTACTTGGATAACTGTGGCAATTC
TAGAGCTAATACATGCAACACAGCTCCGACCTCACGGGAAGAGCGCTTTTGTTAGCCCAA
AACCAACGCGTCGCCTTCGGGCGGCGCTCACTGTGGTGACTCTGGACAACTTTGTGCCGA
TCGCACGGCCCTAGCGCCGGCGACGTATCTTTCAAGTGTCTGCCCTATCAACTTTCGATG
GTACGTGCTATGCCTACCATGGTGATAACGGGTAACGGGGAATCAGGGTTCGATTCCGGA
GAGGGAGCATGAGATACGGCTACCACATCC
>HOIR5KG01BUQ5B__(reversed) rank=0005874 x=643.0 y=861.5 length=444
CAAAGATTAAGCCATGCATGTCTAAGTACATACTTTTACATGGTGAAACCGCGAATGGCT
CATTAAATCAGTTATGGTTCCTTAGATCGTACAATCCTACTTGGATAACTGTGGTAATTC
TAGAGCTAATACATGAAACTGACGCTCCGACCCTCTGGGAAAGAGCGCGTTTATTAGAAC
AAGACCAGTCGGGGTTCTGCCCCGTACGATTGGTGATACTGGATAACTTTGTGCAGATCG
CACGGCCTCGCGCCGGCGACGTATCTTTCAAATGTCTGCCCTATCAACTGTCGATGGTAC
GTGATATGCCTACCATGGTTGTAACGGGTAACGGGGAATCAGGGTTCGATTCCGGAGAGG
GAGCATGAGAAACGGCTACCACATCC
>HOIR5KG01B20PB__(reversed) rank=0005886 x=737.0 y=1469.0 length=448
CAAAGATTAAGCCATGCATGTCTAAGTACACGCCTTAACACGGCTAAACTGCGAATGGCT
CATTAAATCAGTTATGGTTCCTTAGATCGTACAATCCTACTTGGATAACTGTGGCAATTC
TAGAGCTAATACATGCAACACAGCTCCGACCTCACGGGAAGAGCGCTTTTGTTAGCCCAA
AACCAACGCGTCGCCTTCGGGCGGCGCTCACTGTGGTGACTCTGGACAACTTTGTGCCGA
TCGCACGGCCCTAGCGCCGGCGACGTATCTTTCAAGTGTCTGCCCTATCAACTTTCGATG
GTACGTGCTATGCCTACCATGGTGATAACGGGTAACGGGGAATCAGGGTTCGATTCCGGA
GAGGGAGCATGAGATACGGCTACCACATCC
>HOIR5KG01AQ89N__(reversed) rank=0005888 x=193.0 y=1305.0 length=444
CAAAGATTAAGCCATGCATGTCTAAGTACATACTTTTACATGGTGAAACCGCGAATGGCT
CATTAAATCAGTTATGGTTCCTTAGATCGTACAATCCTACTTGGATAACTGTGGTAATTC
TAGAGCTAATACATGAAACTGACGCTCCGACCCTCTGGGAAAGAGCGCGTTTATTAGAAC
AAGACCAGTCGGGGTTCTGCCCCGTACGATTGGTGATACTGGATAACTTTGTGCAGATCG
CACGGCCTCGCGCCGGCGACGTATCTTTCAAATGTCTGCCCTATCAACTGTCGATGGTAC
GTGATATGCCTACCATGGTTGTAACGGGTAACGGGGAATCAGGGTTCGATTCCGGAGAGG
GAGCATGAGAAACGGCTACCACATCC
>HOIR5KG01BA0DW__(reversed) rank=0005910 x=418.5 y=1314.0 length=441
CAAAGATTAAGCCATGCATGTCCAAGTACAAGCTTTCAAAAGCGAAACTGCGGATGGCTC
ATTAAATCAGTTATGGTTCCTTGGAGCGCATCCCCTTACATGGATAACTGTGGTAATTCT
AGAGCTAATACATGCAATCAAGCGCCGACCTTACGGGAGGCGTGCTCTTATTAGGAACAA
GACCAACCCGGGTCCGCCCGGCTCCGTTGGTGAACTCTGGATAACCTGGCCGATCGCACG
GTCTCTGCACCGGCGACGGATCCTTCGAATGTCTGCCCTATCAACTTTCGATGGTACGTT
ATGCGCCTACCATGGTCGTAACGGGTAACGGAGAATCAGGGTTCGATTCCGGAGAGGGAG
CTTGAGAAACGGCTACCACATCC
>HOIR5KG01BGJYM__(reversed) rank=0005915 x=481.0 y=1916.0 length=442
CAAAGATTAAGCCATGCATGTCTAAGTACATACTTTTACATGGTGAAACCGCGAATGGCT
CATTAAATCAGTTATGGTTCCTTAGATCGTACAATCCTACTTGGATAACTGTGGTAATTC
TAGAGCTAATACATGAAACTGACGCTCCGACCCTCTGGGAAAGAGCGCGTTTATTAGAAC
AAGACCAGTCGGGGTTCTGCCCCGTACGATTGGTGATACTGGATAACTTTGTGCAGATCG
CACGGCCTCGCGCCGGCGACGTATCTTTCAAATGTCTGCCCTATCAACTGTCGATGGTAC
GTGATATGCCTACCATGGTTGTAACGGGTAACGGGGAATCAGGGTTCGATTCCGGAGAGG
GAGCATGAGAACGGCTACCACATCC
>HOIR5KG01A171C__(reversed) rank=0005931 x=318.0 y=926.0 length=444
CAAAGATTAAGCCATGCATGTCTAAGTACATACTTTTACATGGTGAAACCGCGAATGGCT
CATTAAATCAGTTATGGTTCCTTAGATCGTACAATCCTACTTGGATAACTGTGGTAATTC
TAGAGCTAATACATGAAACTGACGCTCCGACCCTCTGGGAAAGAGCGCGTTTATTAGAAC
AAGACCAGTCGGGGTTCTGCCCCGTACGATTGGTGATACTGGATAACTTTGTGCAGATCG
CACGGCCTCGCGCCGGCGACGTATCTTTCAAATGTCTGCCCTATCAACTGTCGATGGTAC
GTGATATGCCTACCATGGTTGTAACGGGTAACGGGGAATCAGGGTTCGATTCCGGAGAGG
GAGCATGAGAAACGGCTACCACATCC
>HOIR5KG01AKQPO__(reversed) rank=0005937 x=119.5 y=426.5 length=441
CAAAGATTAAGCCATGCATGTCCAAGTACAAGCTTTCAAAAGCGAAACTGCGGATGGCTC
ATTAAATCAGTTATGGTTCCTTGGAGCGCATCCCCTTACATGGATAACTGTGGTAATTCT
AGAGCTAATACATGCAATCAAGCGCCGACCTTACGGGAGGCGTGCTCTTATTAGGAACAA
GACCAACCCGGGTCCGCCCGGCTCCGTTGGTGAACTCTGGATAACCTGGCCGATCGCACG
GTCTCTGCACCGGCGACGGATCCTTCGAATGTCTGCCCTATCAACTTTCGATGGTACGTT
ATGCGCCTACCATGGTCGTAACGGGTAACGGAGAATCAGGGTTCGATTCCGGAGAGGGAG
CTTGAGAAACGGCTACCACATCC
>HOIR5KG01ARFIZ__(reversed) rank=0005941 x=195.5 y=1225.0 length=444
CAAAGATTAAGCCATGCATGTCTAAGTACATACTTTTACATGGTGAAACCGCGAATGGCT
CATTAAATCAGTTATGGTTCCTTAGATCGTACAATCCTACTTGGATAACTGTGGTAATTC
TAGAGCTAATACATGAAACTGACGCTCCGACCCTCTGGGAAAGAGCGCGTTTATTAGAAC
AAGACCAGTCGGGGTTCTGCCCCGTACGATTGGTGATACTGGATAACTTTGTGCAGATCG
CACGGCCTCGCGCCGGCGACGTATCTTTCAAATGTCTGCCCTATCAACTGTCGATGGTAC
GTGATATGCCTACCATGGTTGTAACGGGTAACGGGGAATCAGGGTTCGATTCCGGAGAGG
GAGCATGAGAAACGGCTACCACATCC
>HOIR5KG01A1MNS__(reversed) rank=0005944 x=311.0 y=1894.5 length=444
CAAAGATTAAGCCATGCATGTCTAAGTACATACTTTTACATGGTGAAACCGCGAATGGCT
CATTAAATCAGTTATGGTTCCTTAGATCGTACAATCCTACTTGGATAACTGTGGTAATTC
TAGAGCTAATACATGAAACTGACGCTCCGACCCTCTGGGAAAGAGCGCGTTTATTAGAAC
AAGACCAGTCGGGGTTCTGCCCCGTACGATTGGTGATACTGGATAACTTTGTGCAGATCG
CACGGCCTCGCGCCGGCGACGTATCTTTCAAATGTCTGCCCTATCAACTGTCGATGGTAC
GTGATATGCCTACCATGGTTGTAACGGGTAACGGGGAATCAGGGTTCGATTCCGGAGAGG
GAGCATGAGAAACGGCTACCACATCC
>HOIR5KG01BAJOV__(reversed) rank=0005959 x=413.0 y=157.0 length=441
CAAAGATTAAGCCATGCATGTCCAAGTACAAGCTTTCAAAAGCGAAACTGCGGATGGCTC
ATTAAATCAGTTATGGTTCCTTGGAGCGCATCCCCTTACATGGATAACTGTGGTAATTCT
AGAGCTAATACATGCAATCAAGCGCCGACCTTACGGGAGGCGTGCTCTTATTAGGAACAA
GACCAACCCGGGTCCGCCCGGCTCCGTTGGTGAACTCTGGATAACCTGGCCGATCGCACG
GTCTCTGCACCGGCGACGGATCCTTCGAATGTCTGCCCTATCAACTTTCGATGGTACGTT
ATGCGCCTACCATGGTCGTAACGGGTAACGGAGAATCAGGGTTCGATTCCGGAGAGGGAG
CTTGAGAAACGGCTACCACATCC
>HOIR5KG01AJWA5__(reversed) rank=0005962 x=109.5 y=1983.0 length=441
CAAAGATTAAGCCATGCATGTCCAAGTACAAGCTTTCAAAAGCGAAACTGCGGATGGCTC
ATTAAATCAGTTATGGTTCCTTGGAGCGCATCCCCTTACATGGATAACTGTGGTAATTCT
AGAGCTAATACATGCAATCAAGCGCCGACCTTACGGGAGGCGTGCTCTTATTAGGAACAA
GACCAACCCGGGTCCGTCCGGCTCCGTTGGTGAACTCTGGATAACCTGGCCGATCGCACG
GTCTCTGCACCGGCGACGGATCCTTCGAATGTCTGCCCTATCAACTTTCGATGGTACGTT
ATGCGCCTACCATGGTCGTAACGGGTAACGGAGAATCAGGGTTCGATTCCGGAGAGGGAG
CTTGAGAAACGGCTACCACATCC
>HOIR5KG01BTVAK__(reversed) rank=0005980 x=633.0 y=538.5 length=450
CAAAGATTAAGCCATGCATGTCTAAGTACAAGCCCATATAAGGTGAAACCGCGAATGGCT
CATTAAATCAGCTATGATTCATTGGATCTGTACCCACACTTACTTGGATAACTGTGGTAA
TTCTAGAGCTAATACATGCACCACGTCTCTGACCGCAAGGGAAGAGCGCTTTTATTAGTT
CAAAACCGGTCGGGCCTCGGTCCGTCACCCCAACGTGTTGAATCTGAATAACTTGTCGCT
GAGCGCACGGTCTCTGCACCGGCGCCGCCTCTTTCAAGTGTCTGCCTTATCAGCTTTCGA
TTGTAGGCTATGCGCCTACAATGGCTATAACGGGTAACGGGGAATCAGGGTTCGATTCCG
GAGAGGGAGCCTGAGAAACGGCTACCACATCT
>HOIR5KG01AYVAI rank=0005985 x=280.0 y=88.0 length=448
CAAAGATTAAGCCATGCATGTCTAAGTACACGCCTTAACACGGCTAAACTGCGAATGGCT
CATTAAATCAGTTATGGTTCCTTAGATCGTACAATCCTACTTGGATAACTGTGGCAATTC
TAGAGCTAATACATGCAACACAGCTCCGACCTCACGGGAAGAGCGCTTTTGTTAGCCCAA
AACCAACGCGTCGCCTTCGGGCGGCGCTCACTGTGGTGACTCTGGACAACTTTGTGCCGA
TCGCACGGCCCTAGCGCCGGCGACGTATCTTTCAAGTGTCTGCCCTATCAACTTTCGATG
GTACGTGCTATGCCTACCATGGTGATAACGGGTAACGGGGAATCAGGGTTCGATTCCGGA
GAGGGAGCATGAGATACGGCTACCACATCC
>HOIR5KG01AWMKI__(reversed) rank=0005991 x=254.0 y=1968.0 length=445
CAAAGATTAAGCCATGCATGTCTAAGTACATACTTTTACATGGTGAAACCGCGAATGGCT
CATTAAATCAGTTATGGTTCCTTAGATCGTACAATCCTACTTGGATAACTGTGGTAATTC
TAGAGCTAATACATGAAAAAGGTCTCCGACCTGACGGAAAGAGAGCGTTTATTACAACAA
GACCAGTCGGGGTCGCAAGGCCCCGTCATATTGGTGAAACTGAATAACTTTGTGCAGATC
GCACGGCCTCGCGCCGGCGACAAATCTTTCAAATGTCTGCCCTATCAACTGACGATGGTA
CGTGATATGCCTACCATGGTTGTAACGGGTAACGGAGAATCAGGGTTCGATTCCGGAGAG
GGAGCATGAGAAACGGCTACCACATCC
>HOIR5KG01BKHIW__(reversed) rank=0005994 x=526.0 y=1062.5 length=448
CAAAGATTAAGCCATGCATGTCTAAGTACACGCCTTAACACGGCTAAACTGCGAATGGCT
CATTAAATCAGTTATGGTTCCTTAGATCGTACAATCCTACTTGGATAACTGTGGCAATTC
TAGAGCTAATACATGCAACACAGCTCCGACCTCACGGGAAGAGCGCTTTTGTTAGCCCAA
AACCAACGCGTCGCCTTCGGGCGGCGCTCACTGTGGTGACTCTGGACAACTTTGTGCCGA
TCGCACGGCCCTAGCGCCGGCGACGTATCTTTCAAGTGTCTGCCCTATCAACTTTCGATG
GTACGTGCTATGCCTACCATGGTGATAACGGGTAACGGGGAATCAGGGTTCGATTCCGGA
GAGGGAGCATGAGATACGGCTACCACATCC
>HOIR5KG01AL3A4__(reversed) rank=0005997 x=134.0 y=1966.0 length=445
CAAAGATTAAGCCATGCATGTCTAAGTACATACTTTTACATGGTGAAACCGCGAATGGCT
CATTAAATCAGTTATGGTTCCTTAGATCGTACAATCCTACTTGGATAACTGTGGTAATTC
TAGAGCTAATACATGAAAAAGGTCTCCGACCTGACGGAAAGAGAGCGTTTATTACAACAA
GACCAGTCGGGGTCGCAAGGCCCCGTCATATTGGTGAAACTGAATAACTTTGTGCAGATC
GCACGGCCTCGCGCCGGCGACAAATCTTTCAAATGTCTGCCCTATCAACTGACGATGGTA
CGTGATATGCCTACCATGGTTGTAACGGGTAACGGAGAATCAGGGTTCGATTCCGGAGAG
GGAGCATGAGAAACGGCTACCACATCC
>HOIR5KG01ARVIJ__(reversed) rank=0006014 x=200.0 y=1465.0 length=444
CAAAGATTAAGCCATGCATGTCTAAGTACATACTTTTACATGGTGAAACCGCGAATGGCT
CATTAAATCAGTTATGGTTCCTTAGATCGTACAATCCTACTTGGATAACTGTGGTAATTC
TAGAGCTAATACATGAAACTGACGCTCCGACCCTCTGGGAAAGAGCGCGTTTATTAGAAC
AAGACCAGTCGGGGTTCTGCCCCGTACGATTGGTGATACTGGATAACTTTGTGCAGATCG
CACGGCCTCGCGCCGGCGACGTATCTTTCAAATGTCTGCCCTATCAACTGTCGATGGTAC
GTGATATGCCTACCATGGTTGTAACGGGTAACGGGGAATCAGGGTTCGATTCCGGAGAGG
GAGCATGAGAAACGGCTACCACATCC
>HOIR5KG01ANXL0__(reversed) rank=0006023 x=155.0 y=1878.0 length=441
CAAAGATTAAGCCATGCATGTCCAAGTACAAGCTTTCAAAAGCGAAACTGCGGATGGCTC
ATTAAATCAGTTATGGTTCCTTGGAGCGCATCCCCTTACATGGATAACTGTGGTAATTCT
AGAGCTAATACATGCAATCAAGCGCCGACCTTACGGGAGGCGTGCTCTTATTAGGAACAA
GACCAACCCGGGTCCGCCCGGCTCCGTTGGTGAACTCTGGATAACCTGGCCGATCGCACG
GTCTCTGCACCGGCGACGGATCCTTCGAATGTCTGCCCTATCAACTTTCGATGGTACGTT
ATGCGCCTACCATGGTCGTAACGGGTAACGGAGAATCAGGGTTCGATTCCGGAGAGGGAG
CTTGAGAAACGGCTACCACATCC
>HOIR5KG01AHEGA__(reversed) rank=0006027 x=81.0 y=216.0 length=448
CAAAGATTAAGCCATGCATGTCTAAGTACACGCCTTAACACGGCTAAACTGCGAATGGCT
CATTAAATCAGTTATGGTTCCTTAGATCGTACAATCCTACTTGGATAACTGTGGCAATTC
TAGAGCTAATACATGCAACACAGCTCCGACCTCACGGGAAGGGCGCTTTTGTTAGCCCAA
AACCAACGCGTCGCCTTCGGGCGGCGCTCACTGTGGTGACTCTGGACAACTTTGTGCCGA
TCGCACGGCCCTAGCGCCGGCGACGTATCTTTCAAGTGTCTGCCCTATCAACTTTCGATG
GTACGTGCTATGCCTACCATGGTGATAACGGGTAACGGGGAATCAGGGTTCGATTCCGGA
GAGGGAGCATGAGATACGGCTACCACATCC
>HOIR5KG01AIJV5 rank=0006041 x=94.5 y=675.0 length=448
CAAAGATTAAGCCATGCATGTCTAAGTACACGCCTTAACACGGCTAAACTGCGAATGGCT
CATTAAATCAGTTATGGTTCCTTAGATCGTACAATCCTACTTGGATAACTGTGGCAATTC
TAGAGCTAATACATGCAACACAGCTCCGACCTCACGGGAAGAGCGCTTTTGTTAGCCCAA
AACCAACGCGTCGCCTTCGGGCGGCGCTCACTGTGGTGACTCTGGACAACTTTGTGCCGA
TCGCACGGCCCTAGCGCCGGCGACGTATCTTTCAAGTGTCTGCCCTATCAACTTTCGATG
GTACGTGCTATGCCTACCATGGTGATAACGGGTAACGGGGAATCAGGGTTCGATTCCGGA
GAGGGAGCATGAGATACGGCTACCACATCC
>HOIR5KG01BVZ1Z__(reversed) rank=0006049 x=657.0 y=1717.0 length=444
CAAAGATTAAGCCATGCATGTCTAAGTACATACTTTTACATGGTGAAACCGCGAATGGCT
CATTAAATCAGTTATGGTTCCTTAGATCGTACAATCCTACTTGGATAACTGTGGTAATTC
TAGAGCTAATACATGAAACTGACGCTCCGACCCTCTGGGAAAGAGCGCGTTTATTAGAAC
AAGACCAGTCGGGGTTCTGCCCCGTACGATTGGTGATACTGGATAACTTTGTGCAGATCG
CACGGCCTCGCGCCGGCGACGTATCTTTCAAATGTCTGCCCTATCAACTGTCGATGGTAC
GTGATATGCCTACCATGGTTGTAACGGGTAACGGGGAATCAGGGTTCGATTCCGGAGAGG
GAGCATGAGAAACGGCTACCACATCC
>HOIR5KG01AJ72K__(reversed) rank=0006056 x=113.5 y=842.5 length=441
CAAAGATTAAGCCATGCATGTCCAAGTACAAGCTTTCAAAAGCGAAACTGCGGATGGCTC
ATTAAATCAGTTATGGTTCCTTGGAGCGCATCCCCTTACATGGATAACTGTGATAATTCT
AGAGCTAATACATGCAATCAAGCGCCGACCTTACGGGAGGCGTGCTCTTATTAGGAACAA
GACCAACCCGGGTCCGCCCGGCTCCGTTGGTGAACTCTGGATAACCTGGCCGATCGCACG
GTCTCTGCACCGGCGACGGATCCTTCGAATGTCTGCCCTATCAACTTTCGATGGTACGTT
ATGCGCCTACCATGGTCGTAACGGGTAACGGAGAATCAGGGTTCGATTCCGGAGAGGGAG
CTTGAGAAACGGCTACCACATCC
>HOIR5KG01BA2MM__(reversed) rank=0006058 x=419.0 y=124.0 length=444
CAAAGATTAAGCCATGCATGTCTAAGTACATACTTTTACATGGTGAAACCGCGAATGGCT
CATTAAATCAGTTATGGTTCCTTAGATCGTACAATCCTACTTGGATAACTGTGGTAATTC
TAGAGCTAATACATGAAACTGACGCTCCGACCCTCTGGGAAAGAGCGCGTTTATTAGAAC
AAGACCAGTCGGGGTTCTGCCCCGTACGATTGGTGATACTGGATAACTTTGTGCAGATCG
CACGGCCTCGCGCCGGCGACGTATCTTTCAAATGTCTGCCCTATCAACTGTCGATGGTAC
GTGATATGCCTACCATGGTTGTAACGGGTAACGGGGAATCAGGGTTCGATTCCGGAGAGG
GAGCATGAGAAACGGCTACCACATCC
>HOIR5KG01AWRDN__(reversed) rank=0006071 x=256.0 y=9.0 length=444
CAAAGATTAAGCCATGCATGTCTAAGTACATACTTTTACATGGTGAAACCGCGAATGGCT
CATTAAATCAGTTATGGTTCCTTAGATCGTACAATCCTACTTGGATAACTGTGGTAATTC
TAGAGCTAATACATGAAACTGACGCTCCGACCCTCTGGGAAAGAGCGCGTTTATTAGAAC
AAGACCAGTCGGGGTTCTGCCCCGTACGATTGGTGATACTGGATAACTTTGTGCAGATCG
CACGGCCTCGCGCCGGCGACGTATCTTTCAAATGTCTGCCCTATCAACTGTCGATGGTAC
GTGATATGCCTACCATGGTTGTAACGGGTAACGGGGAATCAGGGTTCGATTCCGGAGAGG
GAGCATGAGAAACGGCTACCACATCC
>HOIR5KG01AAKSQ__(reversed) rank=0006080 x=3.5 y=1336.5 length=441
CAAAGATTAAGCCATGCATGTCCAAGTACAAGCTTTCAAAAGCGAAACTGCGGATGGCTC
ATTAAATCAGTTATGGTTCCTTGGAGCGCATCCCCTTACATGGATAACTGTGGTAATTCT
AGAGCTAATACATGCAATCAAGCGCCGACCTTACGGGAGGCGTGCTCTTATTAGGAACAA
GACCAACCCGGGTCCGCCCGGCTCCGTTGGTGAACTCTGGATAACCTGGCCGATCGCACG
GTCTCTGCACCGGCGACGGATCCTTCGAATGTCTGCCCTATCAACTTTCGATGGTACGTT
ATGCGCCTACCATGGTCGTAACGGGTAACGGAGAATCAGGGTTCGATTCCGGAGAGGGAG
CTTGAGAAACGGCTACCACATCC
>HOIR5KG01AF7KB__(reversed) rank=0006093 x=67.0 y=1977.0 length=444
CAAAGATTAAGCCATGCATGTCTAAGTACATACTTTTACATGGTGAAACCGCGAATGGCT
CATTAAATCAGTTATGGTTCCTTAGATCGTACAATCCTACTTGGATAACTGTGGTAATTC
TAGAGCTAATACATGAAACTGACGCTCCGACCCTCTGGGAAAGAGCGCGTTTATTAGAAC
AAGACCAGTCGGGGTTCTGCCCCGTACGATTGGTGATACTGGATAACTTTGTGCAGATCG
CACGGCCTCGCGCCGGCGACGTATCTTTCAAATGTCTGCCCTATCAACTGTCGATGGTAC
GTGATATGCCTACCATGGTTGTAACGGGTAACGGGGAATCAGGGTTCGATTCCGGAGAGG
GAGCATGAGAAACGGCTACCACATCC
>HOIR5KG01ALTPL__(reversed) rank=0006099 x=131.5 y=1815.0 length=444
CAAAGATTAAGCCATGCATGTCTAAGTACATACTTTTACATGGTGAAACCGCGAATGGCT
CATTAAATCAGTTATGGTTCCTTAGATCGTACAATCCTACTTGGATAACTGTGGTAATTC
TAGAGCTAATACATGAAACTGACGCTCCGACCCTCTGGGAAAGAGCGCGTTTATTAGAAC
AAGACCAGTCGGGGTTCTGCCCCGTACGATTGGTGATACTGGATAACTTTGTGCAGATCG
CACGGCCTCGCGCCGGCGACGTATCTTTCAAATGTCTGCCCTATCAACTGTCGATGGTAC
GTGATATGCCTACCATGGTTGTAACGGGTAACGGGGAATCAGGGTTCGATTCCGGAGAGG
GAGCATGAGAAACGGCTACCACATCC
>HOIR5KG01BZ928__(reversed) rank=0006111 x=706.0 y=642.5 length=440
CAAAGATTAAGCCATGCAAGTCTAAGTACGAGCTCTCGTACAGCGAAACTGCGAATGGCT
CATTAAATCAGTTATGGTTCATTTGATCGTATGGTTTACTTGGATAACTGTGGTAATTCT
AGAGCTAATACATGCAAACAGCGCCGACTTCGCGGGAGGCGTGCTTTTATCAGACCAAAA
ACCGACCGCGGCTCCGGCCGCGTTCGACTGGTGACTCTGGATAACCTGGCGGATCGCACG
GTCTAGCACCGGCGACGGATCATTCAAGTGTCTGCCCTATCAACTTTCGTCGGTACGGTA
TTCGCCTACCGAGGTTCTTACGGGTAACGGGGAATCAGGGTTCGATTCCGGAGAGGGAGC
CTGAGAAACGGCTACCACATCC
>HOIR5KG01AKLH7__(reversed) rank=0006121 x=117.0 y=1869.0 length=444
CAAAGATTAAGCCATGCATGTCTAAGTACATACTTTTACATGGTGAAACCGCGAATGGCT
CATTAAATCAGTTATGGTTCCTTAGATCGTACAATCCTACTTGGATAACTGTGGTAATTC
TAGAGCTAATACATGAAACTGACGCTCCGACCCTCTGGGAAGGAGCGCGTTTATTAGAAC
AAGACCAGTCGGGGTTCTGCCCCGTACGATTGGTGATACTGGATAACTTTGTGCAGATCG
CACGGCCTCGCGCCGGCGACGTATCTTTCAAATGTCTGCCCTATCAACTGTCGATGGTAC
GTGATATGCCTACCATGGTTGTAACGGGTAACGGGGAATCAGGGTTCGATTCCGGAGAGG
GAGCATGAGAAACGGCTACCACATCC
>HOIR5KG01AIZND__(reversed) rank=0006128 x=99.0 y=615.0 length=446
CAAGATTAAGTACCATGCATGTCTAAGTACATACTTTTACATGGTGAAACCGCGAATGGC
TCATTAAATCAGTTATGGTTCCTTAGATCGTACAATCCTACTTGGATAACTGTGGTAATT
CTAGAGCTAATACATGAAAAAGGTCTCCGACCTGACGGAAAGAGAGCGTTTATTACAACA
AGACCAGTCGGGGTCGCAAGGCCCCGTCATATTGGTGAAACTGAATAACTTTGTGCAGAT
CGCACGGCCTCGCGCCGGCGACAAATCTTTCAAATGTCTGCCCTATCAACTGACGATGGT
ACGTGATATGCCTACCATGGTTGTAACGGGTAACGGAGAATCAGGGTTCGATTCCGGAGA
GGGAGCATGAGAAACGGCTACCACATCC
>HOIR5KG01ACRGJ__(reversed) rank=0006132 x=28.0 y=881.0 length=441
CAAAGATTAAGCCATGCATGTCCAAGTACAAGCTTTCAAAAGCGAAACTGCGGATGGCTC
ATTAAATCAGTTATGGTTCCTTGGAGCGCATCCCCTTACATGGATAACTGTGGTAATTCT
AGAGCTAATACATGCAATCAAGCGCCGACCTTACGGGAGGCGTGCTCTTATTAGGAACAA
GACCAACCCGGGTCCGCCCGGCTCCGTTGGTGAACTCTGGATAACCTGGCCGATCGCACG
GTCTCTGCACCGGCGACGGATCCTTCGAATGTCTGCCCTATCAACTTTCGATGGTACGTT
ATGCGCCTACCATGGTCGTAACGGGTAACGGAGAATCAGGGTTCGATTCCGGAGAGGGAG
CTTGAGAAACGGCTACCACATCC
>HOIR5KG01A4VHH__(reversed) rank=0006142 x=348.0 y=1747.5 length=441
CAAAGATTAAGCCATGCATGTCCAAGTACAAGCTTTCAAAAGCGAAACTGCGGATGGCTC
ATTAAATCAGTTATGGTTCCTTGGAGCGCATCCCCTTACATGGATAACTGTGGTAATTCT
AGAGCTAATACATGCAATCAAGCGCCGACCTTACGGGAGGCGTGCTCTTATTAGGAACAA
GACCAACCCGGGTCCGCCCGGCTCCGTTGGTGAACTCTGGATAACCTGGCCGATCGCACG
GTCTCTGCACCGGCGACGGATCCTTCGAATGTCTGCCCTATCAACTTTCGATGGTACGTT
ATGCGCCTACCATGGTCGTAACGGGTAACGGAGAATCAGGGTTCGATTCCGGAGAGGGAG
CTTGAGAAACGGCTACCACATCC
>HOIR5KG01ABYQP__(reversed) rank=0006165 x=19.0 y=527.0 length=441
CAAAGATTAAGCCATGCATGTCCAAGTACAAGCTTTCAAAAGCGAAACTGCGGATGGCTC
ATTAAATCAGTTATGGTTCCTTGGAGCGCATCCCCTTACATGGATAACTGTGGTAATTCT
AGAGCTAATACATGCAATCAAGCGCCGACCTTACGGGAGGCGTGCTCTTATTAGGAACAA
GACCAACCCGGGTCCGCCCGGCTCCGTTGGTGAACTCTGGATAACCTGGCCGATCGCACG
GTCTCTGCACCGGCGACGGATCCTTCGAATGTCTGCCCTATCAACTTTCGATGGTACGTT
ATGCGCCTACCATGGTCGTAACGGGTAACGGAGAATCAGGGTTCGATTCCGGAGAGGGAG
CTTGAGAAACGGCTACCACATCC
>HOIR5KG01APXHN__(reversed) rank=0006178 x=178.0 y=825.0 length=441
CAAAGATTAAGCCATGCATGTCCAAGTACAAGCTTTCAAAAGCGAAACTGCGGATGGCTC
ATTAAATCAGTTATGGTTCCTTGGAGCGCATCCCCTTACATGGATAACTGTGGTAATTCT
AGAGCTAATACATGCAATCAAGCGCCGACCTTACGGGAGGCGTGCTCTTATTAGGAACAA
GACCAACCCGGGTCCGCCCGGCTCCGTTGGTGAACTCTGGATAACCTGGCCGATCGCACG
GTCTCTGCACCGGCGACGGATCCTTCGAATGTCTGCCCTATCAACTTTCGATGGTACGTT
ATGCGCCTACCATGGTCGTAACGGGTAACGGAGAATCAGGGTTCGATTCCGGAGAGGGAG
CTTGAGAAACGGCTACCACATCC
>HOIR5KG01AGJED__(reversed) rank=0006191 x=71.0 y=931.5 length=441
CAAAGATTAAGCCATGCATGTCCAAGTACAAGCTTTCAAAAGCGAAACTGCGGATGGCTC
ATTAAATCAGTTATGGTTCCTTGGAGCGCATCCCCTTACATGGATAACTGTGGTAATTCT
AGAGCTAATACATGCAATCAAGCGCCGACCTTACGGGAGGCGTGCTCTTATTAGGAACAA
GACCAACCCGGGTCCGCCCGGCTCCGTTGGTGAACTCTGGATAACCTGGCCGATCGCACG
GTCTCTGCACCGGCGACGGATCCTTCGAATGTCTGCCCTATCAACTTTCGATGGTACGTT
ATGCGCCTACCATGGTCGTAACGGGTAACGGAGAATCAGGGTTCGATTCCGGAGAGGGAG
CTTGAGAAACGGCTACCACATCC
>HOIR5KG01BFP2H__(reversed) rank=0006192 x=472.0 y=39.5 length=444
CAAAGATTAAGCCATGCATGTCTAAGTACATACTTTTACATGGTGAAACCGCGAATGGCT
CATTAAATCAGTTATGGTTCCTTAGATCGTACAATCCTACTTGGATAACTGTGGTAATTC
TAGAGCTAATACATGAAACTGACGCTCCGACCCTCTGGGAAAGAGCGCGTTTATTAGAAC
AAGACCAGTCGGGGTTCTGCCCCGTACGATTGGTGATACTGGATAACTTTGTGCAGATCG
CACGGCCTCGCGCCGGCGACGTATCTTTCAAATGTCTGCCCTATCAACTGTCGATGGTAC
GTGATATGCCTACCATGGTTGTAACGGGTAACGGGGAATCAGGGTTCGATTCCGGAGAGG
GAGCATGAGAAACGGCTACCACATCC
>HOIR5KG01BL1LG__(reversed) rank=0006213 x=544.0 y=2.0 length=448
CAAAGATTAAGCCATGCATGTCTAAGTACACGCCTTAACACGGCTAAACTGCGAATGGCT
CATTAAATCAGTTATGGTTCCTTAGATCGTACAATCCTACTTGGATAACTGTGGCAATTC
TAGAGCTAATACATGCAACACAGCTCCGACCTCACGGGAAGAGCGCTTTTGTTAGCCCAA
AACCAACGCGTCGCCTTCGGGCGGCGCTCACTGTGGTGACTCTGGACAACTTTGTGCCGA
TCGCACGGCCCTAGCGCCGGCGACGTATCTTTCAAGTGTCTGCCCTATCAACTTTCGATG
GTACGTGCTATGCCTACCATGGTGATAACGGGTAACGGGGAATCAGGGTTCGATTCCGGA
GAGGGAGCATGAGATACGGCTACCACATCC
>HOIR5KG01AVCW8__(reversed) rank=0006215 x=240.0 y=154.5 length=444
CAAAGATTAAGCCATGCATGTCTAAGTACATACTTTTACATGGTGAAACCGCGAATGGCT
CATTAAATCAGTTATGGTTCCTTAGATCGTACAATCCTACTTGGATAACTGTGGTAATTC
TAGAGCTAATACATGAAACTGACGCTCCGACCCTCTGGGAAAGAGCGCGTTTATTAGAAC
AAGACCAGTCGGGGTTCTGCCCCGTACGATTGGTGATACTGGATAACTTTGTGCAGATCG
CACGGCCTCGCGCCGGCGACGTATCTTTCAAATGTCTGCCCTATCAACTGTCGATGGTAC
GTGATATGCCTACCATGGTTGTAACGGGTAACGGGGAATCAGGGTTCGATTCCGGAGAGG
GAGCATGAGAAACGGCTACCACATCC
>HOIR5KG01AH7MO__(reversed) rank=0006231 x=90.0 y=1166.0 length=441
CAAAGATTAAGCCATGCAAGTCTAAGTACGAGCTCTCGTACAGTGAAACTGCGAATGGCT
CATTAAATCAGTTATGGTTCATTTGATCGTACAGTTTACTTGGATAACTGTGGTAATTCT
AGAGCTAATACATGCGAGAAGCGCCGACCTCGCGGGAGGCGTGCATTTATCAGACCAAAA
ACCGGCCGCGTCTTCGGGCGCGTTCGCCTTGGTGACTCTGGATAACTTTGCGGATCGCAC
GGTCTAGCACCGGCGACGGATCATTCAAGTGTCTGCCCTATCAACTTTCGTCGGTACGGT
ATTTGCCTACCGAGGTTCTTACGGGTGACGGGGAATCAGGGTTCGATTCCGGAGAGGGAG
CCTGAGAAACGGCTACCACATCC
>HOIR5KG01BJCSL__(reversed) rank=0006233 x=513.5 y=1523.0 length=441
CAAAGATTAAGCCATGCATGTCCAAGTACAAGCTTTCAAAAGCGAAACTGCGGATGGCTC
ATTAAATCAGTTATGGTTCCTTGGAGCGCATCCCCTTACATGGATAACTGTGGTAATTCT
AGAGCTAATACATGCAATCAAGCGCCGACCTTACGGGAGGCGTGCTCTTATTAGGAACAA
GACCAACCCGGGTCCGCCCGGCTCCGTTGGTGAACTCTGGATAACCTGGCCGATCGCACG
GTCTCTGCACCGGCGACGGATCCTTCGAATGTCTGCCCTATCAACTTTCGATGGTACGTT
ATGCGCCTACCATGGTCGTAACGGGTAACGGAGAATCAGGGTTCGATTCCGGAGAGGGAG
CTTGAGAAACGGCTACCACATCC
>HOIR5KG01APBJ4__(reversed) rank=0006238 x=171.0 y=1074.5 length=444
CAAAGATTAAGCCATGCATGTCTAAGTACATACTTTTACATGGTGAAACCGCGAATGGCT
CATTAAATCAGTTATGGTTCCTTAGATCGTACAATCCTACTTGGATAACTGTGGTAATTC
TAGAGCTAATACATGAAACTGACGCTCCGACCCTCTGGGAAAGAGCGCGTTTATTAGAAC
AAGACCAGTCGGGGTTCTGCCCCGTACGATTGGTGATACTGGATAACTTTGTGCAGATCG
CACGGCCTCGCGCCGGCGACGTATCTTTCAAATGTCTGCCCTATCAACTGTCGATGGTAC
GTGATATGCCTACCATGGTTGTAACGGGTAACGGGGAATCAGGGTTCGATTCCGGAGAGG
GAGCATGAGAAACGGCTACCACATCC
>HOIR5KG01ANUEB__(reversed) rank=0006257 x=154.0 y=1809.0 length=441
CAAAGATTAAGCCATGCATGTCCAAGTACAAGCTTTCAAAAGCGAAACTGCGGATGGCTC
ATTAAATCAGTTATGGTTCCTTGGAGCGCATCCCCTTACATGGATAACTGTGGTAATTCT
AGAGCTAATACATGCAATCAAGCGCCGACCTTACGGGAGGCGTGCTCTTATTAGGAACAA
GACCAACCCGGGTCCGCCCGGCTCCGTTGGTGAACTCTGGATAACCTGGCCGATCGCACG
GTCTCTGCACCGGCGACGGATCCTTCGAATGTCTGCCCTATCAACTTTCGATGGTACGTT
ATGCGCCTACCATGGTCGTAACGGGTAACGGAGAATCAGGGTTCGATTCCGGAGAGGGAG
CTTGAGAAACGGCTACCACATCC
>HOIR5KG01AIZ5U rank=0006260 x=99.0 y=1280.0 length=448
CAAAGATTAAGCCATGCATGTCTAAGTACACGCCTTAACACGGCTAAACTGCGAATGGCT
CATTAAATCAGTTATGGTTCCTTAGATCGTACAATCCTACTTGGATAACTGTGGCAATTC
TAGAGCTAATACATGCAACACAGCTCCGACCTCACGGGAAGAGCGCTTTTGTTAGCCCAA
AACCAACGCGTCGCCTTCGGGCGGCGCTCACTGTGGTGACTCTGGACAACTTTGTGCCGA
TCGCACGGCCCTAGCGCCGGCGACGTATCTTTCAAGTGTCTGCCCTATCAACTTTCGATG
GTACGTGCTATGCCTACCATGGTGATAACGGGTAACGGGGAATCAGGGTTCGATTCCGGA
GAGGGAGCATGAGATACGGCTACCACATCC
>HOIR5KG01AYVKC__(reversed) rank=0006273 x=280.0 y=442.5 length=441
CAAAGATTAAGCCATGCATGTCCAAGTACAAGCTTTCAAAAGCGAAACTGCGGATGGCTC
ATTAAATCAGTTATGGTTCCTTGGAGCGCATCCCCTTACATGGATAACTGTGGTAATTCT
AGAGCTAATACATGCAATCAAGCGCCGACCTTACGGGAGGCGTGCTCTTATTAGGAACAA
GACCAACCCGGGTCCGCCCGGCTCCGTTGGTGAACTCTGGATAACCTGGCCGATCGCACG
GTCTCTGCACCGGCGACGGATCCTTCGAATGTCTGCCCTATCAACTTTCGATGGTACGTT
ATGCGCCTACCATGGTCGTAACGGGTAACGGAGAATCAGGGTTCGATTCCGGAGAGGGAG
CTTGAGAAACGGCTACCACATCC
>HOIR5KG01ABL7I__(reversed) rank=0006274 x=15.5 y=668.0 length=441
CAAAGATTAAGCCATGCATGTCCAAGTACAAGCTTTCAAAAGCGAAACTGCGGATGGCTC
ATTAAATCAGTTATGGTTCCTTGGAGCGCATCCCCTTACATGGATAACTGTGGTAATTCT
AGAGCTAATACATGCAATCAAGCGCCGACCTTACGGGAGGCGTGCTCTTATTAGGAACAA
GACCAACCCGGGTCCGCCCGGCTCCGTTGGTGAACTCTGGATAACCTGGCCGATCGCACG
GTCTCTGCACCGGCGACGGATCCTTCGAATGTCTGCCCTATCAACTTTCGATGGTACGTT
ATGCGCCTACCATGGTCGTAACGGGTAACGGAGAATCAGGGTTCGATTCCGGAGAGGGAG
CTTGAGAAACGGCTACCACATCC
>HOIR5KG01AY1RJ__(reversed) rank=0006275 x=282.0 y=285.0 length=441
CAAAGATTAAGCCATGCATGTCCAAGTACAAGCTTTCAAAAGCGAAACTGCGGATGGCTC
ATTAAATCAGTTATGGTTCCTTGGAGCGCATCCCCTTACATGGATAACTGTGGTAATTCT
AGAGCTAATACATGCAATCAAGCGCCGACCTTACGGGAGGCGTGCTCTTATTAGGAACAA
GACCAACCCGGGTCCGCCCGGCTCCGTTGGTGAACTCTGGATAACCTGGCCGATCGCACG
GTCTCTGCACCGGCGACGGATCCTTCGAATGTCTGCCCTATCAACTTTCGATGGTACGTT
ATGCGCCTACCATGGTCGTAACGGGTAACGGAGAATCAGGGTTCGATTCCGGAGAGGGAG
CTTGAGAAACGGCTACCACATCC
>HOIR5KG01AWMBX__(reversed) rank=0006283 x=254.0 y=1659.0 length=441
CAAAGATTAAGCCATGCATGTCCAAGTACAAGCTTTCAAAAGCGAAACTGCGGATGGCTC
ATTAAATCAGTTATGGTTCCTTGGAGCGCATCCCCTTACATGGATAACTGTGGTAATTCT
AGAGCTAATACATGCAATCAAGCGCCGACCTTACGGGAGGCGTGCTCTTATTAGGAACAA
GACCAACCCGGGTCCGCCCGGCTCCGTTGGTGAACTCTGGATAACCTGGCCGATCGCACG
GTCTCTGCACCGGCGACGGATCCTTCGAATGTCTGCCCTATCAACTTTCGATGGTACGTT
ATGCGCCTACCATGGTCGTAACGGGTAACGGAGAATCAGGGTTCGATTCCGGAGAGGGAG
CTTGAGAAACGGCTACCACATCC
>HOIR5KG01AV6GM__(reversed) rank=0006284 x=249.5 y=1572.0 length=444
CAAAGATTAAGCCATGCATGTCTAAGTACATACTTTTACATGGTGAAACCGCGAATGGCT
CATTAAATCAGTTATGGTTCCTTAGATCGTACAATCCTACTTGGATAACTGTGGTAATTC
TAGAGCTAATACATGAAACTGACGCTCCGACCCTCTGGGAAAGAGCGCGTTTATTAGAAC
AAGACCAGTCGGGGTTCTGCTCCGTACGATTGGTGATACTGGATAACTTTGTGCAGATCG
CACGGCCTCGCGCCGGCGACGTATCTTTCAAATGTCTGCCCTATCAACTGTCGATGGTAC
GTGATATGCCTACCATGGTTGTAACGGGTAACGGGGAATCAGGGTTCGATTCCGGAGAGG
GAGCATGAGAAACGGCTACCACATCC
>HOIR5KG01BN0GE__(reversed) rank=0006294 x=566.0 y=1724.5 length=441
CAAAGATTAAGCCATGCATGTCCAAGTACAAGCTTTCAAAAGCGAAACTGCGGATGGCTC
ATTAAATCAGTTATGGTTCCTTGGAGCGCATCCCCTTACATGGATAACTGTGGTAATTCT
AGAGCTAATACATGCAATCAAGCGCCGACCTTACGGGAGGCGTGCTCTTATTAGGAACAA
GACCAACCCGGGTCCGCCCGGCTCCGTTGGTGAACTCTGGATAACCTGGCCGATCGCACG
GTCTCTGCACCGGCGACGGATCCTTCGAATGTCTGCCCTATCAACTTTCGATGGTACGTT
ATGCGCCTACCATGGTCGTAACGGGTAACGGAGAATCAGGGTTCGATTCCGGAGAGGGAG
CTTGAGAAACGGCTACCACATCC
>HOIR5KG01AMI31__(reversed) rank=0006302 x=139.0 y=1967.0 length=441
CAAAGATTAAGCCATGCATGTCCAAGTACAAGCTTTCAAAAGCGAAACTGCGGATGGCTC
ATTAAATCAGTTATGGTTCCTTGGAGCGCATCCCCTTACATGGATAACTGTGGTAATTCT
AGAGCTAATACATGCAATCAAGCGCCGACCTTACGGGAGGCGTGCTCTTATTAGGAACAA
GACCAACCCGGGTCCGCCCGGCTCCGTTGGTGAACTCTGGATAACCTGGCCGATCGCACG
GTCTCTGCACCGGCGACGGATCCTTCGAATGTCTGCCCTATCAACTTTCGATGGTACGTT
ATGCGCCTACCATGGTCGTAACGGGTAACGGAGAATCAGGGTTCGATTCCGGAGAGGGAG
CTTGAGAAACGGCTACCACATCC
>HOIR5KG01B2J84__(reversed) rank=0006316 x=732.0 y=630.0 length=448
CAAAGATTAAGCCATGCATGTCTAAGTACACGCCTTAACACGGCTAAACTGCGAATGGCT
CATTAAATCAGTTATGGTTCCTTAGATCGTACAATCCTACTTGGATAACTGTGGCAATTC
TAGAGCTAATACATGCAACACAGCTCCGACCTCACGGGAAGAGCGCTTTTGTTAGCCCAA
AACCAACGCGTCGCCTTCGGGCGGCGCTCACTGTGGTGACTCTGGACAACTTTGTGCCGA
TCGCACGGCCCTAGCGCCGGCGACGTATCTTTCAAGTGTCTGCCCTATCAACTTTCGATG
GTACGTGCTATGCCTACCATGGTGATAACGGGTAACGGGGAATCAGGGTTCGATTCCGGA
GAGGGAGCATGAGATACGGCTACCACATCC
>HOIR5KG01AW8NC__(reversed) rank=0006324 x=261.0 y=1910.0 length=442
CAAAGATTAAGCCATGCATGTCCAAGTACAAGCTTTACAAAAGCGAAACTGCGGATGGCT
CATTAAATCAGTTATGGTTCCTTGGAGCGCATCCCCTTACATGGATAACTGTGGTAATTC
TAGAGCTAATACATGCAATCAAGCGCCGACCTTACGGGAGGCGTGCTCTTATTAGGAACA
AGACCAACCCGGGTCCGCCCGGCTCCGTTGGTGAACTCTGGATAACCTGGCCGATCGCAC
GGTCTCTGCACCGGCGACGGATCCTTCGAATGTCTGCCCTATCAACTTTCGATGGTACGT
TATGCGCCTACCATGGTCGTAACGGGTAACGGAGAATCAGGGTTCGATTCCGGAGAGGGA
GCTTGAGAAACGGCTACCACATCC
>HOIR5KG01A5JK4__(reversed) rank=0006346 x=356.0 y=214.5 length=444
CAAAGATTAAGCCATGCATGTCTAAGTACATACTTTTACATGGTGAAACCGCGAATGGCT
CATTAAATCAGTTATGGTTCCTTAGATCGTACAATCCTACTTGGATAACTGTGGTAATTC
TAGAGCTAATACATGAAACTGACGCTCCGACCCTCTGGGAAAGAGCGCGTTTATTAGAAC
AAGACCAGTCGGGGTTCTGCCCCGTACGATTGGTGATACTGGATAACTTTGTGCAGATCG
CACGGCCTCGCGCCGGCGACGTATCTTTCAAATGTCTGCCCTATCAACTGTCGATGGTAC
GTGATATGCCTACCATGGTTGTAACGGGTAACGGGGAATCAGGGTTCGATTCCGGAGAGG
GAGCATGAGAAACGGCTACCACATCC
>HOIR5KG01ALCMD__(reversed) rank=0006358 x=126.0 y=147.5 length=440
CAAAGATTAAGCCATGCATGTCCAAGTACAAGCTTTCAAAAGCGAAACTGCGGATGGCTC
ATTAAATCAGTTATGGTTCCTTGGAGCGCATCCCCTTACATGGATAACTGTGGTAATTCT
AGAGCTAATACATGCAATCAAGCGTCGACCTTACGGGAGGCGTGCTCTTATTAGGAACAA
GACCAACCCGGGTCCGCCCGGCTCCGTTGGTGAACTCTGGATAACCTGGCCGATCGCACG
GTCTCTGCACCGGCGACGGATCCTTCGAATGTCTGCCCTATCAACTTTCGATGGTACGTT
ATGCGCCTACCATGGTCGTAACGGGTAACGGAGAATCAGGGTTCGATTCCGGAGAGGGAG
CTTGAGAACGGCTACCACACTCC
>HOIR5KG01AB754__(reversed) rank=0006370 x=22.5 y=458.5 length=441
CAAAGATTAAGCCATGCATGTCCAAGTACAAGCTTTCAAAAGCGAAACTGCGGATGGCTC
ATTAAATCAGTTATGGTTCCTTGGAGCGCATCCCCTTACATGGATAACTGTGGTAATTCT
AGAGCTAATACATGCAATCAAGCGCCGACCTTACGGGAGGCGTGCTCTTATTAGGAACAA
GACCAACCCGGGTCCGCCCGGCTCCGTTGGTGAACTCTGGATAACCTGGCCGATCGCACG
GTCTCTGCACCGGCGACGGATCCTTCGAATGTCTGCCCTATCAACTTTCGATGGTACGTT
ATGCGCCTACCATGGTCGTAACGGGTAACGGAGAATCAGGGTTCGATTCCGGAGAGGGAG
CTTGAGAAACGGCTACCACATCC
>HOIR5KG01BR1QA__(reversed) rank=0006385 x=612.0 y=1584.0 length=441
CAAAGATTAAGCCATGCATGTCCAAGTACAAGCTTTCAAAAGCGAAACTGCGGATGGCTC
ATTAAATCAGTTATGGTTCCTTGGAGCGCATCCCCTTACATGGATAACTGTGGTAATTCT
AGAGCTAATACATGCAATCAAGCGCCGACCTTACGGGAGGCGTGCTCTTATTAGGAACAA
GACCAACCCGGGTCCGCCCGGCTCCGTTGGTGAACTCTGGATAACCTGGCCGATCGCACG
GTCTCTGCACCGGCGACGGATCCTTCGAATGTCTGCCCTATCAACTTTCGATGGTACGTT
ATGCGCCTACCATGGTCGTAACGGGTAACGGAGAATCAGGGTTCGATTCCGGAGAGGGAG
CTTGAGAAACGGCTACCACATCC
>HOIR5KG01BKM3Z__(reversed) rank=0006394 x=528.5 y=109.5 length=441
CAAAGATTAAGCCATGCATGTCCAAGTACAAGCTTTCAAAAGCGAAACTGCGGATGGCTC
ATTAAATCAGTTATGGTTCCTTGGAGCGCATCCCCTTACATGGATAACTGTGGTAATTCT
AGAGCTAATACATGCAATCAAGCGCCGACCTTACGGGAGGCGTGCTCTTATTAGGAACAA
GACCAACCCGGGTCCGCCCGGCTCCGTTGGTGAACTCTGGATAACCTGGCCGATCGCACG
GTCTCTGCACCGGCGACGGATCCTTCGAATGTCTGCCCTATCAACTTTCGATGGTACGTT
ATGCGCCTACCATGGTCGTAACGGGTAACGGAGAATCAGGGTTCGATTCCGGAGAGGGAG
CTTGAGAAACGGCTACCACATCC
>HOIR5KG01ABFZN__(reversed) rank=0006402 x=13.5 y=801.0 length=445
CAAAGATTAAGCCATGCATGTCTAAGTACATACTTTTACATGGTGAAACCGCGAATGGCT
CATTAAATCAGTTATGGTTCCTTAGATCGTACAATCCTACTTGGATAACTGTGGTAATTC
TAGAGCTAATACATGAAAAAGGTCTCCGACCTGACGGAAAGAGAGCGTTTATTACAACAA
GACCAGTCGGGGTCGCAAGGCCCCGTCATATTGGTGAAACTGAATAACTTTGTGCAGATC
GCACGGCCTCGCGCCGGCGACAAATCTTTCAAATGTCTGCCCTATCAACTGACGATGGTA
CGTGATATGCCTACCATGGTTGTAACGGGTAACGGAGAATCAGGGTTCGATTCCGGAGAG
GGAGCATGAGAAACGGCTACCACATCC
>HOIR5KG01BP9Z7__(reversed) rank=0006406 x=592.0 y=917.0 length=441
CAAAGATTAAGCCATGCATGTCCAAGTACAAGCTTTCAAAAGCGAAACTGCGGATGGCTC
ATTAAATCAGTTATGGTTCCTTGGAGCGCATCCCCTTACATGGATAACTGTGGTAATTCT
AGAGCTAATACATGCAATCAAGCGCCGACCTTACGGGAGGCGTGCTCTTATTAGGAACAA
GACCAACCCGGGTCCGCCCGGCTCCGTTGGTGAACTCTGGATAACCTGGCCGATCGCACG
GTCTCTGCACCGGCGACGGATCCTTCGAATGTCTGCCCTATCAACTTTCGATGGTACGTT
ATGCGCCTACCATGGTCGTAACGGGTAACGGAGAATCAGGGTTCGATTCCGGAGAGGGAG
CTTGAGAAACGGCTACCACATCC
>HOIR5KG01BGGVN__(reversed) rank=0006411 x=480.5 y=2017.0 length=444
CAAAGATTAAGCCATGCATGTCTAAGTACATACTTTTACATGGTGAAACCGCGAATGGCT
CATTAAATCAGTTATGGTTCCTTAGATCGTACAATCCTACTTGGATAACTGTGGTAATTC
TAGAGCTAATACATGAAACTGACGCTCCGACCCTCTGGGAAAGAGCGCGTTTATTAGAAC
AAGACCAGTCGGGGTTCTGCCCCGTACGATTGGTGATACTGGATAACTTTGTGCAGATCG
CACGGCCTCGCGCCGGCGACGTATCTTTCAAATGTCTGCCCTATCAACTGTCGATGGTAC
GTGATATGCCTACCATGGTTGTAACGGGTAACGGGGAATCAGGGTTCGATTCCGGAGAGG
GAGCATGAGAAACGGCTACCACATCC
>HOIR5KG01BNZLO__(reversed) rank=0006418 x=566.0 y=618.0 length=441
CAAAGATTAAGCCATGCATGTCCAAGTACAAGCTTTCAAAAGCGAAACTGCGGATGGCTC
ATTAAATCAGTTATGGTTCCTTGGAGCGCATCCCCTTACATGGATAACTGTGGTAATTCT
AGAGCTAATACATGCAATCAAGCGCCGACCTTACGGGAGGCGTGCTCTTATTAGGAACAA
GACCAACCCGGGTCCGCCCGGCTCCGTTGGTGAACTCTGGATAACCTGGCCGATCGCACG
GTCTCTGCACCGGCGACGGATCCTTCGAATGTCTGCCCTATCAACTTTCGATGGTACGTT
ATGCGCCTACCATGGTCGTAACGGGTAACGGAGAATCAGGGTTCGATTCCGGAGAGGGAG
CTTGAGAAACGGCTACCACATCC
>HOIR5KG01BKBG7__(reversed) rank=0006421 x=524.0 y=1417.5 length=444
CAAAGATTAAGCCATGCATGTCTAAGTACATACTTTTACATGGTGAAACCGCGAATGGCT
CATTAAATCAGTTATGGTTCCTTAGATCGTACAATCCTACTTGGATAACTGTGGTAATTC
TAGAGCTAATACATGAAACTGACGCTCCGACCCTCTGGGAAAGAGCGCGTTTATTAGAAC
AAGACCAGTCGGGGTTCTGCCCCGTACGATTGGTGATACTGGATAACTTTGTGCAGATCG
CACGGCCTCGCGCCGGCGACGTATCTTTCAAATGTCTGCCCTATCAACTGTCGATGGTAC
GTGATATGCCTACCATGGTTGTAACGGGTAACGGGGAATCAGGGTTCGATTCCGGAGAGG
GAGCATGAGAAACGGCTACCACATCC
>HOIR5KG01AVG7K__(reversed) rank=0006424 x=241.5 y=1614.0 length=444
CAAAGATTAAGCCATGCATGTCTAAGTACATACTTTTACATGGTGAAACCGCGAATGGCT
CATTAAATCAGTTATGGTTCCTTAGATCGTACAATCCTACTTGGATAACTGTGGTAATTC
TAGAGCTAATACATGAAACTGACGCTCCGACCCTCTGGGAAAGAGCGCGTTTATTAGAAC
AAGACCAGTCGGGGTTCTGCCCCGTACGATTGGTGATACTGGATAACTTTGTGCAGATCG
CACGGCCTCGCGCCGGCGACGTATCTTTCAAATGTCTGCCCTATCAACTGTCGATGGTAC
GTGATATGCCTACCATGGTTGTAACGGGTAACGGGGAATCAGGGTTCGATTCCGGAGAGG
GAGCATGAGAAACGGCTACCACATCC
>HOIR5KG01ALMBN__(reversed) rank=0006431 x=129.5 y=433.5 length=441
CAAAGATTAAGCCATGCAAGTCTAAGTACGAGCTCTCGTACAGTGAAACTGCGAATGGCT
CATTAAATCAGTTATGGTTCATTTGATCGTACAGTTTACTTGGATAACTGTGGTAATTCT
AGAGCTAATACATGCGAGAAGCGCCGACCTCGCGGGAGGCGTGCATTTATCAGACCAAAA
ACCGGCCGCGTCTTCGGGCGCGTTCGCCTTGGTGACTCTGGATAACTTTGCGGATCGCAC
GGTCTAGCACCGGCGACGGATCATTCAAGTGTCTGCCCTATCAACTTTCGTCGGTACGGT
ATTTGCCTACCGAGGTTCTTACGGGTGACGGGGAATCAGGGTTCGATTCCGGAGAGGGAG
CCTGAGAAACGGCTACCACATCC
>HOIR5KG01BNDVB__(reversed) rank=0006434 x=559.5 y=1125.0 length=441
CAAAGATTAAGCCATGCATGTCCAAGTACAAGCTTTCAAAAGCGAAACTGCGGATGGCTC
ATTAAATCAGTTATGGTTCCTTGGAGCGCATCCCCTTACATGGATAACTGTGGTAATTCT
AGAGCTAATACATGCAATCAAGCGCCGACCTTACGGGAGGCGTGCTCTTATTAGGAACAA
GACCAACCCGGGTCCGCCCGGCTCCGTTGGTGAACTCTGGATAACCTGGCCGATCGCACG
GTCTCTGCACCGGCGACGGATCCTTCGAATGTCTGCCCTATCAACTTTCGATGGTACGTT
ATGCGCCTACCATGGTCGTAACGGGTAACGGAGAATCAGGGTTCGATTCCGGAGAGGGAG
CTTGAGAAACGGCTACCACATCC
>HOIR5KG01BX6U4__(reversed) rank=0006439 x=682.0 y=1454.5 length=448
CAAAGATTAAGCCATGCATGTCTAAGTACACGCCTTAACACGGCTAAACTGCGAATGGCT
CATTAAATCAGTTATGGTTCCTTAGATCGTACAATCCTACTTGGATAACTGTGGCAATTC
TAGAGCTAATACATGCAACACAGCTCCGACCTCACGGGAAGAGCGCTTTTGTTAGCCCAA
AACCAACGCGTCGCCTTCGGGCGGCGCTCACTGTGGTGACTCTGGACAACTTTGTGCCGA
TCGCACGGCCCTAGCGCCGGCGACGTATCTTTCAAGTGTCTGCCCTATCAACTTTCGATG
GTACGTGCTATGCCTACCATGGTGATAACGGGTAACGGGGAATCAGGGTTCGATTCCGGA
GAGGGAGCATGAGATACGGCTACCACATCC
>HOIR5KG01BNGIL__(reversed) rank=0006470 x=560.0 y=459.0 length=441
CAAAGATTAAGCCATGCAAGTCTAAGTACGAGCTCTCGTACAGTGAAACTGCGAATGGCT
CATTAAATCAGTTATGGTTCATTTGATCGTACAGTTTACTTGGATAACTGTGGTAATTCT
AGAGCTAATACATGCGAGAAGCGCCGACCTCGCGGGAGGCGTGCATTTATCAGACCAAAA
ACCGGCCGCGTCTTCGGGCGCGTTCGCCTTGGTGACTCTGGATAACTTTGCGGATCGCAC
GGTCTAGCACCGGCGACGGATCATTCAAGTGTCTGCCCTATCAACTTTCGTCGGTACGGT
ATTTGCCTACCGAGGTTCTTACGGGTGACGGGGAATCAGGGTTCGATTCCGGAGAGGGAG
CCTGAGAAACGGCTACCACATCC
>HOIR5KG01AAQO6__(reversed) rank=0006491 x=5.0 y=792.5 length=444
CAAAGATTAAGCCATGCACGTCTAAGTACATACTTTTACATGGTGAAACCGCGAATGGCT
CATTAAATCAGTTATGGTTCCTTAGATCGTACAATCCTACTTGGATAACTGTGGTAATTC
TAGAGCTAATACATGAAACTGACGCTCCGACCCTCTGGGAAAGAGCGCGTTTATTAGAAC
AAGACCAGTCGGGGTTCTGCCCTGTACGATTGGTGATACTGGATAACTTTGTGCAGATCG
CACGGCCTCGCGCCGGCGACGTATCTTTCAAATGTCTGCCCTATCAACTGTCGATGGTAC
GTGATATGCCTACCATGGTTGTAACGGGTAACGGGGAATCAGGGTTCGATTCCGGAGAGG
GAGCATGAGAAACGGCTACCACATCC
>HOIR5KG01AIWKK__(reversed) rank=0006504 x=98.0 y=722.0 length=444
CAAAGATTAAGCCATGCATGTCTAAGTACATACTTTTACATGGTGAAACCGCGAATGGCT
CATTAAATCAGTTATGGTTCCTTAGATCGTACAATCCTACTTGGATAACTGTGGTAATTC
TAGAGCTAATACATGAAACTGACGCTCCGACCCTCTGGGAAAGAGCGCGTTTATTAGAAC
AAGACCAGTCGGGGTTCTGCCCCGTACGATTGGTGATACTGGATAACTTTGTGCAGATCG
CACGGCCTCGCGCCGGCGACGTATCTTTCAAATGTCTGCCCTATCAACTGTCGATGGTAC
GTGATATGCCTACCATGGTTGTAACGGGTAACGGGGAATCAGGGTTCGATTCCGGAGAGG
GAGCATGAGAAACGGCTACCACATCC
>HOIR5KG01BNGZW__(reversed) rank=0006521 x=560.0 y=1082.0 length=444
CAAAGATTAAGCCATGCATGTCTAAGTACATACTTTTACATGGTGAAACCGCGAATGGCT
CATTAAATCAGTTATGGTTCCTTAGATCGTACAATCCTACTTGGATAACTGTGGTAATTC
TAGAGCTAATACATGAAACTGACGCTCCGACCCTCTGGGAAAGAGCGCGTTTATTAGAAC
AAGACCAGTCGGGGTTCTGCCCCGTACGATTGGTGATACTGGATAACTTTGTGCAGATCG
CACGGCCTCGCGCCGGCGACGTATCTTTCAAATGTCTGCCCTATCAACTGTCGATGGTAC
GTGATATGCCTACCATGGTTGTAACGGGTAACGGGGAATCAGGGTTCGATTCCGGAGAGG
GAGCATGAGAAACGGCTACCACATCC
>HOIR5KG01AOPIQ__(reversed) rank=0006531 x=164.0 y=1184.5 length=441
CAAAGATTAAGCCATGCATGTCCAAGTACAAGCTTTCAAAAGCGAAACTGCGGATGGCTC
ATTAAATCAGTTATGGTTCCTTGGAGCGCATCCCCTTACATGGATAACTGTGGTAATTCT
AGAGCTAATACATGCAATCAAGCGCCGACCTTACGGGAGGCGTGCTCTTATTAGGAACAA
GACCAACCCGGGTCCGCCCGGCTCCGTTGGTGAACTCTGGATAACCTGGCCGATCGCACG
GTCTCTGCACCGGCGACGGATCCTTCGAATGTCTGCCCTATCAACTTTCGATGGTACGTT
ATGCGCCTACCATGGTCGTAACGGGTAACGGAGAATCAGGGTTCGATTCCGGAGAGGGAG
CTTGAGAAACGGCTACCACATCC
>HOIR5KG01BT5H6__(reversed) rank=0006539 x=636.0 y=1484.5 length=441
CAAAGATTAAGCCATGCATGTCCAAGTACAAGCTTTCAAAAGCGAAACTGCGGATGGCTC
ATTAAATCAGTTATGGTTCCTTGGAGCGCATCCCCTTACATGGATAACTGTGGTAATTCT
AGAGCTAATACATGCAATCAAGCGCCGACCTTACGGGAGGCGTGCTCTTATTAGGAACAA
GACCAACCCGGGTCCGCCCGGCTCCGTTGGTGAACTCTGGATAACCTGGCCGATCGCACG
GTCTCTGCACCGGCGACGGATCCTTCGAATGTCTGCCCTATCAACTTTCGATGGTACGTT
ATGCGCCTACCATGGTCGTAACGGGTAACGGAGAATCAGGGTTCGATTCCGGAGAGGGAG
CTTGAGAAACGGCTACCACATCC
>HOIR5KG01BTICS__(reversed) rank=0006547 x=629.0 y=154.5 length=441
CAAAGATTAAGCCATGCATGTCCAAGTACAAGCTTTCAAAAGCGAAACTGCGGATGGCTC
ATTAAATCAGTTATGGTTCCTTGGAGCGCATCCCCTTACATGGATAACTGTGGTAATTCT
AGAGCTAATACATGCAATCAAGCGCCGACCTTACGGGAGGCGTGCTCTTATTAGGAACAA
GACCAACCCGGGTCCGCCCGGCTCCGTTGGTGAACTCTGGATAACCTGGCCGATCGCACG
GTCTCTGCACCGGCGACGGATCCTTCGAATGTCTGCCCTATCAACTTTCGATGGTACGTT
ATGCGCCTACCATGGTCGTAACGGGTAACGGAGAATCAGGGTTCGATTCCGGAGAGGGAG
CTTGAGAAACGGCTACCACATCC
>HOIR5KG01AM49G rank=0006553 x=146.0 y=2002.0 length=444
CAAAGATTAAGCCATGCATGTCTAAGTACATACTTTTACATGGTGAAACCGCGAATGGCT
CATTAAATCAGTTATGGTTCCTTAGATCGTACAATCCTACTTGGATAACTGTGGTAATTC
TAGAGCTAATACATGAAACTGACGCTCCGACCCTCTGGGAAAGAGCGCGTTTATTAGAAC
AAGACCAGTCGGGGTTCTGCCCCGTACGATTGGTGATACTGGATAACTTTGTGCAGATCG
CACGGCCTCGCGCCGGCGACGTATCTTTCAAATGTCTGCCCTATCAACTGTCGATGGTAC
GTGATATGCCTACCATGGTTGTAACGGGTAACGGGGAATCAGGGTTCGATTCCGGAGAGG
GAGCATGAGAAACGGCTACCACATCC
>HOIR5KG01AVI6X__(reversed) rank=0006557 x=242.0 y=87.0 length=441
CAAAGATTAAGCCATGCATGTCCAAGTACAAGCTTTCAAAAGCGAAACTGCGGATGGCTC
ATTAAATCAGTTATGGTTCCTTGGAGCGCATCCCCTTACATGGATAACTGTGGTAATTCT
AGAGCTAATACATGCAATCAAGCGCCGACCTTACGGGAGGCGTGCTCTTATTAGGAACAA
GACCAACCCGGGTCCGCCCGGCTCCGTTGGTGAACTCTGGATAACCTGGCCGATCGCACG
GTCTCTGCACCGGCGACGGATCCTTCGAATGTCTGCCCTATCAACTTTCGATGGTACGTT
ATGCGCCTACCATGGTCGTAACGGGTAACGGAGAATCAGGGTTCGATTCCGGAGAGGGAG
CTTGAGAAACGGCTACCACATCC
>HOIR5KG01A8VKI__(reversed) rank=0006567 x=394.5 y=64.5 length=441
CAAAGATTAAGCCATGCATGTCCAAGTACAAGCTTTCAAAAGCGAAACTGCGGATGGCTC
ATTAAATCAGTTATGGTTCCTTGGAGCGCATCCCCTTACATGGATAACTGTGGTAATTCT
AGAGCTAATACATGCAATCAAGCGCCGACCTTACGGGAGGCGTGCTCTTATTAGGAACAA
GACCAACCCGGGTCCGCCCGGCTCCGTTGGTGAACTCTGGATAACCTGGCCGATCGCACG
GTCTCTGCACCGGCGACGGATCCTTCGAATGTCTGCCCTATCAACTTTCGATGGTACGTT
ATGCGCCTACCATGGTCGTAACGGGTAACGGAGAATCAGGGTTCGATTCCGGAGAGGGAG
CTTGAGAAACGGCTACCACATCC
>HOIR5KG01AYPPA__(reversed) rank=0006569 x=278.0 y=1036.0 length=441
CAAAGATTAAGCCATGCATGTCCAAGTACAAGCTTTCAAAAGCGAAACTGCGGATGGCTC
ATTAAATCAGTTATGGTTCCTTGGAGCGCATCCCCTTACATGGATAACTGTGGTAATTCT
AGAGCTAATACATGCAATCAAGCGCCGACCTTACGGGAGGCGTGCTCTTATTAGGAACAA
GACCAACCCGGGTCCGCCCGGCTCCGTTGGTGAACTCTGGATAACCTGGCCGATCGCACG
GTCTCTGCACCGGCGACGGATCCTTCGAATGTCTGCCCTATCAACTTTCGATGGTACGTT
ATGCGCCTACCATGGTCGTAACGGGTAACGGAGAATCAGGGTTCGATTCCGGAGAGGGAG
CTTAAGAAACGGCTACCACATCC
>HOIR5KG01A3M4J__(reversed) rank=0006575 x=334.5 y=1601.0 length=441
CAAAGATTAAGCCATGCATGTCCAAGTACAAGCTTTCAAAAGCGAAACTGCGGATGGCTC
ATTAAATCAGTTATGGTTCCTTGGAGCGCATCCCCTTACATGGATAACTGTGGTAATTCT
AGAGCTAATACATGCAATCAAGCGCCGACCTTACGGGAGGCGTGCTCTTATTAGGAACAA
GACCAACCCGGGTCCGCCCGGCTCCGTTGGTGAACTCTGGATAACCTGGCCGATCGCACG
GTCTCTGCACCGGCGACGGATCCTTCGAATGTCTGCCCTATCAACTTTCGATGGTACGTT
ATGCGCCTACCATGGTCGTAACGGGTAACGGAGAATCAGGGTTCGATTCCGGAGAGGGAG
CTTGAGAAACGGCTACCACATCC
>HOIR5KG01BTPH2__(reversed) rank=0006583 x=631.5 y=1224.5 length=444
CAAAGATTAAGCCATGCATGTCTAAGTACATACTTTTACATGGTGAAACCGCGAATGGCT
CATTAAATCAGTTATGGTTCCTTAGATCGTACAATCCTACTTGGATAACTGTGGTAATTC
TAGAGCTAATACATGAAACTGACGCTCCGACCCTCTGGGAAAGAGCGCGTTTATTAGAAC
AAGACCAGTCGGGGTTCTGCCCCGTACGATTGGTGATACTGGATAACTTTGTGCAGATCG
CACGGCCTCGCGCCGGCGACGTATCTTTCAAATGTCTGCCCTATCAACTGTCGATGGTAC
GTGATATGCCTACCATGGTTGTAACGGGTAACGGGGAATCAGGGTTCGATTCCGGAGAGG
GAGCATGAGAAACGGCTACCACATCC
>HOIR5KG01AMO03__(reversed) rank=0006588 x=141.0 y=1445.5 length=441
CAAAGATTAAGCCATGCATGTCCAAGTACAAGCTTTCAAAAGCGAAACTGCGGATGGCTC
ATTAAATCAGTTATGGTTCCTTGGAGCGCATCCCCTTACATGGATAACTGTGGTAATTCT
AGAGCTAATACATGCAATCAAGCGCCGACCTTACGGGAGGCGTGCTCTTATTAGGAACAA
GACCAACCCGGGTCCGCCCGGCTCCGTTGGTGAACTCTGGATAACCTGGCCGATCGCACG
GTCTCTGCACCGGCGACGGATCCTTCGAATGTCTGCCCTATCAACTTTCGATGGTACGTT
ATGCGCCTACCATGGTCGTAACGGGTAACGGAGAATCAGGGTTCGATTCCGGAGAGGGAG
CTTGAGAAACGGCTACCACATCC
>HOIR5KG01AMIXE__(reversed) rank=0006592 x=139.0 y=1728.0 length=441
CAAAGATTAAGCCATGCATGTCCAAGTACAAGCTTTCAAAAGCGAAACTGCGGATGGCTC
ATTAAATCAGTTATGGTTCCTTGGAGCGCATCCCCTTACATGGATAACTGTGGTAATTCT
AGAGCTAATACATGCAATCAAGCGCCGACCTTACGGGAGGCGTGCTCTTATTAGGAACAA
GACCAACCCGGGTCCGCCCGGCTCCGTTGGTGAACTCTGGATAACCTGGCCGATCGCACG
GTCTCTGCACCGGCGACGGATCCTTCGAATGTCTGCCCTATCAACTTTCGATGGTACGTT
ATGCGCCTACCATGGTCGTAACGGGTAACGGAGAATCAGGGTTCGATTCCGGAGAGGGAG
CTTGAGAAACGGCTACCACATCC
>HOIR5KG01BU7NY__(reversed) rank=0006632 x=648.5 y=1788.0 length=441
CAAAGATTAAGCCATGCATGTCCAAGTACAAGCTTTCAAAAGCGAAACTGCGGATGGCTC
ATTAAATCAGTTATGGTTCCTTGGAGCGCATCCCCTTACATGGATAACTGTGGTAATTCT
AGAGCTAATACATGCAATCAAGCGCCGACCTTACGGGAGGCGTGCTCTTATTAGGAACAA
GACCAACCCGGGTCCGCCCGGCTCCGTTGGTGAACTCTGGATAACCTGGCCGATCGCACG
GTCTCTGCACCGGCGACGGATCCTTCGAATGTCTGCCCTATCAACTTTCGATGGTACGTT
ATGCGCCTACCATGGTCGTAACGGGTAACGGAGAATCAGGGTTCGATTCCGGAGAGGGAG
CTTGAGAAACGGCTACCACATCC
>HOIR5KG01AANHB__(reversed) rank=0006652 x=4.0 y=717.0 length=441
CAAAGATTAAGCCATGCATGTCCAAGTACAAGCTTTCAAAAGCGAAACTGCGGATGGCTC
ATTAAATCAGTTATGGTTCCTTGGAGCGCATCCCCTTACATGGATAACTGTGGTAATTCT
AGAGCTAATACATGCAATCAAGCGCCGACCTTACGGGAGGCGTGCTCTTATTAGGAACAA
GACCAACCCGGGTCCGCCCGGCTCCGTTGGTGAACTCTGGATAACCTGGCCGATCGCACG
GTCTCTGCACCGGCGACGGATCCTTCGAATGTCTGCCCTATCAACTTTCGATGGTACGTT
ATGCGCCTACCATGGTCGTAACGGGTAACGGAGAATCAGGGTTCGATTCCGGAGAGGGAG
CTTGAGAAACGGCTACCACATCC
>HOIR5KG01A06XF__(reversed) rank=0006675 x=306.0 y=1985.0 length=442
CAAAGATTAAGCCATGCATGTCCAAGTACAAGCTTTCAAAAGCGAAACTGCGGATGGCTC
ATTAAATCAGTTATGGTTCCTTGGAGCGCATACCCCTTACATGGATAACTGTGGTAATTC
TAGAGCTAATACATGCAATCAAGCGCCGACCTTACGGGAGGCGTGCTCTTATTAGGAACA
AGACCAACCCGGGTCCGCCCGGCTCCGTTGGTGAACTCTGGATAACCTGGCCGATCGCAC
GGTCTCTGCACCGGCGACGGATCCTTCGAATGTCTGCCCTATCAACTTTCGATGGTACGT
TATGCGCCTACCATGGTCGTAACGGGTAACGGAGAATCAGGGTTCGATTCCGGAGAGGGA
GCTTGAGAAACGGCTACCACATCC
>HOIR5KG01AVKAW__(reversed) rank=0006685 x=242.0 y=1526.5 length=441
CAAAGATTAAGCCATGCATGTCCAAGTACAAGCTTTCAAAAGCGAAACTGCGGATGGCTC
ATTAAATCAGTTATGGTTCCTTGGAGCGCATCCCCTTACATGGATAACTGTGGTAATTCT
AGAGCTAATACATGCAATCAAGCGCCGACCTTACGGGAGGCGTGCTCTTATTAGGAACAA
GACCAACCCGGGTCCGCCCGGCTCCGTTGGTGAACTCTGGATAACCTGGCCGATCGCACG
GTCTCTGCACCGGCGACGGATCCTTCGAATGTCTGCCCTATCAACTTTCGATGGTACGTT
ATGCGCCTACCATGGTCGTAACGGGTAACGGAGAATCAGGGTTCGATTCCGGAGAGGGAG
CTTGAGAAACGGCTACCACATCC
>HOIR5KG01ACR7J__(reversed) rank=0006690 x=28.0 y=1853.5 length=444
CAAAGATTAAGCCATGCATGTCTAAGTACATACTTTTACATGGTGAAACCGCGAATGGCT
CATTAAATCAGTTATGGTTCCTTAGATCGTACAATCCTACTTGGATAACTGTGGTAATTC
TAGAGCTAATACATGAAACTGACGCTCCGACCCTCTGGGAAAGAGCGCGTTTATTAGAAC
AAGACCAGTCGGGGTTCTGCCCCGTACGATTGGTGATACTGGATAACTTTGTGCAGATCG
CACGGCCTCGCGCCGGCGACGTATCTTTCAAATGTCTGCCCTATCAACTGTCGATGGTAC
GTGATATGCCTACCATGGTTGTAACGGGTAACGGGGAATCAGGGTTCGATTCCGGAGAGG
GAGCATGAGAAACGGCTACCACATCC
>HOIR5KG01BAXB1__(reversed) rank=0006693 x=417.0 y=1455.0 length=444
CAAAGATTAAGCCATGCATGTCTAAGTACATACTTTTACGTGGTGAAACCGCGAATGGCT
CATTAAATCAGTTATGGTTCCTTAGATCGTACAATCCTACTTGGATAACTGTGGTAATTC
TAGAGCTAATACATGAAACTGACGCTCCGACCCTCTGGGAAAGAGCGCGTTTATTAGAAC
AAGACCAGTCGGGGTTCTGCCCCGTACGATTGGTGATACTGGATAACTTTGTGCAGATCG
CACGGCCTCGCGCCGGCGACGTATCTTTCAAATGTCTGCCCTATCAACTGTCGATGGTAC
GTGATATGCCTACCATGGTTGTAACGGGTAACGGGGAATCAGGGTTCGATTCCGGAGAGG
GAGCATGAGAAACGGCTACCACATCC
>HOIR5KG01AHLE5__(reversed) rank=0006708 x=83.0 y=1055.0 length=448
CAAAGATTAAGCCATGCATGTCTAAGTACACGCCTTAACACGGCTAAACTGCGAATGGCT
CATTAAATCAGTTATGGTTCCTTAGATCGTACAATCCTACTTGGATAACTGTGGCAATTC
TAGAGCTAATACATGCAACACAGCTCCGACCTCACGGGAAGAGCGCTTTTGTTAGCCCAA
AACCAACGCGTCGCCTTCGGGCGGCGCTCACTGTGGTGACTCTGGACAACTTTGTGCCGA
TCGCACGGCCCTAGCGCCGGCGACGTATCTTTCAAGTGTCTGCCCTATCAACTTTCGATG
GTACGTGCTATGCCTACCATGGTGATAACGGGTAACGGGGAATCAGGGTTCGATTCCGGA
GAGGGAGCATGAGATACGGCTACCACATCC
>HOIR5KG01B1K5B__(reversed) rank=0006711 x=721.5 y=189.0 length=441
CAAAGNTTAAGCCATGCATGTCCAAGTCAAGCTTTCAAAGCGAAACTGCGGATGGCTCAT
TAAATCAGTTATGGTTCCTTGGAGCGCATCCCCTTACATGGATAACTGTGGTAATTCTAG
AGCTAATACATGCAATCAAGCGCCGACCTTACGGGAGGCGTGCTCTTATTAGGAACAAGA
CCAACCCGGGTCCGCCCGGCTCCGTTGGTGAACTCTGGATAACCTGGCCGATCGCACGGT
CTCTGCACCGGCGACGGATCCTTCGAATGTCTGCCCTATCTAACTTTCGATGGTACGTTA
TGCGCCTACCATGGTCGGTAACGGGTAACGGAGAATCGTAGGGTTCGATTCCGGAGAGGG
AGCTTGAGAAACGGCTACCACATCC
>HOIR5KG01AYC31__(reversed) rank=0006715 x=274.5 y=1103.0 length=444
CAAAGATTAAGCCATGCATGTCTAAGTACATACTTTTACATGGTGAAACCGCGAATGGCT
CATTAAATCAGTTATGGTTCCTTAGATCGTACAATCCTACTTGGATAACTGTGGTAATTC
TAGAGCTAATACATGAAACTGACGCTCCGACCCTCTGGGAAAGAGCGCGTTTATTAGAAC
AAGACCAGTCGGGGTTCTGCCCCGTACGATTGGTGATACTGGATAACTTTGTGCAGATCG
CACGGCCTCGCGCCGGCGACGTATCTTTCAAATGTCTGCCCTATCAACTGTCGATGGTAC
GTGATATGCCTACCATGGTTGTAACGGGTAACGGGGAATCAGGGTTCGATTCCGGAGAGG
GAGCATGAGAAACGGCTACCACATCC
>HOIR5KG01AN3AA__(reversed) rank=0006717 x=157.5 y=1040.0 length=445
CAAAGATTAAGCCATGCATGTCTAAGTACATACTTTTACATGGTGAAACCGCGAATGGCT
CATTAAATCAGTTATGGTTCCTTAGATCGTACAATCCTACTTGGATAACTGTGGTAATTC
TAGAGCTAATACATGAAAAAGGTCTCCGACCTGACGGAAAGAGAGCGTTTATTACAACAA
GACCAGTCGGGGTCGCAAGGCCCCGTCATATTGGTGAAACTGAATAACTTTGTGCAGATC
GCACGGCCTCGCGCCGGCGACAAATCTTTCAAATGTCTGCCCTATCAACTGACGATGGTA
CGTGATATGCCTACCATGGTTGTAACGGGTAACGGAGAATCAGGGTTCGATTCCGGAGAG
GGAGCATGAGAAACGGCTACCACATCC
>HOIR5KG01BGDIU__(reversed) rank=0006718 x=479.0 y=1764.0 length=445
CAAAGATTAAGCCATGCATGTCTAAGTACATACTTTTACATGGTGAAACCGCGAATGGCT
CATTAAATCAGTTATGGTTCCTTAGATCGTACAATCCTACTTGGATAACTGTGGTAATTC
TAGAGCTAATACATGAAAAAGGTCTCCGACCTGACGGAAAGAGAGCGTTTATTACAACAA
GACCAGTCGGGGTCGCAAGGCCCCGTCATATTGGTGAAACTGAATAACTTTGTGCAGATC
GCACGGCCTCGCGCCGGCGACAAATCTTTCAAATGTCTGCCCTATCAACTGACGATGGTA
CGTGATATGCCTACCATGGTTGTAACGGGTAACGGAGAATCAGGGTTCGATTCCGGAGAG
GGAGCATGAGAAACGGCTACCACATCC
>HOIR5KG01A4054__(reversed) rank=0006742 x=350.5 y=922.0 length=444
CAAAGATTAAGCCATGCATGTCTAAGTACATACTTTTACATGGTGAAACCGCGAATGGCT
CATTAAATCAGTTATGGTTCCTTAGATCGTACAATCCTACTTGGATAACTGTGGTAATTC
TAGAGCTAATACATGAAACTGACGCTCCGACCCTCTGGGAAAGAGCGCGTTTATTAGAAC
AAGACCAGTCGGGGTTCTGCCCCGTACGATTGGTGATACTGGATAACTTTGTGCAGATCG
CACGGCCTCGCGCCGGCGACGTATCTTTCAAATGTCTGCCCTATCAACTGTCGATGGTAC
GTGATATGCCTACCATGGTTGTAACGGGTAACGGGGAATCAGGGTTCGATTCCGGAGAGG
GAGCATGAGAAACGGCTACCACATCC
>HOIR5KG01AFUST__(reversed) rank=0006751 x=63.0 y=1819.0 length=444
CAAAGATTAAGCCATGCATGTCTAAGTACATACTTTTACATGGTGAAACCGCGAATGGCT
CATTAAATCAGTTATGGTTCCTTAGATCGTACAATCCTACTTGGATAACTGTGGTAATTC
TAGAGCTAATACATGAAACTGACGCTCCGACCCTCTGGGAAAGAGCGCGTTTATTAGAAC
AAGACCAGTCGGGGTTCTGCCCCGTACGATTGGTGATACTGGATAACTTTGTGCAGATCG
CACGGCCTCGCGCCGGCGACGTATCTTTCAAATGTCTGCCCTATCAACTGTCGATGGTAC
GTGATATGCCTACCATGGTTGTAACGGGTAACGGGGAATCAGGGTTCGATTCCGGAGAGG
GAGCATGAGAAACGGCTACCACATCC
>HOIR5KG01AA3V8__(reversed) rank=0006763 x=9.0 y=1510.5 length=441
CAAAGATTAAGCCATGCATGTCCAAGTACAAGCTTTCAAAAGCGAAACTGCGGATGGCTC
ATTAAATCAGTTATGGTTCCTTGGAGCGCATCCCCTTACATGGATAACTGTGGTAATTCT
AGAGCTAATACATGCAATCAAGCGCCGACCTTACGGGAGGCGTGCTCTTATTAGGAACAA
GACCAACCCGGGTCCGCCCGGCTCCGTTGGTGAACTCTGGATAACCTGGCCGATCGCACG
GTCTCTGCACCGGCGACGGATCCTTCGAATGTCTGCCCTATCAACTTTCGATGGTACGTT
ATGCGCCTACCATGGTCGTAACGGGTAACGGAGAATCAGGGTTCGATTCCGGAGAGGGAG
CTTGAGAAACGGCTACCACATCC
>HOIR5KG01AYY50__(reversed) rank=0006773 x=281.5 y=1014.0 length=444
CAAAGATTAAGCCATGCATGTCTAAGTACATACTTTTACATGGTGAAACCGCGAATGGCT
CATTAAATCAGTTATGGTTCCTTAGATCGTACAATCCTACTTGGATAACTGTGGTAATTC
TAGAGCTAATACATGAAACTGACGCTCCGACCCTCTGGGAAAGAGCGCGTTTATTAGAAC
AAGACCAGTCGGGGTTCTGCCCCGTACGATTGGTGATACTGGATAACTTTGTGCAGATCG
CACGGCCTCGCGCCGGCGACGTATCTTTCAAATGTCTGCCCTATCAACTGTCGATGGTAC
GTGATATGCCTACCATGGTTGTAACGGGTAACGGGGAATCAGGGTTCGATTCCGGAGAGG
GAGCATGAGAAACGGCTACCACATCC
>HOIR5KG01BGCBR__(reversed) rank=0006791 x=479.5 y=213.0 length=441
CAAAGATTAAGCCATGCATGTCCAAGTACAAGCTTTCAAAAGCGAAACTGCGGATGGCTC
ATTAAATCAGTTATGGTTCCTTGGAGCGCATCCCCTTACATGGATAACTGTGGTAATTCT
AGAGCTAATACATGCAATCAAGCGCCGACCTTACGGGAGGCGTGCTCTTATTAGGAACAA
GACCAACCCGGGTCCGCCCGGCTCCGTTGGTGAACTCTGGATAACCTGGCCGATCGCACG
GTCTCTGCACCGGCGACGGATCCTTCGAATGTCTGCCCTATCAACTTTCGATGGTACGTT
ATGCGCCTACCATGGTCGTAACGGGTAACGGAGAATCAGGGTTCGATTCCGGAGAGGGAG
CTTGAGAAACGGCTACCACATCC
>HOIR5KG01ANXHC__(reversed) rank=0006799 x=155.5 y=1710.0 length=441
CAAAGATTAAGCCATGCATGTCCAAGTACAAGCTTTCAAAAGCGAAACTGCGGATGGCTC
ATTAAATCAGTTATGGTTCCTTGGAGCGCATCCCCTTACATGGATAACTGTGGTAATTCT
AGAGCTAATACATGCAATCAAGCGCCGACCTTACGGGAGGCGTGCTCTTATTAGGAACAA
GACCAACCCGGGTCCGCCCGGCTCCGTTGGTGAACTCTGGATAACCTGGCCGATCGCACG
GTCTCTGCACCGGCGACGGATCCTTCGAATGTCTGCCCTATCAACTTTCGATGGTACGTT
ATGCGCCTACCATGGTCGTAACGGGTAACGGAGAATCAGGGTTCGATTCCGGAGAGGGAG
CTTGAGAAACGGCTACCACATCC
>HOIR5KG01B0QLZ__(reversed) rank=0006801 x=711.0 y=1573.0 length=441
CAAAGATTAAGCCATGCATGTCCAAGTACAAGCTTTCAAAAGCGAAACTGCGGATGGCTC
ATTAAATCAGTTATGGTTCCTTGGAGCGCATCCCCTTACATGGATAACTGTGGTAATTCT
AGAGCTAATACATGCAATCAAGCGCCGACCTTACGGGAGGCGTGCTCTTATTAGGAACAA
GACCAACCCGGGTCCGCCCGGCTCCGTTGGTGAACTCTGGATAACCTGGCCGATCGCACG
GTCTCTGCACCGGCGACGGATCCTTCGAATGTCTGCCCTATCAACTTTCGATGGTACGTT
ATGCGCCTACCATGGTCGTAACGGGTAACGGAGAATCAGGGTTCGATTCCGGAGAGGGAG
CTTGAGAAACGGCTACCACATCC
>HOIR5KG01BX655__(reversed) rank=0006859 x=682.0 y=1851.0 length=441
CAAAGATTAAGCCATGCATGTCCAAGTACAAGCTTTCAAAAGCGAAACTGCGGATGGCTC
ATTAAATCAGTTATGGTTCCTTGGAGCGCATCCCCTTACATGGATAACTGTGGTAATTCT
AGAGCTAATACATGCAATCAAGCGCCGACCTTACGGGAGGCGTGCTCTTATTAGGAACAA
GACCAACCCGGGTCCGCCCGGCTCCGTTGGTGAACTCTGGATAACCTGGCCGATCGCACG
GTCTCTGCACCGGCGACGGATCCTTCGAATGTCTGCCCTATCAACTTTCGATGGTACGTT
ATGCGCCTACCATGGTCGTAACGGGTAACGGAGAATCAGGGTTCGATTCCGGAGAGGGAG
CTTGAGAAACGGCTACCACATCC
>HOIR5KG01BR1L9__(reversed) rank=0006916 x=612.0 y=1439.0 length=441
CAAAGATTAAGCCATGCATGTCCAAGTACAAGCTTTCAAAAGCGAAACTGCGGATGGCTC
ATTAAATCAGTTATGGTTCCTTGGAGCGCATCCCCTTACATGGATAACTGTGGTAATTCT
AGAGCTAATACATGCAATCAAGCGCCGACCTTACGGGAGGCGTGCTCTTATTAGGAACAA
GACCAACCCGGGTCCGCCCGGCTCCGTTGGTGAACTCTGGATAACCTGGCCGATCGCACG
GTCTCTGCACCGGCGACGGATCCTTCGAATGTCTGCCCTATCAACTTTCGATGGTACGTT
ATGCGCCTACCATGGTCGTAACGGGTAACGGAGAATCAGGGTTCGATTCCGGAGAGGGAG
CTTGAGAAACGGCTACCACATCC
>HOIR5KG01AHU98__(reversed) rank=0006948 x=86.0 y=1550.0 length=441
CAAAGATTAAGCCATGCATGTCCAAGTACAAGCTTTCAAAAGCGAAACTGCGGATGGCTC
ATTAAATCAGTTATGGTTCCTTGGAGCGCATCCCCTTACATGGATAACTGTGGTAATTCT
AGAGCTAATACATGCAATCAAGCGCCGACCTTACGGGAGGCGTGCTCTTATTAGGAACAA
GACCAACCCGGGTCCGCCCGGCTCCGTTGGTGAACTCTGGATAACCTGGCCGATCGCACG
GTCTCTGCACCGGCGACGGATCCTTCGAATGTCTGCCCTATCAACTTTCGATGGTACGTT
ATGCGCCTACCATGGTCGTAACGGGTAACGGAGAATCAGGGTTCGATTCCGGAGAGGGAG
CTTGAGAAACGGCTACCACATCC
>HOIR5KG01BFDH8__(reversed) rank=0006956 x=468.0 y=142.0 length=441
CAAAGATTAAGCCATGCATGTCCAAGTACAAGCTTTCAAAAGCGAAACTGCGGATGGCTC
ATTAAATCAGTTATGGTTCCTTGGAGCGCATCCCCTTACATGGATAACTGTGGTAATTCT
AGAGCTAATACATGCAATCAAGCGCCGACCTTACGGGAGGCGTGCTCTTATTAGGAACAA
GACCAACCCGGGTCCGCCCGGCTCCGTTGGTGAACTCTGGATAACCTGGCCGATCGCACG
GTCTCTGCACCGGCGACGGATCCTTCGAATGTCTGCCCTATCAACTTTCGATGGTACGTT
ATGCGCCTACCATGGTCGTAACGGGTAACGGAGAATCAGGGTTCGATTCCGGAGAGGGAG
CTTGAGAAACGGCTACCACATCC
>HOIR5KG01BZLKG__(reversed) rank=0007008 x=698.0 y=1630.5 length=441
CAAAGATTAAGCCATGCATGTCCAAGTACAAGCTTTCAAAAGCGAAACTGCGGATGGCTC
ATTAAATCAGTTATGGTTCCTTGGAGCGCATCCCCTTACATGGATAACTGTGGTAATTCT
AGAGCTAATACATGCAATCAAGCGCCGACCTTACGGGAGGCGTGCTCTTATTAGGAACAA
GACCAACCCGGGTCCGCCCGGCTCCGTTGGTGAACTCTGGATAACCTGGCCGATCGCACG
GTCTCTGCACCGGCGACGGATCCTTCGAATGTCTGCCCTATCAACTTTCGATGGTACGTT
ATGCGCCTACCATGGTCGTAACGGGTAACGGAGAATCAGGGTTCGATTCCGGAGAGGGAG
CTTGAGAAACGGCTACCACATCC
>HOIR5KG01BHU3G__(reversed) rank=0007014 x=496.0 y=1562.5 length=441
CAAAGATTAAGCCATGCATGTCCAAGTACAAGCTTTCAAAAGCGAAACTGCGGATGGCTC
ATTAAATCAGTTATGGTTCCTTGGAGCGCATCCCCTTACATGGATAACTGTGGTAATTCT
AGAGCTAATACATGCAATCAAGCGCCGACCTTACGGGAGGCGTGCTCTTATTAGGAACAA
GACCAACCCGGGTCCGCCCGGCTCCGTTGGTGAACTCTGGATAACCTGGCCGATCGCACG
GTCTCTGCACCGGCGACGGATCCTTCGAATGTCTGCCCTATCAACTTTCGATGGTACGTT
ATGCGCCTACCATGGTCGTAACGGGTAACGGAGAATCAGGGTTCGATTCCGGAGAGGGAG
CTTGAGAAACGGCTACCACATCC
>HOIR5KG01ABZPM__(reversed) rank=0007018 x=19.0 y=1784.0 length=441
CAAAGATTAAGCCATGCATGTCCAAGTACAAGCTTTCAAAAGCGAAACTGCGGATGGCTC
ATTAAATCAGTTATGGTTCCTTGGAGCGCATCCCCTTACATGGATAACTGTGGTAATTCT
AGAGCTAATACATGCAATCAAGCGCCGACCTTACGGGAGGCGTGCTCTTATTAGGAACAA
GACCAACCCGGGTCCGCCCGGCTCCGTTGGTGAACTCTGGATAACCTGGCCGATCGCACG
GTCTCTGCACCGGCGACGGATCCTTCGAATGTCTGCCCTATCAACTTTCGATGGTACGTT
ATGCGCCTACCATGGTCGTAACGGGTAACGGAGAATCAGGGTTCGATTCCGGAGAGGGAG
CTTGAGAAACGGCTACCACATCC
>HOIR5KG01AHFI9__(reversed) rank=0007050 x=81.0 y=1619.5 length=441
CAAAGATTAAGCCATGCATGTCCAAGTACAAGCTTTCAAAAGCGAAACTGCGGATGGCTC
ATTAAATCAGTTATGGTTCCTTGGAGCGCATCCCCTTACATGGATAACTGTGGTAATTCT
AGAGCTAATACATGCAATCAAGCGCCGACCTTACGGGAGGCGTGCTCTTATTAGGAACAA
GACCAACCCGGGTCCGCCCGGCTCCGTTGGTGAACTCTGGATAACCTGGCCGATCGCACG
GTCTCTGCACCGGCGACGGATCCTTCGAATGTCTGCCCTATCAACTTTCGATGGTACGTT
ATGCGCCTACCATGGTCGTAACGGGTAACGGAGAATCAGGGTTCGATTCCGGAGAGGGAG
CTTGAGAAACGGCTACCACATCC
>HOIR5KG01BX3G2__(reversed) rank=0007067 x=681.5 y=1156.0 length=441
CAAAGATTAAGCCATGCATGTCCAAGTACAAGCTTTCAAAAGCGAAACTGCGGATGGCTC
ATTAAATCAGTTATGGTTCCTTGGAGCGCATCCCCTTACATGGATAACTGTGGTAATTCT
AGAGCTAATACATGCAATCAAGCGCCGACCTTACGGGAGGCGTGCTCTTATTAGGAACAA
GACCAACCCGGGTCCGCCCGGCTCCGTTGGTGAACTCTGGATAACCTGGCCGATCGCACG
GTCTCTGCACCGGCGACGGATCCTTCGAATGTCTGCCCTATCAACTTTCGATGGTACGTT
ATGCGCCTACCATGGTCGTAACGGGTAACGGAGAATCAGGGTTCGATTCCGGAGAGGGAG
CTTGAGAAACGGCTACCACATCC
>HOIR5KG01BSEAA__(reversed) rank=0007090 x=616.5 y=1472.0 length=441
CAAAGATTAAGCCATGCATGTCCAAGTACAAGCTTTCAAAAGCGAAACTGCGGATGGCTC
ATTAAATCAGTTATGGTTCCTTGGAGCGCATCCCCTTACATGGATAACTGTGGTAATTCT
AGAGCTAATACATGCAATCAAGCGCCGACCTTACGGGAGGCGTGCTCTTATTAGGAACAA
GACCAACCCGGGTCCGCCCGGCTCCGTTGGTGAACTCTGGATAACCTGGCCGATCGCACG
GTCTCTGCACCGGCGACGGATCCTTCGAATGTCTGCCCTATCAACTTTCGATGGTACGTT
ATGCGCCTACCATGGTCGTAACGGGTAACGGAGAATCAGGGTTCGATTCCGGAGAGGGAG
CTTGAGAAACGGCTACCACATCC
>HOIR5KG01A9EL9__(reversed) rank=0007111 x=400.0 y=175.0 length=441
CAAAGATTAAGCCATGCATGTCCAAGTACAAGCTTTCAAAAGCGAAACTGCGGATGGCTC
ATTAAATCAGTTATGGTTCCTTGGAGCGCATCCCCTTACATGGATAACTGTGGTAATTCT
AGAGCTAATACATGCAATCAAGCGCCGACCTTACGGGAGGCGTGCTCTTATTAGGAACAA
GACCAACCCGGGTCCGCCCGGCTCCGTTGGTGAACTCTGGATAACCTGGCCGATCGCACG
GTCTCTGCACCGGCGACGGATCCTTCGAATGTCTGCCCTATCAACTTTCGATGGTACGTT
ATGCGCCTACCATGGTCGTAACGGGTAACGGAGAATCAGGGTTCGATTCCGGAGAGGGAG
CTTGAGAAACGGCTACCACATCC
>HOIR5KG01AXM08__(reversed) rank=0007218 x=266.0 y=74.0 length=441
CAAAGATTAAGCCATGCATGTCCAAGTACAAGCTTTCAAAAGCGAAACTGCGGATGGCTC
ATTAAATCAGTTATGGTTCCTTGGAGCGCATCCCCTTACATGGATAACTGTGGTAATTCT
AGAGCTAATACATGCAATCAAGCGCCGACCTTACGGGAGGCGTGCTCTTATTAGGAACAA
GACCAACCCGGGTCCGCCCGGCTCCGTTGGTGAACTCTGGATAACCTGGCCGATCGCACG
GTCTCTGCACCGGCGACGGATCCTTCGAATGTCTGCCCTATCAACTTTCGATGGTACGTT
ATGCGCCTACCATGGTCGTAACGGGTAACGGAGAATCAGGGTTCGATTCCGGAGAGGGAG
CTTGAGAAACGGCTACCACATCC
>HOIR5KG01BQ123__(reversed) rank=0007268 x=601.0 y=445.5 length=441
CAAAGATTAAGCCATGCATGTCCAAGTACAAGCTTTCAAAAGCGAAACTGCGGATGGCTC
ATTAAATCAGTTATGGTTCCTTGGAGCGCATCCCCTTACATGGATAACTGTGGTAATTCT
AGAGCTAATACATGCAATCAAGCGCCGACCTTACGGGAGGCGTGCTCTTATTAGGAACAA
GACCAACCCGGGTCCGCCCGGCTCCGTTGGTGAACTCTGGATAACCTGGCCGATCGCACG
GTCTCTGCACCGGCGACGGATCCTTCGAATGTCTGCCCTATCAACTTTCGATGGTACGTT
ATGCGCCTACCATGGTCGTAACGGGTAACGGAGAATCAGGGTTCGATTCCGGAGAGGGAG
CTTGAGAAACGGCTACCACATCC
>HOIR5KG01BW0U1__(reversed) rank=0007311 x=669.0 y=267.5 length=441
CAAAGATTAAGCCATGCATGTCCAAGTACAAGCTTTCAAAAGCGAAACTGCGGATGGCTC
ATTAAATCAGTTATGGTTCCTTGGAGCGCATCCCCTTACATGGATAACTGTGGTAATTCT
AGAGCTAATACATGCAATCAAGCGCCGACCTTACGGGAGGCGTGCTCTTATTAGGAACAA
GACCAACCCGGGTCCGCCCGGCTCCGTTGGTGAACTCTGGATAACCTGGCCGATCGCACG
GTCTCTGCACCGGCGACGGATCCTTCGAATGTCTGCCCTATCAACTTTCGATGGTACGTT
ATGCGCCTACCATGGTCGTAACGGGTAACGGAGAATCAGGGTTCGATTCCGGAGAGGGAG
CTTGAGAAACGGCTACCACATCC
>HOIR5KG01BUA41__(reversed) rank=0007333 x=638.0 y=595.0 length=441
CAAAGATTAAGCCATGCATGTCCAAGTACAAGCTTTCAAAAGCGAAACTGCGGATGGCTC
ATTAAATCAGTTATGGTTCCTTGGAGCGCATCCCCTTACATGGATAACTGTGGTAATTCT
AGAGCTAATACATGCAATCAAGCGCCGACCTTACGGGAGGCGTGCTCTTATTAGGAACAA
GACCAACCCGGGTCCGCCCGGCTCCGTTGGTGAACTCTGGATAACCTGGCCGATCGCACG
GTCTCTGCACCGGCGACGGATCCTTCGAATGTCTGCCCTATCAACTTTCGATGGTACGTT
ATGCGCCTACCATGGTCGTAACGGGTAACGGAGAATCAGGGTTCGATTCCGGAGAGGGAG
CTTGAGAAACGGCTACCACATCC
>HOIR5KG01AXHRC__(reversed) rank=0007351 x=264.0 y=1430.5 length=441
CAAAGATTAAGCCATGCATGTCCAAGTACAAGCTTTCAAAAGCGAAACTGCGGATGGCTC
ATTAAATCAGTTATGGTTCCTTGGAGCGCATCCCCTTACATGGATAACTGTGGTAATTCT
AGAGCTAATACATGCAATCAAGCGCCGACCTTACGGGAGGCGTGCTCTTATTAGGAACAA
GACCAACCCGGGTCCGCCCGGCTCCGTTGGTGAACTCTGGATAACCTGGCCGATCGCACG
GTCTCTGCACCGGCGACGGATCCTTCGAATGTCTGCCCTATCAACTTTCGATGGTACGTT
ATGCGCCTACCATGGTCGTAACGGGTAACGGAGAATCAGGGTTCGATTCCGGAGAGGGAG
CTTGAGAAACGGCTACCACATCC
>HOIR5KG01BMXIF__(reversed) rank=0007380 x=554.5 y=405.0 length=441
CAAAGATTAAGCCATGCATGTCCAAGTACAAGCTTTCAAAAGCGAAACTGCGGATGGCTC
ATTAAATCAGTTATGGTTCCTTGGAGCGCATCCCCTTACATGGATAACTGTGGTAATTCT
AGAGCTAATACATGCAATCAAGCGCCGACCTTACGGGAGGCGTGCTCTTATTAGGAACAA
GACCAACCCGGGTCCGCCCGGCTCCGTTGGTGAACTCTGGATAACCTGGCCGATCGCACG
GTCTCTGCACCGGCGACGGATCCTTCGAATGTCTGCCCTATCAACTTTCGATGGTACGTT
ATGCGCCTACCATGGTCGTAACGGGTAACGGAGAATCAGGGTTCGATTCCGGAGAGGGAG
CTTGAGAAACGGCTACCACATCC
>HOIR5KG01B262Q__(reversed) rank=0007394 x=739.5 y=1536.0 length=441
CAAAGATTAAGCCATGCATGTCCAAGTACAAGCTTTCAAAAGCGAAACTGCGGATGGCTC
ATTAAATCAGTTATGGTTCCTTGGAGCGCATCCCCTTACATGGATAACTGTGGTAATTCT
AGAGCTAATACATGCAATCAAGCGCCGACCTTACGGGAGGCGTGCTCTTATTAGGAACAA
GACCAACCCGGGTCCGCCCGGCTCCGTTGGTGAACTCTGGATAACCTGGCCGATCGCACG
GTCTCTGCACCGGCGACGGATCCTTCGAATGTCTGCCCTATCAACTTTCGATGGTACGTT
ATGCGCCTACCATGGTCGTAACGGGTAACGGAGAATCAGGGTTCGATTCCGGAGAGGGAG
CTTGAGAAACGGCTACCACATCC
>HOIR5KG01AYCEH__(reversed) rank=0007398 x=274.0 y=183.0 length=441
CAAAGATTAAGCCATGCATGTCCAAGTACAAGCTTTCAAAAGCGAAACTGCGGATGGCTC
ATTAAATCAGTTATGGTTCCTTGGAGCGCATCCCCTTACATGGATAACTGTGGTAATTCT
AGAGCTAATACATGCAATCAAGCGCCGACCTTACGGGAGGCGTGCTCTTATTAGGAACAA
GACCAACCCGGGTCCGCCCGGCTCCGTTGGTGAACTCTGGATAACCTGGCCGATCGCACG
GTCTCTGCACCGGCGACGGATCCTTCGAATGTCTGCCCTATCAACTTTCGATGGTACGTT
ATGCGCCTACCATGGTCGTAACGGGTAACGGAGAATCAGGGTTCGATTCCGGAGAGGGAG
CTTGAGAAACGGCTACCACATCC
>HOIR5KG01ASRJX__(reversed) rank=0007415 x=210.0 y=2027.0 length=441
CAAAGATTAAGCCATGCATGTCCAAGTACAAGCTTTCAAAAGCGAAACTGCGGATGGCTC
ATTAAATCAGTTATGGTTCCTTGGAGCGCATCCCCTTACATGGATAACTGTGGTAATTCT
AGAGCTAATACATGCAATCAAGCGCCGACCTTACGGGAGGCGTGCTCTTATTAGGAACAA
GACCAACCCGGGTCCGCCCGGCTCCGTTGGTGAACTCTGGATAACCTGGCCGATCGCACG
GTCTCTGCACCGGCGACGGATCCTTCGAATGTCTGCCCTATCAACTTTCGATGGTACGTT
ATGCGCCTACCATGGTCGTAACGGGTAACGGAGAATCAGGGTTCGATTCCGGAGAGGGAG
CTTGAGAAACGGCTACCACATCC
>HOIR5KG01A9LFQ__(reversed) rank=0007420 x=402.0 y=820.0 length=441
CAAAGATTAAGCCATGCATGTCCAAGTACAAGCTTTCAAAAGCGAAACTGCGGATGGCTC
ATTAAATCAGTTATGGTTCCTTGGAGCGCATCCCCTTACATGGATAACTGTGGTAATTCT
AGAGCTAATACATGCAATCAAGCGCCGACCTTACGGGAGGCGTGCTCTTATTAGGAACAA
GACCAACCCGGGTCCGCCCGGCTCCGTTGGTGAACTCTGGATAACCTGGCCGATCGCACG
GTCTCTGCACCGGCGACGGATCCTTCGAATGTCTGCCCTATCAACTTTCGATGGTACGTT
ATGCGCCTACCATGGTCGTAACGGGTAACGGAGAATCAGGGTTCGATTCCGGAGAGGGAG
CTTGAGAAACGGCTACCACATCC
>HOIR5KG01BJF08__(reversed) rank=0007473 x=514.0 y=1626.0 length=441
CAAAGATTAAGCCATGCATGTCCAAGTACAAGCTTTCAAAAGCGAAACTGCGGATGGCTC
ATTAAATCAGTTATGGTTCCTTGGAGCGCATCCCCTTACATGGATAACTGTGGTAATTCT
AGAGCTAATACATGCAATCAAGCGCCGACCTTACGGGAGGCGTGCTCTTATTAGGAACAA
GACCAACCCGGGTCCGCCCGGCTCCGTTGGTGAACTCTGGATAACCTGGCCGATCGCACG
GTCTCTGCACCGGCGACGGATCCTTCGAATGTCTGCCCTATCAACTTTCGATGGTACGTT
ATGCGCCTACCATGGTCGTAACGGGTAACGGAGAATCAGGGTTCGATTCCGGAGAGGGAG
CTTGAGAAACGGCTACCACATCC
>HOIR5KG01AHKU9__(reversed) rank=0007487 x=83.0 y=339.0 length=441
CAAAGATTAAGCCATGCATGTCCAAGTACAAGCTTTCAAAAGCGAAACTGCGGATGGCTC
ATTAAATCAGTTATGGTTCCTTGGAGCGCATCCCCTTACATGGATAACTGTGGTAATTCT
AGAGCTAATACATGCAATCAAGCGCCGACCTTACGGGAGGCGTGCTCTTATTAGGAACAA
GACCAACCCGGGTCCGCCCGGCTCCGTTGGTGAACTCTGGATAACCTGGCCGATCGCACG
GTCTCTGCACCGGCGACGGATCCTTCGAATGTCTGCCCTATCAACTTTCGATGGTACGTT
ATGCGCCTACCATGGTCGTAACGGGTAACGGAGAATCAGGGTTCGATTCCGGAGAGGGAG
CTTGAGAAACGGCTACCACATCC
>HOIR5KG01ASP7S__(reversed) rank=0007490 x=210.0 y=294.0 length=441
CAAAGATTAAGCCATGCATGTCCAAGTACAAGCTTTCAAAAGCGAAACTGCGGATGGCTC
ATTAAATCAGTTATGGTTCCTTGGAGCGCATCCCCTTACATGGATAACTGTGGTAATTCT
AGAGCTAATACATGCAATCAAGCGCCGACCTTACGGGAGGCGTGCTCTTATTAGGAACAA
GACCAACCCGGGTCCGCCCGGCTCCGTTGGTGAACTCTGGATAACCTGGCCGATCGCACG
GTCTCTGCACCGGCGACGGATCCTTCGAATGTCTGCCCTATCAACTTTCGATGGTACGTT
ATGCGCCTACCATGGTCGTAACGGGTAACGGAGAATCAGGGTTCGATTCCGGAGAGGGAG
CTTGAGAAACGGCTACCACATCC
>HOIR5KG01A6FM5__(reversed) rank=0007503 x=366.5 y=799.0 length=441
CAAAGATTAAGCCATGCATGTCCAAGTACAAGCTTTCAAAAGCGAAACTGCGGATGGCTC
ATTAAATCAGTTATGGTTCCTTGGAGCGCATCCCCTTACATGGATAACTGTGGTAATTCT
AGAGCTAATACATGCAATCAAGCGCCGACCTTACGGGAGGCGTGCTCTTATTAGGAACAA
GACCAACCCGGGTCCGCCCGGCTCCGTTGGTGAACTCTGGATAACCTGGCCGATCGCACG
GTCTCTGCACCGGCGACGGATCCTTCGAATGTCTGCCCTATCAACTTTCGATGGTACGTT
ATGCGCCTACCATGGTCGTAACGGGTAACGGAGAATCAGGGTTCGATTCCGGAGAGGGAG
CTTGAGAAACGGCTACCACATCC
>HOIR5KG01AWR4X__(reversed) rank=0007504 x=256.0 y=991.5 length=441
CAAAGATTAAGCCATGCATGTCCAAGTACAAGCTTTCAAAAGCGAAACTGCGGATGGCTC
ATTAAATCAGTTATGGTTCCTTGGAGCGCATCCCCTTACATGGATAACTGTGGTAATTCT
AGAGCTAATACATGCAATCAAGCGCCGACCTTACGGGAGGCGTGCTCTTATTAGGAACAA
GACCAACCCGGGTCCGCCCGGCTCCGTTGGTGAACTCTGGATAACCTGGCCGATCGCACG
GTCTCTGCACCGGCGACGGATCCTTCGAATGTCTGCCCTATCAACTTTCGATGGTACGTT
ATGCGCCTACCATGGTCGTAACGGGTAACGGAGAATCAGGGTTCGATTCCGGAGAGGGAG
CTTGAGAAACGGCTACCACATCC
>HOIR5KG01BO2BW__(reversed) rank=0007537 x=578.0 y=1658.0 length=441
CAAAGATTAAGCCATGCATGTCCAAGTACAAGCTTTCAAAAGCGAAACTGCGGATGGCTC
ATTAAATCAGTTATGGTTCCTTGGAGCGCATCCCCTTACATGGATAACTGTGGTAATTCT
AGAGCTAATACATGCAATCAAGCGCCGACCTTACGGGAGGCGTGCTCTTATTAGGAACAA
GACCAACCCGGGTCCGCCCGGCTCCGTTGGTGAACTCTGGATAACCTGGCCGATCGCACG
GTCTCTGCACCGGCGACGGATCCTTCGAATGTCTGCCCTATCAACTTTCGATGGTACGTT
ATGCGCCTACCATGGTCGTAACGGGTAACGGAGAATCAGGGTTCGATTCCGGAGAGGGAG
CTTGAGAAACGGCTACCACATCC
>HOIR5KG01BC34N__(reversed) rank=0007594 x=442.5 y=1173.0 length=441
CAAAGATTAAGCCATGCATGTCCAAGTACAAGCTTTCAAAAGCGAAACTGCGGATGGCTC
ATTAAATCAGTTATGGTTCCTTGGAGCGCATCCCCTTACATGGATAACTGTGGTAATTCT
AGAGCTAATACATGCAATCAAGCGCCGACCTTACGGGAGGCGTGCTCTTATTAGGAACAA
GACCAACCCGGGTCCGCCCGGCTCCGTTGGTGAACTCTGGATAACCTGGCCGATCGCACG
GTCTCTGCACCGGCGACGGATCCTTCGAATGTCTGCCCTATCAACTTTCGATGGTACGTT
ATGCGCCTACCATGGTCGTAACGGGTAACGGAGAATCAGGGTTCGATTCCGGAGAGGGAG
CTTGAGAAACGGCTACCACATCC
>HOIR5KG01B2RI3__(reversed) rank=0007608 x=734.0 y=1869.5 length=441
CAAAGATTAAGCCATGCATGTCCAAGTACAAGCTTTCAAAAGCGAAACTGCGGATGGCTC
ATTAAATCAGTTATGGTTCCTTGGAGCGCATCCCCTTACATGGATAACTGTGGTAATTCT
AGAGCTAATACATGCAATCAAGCGCCGACCTTACGGGAGGCGTGCTCTTATTAGGAACAA
GACCAACCCGGGTCCGCCCGGCTCCGTTGGTGAACTCTGGATAACCTGGCCGATCGCACG
GTCTCTGCACCGGCGACGGATCCTTCGAATGTCTGCCCTATCAACTTTCGATGGTACGTT
ATGCGCCTACCATGGTCGTAACGGGTAACGGAGAATCAGGGTTCGATTCCGGAGAGGGAG
CTTGAGAAACGGCTACCACATCC
>HOIR5KG01AXAX1__(reversed) rank=0007628 x=262.0 y=791.0 length=441
CAAAGATTAAGCCATGCATGTCCAAGTACAAGCTTTCAAAAGCGAAACTGCGGATGGCTC
ATTAAATCAGTTATGGTTCCTTGGAGCGCATCCCCTTACATGGATAACTGTGGTAATTCT
AGAGCTAATACATGCAATCAAGCGCCGACCTTACGGGAGGCGTGCTCTTATTAGGAACAA
GACCAACCCGGGTCCGCCCGGCTCCGTTGGTGAACTCTGGATAACCTGGCCGATCGCACG
GTCTCTGCACCGGCGACGGATCCTTCGAATGTCTGCCCTATCAACTTTCGATGGTACGTT
ATGCGCCTACCATGGTCGTAACGGGTAACGGAGAATCAGGGTTCGATTCCGGAGAGGGAG
CTTGAGAAACGGCTACCACATCC
>HOIR5KG01BNUAE__(reversed) rank=0007638 x=564.5 y=1924.0 length=441
CAAAGATTAAGCCATGCATGTCCAAGTACAAGCTTTCAAAAGCGAAACTGCGGATGGCTC
ATTAAATCAGTTATGGTTCCTTGGAGCGCATCCCCTTACATGGATAACTGTGGTAATTCT
AGAGCTAATACATGCAATCAAGCGCCGACCTTACGGGAGGCGTGCTCTTATTAGGAACAA
GACCAACCCGGGTCCGCCCGGCTCCGTTGGTGAACTCTGGATAACCTGGCCGATCGCACG
GTCTCTGCACCGGCGACGGATCCTTCGAATGTCTGCCCTATCAACTTTCGATGGTACGTT
ATGCGCCTACCATGGTCGTAACGGGTAACGGAGAATCAGGGTTCGATTCCGGAGAGGGAG
CTTGAGAAACGGCTACCACATCC
>HOIR5KG01BUKZD__(reversed) rank=0007650 x=641.0 y=1063.0 length=441
CAAAGATTAAGCCATGCATGTCCAAGTACAAGCTTTCAAAAGCGAAACTGCGGATGGCTC
ATTAAATCAGTTATGGTTCCTTGGAGCGCATCCCCTTACATGGATAACTGTGGTAATTCT
AGAGCTAATACATGCAATCAAGCGCCGACCTTACGGGAGGCGTGCTCTTATTAGGAACAA
GACCAACCCGGGTCCGCCCGGCTCCGTTGGTGAACTCTGGATAACCTGGCCGATCGCACG
GTCTCTGCACCGGCGACGGATCCTTCGAATGTCTGCCCTATCAACTTTCGATGGTACGTT
ATGCGCCTACCATGGTCGTAACGGGTAACGGAGAATCAGGGTTCGATTCCGGAGAGGGAG
CTTGAGAAACGGCTACCACATCC
>HOIR5KG01AY4VT__(reversed) rank=0007672 x=283.0 y=231.5 length=441
CAAAGATTAAGCCATGCATGTCCAAGTACAAGCTTTCAAAAGCGAAACTGCGGATGGCTC
ATTAAATCAGTTATGGTTCCTTGGAGCGCATCCCCTTACATGGATAACTGTGGTAATTCT
AGAGCTAATACATGCAATCAAGCGCCGACCTTACGGGAGGCGTGCTCTTATTAGGAACAA
GACCAACCCGGGTCCGCCCGGCTCCGTTGGTGAACTCTGGATAACCTGGCCGATCGCACG
GTCTCTGCACCGGCGACGGATCCTTCGAATGTCTGCCCTATCAACTTTCGATGGTACGTT
ATGCGCCTACCATGGTCGTAACGGGTAACGGAGAATCAGGGTTCGATTCCGGAGAGGGAG
CTTGAGAAACGGCTACCACATCC
>HOIR5KG01BBIUP__(reversed) rank=0007683 x=424.0 y=671.0 length=441
CAAAGATTAAGCCATGCATGTCCAAGTACAAGCTTTCAAAAGCGAAACTGCGGATGGCTC
ATTAAATCAGTTATGGTTCCTTGGAGCGCATCCCCTTACATGGATAACTGTGGTAATTCT
AGAGCTAATACATGCAATCAAGCGCCGACCTTACGGGAGGCGTGCTCTTATTAGGAACAA
GACCAACCCGGGTCCGCCCGGCTCCGTTGGTGAACTCTGGATAACCTGGCCGATCGCACG
GTCTCTGCACCGGCGACGGATCCTTCGAATGTCTGCCCTATCAACTTTCGATGGTACGTT
ATGCGCCTACCATGGTCGTAACGGGTAACGGAGAATCAGGGTTCGATTCCGGAGAGGGAG
CTTGAGAAACGGCTACCACATCC
>HOIR5KG01AJSFN__(reversed) rank=0007685 x=108.5 y=1057.0 length=441
CAAAGATTAAGCCATGCATGTCCAAGTACAAGCTTTCAAAAGCGAAACTGCGGATGGCTC
ATTAAATCAGTTATGGTTCCTTGGAGCGCATCCCCTTACATGGATAACTGTGGTAATTCT
AGAGCTAATACATGCAATCAAGCGCCGACCTTACGGGAGGCGTGCTCTTATTAGGAACAA
GACCAACCCGGGTCCGCCCGGCTCCGTTGGTGAACTCTGGATAACCTGGCCGATCGCACG
GTCTCTGCACCGGCGACGGATCCTTCGAATGTCTGCCCTATCAACTTTCGATGGTACGTT
ATGCGCCTACCATGGTCGTAACGGGTAACGGAGAATCAGGGTTCGATTCCGGAGAGGGAG
CTTGAGAAACGGCTACCACATCC
>HOIR5KG01BUNMT__(reversed) rank=0007774 x=642.0 y=403.0 length=441
CAAAGATTAAGCCATGCATGTCCAAGTACAAGCTTTCAAAAGCGAAACTGCGGATGGCTC
ATTAAATCAGTTATGGTTCCTTGGAGCGCATCCCCTTACATGGATAACTGTGGTAATTCT
AGAGCTAATACATGCAATCAAGCGCCGACCTTACGGGAGGCGTGCTCTTATTAGGAACAA
GACCAACCCGGGTCCGCCCGGCTCCGTTGGTGAACTCTGGATAACCTGGCCGATCGCACG
GTCTCTGCACCGGCGACGGATCCTTCGAATGTCTGCCCTATCAACTTTCGATGGTACGTT
ATGCGCCTACCATGGTCGTAACGGGTAACGGAGAATCAGGGTTCGATTCCGGAGAGGGAG
CTTGAGAAACGGCTACCACATCC
>HOIR5KG01AG1Q6__(reversed) rank=0007800 x=77.0 y=144.0 length=441
CAAAGATTAAGCCATGCATGTCCAAGTACAAGCTTTCAAAAGCGAAACTGCGGATGGCTC
ATTAAATCAGTTATGGTTCCTTGGAGCGCATCCCCTTACATGGATAACTGTGGTAATTCT
AGAGCTAATACATGCAATCAAGCGCCGACCTTACGGGAGGCGTGCTCTTATTAGGAACAA
GACCAACCCGGGTCCGCCCGGCTCCGTTGGTGAACTCTGGATAACCTGGCCGATCGCACG
GTCTCTGCACCGGCGACGGATCCTTCGAATGTCTGCCCTATCAACTTTCGATGGTACGTT
ATGCGCCTACCATGGTCGTAACGGGTAACGGAGAATCAGGGTTCGATTCCGGAGAGGGAG
CTTGAGAAACGGCTACCACATCC
>HOIR5KG01A88BV__(reversed) rank=0007818 x=398.5 y=217.0 length=441
CAAAGATTAAGCCATGCATGTCCAAGTACAAGCTTTCAAAAGCGAAACTGCGGATGGCTC
ATTAAATCAGTTATGGTTCCTTGGAGCGCATCCCCTTACATGGATAACTGTGGTAATTCT
AGAGCTAATACATGCAATCAAGCGCCGACCTTACGGGAGGCGTGCTCTTATTAGGAACAA
GACCAACCCGGGTCCGCCCGGCTCCGTTGGTGAACTCTGGATAACCTGGCCGATCGCACG
GTCTCTGCACCGGCGACGGATCCTTCGAATGTCTGCCCTATCAACTTTCGATGGTACGTT
ATGCGCCTACCATGGTCGTAACGGGTAACGGAGAATCAGGGTTCGATTCCGGAGAGGGAG
CTTGAGAAACGGCTACCACATCC
>HOIR5KG01AJC8N__(reversed) rank=0007871 x=103.5 y=1845.0 length=441
CAAAGATTAAGCCATGCATGTCCAAGTACAAGCTTTCAAAAGCGAAACTGCGGATGGCTC
ATTAAATCAGTTATGGTTCCTTGGAGCGCATCCCCTTACATGGATAACTGTGGTAATTCT
AGAGCTAATACATGCAATCAAGCGCCGACCTTACGGGAGGCGTGCTCTTATTAGGAACAA
GACCAACCCGGGTCCGCCCGGCTCCGTTGGTGAACTCTGGATAACCTGGCCGATCGCACG
GTCTCTGCACCGGCGACGGATCCTTCGAATGTCTGCCCTATCAACTTTCGATGGTACGTT
ATGCGCCTACCATGGTCGTAACGGGTAACGGAGAATCAGGGTTCGATTCCGGAGAGGGAG
CTTGAGAAACGGCTACCACATCC
>HOIR5KG01A5W34__(reversed) rank=0007884 x=360.0 y=1362.0 length=441
CAAAGATTAAGCCATGCATGTCCAAGTACAAGCTTTCAAAAGCGAAACTGCGGATGGCTC
ATTAAATCAGTTATGGTTCCTTGGAGCGCATCCCCTTACATGGATAACTGTGGTAATTCT
AGAGCTAATACATGCAATCAAGCGCCGACCTTACGGGAGGCGTGCTCTTATTAGGAACAA
GACCAACCCGGGTCCGCCCGGCTCCGTTGGTGAACTCTGGATAACCTGGCCGATCGCACG
GTCTCTGCACCGGCGACGGATCCTTCGAATGTCTGCCCTATCAACTTTCGATGGTACGTT
ATGCGCCTACCATGGTCGTAACGGGTAACGGAGAATCAGGGTTCGATTCCGGAGAGGGAG
CTTGAGAAACGGCTACCACATCC
>HOIR5KG01AGC0M__(reversed) rank=0007893 x=69.0 y=852.0 length=441
CAAAGATTAAGCCATGCATGTCCAAGTACAAGCTTTCAAAAGCGAAACTGCGGATGGCTC
ATTAAATCAGTTATGGTTCCTTGGAGCGCATCCCCTTACATGGATAACTGTGGTAATTCT
AGAGCTAATACATGCAATCAAGCGCCGACCTTACGGGAGGCGTGCTCTTATTAGGAACAA
GACCAACCCGGGTCCGCCCGGCTCCGTTGGTGAACTCTGGATAACCTGGCCGATCGCACG
GTCTCTGCACCGGCGACGGATCCTTCGAATGTCTGCCCTATCAACTTTCGATGGTACGTT
ATGCGCCTACCATGGTCGTAACGGGTAACGGAGAATCAGGGTTCGATTCCGGAGAGGGAG
CTTGAGAAACGGCTACCACATCC
>HOIR5KG01A5A5K__(reversed) rank=0007967 x=353.0 y=1574.0 length=441
CAAAGATTAAGCCATGCATGTCCAAGTACAAGCTTTCAAAAGCGAAACTGCGGATGGCTC
ATTAAATCAGTTATGGTTCCTTGGAGCGCATCCCCTTACATGGATAACTGTGGTAATTCT
AGAGCTAATACATGCAATCAAGCGCCGACCTTACGGGAGGCGTGCTCTTATTAGGAACAA
GACCAACCCGGGTCCGCCCGGCTCCGTTGGTGAACTCTGGATAACCTGGCCGATCGCACG
GTCTCTGCACCGGCGACGGATCCTTCGAATGTCTGCCCTATCAACTTTCGATGGTACGTT
ATGCGCCTACCATGGTCGTAACGGGTAACGGAGAATCAGGGTTCGATTCCGGAGAGGGAG
CTTGAGAAACGGCTACCACATCC
>HOIR5KG01BD8QI__(reversed) rank=0007987 x=455.0 y=552.5 length=441
CAAAGATTAAGCCATGCATGTCCAAGTACAAGCTTTCAAAAGCGAAACTGCGGATGGCTC
ATTAAATCAGTTATGGTTCCTTGGAGCGCATCCCCTTACATGGATAACTGTGGTAATTCT
AGAGCTAATACATGCAATCAAGCGCCGACCTTACGGGAGGCGTGCTCTTATTAGGAACAA
GACCAACCCGGGTCCGCCCGGCTCCGTTGGTGAACTCTGGATAACCTGGCCGATCGCACG
GTCTCTGCACCGGCGACGGATCCTTCGAATGTCTGCCCTATCAACTTTCGATGGTACGTT
ATGCGCCTACCATGGTCGTAACGGGTAACGGAGAATCAGGGTTCGATTCCGGAGAGGGAG
CTTGAGAAACGGCTACCACATCC
>HOIR5KG01BN9Q1__(reversed) rank=0007995 x=569.5 y=1483.0 length=441
CAAAGATTAAGCCATGCATGTCCAAGTACAAGCTTTCAAAAGCGAAACTGCGGATGGCTC
ATTAAATCAGTTATGGTTCCTTGGAGCGCATCCCCTTACATGGATAACTGTGGTAATTCT
AGAGCTAATACATGCAATCAAGCGCCGACCTTACGGGAGGCGTGCTCTTATTAGGAACAA
GACCAACCCGGGTCCGCCCGGCTCCGTTGGTGAACTCTGGATAACCTGGCCGATCGCACG
GTCTCTGCACCGGCGACGGATCCTTCGAATGTCTGCCCTATCAACTTTCGATGGTACGTT
ATGCGCCTACCATGGTCGTAACGGGTAACGGAGAATCAGGGTTCGATTCCGGAGAGGGAG
CTTGAGAAACGGCTACCACATCC
>HOIR5KG01BOSK7__(reversed) rank=0008024 x=575.5 y=1321.5 length=441
CAAAGATTAAGCCATGCATGTCCAAGTACAAGCTTTCAAAAGCGAAACTGCGGATGGCTC
ATTAAATCAGTTATGGTTCCTTGGAGCGCATCCCCTTACATGGATAACTGTGGTAATTCT
AGAGCTAATACATGCAATCAAGCGCCGACCTTACGGGAGGCGTGCTCTTATTAGGAACAA
GACCAACCCGGGTCCGCCCGGCTCCGTTGGTGAACTCTGGATAACCTGGCCGATCGCACG
GTCTCTGCACCGGCGACGGATCCTTCGAATGTCTGCCCTATCAACTTTCGATGGTACGTT
ATGCGCCTACCATGGTCGTAACGGGTAACGGAGAATCAGGGTTCGATTCCGGAGAGGGAG
CTTGAGAAACGGCTACCACATCC
>HOIR5KG01B2KXI__(reversed) rank=0008046 x=732.0 y=1508.5 length=441
CAAAGATTAAGCCATGCATGTCCAAGTACAAGCTTTCAAAAGCGAAACTGCGGATGGCTC
ATTAAATCAGTTATGGTTCCTTGGAGCGCATCCCCTTACATGGATAACTGTGGTAATTCT
AGAGCTAATACATGCAATCAAGCGCCGACCTTACGGGAGGCGTGCTCTTATTAGGAACAA
GACCAACCCGGGTCCGCCCGGCTCCGTTGGTGAACTCTGGATAACCTGGCCGATCGCACG
GTCTCTGCACCGGCGACGGATCCTTCGAATGTCTGCCCTATCAACTTTCGATGGTACGTT
ATGCGCCTACCATGGTCGTAACGGGTAACGGAGAATCAGGGTTCGATTCCGGAGAGGGAG
CTTGAGAAACGGCTACCACATCC
>HOIR5KG01ATGFA__(reversed) rank=0008066 x=218.0 y=1492.0 length=441
CAAAGATTAAGCCATGCATGTCCAAGTACAAGCTTTCAAAAGCGAAACTGCGGATGGCTC
ATTAAATCAGTTATGGTTCCTTGGAGCGCATCCCCTTACATGGATAACTGTGGTAATTCT
AGAGCTAATACATGCAATCAAGCGCCGACCTTACGGGAGGCGTGCTCTTATTAGGAACAA
GACCAACCCGGGTCCGCCCGGCTCCGTTGGTGAACTCTGGATAACCTGGCCGATCGCACG
GTCTCTGCACCGGCGACGGATCCTTCGAATGTCTGCCCTATCAACTTTCGATGGTACGTT
ATGCGCCTACCATGGTCGTAACGGGTAACGGAGAATCAGGGTTCGATTCCGGAGAGGGAG
CTTGAGAAACGGCTACCACATCC
>HOIR5KG01AEX3V__(reversed) rank=0008075 x=53.5 y=409.0 length=441
CAAAGATTAAGCCATGCATGTCCAAGTACAAGCTTTCAAAAGCGAAACTGCGGATGGCTC
ATTAAATCAGTTATGGTTCCTTGGAGCGCATCCCCTTACATGGATAACTGTGGTAATTCT
AGAGCTAATACATGCAATCAAGCGCCGACCTTACGGGAGGCGTGCTCTTATTAGGAACAA
GACCAACCCGGGTCCGCCCGGCTCCGTTGGTGAACTCTGGATAACCTGGCCGATCGCACG
GTCTCTGCACCGGCGACGGATCCTTCGAATGTCTGCCCTATCAACTTTCGATGGTACGTT
ATGCGCCTACCATGGTCGTAACGGGTAACGGAGAATCAGGGTTCGATTCCGGAGAGGGAG
CTTGAGAAACGGCTACCACATCC
>HOIR5KG01BJLL3__(reversed) rank=0008107 x=516.0 y=665.0 length=441
CAAAGATTAAGCCATGCATGTCCAAGTACAAGCTTTCAAAAGCGAAACTGCGGATGGCTC
ATTAAATCAGTTATGGTTCCTTGGAGCGCATCCCCTTACATGGATAACTGTGGTAATTCT
AGAGCTAATACATGCAATCAAGCGCCGACCTTACGGGAGGCGTGCTCTTATTAGGAACAA
GACCAACCCGGGTCCGCCCGGCTCCGTTGGTGAACTCTGGATAACCTGGCCGATCGCACG
GTCTCTGCACCGGCGACGGATCCTTCGAATGTCTGCCCTATCAACTTTCGATGGTACGTT
ATGCGCCTACCATGGTCGTAACGGGTAACGGAGAATCAGGGTTCGATTCCGGAGAGGGAG
CTTGAGAAACGGCTACCACATCC
>HOIR5KG01BPUYY__(reversed) rank=0008153 x=587.0 y=1912.0 length=441
CAAAGATTAAGCCATGCATGTCCAAGTACAAGCTTTCAAAAGCGAAACTGCGGATGGCTC
ATTAAATCAGTTATGGTTCCTTGGAGCGCATCCCCTTACATGGATAACTGTGGTAATTCT
AGAGCTAATACATGCAATCAAGCGCCGACCTTACGGGAGGCGTGCTCTTATTAGGAACAA
GACCAACCCGGGTCCGCCCGGCTCCGTTGGTGAACTCTGGATAACCTGGCCGATCGCACG
GTCTCTGCACCGGCGACGGATCCTTCGAATGTCTGCCCTATCAACTTTCGATGGTACGTT
ATGCGCCTACCATGGTCGTAACGGGTAACGGAGAATCAGGGTTCGATTCCGGAGAGGGAG
CTTGAGAAACGGCTACCACATCC
>HOIR5KG01A43TC__(reversed) rank=0008164 x=351.5 y=254.0 length=441
CAAAGATTAAGCCATGCATGTCCAAGTACAAGCTTTCAAAAGCGAAACTGCGGATGGCTC
ATTAAATCAGTTATGGTTCCTTGGAGCGCATCCCCTTACATGGATAACTGTGGTAATTCT
AGAGCTAATACATGCAATCAAGCGCCGACCTTACGGGAGGCGTGCTCTTATTAGGAACAA
GACCAACCCGGGTCCGCCCGGCTCCGTTGGTGAACTCTGGATAACCTGGCCGATCGCACG
GTCTCTGCACCGGCGACGGATCCTTCGAATGTCTGCCCTATCAACTTTCGATGGTACGTT
ATGCGCCTACCATGGTCGTAACGGGTAACGGAGAATCAGGGTTCGATTCCGGAGAGGGAG
CTTGAGAAACGGCTACCACATCC
>HOIR5KG01BL5UE__(reversed) rank=0008176 x=545.0 y=1412.5 length=441
CAAAGATTAAGCCATGCATGTCCAAGTACAAGCTTTCAAAAGCGAAACTGCGGATGGCTC
ATTAAATCAGTTATGGTTCCTTGGAGCGCATCCCCTTACATGGATAACTGTGGTAATTCT
AGAGCTAATACATGCAATCAAGCGCCGACCTTACGGGAGGCGTGCTCTTATTAGGAACAA
GACCAACCCGGGTCCGCCCGGCTCCGTTGGTGAACTCTGGATAACCTGGCCGATCGCACG
GTCTCTGCACCGGCGACGGATCCTTCGAATGTCTGCCCTATCAACTTTCGATGGTACGTT
ATGCGCCTACCATGGTCGTAACGGGTAACGGAGAATCAGGGTTCGATTCCGGAGAGGGAG
CTTGAGAAACGGCTACCACATCC
>HOIR5KG01A64Z0__(reversed) rank=0008180 x=374.0 y=894.5 length=441
CAAAGATTAAGCCATGCATGTCCAAGTACAAGCTTTCAAAAGCGAAACTGCGGATGGCTC
ATTAAATCAGTTATGGTTCCTTGGAGCGCATCCCCTTACATGGATAACTGTGGTAATTCT
AGAGCTAATACATGCAATCAAGCGCCGACCTTACGGGAGGCGTGCTCTTATTAGGAACAA
GACCAACCCGGGTCCGCCCGGCTCCGTTGGTGAACTCTGGATAACCTGGCCGATCGCACG
GTCTCTGCACCGGCGACGGATCCTTCGAATGTCTGCCCTATCAACTTTCGATGGTACGTT
ATGCGCCTACCATGGTCGTAACGGGTAACGGAGAATCAGGGTTCGATTCCGGAGAGGGAG
CTTGAGAAACGGCTACCACATCC
>HOIR5KG01BV84H__(reversed) rank=0008195 x=660.0 y=1183.0 length=441
CAAAGATTAAGCCATGCATGTCCAAGTACAAGCTTTCAAAAGCGAAACTGCGGATGGCTC
ATTAAATCAGTTATGGTTCCTTGGAGCGCATCCCCTTACATGGATAACTGTGGTAATTCT
AGAGCTAATACATGCAATCAAGCGCCGACCTTACGGGAGGCGTGCTCTTATTAGGAACAA
GACCAACCCGGGTCCGCCCGGCTCCGTTGGTGAACTCTGGATAACCTGGCCGATCGCACG
GTCTCTGCACCGGCGACGGATCCTTCGAATGTCTGCCCTATCAACTTTCGATGGTACGTT
ATGCGCCTACCATGGTCGTAACGGGTAACGGAGAATCAGGGTTCGATTCCGGAGAGGGAG
CTTGAGAAACGGCTACCACATCC
>HOIR5KG01AQTW3__(reversed) rank=0008208 x=188.0 y=1893.0 length=441
CAAAGATTAAGCCATGCATGTCCAAGTACAAGCTTTCAAAAGCGAAACTGCGGATGGCTC
ATTAAATCAGTTATGGTTCCTTGGAGCGCATCCCCTTACATGGATAACTGTGGTAATTCT
AGAGCTAATACATGCAATCAAGCGCCGACCTTACGGGAGGCGTGCTCTTATTAGGAACAA
GACCAACCCGGGTCCGCCCGGCTCCGTTGGTGAACTCTGGATAACCTGGCCGATCGCACG
GTCTCTGCACCGGCGACGGATCCTTCGAATGTCTGCCCTATCAACTTTCGATGGTACGTT
ATGCGCCTACCATGGTCGTAACGGGTAACGGAGAATCAGGGTTCGATTCCGGAGAGGGAG
CTTGAGAAACGGCTACCACATCC
>HOIR5KG01A5MOM__(reversed) rank=0008258 x=357.0 y=132.5 length=441
CAAAGATTAAGCCATGCATGTCCAAGTACAAGCTTTCAAAAGCGAAACTGCGGATGGCTC
ATTAAATCAGTTATGGTTCCTTGGAGCGCATCCCCTTACATGGATAACTGTGGTAATTCT
AGAGCTAATACATGCAATCAAGCGCCGACCTTACGGGAGGCGTGCTCTTATTAGGAACAA
GACCAACCCGGGTCCGCCCGGCTCCGTTGGTGAACTCTGGATAACCTGGCCGATCGCACG
GTCTCTGCACCGGCGACGGATCCTTCGAATGTCTGCCCTATCAACTTTCGATGGTACGTT
ATGCGCCTACCATGGTCGTAACGGGTAACGGAGAATCAGGGTTCGATTCCGGAGAGGGAG
CTTGAGAAACGGCTACCACATCC
>HOIR5KG01A7D8H__(reversed) rank=0008269 x=377.0 y=575.0 length=441
CAAAGATTAAGCCATGCATGTCCAAGTACAAGCTTTCAAAAGCGAAACTGCGGATGGCTC
ATTAAATCAGTTATGGTTCCTTGGAGCGCATCCCCTTACATGGATAACTGTGGTAATTCT
AGAGCTAATACATGCAATCAAGCGCCGACCTTACGGGAGGCGTGCTCTTATTAGGAACAA
GACCAACCCGGGTCCGCCCGGCTCCGTTGGTGAACTCTGGATAACCTGGCCGATCGCACG
GTCTCTGCACCGGCGACGGATCCTTCGAATGTCTGCCCTATCAACTTTCGATGGTACGTT
ATGCGCCTACCATGGTCGTAACGGGTAACGGAGAATCAGGGTTCGATTCCGGAGAGGGAG
CTTGAGAAACGGCTACCACATCC
>HOIR5KG01AFNAM__(reversed) rank=0008283 x=61.0 y=284.0 length=441
CAAAGATTAAGCCATGCATGTCCAAGTACAAGCTTTCAAAAGCGAAACTGCGGATGGCTC
ATTAAATCAGTTATGGTTCCTTGGAGCGCATCCCCTTACATGGATAACTGTGGTAATTCT
AGAGCTAATACATGCAATCAAGCGCCGACCTTACGGGAGGCGTGCTCTTATTAGGAACAA
GACCAACCCGGGTCCGCCCGGCTCCGTTGGTGAACTCTGGATAACCTGGCCGATCGCACG
GTCTCTGCACCGGCGACGGATCCTTCGAATGTCTGCCCTATCAACTTTCGATGGTACGTT
ATGCGCCTACCATGGTCGTAACGGGTAACGGAGAATCAGGGTTCGATTCCGGAGAGGGAG
CTTGAGAAACGGCTACCACATCC
>HOIR5KG01BGSNX__(reversed) rank=0008293 x=484.0 y=907.0 length=441
CAAAGATTAAGCCATGCATGTCCAAGTACAAGCTTTCAAAAGCGAAACTGCGGATGGCTC
ATTAAATCAGTTATGGTTCCTTGGAGCGCATCCCCTTACATGGATAACTGTGGTAATTCT
AGAGCTAATACATGCAATCAAGCGCCGACCTTACGGGAGGCGTGCTCTTATTAGGAACAA
GACCAACCCGGGTCCGCCCGGCTCCGTTGGTGAACTCTGGATAACCTGGCCGATCGCACG
GTCTCTGCACCGGCGACGGATCCTTCGAATGTCTGCCCTATCAACTTTCGATGGTACGTT
ATGCGCCTACCATGGTCGTAACGGGTAACGGAGAATCAGGGTTCGATTCCGGAGAGGGAG
CTTGAGAAACGGCTACCACATCC
>HOIR5KG01AFBJ5__(reversed) rank=0008315 x=57.5 y=1459.0 length=441
CAAAGATTAAGCCATGCATGTCCAAGTACAAGCTTTCAAAAGCGAAACTGCGGATGGCTC
ATTAAATCAGTTATGGTTCCTTGGAGCGCATCCCCTTACATGGATAACTGTGGTAATTCT
AGAGCTAATACATGCAATCAAGCGCCGACCTTACGGGAGGCGTGCTCTTATTAGGAACAA
GACCAACCCGGGTCCGCCCGGCTCCGTTGGTGAACTCTGGATAACCTGGCCGATCGCACG
GTCTCTGCACCGGCGACGGATCCTTCGAATGTCTGCCCTATCAACTTTCGATGGTACGTT
ATGCGCCTACCATGGTCGTAACGGGTAACGGAGAATCAGGGTTCGATTCCGGAGAGGGAG
CTTGAGAAACGGCTACCACATCC
>HOIR5KG01BE10E__(reversed) rank=0008367 x=464.0 y=1628.5 length=441
CAAAGATTAAGCCATGCATGTCCAAGTACAAGCTTTCAAAAGCGAAACTGCGGATGGCTC
ATTAAATCAGTTATGGTTCCTTGGAGCGCATCCCCTTACATGGATAACTGTGGTAATTCT
AGAGCTAATACATGCAATCAAGCGCCGACCTTACGGGAGGCGTGCTCTTATTAGGAACAA
GACCAACCCGGGTCCGCCCGGCTCCGTTGGTGAACTCTGGATAACCTGGCCGATCGCACG
GTCTCTGCACCGGCGACGGATCCTTCGAATGTCTGCCCTATCAACTTTCGATGGTACGTT
ATGCGCCTACCATGGTCGTAACGGGTAACGGAGAATCAGGGTTCGATTCCGGAGAGGGAG
CTTGAGAAACGGCTACCACATCC
>HOIR5KG01BN2HR__(reversed) rank=0008382 x=567.0 y=269.0 length=441
CAAAGATTAAGCCATGCATGTCCAAGTACAAGCTTTCAAAAGCGAAACTGCGGATGGCTC
ATTAAATCAGTTATGGTTCCTTGGAGCGCATCCCCTTACATGGATAACTGTGGTAATTCT
AGAGCTAATACATGCAATCAAGCGCCGACCTTACGGGAGGCGTGCTCTTATTAGGAACAA
GACCAACCCGGGTCCGCCCGGCTCCGTTGGTGAACTCTGGATAACCTGGCCGATCGCACG
GTCTCTGCACCGGCGACGGATCCTTCGAATGTCTGCCCTATCAACTTTCGATGGTACGTT
ATGCGCCTACCATGGTCGTAACGGGTAACGGAGAATCAGGGTTCGATTCCGGAGAGGGAG
CTTGAGAAACGGCTACCACATCC
>HOIR5KG01AP0S4__(reversed) rank=0008411 x=179.0 y=1030.5 length=441
CAAAGATTAAGCCATGCATGTCCAAGTACAAGCTTTCAAAAGCGAAACTGCGGATGGCTC
ATTAAATCAGTTATGGTTCCTTGGAGCGCATCCCCTTACATGGATAACTGTGGTAATTCT
AGAGCTAATACATGCAATCAAGCGCCGACCTTACGGGAGGCGTGCTCTTATTAGGAACAA
GACCAACCCGGGTCCGCCCGGCTCCGTTGGTGAACTCTGGATAACCTGGCCGATCGCACG
GTCTCTGCACCGGCGACGGATCCTTCGAATGTCTGCCCTATCAACTTTCGATGGTACGTT
ATGCGCCTACCATGGTCGTAACGGGTAACGGAGAATCAGGGTTCGATTCCGGAGAGGGAG
CTTGAGAAACGGCTACCACATCC
>HOIR5KG01BQQD1__(reversed) rank=0008412 x=597.0 y=1671.5 length=441
CAAAGATTAAGCCATGCATGTCCAAGTACAAGCTTTCAAAAGCGAAACTGCGGATGGCTC
ATTAAATCAGTTATGGTTCCTTGGAGCGCATCCCCTTACATGGATAACTGTGGTAATTCT
AGAGCTAATACATGCAATCAAGCGCCGACCTTACGGGAGGCGTGCTCTTATTAGGAACAA
GACCAACCCGGGTCCGCCCGGCTCCGTTGGTGAACTCTGGATAACCTGGCCGATCGCACG
GTCTCTGCACCGGCGACGGATCCTTCGAATGTCTGCCCTATCAACTTTCGATGGTACGTT
ATGCGCCTACCATGGTCGTAACGGGTAACGGAGAATCAGGGTTCGATTCCGGAGAGGGAG
CTTGAGAAACGGCTACCACATCC
>HOIR5KG01BYWIF__(reversed) rank=0008429 x=690.0 y=1925.0 length=441
CAAAGATTAAGCCATGCATGTCCAAGTACAAGCTTTCAAAAGCGAAACTGCGGATGGCTC
ATTAAATCAGTTATGGTTCCTTGGAGCGCATCCCCTTACATGGATAACTGTGGTAATTCT
AGAGCTAATACATGCAATCAAGCGCCGACCTTACGGGAGGCGTGCTCTTATTAGGAACAA
GACCAACCCGGGTCCGCCCGGCTCCGTTGGTGAACTCTGGATAACCTGGCCGATCGCACG
GTCTCTGCACCGGCGACGGATCCTTCGAATGTCTGCCCTATCAACTTTCGATGGTACGTT
ATGCGCCTACCATGGTCGTAACGGGTAACGGAGAATCAGGGTTCGATTCCGGAGAGGGAG
CTTGAGAAACGGCTACCACATCC
>HOIR5KG01A35IE__(reversed) rank=0008460 x=340.0 y=852.5 length=441
CAAAGATTAAGCCATGCATGTCCAAGTACAAGCTTTCAAAAGCGAAACTGCGGATGGCTC
ATTAAATCAGTTATGGTTCCTTGGAGCGCATCCCCTTACATGGATAACTGTGGTAATTCT
AGAGCTAATACATGCAATCAAGCGCCGACCTTACGGGAGGCGTGCTCTTATTAGGAACAA
GACCAACCCGGGTCCGCCCGGCTCCGTTGGTGAACTCTGGATAACCTGGCCGATCGCACG
GTCTCTGCACCGGCGACGGATCCTTCGAATGTCTGCCCTATCAACTTTCGATGGTACGTT
ATGCGCCTACCATGGTCGTAACGGGTAACGGAGAATCAGGGTTCGATTCCGGAGAGGGAG
CTTGAGAAACGGCTACCACATCC
>HOIR5KG01BW4J1__(reversed) rank=0008497 x=670.0 y=959.0 length=441
CAAAGATTAAGCCATGCATGTCCAAGTACAAGCTTTCAAAAGCGAAACTGCGGATGGCTC
ATTAAATCAGTTATGGTTCCTTGGAGCGCATCCCCTTACATGGATAACTGTGGTAATTCT
AGAGCTAATACATGCAATCAAGCGCCGACCTTACGGGAGGCGTGCTCTTATTAGGAACAA
GACCAACCCGGGTCCGCCCGGCTCCGTTGGTGAACTCTGGATAACCTGGCCGATCGCACG
GTCTCTGCACCGGCGACGGATCCTTCGAATGTCTGCCCTATCAACTTTCGATGGTACGTT
ATGCGCCTACCATGGTCGTAACGGGTAACGGAGAATCAGGGTTCGATTCCGGAGAGGGAG
CTTGAGAAACGGCTACCACATCC
>HOIR5KG01AECOT__(reversed) rank=0008507 x=46.5 y=1323.0 length=441
CAAAGATTAAGCCATGCATGTCCAAGTACAAGCTTTCAAAAGCGAAACTGCGGATGGCTC
ATTAAATCAGTTATGGTTCCTTGGAGCGCATCCCCTTACATGGATAACTGTGGTAATTCT
AGAGCTAATACATGCAATCAAGCGCCGACCTTACGGGAGGCGTGCTCTTATTAGGAACAA
GACCAACCCGGGTCCGCCCGGCTCCGTTGGTGAACTCTGGATAACCTGGCCGATCGCACG
GTCTCTGCACCGGCGACGGATCCTTCGAATGTCTGCCCTATCAACTTTCGATGGTACGTT
ATGCGCCTACCATGGTCGTAACGGGTAACGGAGAATCAGGGTTCGATTCCGGAGAGGGAG
CTTGAGAAACGGCTACCACATCC
>HOIR5KG01AJMFL__(reversed) rank=0008532 x=106.0 y=1471.0 length=441
CAAAGATTAAGCCATGCATGTCCAAGTACAAGCTTTCAAAAGCGAAACTGCGGATGGCTC
ATTAAATCAGTTATGGTTCCTTGGAGCGCATCCCCTTACATGGATAACTGTGGTAATTCT
AGAGCTAATACATGCAATCAAGCGCCGACCTTACGGGAGGCGTGCTCTTATTAGGAACAA
GACCAACCCGGGTCCGCCCGGCTCCGTTGGTGAACTCTGGATAACCTGGCCGATCGCACG
GTCTCTGCACCGGCGACGGATCCTTCGAATGTCTGCCCTATCAACTTTCGATGGTACGTT
ATGCGCCTACCATGGTCGTAACGGGTAACGGAGAATCAGGGTTCGATTCCGGAGAGGGAG
CTTGAGAAACGGCTACCACATCC
>HOIR5KG01BRIEY__(reversed) rank=0008553 x=606.0 y=1128.0 length=441
CAAAGATTAAGCCATGCATGTCCAAGTACAAGCTTTCAAAAGCGAAACTGCGGATGGCTC
ATTAAATCAGTTATGGTTCCTTGGAGCGCATCCCCTTACATGGATAACTGTGGTAATTCT
AGAGCTAATACATGCAATCAAGCGCCGACCTTACGGGAGGCGTGCTCTTATTAGGAACAA
GACCAACCCGGGTCCGCCCGGCTCCGTTGGTGAACTCTGGATAACCTGGCCGATCGCACG
GTCTCTGCACCGGCGACGGATCCTTCGAATGTCTGCCCTATCAACTTTCGATGGTACGTT
ATGCGCCTACCATGGTCGTAACGGGTAACGGAGAATCAGGGTTCGATTCCGGAGAGGGAG
CTTGAGAAACGGCTACCACATCC
>HOIR5KG01AG8NF__(reversed) rank=0008560 x=79.0 y=889.5 length=441
CAAAGATTAAGCCATGCATGTCCAAGTACAAGCTTTCAAAAGCGAAACTGCGGATGGCTC
ATTAAATCAGTTATGGTTCCTTGGAGCGCATCCCCTTACATGGATAACTGTGGTAATTCT
AGAGCTAATACATGCAATCAAGCGCCGACCTTACGGGAGGCGTGCTCTTATTAGGAACAA
GACCAACCCGGGTCCGCCCGGCTCCGTTGGTGAACTCTGGATAACCTGGCCGATCGCACG
GTCTCTGCACCGGCGACGGATCCTTCGAATGTCTGCCCTATCAACTTTCGATGGTACGTT
ATGCGCCTACCATGGTCGTAACGGGTAACGGAGAATCAGGGTTCGATTCCGGAGAGGGAG
CTTGAGAAACGGCTACCACATCC
>HOIR5KG01BUHNZ__(reversed) rank=0008575 x=640.0 y=861.0 length=441
CAAAGATTAAGCCATGCATGTCCAAGTACAAGCTTTCAAAAGCGAAACTGCGGATGGCTC
ATTAAATCAGTTATGGTTCCTTGGAGCGCATCCCCTTACATGGATAACTGTGGTAATTCT
AGAGCTAATACATGCAATCAAGCGCCGACCTTACGGGAGGCGTGCTCTTATTAGGAACAA
GACCAACCCGGGTCCGCCCGGCTCCGTTGGTGAACTCTGGATAACCTGGCCGATCGCACG
GTCTCTGCACCGGCGACGGATCCTTCGAATGTCTGCCCTATCAACTTTCGATGGTACGTT
ATGCGCCTACCATGGTCGTAACGGGTAACGGAGAATCAGGGTTCGATTCCGGAGAGGGAG
CTTGAGAAACGGCTACCACATCC
>HOIR5KG01BBJRY__(reversed) rank=0008583 x=424.0 y=1868.0 length=441
CAAAGATTAAGCCATGCATGTCCAAGTACAAGCTTTCAAAAGCGAAACTGCGGATGGCTC
ATTAAATCAGTTATGGTTCCTTGGAGCGCATCCCCTTACATGGATAACTGTGGTAATTCT
AGAGCTAATACATGCAATCAAGCGCCGACCTTACGGGAGGCGTGCTCTTATTAGGAACAA
GACCAACCCGGGTCCGCCCGGCTCCGTTGGTGAACTCTGGATAACCTGGCCGATCGCACG
GTCTCTGCACCGGCGACGGATCCTTCGAATGTCTGCCCTATCAACTTTCGATGGTACGTT
ATGCGCCTACCATGGTCGTAACGGGTAACGGAGAATCAGGGTTCGATTCCGGAGAGGGAG
CTTGAGAAACGGCTACCACATCC
>HOIR5KG01A1SMB__(reversed) rank=0008598 x=313.0 y=1425.5 length=441
CAAAGATTAAGCCATGCATGTCCAAGTACAAGCTTTCAAAAGCGAAACTGCGGATGGCTC
ATTAAATCAGTTATGGTTCCTTGGAGCGCATCCCCTTACATGGATAACTGTGGTAATTCT
AGAGCTAATACATGCAATCAAGCGCCGACCTTACGGGAGGCGTGCTCTTATTAGGAACAA
GACCAACCCGGGTCCGCCCGGCTCCGTTGGTGAACTCTGGATAACCTGGCCGATCGCACG
GTCTCTGCACCGGCGACGGATCCTTCGAATGTCTGCCCTATCAACTTTCGATGGTACGTT
ATGCGCCTACCATGGTCGTAACGGGTAACGGAGAATCAGGGTTCGATTCCGGAGAGGGAG
CTTGAGAAACGGCTACCACATCC
>HOIR5KG01A6L4C__(reversed) rank=0008604 x=368.0 y=1002.0 length=441
CAAAGATTAAGCCATGCATGTCCAAGTACAAGCTTTCAAAAGCGAAACTGCGGATGGCTC
ATTAAATCAGTTATGGTTCCTTGGAGCGCATCCCCTTACATGGATAACTGTGGTAATTCT
AGAGCTAATACATGCAATCAAGCGCCGACCTTACGGGAGGCGTGCTCTTATTAGGAACAA
GACCAACCCGGGTCCGCCCGGCTCCGTTGGTGAACTCTGGATAACCTGGCCGATCGCACG
GTCTCTGCACCGGCGACGGATCCTTCGAATGTCTGCCCTATCAACTTTCGATGGTACGTT
ATGCGCCTACCATGGTCGTAACGGGTAACGGAGAATCAGGGTTCGATTCCGGAGAGGGAG
CTTGAGAAACGGCTACCACATCC
>HOIR5KG01AID3W__(reversed) rank=0008638 x=92.0 y=1370.5 length=441
CAAAGATTAAGCCATGCATGTCCAAGTACAAGCTTTCAAAAGCGAAACTGCGGATGGCTC
ATTAAATCAGTTATGGTTCCTTGGAGCGCATCCCCTTACATGGATAACTGTGGTAATTCT
AGAGCTAATACATGCAATCAAGCGCCGACCTTACGGGAGGCGTGCTCTTATTAGGAACAA
GACCAACCCGGGTCCGCCCGGCTCCGTTGGTGAACTCTGGATAACCTGGCCGATCGCACG
GTCTCTGCACCGGCGACGGATCCTTCGAATGTCTGCCCTATCAACTTTCGATGGTACGTT
ATGCGCCTACCATGGTCGTAACGGGTAACGGAGAATCAGGGTTCGATTCCGGAGAGGGAG
CTTGAGAAACGGCTACCACATCC
>HOIR5KG01ANN2U__(reversed) rank=0008641 x=152.5 y=1812.5 length=441
CAAAGATTAAGCCATGCATGTCCAAGTACAAGCTTTCAAAAGCGAAACTGCGGATGGCTC
ATTAAATCAGTTATGGTTCCTTGGAGCGCATCCCCTTACATGGATAACTGTGGTAATTCT
AGAGCTAATACATGCAATCAAGCGCCGACCTTACGGGAGGCGTGCTCTTATTAGGAACAA
GACCAACCCGGGTCCGCCCGGCTCCGTTGGTGAACTCTGGATAACCTGGCCGATCGCACG
GTCTCTGCACCGGCGACGGATCCTTCGAATGTCTGCCCTATCAACTTTCGATGGTACGTT
ATGCGCCTACCATGGTCGTAACGGGTAACGGAGAATCAGGGTTCGATTCCGGAGAGGGAG
CTTGAGAAACGGCTACCACATCC
>HOIR5KG01AZA5P__(reversed) rank=0008643 x=285.0 y=171.5 length=441
CAAAGATTAAGCCATGCATGTCCAAGTACAAGCTTTCAAAAGCGAAACTGCGGATGGCTC
ATTAAATCAGTTATGGTTCCTTGGAGCGCATCCCCTTACATGGATAACTGTGGTAATTCT
AGAGCTAATACATGCAATCAAGCGCCGACCTTACGGGAGGCGTGCTCTTATTAGGAACAA
GACCAACCCGGGTCCGCCCGGCTCCGTTGGTGAACTCTGGATAACCTGGCCGATCGCACG
GTCTCTGCACCGGCGACGGATCCTTCGAATGTCTGCCCTATCAACTTTCGATGGTACGTT
ATGCGCCTACCATGGTCGTAACGGGTAACGGAGAATCAGGGTTCGATTCCGGAGAGGGAG
CTTGAGAAACGGCTACCACATCC
>HOIR5KG01AQJHZ__(reversed) rank=0008660 x=185.0 y=677.5 length=441
CAAAGATTAAGCCATGCATGTCCAAGTACAAGCTTTCAAAAGCGAAACTGCGGATGGCTC
ATTAAATCAGTTATGGTTCCTTGGAGCGCATCCCCTTACATGGATAACTGTGGTAATTCT
AGAGCTAATACATGCAATCAAGCGCCGACCTTACGGGAGGCGTGCTCTTATTAGGAACAA
GACCAACCCGGGTCCGCCCGGCTCCGTTGGTGAACTCTGGATAACCTGGCCGATCGCACG
GTCTCTGCACCGGCGACGGATCCTTCGAATGTCTGCCCTATCAACTTTCGATGGTACGTT
ATGCGCCTACCATGGTCGTAACGGGTAACGGAGAATCAGGGTTCGATTCCGGAGAGGGAG
CTTGAGAAACGGCTACCACATCC
>HOIR5KG01AGVHI__(reversed) rank=0008668 x=75.5 y=212.0 length=441
CAAAGATTAAGCCATGCATGTCCAAGTACAAGCTTTCAAAAGCGAAACTGCGGATGGCTC
ATTAAATCAGTTATGGTTCCTTGGAGCGCATCCCCTTACATGGATAACTGTGGTAATTCT
AGAGCTAATACATGCAATCAAGCGCCGACCTTACGGGAGGCGTGCTCTTATTAGGAACAA
GACCAACCCGGGTCCGCCCGGCTCCGTTGGTGAACTCTGGATAACCTGGCCGATCGCACG
GTCTCTGCACCGGCGACGGATCCTTCGAATGTCTGCCCTATCAACTTTCGATGGTACGTT
ATGCGCCTACCATGGTCGTAACGGGTAACGGAGAATCAGGGTTCGATTCCGGAGAGGGAG
CTTGAGAAACGGCTACCACATCC
>HOIR5KG01AH0E7__(reversed) rank=0008705 x=88.0 y=17.0 length=441
CAAAGATTAAGCCATGCATGTCCAAGTACAAGCTTTCAAAAGCGAAACTGCGGATGGCTC
ATTAAATCAGTTATGGTTCCTTGGAGCGCATCCCCTTACATGGATAACTGTGGTAATTCT
AGAGCTAATACATGCAATCAAGCGCCGACCTTACGGGAGGCGTGCTCTTATTAGGAACAA
GACCAACCCGGGTCCGCCCGGCTCCGTTGGTGAACTCTGGATAACCTGGCCGATCGCACG
GTCTCTGCACCGGCGACGGATCCTTCGAATGTCTGCCCTATCAACTTTCGATGGTACGTT
ATGCGCCTACCATGGTCGTAACGGGTAACGGAGAATCAGGGTTCGATTCCGGAGAGGGAG
CTTGAGAAACGGCTACCACATCC
>HOIR5KG01BLSAV__(reversed) rank=0008733 x=541.0 y=245.0 length=441
CAAAGATTAAGCCATGCATGTCCAAGTACAAGCTTTCAAAAGCGAAACTGCGGATGGCTC
ATTAAATCAGTTATGGTTCCTTGGAGCGCATCCCCTTACATGGATAACTGTGGTAATTCT
AGAGCTAATACATGCAATCAAGCGCCGACCTTACGGGAGGCGTGCTCTTATTAGGAACAA
GACCAACCCGGGTCCGCCCGGCTCCGTTGGTGAACTCTGGATAACCTGGCCGATCGCACG
GTCTCTGCACCGGCGACGGATCCTTCGAATGTCTGCCCTATCAACTTTCGATGGTACGTT
ATGCGCCTACCATGGTCGTAACGGGTAACGGAGAATCAGGGTTCGATTCCGGAGAGGGAG
CTTGAGAAACGGCTACCACATCC
>HOIR5KG01AR066__(reversed) rank=0008749 x=202.0 y=640.0 length=441
CAAAGATTAAGCCATGCATGTCCAAGTACAAGCTTTCAAAAGCGAAACTGCGGATGGCTC
ATTAAATCAGTTATGGTTCCTTGGAGCGCATCCCCTTACATGGATAACTGTGGTAATTCT
AGAGCTAATACATGCAATCAAGCGCCGACCTTACGGGAGGCGTGCTCTTATTAGGAACAA
GACCAACCCGGGTCCGCCCGGCTCCGTTGGTGAACTCTGGATAACCTGGCCGATCGCACG
GTCTCTGCACCGGCGACGGATCCTTCGAATGTCTGCCCTATCAACTTTCGATGGTACGTT
ATGCGCCTACCATGGTCGTAACGGGTAACGGAGAATCAGGGTTCGATTCCGGAGAGGGAG
CTTGAGAAACGGCTACCACATCC
>HOIR5KG01AR1B8__(reversed) rank=0008780 x=202.0 y=822.0 length=441
CAAAGATTAAGCCATGCATGTCCAAGTACAAGCTTTCAAAAGCGAAACTGCGGATGGCTC
ATTAAATCAGTTATGGTTCCTTGGAGCGCATCCCCTTACATGGATAACTGTGGTAATTCT
AGAGCTAATACATGCAATCAAGCGCCGACCTTACGGGAGGCGTGCTCTTATTAGGAACAA
GACCAACCCGGGTCCGCCCGGCTCCGTTGGTGAACTCTGGATAACCTGGCCGATCGCACG
GTCTCTGCACCGGCGACGGATCCTTCGAATGTCTGCCCTATCAACTTTCGATGGTACGTT
ATGCGCCTACCATGGTCGTAACGGGTAACGGAGAATCAGGGTTCGATTCCGGAGAGGGAG
CTTGAGAAACGGCTACCACATCC
>HOIR5KG01AL8PR__(reversed) rank=0008782 x=136.0 y=781.5 length=441
CAAAGATTAAGCCATGCATGTCCAAGTACAAGCTTTCAAAAGCGAAACTGCGGATGGCTC
ATTAAATCAGTTATGGTTCCTTGGAGCGCATCCCCTTACATGGATAACTGTGGTAATTCT
AGAGCTAATACATGCAATCAAGCGCCGACCTTACGGGAGGCGTGCTCTTATTAGGAACAA
GACCAACCCGGGTCCGCCCGGCTCCGTTGGTGAACTCTGGATAACCTGGCCGATCGCACG
GTCTCTGCACCGGCGACGGATCCTTCGAATGTCTGCCCTATCAACTTTCGATGGTACGTT
ATGCGCCTACCATGGTCGTAACGGGTAACGGAGAATCAGGGTTCGATTCCGGAGAGGGAG
CTTGAGAAACGGCTACCACATCC
>HOIR5KG01BDTX4__(reversed) rank=0008785 x=450.0 y=1866.0 length=441
CAAAGATTAAGCCATGCATGTCCAAGTACAAGCTTTCAAAAGCGAAACTGCGGATGGCTC
ATTAAATCAGTTATGGTTCCTTGGAGCGCATCCCCTTACATGGATAACTGTGGTAATTCT
AGAGCTAATACATGCAATCAAGCGCCGACCTTACGGGAGGCGTGCTCTTATTAGGAACAA
GACCAACCCGGGTCCGCCCGGCTCCGTTGGTGAACTCTGGATAACCTGGCCGATCGCACG
GTCTCTGCACCGGCGACGGATCCTTCGAATGTCTGCCCTATCAACTTTCGATGGTACGTT
ATGCGCCTACCATGGTCGTAACGGGTAACGGAGAATCAGGGTTCGATTCCGGAGAGGGAG
CTTGAGAAACGGCTACCACATCC
>HOIR5KG01BZ06D__(reversed) rank=0008790 x=703.0 y=1379.0 length=441
CAAAGATTAAGCCATGCATGTCCAAGTACAAGCTTTCAAAAGCGAAACTGCGGATGGCTC
ATTAAATCAGTTATGGTTCCTTGGAGCGCATCCCCTTACATGGATAACTGTGGTAATTCT
AGAGCTAATACATGCAATCAAGCGCCGACCTTACGGGAGGCGTGCTCTTATTAGGAACAA
GACCAACCCGGGTCCGCCCGGCTCCGTTGGTGAACTCTGGATAACCTGGCCGATCGCACG
GTCTCTGCACCGGCGACGGATCCTTCGAATGTCTGCCCTATCAACTTTCGATGGTACGTT
ATGCGCCTACCATGGTCGTAACGGGTAACGGAGAATCAGGGTTCGATTCCGGAGAGGGAG
CTTGAGAAACGGCTACCACATCC
>HOIR5KG01AA3Z0__(reversed) rank=0008796 x=9.0 y=1646.0 length=441
CAAAGATTAAGCCATGCATGTCCAAGTACAAGCTTTCAAAAGCGAAACTGCGGATGGCTC
ATTAAATCAGTTATGGTTCCTTGGAGCGCATCCCCTTACATGGATAACTGTGGTAATTCT
AGAGCTAATACATGCAATCAAGCGCCGACCTTACGGGAGGCGTGCTCTTATTAGGAACAA
GACCAACCCGGGTCCGCCCGGCTCCGTTGGTGAACTCTGGATAACCTGGCCGATCGCACG
GTCTCTGCACCGGCGACGGATCCTTCGAATGTCTGCCCTATCAACTTTCGATGGTACGTT
ATGCGCCTACCATGGTCGTAACGGGTAACGGAGAATCAGGGTTCGATTCCGGAGAGGGAG
CTTGAGAAACGGCTACCACATCC
>HOIR5KG01ANM63__(reversed) rank=0008884 x=152.5 y=669.0 length=441
CAAAGATTAAGCCATGCATGTCCAAGTACAAGCTTTCAAAAGCGAAACTGCGGATGGCTC
ATTAAATCAGTTATGGTTCCTTGGAGCGCATCCCCTTACATGGATAACTGTGGTAATTCT
AGAGCTAATACATGCAATCAAGCGCCGACCTTACGGGAGGCGTGCTCTTATTAGGAACAA
GACCAACCCGGGTCCGCCCGGCTCCGTTGGTGAACTCTGGATAACCTGGCCGATCGCACG
GTCTCTGCACCGGCGACGGATCCTTCGAATGTCTGCCCTATCAACTTTCGATGGTACGTT
ATGCGCCTACCATGGTCGTAACGGGTAACGGAGAATCAGGGTTCGATTCCGGAGAGGGAG
CTTGAGAAACGGCTACCACATCC
>HOIR5KG01AYFHA__(reversed) rank=0008929 x=275.0 y=76.0 length=441
CAAAGATTAAGCCATGCATGTCCAAGTACAAGCTTTCAAAAGCGAAACTGCGGATGGCTC
ATTAAATCAGTTATGGTTCCTTGGAGCGCATCCCCTTACATGGATAACTGTGGTAATTCT
AGAGCTAATACATGCAATCAAGCGCCGACCTTACGGGAGGCGTGCTCTTATTAGGAACAA
GACCAACCCGGGTCCGCCCGGCTCCGTTGGTGAACTCTGGATAACCTGGCCGATCGCACG
GTCTCTGCACCGGCGACGGATCCTTCGAATGTCTGCCCTATCAACTTTCGATGGTACGTT
ATGCGCCTACCATGGTCGTAACGGGTAACGGAGAATCAGGGTTCGATTCCGGAGAGGGAG
CTTGAGAAACGGCTACCACATCC
>HOIR5KG01BYS71__(reversed) rank=0008938 x=689.0 y=1759.0 length=441
CAAAGATTAAGCCATGCATGTCCAAGTACAAGCTTTCAAAAGCGAAACTGCGGATGGCTC
ATTAAATCAGTTATGGTTCCTTGGAGCGCATCCCCTTACATGGATAACTGTGGTAATTCT
AGAGCTAATACATGCAATCAAGCGCCGACCTTACGGGAGGCGTGCTCTTATTAGGAACAA
GACCAACCCGGGTCCGCCCGGCTCCGTTGGTGAACTCTGGATAACCTGGCCGATCGCACG
GTCTCTGCACCGGCGACGGATCCTTCGAATGTCTGCCCTATCAACTTTCGATGGTACGTT
ATGCGCCTACCATGGTCGTAACGGGTAACGGAGAATCAGGGTTCGATTCCGGAGAGGGAG
CTTGAGAAACGGCTACCACATCC
>HOIR5KG01A8Z5T__(reversed) rank=0009025 x=395.0 y=1919.5 length=441
CAAAGATTAAGCCATGCATGTCCAAGTACAAGCTTTCAAAAGCGAAACTGCGGATGGCTC
ATTAAATCAGTTATGGTTCCTTGGAGCGCATCCCCTTACATGGATAACTGTGGTAATTCT
AGAGCTAATACATGCAATCAAGCGCCGACCTTACGGGAGGCGTGCTCTTATTAGGAACAA
GACCAACCCGGGTCCGCCCGGCTCCGTTGGTGAACTCTGGATAACCTGGCCGATCGCACG
GTCTCTGCACCGGCGACGGATCCTTCGAATGTCTGCCCTATCAACTTTCGATGGTACGTT
ATGCGCCTACCATGGTCGTAACGGGTAACGGAGAATCAGGGTTCGATTCCGGAGAGGGAG
CTTGAGAAACGGCTACCACATCC
>HOIR5KG01AQJN1__(reversed) rank=0009038 x=185.0 y=895.5 length=441
CAAAGATTAAGCCATGCATGTCCAAGTACAAGCTTTCAAAAGCGAAACTGCGGATGGCTC
ATTAAATCAGTTATGGTTCCTTGGAGCGCATCCCCTTACATGGATAACTGTGGTAATTCT
AGAGCTAATACATGCAATCAAGCGCCGACCTTACGGGAGGCGTGCTCTTATTAGGAACAA
GACCAACCCGGGTCCGCCCGGCTCCGTTGGTGAACTCTGGATAACCTGGCCGATCGCACG
GTCTCTGCACCGGCGACGGATCCTTCGAATGTCTGCCCTATCAACTTTCGATGGTACGTT
ATGCGCCTACCATGGTCGTAACGGGTAACGGAGAATCAGGGTTCGATTCCGGAGAGGGAG
CTTGAGAAACGGCTACCACATCC
>HOIR5KG01BFXLA__(reversed) rank=0009084 x=474.0 y=1596.0 length=441
CAAAGATTAAGCCATGCATGTCCAAGTACAAGCTTTCAAAAGCGAAACTGCGGATGGCTC
ATTAAATCAGTTATGGTTCCTTGGAGCGCATCCCCTTACATGGATAACTGTGGTAATTCT
AGAGCTAATACATGCAATCAAGCGCCGACCTTACGGGAGGCGTGCTCTTATTAGGAACAA
GACCAACCCGGGTCCGCCCGGCTCCGTTGGTGAACTCTGGATAACCTGGCCGATCGCACG
GTCTCTGCACCGGCGACGGATCCTTCGAATGTCTGCCCTATCAACTTTCGATGGTACGTT
ATGCGCCTACCATGGTCGTAACGGGTAACGGAGAATCAGGGTTCGATTCCGGAGAGGGAG
CTTGAGAAACGGCTACCACATCC
>HOIR5KG01AFTRM__(reversed) rank=0009085 x=63.0 y=480.0 length=441
CAAAGATTAAGCCATGCATGTCCAAGTACAAGCTTTCAAAAGCGAAACTGCGGATGGCTC
ATTAAATCAGTTATGGTTCCTTGGAGCGCATCCCCTTACATGGATAACTGTGGTAATTCT
AGAGCTAATACATGCAATCAAGCGCCGACCTTACGGGAGGCGTGCTCTTATTAGGAACAA
GACCAACCCGGGTCCGCCCGGCTCCGTTGGTGAACTCTGGATAACCTGGCCGATCGCACG
GTCTCTGCACCGGCGACGGATCCTTCGAATGTCTGCCCTATCAACTTTCGATGGTACGTT
ATGCGCCTACCATGGTCGTAACGGGTAACGGAGAATCAGGGTTCGATTCCGGAGAGGGAG
CTTGAGAAACGGCTACCACATCC
>HOIR5KG01A6I9Q__(reversed) rank=0009125 x=367.0 y=1404.0 length=441
CAAAGATTAAGCCATGCATGTCCAAGTACAAGCTTTCAAAAGCGAAACTGCGGATGGCTC
ATTAAATCAGTTATGGTTCCTTGGAGCGCATCCCCTTACATGGATAACTGTGGTAATTCT
AGAGCTAATACATGCAATCAAGCGCCGACCTTACGGGAGGCGTGCTCTTATTAGGAACAA
GACCAACCCGGGTCCGCCCGGCTCCGTTGGTGAACTCTGGATAACCTGGCCGATCGCACG
GTCTCTGCACCGGCGACGGATCCTTCGAATGTCTGCCCTATCAACTTTCGATGGTACGTT
ATGCGCCTACCATGGTCGTAACGGGTAACGGAGAATCAGGGTTCGATTCCGGAGAGGGAG
CTTGAGAAACGGCTACCACATCC
>HOIR5KG01BLAAO__(reversed) rank=0009126 x=535.0 y=1486.5 length=441
CAAAGATTAAGCCATGCATGTCCAAGTACAAGCTTTCAAAAGCGAAACTGCGGATGGCTC
ATTAAATCAGTTATGGTTCCTTGGAGCGCATCCCCTTACATGGATAACTGTGGTAATTCT
AGAGCTAATACATGCAATCAAGCGCCGACCTTACGGGAGGCGTGCTCTTATTAGGAACAA
GACCAACCCGGGTCCGCCCGGCTCCGTTGGTGAACTCTGGATAACCTGGCCGATCGCACG
GTCTCTGCACCGGCGACGGATCCTTCGAATGTCTGCCCTATCAACTTTCGATGGTACGTT
ATGCGCCTACCATGGTCGTAACGGGTAACGGAGAATCAGGGTTCGATTCCGGAGAGGGAG
CTTGAGAAACGGCTACCACATCC
>HOIR5KG01A5M0A__(reversed) rank=0009170 x=357.0 y=552.0 length=441
CAAAGATTAAGCCATGCATGTCCAAGTACAAGCTTTCAAAAGCGAAACTGCGGATGGCTC
ATTAAATCAGTTATGGTTCCTTGGAGCGCATCCCCTTACATGGATAACTGTGGTAATTCT
AGAGCTAATACATGCAATCAAGCGCCGACCTTACGGGAGGCGTGCTCTTATTAGGAACAA
GACCAACCCGGGTCCGCCCGGCTCCGTTGGTGAACTCTGGATAACCTGGCCGATCGCACG
GTCTCTGCACCGGCGACGGATCCTTCGAATGTCTGCCCTATCAACTTTCGATGGTACGTT
ATGCGCCTACCATGGTCGTAACGGGTAACGGAGAATCAGGGTTCGATTCCGGAGAGGGAG
CTTGAGAAACGGCTACCACATCC
>HOIR5KG01AISZE__(reversed) rank=0009221 x=97.0 y=168.0 length=441
CAAAGATTAAGCCATGCATGTCCAAGTACAAGCTTTCAAAAGCGAAACTGCGGATGGCTC
ATTAAATCAGTTATGGTTCCTTGGAGCGCATCCCCTTACATGGATAACTGTGGTAATTCT
AGAGCTAATACATGCAATCAAGCGCCGACCTTACGGGAGGCGTGCTCTTATTAGGAACAA
GACCAACCCGGGTCCGCCCGGCTCCGTTGGTGAACTCTGGATAACCTGGCCGATCGCACG
GTCTCTGCACCGGCGACGGATCCTTCGAATGTCTGCCCTATCAACTTTCGATGGTACGTT
ATGCGCCTACCATGGTCGTAACGGGTAACGGAGAATCAGGGTTCGATTCCGGAGAGGGAG
CTTGAGAAACGGCTACCACATCC
>HOIR5KG01BU1CP__(reversed) rank=0009226 x=646.0 y=1799.0 length=441
CAAAGATTAAGCCATGCATGTCCAAGTACAAGCTTTCAAAAGCGAAACTGCGGATGGCTC
ATTAAATCAGTTATGGTTCCTTGGAGCGCATCCCCTTACATGGATAACTGTGGTAATTCT
AGAGCTAATACATGCAATCAAGCGCCGACCTTACGGGAGGCGTGCTCTTATTAGGAACAA
GACCAACCCGGGTCCGCCCGGCTCCGTTGGTGAACTCTGGATAACCTGGCCGATCGCACG
GTCTCTGCACCGGCGACGGATCCTTCGAATGTCTGCCCTATCAACTTTCGATGGTACGTT
ATGCGCCTACCATGGTCGTAACGGGTAACGGAGAATCAGGGTTCGATTCCGGAGAGGGAG
CTTGAGAAACGGCTACCACATCC
>HOIR5KG01AEPG4__(reversed) rank=0009250 x=50.0 y=1510.5 length=441
CAAAGATTAAGCCATGCATGTCCAAGTACAAGCTTTCAAAAGCGAAACTGCGGATGGCTC
ATTAAATCAGTTATGGTTCCTTGGAGCGCATCCCCTTACATGGATAACTGTGGTAATTCT
AGAGCTAATACATGCAATCAAGCGCCGACCTTACGGGAGGCGTGCTCTTATTAGGAACAA
[truncated: 5,552,050 more chars]
