# Supplementary material for: Evaluating Detection Limits of Next-Generation Sequencing for the Surveillance and Monitoring of International Marine Pests
Source: PLoS One. 2013 Sep 4;8(9):e73935. doi: 10.1371/journal.pone.0073935 (PMC3762713; doi:10.1371/journal.pone.0073935)
Supplement: DNA S4 — Pyrosequencing reads for treatments 7–12 (fasta format). (ZIP) [file pone.0073935.s008.zip]

Archive with 6 entries (6 files):
- Treatment_11.fasta.fasta
- Treatment_T7.fasta
- Treatment_T8.fasta
- Treatment_T9.fasta
- Treatment_T10.fasta
- Treatment_T12.fasta
