# Supplementary material for: Evaluating Detection Limits of Next-Generation Sequencing for the Surveillance and Monitoring of International Marine Pests
Source: PLoS One. 2013 Sep 4;8(9):e73935. doi: 10.1371/journal.pone.0073935 (PMC3762713; doi:10.1371/journal.pone.0073935)
Supplement: DNA S4 — Pyrosequencing reads for treatments 7–12 (fasta format). (ZIP) [file pone.0073935.s008.zip › Treatment_11.fasta.fasta]

>HXZRAMG01BFZDQ rank=0118819 x=474.0 y=3916.0 length=542
AAAACAAAGCCAGTAGTCATATGCTTGTCTCAAAGATTAAGCCATGCATGTCTAAGTACA
AGCCTCACTAAGGTGAAACCGCGAATGGCTCATTAAATCACACCTAATCTACTGGATAGT
AAAAAGTTACTTGGATAACTGCGGTAATTCTGGAGCTAATACATGCACAAAGCCGCGACT
CACGAAGCGGCGCTTTTATTAGATCAAAACCAAACGGCTTCGGCTGTACTCATGGTGACT
CTGAATAACTTTGGGCTGATCGCATAGCCTTGAGCTGGCGACATATCCTTCGAAGGTGTG
CCCCTATCCAACGTTCGTTTACGACGTTGGGTCGGACTAAGTAACGGACCCCGACCCCAA
CGTTAGGGTTTTTGGGTTTTACGGGGAAACCGGGGGGTAAAACGGGTACTACGGGTTACG
GGGTTACTTACCGGTTACCGGGAAGGGGAAGGGGACCGTTAAAAACCCGGTTAAAACCGG
TACCCTAACCCAACTACTTAACGGTAAAAGGGGAACGGACGACGACGGACGGACCGACCG

>HY4YN4W02D1M5E rank=0146192 x=1541.0 y=3296.5 length=507
AAAACAAAGCCAGTAGTCATATGCTTGTCTCAAAGATTAAGCCATGCATGTCTAAGTACA
CGCCTCAACACGGCGAGACTGCGAATGGCTCATTAAATCAGTTATGGTTCCTTAGATCGT
ACAATCCTACTTGGATAACTGTGGCAATTCTAGAGCTAATACATGCAAACACAGCTCCGA
CCCGCGAGGGGAAGAGCGCTTTTGTTAGCCCAAAACCAATCCGGGTTCGCCCGTCAAACG
GCGGCCCGGCCCAACGTGGTGACTCCGAACAACTTTGTGCCGATCGCAGGCCCTAGCGGC
GGCGACGCATCTTTCAAGTGTCTGCCCCTATCAACTTTTCGATGGGGTACGTGCTATGCC
TACCATGGGTGATAACGGGGTAACGGGGAATCAGGGGTTCGGGTCCGGGAGAGGGGAGCA
TGAGATAACGGGCTACCNCATCCCAAAAGGGAAAGCAAGCGAAGGCACGCACTCGTCTGA
GCGGGGCTGGGCAAAGGGCGCTANA
>HY4YN4W02DK7U4 rank=0248185 x=1354.0 y=2942.5 length=502
AAAACAAAGCCAGTAGTCATATGCTTGTCTCAAAGATTAAGCCATGCATGTCTAAGTACG
AGCCGCTAGTCGGCGAAACCGCGAATGGCTCAATAAATCAGTTATGGTTCCTTAGATCGT
ACCATCCTACTTGGATAACTGTGGTAATTCTAGAGCTAATACATGCACTCAAGCCCCGAC
TCTCGGTTTCGGCCGGGCAGGAGGGGTGCTTTTATTAGATCAAAACCAATCGGGGGGCTC
GCTCCCCGTCCTTTTTGGTGACTCTGAATAACTTTTCGCCGATCGCACGGCCTCGAGCCG
CGACGCATCTTTCAAATGTCTGCCTTATCAACTTTCGATGGTAGGTTATGCGCCTACCAT
GGGTTGCAACGGGGTAACGGGGGGAATCGGGGGGTTCGATTCCGGGAGAGGGGGAGCCTG
AGGAAACGGGCTACCACATCCAAAGGGAAAGGCAGCAAGGGCACGCACTCGGTCTGAGCG
GGCTGGGCAAAGGGCGCATA
>HY4YN4W02EOAFE rank=0176760 x=1799.0 y=3128.0 length=501
AAAACAAAGCCAGTAGTCATATGCTTGTCTCAAAGATTAAGCCATGCATGTCTAAGTACG
AGCCGCTAGTCGGCGAAACCGCGAATGGCTCAATAAATCAGTTATGGTTCCTTAGATCGT
ACCATCCTACTTGGATAACTGTGGTAATTCTAGAGCTAATACATGCACTCAAGCCCCGAC
TCTCGGTTTCGGCCGGGCAGGAGGGGTGCTTTTATTAGATCAAAACCAATCGGGGGCTCG
CTCCCCGTCCTTTTTGGTGACTCTGAATAACTTTTCGCCGATCGCACGGCCTCGAGCCGC
GACGCATCTTTCAAATGTCTGCCTTATCAACTTTCGATGGTAGGTTATGGCGCCTACCAT
GGGTTGCGAACGGGGGTAACGGGGGAATCGGGGGGTTCGATTCCGGGAGAGGGGAGCCTG
GAGAAACGGGCTACCACATCCAAAGGGAAAGGGCAGGCAGGGGCACGCACTCGTCTGAGC
GGGCTGGGCAAAGGGCGCA
>HY4YN4W02ELZY2 rank=0202057 x=1773.0 y=2764.0 length=501
AAAACAAAGCCAGTAGTCATATGCTTGTCTCAAAGATTAAGCCATGCATGTCTAAGTACG
AGCCGCTAGTCGGCGAAACCGCGAATGGCTCAATAAATCAGTTATGGTTCCTTAGATCGT
ACCATCCTACTTGGATAACTGTGGTAATTCTAGAGCTAATACATGCACTCAAGCCCCGAC
TCTCGGTTTCGGCCGGGCAGGAGGGGTGCTTTTATTAGATCAAAACCAATCGGGGGCTCG
CTCCCCGTCCTTTTTGGTGACTCTGAATAACTTTTCGCCGATCGCACGGCCTCGAGCCGC
GACGCATCTTTCAAATGTCTGCCTTATCAACTTTCGATGGTAGGTTATGGCGCCTACCAT
GGGTTGCAACGGGGGTAACGGGGGAATCGGGGGGTTCATTCCGGGAGTAGGGGAGCCTGG
AGAAACGGGCTACCACATCCAAAGGGAAAGCAGCAAGGGGCACGCACTCGCTGAGCGGGG
CTGGGGCAAAGGGCGCATA
>HY4YN4W02DUKLS rank=0098390 x=1461.0 y=1086.5 length=501
AAAACAAAGCCAGTAGTCATATGCTTGTCTCAAAGATTAAGCCATGCATGTCTAAGTACG
AGCCGCTAGTCGGCGAAACCGCGAATGGCTCAATAAATCAGTTATGGTTCCTTAGATCGT
ACCATCCTACTTGGATAACTGTGGTAATTCTAGAGCTAATACATGCACTCAAGCCCCGAC
TCTCGGTTTCGGCCGGGCAGGAGGGGTGCTTTTATTAGATCAAAACCAATCGGGGGGCTC
GCTCCCCGTCCTTTTTGGTGACTCTGAATAACTTTTCGCCGATCGCACGGCCTCGAGCCG
CGACGCATCTTTCAAATGTCTGCCTTATCAACTTTCGATGGTAGGTTATGCGCCTACCAT
GGGTTGCAACGGGGGTAACGGGGGGAATCGGGGGGTTCGATTCCGGGGAGAGGGGAGCCT
GGAGAAACGGGCTACCACATCCAAAGGGAAAGGCAGCAGGGGCACGCACTCGTCTGGAGC
GGGGCTGGGGCAAAGGGGC
>HY4YN4W02DCPMU rank=0109683 x=1257.0 y=3380.0 length=498
AAAACAAAGCCAGTAGTCATATGCTTGTCTCAAAGATTAAGCCATGCATGTCTAAGTACG
AGCCGCTAGTCGGCGAAACCGCGAATGGCTCAATAAATCAGTTATGGTTCCTTAGATCGT
ACCATCCTACTTGGATAACTGTGGTAATTCTAGAGCTAATACATGCACTCAAGCCCCGAC
TCTCGGTTTCGGCCGGGCAGGAGGGGTGCTTTTATTAGATCAAAACCAATCGGGGGCTCG
CTCCCCGTCCTTTTTGGTGACTCTGAATAACTTTTCGCCGATCGCACGGCCTCGAGCCGC
GACGCATCTTTCAAATGTCTGCCTTATCAACTTTCGATGGTAGGTTATGGCGCCTACCAT
GGGTTGGCAACGGGGTAACGGGGGAATCGGGGGTTCGATTCCGGGAGAGGGGAGCCTGGA
GGAAACGGGCTACCACATCCAAAGGGAAAGGCAGGCAGGGGCAACGCACTCGCTGAGCGG
GCTGGGCAAAGGCGCA
>HY4YN4W02DKPEB rank=0046160 x=1348.0 y=3585.0 length=498
AAAACAAAGCCAGTAGTCATATGCTTGTCTCAAAGATTAAGCCATGCATGTCTAAGTACG
AGCCGCTAGTCGGCGAAACCGCGAATGGCTCAATAAATCAGTTATGGTTCCTTAGATCGT
ACCATCCTACTTGGATAACTGTGGTAATTCTAGAGCTAATACATGCACTCAAGCCCCGAC
TCTCGGTTTCGGCCGGGCAGGAGGGGTGCTTTTATTAGATCAAAACCAATCGGGGGCTCG
CTCCCCGTCCTTTTTGGTGACTCTGAATAACTTTTCGCCGATCGCACGGCCTCGAGCCGC
GACGCATCTTTCAAATGTCTGCCTTATCAACTTTCGATGGTAGGTTATGCGCCTACCATG
GGTTGCAACGGGGTACGGGGGAATCGGGGGTTCGATTCCGGGAGAGGGGAGGCCTGGAGA
AACGGGCTACCACATCCAAAGGGAAAGGCAGCAAGGGCACGCTACTCGTCTGAGCGGGCT
GGGCAAAGGGCGCATA
>HY4YN4W02DS1FK rank=0082775 x=1443.5 y=3310.0 length=497
AAAACAAAGCCAGTAGTCATATGCTTGTCTCAAAGATTAAGCCATGCATGTCTAAGTCTA
ATTGGATCTGACTATTGAAACTGTGAACTGCTCAATAAATCGGTTATAACCTAAGTGATG
ATATCACACTACTTGGATACCTGTAGTAATTCTAGAGCTAATACATGCGTAATGTCCCAA
CCTTCGCAAGATGGGAGGGATGCAGTTATTAGATTTAAAGCCAACCCTCTTCTGAGGAAG
TCTTGGTGATTCAAAATAATCAAGTGGATTGTATGTTTCCATACTTGACAACACATCATT
TGGGTTTCCNCCCTATCAGCTTTGGATGGGGTAGGGGGTATTGGGCCTACCATGGGGCTT
TTAACGGGGGTGACGGGATGGGGTTAGGGGCTGGGACCCCGGGNGAGGGGAGCCTGGAGA
AACGGGCTACCAACATCCAAGGGAAAGGGCAAGCAGGGCACGCACTCGTCTGAGCGGGGC
TGGGCAAGGCGCATA
>HY4YN4W02DF1W9 rank=0239869 x=1295.5 y=3627.0 length=497
AAAACAAAGCCAGTAGTCATATGCTTGTCTCAAAGATTAAGCCATGCATGTCTAAGTACG
AGCCGCTAGTCGGCGAAACCGCGAATGGCTCAATAAATCAGTTATGGTTCCTTAGATCGT
ACCATCCTACTTGGATAACTGTGGTAATTCTAGAGCTAATACATGCACTCAAGCCCCGAC
TCTCGGTTTCGGCCGGGCAGGAGGGGTGCTTTTATTAGATCAAAACCAATCGGGGGCTCG
CTCCCCGTCCTTTTTGGTGACTCTGAATAACTTTTCGCCGATCGCACGGCCTCGAGCCGC
GACGCATCTTTCAAATGTCTGCCTTATCAACTTTCGATGGTAGGTTATGCGCCTACCATG
GGTTGCGAACGGGGGTAACGGGGGNGTCGGGGGGTTCGATTCCGGGGAGAGGGGAGGCCT
GGAGAAACGGGCTACCACATCCAAAGGGAAAGCAGCAAGGGCACGCACTCGTCNGAGCGG
GCTGGGCAAAGGGCG
>HY4YN4W02DOZ07 rank=0166967 x=1397.0 y=3289.0 length=494
AAAACAAAGCCAGTAGTCATATGCTTGTCTCAAAGATTAAGCCATGCATGTCTAAGTACG
AGCCGCTAGTCGGCGAAACCGCGAATGGCTCAATAAATCAGTTATGGTTCCTTAGATCGT
ACCATCCTACTTGGATAACTGTGGTAATTCTAGAGCTAATACATGCACTCAAGCCCCGAC
TCTCGGTTTCGGCCGGGCAGGAGGGGTGCTTTTATTAGATCAAAACCATCGGGGGCTCGC
TCCCCGTCTTTTGGTGACTCTGAATAACTTTTCGCCGATCGCACGGCCTCGAGCCGCGAC
GCATCTTTCAAATGTCTGCCTTATCAACTTTCGATGGTAGGTTATGGCGCCTACCATGGG
TTGCGAACGGGGTAACGGGGGAATCGGGGGTTCGGATTCCGGGAGAGGGGAGCCTGAGGA
AACGGGCTACCACATCCAAAGGGAAAGGCAGCAGGGCACGCACTCGTCTGAGCGGGCTGG
GCAAAGGGCGCA
>HY4YN4W02EBWG4 rank=0145732 x=1658.0 y=2710.5 length=494
AAAACAAAGCCAGTAGTCATATGCTTGTCTCAAAGATTAAGCCATGCATGTCTAAGTACA
AGCCTAACTAAGGTGAAACCGCGAATGGCTCATTAAATCACACCTAATCTACTGGAATGT
TAGCAGTTACTTGGATAACTGAGGTAATTCTTGAGCTAATACATGCGAAAAATCTCGACT
CACGGAGAGATGCTTTTATTAGATCAAAACCAAACAGACTCGTCTGTATATTTGGTGACT
CGGAATAACTTTGGGCTGATCGCATTGCCTTGTGCAGCGACATTTCCTTCGAAGGTNTGC
CCTATCAACTGTCGACTGTGGTATAGACGACCACAGTGGGTTTTGACGGGGGTAACGGGG
GGAATCGAGGGGGTTCGGAGTTCCGGGGAGAGGGGGAGACCCGTTAAAAAACGGGGCCTT
AACCGACATTACCCGAAAGGGGAAGGGCAAAGGCCAAAGGGGCAACGGCAACTCGTCTGG
AGCGGGGCTGGG
>HXZRAMG01BN7BR rank=0158877 x=568.0 y=2437.0 length=493
AAAACAAAGCCAGTAGTCATATGCTTGTCTCAAAGATTAAGCCATGCATGTCTAAGTACA
AGCCTAACTAAGGTGAAACCGCGAATGGCTCATTAAATCACACCTAATCTACTGGAATGT
TAGCAGTTACTTGGATAACTGAGGTAATTCTTGAGCTAATACATGCGAAAAATCTCGACT
CAGGGACCCCCCCCCCCCCCCCCCCCCCCCCCCCCCCGAGATGTCTTTTATTAGATCAAA
AACCAAACAGACTCGTCTGTATATTTGGTGACTCGGAATAACTTTGGGCTGATCGCATTG
CCTTGTGCAGGCGACATTTCCTTCGAAGGTGTGCCCTATCAACTGTCGACTGTGGTATAG
ACGACCACAGTGGTTTTGACGGGTAACGGGGAATCAGGGTTCGATTCCGGAGAGGGAGCC
TTAAAAACGGCTACCACATCCAAGGAAGGCAGCAGGCACGCACTCGTCTGAGCGGGCTGG
CAAGGCGCATA
>HY4YN4W02DEA9Q rank=0079939 x=1276.0 y=252.0 length=492
AAAACAAAGCCAGTAGTCATATGCTTGTCTCAAAGATTAAGCCATGCATGTCTAAGTACG
AGCCGCTAGTCGGCGAAACCGCGAATGGCTCAATAAATCAGTTATGGTTCCTTAGATCGT
ACCATCCTACTTGGATAACTGTGGTAATTCTAGAGCTAATACATGCACTCAAGCCCCGAC
TCTCGGTTTCGGCCGGGCAGGAGGGGTGCTTTTATTAGATCAAAACCAATCGGGGGCTCG
CTCCCCGTCCTTTTTGGTGGCTCTGAATAACTTTTCGCCGATCGCACGGCCTCGAGCCGC
GACGCATCTTTCAAATGTCTGCCTTATCAACTTTCGATGGTAGGTTATGCGCCTACCATG
GGTTGCAACGGGGTAACGGGGGAATCGGGGGGTTCGATTCCGGGAGAGGGGGAGGCCTGA
GAAACGGGCTACCACATCCAAAGGGAAAGGGCAGCAGGGGCACGCACTCGTCTGAGCGGG
GCTGGGCAAA
>HXXTI5Q01CERUP rank=0155005 x=871.0 y=1007.0 length=491
AAAACAAAGCCAGTAGTCATATGCTTGTCTCAAAGATTAAGCCATGCATGTCTAAGTACA
AGCCTAACTAAGGTGAAACCGCGAATGGCTCATTAAATCACACCTAATCTACTGGAATGT
TAGCAGTTACTTGGATAACTGAGGTAATTCTTGAGCTAATACATGCGAAAAATCTCGACT
CACGGAGAGATGCTTTTATTAGATCAAAACCAAACAGACTCGTCTGTATATTTGGTGACT
CGGAATAACTTTGGGCTGATCGCATTGCCTTGTGCAGGCGACATTTCCTTCGAAGGTGTG
CCCTATCAACTGTCGACTGTGGTATAGACGACCACAGTGGTTTTGACGGGGGTAACGGGG
GGGAATCGAGGGGTTTCGAATTCCCGGGAGAGGGGAGACCCGTTTAAAAAACGGGCTTAA
CCCGAACATCCCAAAGGAAGGGCAAGGCAGGGCACGCACTCGTCTGAGCGGGGCTGGGCA
AGGGGCGCA
>HY4YN4W02C156Z rank=0087832 x=1137.0 y=3145.0 length=490
AAAACAAAGCCAGTAGTCATATGCTTGTCTCAAAGATTAAGCCATGCATGTCTAAGTACA
AGCCTAACTAAGGTGAAACCGCGAATGGCTCATTAAATCACACCTAATCTACTGGAATGT
TAGCAGTTACTTGGATAACTGAGGTAATTCTTGAGCTAATACATGCGAAAAATCTCGACT
CACGGAGAGATGCTTTTATTAGATCAAAACCAAACAGACTCGTCTGTATATTTGGTGACT
CGGAATAACTTTGGGCTGATCGCATTGCCTTGTGCAGCGACATTTCCTTCGAAGGTNTGC
CCTATCAACTGTCGACTGTGGTATAGACGACCACAGTGGGTTTGACGGGGGTAACGGGGG
GAATCAGGGGGTTCGATTCCGGGAGAGGGGGAGACCGTTAAAAAACGGGCCTAACCGACA
TACCCAAAGGGAAGGGCAAGGCAAGGGCAACGCACTCGTCTGGAGCGGGGCTGGGCAAAG
GGCGCAAT
>HY4YN4W02D997A rank=0163920 x=1640.0 y=916.0 length=490
AAAACAAAGCCAGTAGTCATATGCTTGTCTCAAAGATTAAGCCATGCATGTCTAAGTACA
AGCCTAACTAAGGTGAAACCGCGAATGGCTCATTAAATCACACCTAATCTACTGGAATGT
TAGCAGTTACTTGGATAACTGAGGTAATTCTTGAGCTAATACATGCGAAAAATCTCGACT
CACGGAGAGATGCTTTTATTAGATCAAAACCAAACAGACTCGTCTGTATATTTGGTGACT
CGGAATAACTTTGGGCTGATCGCATTGCCTTGTGCAGCGACATTTCCTTCGAAGGTNTGC
CCTATCAACTGTCGACTGTGGTATAGGACGACCACAGTGGGGTTTTGACGGGGGTAACGG
GGGGAATCGAGGGGGTTTCGGAGTTCCGGGGAGGAGGGGGACGACCTTAAAAACGGGCTA
ACCACATCCCAAGGGAAGGCAAGGCAAGGGCAACGGCACTCGTCTGAGGCGGGGCTGGGC
CAAAGGGC
>HXXTI5Q01BIUEL rank=0225225 x=507.0 y=2267.5 length=490
AAAACAAAGCCAGTAGTCATATGCTTGTCTCAAAGATTAAGCCATGCATGTCTAAGTACA
AGCCTAACTAAGGTGAAACCGCGAATGGCTCATTAAATCACACCTAATCTACTGGAATGT
TAGCAGTTACTTGGATAACTGAGGTAATTCTTGAGCTAATACATGCGAAAAAATCTCGAC
TCACGGAGAGATGCTTTTATTAGATCAAAACCAAACAGACTCGTCTGTATATTTGGTGAC
TCGGAATAACTTTGGGCTGATCGCATTGCCTTGTGCAGGCGACATTTCCTTCGAAGGTNT
GCCCTATCAACTGTCGACTGTGGTATAGACGACCACAGTGGTTTTGACGGGGGGTAACGG
GGGGAATCGAGGGGTTCGATTCCGGGAGAGGGGAGACCCGTTTAAAAAACGGGCTTAACC
CACATACCCGAAAGGAACGGGCAAGGCCAAGGGCACGGCACTCGGTCTGAGCGGGGCTGG
CAAGGGGC
>HY4YN4W02DXZ10 rank=0077239 x=1500.0 y=1334.0 length=489
AAAACAAAGCCAGTAGTCATATGCTTGTCTCAAAGATTAAGCCATGCATGTCTAAGTACG
AGCCGCTAGTCGGCGAAACCGCGAATGGCTCAATAAATCAGTTATGGTTCCTTAGATCGT
ACCATCCTACTTGGATAACTGTGGTAATTCTAGAGCTAATACATGCACTCAAGCCCCGAC
TCTCGGTTTCGGCCGGGCAGGAGGGGTGCTTTTATTAGATCAAAACCAAGTCGGGGGCTC
GCTCCCCGTCCTTTTTGGTGACTCTGAATAACTTTTCGCCGATCGCACGGCCTCGAGCCG
CGACGCATCTTTCAAATGTCTGCCTTATCAACTTTCGATGGTAGGTTATGCGCCTACCAT
GGGTTGCGAAACGGGGGTAACGGGGGAATCGGGGGGTTCGATTCCGGGAGAGGGGAGCCT
GAGAAACGGGCTACCACATCCAAAGGGAAAGGCAGCCAGGGGCACGCACTCGTCTGAGCG
GGCTGGC
>HY4YN4W02EGEYC rank=0137285 x=1710.0 y=290.0 length=489
AAAACAAAGCCAGTAGTCATATGCTTGTCTCAAAGATTAAGCCATGCATGTCTAAGTACG
AGCCGCTAGTCGGCGAAACCGCGAATGGCTCAATAAATCAGTTATGGTTCCTTAGATCGT
ACCATCCTACTTGGATAACTGTGGTAATTCTAGAGCTAATACATGCACTCAAGCCCCGAC
TCTCGGTTTCGGCCGGGCAGGAGGGGTGCTTTTATTAGATCAAAACCAATCGGGGGCTCG
CTCCCCGTCCTTTTGGTGACTCTGAATAACTTTTCGCCGATCGCACGGCCTCGAGCCGCG
ACGCATCTTTCAAATGTCTGCCTTATCAACTTTCGATGGTAGGTTATGGCGCCTACCATG
GGTTGCGAACGGGGGTAACGGGGGGAATCGGGGGGGTTCGATTCCGGGGAGAGGGGGAGC
CGTGAGGAAACGGGCTACCACATCCAAAGGGAAAGGCAGCAGGGCACGCACTCGTCTGAG
CGGGGCT
>HY4YN4W02ER94O rank=0068349 x=1845.5 y=950.0 length=489
AAAACAAAGCCAGTAGTCATATGCTTGTCTCAAAGATTAAGCCATGCATGTCTAAGTACA
CGCCTTTACACGGCAAAACTGCGAATGGCTCATTAAATCAGTTATGGTTCCTTAGATCGT
ACAATCCTACTTGGATAACTGTGGCAATTCTAGAGCTAATACATGCAACACAGCTCCGAC
CTTGCGGGAAGAGCGCTTTTGTTAGCCCAAAACCAATCCGGTCCTCGTGGCCGGTCCTAT
ATGGTGACTCTGAACAACTTTGTGCCGATCGTATGCCCCTAGCGCGACGACGTATCTTTC
AAATGTCTGCCCTATCAACTGTCGATGGTACGTGCTATGCCTACCATGGGTGATAACGGG
GTAACGGGGGGAATCAGGGGTTCGATTCCGGGAGAGGGGAGCATGAGATACGGGCTACCA
CATCCAAAAGGGAAAAGGGCAGCAGGGCACGCACTCGTCTGAGCGGGGCTGGGGCAAAGG
GCGCATA
>HXXTI5Q01BETJT rank=0217250 x=461.5 y=2951.5 length=489
AAAACAAAGCCAGTAGTCATATGCTTGTCTCAAAGATTAAGCCATGCATGTCTAAGTACG
AGCCGCTAGTCGGCGAAACCGCGAATGGCTCAATAAATCAGTTATGGTTCCTTAGATCGT
ACCATCCTACTTGGATAACTGTGGTAATTCTAGAGCTAATACATGCACTCAAGCCCCGAC
TCTCGGTTTCGGCCGGGCAGGAGGGGTGCTTTTATTAGATCAAAACCAATCGGGGGGCTC
GCTCCCCGTCCTTTTTGGTGACTCTGAATAACTTTTCGCCGATCGCACGGCCTCGAGCCG
GCGACGCATCTTTCAAATGTCTGCCTTATCAACTTTCGATGGTAGGTTATGCGCCTACCA
TGGTTGCAACGGGTAACGGGGAATCGGGGGTTCGATTCCGGAGAGGGAGCCTGAGAAACG
GCTACCACATCCAAGGGAAGGCAGCAGGGCACGCACTCGTCTGAGCGGGGCTGGGCAAGG
GCGCATA
>HY4YN4W02EHFX5 rank=0170314 x=1721.5 y=3179.5 length=488
AAAACAAAGCCAGTAGTCATATGCTTGTCTCAAAGATTAAGCCATGCATGTCTAAGTACG
AGCCGCTAGTCGGCGAAACCGCGAATGGCTCAATAAATCAGTTATGGTTCCTTAGATCGT
ACCATCCTACTTGGATAACTGTGGTAATTCTAGAGCTAATACATGCACTCAAGCCCCGAC
TCTCGGTTTCGGCCGGGCAGGAGGGGTGCTTTTATTAGATCAAAACCAATCGGGGGGCTC
GCTCCCCGTCCTTTTTGGTGACTCTGAATAACTTTTCGCCGATCGCACGGCCTCGAGCCG
CGACGCATCTTTCAAATGTCTGCCTTATCAACTTTCGATGGTAGGTTATGCGCCTACCAT
GGGTTGCAACGGGGGTAACGGGGGAATCGGGGGGTTCGATTCCGGGAGAGGGGAGCCTGG
AGAAACGGGCTACCACATCCAAAGGGAAAGGCAGCAAGGGCACGCACTCGTCTGAGCGGG
CTGGGC
>HY4YN4W02D9Z5F rank=0191157 x=1637.0 y=177.0 length=487
AAAACAAAGCCAGTAGTCATATGCTTGTCTCAAAGATTAAGCCATGCATGTCTAAGTACG
AGCCGCTAGTCGGCGAAACCGCGAATGGCTCAATAAATCAGTTATGGTTCCTTAGATCGT
ACCATCCTACTTGGATAACTGTGGTAATTCTAGAGCTAATACATGCACTCAAGCCCCGAC
TCTCGGTTTCGGCCGGGCAGGAGGGGTGCTTTTATTAGATCAAAACCAATCGGGGGCTCG
CTCCCCGTCCTTTTTGGTGACTCTGAATAACTTTTCGCCGATCGCACGGCCTCGAGCCGC
GACGCATCTTTCAAATGTCTGCCTTATCAACTTTCGATGGTAGGTTATGCGCCTACCATG
GGTTGCAACGGGGTAACGGGGGAATCGGGGGGTTCGGATTCCGGGAGAGGGGAGGCCTGA
GAAACGGGCTACCACATCCAAAGGGAAAGGGCAGCAGGGCACGCACTCGTCTGAGCGGGC
TGGGC
>HY4YN4W02C7BPL rank=0134816 x=1196.0 y=1911.0 length=487
AAAACAAAGCCAGTAGTCATATGCTTGTCTCAAAGATTAAGCCATGCATGTCTAAGTACA
AGCCTAACTAAGGTGAAACCGCGAATGGCTCATTAAATCACACCTAATCTACTGGAATGT
TAGCAGTTACTTGGATAACTGAGGTAATTCTTGAGCTAATACATGCGAAAAATCTCGACT
CACGGAGAGATGCTTTTATTAGATCAAAACCAAACAGACTCGTCTGTATATTTGGTGACT
CGGAATAACTTTGGGCTGATCGCATTGCCTTGTGCAGCGACATTTCCTTCGAAGGTNTGC
CCTATCAACTGTCGACTGTGGTATAGACGACCACAGTGGGTTTTGACGGGGTTAACGGGG
GGAATCGAGGGGTTCGGAGTTCCGGGGAGAGGGGGAGACCGTTAAAAACGGGCTAACCGA
CATCCCAAGGGAAGGGCAAGGCAAGGGCACGGCACTCGTCTGGAGCGGGGCTGGGCAAAG
GGCGC
>HY4YN4W02DZMXQ rank=0205426 x=1518.0 y=3916.0 length=487
AAAACAAAGCCAGTAGTCATATGCTTGTCTCAAAGATTAAGCCATGCATGTCTAAGTACG
AGCCGCTAGTCGGCGAAACCGCGAATGGCTCAATAAATCAGTTATGGTTCCTTAGATCGT
ACCATCCTACTTGGATAACTGTGGTAATTCTAGAGCTAATACATGCACTCAAGCCCCGAC
TCTCGGTTTCGGCCGGGCAGGAGGGGTGCTTTTATTAGATCAAAACCAATCGGGGGGCTC
GCTCCCCGTCCTTTTTGGTGACTCTGAATAACTTTTCGCCGATCGCACGGCCTCGAGCCG
CGACGCATCTTTCAAATGTCTGCCTTATCAACTTTCGATGGTAGGTTATGCGCCTACCAT
GGGTTGCAACGGGGTAACGGGGGAATCGGGGGGTTCGATTCCGGGAGAGGGGAGGCCTGG
AGAAACGGGCTACCACATCCAAAGGGAAAGGCAGCCAGGGCACGCACTCGTCTGAGCGGG
CTGGG
>HY4YN4W02EVMCK rank=0137777 x=1883.0 y=1106.5 length=487
AAAACAAAGCCAGTAGTCATATGCTTGTCTCAAAGATTAAGCCATGCACGTCTAAGTACA
AGCCTCATTAAGGTGAAACCGCGAATGGCTCATTAAATCACACCTAATATACTGGATAGT
GTCAGTTACTTGGATAACTGCGGTAATTCTGGAGCTAATACATGCGTCAAAGCCCCGAAC
TTTTTGTGAGGGGCGCTTTTATTAGATGAAAACCAACGACTTCGGTCGTCCCTTTGGTGA
TTCTGAATAACTTTCGGCTGATCGTACGGCCAAGCGCCGACGACGTATCTTTCTAAGGTN
TGCCCTATCAACTTTCGACTGTGGCATAGACGCCCCANAGTGGTTTTGACGGGGTAACGG
GGGGGAATCAGGGGTTCGATTCCGGGGAGAGGGGAGCCTGGGAGGAAACGGGCTACCACT
TCTAAGGGAAGGGCAGCAGGGCACGGCAACTCGTCTGAGCGGGGGCTGGGGCAAAGGGGC
GCATA
>HXXTI5Q01B684E rank=0105477 x=785.0 y=2396.0 length=487
AAAACAAAGCCAGTAGTCATATGCTTGTCTCAAAGATTAAGCCATGCATGTCTAAGTACG
AGCCGCTAGTCGGCGAAACCGCGAATGGCTCAATAAATCAGTTATGGTTCCTTAGATCGT
ACCATCCTACTTGGATAACTGTGGTAATTCTAGAGCTAATACATGCACTCAAGCCCCGAC
TCTCGGTTTCGGCCGGGCAGGAGGGGTGCTTTTATTAGATCAAAACCATCGGGGGGCTCG
CTCCCCGTCCTTTTTGGTGACTCTGAATAACTTTTCGCCGATCGCACGGCCTCGAGCCGG
CGACGCATCTTTCAAATGTCTGCCTTATCAACTTTCGATGGTAGGTTATGCGCCTACCAT
GGTTGCAACGGGTAACGGGGAATCGGGGGTTCGATTCCGGAGAGGGAGCCTGAGAAACGG
CTACCACATCCAAGGAAGGCAGCAGGGCACGCACTCGTCTGAGCGGGGCTGGGCAAGGGC
GCATA
>HXXTI5Q01B2135 rank=0143173 x=737.0 y=3299.0 length=487
AAAACAAAGCCAGTAGTCATATGCTTGTCTCAAAGATTAAGCCATGCATGTCTAAGTACG
AGCCGCTAGTCGGCGAAACCGCGAATGGCTCAATAAATCAGTTATGGTTCCTTAGATCGT
ACCATCCTACTTGGATAACTGTGGTAATTCTAGAGCTAATACATGCACTCAAGCCCCGAC
TCTCGGTTTCGGCCGGGCAGGAGGGGTGCTTTTATTAGATCAAAACCATCGGGGGGCTCG
CTCCCCGTCCTTTTTGGNGACTCTGAATAACTTTTCGCCGATCGCACGGCCTCGAGCCGG
CGACGCATCTTTCAAATGTCTGCCTTATCAACTTTCGATGGTAGGTTATGCGCCTACCAT
GGTTGCAACGGGGGTAACGGGGAATCGGGGGTTCGATTCCGGAGAGGGAGCCTGAGAAAC
GGCTACCACATCCAAGGAAGGCAGCAGGCACGCACTCGTCTGAGCGGGGCTGGGCAAGGC
GCATA
>HXXTI5Q01BY3W5 rank=0112919 x=692.5 y=3335.0 length=487
AAAACAAAGCCAGTAGTCATATGCTTGTCTCAAAGATTAAGCCATGCATGTCTAAGTACG
AGCCGCTAGTCGGCGAAACCGCGAATGGCTCAATAAATCAGTTATGGTTCCTTAGATCGT
ACCATCCTACTTGGATAACTGTGGTAATTCTAGAGCTAATACATGCACTCAAGCCCCGAC
TCTCGGTTTCGGCCGGGCAGGAGGGGTGCTTTTATAGATCAAAACCATCGGGGGGCTCGC
TCCCCGTCCTTTTTGGTGACTCTGAATAACTTTTCGCCGATCGCACGGCCTCGAGCCGGC
GACGCATCTTTCAAATGTCTGCCTTATCAACTTTCGATGGTAGGTTATGCGCCTACCATG
GTTGCAACGGGGTAACGGGGAATCGGGGGTTCGATTCCGGAGAGGGAGCCTGAGAAACGG
CTACCACATCCAAGGAACGCAGCAGGGCACGCACTCGTCTGAGCGGGGCTGGGCAAGGGC
GCATA
>HXXTI5Q01CB834 rank=0124234 x=842.0 y=2194.5 length=487
AAAACAAAGCCAGTAGTCATATGCTTGTCTCAAAGATTAAGCCATGCATGTCTAAGTACG
AGCCGCTAGTCGGCGAAACCGCGAATGGCTCAATAAATCAGTTATGGTTCCTTAGATCGT
ACCATCCTACTTGGATAACTGTGGTAATTCTAGAGCTAATACATGCACTCAAGCCCCGAC
TCTCGGTTTCGGCCGGGCAGGAGGGGTGCTTTTATTAGATCAAAACCAATCGGGGGGCTC
GCTCCCCGTCCTTTTTGGTGACTCTGAATAACTTTTCGCCGATCGCACGGCCTCGAGCCG
GCGACGCATCTTTCAAATGTCTGCCTTATCAACTTTCGATGGTAGGTTATGCGCCTACCA
TGGTTGCAACGGGTAACGGGGAATCGGGGGTTCGATTCCGGAGAGGGAGCCTGAGAAACG
GCTACCACATCCAAGGAAGGCAGCAGGCACGGCACTCGTCTGAGCGGGGCTGGGCAAGGC
GCATA
>HY4YN4W02ED0HS rank=0138116 x=1682.0 y=2926.5 length=486
AAAACAAAGCCAGTAGTCATATGCTTGTCTCAAAGATTAAGCCATGCATGTCTAAGTATA
ACTCTTTTACTTTGAAAACTGCGAACGGCTCATTATATCAGTTATAGTTTATTTGATAGT
CCCTTACTACTTGGATACCCGTAGTAATTCTAGAGCTAATACATGCATCAATACCCAACT
GTTCGCGGAAGGGTAGTATTTATTAGGTATAGACCAACCCTCTTCGGAGGTGCTTTGGTG
ATTCATAATAACTTTTCGAATCGCATGGCTCCATGCCGGCGATGGATCATTCAAGTTTCT
GCCCTATCAGCTTTGGATGGTAGTGTATTGGACTACCATGGGGCTTTAACGGGGGGTAAC
GAATTGTTAGGGGCAAGGATTTCGGGAGGAGGGGAGCCTGGAGAGGACGGGCTACCGACA
TCCAAGGGAAGGGCAAGCAGGGCAACGGCAACTCGTCTGAGCGGGGCTGGGCAAAGGGCG
CAAT
>HY4YN4W02D9C29 rank=0159853 x=1629.0 y=3059.5 length=486
AAAACAAAGCCAGTAGTCATATGCTTGTCTCAAAGATTAAGCCATGCATGTCTAAGTACA
AACTTTTACACAGTGAAACTGCGAATGGCTCATTAAATCAGTTATGGTTCCTTAGATCGT
ACAAGTTACTTGGATAACTGTGGTAATTCTAGAGCTAATACATGCGACAAAGCTCCGACC
TTCGTGGGAAGAGCGCTTTTATTAGATCAAAACCAATCGGTTCTTTCGGGGGCCTCCTAT
TGGTGACTCTGGATAACTTTGGGCTGATCGCACGGCCTTGAGCCGGCGACGTATCTTTCA
AATGTCTGCCCTATCAACTTTCGATTGTACGTGATATGCCTACCATGGGGTTGTAACGGG
GTAACGGGGGAATCGAGGGGGTTTCGATTCCGGGGAGGAGGGGAGCATGGAGGAAAACGG
GCTAACCACATCCCAGGGGAAGGCAGCAGGGCAACGCACTCGTCTGGAGCGGGGGCTGGG
CAAA
>HY4YN4W02DSU90 rank=0028040 x=1441.5 y=3526.0 length=486
AAAACAAAGCCAGTAGTCATATGCTTGTCTCAAAGATTAAGCCATGCATGTCTAAGTATA
ACTCTTTTACTTTGAAAACTGCGAACGGCTCATTATATCAGTTATAGTTTATTTGATAGT
CCCTTACTACTTGGATACCCGTAGTAATTCTAGAGCTAATACATGCATCAATACCCAACT
GTTCGCGGAAGGGTAGTATTTATTAGGTATAGACCAACCCTCTTCGGAGGTGCTTTGGTG
ATTCATAATAACTTTTCGAATCGCATGGCTCCATGCCGGCGATGGATCATTCAAGTTTCT
GCCCTATCAGCTTTGGATGGTAGTGTATTGGACTACCATGGGGCTTTAACGGGGGGTAAC
TAATTGGTTAGGGGGCAAAGGATTTCGGGAGGAGGGGAGCCTGAGAGGACGGGCTACCAC
ATCCAAGGGAAGGGCAAGCAAGGGGCAACGGCACTCGTCTGAGGCGGGGCTGGGCAAAGG
GCGC
>HY4YN4W02DJR1E rank=0105102 x=1338.0 y=1312.0 length=486
AAAACAAAGCCAGTAGTCATATGCTTGTCTCAAAGATTAAGCCATGCATGTCTCAGTGTA
AGCCTCAACATGGCAAGACTGTGAATGGCTCATTAAAACAGTTGTAGCTTATTTGGCTGT
CTTTTACATGGATAACCGTGGTAATTCTAGAACTAATACATGTGCAACTACCCAACTTTT
CGGACGGGTTGTGTTTATTTGTAACAGAACCAATCCAGGTCAACCTGGTTTAGTGATGAT
TCACAATAACTGGATGAATTGCGTGGCACCAGCTGGTGATGAATCATTCAAGCTTCTGAC
CTATCAGCTTCCGACGGTAGGGTATTGGGCCTACCCTGGGCAATGACGGGGTAACGGGAG
AATTAGGGGGTTTGATACCGGGGAGAGGGGGAGCCTGGAGAAACGGGCTACCGACATCTA
AGGGAAAGGGCAAGGCAAGGGGCAACGGCACTCGTCTGAGCGGGGCTGGGGCAAAGGGCG
CATA
>HY4YN4W02D5L53 rank=0144441 x=1587.0 y=233.0 length=486
AAAACAAAGCCAGTAGTCATATGCTTGTCTCAAAGATTAAGCCATGCATGTCTAAGTATA
ACTCTTTTACTTTGAAAACTGCGAACGGCTCATTATATCAGTTATAGTTTCTTTGATAGT
CCCTTACTACTTGGATACCCGTAGTAATTCTAGAGCTAATACATGCATCAATACCCAACT
GTTCGCGGAAGGGTAGTATTTATTAGGTATAGACCAACCCTCTTCGGAGGTGCTTTGGTG
ATTCATAATAACTTTTCGAATCGCATGGCTCCATGCCGGCGATGGATCATTCAAGTTTCT
GCCCTATCAGCTTTGGATGGTAGTGTATTGGGACTACCATGGGGCTTTAACGGGGGTAGC
GGAATTGGTTAGGGGGCAAGGATTTTCGGGAGGTAGGGGGAGCCTGAGGGAGACGGGCTA
CCGACATCCAAGGGAAGGGCAGCAGGGCACGGCACTCGTCTGAGCGGGGGCTGGGCAAAG
GGCG
>HY4YN4W02DPFD3 rank=0165459 x=1402.5 y=2713.5 length=486
AAAACAAAGCCAGTAGTCATATGCTTGTCTCAAAGATTAAGCCATGCATGTCTAAGTACA
AGCCTAACTAAGGTGAAACCGCGAATGGCTCATTAAATCACACCTAATCTACTGGAATGT
TAGCAGTTACTTGGATAACTGAGGTAATTCTTGAGCTAATACATGCGAAAAATCTCGACT
CACGGAGAGATGCTTTTATTAGATCAAAACCAAACAGACTCGTCTGTATATTTGGTGACT
CGGAATAACTTTGGGCTGATCGCATTGCCTTGTGCAGCGACATTTCCTTCGAAGGTNTGC
CCTATCAACTGTCGACTGTGGTATAGACGACCACAGTGGGTTTTGACGGGGGTAACGGGG
GGAATCGAGGGGGTTCGGATTCCGGGGAGAGGGGGAGACCTTAAAAACGGGGCTTAACCG
ACATCCCAAGGGAAGGGCAAGGCAAGGGCACGGCACTCGTCTGAGCGGGGCTGGGCAAAG
GGCG
>HY4YN4W02DPSV4 rank=0145856 x=1406.0 y=3826.0 length=486
AAAACAAAGCCAGTAGTCATATGCTTGTCTCAAAGATTAAGCCATGCATGTCTAAGTACA
AGCCTAACTAAGGTGAAACCGCGAATGGCTCATTAAATCACACCTAATCTACTGGAATGT
TAGCAGTTACTTGGATAACTGAGGTAATTCTTGAGCTAATACATGCGAAAAATCTCGACT
CACGGAGAGATGCTTTTATTAGATCAAAACCAAACAGACTCGTCTGTATATTTGGTGACT
CGGAATAACTTTGGGCTGATCGCATTGCCTTGTGCAGCGACATTTCCTTCGAAGGTNTGC
CCTATCAACTGTCGACTGTGGTATAGACGACCACAGTGGGTTTGGACGGGGGTAACGGGG
GGAATCGAGGGGTTCGGAGTTCCGGGGAGAGGGGGACGACCGTTAAAAAACGGGCCTTAA
CCACATCCCAAAGGGAAGGGCAAGCAGGGCACGCACTCGTCTGGAGCGGGGCTGGGCAAA
GGGC
>HXXTI5Q01BUDKP rank=0138201 x=638.5 y=3751.0 length=486
AAAACAAAGCCAGTAGTCATATGCTTGTCTCAAAGATTAAGCCATGCATGTCTAAGTACG
AGCCGCTAGTCGGCGAAACCGCGAATGGCTCAATAAATCAGTTATGGTTCCTTAGATCGT
ACCATCCTACTTGGATAACTGTGGTAATTCTAGAGCTAATACATGCACTCAAGCCCCGAC
TCTCGGTTTCGGCCGGGCAGGAGGGGTGCTTTTATTAGATACAAAACCAAGTCGGGGGGC
TCGCTCCCCGTCCTTTTTGGTGACTCTGAATAACTTTTCGCCGATCGCACGGCCTCGAGC
CGGCGACGCATCTTTCAAATGTCTGCCTTATCAACTTTCGATGGTAGGTTATGCGCCTAC
CATGGTTGCAACGGGTAACGGGGAATCGGGGGTTCGATTCCGGAGAGGGAGCCTGAGAAA
CGGCTACCACATCCAAGGAAGCAGCAGGCACGCCACTCGTCTGAGCGGGGCTGGGCAAGG
CGCA
>HY4YN4W02D0F8N rank=0216526 x=1528.5 y=933.0 length=485
AAAACAAAGCCAGTAGTCATATGCTTGTCTCAAAGATTAAGCCATGCATGTCTAAGTACG
AGCCGCTAGTCGGCGAAACCGCGAATGGCTCAATAAATCAGTTATGGTTCCTTAGATCGT
ACCATCCTACTTGGATAACTGTGGTAATTCTAGAGCTAATACATGCACTCAAGCCCCGAC
TCTCGGTTTCGGCCGGGCAGGAGGGGTGCTTTTATTAGATCAAAACCATCGGGGGCTCGC
TCCCCGTCCTTTTGGTGACTCTGAATACTTTTCGCCGATCGCACGGCCTCGAGCCGCGAC
GCATCTTTCAAATGTCTGCCTTATCAACTTTCGATGGTAGGTTATGGCGCCTACCATGGG
TTGCAAACGGGGGTAACGGGGGAATCGGGGGGGTTCGATTCCGGGGAGAGGGGGAGCCTG
GAGGAAACGCTACCACATCCAAAGGGAAGCAGCAAGGGCACGCACTCGTCNGAGCGGGCT
GGG
>HY4YN4W02DH7FZ rank=0099431 x=1320.5 y=1693.0 length=485
AAAACAAAGCCAGTAGTCATATGCTTGTCTCAAAGATTAAGCCATGCATGTCTAAGTACG
AGCCGCTAGTCGGCGAAACCGCGAATGGCTCAATAAAATCAGTTATGGTTCCTTAGATCG
TACCATCCTACTTGGATAACTGTGGTAATTCTAGAGCTAATACATGCACTCAAGCCCCGA
CTCTCGGTTTCGGCCGGGCAGGAGGGGTGCTTTTATTAGATCAAAACCAATCGGGGGGCT
CGCTCCCCGTCCTTTTTGGTGACTCTGAATAACTTTTCGCCGATCGCACGGCCTCGAGCC
GCGACGCATCTTTCAAATGTCTGCCTTATCAACTTTCGATGGTAGGTTATGCGCCTACCA
TGGGTTGGCAACGGGGGTAACGGGGGAATCGGGGGGTTCGATTCCGGGAGAGGGGAGCCT
GGAGAAACGGGGCTACCACATCCAAAGGGAAAGGGCAGGCAAGGGGCACGCACTCGTCTG
AGC
>HY4YN4W02EGR4I rank=0108300 x=1714.0 y=976.5 length=485
AAAACAAAGCCAGTAGTCATATGCTTGTCTCAAAGATTAAGCCATGCATGTCTAAGTACA
AGCCTAACTAAGGTGAAACCGCGAATGGCTCATTAAATCACACCTAATCTACTGGAATGT
TAGCAGTTACTTGGATAACTGAGGTAATTCTTGAGCTAATACATGCGAAAAATCTCGACT
CACGGAGAGATGCTTTTATTAGATCAAAACCAAACAGACTCGTCTGTATATTTGGTGACT
CGGAATAACTTTGGGCTGATCGCATTGCCTTGTGCAGCGACATTTCCTTCGAAGGTNTGC
CCTATCAACTGTCGACTGTGGTATAGACGACCACAGTGGGTTTGACGGGGTAACGGGGGG
AATCGAGGGGTTCGAGTTCCGGGGAGAGGGGGAGACCTTAAAAAACGGGCTAACCACATC
CCAAAGGGAAGGGCAAGGCAAGGGGCACGGCACTCGTCTGGAGCGGGGCTGGGCAAAGGC
GCA
>HY4YN4W02DXBTR rank=0061701 x=1492.5 y=2701.0 length=485
AAAACAAAGCCAGTAGTCATAATGCTTGTCTCAAAGATTAAGCCATGCATGTGTAAGTAC
AGACTGTACAACGGTGAAACTGCGAATGGCTCATTAGATCAGTTATGGTTCCTTAGATCG
TACAATCCTACTTGGATAACTGTGGCAATTCTAGAGCTAATACATGCTGACAATGTCCGA
CTTTCGTGGGAGGACTGCTTTTATTAGATCAAGACCAATCTGGTGTCCGTTTCGGCGGCC
CAGTTGTTTTGGTGACTCTGGATAACTTTGTGCCGATCGCAGGGCCTCGAGCCGGCACGT
ATCTTTCAAATGTCTGACCTATCAATTGTCGATGGTACGTGACCTGCCTACCATGGATAA
TACGGGGTAACGGGGAATCAGGGTTCGATTCCGGGAGAGGGGANCATGGAGAAAACGGGC
TAACCACATCCAAGGGAAGGCAAGCAGGCACGCACTCGCTGAGCGGGGCTGGGCAAGGGC
GCA
>HY4YN4W02CZ9Y5 rank=0015682 x=1116.5 y=751.0 length=485
AAAACAAAGCCAGTAGTCATATGCTTGTCTCAAAGATTAAGCCATGCACGTCTAAGTACA
AGCCTCATTAAGGTGAAACCGCGAATGGCTCATTAAATCACACCTAATATACTGGATAGT
GTCAGTTACTTGGATAACTGCGGTAATTCTGGAGCTAATACATGCGTCAAAGCCCCGAAC
TTTTTGTGAGGGGCGCTTTTATTAGATGAAAACCAACGACTTCGGTCGTCCCTTTGGTGA
TTCTGAATAACTTTCGGCTGATCGTACGGCCAAGCGCCGACGACGTATCTTTCTAAGGTN
TGCCCTATCAACTTTCGACTGTGGCATAGACGCCCCACAGTGGTTTTGACGGGGGTAACG
GGGGGGAATCAGGGGTTCGATTCCGGGAGGAGGGGAGCCTGGAGGAAACGGGCTACCACT
TCAAGGGAAGGCAGCAGGGCCACGCAACTCGTCTGGAGCGGGGGCTGGGGCAAAGGGCGC
ATA
>HY4YN4W02DW8S3 rank=0073247 x=1491.0 y=2885.0 length=485
AAAACAAAGCCAGTAGTCATATGCTTGTCTCAAAGATTAAGCCATGCACGTCTAAGTACA
AGCCTCATTAAGGTGAAACCGCGAATGGCTCATTAAATCACACCTAATATACTGGATAGT
GTCAGTTACTTGGATAACTGCGGTAATTCTGGAGCTAATACATGCGTCAAAGCCCCGAAC
TTTTTGTGAGGGGCGCTTTTATTAGATGAAAACCAAACGACTTCGGTCGTCCCTTTGGTG
ATTCTGAATAACTTTCGGCTGATCGTACGGCCAAGCGCCGACGACGTATCTTTCTAAGGT
NTGCCCTATCAACTTTCGACTGTGGCATAGACGCCCCACAGTGGTTTTGACGGGGTTAAC
GGGGGGGAATCAGGGGTTCGATTCCGGGAGGAGGGGAGCCTGGAGGAAACGGGCTACCAC
TTCAAGGGAAGGCAGCAGGGCACGGCAACTCGTCTGGAGCGGGGGCTGGGCAAAGGGCGC
ATA
>HXZRAMG01B453X rank=0281634 x=761.0 y=3483.5 length=485
AAAACAAAGCCAGTAGTCATATGCTTGTCTCAAAGATTAAGCCATGCATGTCTAAGTACG
AGCCGCTAGTCGGCGAAACCCGCGAATGGCTCAATAAATCAGTTATGGTTCCTTAGATCG
TACCATCCTACTTGGATAACTGTGGTAATTCTAGAGCTAATACATGCACTCAAGCCCCCG
ACTCTCGGTTTCGGCCGGGCAGGAGGGGTGCTTTTATTAGATCAAAACCAATCGGGGGGC
TCGCCTCCCCGTCCTTTTTGGTGACTCTGAATAACTTTTCGCCGATCGCACGGCCTCGAG
CCGGCGACGCATCTTTCAAATGTCTGCCTTATCAACTTTCGATGGTAGGTTATGCGCCTA
CCATGGTTGCAACGGGTAACGGGAATCGGGGTTCGATTCCGGAGAGGGAGCCTGAGAAAC
GGCTACCACATCCAAGGAAGGCAGCAGGCACGCACTCGTCTGAGCGGGCTGGCAAGGCGC
ATA
>HXZRAMG01CBOSV rank=0260753 x=836.0 y=445.0 length=485
AAAACAAAGCCAGTAGTCATATGCTTGTCTCAAAAGATTAAGCCATGCATGTCTAAGTAC
ACGCCTCAACACGGCGAGACTGCGAATGGCTCATTAAATCAGTTATGGTTCCTTAGATCG
TACAATCCTACTTGGATAACTGTGGCAATTCTAGAGCTAATACATGCAACACAGCTCCGA
CCCGCGAGGGGAAGAGCGCTTTTGTTAGCCCAAAACCAATCCGGGTTCGCCCGTCAAAAA
CGGCGGCCCGGCCCAACGTGGTGACTCCGAACAACTTTGTGCCGATCGCAGGCCCTAGCG
GCGGCGACGCATCTTTCAAGTGTCTGCCCTATCAACTTTCGATGGTACGTGCTATGCCTA
CCATGGTGATAACGGGTAACGGGGAATCAGGGTTCGGTTCCGGAGAGGGAGCGATGAGAT
ACGGCTACCACATCCAAGGAAGGCAGCAGGCACGCACTCGTCTGAGCGGGCTGGCAAGGC
GCN
>HXXTI5Q01ALHF3 rank=0210711 x=127.5 y=2305.5 length=485
AAAACAAAGCCAGTAGTCATATGCTTGTCTCAAAGATTAAGCCATGCATGTCTAAGTACG
AGCCGCTAGTCGGCGAAACCGCGAATGGCTCAATAAATCAGTTATGGTTCCTTAGATCGT
ACCATCCTACTTGGATAACTGTGGTAATTCTAGAGCTAATACATGCACTCAAGCCCCGAC
TCTCGGTTTCGGCCGGGCAGGAGGGGTGCTTTTATTAGATCAAACCATCGGGGGGCTCGC
TCCCCGTCCTTTTTGGTGACTCTGAATAACTTTTCGCCGATCGCACGGCCTCGAGCCGGC
GACGCATCTTTCAAATGTCTGCCTTATCAACTTTCGATGGTAGGTTATGCGCCTACCATG
GTTGCAACGGGTAACGGGGAATCGGGGGTTCGATTCCGGAGAGGGAGCCTGAGAAACGGC
TACCACATCCAAGGAAGGCAGCAGGGCACGCACTCGTCTGAGCGGGGCTGGGCAAGGCGC
ATA
>HY4YN4W02EEC6H rank=0201200 x=1686.0 y=2983.0 length=484
AAAACAAAGCCAGTAGTCATATGCTTGTCTCAAAGATTAAGCCATGCATGTCTAAGTACA
AGCCTAACTAAGGTGAAACCGCGAATGGCTCATTAAATCACACCTAATCTACTGGAATGT
TAGCAGTTACTTGGATAACTGAGGTAATTCTTGAGCTAATACATGCGAAAAATCTCGACT
CACGGAGAGATGCTTTTATTAGATCAAAACCAAACAGACTCGTCTGTATATTTGGTGACT
CGGAATAACTTTGGGCTGATCGCATTGCCTTGTGCAGCGACATTTCCTTCGAAGGTNTGC
CCTATCAACTGTCGACTGTGGTATAGACGACCACAGTGGGTTTTGGACGGGGGTAACGGG
GGGAATCGAGGGGGTTCGAGTTCCCGGGGAGAGGGGAGACCTTAAAAACGGGCTACCACA
TCCAAGGAGGGCAAGGCAAGGGCAACGCAACTCGTCTGAGGCGGGGCTGGGCAAAGGGCG
CA
>HY4YN4W02DXERA rank=0094246 x=1493.0 y=2404.0 length=484
AAAACAAAGCCAGTAGTCATATGCTTGTCTCAAAGATTAAGCCATGCACGTCTAAGTACA
AGCCTCATTAAGGTGAAACCGCGAATGGCTCATTAAATCACACCTAATATACTGGATAGT
GTCAGTTACTTGGATAACTGCGGTAATTCTGGAGCTAATACATGCGTCAAAGCCCCGAAC
TTTTTTGNGAGGGGCGCTTTTTATTAGATGAAAAACCAAACGACTTCGGTCGTCCCTTTG
GTGATTCTGAATTAACTTTCGGCTGATCGTACGGCCAAGCGCCGACGACGTATCTTTCTA
AGGTNTGCCCTATCAACTTTTCGACTGTGGCATAGACGCCCCANAGTGGTTTTGACGGGG
TAACGGGGGGGAATCGAGGGGTTCGATTCCGGGAGAGGGGANCCTGGAGGAACGGGCTAC
ACTTCAAGGGAGGCAGCAGGGCACGCAACTCGTCTGAGCGGGGGCTGGGGCAAAGGGGCG
CA
>HY4YN4W02DMVME rank=0132174 x=1373.0 y=2564.0 length=484
AAAACAAAGCCAGTAGTCATATGCTTGTCTCAAAGATTAAGCCATGCATGTCTAAGTACA
AGCCTAACTAAGGTGAAACCGCGAATGGCTCATTAAATCACACCTAATCTACTGGAATGT
TAGCAGTTACTTGGATAACTGAGGTAATTCTTGAGCTAATACATGCGAAAAATCTCGACT
CACGGAGAGATGCTTTTATTAGATCAAAACCAAACAGACTCGTCTGTATATTTGGTGACT
CGGAATAACTTTGGGCTGATCGCATTGCCTTGTGCAGCGACATTTCCTTCGAAGGTNTGC
CCTATCAACTGTCGACTGTGGTATAGACGACCACAGTGGGTTTTGACGGGGGTAACGGGG
GAATCGAGGGGTTCGATTCCGGGGAGAGGGGAGCCGTTAAAAAACGGGCTAACCGACATC
CAAGGGAAGGGCAAGGCAGGGGCAACGCAACTCGTCTGGAGCGGGGCTGGGCAAAGGGCG
CA
>HXZRAMG01A9O83 rank=0134938 x=403.0 y=1669.0 length=484
AAAACAAAGCCAGTAGTCATATGCTTGTCTCAAAGATTAAGCCATGCATGTCTAAGTACG
AGCCGCTAGTCGGCGAAACCGCGAATGGCTCAATAAATCAGTTATGGTTCCTTAGATCGT
ACCATCCTACTTGGATAACTGTGGTAATTCTAGAGCTAATACATGCACTCAAGCCCCCGA
CTCTCGGTTTCGGCCGGGCAGGAGGGGTGCTTTTATTAGATCAAAACCAATCGGGGGGCT
CGCTCCCCGTCCTTTTTGGTGACTCTGAATAACTTTTCGCCGATCGCACGGCCTCGAGCC
GGCGACGCATCTTTCAAATGTCTGCCTTATCAACTTTCGATGGTAGGTTATGCGCCTACC
ATGGTTGCAACGGGTAACGGGGAATCGGGGTTCGATTCCGGAGAGGGAGCCTGAGAAACG
GCTACCACATCCAAGGAAGGCAGCAGGCACGCACTCGTCTGAGCGGGCTGGCAAGGCGCA
TA
>HXZRAMG01AV7HZ rank=0203893 x=249.5 y=2917.0 length=484
AAAACAAAGCCAGTAGTCATATGCTTGTCTCAAAGATTAAGCCATGCATGTCTAAGTACG
AGCCGCTAGTCGGCGAAACCGCGAATGGCTCAATAAATCAGTTATGGTTCCTTAGATCGT
ACCATCCTACTTGGATAACTGTGGTAATTCTAGAGCTAATACATGCACTCAAGCCCCCGA
CTCTCGGTTTCGGCCGGGCAGGAGGGGTGCTTTTATTAGATCAAAACCAATCGGGGGGCT
CGCTCCCCGTCCTTTTTGGTGACTCTGAATAACTTTTCGCCGATCGCACGGCCTCGAGCC
GGCGACGCATCTTTCAAATGTCTGCCTTATCAACTTTCGATGGTAGGTTATGCGCCTACC
ATGGTTGCAACGGGTAACGGGGAATCGGGGTTCGATTCCGGAGAGGGAGCCTGAGAAACG
GCTACCACATCCAAGGAAGGCAGCAGGCACGCACTCGTCTGAGCGGGCTGGCAAGGCGCA
TA
>HXZRAMG01B9YFE rank=0222805 x=816.0 y=1528.5 length=484
AAAACAAAGCCAGTAGTCATATGCTTGTCTCAAAGATTAAGCCATGCATGTCTAAGTACG
AGCCGCTAGTCGGCGAAACCGCGAATGGCTCAATAAATCAGTTATGGTTCCTTAGATCGT
ACCATCCTACTTGGATAACTGTGGTAATTCTAGAGCTAATACATGCACTCAAGCCCCCGA
CTCTCGGTTTCGGCCGGGCAGGAGGGGTGCTTTTACTAGATCAAAACCAATCGGGGGGCT
CGCTCCCCGTCCTTTTTGGTGACTCTGAATAACTTTTCGCCGATCGCACGGCCTCGAGCC
GGCGACGCATCTTTCAAATGTCTGCCTTACCAACTTTCGATGGTAGGTTATGCGCCTACC
ATGGTTGCAACGGGTAACGGGGAATCGGGGTTCGATTCCGGAGAGGGAGCCTGAGAAACG
GCTACCACATCCAAGGAAGGCAGCAGGCACGCACTCGTCTGAGCGGGCTGGCAAGGCGCA
TA
>HXZRAMG01AI55Q rank=0267185 x=101.5 y=860.5 length=484
AAAACAAAGCCAGTAGTCATATGCTTGTCTCAAAGATTAAGCCATGCATGTCTAAGTACG
AGCCGCTAGTCGGCGAAACCGCGAATGGCTCAATAAATCAGTTATGGTTCCTTAGATCGT
ACCATCCTACTTGGATAACTGTGGTAATTCTAGAGCTAATACATGCACTCAAGCCCCCGA
CTCTCGGTTTCGGCCGGGCAGGAGGGGTGCTTTATTAGATCAAAACCAACCGGGGGGGCT
CGCTCCCCCGTCCTTTTTGGTGACTCTGAATAACTTTTCGCCGATCGCACGGCCTCGAGC
CGGCGACGCATCTTTCAAATGTCTGCCTTATCAACTTTCGATGGTAGGTTATGCGCCTAC
CATGGTTGCAACGGGTAACGGGGAATCGGGGTTCGATTCCGGAGAGGGAGCCTGAGAAAC
GGCTACCACATCCAAGGAAGGCAGCAGGCACGCACTCGTCTGAGCGGGCTGGCAAGGCGC
AT
>HXZRAMG01APKDE rank=0146248 x=174.0 y=208.0 length=484
AAAACAAAGCCAGTAGTCATATGCTTGTCTCAAAGATTAAGCCATGCATGTCTAAGTACA
CGCCTCAACACGGCGAGACTGCGAATGGCTCATTAAATCAGTTATGGTTCCTTAGATCGT
ACAATCCTACTTGGATAACTGTGGCAATTCTAGAGCTAATACATGCAACACAGCTCCGAC
CCGCGAGGGGAAGAGCGCTTTTGTTAGCCCAAAACCAATCCGGGTTCGCCCGTCAAAACG
GCGGCCCGGCCCAACGTGGTGACTCCGAACAACTTTGTGCCGATCGCAGGCCCTAGCGGC
GGCGACGCATCTTTCAAGTGTCTGCCCTATCAACTTTCGATGGTACGTGCTATGCCTACC
ATGGTGATAACGGGTAACGGGGAATCAGGGTTCGGTTCCGGAGAGGGAGCATGAGATACG
GCTACCACATCCAAGGAAGGCAGCAGGCACGCACTCGCCTGAGCGGGCTGGCAAGGCGCA
TA
>HXXTI5Q01B80YF rank=0189337 x=805.0 y=3205.5 length=484
AAAACAAAGCCAGTAGTCATATGCTTGTCTCAAAGATTAAGCCATGCATGTCTAAGTACG
AGCCGCTAGTCGGCGAAACCGCGAATGGCTCAATAAATCAGTTATGGTTCCTTAGATCGT
ACCATCCTACTTGGATAACTGTGGTAATTCTAGAGCTAATACATGCACTCAAGCCCCGAC
TCTCGGTTTCGGCCGGGCAGGAGGGGTGCTTTTATTAGATCAAAACCAATCGGGGGGCTC
GCTCCCCGTCCTTTTTGGTGACTCTGAATAACTTTTCGCCGATCGCACGGCCTCGAGCCG
GCGACGCATCTTTCAAATGTCTGCCTTATCAACTTTCGATGGTAGGTTATGCGCCTACCA
TGGTTGCAACGGGTAACGGGGAATCGGGGGTTCGATTCCGGAGAGGGAGCCTGAGAAACG
GCTACCACATCCAAGGAAGGCAGCAGGCACGACTCGTCTGAGCGGGGCTGGGCAAGGGCG
CA
>HXXTI5Q01AMISU rank=0228746 x=139.5 y=1564.0 length=484
AAAACAAAGCCAGTAGTCATATGCTTGTCTCAAAGATTAAGCCATGCATGTCTAAGTACG
AGCCGCTAGTCGGCGAAACCGCGAATGGCTCAATAAATCAGTTATGGTTCCTTAGATCGT
ACCATCCTACTTGGATAACTGTGGTAATTCTAGAGCTAATACATGCACTCAAGCCCCGAC
TCTCGGTTTCGGCCGGGCAGGAGGGGTGCTTTTATTAGATCAAAACCAATCGGGGGGCTC
GCTCCCCGTCCTTTTTGGTGACTCTGAATAACTTTTCGCCGATCGCACGGCCTCGAGCCG
GCGACGCATCTTTCAAATGTCTGCCTTATCAACTTTCGATGGTAGGTTATGCGCCTACCA
TGGTTGCAACGGGGTAACGGGGAATCGGGGGTTCGATTCCGGAGAGGGAGCCTGAGAACG
GCTACCACATCCAAGGAAGGCAGCAGGCACGCACTCGTCTGAGCGGGGCTGGGCAAGGGC
GC
>HY4YN4W02D0ZI8 rank=0070346 x=1534.5 y=1362.0 length=483
AAAACAAAGCCAGTAGTCATATGCTTGTCTCAAAGATTAAGCCATGCATGTCTAAGTACA
AGCCTGAATAAGGTGAAACCGCGAATGGCTCATTAAATCACACCTAATGTACCGGATAGT
TCCAATTACTTGGATAACTGCGGTAATTCTGGAGCTAATACATGCTTAAAGGCCTCGACT
CAAGGAGGGGCGCATTTATTAGATCAAAACCAACCGCTTGCGGTTTTATGGTGAATCTGA
ATAACTCTATGCTGATCGTATGGCTCAACGCCGACGACGTATCCGTCCAAGGTGTGCCCT
ATCAACTGTCGACTGTGGCATAGACGCCCACAGGTGGGGTTTTGACGGGGTAACGGGGGA
ATTAGGGGGTTCGATTCCGGGGAGAGGGGAGGCCTGGAGGAAACGGGCTACCACTTCTAA
GGGAAGGGCAGCAAGGGCAACGCACTCGTCTGGAGCGGGGGCTGGGGCAAAGGGGCGCAT
A
>HY4YN4W02C3N21 rank=0077557 x=1154.0 y=3355.0 length=483
AAAACAAAGCCAGTAGTCATATGCTTGTCTCAAAGATTAAGCCATGCATGTCTAAGTACA
AGCCTAACTAAGGTGAAACCGCGAATGGCTCATTAAATCACACCTAATCTACTGGAATGT
TAGCAGTTACTTGGATAACTGAGGTAATTCTTGAGCTAATACATGCGAAAAATCTCGACT
CACGGAGAGATGCTTTTATTAGATCAAAACCAAACAGACTCGTCTGTATATTTGGTGACT
CGGAATAACTTTGGGCTGATCGCATTGCCTTGTGCAGCGACATTTCCTTCGAAGGTNTGC
CCTATCAACTGTCGACTGTGGTATAGACGACCACAGTGGGTTTTGACGGGGTTAACGGGG
GGAATCGAGGGGTTCGGATTCCGGGGAGAGGGGGAGCCTTAAAAACGGGCTAACCACATC
CAAGGGAAGGGCAAGCAGGGCAACGGCACTCGTCTGAGGCGGGGCTGGGCAAAGGGCGCA
A
>HY4YN4W02EEY9J rank=0173233 x=1693.5 y=2933.5 length=483
AAAACAAAGCCAGTAGTCATATGCTTGTCTCAAAGATTAAGCCATGCATGTCTAAGTACA
AGCCTAACTAAGGTGAAACCGCGAATGGCTCATTAAATCACACCTAATCTACTGGAATGT
TAGCAGTTACTTGGATAACTGAGGTAATTCTTGAGCTAATACATGCGAAAAATCTCGACT
CACGGAGAGATGCTTTTATTAGATCAAAACCAAACAGACTCGTCTGTATATTTGGTGACT
CGGAATAACTTTGGGCTGATCGCATTGCCTTGTGCAGCGACATTTCCTTCGAAGGTNTGC
CCTATCAACTGTCGACTGTGGTATAGACGACCACAGTGGGTTTGACGGGGGTAACGGGGG
GAATCGAGGGGGTTCGAGTTCCGGGGAGGAGGGGGAGACCTTAAAAACGGGCTAACCACA
TCCCAAAGGGAGGGCAAGGCAGGGCACGCACTCGTCTGGAGCGGGGGCTGGGCAAAGGGC
G
>HY4YN4W02EFUAB rank=0020522 x=1703.5 y=2177.0 length=483
AAAACAAAGCCAGTAGTCATATGCTTGTCTCAAAGATTAAGCCATGCATGTCTCAGTGTA
AGCTTCAACATGGCAAGACTGTGAATGGCTCATTAAAACAGTTGTAGCTTATTTGGCTGT
CTTTTACATGGATAACCGTGGTAATTCTAGAACTAATACATGTGCAACTACCCAACTTTT
CGGACGGGTTGTGTTTATTTGTAACAGAACCAATCCAGGTCAACCTGGTTTAGTGATGAT
TCACAATAACTGGATGAATTGCGTGGCACCAGCTGGTGATGAATCATTCAAGCTTCTGAC
CTATCAGCTTCCGACGGTAGGGTATTGGGCCTACCCTGGGCAATGACGGGGTAACGGGAG
AATTAGGGGGTTTGATACCGGGGAGAGGGGGAGCCTGGAGAAAACGGGCTACCCACATCT
AAAGGGAAAGGGCAAGGCAAGACACGCACTCGTCTGAGCGGGGCTGGGGCAAAGGGGCGC
A
>HY4YN4W02DR37K rank=0137463 x=1433.0 y=1214.0 length=483
AAAACAAAGCCAGTAGTCATATGCTTGTCTCAAAGATTAAGCCATGCATGTCTAAGTACG
AGCCGCTAGTCGGCGAAACCGCGAATGGCTCAATAAATCAGTTATGGTTCCTTAGATCGT
ACCATCCTACTTGGATAACTGTGGTAATTCTAGAGCTAATACATGCACTCAAGCCCCGAC
TCTCGGTTTCGGCCGGGCAGGAGGGGTGCTTTTATTAGATCAAAACCAATCGGGGGCTCG
CTCCCCGTCCTTTTTGGTGACTCTGAATAACTTTTCGCCGATCGCACGGCCTCGAGCCGC
GACGCATCTTTCAATGTCTGCCTTATCAACTTTCGATGGTAGGTTATGCGCCTACCATGG
GTTGCAACGGGGTAACGGGGAATCGGGGGGTTCGATTCCGGGAGAGGGGAGCCTGAGGAA
ACGGGCTACCACATCCAAAGGGAAAGGCAGCAGGGCACGCACTCGTCTGAGCGGGGCTGG
G
>HY4YN4W02DJLSH rank=0059299 x=1336.0 y=1407.0 length=483
AAAACAAAGCCAGTAGTCATATGCTTGTCTCAAAGATTAAGCCATGCATGTCTAAGTACG
AGCCGCTAGTCGGCGAAACCGCGAATGGCTCAATAAATCAGTTATGGTTCCTTAGATCGT
ACCATCCTACTTGGATAACTGTGGTAATTCTAGAGCTAATACATGCACTCAAGCCCCGAC
TCTCGGTTTCGGCCGGGCAGGAGGGGTGCTTTTATTAGATCAAAACCAATCGGGGGCTCG
CTCCCCGTCCTTTTGGNGACTCTGAATAACTTTTCGCCGATCGCACGGCCTCGAGCCGCG
ACGCATCTTTCAAATGTCTGCCTTATCAACTTTCGATGGTAGGTTATGCGCCTACCATGG
GTTGCAACGGGGTAACGGGGGATCGGGGGGTTCGATTCCGGGAGAGGGGAGGCCTGGAGA
AACGGGCTACCACATCCAAAGGGAAAGGCAGCAGGGCACGCACTCGTCTGAGCGGGCTGG
C
>HY4YN4W02EURKM rank=0217240 x=1873.0 y=2180.5 length=483
AAAACAAAGCCAGTAGTCATATGCTTGTCTCAAAGATTAAGCCATGCATGTCTAAGTACA
AGCCTAACTAAGGTGAAACCGCGAATGGCTCATTAAATCACACCTAATCTACTGGAATGT
TAGCAGTTACTTGGATAACTGAGGTAATTCTTGAGCTAATACATGCGAAAAATCTCGACT
CACGGAGAGATGCTTTTATTAGATCAAAACCAAACAGACTCGTCTGTATATTTGGTGACT
CGGAATAACTTTGGGCTGATCGCATTGCCTTGTGCAGCGACATTTCCTTCGAAGGTNTGC
CCTATCAACTGTCGACTGTGGTATAGACGGACCACAGTGGGTTTTGACGGGGGTAACGGG
GGGAATCGAGGGGGTTCGGAGTTCCGGGGAGGTAGGGGGAGACCCTTAAAAAACGGGGCC
TTAACCACATCCCAAAGGGAAGGGCAAGGCAAGGGCAACGGCAACTCGTCTGAGCGGGGC
T
>HY4YN4W02EXAGR rank=0167693 x=1902.0 y=1193.5 length=483
AAAACAAAGCCAGTAGTCATATGCTTGTCTCAAAGACTAAGCCATGCATGTCTAAGTATA
AATGATGTACAATGAAACTGCGAATGGCTCATTAAAACAGTTATAGTTTATTTGGTAATT
GACAATTACATGGATAACCGTGGTAATTCTAGAGCTAATACATGCTGTTGTGCCCGACTT
TTTGGAAGGGCCGTATTTATTAGATAACAGCCAATAGGACTCTGTCCATTGAGGTGACTC
ATAGTAACTGATCGGATCGCATGGGCCTTGCCCCGCGACAAACCNTTCAAGTTTCTGCCC
CATCAGCTGTCGATGGTAGTGTATTGGGACTACCATGGGCTTTTACGGGGGTAACGGGAG
GGATTAGGGGGTTCGATTCCGGGGAGAGGGGGAGCCTGGGAGAAAACGGGGCTACCACAT
CTAAAGGGGAAGGGCAGCAGGGCACGGGCACTCGTCTGGAGCGGGGGCTGGGCAAAGGGG
C
>HXZRAMG01APP34 rank=0224506 x=175.0 y=3554.5 length=483
AAAACAAAGCCAGTAGTCATATGCTTGTCTCAAAGATTAAGCCATGCATGTCTAAGTACG
AGCCGCTAGTCGGCGAAACCGCGAATGGCTCAATAAATCAGTTATGGTTCCTTAGATCGT
ACCATCCTACTTGGATAACTGTGGTAATTCTAGAGCTAATACATGCACTCAAGCCCCCGA
CTCTCGGTTTCGGCCGGGCAGGAGGGGTGCTTTATTAGATCAAAACCAATCGGGGGGCTC
GCTCCCCGTCCTTTTTGGTGACTCTGAATAACTTTTCGCCGATCGCACGGCCTCGAGCCG
GCGACGCATCTTTCAAATGTCTGCCTTATCAACTTTCGATGGTAGGTTATGCGCCTACCA
TGGTTGCAACGGGTAACGGGGAATCGGGGTTCGATTCCGGAGAGGGAGCCTGAGAAACGG
CTACCACATCCAAGGAAGGCAGCAGGCACGCACTCGTCTGAGCGGGCTGGCAAGGCGCAT
A
>HXZRAMG01A2H0D rank=0314119 x=321.0 y=1563.5 length=483
AAAACAAAGCCAGTAGTCATATGCTTGTCTCAAAGATTAAGCCATGCATGTCTAAGTACG
AGCCGCTAGTCGGCGAAACCGCGAATGGCTCAATAAATCAGTTATGGTTCCTTAGATCGT
ACCATCCTACTTGGATAACTGTGGTAATTCTAGAGCTAATACATGCACTCAAGCCCCGAC
TCTCGGTTTCGGCCGGGCAGGAGGGGTGCTTTATTAGATCAAAACCAATCGGGGGGCTCG
CTCCCCGTCCTTTTTGGTGACGTCTGGAATAACTTTTCGCCGATCGCACGGCCTCGAGCC
GGCGACGCATCTTTCAAATGTCTGCCTTATCAACTTTTCGATGGTAGGTTATGCGCCTAC
CATGGTTGCAACGGGTACGGGAATCGGGGTTCGATTCCGGAGAGGGAGCCTGAGAAACGG
CTACCACATCCAAGGAAGGCAGCAGGCACGCACTCGTCTGAGCGGGCTGGCAAGGCGCAT
A
>HXZRAMG01A5S0Q rank=0294605 x=359.0 y=152.0 length=483
AAAACAAAGCCAGTAGTCATATGCTTGTCTCAAAGATTAAGCCATGCATGTCTAAGTACG
AGCCGCTAGTCGGCGAAACCGCGAATGGCTCAATAAAATCAGTTATGGTTCCTTAGATCG
TACCATCCTACTTGGATAACTGTGGTAATTCTAGAGCTAATACATGCACTCAAGCCCCGA
CTCTCGGTTTCGGCCGGGCAGGAGGGGTGCTTTATTAGATCAAAACCAATCGGGGGGCTC
GCTCCCCGTCCTTTTTGGTGACTCTGAATAACTTTTCGCCGATCGCACGGCCTCGAGCCG
GCGACGCATCTTTCAAATGTCTGCCTTATCAACTTTCGATGGTAGGTTATGCGCCTACCA
TGGTTGCAACGGGTAACGGGGAATCGGGGTTCGATTCCGGAGAGGGAGCCTGAGAAACGG
CTACCACATCCAAGGAAGGCAGCAGGCACGCACTCGTCTGAGCGGGCTGGCAAGGCGCAT
A
>HXZRAMG01B1E0B rank=0300356 x=719.5 y=425.0 length=483
AAAACAAAGCCAGTAGTCATATGCTTGTCTGAAAGATTAAGCCATGCATGTCTAAGTACG
AGCCGCTAGTCGGCGAAACCGCGAATGGCTCAATAAATCAGTTATGGTTCCTTAGATCGT
ACCATCCTACTTGGATAACTGTGGTAATTCTAGAGCTAATACATGCACTCAAGCCCCCGA
CTCTCGGTTTCGGCCGGGCAGGAGGGGTGCTTTTATTAGATCAAAACCAATCGGGGGGCT
CGCTCCCCGTCCTTTTTAGTGACTCTGAATAACTTTTCGCCGATCGCACGGCCTCGAGCC
GGCGACGCATCTTTCAAATGTCTGCCTTATCAACTTTCGATGGTAGGTTATGCGCCTACC
ATGGTTGCAACGGGTACGGGGAATCGGGGTTCGATTCCGGAGAGGGAGCCTGAGAAACGG
CTACCACATCCAAGGAAGGCAGCAGGCACGCACTCGTCTGAGCGGGCTGGCAAGGCGCAT
A
>HXZRAMG01BNLZ1 rank=0259262 x=561.5 y=3471.0 length=483
AAAACAAAGCCAGTAGTCATATGCTTGTCTCAAAGATTAAGCCATGCATGTCTAAGTACG
AGCCGCTAGTCGGCGAAACCGCGAATGGCTCAATAAATCAGTTATGGTTCCTTAGATCGT
ACCATCCTACTTGGATAACTGTGGTAATTCTAGAGCTAATACATGCACTCAAGCCCCGAC
TCTCGGTTTCGGCCGGGCAGGAGGGGTGCTTTTATTAGATCAAAACCAATCGGGGGGCTC
GCTCCCCGTCCTTTTTGGTGACTCTGAATAACTTTTCGCCGATCGCACGGCCTCGAGCCG
GCGACGCATCTTTCAAATGTCTGCCTTATCAACTTTCGATGGTAGGTTATGCGCCTACCA
TGGTTGCAACGGGTAACGGGGAATCGGGGTTCGATTCCGGAGAGGGAGCCTGAGAAACGG
CTACCACATCCAAGGAAGGCAGCAGGCACGCACTCGTCTGAGCGGGCTGGCAAGGCGCAT
A
>HXZRAMG01BKIM5 rank=0116322 x=526.0 y=2511.5 length=483
AAAACAAAGCCAGTAGTCATATGCTTGTCTCAAAGATTAAGCCATGCATGTCTAAGTACG
AGCCGCTAGTCGGCGAAACCGCGAATGGCTCAATAAATCAGTTATGGTTCCTTAGATCGT
ACCATCCTACTTGGATAACTGTGGTAATTCTAGAGCTAATACATGCACTCAAGCCCCGAC
TCTCGGTTTCGGCCGGGCAGGAGGGGTGCTTTTATTAGATCAAAACCAATCGGGGGGCTC
GCTCCCCGTCCTTTTTGGTGACTCTGAATAACTTTTCGCCGATCGCACGGCCTCGAGCCG
GCGACGCATCTTTCAAATGTCTGCCTTATCAACTTTCGATGGTAGGTTATGCGCCTACCA
TGGTTGCAACGGGTAACGGGGAATCGGGGTTCGATTCCGGAGAGGGAGCCTGAGAAACGG
CTACCACATCCAAGGAAGGCAGCAGGCACGCACTCGTCTGAGCGGGCTGGCAAGGCGCAT
A
>HXZRAMG01AU51S rank=0185448 x=237.0 y=3534.5 length=483
AAAACAAAGCCAGTAGTCATATGCTTGTCTCAAAGATTAAGCCATGCATGTCTAAGTACG
AGCCGCTAGTCGGCGAAACCGCGAATGGCTCAATAAATCAGTTATGGTTCCTTAGATCGT
ACCATCCTACTTGGATAACTGTGGTAATTCTAGAGCTAATACATGCACTCAAGCCCCCGA
CTCTCGGTTTCGGCCGGGCAGGAGGGGTGCTTTTATTAGATCAAAACCAATCGGGGGGCT
CGCTCCCCGTCCTTTTTGGTGACTCTGAATAACTTTTCGCCGATCGCACGGCCTCAAGCC
GGCGACGCATCTTTCAAATGTCTGCCTTATCAACTTTCGATGGTAGGTTATGCGCCTACC
ATGGTTGCAACGGGTAACGGGAATCGGGGTTCGATTCCGGAGAGGGAGCCTGAGAAACGG
CTACCACATCCAAGGAAGGCAGCAGGCACGCACTCGTCTGAGCGGGCTGGCAAGGCGCAT
A
>HY4YN4W02D3DP4 rank=0056671 x=1561.0 y=2474.0 length=482
AAAACAAAGCCAGTAGTCATATGCTTGTCTCAAAGATTAAGCCATGCATGTCTAAGTACA
AGCCTAACTAAGGTGAAACCGCGAATGGCTCATTAAATCACACCTAATCTACTGGAATGT
TAGCAGTTACTTGGATAACTGAGGTAATTCTTGAGCTAATACATGCGAAAAATCTCGACT
CACGGAGAGATGCTTTTATTAGATCAAAACCAAACAGACTCGTCTGTATATTTGGTGACT
CGGAATAACTTTGGGCTGATCGCATTGCCTTGTGCAGCGACATTTCCTTCGAAGGTNTGC
CCTATCAACTGTCGACTGTGGTATAGACGGACCACAGTGGGTTTTGACGGGGGTAACGGG
GGGAATCGAGGGGGTTCGGATTCCGGGAGAGGGGAGCCTTAAAAACGGGCTAACCACATC
CAAGGGAGGGCAAGGCAAGGGCAACGCAACTCGTCTGAGCGGGGCTGGGCCAAAGGCGCA

>HY4YN4W02C5BWL rank=0137683 x=1173.5 y=3059.0 length=482
AAAACAAAGCCAGTAGTCATATGCTTGTCTCAAAGATTAAGCCATGCATGTCTAAGTACA
AGCCTAACTAAGGTGAAACCGCGAATGGCTCATTAAATCACACCTAATCTACTGGAATGT
TAGCAGTTACTTGGATAACTGAGGTAATTCTTGAGCTAATACATGCGAAAAATCTCGACT
CACGGAGAGATGCTTTTATTAGATCAAAACCAAACAGACTCGTCTGTATATTTGGTGACT
CGGAATAACTTTGGGCTGATCGCATTGCCTTGTGCAGCGACATTTCCTTCGAAGGTNTGC
CCTATCAACTGTCGACTGTGGTATAGACGACCACAGTGGGTTTGACGGGGTAACGGGGGG
AATCGAGGGGGTTCGAGTTCCGGGAGGAGGGGGAGACCTTAAAAACGGGCTTAACCACAC
TCCAAGGGAAGGGCAAGCAAGGGCAACGGCACTCGTCTGAGCGGGGCTGGGCAAAGGGCG

>HY4YN4W02DGRUD rank=0177761 x=1304.5 y=355.5 length=482
AAAACAAAGCCAGTAGTCATATGCTTGTCTCAAAGATTAAGCCATGCATGTCTAAGTACA
AGCCTAACTAAGGTGAAACCGCGAATGGCTCATTAAATCACACCTAATCTACTGGAATGT
TAGCAGTTACTTGGATAACTGAGGTAATTCTTGAGCTAATACATGCGAAAAATCTCGACT
CACGGAGAGATGCTTTTATTAGATCAAAACCAACAGACTCGTCTGTATATTTGGTGACTC
GGAATAACTTTGGGCTGATCGCATTGCCTTGTGCAGCGACATTTCCTTCGAAGGTNTGCC
CTATCAACTGTCGACTGTGGTATAGACGACCANAGTGGGTTTTGACGGGGGTAACGGGGG
GAATCGAGGGGGTTCGAGTTCCGGGGAGAGGGGGAGCCTTAAAAACGGGCTAACCACATC
CCAAGGGAGGGCAAGGGCAAGGGGCACGGCACTCGTCTGGAGCGGGGGCTAGGGGCCAAA

>HY4YN4W02EU463 rank=0160216 x=1877.0 y=3453.5 length=482
AAAACAAAGCCAGTAGTCATATGCTTGTCTCAAAGATTAAGCCATGCATGTCTAAGTACA
AGCCTAACTAAGGTGAAACCGCGAATGGCTCATTAAATCACACCTAATCTACTGGAATGT
TAGCAGTTACTTGGATAACTGAGGTAATTCTTGAGCTAATACATGCGAAAAATCTCGACT
CACGGAGAGATGCTTTTATTAGATCAAAACCAAACAGACTCGTCTGTATATTTGGTGACT
CGGAATAACTTTGGGCTGATCGCATTGCCTTGTGCAGCGACATTTCCTTCGAAGGTNTGC
CCTATCAACTGTCGACTGTGGTATAGACGACCACAGTGGGTTTTGACGGGGGTAACGGGG
GGAATCGAGGGGGTTCGATTCCGGGGAGAGGGGGAGACCGTTAAAAAACGGGCTAACCAC
ATCCCAAGGGAAGGGCAAGCAAGGGCACGCAACTCGTCTGAGCGGGGCTGGGCCAAAGGG

>HY4YN4W02D2OG2 rank=0103087 x=1553.0 y=2516.0 length=482
AAAACAAAGCCAGTAGTCATATGCTTGTCTCAAAGATTAAGCCATGCATGTCTAAGTACA
AGCCTAACTAAGGTGAAACCGCGAATGGCTCATTAAATCACACCTAATCTACTGGAATGT
TAGCAGTTACTTGGATAACTGAGGTAATTCTTGAGCTAATACATGCGAAAAATCTCGACT
CACGGAGAGATGCTTTTATTAGATCAAAACCAAACAGACTCGTCTGTATATTTGGTGACT
CGGAATAACTTTGGGCTGATCGCATTGCCTTGTGCAGCGACATTTCCTTCGAAGGTNTGC
CCTATCAACTGTCGACTGTGGTATAGACGACCACAGTGGGTTTTGACGGGGGTAACGGGG
GGAATCAGGGGGTTCGATTCCGGGAGAGGGGAGCCTTAAAAACGGGCTACCACATCCAAG
GGAAGGGCAAGGCAAGGGCAACGGGCAACTCGTCTGGAGCGGGGCTGGGCAAAGGGCGCA

>HY4YN4W02ENGSV rank=0065878 x=1790.0 y=1597.5 length=482
AAAACAAAGCCAGTAGTCATATGCTTGTCTCAAAGATTAAGCCATGCATGTCTAAGTACA
AGCCTAACTAAGGTGAAACCGCGAATGGCTCATTAAATCACACCTAATCTACTGGAATGT
TAGCAGTTACTTGGATAACTGAGGTAATTCTTGAGCTAATACATGCGAAAAATCTCGACT
CACGGAGAGATGCTTTTATTAGATCAAAACCAAACAGACTCGTCTGTATATTTGGTGACT
CGGAATAACTTTGGGCTGATCGCATTGCCTTGTGCAGCGACATTTCCTTCGAAGGTNTGC
CCTATCAACTGTCGACTGTGGTATAGACGACCACAGTGGGTTTGACGGGGGTTAACGGGG
GGAATCGAGGGGGTTCGGATTCCGGGGAGAGGGGAGCCTTAAAAACGGGCTACCGACATC
CAAGGGAAGGGCAAGCAGGGGCACGCACTCGTCTGAGCGGGGCTGGGCAAAGGGCGCATA

>HY4YN4W02D9VQT rank=0141766 x=1635.5 y=2659.0 length=482
AAAACAAAGCCAGTAGTCATATGCTTGTCTCAAAGATTAAGCCATGCATGTCTCAGTATA
AGCTTCAACACGGCAAAACTGCGAATGGCTCATTAAAACAGTTACAATTTATTTGATTGT
CATTCATTACATGGATAACTGTGGTAATTCTAGAGCTAATACATGCCCAATAATCCGACT
CCGTGGAAGGGTTGTATTTATTAGATACAGAACCAACCCAAGCTCTGCTTGGTCTCGTGG
TGATTCATAATAAACGAATGAATTGCATGGTACCAACTGGCGATGTATCATTCAAGTTTC
TGACCTATCAGCTTCCGACGGTACGGGTATTGGGGCCTACCGTGGGCAATGGACGGGGTA
ACGGAGAATTAGGGGTCATTCCGGGAGAGGGGAGCCTGGAGAAACGGGCTACCACATCTA
AAGGGAAAGGGCAAGCAAGGGCACGCAACTCGCTGAGCGGGGCTGGGCAAAGGGCGCATA

>HY4YN4W02D7AOL rank=0111164 x=1606.5 y=835.0 length=482
AAAACAAAGCCAGTAGTCATATGCTTGTCTCAAAGATTAAGCCATGCATGTGCCAGTGTA
AGCTTCAACATGGCCAGACTGTGAATGGCTCATTACAACAGTTGTAGCTTATGTGGTGGT
CTGTCTACATGGATAGCCGTGTTAATTCTAGAACTAATACATGTTCACTTGCCCAAACTC
GGAGGTTGGGTGGTGCTTATTGGCAACAGAACCAGTCCAGGCAATCCCCTGGCTCATCGG
TGAGTCATAATAATGTGGATATATTGTATGGCATCCGCAGATGGCGGTCCATTCAAGCTT
CTGACCTATCAGCTTCCGATGGGTTGGGGGGATTTGGCCTACCATGGGCAATGACGGGGT
ACGGAGAATTAGGGGTTGACACCGGGAGAGGGGAAGCCTGGAGGAAAGCGGGGCTACTAC
ATCTAAAAAGGGAAAGGGCAAGCAGGCAACGCACTCGTCTGAGCGGGGCTGGGCCAAGGG

>HXZRAMG01BVF8G rank=0193643 x=651.5 y=606.0 length=482
AAAACAAAGCCAGTAGTCATATGCTTGTCTCAAAGATTAAGCCATGCATGTCTAAGTACG
AGCCGCTAGTCGGCGAAACCGCGAATGGCTCAATAAATCAGTTATGGTTCCTTAGATCGT
ACCATCCTACTTGGATAACTGTGGTAATTCTAGAGCTAATACATGCACTCAAGCCCCGAC
TCTCGGTTTCGGCCGGGCAGGAGGGGTGCTTTTATTAGATCAAAACCAATCGGGGGGCTC
GCTCCCCGTCCTTTTTGGTGACTCTGAATAACTTTTCGCCGATCGCACGGCCTCGAGCCG
GCGACGCATCTTTCAAATGTCTGCCTTATCAACTTTCGATGGTAGGTTATGCGCCTACCA
TGGTTGCAACGGGTACGGGGAATCGGGGTTCGATTCCGGAGAGGGAGCCTGAGAAACGGC
TACCACATCCAAGGAAGGCAGCAGGCACGCACTCGTCTGAGCGGGCTGGCAAGGCGCATA

>HXZRAMG01BTGBP rank=0177775 x=628.0 y=1619.0 length=482
AAAACAAAGCCAGTAGTCATATGCTTGTCTCAAAGATTAAGCCATGCATGTCTAAGTACG
AGCCGCTAGTCGGCGAAACCGCGAATGGCTCAATAAATCAGTTATGGTTCCTTAGATCGT
ACCATCCTACTTGGATAACTGTGGTAATTCTAGAGCTAATACATGCACTCAAGCCCCGAC
TCTCGGTTTCGGCCGGGCAGGAGGGGTGCTTTTATTAGATCAAAACCAATCGGGGGGCTC
GCTCCCCGTCCTTTTGGTGACTCTGAATAACTTTTCGCCGATCGCACGGCCTCGAGCCGG
CGACGCATCTTTCAAATGTCTGCCTTATCAACTTTCGATGGTAGGTTATGCGCCTACCAT
GGTTGCAACGGGTAACGGGGAATCGGGGTTCGATTCCGGAGAGGGAGCCTGAGAAACGGC
TACCACATCCAAGGAAGGCAGCAGGCACGCACTCGTCTGAGCGGGCTGGCAAGGCGCATA

>HXZRAMG01A3CM1 rank=0157633 x=331.5 y=299.0 length=482
AAAACAAAGCCAGTAGTCATATGCTTGTCTCAAAGATTAAGCCATGCATGTCTAAGTACG
AGCCGCTAGTCGGCGAAACCGCGAATGGCTCAATAAATCAGTTATGGTTCCTTAGATCGT
ACCATCCTACTTGGATAACTGTGGTAATTCTAGAGCTAATACATGCACTCAAGCCCCGAC
TCTCGGTTTCGGCCGGGCAGGAGGGGTGCTTTATTAGATCAAAACCAATCGGGGGGCTCG
CTCCCCGTCCTTTTTGGTGACTCTGAATAACTTTTCGCCGATCGCACGGCCTCGAGCCGG
CGACGCATCTTTCAAATGTCTGCCTTATCAACTTTCGATGGTAGGTTATGCGCCTACCAT
GGTTGCAACGGGTAACGGGGAATCGGGGTTCGATTCCGGAGAGGGAGCCTGAGAAACGGC
TACCACATCCAAGGAAGGCAGCAGGCACGCACTCGTCTGAGCGGGCTGGCAAGGCGCATA

>HXZRAMG01A34B8 rank=0159560 x=339.5 y=3430.0 length=482
AAAACAAAGCCAGTAGTCATATGCTTGTCTCAAAGATTAAGCCATGCATGTCTAAGTACG
AGCCGCTAGTCGGCGAAACCGCGAATGGCTCAATAAATCAGTTATGGTTCCTTAGATCGT
ACCATCCTACTTGGATAACTGTGGTAATTCTAGAGCTAATACATGCACTCAAGCCCCCGA
CTCTCGGTTTCGGCCGGGCAGGAGGGGTGCTTTATTAGATCAAAACCAATCGGGGGGCTC
GCTCCCCGTCCTTTTTGGTGACTCTGAATAACTTTTCGCCGATCGCACGGCCTCGAGCCG
GCGACGCATCTTTCAAATGTCTGCCTTATCAACTTTCGATGGTAGGTTATGCGCCTACCA
TGGTTGCAACGGGTACGGGGAATCGGGGTTCGATTCCGGAGAGGGAGCCTGAGAAACGGC
TACCACATCCAAGGAAGGCAGCAGGCACGCACTCGTCTGAGCGGGCTGGCAAGGCGCATA

>HXZRAMG01B7XQX rank=0188331 x=793.5 y=1543.5 length=482
AAAACAAAGCCAGTAGTCATATGCTTGTCTCAAAGATTAAGCCATGCATGTCTAAGTACG
AGCCGCTAGTCGGCGAAACCGCGAATGGCTCAATAAATCAGTTATGGTTCCTTAGATCGT
ACCATCCTACTTGGATAACTGTGGTAATTCTAGAGCTAATACATGCACTCAAGCCCCGAC
TCTCGGTTTCGGCCGGGCAGGAGGGGTGCTTTTATTAGATCAAAACCAATCGGGGGGCTC
GCTCCCCGTCCTTTTTGGTGACTCTGAATAACTTTTCGCCGATCGCACGGCCTCGAGCCG
GCGACGCATCTTTCAAATGTCTGCCTTATCAACTTTCGATGGTAGGTTATGCGCCTACCA
TGGTTGCACGGGTAACGGGGAATCGGGGTTCGATTCCGGAGAGGGAGCCTGAGAAACGGC
TACCACATCCAAGGAAGACAGCAGGCACGCACTCGTCTGAGCGGGCTGGCAAGGCGCATA

>HXZRAMG01AX90Q rank=0288013 x=273.0 y=1192.5 length=482
AAAACAAAGCCAGTAGTCATATGCTTGTCTCAAAGATTAAGCCATGCATGTCTAAGTACG
AGCCGCTAGTCGGCGAAACCGCGAATGGCTCAATAAATCAGTTATGGTTCCTTAGATCGT
ACCATCCTACTTGGATAACTGTGGTAATTCTAGAGCTAATACATGCACTCAAGCCCCCGA
CTCTCGGTTTCGGCCGGGCAGGAGGGGTGCTTTATTAGATCAAAACCAATCGGGGGGCTC
GCTCCCCGTCCTTTTGGTGACTCTGAATAACTTTTCGCCGATCGCACGGCCTCGAGCCGG
CGACGCATCTTTCAAATGTCTGCCTTATCAACTTTCGATGGTAGGTTATGCGCCTACCAT
GGTTGCAACGGGTAACGGGGAATCGGGGTTCGATTCCGGAGAGGGAGCCTGAGAAACGGC
TACCGACATCCAAGGAAGGCAGCAGGCACGCACTCGTCTGAGCGGGCTGGCAAGGCGCAT

>HXZRAMG01B14JU rank=0183688 x=727.5 y=760.5 length=482
AAAACAAAGCCAGTAGTCATATGCTTGTCTCAAAGATTAAGCCATGCATGTCTAAGTACG
AGCCGCTAGTCGGCGAAACCGCGAATGGCTCAATAAATCAGTTATGGTTCCTTAGATCGT
ACCATCCTACTTGGATAACTGTGGTAATTCTAGAGCTAATACATGCACTCAAGCCCCGAC
TCTCGGTTTCGGCCGGGCAGGAGGGGTGCTTTATTAGATCAAAACCAATCGGGGGGCTCG
CTCCCCGTCCTTTTTGGTGACTCTGAATAACTTTTCGCCGATCGCACGGCCTCGAGCCGG
CGACGCATCTTTCAAATGTCTGCCTTATCAACTTTCGATGGTAGGTTATGCGCCTACCAT
GGTTGCAACGGGTAACGGGGAATCGGGGTTCGATTCCGGAGAGGGAGCCTGAGAAACGGC
TACCACATCCAAGGAAGGCAGCAGGCACGCACTCGTCTGAGCGGGCTGGCAAGGCGCATA

>HXZRAMG01ANO68 rank=0270921 x=152.0 y=3266.0 length=482
AAAACAAAGCCAGTAGTCATATGCTTGTCTCAAAGATTAAGCCATGCATGTCTAGGTACG
AGCCGCTAGTCGGCGAAACCGCGAATGGCTCAATAAATCAGTTATGGTTCCTTAGATCGT
ACCATCCTACTTGGATAACTGTGGTAATTCTAGAGCTAATACATGCACTCAAGCCCCGAC
TCTCGGTTTCGGCCGGGCAGGAGGGGTGCTTTATTAGATCAAAACCAATCGGGGGGCTCG
CTCCCCGTCCTTTTTGGTGACTCTGAATAACTTTTCGCCGATCGCACGGCCTCGAGCCGG
CGACGCATCTTTCAAATGTCTGCCTTATCAACTTTCGATGGTAGGTTATGCGCCTACCAT
GGTTGCAACGGGTAACGGGGAATCGGGGTTCGATTCCGGAGAGGGAGCCTGAGAAACGGC
TACCACATCCAAGGAAGGCAGCAGGCACGCACTCGTCTGAGCGGGCTGGCAAGGCGCATA

>HXZRAMG01AK7N8 rank=0150299 x=124.0 y=1926.5 length=482
AAAACAAAGCCAGTAGTCATATGCTTGTCTCAAAGATTAAGCCATGCATGTCTAAGTACG
AGCCGCTAGTCGGCGAAACCGCGAATGGCTCAATAAATCAGTTATGGTTCCTTAGATCGT
ACCATCCTACTTGGATAACTGTGGTAATTCTAGAGCTAATACATGCACTCAAGCCCCGAC
TCTCGGTTTCGGCCGGGCAGGAGGGGTGCTTTATTAGATCAAAACCAATCGGGGGGCTCG
CTCCCCGTCCTTTTTGGTGACTCTGAATAACTTTTCGCCGATCGCACGGCCTCGAGCCGG
CGACGCATCTTTCAAATGTCTGCCTTATCAACTTTCGATGGTAGGTTATGCGCCTACCAT
GGTTGCAACGGGTACGGGGAATCGGGGTTCGATTCCGGGAGAGGGAGCCTGAGAAACGGC
TACCACATCCAAGGAAGGCAGCAGGCACGCACTCGTCTGAGCGGGCTGGCAAGGCGCATA

>HXZRAMG01A2OO9 rank=0273625 x=323.0 y=2043.5 length=482
AAAACAAAGCCAGTAGTCATATGCTTGTCTCAAAGATTAAGCCATGCATGTCTAAGTACG
AGCCGCTAGTCGGCGAAACCGCGAATGGCTCAATAAATCAGTTATGGTTCCTTAGATCGT
ACCATCCTACTTGGATAACTGTGGTAATTCTAGAGCTAATACATGCACTCAAGCCCCCGA
CTCTCGGTTTCGGCCGGGCAGGAGGGGTGCTTTTATTAGATCAAAACCAATCGGGGGGCT
CGCTCCCCGTCCTTTTGGTGACTCTGAATAACTTTTCGCCGATCGCACGGCCTCGAGCCG
GCGACGCATCTTTCAAATGTCTGCCTTATCAACTTTCGATGGTAGGTTATGCGCCTACCA
TGGTTGCAACGGGTAACGGGAATCGGGGTTCGATTCCGGAGAGGGAGCCTGAGAAACGGC
TACCACATCCAAGGAAGGCAGCAGGCACGCACTCGTCTGAGCGGGCTGGCAAGGCGCATA

>HXZRAMG01BOIMP rank=0094918 x=572.0 y=703.5 length=482
AAAACAAAGCCAGTAGTCATATGCTTGTCTCAAAGATTAAGCCATGCATGTCTAAGTACG
AGCCGCTAGTCGGCGAAACCGCGAATGGCTCAATAAATCAGTTATGGTTCCTTAGATCGT
ACCATCCTACTTGGATAACTGTGGTAATTCTAGAGCTAATACATGCACTCAAGCCCCGAC
TCTCGGTTTCGGCCGGGCAGGAGGGGTGCTTTATTAGATCAAAACCAATCGGGGGGCTCG
CTCCCCGTCCTTTTTGGTGACTCTGAATAACTTTTCGCCGATCGCACGGCCTCGAGCCGG
CGACGCATCTTTCAAATGTCTGCCTTATCAACTTTCGATGGTAGGTTATGCGCCTACCAT
GGTTGCAACGGGTAACGGGGAATCGGGGTTCGATTCCGGAGAGGGAGCCTGAGAAACGGC
TACCACATCCAAGGAAGGCAGCAGGCACGCACTCGTCTGAGCGGGCTGGCAAGGCGCATA

>HXZRAMG01BRC3V rank=0131389 x=604.0 y=2441.5 length=482
AAAACAAAGCCAGTAGTCATATGCTTGTCTCAAAGATTAAGCCATGCATGTCTAAGTACG
AGCCGCTAGTCGGCGAAACCGCGAATGGCTCAATAAATCAGTTATGGTTCCTTAGATCGT
ACCATCCTACTTGGATAACTGTGGTAATTCTAGAGCTAATACATGCACTCAAGCCCCGAC
TCTCGGTTTCGGCCGGGCAGGAGGGGTGCTTTTATTAGATCAAAACCAATCGGGGGGCTC
GCTCCCCGTCCTTTTTGGTGACTCTGAATAACTTTTCGCCGATCGCACGGCCTCGAGCCG
GCGACGCATCTTTCAAATGTCTGCCTTATCAACTTTCGATGGTAGGTTATGCGCCTACCA
TGGTTGCAACGGGTACGGGGAATCGGGGTTCGATTCCGGAGAGGGAGCCTGAGAAACGGC
TACCACATCCAAGGAAGGCAGCAGGCACGCACTCGTCTGAGCGGGCTGGCAAGGCGCATA

>HXZRAMG01CBQ92 rank=0229956 x=836.0 y=3656.0 length=482
AAAACAAAGCCAGTAGTCATATGCTTGTCTCAAAGATTAAGCCATGCATGTCTAAGTACG
AGCCGCTAGTCGGCGAAACCGCGAATGGCTCAATAAATCAGTTATGGTTCCTTAGATCGT
ACCATCCTACTTGGATAACTGTGGTAATTCTAGAGCTAATACATGCACTCAAGCCCCGAC
TCTCGGTTTCGGCCGGGCAGGAGGGGTGCTTTTATTAGATCAAAACCAATCGGGGGGCTC
GCTCCCCGTCCTTTTTGGTGACTCTGAATAACTTTTCGCCGATCGCACGGCCTCGAGCCG
GCGACGCATCTTTCAAATGTCTGCCTTATCAACTTTCGATGGTAGGTTATGCGCCTACCA
TGGTTGCAACGGGTACGGGGAATCGGGGTTCGATTCCGGAGAGGGAGCCTGAGAAACGGC
TACCACATCCAAGGAAGGCAGCAGGCACGCACTCGTCTGAGCGGGCTGGCAAGGCGCATA

>HXZRAMG01CALAV rank=0147551 x=823.0 y=2501.0 length=482
AAAACAAAGCCAGTAGTCATATGCTTGTCTCAAAGATTAAGCCATGCATGTCTAAGTACG
AGCCGCTAGTCGGCGAAACCGCGAATGGCTCAATAAATCAGTTATGGTTCCTTAGATCGT
ACCATCCTACTTGGATAACTGTGGTAATTCTAGAGCTAATACATGCACTCAAGCCCCCGA
CTCTCGGTTTCGGCCGGGCAGGAGGGGTGCTTTATTAGATCAAAACCAATCGGGGGGCTC
GCTCCCCGTCCTTTTTGGTGACTCTGAATAACTTTTCGCCGATCGCACGGCCTCGAGCCG
GCGACGCATCTTTCAAATGTCTGCCTTATCAACTTTCGATGGTAGGTTATGCGCCTACCA
TGGTTGCAACGGGTACGGGGAATCGGGGTTCGATTCCGGAGAGGGAGCCTGAGAAACGGC
TACCACATCCAAGGAAGGCAGCAGGCACGCACTCGTCTGAGCGGGCTGGCAAGGCGCATA

>HXZRAMG01ASE6Y rank=0127687 x=206.0 y=2392.0 length=482
AAAACAAAGCCAGTAGTCATATGCTTGTCTCAAAGATTAAGCCATGCATGTCTAAGTACG
AGCCGCTAGTCGGCGAAACCGCGAATGGCTCAATAAATCAGTTATGGTTCCTTAGATCGT
ACCATCCTACTTGGATAACTGTGGTAATTCTAGAGCTAATACATGCACTCAAGCCCCGAC
TCTCGGTTTCGGCCGGGCAGGAGGGGTGCTTTATTAGATCAAAACCAATCGGGGGGCTCG
CTCCCCGTCCTTTTTGGTGACTCTGAATAACTTTTCGCCGATCGCACGGCCTCGAGCCGG
CGACGCATCTTTCAAATGTCTGCCTTATCAACTTTCGATGGTAGGTTATGCGCCTACCAT
GGTTGCAACGGGTAACGGGGAATCGGGGTTCGATTCCGGAGAGGGAGCCTGAGAAACGGC
TACCACATCCAAGGAAGGCAGCAGGCACGCACTCGTCTGAGCGGGCTGGCAAGGCGCATA

>HXZRAMG01BJQCE rank=0115166 x=517.0 y=2700.5 length=482
AAAACAAAGCCAGTAGTCATATGCTTGTCTCAAAGATTAAGCCATGCATGTCTAAGTACG
AGCCGCTAGTCGGCGAAACCGCGAATGGCTCAATAAATCAGTTATGGTTCCTTAGATCGT
ACCATCCTACTTGGATAACTGTGGTAATTCTAGAGCTAATACATGCACTCAAGCCCCGAC
TCTCGGTTTCGGCCGGGCAGGAGGGGTGCTTTATTAGATCAAAACCAATCGGGGGGCTCG
CTCCCCGTCCTTTTTGGTGACTCTGAATAACTTTTCGCCGATCGCACGGCCTCGAGCCGG
CGACGCATCTTTCAAATGTCTGCCTTATCAACTTTCGATGGTAGGTTATGCGCCTACCAT
GGTTGCAACGGGTAACGGGGAATCGGGGTTCGATTCCGGAGAGGGAGCCTGAGAAACGGC
TACCACATCCAAGGAAGGCAGCAGGCACGCACTCGTCTGAGCGGGCTGGCAAGGCGCATA

>HXZRAMG01BYR4U rank=0119920 x=689.0 y=348.5 length=482
AAAACAAAGCCAGTAGTCATATGCTTGTCTCAAAGATTAAGCCATGCATGTCTAAGTACG
AGCCGCTAGTCGGCGAAACCGCGAATGGCTCAATAAATCAGTTATGGTTCCTTAGATCGT
ACCATCCTACTTGGATAACTGTGGTAATTCTAGAGCTAATACATGCACTCAAGCCCCGAC
TCTCGGTTTCGGCCGGGCAGGAGGGGTGCTTTATTAGATCAAAACCAATCGGGGGGCTCG
CTCCCCGTCCTTTTTGGTGACTCTGAATAACTTTTCGCCGATCGCACGGCCTCGAGCCGG
CGACGCATCTTTCAAATGTCTGCCTTATCAACTTTCGATGGTAGGTTATGCGCCTACCAT
GGTTGCAACGGGTAACGGGGAATCGGGGTTCGATTCCGGAGAGGGAGCCTGAGAAACGGC
TACCACATCCAAGGAAGGCAGCAGGCACGCACTCGTCTGAGCGGGCTGGCAAGGCGCATA

>HXZRAMG01AJCQE rank=0231840 x=103.0 y=1188.0 length=482
AAAACAAAGCCAGTAGTCATATGCTTGTCTCAAAGATTAAGCCATGCATGTCTAAGTACG
AGCCGCTAGTCGGCGAAACCGCGAATGGCTCAATAAATCAGTTATGGTTCCTTAGATCGT
ACCATCCTACTTGGATAACTGTGGTAATTCTAGAGCTAATACATGCACTCAAGCCCCGAC
TCCCGGTTTCGGCCGGGCAGGAGGGGTGCTTTTATTAGATCAAAACCAATCGGGGGGCTC
GCTCCCCCGTCCTTTTGGTGACTCTGAATAACTTTTCGCCGATCGCACGGCCTCGAGCCG
GCGACGCATCTTTCAATGTCTGCCTTATCAACTTTCGATGGTAGGTTATGCGCCTACCAT
GGTTGCAACGGGTAACGGGGAATCGGGGTTCGATTCCGGAGAGGGAGCCTGAGAAACGGC
TACCACATCCAAGGAAGGCAGCAGGCACGCACTCGTCTGAGCGGGCTGGCAAGGCGCATA

>HXZRAMG01A1NFD rank=0181928 x=311.0 y=2887.0 length=482
AAAACAAAGCCAGTAGTCATATGCTTGTCTCAAAGATTAAGCCATGCATGTCTAAGTACG
AGCCGCTAGTCGGCGAAACCGCGAATGGCTCAATAAATCAGTTATGGTTCCTTAGATCGT
ACCATCCTACTTGGATAACTGTGGTAATTCTAGAGCTAATACATGCACTCAAGCCCCCGA
CTCTCGGTTTCGGCCGGGCAGGAGGGGTGCTTTTATTAGATCAAAACCAATCGGGGGGCT
CGCTCCCCGTCCTTTTTGGTGACTCTGAATAACTTTTCGCCGATCGCACGGCCTCGAGCC
GGCGACGCATCTTTCAAATGTCTGCCTTATCAACTTTCGATGGTAGGTTATGCGCCTACC
ATGGTTGCAACGGGTACGGGAATCGGGGTTCGATTCCGGAGAGGGAGCCTGAGAAACGGC
TACCACATCCAAGGAAGGCAGCAGGCACGCACTCGTCTGAGCGGGCTGGCAAGGCGCATA

>HXZRAMG01A1TAY rank=0304088 x=313.0 y=2312.5 length=482
AAAACAAAGCCAGTAGTCATATGCTTGTCTCAAAGATTAAGCCATGCATGTCTAAGTACG
AGCCGCTAGTCGGCGAAACCGCGAATGGCTCAATAAATCAGTTATGGTTCCTTAGATCGT
ACCATCCTACTTGGATAACTGTGGTAATTCTAGAGCTAATACATGCACTCAAGCCCCCGA
CTCTCGGTTTCGGCCGGGCAGGAGGGGTGCTTTTATTAGATCAAAACCATCGGGGGGCTC
GCTCCCCGTCCTTTTTGGTGACTCTGAATAACTTTTCGCCGATCGCACGGCCTCGAGCCG
GCGACGCATCTTTCAAATGTCTGCCTTATCAACTTTCGATGGTAGGTTATGCGCCTACCA
TGGTTGCAACGGGTAACGGGGATCGGGGTTCGATTCCGGAGAGGGAGCCTGAGAAACGGC
TACCACATCCAAGGAAGGCAGCAGGCACGCACTCGTCTGAGCGGGCTGGCAAGGCGCATA

>HXZRAMG01CBJUT rank=0326329 x=834.5 y=2227.5 length=482
AAAACAAAGCCAGTAGTCATATGCTTGTCTCAAAGATTAAGCCATGCATGTCTAAGTACA
CGCCTCAACACGGCGAGACTGCGAATGGCTCATTAAATCAGTTATGGTTCCTTAGATCGT
ACAATCCTACTTGGATAACTGTGGCAATTCTAGAGCTAATACATGCAACACAGCTCCGAC
CCGCGAGGGGAAGAGCGCTTTTGTTAGCCCAAAACCAATCCGGGTTCGCCCGTCAAAACG
GCGGCCCCGGCCCAACGTGGTGACTCCGAACAACTTTGTGCCGATCGCAGGCCCTAGCGG
CGGCGACGCATCTTTCAAGTGTCTGCCCTATCAACTTTCGATGGTACGTGCTATGCCTAC
CATGGTGATAACGGGTAACGGGGAATCAGGGTTCGGTTCCGGAGAGGGAGCATGAGATAC
GGCTACCACATCCAAGGAAGGCAGCAGGCACGCACTCGTCTGAGCGGGCTGGCAAGGCGC

>HXXTI5Q01BJA1T rank=0198793 x=512.0 y=3359.5 length=482
AAAACAAAGCCAGTAGTCATATGCTTGTCTCAAAGATTAAGCCATGCATGTCTAAGTACG
AGCCGCTAGTCGGCGAAACCGCGAATGGCTCAATAAATCAGTTATGGTTCCTTAGATCGT
ACCATCCTACTTGGATAACTGTGGTAATTCTAGAGCTAATACATGCACTCAAGCCCCGAC
TCTCGGTTTCGGCCGGGCAGGAGGGGTGCTTTTATTAGATCAAAACCAATCGGGGGGCTC
GCTCCCCGTCCTTTTTGGTGACTCTGAATAACTTTTCGCCGATCGCACGGCCTCGAGCCG
GCGACGCATCTTTCAAATGTCTGCCTTATCAACTTTCGATGGTAGGTTATGCGCCTACCA
TGGTTGCAACGGGTAACGGGGAATCGGGGGTTCGATTCCGGAGAGGGAGCCTGAGAAACG
GCTACCACATCCAAGGAAGCAGCAGGCACNCACTCGTCTGAGCGGGGCTGGGCAAGGGCG

>HXXTI5Q01A66U4 rank=0076054 x=374.0 y=3310.0 length=482
AAAACAAAGCCAGTAGTCATATGCTTGTCTCAAAGATTAAGCCATGCATGTCTAAGTACG
AGCCGCTAGTCGGCGAAACCGCGAATGGCTCAATAAATCAGTTATGGTTCCTTAGATCGT
ACCATCCTACTTGGATAACTGTGGTAATTCTAGAGCTAATACATGCACTCAAGCCCCGAC
TCTCGGTTTCGGCCGGGCAGGAGGGGTGCTTTTATTAGATCAAAACCAGTCGGGGGGCTC
GCTCCCCGTCCTTTTTGGTGACTCTGAATAACTTTTCGCCGATCGCACGGCCTCGAGCCG
GCGACGCATCTTTCAAATGTCTGCCTTATCAACTTTCGATGGTAGGTTATGCGCCTACCN
TGGTTGCAACGGGTAACGGGGAATCGGGGGTTCGATTCCGGAGAGGGAGCCTGAGAAACG
GCTACCACATCCAAGGAAGGCAGCAGGCACGCNCTCGTCTGAGCGGGGCTGGCAAGGCGC

>HXXTI5Q01ATYRP rank=0144990 x=224.5 y=691.0 length=482
AAAACAAAGCCAGTAGTCATATGCTTGTCTCAAAGATTAAGCCATGCATGTCTAAGTACA
CGCCTCAACACGGCGAGACTGCGAATGGCTCATTAAATCAGTTATGGTTCCTTAGATCGT
ACAATCCTACTTGGATAACTGTGGCAATTCTAGAGCTAATACATGCAACACAGCTCCGAC
CCGCGAGGGGAANAGCGCTTTTGTAGCCCAAAACCATCCGGGTTCNCCCGTCAAACGGCG
GCCCGGCCCAAGTGGTGACTCCGAACAACTTTGTGCCGATCGCAGGCCCTAGCGGCGGCG
ACGCATCTTTCAAGTGTCTGCCCTATCAACTTTCGATGGTACGTGCTATGCCTACCATGG
TNATAACGGGTAACGGGGATCAGGGTTCGGTTCCGGAGAGGGAGCATGAGATACGGGCTA
CCACATCCAAGGGAAGGCAGGCAGGGGCACGGCACTCGTCTGAGCGGGGCTGGGCAAGGG

>HY4YN4W02DX08Z rank=0147467 x=1500.0 y=2881.0 length=481
AAAACAAAGCCAGTAGTCATATGCTTGTCTCAAAGATTAAGCCATGCATGTCTAAGTACA
AGCCTAACTAAGGTGAAACCGCGAATGGCTCATTAAATCACACCTAATCTACTGGAATGT
TAGCAGTTACTTGGATAACTGAGGTAATTCTTGAGCTAATACATGCGAAAAATCTCGACT
CACGGAGAGATGCTTTTATTAGATCAAAACCAAACAGACTCGTCTGTATATTTGGTGACT
CGGAATAACTTTGGGCTGATCGCATTGCCTTGTGCAGCGACATTTCCTTCGAAGGTNTGC
CCTATCAACTGTCGACTGTGGTATAGGACGACCACAGTGGGTTTTGACGGGGGTAACGGG
GGGAATCGAGGGGGTTCGATTCCGGGGAGGAGGGGAGACCTTAAAAACGGGCTAACCACA
TCCAAGGGAGGGCAAGCAGGGCAACGCAACTGTCTGAGCGGGGCTGGGCCAAAGGCGCA
>HY4YN4W02DM4W7 rank=0073191 x=1376.0 y=2329.5 length=481
AAAACAAAGCCAGTAGTCATATGCTTGTCTCAAAGATTAAGCCATGCATGTCTAAGTACA
AGCCTAACTAAGGTGAAACCGCGAATGGCTCATTAAATCACACCTAATCTACTGGAATGT
TAGCAGTTACTTGGATAACTGAGGTAATTCTTGAGCTAATACATGCGAAAAATCTCGACT
CACGGAGAGATGCTTTTATTAGATCAAAACCAAACAGACTCGTCTGTATATTTGGTGACT
CGGAATAACTTTGGGCTGATCGCATTGCCTTGTGCAGCGACATTTCCTTCGAAGGTNTGC
CCTATCAACTGTCGACTGTGGTATAGACGACCACAGTGGGTTTTGGACGGGGGTAACGGG
GGGAATCGAGGGGGTTCGGATTCCGGGGAGAGGGGGAGACCTTAAAAACGGGCTAACCAC
ATCCAAGGGAAGGGCAAGCAGGGCAACGCACTCGTCTGGAGCGGGGCTGGGCAAAGGGC
>HY4YN4W02DDWWL rank=0147213 x=1271.0 y=2115.0 length=481
AAAACAAAGCCAGTAGTCATATGCTTGTCTCAAAGATTAAGCCATGCATGTCTAAGTACA
AGCCTAACTAAGGTGAAACCGCGAATGGCTCATTAAATCACACCTAATCTACTGGAATGT
TAGCAGTTACTTGGATAACTGAGGTAATTCTTGAGCTAATACATGCGAAAAATCTCGACT
CACGGAGAGATGCTTTTATTAGATCAAAACCAAACAGACTCGTCTGTATATTTGGTGACT
CGGAATAACTTTGGGCTGATCGCATTGCCTTGTGCAGCGACATTTCCTTCGAAGGTNTGC
CCTATCAACTGTCGACTGTGGTATAGACGACCACAGTGGGGTTTTGACGGGGGTAACGGG
GGGAATCGAGGGGGTTCGAGTTCCGGGGAGAGGGGGAGCCGTTAAAAACGGGCTACCGAC
ATCCAAGGGAAGGCAAGCAGGGCAACGGCACTCGTCTGGAGCGGGGCTGGGCAAAGGCG
>HY4YN4W02C20UT rank=0105622 x=1147.0 y=1923.0 length=481
AAAACAAAGCCAGTAGTCATATGCTTGTCTCAAAGATTAAGCCATGCATGTCTAAGTACA
AGCCTAACTAAGGTGAAACCGCGAATGGCTCATTAAATCACACCTAATCTACTGGAATGT
TAGCAGTTACTTGGATAACTGAGGTAATTCTTGAGCTAATACATGCGAAAAATCTCGACT
CACGGAGAGATGCTTTTATTAGATCAAAACCAAACAGACTCGTCTGTATATTTGGTGACT
CGGAATAACTTTGGGCTGATCGCATTGCCTTGTGCAGCGACATTTCCTTCGAAGGTNTGC
CCTATCAACTGTCGACTGTGGTATAGACGGACCACAGTGGGTTTTGACGGGGGTAACGGG
GGGAATCGAGGGGGTTCGGATTCCGGGAGAGGGGAGCCTTAAAAACGGGCTACCACATCC
AAGGGAGGGCAAGGGCAAGGGGCACGCACTCGTCTGAGGCGGGGCTGGGCAAAGGGCGC
>HY4YN4W02ESU38 rank=0156087 x=1851.0 y=3574.5 length=481
AAAACAAAGCCAGTAGTCATATGCTTGTCTCAAAGATTAAGCCATGCATGTCTAAGTACA
AGCCTAACTAAGGTGAAACCGCGAATGGCTCATTAAATCACACCTAATCTACTGGAATGT
TAGCAGTTACTTGGATAACTGAGGTAATTCTTGAGCTAATACATGCGAAAAATCTCGACT
CACGGAGAGATGCTTTTATTAGATCAAAACCAAACAGACTCGTCTGTATATTTGGTGACT
CGGAATAACTTTGGGCTGATCGCATTGCCTTGTGCAGCGACATTTCCTTCGAAGGTNTGC
CCTATCAACTGTCGACTGTGGTATAGACGACCACAGTGGGTTTTGACGGGGGTTAACGGG
GGGAATCGAGGGGGTTCGGATTCCGGGGAGAGGGGAGCCTTAAAAACGGGCTAACCACAT
CCAAGGGAAGGGCAAGCAGGGCAACGCACTCGTCTGAGCGGGGCTGGGCAAAGGGCGCA
>HY4YN4W02EMKKH rank=0132787 x=1780.0 y=783.5 length=481
AAAACAAAGCCAGTAGTCATATGCTTGTCTCAAAGATTAAGCCATGCATGTCTAAGTACA
AGCCTAACTAAGGTGAAACCGCGAATGGCTCATTAAATCACACCTAATCTACTGGAATGT
TAGCAGTTACTTGGATAACTGAGGTAATTCTTGAGCTAATACATGCGAAAAAATCTCGAC
TCACGGAGAGATGCTTTTTATTAGATCAAAAACCAAACAGACTCGTCTGTATATTTGGTG
ACTCGGAATAACTTTGGGCTGATCGCATTGCCTTGTGCAGCGACATTTCCTTCGAAGGTN
TGCCCTATCAACTGTCGACTGTGGTATAGACGGACCACAGTGGGTTTTGACGGGGGTAAC
GGGGGGAATCAGGGGGTTCGGATTCCGGGAGAGGGGGAGCCTTAAAAACGGGCTACCACA
TCCAAGGGAGGGCAAGCAGGGCACGCAACTCGCTGAGGCGGGGCTGGGCAAAGGCGCAT
>HY4YN4W02EEGNH rank=0171376 x=1687.5 y=3387.0 length=481
AAAACAAAGCCAGTAGTCATATGCTTGTCTCAAAGATTAAGCCATGCATGTCTAAGTACA
AGCCTAACTAAGGTGAAACCGCGAATGGCTCATTAAATCACACCTAATCTACTGGAATGT
TAGCAGTTACTTGGATAACTGAGGTAATTCTTGAGCTAATACATGCGAAAAATCTCGACT
CACGGAGAGATGCTTTTATTAGATCAAAACCAAACAGACTCGTCTGTATATTTGGTGACT
CGGAATAACTTTGGGCTGATCGCATTGCCTTGTGCAGCGACACTTCCTTCGAAGGTNTGC
CCTATCAACTGTCGACTGTGGTATAGACGACCACAGTGGGTTTTGACGGGGTAACGGGGG
GAATCAGGGGGTTCGATTCCGGGGAGAGGGGGAGACCTTAAAAACGGGCTAACCACATCC
CAAGGGAGGGCAAGGCAAGGGCACGCACTCGTCTGAGCGGGGCTGGGCAAAGGCGCATA
>HY4YN4W02D1C5A rank=0099469 x=1538.0 y=2620.0 length=481
AAAACAAAGCCAGTAGTCATATGCTTGTCTCAAAGATTAAGCCATGCATGTCTAAGTACA
AGCCTAACTAAGGTGAAACCGCGAATGGCTCATTAAATCACACCTAATCTACTGGAATGT
TAGCAGTTACTTGGATAACTGAGGTAATTCTTGAGCTAATACATGCGAAAAATCTCGACT
CACGGAGAGATGCTTTTATTAGATCAAAACCAAACAGACTCGTCTGTATATTTGGTGACT
CGGAATAACTTTGGGCTGATCGCATTGCCTTGTGCAGCGACATTTCCTTCGAAGGTNTGC
CCTATCAACTGTCGACTGTGGTATAGGACGACACAGTGGGTTTGACGGGGTAACGGGGGG
AATCGAGGGGTTCGGATTCCGGGGAGAGGGGGAGCCTTAAAAACGGGGCTACCGACATCC
AAGGGAAGGGCAAGCAGGGGCAACGGCACTGCTGAGCGGGGCTGGGGCAAAGGCGCATA
>HY4YN4W02D274G rank=0053210 x=1559.0 y=3406.0 length=481
AAAACAAAGCCAGTAGTCATATGCTTGTCTCAAAGATTAAGCCATGCATGTCTAAGTACA
AGCCTAACTAAGGTGAAACCGCGAATGGCTCATTAAATCACACCTAATCTACTGGAATGT
TAGCAGTTACTTGGATAACTGAGGTAATTCTTGAGCTAATACATGCGAAAAATCTCGACT
CACGGAGAGATGCTTTTATTAGATCAAAACCAAACAGACTCGTCTGTATATTTGGTGACT
CGGAATAACTTTGGGCTGATCGCATTGCCTTGTGCAGCGACATTTCCTTCGAAGGTNTGC
CCTATCAACTGTCGACTGTGGTATAGACGGACCACAGTGGGTTTTGACGGGGTAACGGGG
GAATCGAGGGGTTCGGATTCCGGGAGAGGGGAGCCGTTAAAAACGGGCTACCACATCCAA
GGGAAGGGCAAGCAAGGGCAACGGCACTCGTCTGGAGCGGGGCTGGGCAAAGGCGCAAT
>HXZRAMG01BDTVW rank=0178238 x=450.0 y=1786.0 length=481
AAAACAAAGCCAGTAGTCATATGCTTGTCTCAAAGATTAAGCCATGCATGTCTAAGTACG
AGCCGCTAGTCGGCGAAACCGCGAATGGCTCAATAAATCAGTTATGGTTCCTTAGATCGT
ACCATCCTACTTGGATAACTGTGGTAATTCTAGAGCTAATACATGCACTCAAGCCCCGAC
TCTCGGTTTCGGCCGGGCAGGAGGGGTGCTTTATTAGATCAAAACCAATCGGGGGGCTCG
CTCCCCGTCCTTTTGGTGACTCTGAATAACTTTTCGCCGATCGCACGGCCTCGAGCCGGC
GACGCATCTTTCAAATGTCTGCCTTATCAACTTTCGATGGTAGGTTATGCGCCTACCATG
GTTGCAACGGGTAACGGGGAATCGGGGTTCGATTCCGGAGAGGGAGCCTGAGAAACGGCT
ACCACATCCAAGGAAGGCAGCAGGCACGCACTCGTCTGAGCGGGCTGGCAAGGCGCATA
>HXZRAMG01BTQ3K rank=0291566 x=631.0 y=3294.5 length=481
AAAACAAAGCCAGTAGTCATATGCTTGTCTCAAAGATTAAGCCATGCATGTCTAAGTACG
AGCCGCTAGTCGGCGAAACCGCGAATGGCTCAATAAATCAGTTATGGTTCCTTAGATCGT
ACCATCCTACTTGGATAACTGTGGTAATTCTAGAGCTAATACATGCACTCAAGCCCCGAC
TCTCGGTTTCGGCCGGGCAGGAGGGGTGCTTTTATTAGATCAAAACCAATCGGGGGGCTC
GCTCCCCGTCCTTTTGGTGACTCTGAATAACTTTTCGCCGATCGCACGGCCTCGAGCCGG
CGACGCATCTTTCAAATGTCTGCCTTATCAACTTTCGATGGTAGGTTATGCGCCTACCAT
GGTTGCAACGGGTAACGGGAATCGGGGTTCGATTCCGGAGAGGGAGCCTGAGAAACGGCT
ACCACATCCAAGGAAGGCAGCAGGCACGCACTCGTCTGAGCGGGCTGGCAAGGCGCATA
>HXZRAMG01B7TZ3 rank=0197883 x=792.5 y=785.5 length=481
AAAACAAAGCCAGTAGTCATATGCTTGTCTCAAAGATTAAGCCATGCATGTCTAAGTACG
AGCCGCTAGTCGGCGAAACCGCGAATGGCTCAATAAATCAGTTATGGTTCCTTAGATCGT
ACCATCCTACTTGGATAACTGTGGTAATTCTAGAGCTAATACATGCACTCAAGCCCCGAC
TCTCGGTTTCGGCCGGGCAGGAGGGGTGCTTTATTAGATCAAAACCAATCGGGGGGCTCG
CTCCCCGTCCTTTTTGGTGACTCTGAATAACTTTTCGCCGATCGCACGGCCTCGAGCCGG
CGACGCATCTTTCAAATGTCTGCCTTATCAACTTTCGATGGTAGGTTATGCGCCTACCAT
GGTTGCAACGGGTACGGGGAATCGGGGTTCGATTCCGGAGAGGGAGCCTGAGAAACGGCT
ACCACATCCAAGGAAGGCAGCAGGCACGCACTCGTCTGAGCGGGCTGGCAAGGCGCATA
>HXZRAMG01BHNFE rank=0181278 x=493.5 y=3912.0 length=481
AAAACAAAGCCAGTAGTCATATGCTTGTCTCAAAGATTAAGCCATGCATGTCTAAGTACG
AGCCGCTAGTCGGCGAAACCGCGAATGGCTCAATAAATCAGTTATGGTTCCTTAGATCGT
ACCATCCTACTTGGATAACTGTGGTAATTCTAGAGCTAATACATGCACTCAAGCCCCGAC
TCTCGGTTTCGGCCGGGCAGGAGGGGTGCTTTATTAGATCAAAACCAATCGGGGGGCTCG
CTCCCCGTCCTTTTTGGTGACTCTGAATAACTTTTCGCCGATCGCACGGCCTCGAGCCGG
CGACGCATCTTTCAAATGTCTGCCTTATCAACTTTCGATGGTAGGTTATGCGCCTACCAT
GGTTGCAACGGGTAACGGGAATCGGGGTTCGATTCCGGAGAGGGAGCCTGAGAAACGGCT
ACCACATCCAAGGAAGGCAGCAGGCACGCACTCGTCTGAGCGGGCTGGCAAGGCGCATA
>HXZRAMG01A4H6M rank=0205012 x=344.0 y=892.5 length=481
AAAACAAAGCCAGTAGTCATATGCTTGTCTCAAAGATTAAGCCATGCATGTCTAAGTACG
AGCCGCTAGTCGGCGAAACCGCGAATGGCTCAATAAATCAGTTATGGTTCCTTAGATCGT
ACCATCCTACTTGGATAACTGTGGTAATTCTAGAGCTAATACATGCACTCAAGCCCCGAC
TCTCGGTTTCGGCCGGGCAGGAGGGGTGCTTTATTAGATCAAAACCAATCGGGGGGCTCG
CTCCCCGTCCTTTTGGTGACTCTGAATAACTTTTCGCCGATCGCACGGCCTCGAGCCGGC
GACGCATCTTTCAAATGTCTGCCTTATCAACTTTCGATGGTAGGTTATGCGCCTACCATG
GTTGCAACGGGTAACGGGGAATCGGGGTTCGATTCCGGAGAGGGAGCCTGAGAAACGGCT
ACCACATCCAAGGAAGGCAGCAGGCACGCACTCGTCTGAGCGGGCTGGCAAGGCGCATA
>HXZRAMG01B53VR rank=0049949 x=772.0 y=2197.0 length=481
AAAACAAACCAGTAGTCATATGCTTGTCTCAAAGATTAAGCCATGCATGTCTAAGTACGA
GCCGCTAGTCGGCGAAACCGCGAATGGCTCAATAAATCAGTTATGGTTCCTTAGATCGTA
CCATCCTACTTGGATAACTGTGGTAATTCTAGAGCTAATACATGCACTCAAGCCCCGACT
CTCGGTTTCGGCCGGGCAGGAGGGGTGCTTTTATTAGATCAAAACCAATCGGGGGGCTCG
CTCCCCGTCCTTTTGGTGACTCTGAATAACTTTTCGCCGATCGCACGGCCTCGAGCCGGC
GACGCATCTTTCAAATGTCTGCCTTATCAACTTTCGATGGTAGGTTATGCGCCTACCATG
GTTGCAACGGGTAACGGGGAATCGGGGTTCGATTCCGGAGAGGGAGCCTGAGAAACGGCT
ACCACATCCAAGGAAGGCAGCAGGCACGCACTCGTCTGAGCGGGCTGGCAAGGCGCATA
>HY4YN4W02C4WKO rank=0096056 x=1168.0 y=3670.0 length=480
AAAACAAAGCCAGTAGTCATATGCTTGTCTCAAAGATTAAGCCATGCATGTCTAAGTACA
AGCCTAACTAAGGTGAAACCGCGAATGGCTCATTAAATCACACCTAATCTACTGGAATGT
TAGCAGTTACTTGGATAACTGAGGTAATTCTTGAGCTAATACATGCGAAAAATCTCGACT
CACGGAGAGATGCTTTTATTAGATCAAAACCAAACAGACTCGTCTGTATATTTGGTGACT
CGGAATAACTTTGGGCTGATCGCATTGCCTTGTGCAGCGACATTTCCTTCGAAGGTNTGC
CCTATCAACTGTCGACTGTGGTATAGACGACCACAGTGGGTTTGACGGGGTAACGGGGGA
ATCGAGGGGTTCGGATTCCGGGGAGAGGGGGAGACCGTTAAAAACGGGCTAACCACATCC
CAAGGGAAGGGCAAGCAGGGCAACGCACTCGTCTGAGCGGGGCTGGGCAAAGGGCGCA
>HY4YN4W02DIYBB rank=0195765 x=1328.5 y=3749.0 length=480
AAAACAAAGCCAGTAGTCATATGCTTGTCTCAAAGATTAAGCCATGCATGTCTAAGTACA
AGCCTAACTAAGGTGAAACCGCGAATGGCTCATTAAATCACACCTAATCTACTGGAATGT
TAGCAGTTACTTGGATAACTGAGGTAATTCTTGAGCTAATACATGCGAAAAATCTCGACT
CACGGAGAGATGCTTTTATTAGATCAAAACCAAACAGACTCGTCTGTATATTTGGTGACT
CGGAATAACTTTGGGCTGATCGCATTGCCTTGTGCAGCGACATTTCCTTCGAAGGTNTGC
CCTATCAACTGTCGACTGTGGTATAGACGACACAGTGGGTTTGACGGGGGTTAACGGGGG
AATCGAGGGGTTCGAGTTCCGGGGAGAGGGGGANACCGTTAAAAACGGGCTAACCGACAT
CCAAGGGAAGGGCAGGCAGGGCACGGCACTCGTCTGAGGCGGGGCTGGGCAAAGGGCG
>HY4YN4W02DIUG5 rank=0075533 x=1327.0 y=2871.5 length=480
AAAACAAAGCCAGTAGTCATATGCTTGTCTCAAAGATTAAGCCATGCATGTCTCAGTGTA
AGCTTCAACATGGCAAGACTGTGAATGGCTCATTAAAACAGTTGTAGCTTATTTGGCTGT
CTTTTACATGGATAACCGTGGTAATTCTAGAACTAATACATGTGCAACTACCCAACTTTT
CGGACGGGTTGTGTTTATTTGTAACAGAACCAATCCAGGTCAACCTGGTTTAGTGATGAT
TCACAATAACTGGATGAATTGCGTGGCACCAGCTGGTGATGAATCATTCAAGCTTCTGAC
CTATCAGCTTCCGACGGTAGGGTATTGGGCCTACCCTGGGCAATGACGGGGTAACGGGAG
AATTAGGGGTTTGGATACCGGGAGAGGGGAGCCTGGAGAAACGGGCTACCACATCTAAGG
GAAAGGGCAAGGCAAAGGGGCAACGCACTCGTCTGAGCGGGGCTGGGCAAAGGGCGCA
>HY4YN4W02D4KSS rank=0180014 x=1575.0 y=954.0 length=480
AAAACAAAGCCAGTAGTCATATGCTTGTCTCAAAGATTAAGCCATGCATGTCTAAGTACG
AGCCGCTAGTCGGCGAAACCGCGAATGGCTCAATAAATCAGTTATGGTTCCTTAGATCGT
ACCATCCTACTTGGATAACTGTGGTAATTCTAGAGCTAATACATGCACTCAAGCCCCGAC
TCTCGGTTTCGGCCGGGCAGGAGGGGTGCTTTTATTAGATCAAAACCATCGGGGGCTCGC
TCCCCGTCTTTTGGTGACTCTGAATAACTTTTCGCCGATCGCACGGCCTCGAGCCGCGAC
GCATCTTTCAAATGTCTGCCTTATCAACTTTCGATGGTAGGTTATGGCGCCTACCATGGG
TTGCAACGGGGGTAACGGGGGAATCGGGGGGTTCGATTCCGGGGAGAGGGGAGCCTGAGA
AACGGGCTACCACATCCAAAGGGAAGGCAGCAGGGCACGCACTCTCTGAGCGGGCTGG
>HY4YN4W02DE2TT rank=0148095 x=1284.0 y=3199.5 length=480
AAAACAAAGCCAGTAGTCATATGCTTGTCTCAAAGATTAAGCCATGCACGTTTCAGTATA
AGCAACACCATTGTGAAACTGCGAATGGCTCTTTAAAACAGTTACAGCTTATTTGATTGT
TATTTGTACATGGACAACTTTGGTAATTCTAGAGCTAATACATGCGCCCAAGTCCAACTT
CGTAGGAGGTTTGTGCTTATTAGTTACAGAACCAACCCAGGCTTTCCTGGTATTGAGGCG
AATCATAATAATTGAACGAATCGCGTGGCGTTCGCCGGCGATGAGTCATTCAAGTTTCTG
ACCTATCAGCTTCCGACAGTAAGGTATTGGCCTACCGTGGCAATGACGGGGGTNACGGGA
GAATTAGGGGGTCGATTCCGGGAGGAGGGGAGCCTGGAGGAAACGGGCTACCANATCTAA
GGGAAGGCAGCAAGGGCACGGCAACTCGTCTGGAGCGGGGGCTGGGGCAAAGGGCGCA
>HY4YN4W02EFZ6P rank=0067362 x=1705.0 y=1631.5 length=480
AAAACAAAGCCAGTAGTCATATGCTTGTCTCAAAGATTAAGCCATGCATGTCTAAGTACA
AGCCTAACTAAGGTGAAACCGCGAATGGCTCATTAAATCACACCTAATCTACTGGAATGT
TAGCAGTTACTTGGATAACTGAGGTAATTCTTGAGCTAATACATGCGAAAAATCTCGACT
CACGGAGAGATGCTTTTATTAGATCAAAACCAAACAGACTCGTCTGTATATTTGGTGACT
CGGAATAACTTTGGGCTGATCGCATTGCCTTGTGCAGCGACATTTCCTTCGAAGGTNTGC
CCTATCAACTGTCGACTGTGGTATAGACGACCACAGTGGGTTTTGACGGGGGTAACGGGG
GGAATCAGGGGGTTCGGATTCCGGGGAGAGGGGAGCCTTAAAAACGGGCTACCACATCCA
AGGGAGGGCAAGCAGGGCAACGCAACTCGTCTGAGCGGGGCTGGGCAAAGGGCGCATA
>HY4YN4W02DYQII rank=0161082 x=1508.0 y=2856.5 length=480
AAAACAAAGCCAGTAGTCATATGCTTGTCTCAAAGATTAAGCCATGCATGTCTAAGTACA
AGCCTAACTAAGGTGAAACCGCGAATGGCTCATTAAATCACACCTAATCTACTGGAATGT
TAGCAGTTACTTGGATAACTGAGGTAATTCTTGAGCTAATACATGCGAAAAATCTCGACT
CACGGAGAGATGCTTTTATTAGATCAAAACCAAACAGACTCGTCTGTATATTTGGTGACT
CGGAATAACTTTGGGCTGATCGCATTGCCTTGTGCAGCGACATTTCCTTCGAAGGTNTGC
CCTATCAACTGTCGACTGTGGTATAGACGACCACAGTGGGTTTTGACGGGGGTAACGGGG
GGAATCGAGGGGGTTCGATTCCGGGGAGAGGGGGAGACCTTAAAAACGGGCTAACCACAT
CCAAGGGAAGGGCAAGCAAGGGCACGGCACTCGTCTGAGCGGGGCTGGGCAAAGGGCG
>HY4YN4W02DYFDF rank=0148948 x=1505.0 y=705.5 length=480
AAAACAAAGCCAGTAGTCATATGCTTGTCTCAAAGATTAAGCCATGCATGTCTAAGTACA
AGCCTAACTAAGGTGAAACCGCGAATGGCTCATTAAATCACACCTAATCTACTGGAATGT
TAGCAGTTACTTGGATAACTGAGGTAATTCTTGAGCTAATACATGCGAAAAATCTCGACT
CACGGAGAGATGCTTTTATTAGATCAAAACCAAACAGACTCGTCTGTATATTTGGTGACT
CGGAATAACTTTGGGCTGATCGCATTGCCTTGTGCAGCGACATTTCCTTCGAAGGTNTGC
CCTATCAACTGTCGACTGTGGTATAGACGACCACAGTGGGTTTTGACGGGGGTAACGGGG
GGAATCGAGGGGGTTCGAGTTCCGGGGAGGAGGGGGAGACCCGTTAAAAAACGGGCCTTA
ACCGACATCCAAGGGAAGGGCAAGGCAAGGGGCAACGGCACTCGTCTGGAGCGGGGCT
>HY4YN4W02DV22T rank=0130208 x=1478.5 y=2051.5 length=480
AAAACAAAGCCAGTAGTCATATGCTTGTCTCAAAGATTAAGCCATGCATGTCTAAGTACA
AGCCTAACTAAGGTGAAACCGCGAATGGCTCATTAAATCACACCTAATCTACTGGAATGT
TAGCAGTTACTTGGATAACTGAGGTAATTCTTGAGCTAATACATGCGAAAAATCTCGACT
CACGGAGAGATGCTTTTATTAGATCAAAACCAAACAGACTCGTCTGTATATTTGGTGACT
CGGAATAACTTTGGGCTGATCGCATTGCCTTGTGCAGCGACATTTCCTTCGAAGGTNTGC
CCTATCAACTGTCGACTGTGGTATAGACGACCACAGTGGGTTTTGACGGGGTAACGGGGG
GAATCAGGGGGTTCGAGTTCCGGGAGAGGGGAGCCTTAAAAACGGGCTACCGACATCCAA
GGGAAGGGCAAGCAGGGCAACGCACTCGTCTGGAGCGGGGCTGGGCAAAGGGCGCATA
>HY4YN4W02D63DR rank=0101573 x=1603.5 y=3661.0 length=480
AAAACAAAGCCAGTAGTCATATGCTTGTCTCAAAGATTAAGCCATGCATGTCTAAGTACA
AGCCTAACTAAGGTGAAACCGCGAATGGCTCATTAAATCACACCTAATCTACTGGAATGT
TAGCAGTTACTTGGATAACTGAGGTAATTCTTGAGCTAATACATGCGAAAAATCTCGACT
CACGGAGAGATGCTTTTATTAGATCAAAACCAAACAGACTCGTCTGTATATTTGGTGACT
CGGAATAACTTTGGGCTGATCGCATTGCCTTGTGCAGCGACATTTCCTTCGAAGGTNTGC
CCTATCAACTGTCGACTGTGGTATAGACGGACCACAGTGGGTTTTGACGGGGTAACGGGG
GGAATCGAGGGGTTCGGATTCCGGGAGAGGGGAGCCTTAAAAACGGGCTACCACATCCAA
GGGAAGGGCAAGCAGGGGCACGGCACTCGTCTGAGCGGGGCTGGGCAAAGGGCGCAAT
>HXZRAMG01BJ6UD rank=0213430 x=522.0 y=3603.0 length=480
AAAACAAAGCCAGTAGTCATATGCTTGTCTCAAAGATTAAGCCATGCATGTCTAAGTACG
AGCCGCTAGTCGGCGAAACCGCGAATGGCTCAATAAATCAGTTATGGTTCCTTAGATCGT
ACCATCCTACTTGGATAACTGTGGTAATTCTAGAGCTAATACATGCACTCAAGCCCCGAC
TCTCGGTTTCGGCCGGGCAGGAGGGGTGCTTTTATTAGATCAAAACCAATCGGGGGGCTC
GCTCCCGTCCTTTTGGTGACTCTGAATAACTTTTCGCCGATCGCACGGCCTCGAGCCGGC
GACGCATCTTTCAAATGTCTGCCTTATCAACTTTCGATGGTAGGTTATGCGCCTACCATG
GTTGCAACGGGTACGGGAATCGGGGTTCGATTCCGGAGAGGGAGCCTGAGAAACGGCTAC
CACATCCAAGGAAGGCAAGCAGGCACGCACTCGTCTGAGCGGGCTGGCAAGGCGCATA
>HXZRAMG01AWKBW rank=0202139 x=253.0 y=3162.5 length=480
AAAACAAAGCCAGTAGTCATATGCTTGTCTCAAAGATTAAGCCATGCATGTCTAAGTACG
AGCCGCTAGTCGGCGAAACCGCGAATGGCTCAATAAATCAGTTATGGTTCCTTAGATCGT
ACCATCCTACTTGGATAACTGTGGTAATTCTAGAGCTAATACATGCACTCAAGCCCCGAC
TCTCGGTTTCGGCCGGGCAGGAGGGGTGCTTTATTAGATCAAAACCAATCGGGGGGCTCG
CTCCCCGTCCTTTTGGTGACTCTGAATAACTTTTCGCCGATCGCACGGCCTCGAGCCGGC
GACGCATCTTTCAAATGTCTGCCTTATCAACTTTCGATGGTAGGTTATGCGCCTACCATG
GTTGCAACGGGTAACGGGAATCGGGGTTCGATTCCGGAGAGGGAGCCTGAGAAACGGCTA
CCACATCCAAGGAAGGCAGCAGGCACGCACTCGTCTGAGCGGGCTGGCAAGGCGCATA
>HXZRAMG01AJDZG rank=0117846 x=103.0 y=2810.0 length=480
AAAACAAAGCCAGTAGTCATATGCTTGTCTCAAAGATTAAGCCATGCATGTCTAAGTACG
AGCCGCTAGTCGGCGAAACCGCGAATGGCTCAATAAATCAGTTATGGTTCCTTAGATCGT
ACCATCCTACTTGGATAACTGTGGTAATTCTAGAGCTAATACATGCACTCAGGCCCCCGA
CTCTCGGTTTCGGCCGGGCAGGAGGGGTGCTTTATTAGATCAAAACCAATCGGGGGCTCG
CTCCCCGTCCTTTTTGGTGACTCTGAATAACTTTTCGCCGATCGCACGGCCTCGAGCCGG
CGACGCATCTTTCAAATGTCTGCCTTATCAACTTTCGATGGTAGGTTATGCGCCTACCAT
GGTTGCAACGGGTACGGGAATCGGGGTTCGATTCCGGAGAGGGAGCCTGAGAAACGGCTA
CCACATCCAAGGAAGGCAGCAGGCACGCACTCGTCTGAGCGGGCTGGCAAGGCGCATA
>HXZRAMG01ASBQR rank=0055814 x=205.5 y=2017.0 length=480
AAAACAAAGCCAGTAGTCATATGCTTGTCTCAAAGATTAAGCCATGCATGTCTAAGTACG
AGCCGCTAGTCGGCGAAACCGCGAATGGCTCAATAAATCAGTTATGGTTCCTTAGATCGT
ACCATCCTACTTGGATAACTGTGGTAATTCTAGAGCTAATACATGCACTCAAGCCCCGAC
TCTCGGTTTCGGTCGGGCAGGAGGGGTGCTTTATTAGATCAAAACCAATCGGGGGGCTCG
CTCCCCGTCCTTTTGGTGACTCTGAATAACTTTTCGCCGATCGCACGGCCTCGAGCCGGC
GACGCATCTTTCAAATGTCTGCCTTATCAACTTTCGATGGTAGGTTATGCGCCTACCATG
GTTGCAACGGGTAACGGGAATCGGGGTTCGATTCCGGAGAGGGAGCCTGAGAAACGGCTA
CCACATCCAAGGAAGGCAGCAGGCACGCACTCGTCTGAGCGGGCTGGCAAGGCGCATA
>HXZRAMG01BA1LI rank=0126114 x=418.5 y=2884.0 length=480
AAAACAAAGCCAGTAGTCATATGCTTGTCTCAAAGATTAAGCCATGCATGTCTAAGTACG
AGCCGCTAGTCGGCGAAACCGCGAATGGCTCAATAAATCAGTTATGGTTCCTTAGATCGT
ACCATCCTACTTGGATAACTGTGGTAATTCTAGAGCTAATACATGCACTCAAGCCCCGAC
TCTCGGTTTCGGCCGGGCAGGAGGGGTGCTTTATTAGATCAAAACCAATCGGGGGGCTCG
CTCCCCGTCCTTTTGGTGACTCTGAATAACTTTTCGCCGATCGCACGGCCTCGAGCCGGC
GACGCATCTTTCAAATGTCTGCCTTATCAACTTTCGATGGTAGGTTATGCGCCTACCATG
GTTGCAACGGGTAACGGGAATCGGGGTTCGATTCCGGAGAGGGAGCCTGAGAAACGGCTA
CCACATCCAAGGAAGGCAGCAGGCACGCACTCGTCTGAGCGGGCTGGCAAGGCGCATA
>HXZRAMG01BNG57 rank=0196953 x=560.0 y=1309.0 length=480
AAAACAAAGCCAGTAGTCATATGCTTGTCTCAAAGATTAAGCCATGCATGTCTAAGTACG
AGCCGCTAGTCGGCGAAACCGCGAATGGCTCAATAAATCAGTTATGGTTCCTTAGATCGT
ACCATCCTACTTGGATAACTGTGGTAATTCTAGAGCTAATACATGCACTCAAGCCCCGAC
TCTCGGTTTCGGCCGGGCAGGAGGGGTGCTTTATTAGATCAAAACCAATCGGGGGGCTCG
CTCCCCGTCCTTTTGGTGACTCTGAATAACTTTTCGCCGATCGCACGGCCTCGAGCCGGC
GACGCATCTTTCAAATGTCTGCCTTATCAACTTTCGATGGTAGGTTATGCGCCTACCATG
GTTGCAACGGGTAACGGGAATCGGGGTTCGATTCCGGAGAGGGAGCCTGAGAAACGGCTA
CCACATCCAAGGAAGGCAGCAGGCACGCACTCGTCTGAGCGGGCTGGCAAGGCGCATA
>HXZRAMG01A0HYI rank=0095526 x=298.5 y=2392.5 length=480
AAAACAAAGCCAGTAGTCATATGCTTGTCTCAAAGATTAAGCCATGCATGTCTAAGTACG
AGCCGCTAGTCGGCGAAACCGCGAATGGCTCAATAAATCAGTTATGGTTCCTTAGATCGT
ACCATCCTACTTGGATAACTGTGGTAATTCTAGAGCTAATACATGCACTCAAGCCCCGAC
TCTCGGTTTCGGCCGGGCAGGAGGGGTGCTTTATTAGATCAAAACCAATCGGGGGGCTCG
CTCCCCGTCCTTTTGGTGACTCTGAATAACTTTTCGCCGATCGCACGGCCTCGAGCCGGC
GACGCATCTTTCAAATGTCTGCCTTATCAACTTTCGATGGTAGGTTATGCGCCTACCATG
GTTGCAACGGGTAACGGGAATCGGGGTTCGATTCCGGAGAGGGAGCCTGAGAAACGGCTA
CCACATCCAAGGAAGGCAGCAGGCACGCACTCGTCTGAGCGGGCTGGCAAGGCGCATA
>HY4YN4W02DT2SG rank=0133542 x=1455.5 y=2574.0 length=479
AAAACAAAGCCAGTAGTCATATGCTTGTCTCAAAGATTAAGCCATGCATGTCTAAGTACA
AGCCTGAATAAGGTGAAACCGCGAATGGCTCATTAAATCACACCTAATGTACCGGATAGT
TCCAATTACTTGGATAACTGCGGTAATTCTGGAGCTAATACATGCTTAAAGGCCTCGACT
CAAGGAGGGGCGCATTTATTAGATCAAAACCAACCGCTTGCGGTTTTATGGTGAATCTGA
ATAACTCTATGCTGATCGTATGGCTCAACGCCGACGACGTATCCGTCCAAGGTGTGCCCT
ATCAACTGTCGACTGTGGCATAGACGCCCACAGGTGGGGTTTTGACGGGGTAACGGGGGA
ATTAGGGGGTTCGATTCCGGGGAGAGGGGAGCCTGGGAGAAACGGGCTACCACTTCTAAG
GGAAGGGCAGCAGGGCAACGCACTCGTCTGAGCGGGGGCTGGGGCAAAGGGCGCATA
>HY4YN4W02DSS9C rank=0082155 x=1441.0 y=910.0 length=479
AAAACAAAGCCAGTAGTCATATGCTTGTCTCAAAGATTAAGCCATGCATGTCTAAGTACA
AGCCTAACTAAGGTGAAACCGCGAATGGCTCATTAAATCACACCTAATCTACTGGAATGT
TAGCAGTTACTTGGATAACTGAGGTAATTCTTGAGCTAATACATGCGAAAAATCTCGACT
CACGGAGAGATGCTTTTATTAGATCAAAACCAAACAGACTCGTCTGTATATTTGGTGACT
CGGAATAACTTTGGGCTGATCGCATTGCCTTGTGCAGCGACATTTCCTTCGAAGGTNTGC
CCTATCAACTGTCGACTGTGGTATAGACGACCACAGTGGGTTTGACGGGGTAACGGGGGG
AATCGAGGGGGTTCGATTCCGGGAGAGGGGAGACCTTAAAAACGGGCTACCGACATCCAA
GGGAGGGCAAGCAAGGGCAACGCAACTCGTCTGAGCGGGGCTGGGCCAAAGGGCGCA
>HY4YN4W02EGHAD rank=0063039 x=1710.5 y=3315.5 length=479
AAAACAAAGCCAGTAGTCATATGCTTGTCTCAAAGATTAAGCCATGCATGTCTCAGTGTA
AGCTTCAACATGGCAAGACTGTGAATGGCTCATTAAAACAGTTGTAGCTTATTTGGCTGT
CTTTTACATGGATAACCGTGGTAATTCTAGAACTAATACATGTGCAACTACCCAACTTTT
CGGACGGGTTGTGTTTATTTGTAACAGAACCAATCCAGGTCAACCTGGTTTAGTGATGAT
TCACAATAACTGGATGAATTGCGTGGCACCAGCTGGTGATGAATCATTCAAGCTTCTGAC
CTATCAGCTTCCGACGGTAGGGTATTGGGCCTACCTGGGCAATGGACGGGGTAACGGGAG
AATTAGGGGGTTTGATACCGGGGAGAGGGGGAGCCTGGAGAAACGGGCTACCACATCTAA
GGGAAAGGGCAAGCAGGGCACGCAATCGTCTGAGCGGGGCTGGGCAAAGGGCGCATA
>HY4YN4W02D92UV rank=0102305 x=1637.5 y=3685.0 length=479
AAAACAAAGCCAGTAGTCATATGCTTGTCTCAAAGATTAAGCCATGCATGTCTCAGTGTA
AGCTTCAACATGGCAAGACTGTGAATGGCTCATTAAAACAGTTGTAGCTTATTTGGCTGT
CTTTTACATGGATAACCGTGGTAATTCTAGAACTAATACATGTGCAACTACCCAACTTTT
CGGACGGGTTGTGTTTATTTGTAACAGAACCAATCCAGGTCAACCTGGTTTAGTGATGAT
TCACAATAACTGGATGAATTGCGTGGCACCAGCTGGTGATGAATCATTCAAGCTTCTGAC
CTATCAGCTTCCGACGGTAGGGTATTGGGCCTACCCTGGGCAATGGACGGGGTAACGGGA
GAATTAGGGGGTTGATACCGGGGAGAGGGGGAGCCGTGGAGAAACGGGCTACCACATCTA
AGGGAAAGGGCAAGCAAGGGCAACGCACTCGTCTGAGCGGGGCTGGGCAAAGGGCGC
>HY4YN4W02DY6UW rank=0056517 x=1513.0 y=3558.0 length=479
AAAACAAAGCTAGTAGTCATATGCTTGTCTCAAAGATTAAGCCATGCATGTCTAAGTACA
AGCCTAACTAAGGTGAAACCGCGAATGGCTCATTAAATCACACCTAATCTACTGGAATGT
TAGCAGTTACTTGGATAACTGAGGTAATTCTTGAGCTAATACATGCGAAAAATCTCGACT
CACGGAGAGATGCTTTTATTAGATCAAAACCAAACAGACTCGTCTGTATATTTGGTGACT
CGGAATAACTTTGGGCTGATCGCATTGCCTTGTGCAGCGACATTTCCTTCGAAGGTNTGC
CCTATCAACTGTCGACTGTGGTATAGACGACCACAGTGGGTTTGACGGGGTAACGGGGGG
AATCGAGGGGTTCGGATTCCGGGAGAGGGGAGCCTTAAAAACGGGCTACCACATCCAAGG
GAAGGGCAAGCAAGGGACGCACTCGTCTGGAGCGGGGGCTGGGGCAAAGGGCGCATA
>HY4YN4W02D03LH rank=0071391 x=1535.0 y=2531.0 length=479
AAAACAAAGCCAGTAGTCATATGCTTGTCTCAAAGATTAAGCCATGCATGTCTAAGTACA
AGCCTAACTAAGGTGAAACCGCGAATGGCTCATTAAATCACACCTAATCTACTGGAATGT
TAGCAGTTACTTGGATAACTGAGGTAATTCTTGAGCTAATACATGCGAAAAATCTCGACT
CACGGAGAGATGCTTTTATTAGATCAAAACCAAACAGACTCGTCTGTATATTTGGTGACT
CGGAATAACTTTGGGCTGATCGCATTGCCTTGTGCAGCGACATTTCCTTCGAAGGTNTGC
CCTATCAACTGTCGACTGTGGTATAGACGGACCACAGTGGGTTTGACGGGGGTAACGGGG
GAATCGAGGGGGTTCGGATTCCGGGAGAGGGGAGCCTTAAAAACGGGCTACCACATCCAA
GGGAAGGGCAAGCAGGGCACGCACTCGTCTGGAGCGGGGCTGGGCAAAGGGCGCATA
>HY4YN4W02EW7FM rank=0134920 x=1901.0 y=1360.0 length=479
AAAACAAAGCCAGTAGTCATATGCTTGTCTCAAAGATTAAGCCATGCATGTCTAAGTACA
AGCCTAACTAAGGTGAAACCGCGAATGGCTCATTAAATCACACCTAATCTACTGGAATGT
TAGCAGTTACTTGGATAACTGAGGTAATTCTTGAGCTAATACATGCGAAAAATCTCGACT
CACGGAGAGATGCTTTTATTAGATCAAAACCAAACAGACTCGTCTGTATATTTGGTGACT
CGGAATAACTTTGGGCTGATCGCATTGCCTTGTGCAGCGACATTTCCTTCGAAGGTNTGC
CCTATCAACTGTCGACTGTGGTATAGACGGACCACAGTGGGTTTTGACGGGGTAACGGGG
GGAATCAGGGGGTTCGGATTCCGGGGAGAGGGGAGCCTTAAAAACGGGCTAACCACATCC
AAGGGAGGCAAGCAGGGCACGCAACTCGTCTGAGCGGGGCTGGGCAAAGGGCGCATA
>HY4YN4W02DGTP8 rank=0118684 x=1304.0 y=2798.0 length=479
AAAACAAAGCCAGTAGTCATATGCTTGTCTCAAAGATTAAGCCATGCATGTCTAAGTACA
AGCCTAACTAAGGTGAAACCGCGAATGGCTCATTAAATCACACCTAATCTACTGGAATGT
TAGCAGTTACTTGGATAACTGAGGTAATTCTTGAGCTAATACATGCGAAAAATCTCGACT
CACGGAGAGATGCTTTTATTAGATCAAAACCAAACAGACTCGTCTGTATATTTGGTGACT
CGGAATAACTTTGGGCTGATCGCATTGCCTTGTGCAGCGACATTTCCTTCGAAGGTNTGC
CCTATCAACTGTCGACTGTGGTATAGACGACCACAGTGGGTTTTGACGGGGTAACGGGGG
GAATCGAGGGGTTCGGATTCCGGGGAGAGGGGAGCCGTTAAAAACGGGCTACCACATCCA
AGGGAGGGCAAGCAGGGCACGGCACTCGTCTGGAGCGGGGCTGGGCAAAGGCGCATA
>HY4YN4W02EDV1T rank=0215780 x=1681.5 y=1263.5 length=479
AAAACAAAGCCAGTAGTCATATGCTTGTCTCAAAGATTAAGCCATGCATGTCTAAGTACA
AGCCTAACTAAGGTGAAACCGCGAATGGCTCATTAAATCACACCTAATCTACTGGAATGT
TAGCAGTTACTTGGATAACTGAGGTAATTCTTGAGCTAATACATGCGAAAAATCTCGACT
CACGGAGAGATGCTTTTATTAGATCAAAACCAAACAGACTCGTCTGTATATTTGGTGACT
CGGAATAACTTTGGGCTGATCGCATTGCCTTGTGCAGCGACATTTCCTTCGAAGGTNTGC
CCTATCAACTGTCGACTGTGGTATAGACGGACCACAGTGGGTTTTGACGGGGGTTAACGG
GGGGAATCGAGGGGGTTCGGATCCCCGGGGAGAGGGGAGACCTTAAAAACGGGCTACCAC
ATCCAAGGGAGGGCAAGCAAGGGCAACGCACTCGTCTGGAGCGGGGCTGGGCAAAGG
>HXZRAMG01A73S8 rank=0239580 x=385.5 y=954.0 length=479
AAAACAAAGCCAGTAGTCATATGCTTGTCTCAAAGATTAAGCCATGCATGTCTAAGTACG
AGCCGCTAGTCGGCGAAACCGCGAATGGCTCAATAAATCAGTTATGGTTCCTTAGATCGT
ACCATCCTACTTGGATAACTGTGGTAATTCTAGAGCTAATACATGCACTCAAGCCCCGAC
TCTCGGTTTCGGCCGGGCAGGAGGGGTGCTTTTATTAGATTCAAAACCAATCGGGGGGCT
CGCTCCCCGTCCTTTTTGGTGACTCTGAATAACTTTTCGCCGATCGCACGGCCTCGAGCC
GGCGACGCATCTTTCAAATGTCTGCCTTATCAACTTTCGATGGTAGGTTATGCGCCTACC
ATGGTTGCAACGGGTACGGGGAATCGGGGTTCGATTCCGGAGAGGGAGCCTGAGAAACGG
CTACCACATCCAAGGAAGCAGCAGGCACGCACTCGTCTGAGCGGGCTGGCAAGGCGC
>HXZRAMG01BFCIH rank=0202946 x=467.0 y=2951.0 length=479
AAAACAAAGCCAGTAGTCATATGCTTGTCTCAAAGATTAAGCCATGCATGTCTAAGTACG
AGCCGCTAGTCGGCGAAACCGCGAATGGCTCAATAAATCAGTTATGGTTCCTTAGATCGT
ACCATCCTACTTGGATAACTGTGGTAATTCTAGAGCTAATACATGCACTCAAGCCCCGAC
TCTCGGTTTCGGCCGGGCAGGAGGGGTGCTTTATTAGATCAAAACCAATCGGGGGGCTCG
CTCCCCGTCCTTTTGGTGACTCTGAATAACTTTTCGCCGATCGCACGGCCTCGAGCCGGC
GACGCATCTTTCAAATGTCTGCCTTATCAACTTTCGATGGTAGGTTATGCGCCTACCATG
GTTGCAACGGGTAACGGGGAATCGGGGTTCGATTCCGGAGAGGGAGCCTGAGAAACGGCT
ACCACATCCAAGGAAGGCAGCAGGCACGCACTCGTCTGAGCGGGCTGGCAAGGCGCA
>HXZRAMG01BWH7D rank=0078537 x=663.0 y=663.0 length=479
AAAACAAAGCCAGTAGTCATATGCTTGTCTCAAAGATTAAGCCATGCATGTCTAAGTACG
AGCCGCTAGTCGGCGAAACCGCGAATGGCTCAATAAATCAGTTATGGTTCCTTAGATCGT
ACCATCCTACTTGGATAACTGTGGTAATTCTAGAGCTAATACATGCACTCAAGCCCCGAC
TCTCGGTTTCGGCCGGGCAGGAGGGGTGCTTTATTAGATCAAAACCAATCGGGGGGCTCG
CTCCCCGTCCTTTTGGTGACTCTGAATAACTTTTCGCCGATCGCACGGCCTCGAGCCGGC
GACGCATCTTTCAAATGTCTGCCTTATCAACTTTCGATGGTAGGTTATGCGCCTACCATG
GTTGCAACGGGTACGGGAATCGGGGTTCGATTCCGGAGAGGGAGCCTGAGAAACGGCTAC
CACATCCAAGGAAGGCAGCAGGCACGCACTCGTCTGAGCGGGCTGGCAAGGCGCATA
>HXZRAMG01AW56F rank=0066230 x=260.0 y=2805.0 length=479
AAAACAAAGCCAGTAGTCATATGCTTGTCTCAAAGATTAAGCCATGCATGTCTAAGTACG
AGCCGCTAGTCGGCGAAACCGCGAATGGCTCAATAAATCAGTTATGGTTCCTTAGATCGT
ACCATCCTACTTGGATAACTGTGGTAATTCTAGAGCTAATACATGCACTCAAGCCCCGAC
TCTCGGTTTCGGCCGGGCAGGAGGGGTGCTTTATTAGATCAAAACCATCGGGGGGCTCGC
TCCCCGTCCTTTTGGTGACTCTGAATAACTTTTCGCCGATCGCACGGCCTCGAGCCGGCG
ACGCATCTTTCAAATGTCTGCCTTATCAACTTTCGATGGTAGGTTATGCGCCTACCATGG
TTGCAACGGGTACGGGGAATCGGGGTTCGATTCCGGAGAGGGAGCCTGAGAAACGGCTAC
CACATCCAAGGAAGGCAGCAGGCACGCACTCGTCTGAGCGGGCTGGCAAGGCGCATA
>HXZRAMG01BTCZ6 rank=0195859 x=627.5 y=1412.5 length=479
AAAACAAAGCCAGTAGTCATATGCTTGTCTCAAAGATTAAGCCATGCATGTCTAAGTACG
AGCCGCTAGTCGGCGAAACCGCGAATGGCTCAATAAATCAGTTATGGTTCCTTAGATCGT
ACCATCCTACTTGGATAACTGTGGTAATTCTAGAGCTAATACATGCACTCAAGCCCCCGA
CTCTCGGTTTCGGCCGGGCAGGAGGGGTGCTTTATTAGATCAAAACCAATCGGGGGGCTC
GCTCCCCGTCCTTTTGGTGACTCTGAATAACTTTTCGCCGATCGCACGGCCTCGAGCCGG
CGACGCATCTTTCAAATGTCTGCCTTATCAACTTTCGATGGTAGGTTATGCGCCTACCAT
GGTTGCAACGGGTACGGGGAATCGGGGTTCGATTCCGGAGAGGGAGCCTGAGAAACGGCT
ACCACATCCAAGGAAGGCAGCAGGCACGCACTCGTCTGAGCGGGCTGGCAAGGCGCA
>HXZRAMG01AZKSA rank=0061292 x=288.0 y=360.0 length=479
AAAACAAAGCCAGTAGTCATATGCTTGTCTCAAAGATTAAGCCATGCATGTCTAAGTACG
AGCCGCTAGTCGGCGAAACCGCGAATGGCTCAATAAATCAGTTATGGTTCCTTAGATCGT
ACCATCCTACTTGGATAACTGTGGTAATTCTAGAGCTAATACATGCACTCAAGCCCCCGA
CTCTCGGTTTCGGCCGGGCAGGAGGGGTGCTTTATTAGATCAAAACCAATCGGGGGGCTC
GCTCCCCGTCCTTTTGGTGACTCTGAATAACTTTTCGCCGATCGCACGGCCTCGAGCCGG
CGACGCATCTTTCAAATGTCTGCCTTAATCAACTTTTCGATGGTAGGTTATGCGCCTACC
ATGGTTGCAACGGGTACGGGGAATCGGGTTCGATTCCGGAGAGGGAGCCTGAGAAACGGC
TACCACATCCAAGGAAGGCAGCAGGCACGCACTCGTCTGAGCGGGCTGGCAAGGCGC
>HY4YN4W02DGFS6 rank=0134210 x=1300.0 y=1144.5 length=478
AAAACAAAGCCAGTAGTCATATGCTTGTCTCAAAGATTAAGCCATGCATGTCTAAGTACA
AGCCTGAATAAGGTGAAACCGCGAATGGCTCATTAAATCACACCTAATGTACCGGATAGT
TCCAATTACTTGGATAACTGCGGTAATTCTGGAGCTAATACATGCTTAAAGGCCTCGACT
CAAGGAGGGGCGCATTTATTAGATCAAAACCAACCGCTTGCGGTTTTATGGTGAATCTGA
ATAACTCTATGCTGATCGTATGGCTCAACGCCGACGACGTATCCGTCCAAGGTGTGCCCT
ATCAACTGTCGACTGTGGCATAGACGCCCACAGGTGGGGTTTTGACGGGGTAACGGGGGA
ATTAGGGGGTTCGATTCCGGGAGAGGGGAGGCCTGGAGGAAACGGGCTACCACTTCTAAG
GGAAGGCAGCAGGGCACGCACTCGTCTGAGCGGGGGCTGGGGCAAAGGGGCGCATA
>HY4YN4W02EJBN7 rank=0066346 x=1743.0 y=837.0 length=478
AAAACAAAGCCAGTAGTCATATGCTTGTCTCAAAGATTAAGCCATGCATGTCTAAGTACA
AGCCTGAATAAGGTGAAACCGCGAATGGCTCATTAAATCACACCTAATGTACCGGATAGT
TCCAATTACTTGGATAACTGCGGTAATTCTGGAGCTAATACATGCTTAAAGGCCTCGACT
CAAGGAGGGGCGCATTTATTAGATCAAAACCAACCGCTTGCGGTTTTATGGTGAATCTGA
ATAACTCTATGCTGATCGTATGGCTCAACGCCGACGACGTATCCGTCCAAGGTGTGCCCT
ATCAACTGTCGACTGTGGCATAGACGCCCACAGTGGGGTTTTGACGGGGTAACGGGGGAA
TTAGGGGTTCGATTCCGGGGAGAGGGGAGGCCTGGAGGAAACGGGCTACCACTTCTAAGG
GAAGGGCAGCAGGGCACGCACTCGTCTGAGCGGGGGCTGGGGCAAAGGGGCGCATA
>HY4YN4W02D9L86 rank=0091276 x=1632.0 y=2648.0 length=478
AAAACAAAGCCAGTAGTCATATGCTTGTCTCAAAGATTAAGCCATGCATGCCTCAGTATA
AGCATACCTATAGTAAAACTGTGAATAGCTCTTTAAAACAGTTATAGCTTCGTTGACTGG
TTTCTACATGGACAACTGCGGTAATTCTTGAGCTAATACATGTGTTTGCATCCAACTTGA
TTGACGGATTGTATTTATTAGTGACAGAACCAACCCAGGACTCACTGGACTATGGTGACC
CATTCTAGATCAATGAATCGTGTGGCGCATGCTGGCGATGATCGTTCAAGTTTCTGACCT
ATCAGCTTCCGACGGGTACGGGGTATTGGGGCTTACNGTGGGCAATGACGGGGTAACGGG
AGGAATTAGGGGTTGATTCCGGGGAGAGGGGAGCCTGAGAAATGGGGCTAACCACATCTA
AAAGGGAAAGGGCAGCAGGGCACGCACTCGTCTGAGCGGGGCTGGGCAAGGGCGCA
>HY4YN4W02D23FS rank=0242949 x=1558.5 y=1430.0 length=478
AAAACAAAGCCAGTAGTCATATGCTTGTCTCAAAGATTAAGCCATGCATGTCTAAGTACA
AGCCTAACTAAGGTGAAACCGCGAATGGCTCATTAAATCACACCTAATCTACTGGAATGT
TAGCAGTTACTTGGATAACTGAGGTAATTCTTGAGCTAATACATGCGAAAAATCTCGACT
CACGGAGAGATGCTTTTATTAGATCAAAACCAAACAGACTCGTCTGTATATTTGGTGACT
CGGAATAACTTTGGGCTGATCGCATTGCCTTGTGCAGCGACATTTCCTTCGAAGGTNTGC
CCTATCAACTGTCGACTGTGGTATAGACGACACAGTGGGTTTGGACGGGGGTTAACGGGG
GGAATCGAGGGGGTTCGGATTCCGGGGAGAGGGGGAGTACCCGTTAAAAAACGGGCTTAA
CCGACAATCCCGAAAGGGAAGGCCAAGGCCAAGGGGCACGGCAACGTCGTCTGGAA
>HY4YN4W02C1GUW rank=0103797 x=1129.0 y=3078.0 length=478
AAAACAAAGCCAGTAGTCATATGCTTGTCTCAAAGATTAAGCCATGCATGTCTAAGTACA
AGCCTAACTAAGGTGAAACCGCGAATGGCTCATTAAATCACACTTCATCTACTGGAACGT
TATTCGGTTACTTGGATAACTGAGGTAATTCTTGAGCTAATACATGCGAAAAATCTCGAC
GCAAGGAGAGATGCTTTTATTAGATCAAAACCAACAGCTTCGGCTGTAATACTGGTGACT
CTGAATAACTTTGGGCTGATCGCATTGCCTTGAGCAGCGACGTTTCCTTCGAAAGTGTGC
CCTATCAACTGTCGACTGTGATATAGACGCTCACAGTGGGTTTTGGACGGGGGTAACGGG
GGAATCGAGGGGTTCGATTCCGGGAGTAGGGGAGGCCTTAAAAACGGGCTACCACATCCA
AGGGAAGGCAAGCAGGGCAACGGCACTCGTCTGGAGCGGGGCTGGGCAAAGGGCGC
>HY4YN4W02D07AF rank=0119826 x=1536.0 y=3221.0 length=478
AAAACAAAGCCAGTAGTCATATGCTTGTCTCAAAGATTAAGCCATGCATGTCTAAGTACA
AGCCTAACTAAGGTGAAACCGCGAATGGCTCATTAAATCACACCTAATCTACTGGAATGT
TAGCAGTTACTTGGATAACTGAGGTAATTCTTGAGCTAATACATGCGAAAAATCTCGACT
CACGGAGAGATGCTTTTATTAGATCAAAACCAAACAGACTCGTCTGTATATTTGGTGACT
CGGAATAACTTTGGGCTGATCGCATTGCCTTGTGCAGCGACATTTCCTTCGAAGGTNTGC
CCTATCAACTGTCGACTGTGGTATAGACGACCACAGTGGGTTTTGACGGGGTAACGGGGG
GAATCGAGGGGGTTCGATTCCGGGGAGAGGGGGAGCCTTAAAAACGGGCTAACCACATCC
AAGGGAAGGGCAAGCAGGGCAACGCACTCGTCTGAGCGGGGCTGGGCAAAGGGCNC
>HY4YN4W02DA6IA rank=0074543 x=1240.0 y=1568.5 length=478
AAAACAAAGCCAGTAGTCATATGCTTGTCTCAAAGATTAAGCCATGCATGTCTAAGTACA
AGCCTAACTAAGGTGAAACCGCGAATGGCTCATTAAATCACACCTAATCTACTGGAATGT
TAGCAGTTACTTGGATAACTGAGGTAATTCTTGAGCTAATACATGCGAAAAATCTCGACT
CACGGAGAGATGCTTTTATTAGATCAAAACCAAACAGACTCGTCTGTATATTTGGTGACT
CGGAATAACTTTGGGCTGATCGCATTGCCTTGTGCAGCGACATTTCCTTCGAAGGTNTGC
CCTATCAACTGTCGACTGTGGTATAGACGACCACAGTGGGTTTTGACGGGGGTAACGGGG
GGAATCGAGGGGTTCGGAGTTCCGGGAGAGGGGAGACCTTAAAAACGGGCTAACCACATC
CAAGGGAAGGGCAAGGCAGGGCACGCACTCGTCTGAGCGGGGCTGGGCAAAGGGCG
>HY4YN4W02DNT1N rank=0175960 x=1384.5 y=2121.5 length=478
AAAACAAAGCCAGTAGTCATATGCTTGTCTCAAAGATTAAGCCATGCATGTCTCAGTGTA
AGCTTCAATATGGCAAGACTGTGAATGGCTCATTAAAACAGTTGTAGCTTATTTGGCTGT
CTTTTACATGGATAACCGTGGTAATTCTAGAACTAATACATGTGCAACTACCCAACTTTT
CGGACGGGTTGTGTTTATTTGTAACAGAACCAATCCAGGTCAACCTGGTTTAGTGATGAT
TCACAATAACTGGATGAATTGCGTGGCACCAGCTGGTGATGAATCATTCAAGCTTCTGAC
CTATCAGCTTCCGACGGTAGGGTNTTGGGCCTACCCTGGGCAATGGACGGGGTAACGGGA
GAATTAGGGGGTTTGATACCGGGGAGAGGGGGAGCCTGGAGAAACGGGCTACCACATCTA
AGGGAAAGGGCAGGCAAGGGCAACGCACTCGTCTGAGCGGGGCTGGGGCAAAGGGC
>HY4YN4W02DV7Z6 rank=0137220 x=1480.0 y=244.0 length=478
AAAACAAAGCCAGTAGTCATATGCTTGTCTCAAAGATTAAGCCATGCATGTCTCAGTGTA
AGCTTCAACATGGCAAGACTGTGAATGGCTCATTAAAACAGTTGTAGCTTATTTGGCTGT
CTTTTACATGGATAACCGTGGTAATTCTAGAACTAATACATGTGCAACTACCCAACTTTT
CGGACGGGTTGTGTTTATTTGTAACAGAACCAATCCAGGTCAACCTGGTTTAGTGATGAT
TCACAATAACTGGATGAATTGCGTGGCACCAGCTGGTGATGAATCATTCAAGCTTCTGAC
CTATCAGCTTCCGACGGTAGGGGTATTGGGCCTACCCTGGGCAATGACGGGGTAACGGGA
GAATTAGGGGGTTTGATACCGGGAGAGGGGAGCCTGGAGAAACGGGCTACCACATCTAAG
GGAAAGGGCAAGGCAGGGCACGCACTCGTCTGAGCGGGGCTGGGCAAAGGCGCATA
>HY4YN4W02DWLF3 rank=0093615 x=1484.0 y=1281.5 length=478
AAAACAAAGCCAGTAGTCATATGCTTGTCTCAAAGATTAAGCCATGCATGTCTCAGTGTA
AGCTTCAACATGGCAAGACTGTGAATGGCTCATTAAAACAGTTGTAGCTTATTTGGCTGT
CTTTTACATGGATAACCGTGGTAATTCTAGAACTAATACATGTGCAACTACCCAACTTTT
CGGACGGGTTGTGTTTATTTGTAACAGAACCAATCCAGGTCAACCTGGTTTAGTGATGAT
TCACAATAACTGGATGAATTGCGTGGCACCAGCTGGTGATGAATCATTCAAGCTTCTGAC
CTATCAGCTTCCGACGGTAGGGGTATTGGGCCTACCCTGGGCAATGACGGGGTAACGGGA
GAATTAGGGGTTGATACCGGGGAGAGGGGAGCCTGGAGAAACGGGCTACCACATCTAAGG
GAAAGGGCAAGCAAGGGCAACGCACTCGTCTGAGCGGGGCTGGGGCAAAGGGCGCA
>HY4YN4W02EILX6 rank=0048324 x=1735.0 y=268.5 length=478
AAAACAAAGCCAGTAGTCATATGCTTGTCTCAAAGATTAAGCCATGCATGTCTAAGTACA
AGCCTCACTAAGGTGAAACCGCGAATGGCTCATTAAATCACACCTAATCTACTGGATAGT
AAAAAGTTACTTGGATAACTGCGGTAATTCTGGAGCTAATACATGCACAAAGCCGCGACT
CACGAAGCGGCGCTTTTATAGATCAAAACCAACGGCTTCGGCTGTACTCATGGTGACTCT
GAATAACTTTGGGCTGATCGCATAGCCTTGAGCTGCGACATATCCTTCGAAGTGTGCCCT
ATCAACTTTCGACTGTGGCATAGACGCCCACAGTGGGTTTTGGACGGGGGTAACGGGGGA
ATCAGGGGTTCGGATTCCGGGAGAGGGGAGGCCTTAAAAACGGGCTACCACATCTAAGGG
AAGGGCAAGCAGGGCACGGCACTCGTCTGGAGCGGGGGCTGGGCAAAGGGCGCATA
>HY4YN4W02DFODA rank=0041718 x=1291.0 y=2444.5 length=478
AAAACAAAGCCAGTAGTCATATGCTTGTCTCAAAGATTAAGCCATGCATGTCTAAGTACA
AGCCTCACTAAGGTGAAACCGCGAATGGCTCATTAAATCACACCTAATCTACTGGATAGT
AAAAAGTTACTTGGATAACTGCGGTAATTCTGGAGCTAATACATGCACAAAGCCGCGACT
CACGAAGCGGCGCTTTTATTAGATCAAAACCAACGGCTTCGGCTGTACTCATGGTGACTC
TGAATAACTTTGGGCTGATCGCATAGCCTTGAGCTGCGACATATCCTTCGAAGTGTGCCC
TATCAACTTTCGACTGTGGCATAGACGCCCACAGTGGGTTTTGGACGGGGGTAACGGGGG
AATCAGGGGTTCGGATTCCGGGAGAGGGGAGGCCTTAAAAACGGGCTACCACATCTAAGG
GAAGGGCAAGCAGGGCACGGCACTCGTCTGAGCGGGGGCTGGGCAAAGGGCGCATA
>HY4YN4W02DQBC8 rank=0074453 x=1412.0 y=3194.0 length=478
AAAACAAAGCCAGTAGTTATATGCTTGTCTCAAAGATTAAGCCATGCATGTCTAAGTACA
AGCCTAACTAAGGTGAAACCGCGAATGGCTCATTAAATCACACCTAATCTACTGGAATGT
TAGCAGTTACTTGGATAACTGAGGTAATTCTTGAGCTAATACATGCGAAAAATCTCGACT
CACGGAGAGATGCTTTTATTAGATCAAAACCAAACAGACTCGTCTGTATATTTGGTGACT
CGGAATAACTTTGGGCTGATCGCATTGCCTTGTGCAGGCGACATTTCCTTCGAAGGTGTN
CCCTATCAACTGTCGACTGTGGTATAGACGACCACAGTGGGTTTTGACGGGGTAACGGGG
GGAATCAGGGGTTCGATTCCGGGAGGAGGGGAGCCTTAAAAACGGGCTACCACATCCAAG
GGAAGGGCAGCAAGGGCACGCACTCGTCTGGAGCGGGGGCTGGGGCAAAGGGCGCA
>HY4YN4W02DM0VO rank=0055609 x=1375.0 y=1186.0 length=478
AAAACAAAGCCAGTAGTCATATGCTTGTCTCAAAGATTAAGCCATGCATGTCTAAGTACA
AGCCTAACTAAGGTGAAACCGCGAATGGCTCATTAAATCACACCTAATCTACTGGAATGT
TAGCAGTTACTTGGATAACTGAGGTAATTCTTGAGCTAATACATGCGAAAAATCTCGACT
CACGGAGAGATGCTTTTATTAGATCAAAACCAAACAGACTCGTCTGTATATTTGGTGACT
CGGAATAACTTTGGGCTGATCGCATTGCCTTGTGCAGCGACATTTCCTTCGAAGGTNTGC
CCTATCAACTGTCGACTGTGGTATAGACGACCACAGTGGGTTTGGACGGGGGTAACGGGG
GGAATCGAGGGGTTCGATTCCGGGGAGGAGGGGGGGCCTTAAAAACGGGCTACCACATCC
AAGGGAAGGCAGCAAGGGCACGCACTCGTCTGGAGCGGGGGCTGGGGCAAAGGGCG
>HY4YN4W02C1JGW rank=0026303 x=1130.5 y=2366.0 length=478
AAAACAAAGCCAGTAGTCATATGCTTGTCTCAAAGATTAAGCCATGCATGTCTAAGTACA
AGCCTAACTAAGGTGAAACCGCGAATGGCTCATTAAATCACACCTAATCTACTGGAATGT
TAGCAGTTACTTGGATAACTGAGGTAATTCTTGAGCTAATACATGCGAAAAATCTCGACT
CACGGAGAGATGCTTTTATTAGATCAAAACCAAACAGACTCGTCTGTATATTTGGTGACT
CGGAATAACTTTGGGCTGATCGCATTGCCTTGTGCAGCGACATTTCCTTCGAAGGTNTGC
CCTATCAACTGTCGACTGTGGTATAGACGACCACAGTGGGTTTGACGGGGTAACGGGGGG
AATCAGGGGTTCGATTCCGGGAGAGGGGAGCCTTAAAAACGGGCTACCACATCCAAGGGA
AGGGCAAGGCAAGGGGCAACGGCACTCGTCTGGAGCGGGGCTGGGCAAAGGGCGCA
>HY4YN4W02D4ACO rank=0112786 x=1571.0 y=3798.5 length=478
AAAACAAAGCCAGTAGTCATATGCTTGTCTCAAAGATTAAGCCATGCATGTCTAAGTACA
AGCCTAACTAAGGTGAAACCGCGAATGGCTCATTAAATCACACCTAATCTACTGGAATGT
TAGCAGTTACTTGGATAACTGAGGTAATTCTTGAGCTAATACATGCGAAAAATCTCGACT
CACGGAGAGATGCTTTTATTAGATCAAAACCAAACAGACTCGTCTGTATATTTGGTGACT
CGGAATAACTTTGGGCTGATCGCATTGCCTTGTGCAGCGACATTTCCTTCGAAGGTNTGC
CCTATCAACTGTCGACTGTGGTATAGACGACCACAGTGGGTTTTGACGGGGTAACGGGGG
GAATCGAGGGGTTCGGATTCCGGGAGAGGGGGAGCCTTAAAAACGGGCTACCACATCCAA
GGGAAGGGCAAGCAGGGCACGCACTCGTCTGAGCGGGGCTGGGCAAAGGGCGCATA
>HY4YN4W02DT0YK rank=0037319 x=1455.0 y=202.5 length=478
AAAACAAAGCCAGTAGTCATATGCTTGTCTCAAAGATTAAGCCATGCATGTCTAAGTACG
AGCCGCTAGTCGGCGAAACCGCGAATGGCTCAATAAATCAGTTATGGTTCTTTAGATCGT
ACCATCCTACTTGGATAACTGTGGTAATTCTAGAGCTAATACATGCACTCAAGCCCCGAC
TCTCGGTTTCGGCCGGGCAGGAGGGGTGCTTTTATTAGATCAAAACCAAGTCGGGGGCTC
GCTCCCCGTCCTTTTTGGTGACTCTGAATAACTTTTCGCCGATCGCACGGCCTCGAGCCG
CGACGCATCTTTCAATGTCTGCCTTATCAACTTTCGATGGTAGGTTATGCGCCTACCATG
GGTTGCGAACGGGGGTAACGGGGGAATTCGGGGGGTTCGATTCCGGGAGAGGGGAGCCTG
GAGGAAACGGGCTACCACATCCAAAGGGAAGGCAGCAGGGCACGCACTCGTCTGAG
>HY4YN4W02D2JWC rank=0198456 x=1552.0 y=682.0 length=478
AAAACAAAGCCAGTAGTCATATGCTTGTCTCAAAGATTAAGCCATGCATGTCTAAGTACG
AGCCGCTAGTCGGCGAAACCGCGAATGGCTCAATAAATCAGTTATGGTTCCTTAGATCGT
ACCATCCTACTTGGATAACTGTGGTAATTCTAGAGCTAATACATGCACTCAAGCCCCGAC
TCTCGGTTTCGGCCGGGCAGGAGGGGTGCTTTTATTAGATCAAAACCAATCGGGGGCTCG
CTCCCCGTCCTTTTTGGTGACTCTGAATAACTTTTCGCCGATCGCACGGCCTCGAGCCGC
GACGCATCTTTCAAATGTCTGCCTTATCAACTTTCGATGGTAGGTTATGGCGCCTACCAT
GGGTTGCGAACGGGGGTAACGGGGGGAATCGGGGGGTTCGAGTTCCGGGAGAGGGGAGCC
TGGAGAAACGGGCTACCACATCCAAAGGGAAAGGCAGGCAAGGGCACGCACTCGTC
>HY4YN4W02D9SLL rank=0116467 x=1634.0 y=2679.0 length=478
AAAACAAAGCCAGTAGTCATATGCTTGTCTCAAAGATTAAGCCATGCATGTCTAAGTACA
AGCCTAACTAAGGTGAAACCGCGAATGGCTCATTAAATCACACCTAATCTACTGGAATGT
TAGCAGTTACTTGGATAACTGAGGTAATTCTTGAGCTAATACATGCGAAAAATCTCGACT
CACGGAGAGATGCTTTTATTAGATCAAAACCAAACAGACTCGTCTGTATATTTGGTGACT
CGGAATAACTTTGGGCTGATCGCATTGCCTTGTGCAGCGACATTTCCTTCGAAGGTNTGC
CCTATCAACTGTCGACTGTGGTATAGACGACCACAGTGGGTTTTGACGGGGGTAACGGGG
GGAATCGAGGGGGTTCGATTCCGGGAGAGGGGAGCCTTAAAAACGGGCTACCACATCCAA
GGGAAGGGCAAGCAAGGGCACGCAACTCGTCTGAGCGGGGCTGGGCAAAGGGCGCA
>HY4YN4W02DPP31 rank=0229789 x=1406.0 y=223.5 length=478
AAAACAAAGCCAGTAGTCATATGCTTGTCTCAAAGATTAAGCCATGCATGTCTAAGTACA
AGCCTAACTAAGGTGAAACCGCGAATGGCTCATTAAATCACACCTAATCTACTGGAATGT
TAGCAGTTACTTGGATAACTGAGGTAATTCTTGAGCTAATACATGCGAAAAATCTCGACT
CACGGAGAGATGCTTTTATTAGATCAAAACCAAACAGACTCGTCTGTATATTTGGTGACT
CGGAATAACTTTGGGCTGATCGCATTGCCTTGTGCAGGCGACATTTCCTTCGAAGGTNTG
CCCTATCAACTGTCGACTGTGGTATAGACGGACCACAGTGGGTTTGACGGGGGTAACGGG
GGGAATCGAGGGGTTCGGAGTTCCGGGAGAGGGGAGACCTTAAAAACGGGCTACCACATC
CAAGGGAGGGCAAGCAGGGCACGGCACTCGTCTGGAGCGGGGCTGGGCAAAGGGCG
>HY4YN4W02DVZZ0 rank=0085161 x=1477.0 y=2158.0 length=478
AAAACAAAGCCAGTAGTCATATGCTTGTCTCAAAGATTAAGCCATGCATGTCTAAGTACA
AGCCTAACTAAGGTGAAACCGCGAATGGCTCATTAAATCACACCTAATCTACTGGAATGT
TAGCAGTTACTTGGATAACTGAGGTAATTCTTGAGCTAATACATGCGAAAAATCTCGACT
CACGGAGAGATGCTTTTATTAGATCAAAACCAAACAGACTCGTCTGTATATTTGGTGACT
CGGAATAACTTTGGGCTGATCGCATTGCCTTGTGCAGCGACATTTCCTTCGAAGGTNTGC
CCTATCAACTGTCGACTGTGGTATAGACGACCACAGTGGGTTTTGACGGGGTAACGGGGG
GAATCGAGGGGTTCGATTCCGGGAGAGGGGAGCCTTAAAAACGGGCTAACCGACATCCAA
GGGAAGGGCAAGCAAGGGCAACGCACTCGTCTGGAGCGGGGCTGGGCAAAGGCGCA
>HY4YN4W02DF38H rank=0152580 x=1296.5 y=2527.0 length=478
AAAACAAAGCCAGTAGTCATATGCTTGTCTCAAAGATTAAGCCATGCATGTCTAAGTACA
AGCCTAACTAAGGTGAAACCGCGAATGGCTCATTAAATCACACCTAATCTACTGGAATGT
TAGCAGTTACTTGGATAACTGAGGTAATTCTTGAGCTAATACATGCGAAAAATCTCGACT
CACGGAGAGATGCTTTTATTAGATCAAAACCAAACAGGCTCGTCTGTATATTTGGTGACT
CGGAATAACTTTGGGCTGATCGCATTGCCTTGTGCAGCGACATTTCCTTCGAAGGTNTGC
CCTATCAACTGTCGACTGTGGTATAGACGGACCACAGTGGGTTTTGACGGGGGTTAACGG
GGGGAATCGAGGGGTTCGAGTTCCGGGAGAGGGGAGCCTTAAAAACGGGCTACCACATCC
AAGGGAAGGGCAAGCAAGGGCACGCACTCGTCTGAGCGGGGCTGGGCAAAGGGCGC
>HY4YN4W02C0F17 rank=0041706 x=1118.5 y=445.0 length=478
AAAACAAAGCCAGTAGTCATATGCTTGTCTCAAAGATTAAGCCATGCATGTCTAAGTACA
AGCCTAACTAAGGTGAAACCGCGAATGGCTCATTAAATCACACCTAATCTACTGGAATGT
TAGCAGTTACTTGGATAACTGAGGTAATTCTTGAGCTAATACATGCGAAAAATCTCGACT
CACGGAGAGATGCTTTTATTAGATCAAAACCAAACAGACTCGTCTGTATATTTGGTGACT
CGGAATAACTTTGGGCTGATCGCATTGCCTTGTGCAGCGACATTTCCTTCGAAGGTNTGC
CCTATCAACTGTCGACTGTGGTATAGACGACCACAGTGGGTTTTGACGGGGTAACGGGGG
GAATCGAGGGGTTCGGATTCCGGGAGAGGGGAGCCTTAAAAACGGGCTACCACATCCAAG
GGAAGGGCAAGCAAGGGCACGGCACTCGTCTGAGCGGGGCTGGGCAAAGGCGCATA
>HY4YN4W02D3N1J rank=0090107 x=1564.0 y=3557.0 length=478
AAAACAAAGCCAGTAGTCATATGCTTGTCTCAAAGATTAAGCCATGCATGTCTAAGTACA
AGCCTAACTAAGGTGAAACCGCGAATGGCTCATTAAATCACACCTAATCTACTGGAATGT
TAGCAGTTACTTGGATAACTGAGGTAATTCTTGAGCTAATACATGCGAAAAATCTCGACT
CACGGAGAGATGCTTTTATTAGATCAAAACCAAACAGACTCGTCTGTATATTTGGTGACT
CGGAATAACTTTGGGCTGATCGCATTGCCTTGTGCAGCGACATTTCCTTCGAAGGTNTGC
CCTATCAACTGTCGACTGTGGTATAGACGGACCACAGTGGGTTTTGACGGGGTAACGGGG
GGAATCAGGGGTTCGGATTCCGGGAGAGGGGAGCCTTAAAAACGGGCTAACCACATCCAA
GGGAAGGGCAAGGCAAGGGCACGCAACTCGTCTGAGCGGGGCTGGGCAAAGGCGCA
>HY4YN4W02DMGOR rank=0104479 x=1368.0 y=3689.5 length=478
AAAACAAAGCCAGTAGTCATATGCTTGTCTCAAAGATTAAGCCATGCACGTCTAAGTACA
AGCCTCATTAAGGTGAAACCGCGAATGGCTCATTAAATCACACCTAATATACTGGATAGT
GTCAGTTACTTGGATAACTGCGGTAATTCTGGAGCTAATACATGCGTCAAAGCCCCGAAC
TTTTTGTGAGGGGCGCTTTTATTAGATGAAAACCAACGACTTCGGTCGTCCCTTTGGTGA
TTCTGAATAACTTTCGGCTGATCGTACGGCCAAGCGCCGACGACGTATCTTTCTAAGGTN
TGCCCTATCAACTTTCGACTGTGGCATAGACGCCCACAGTGGTTTTGACGGGGTAACGGG
GGGGAATCAGGGGTTCGATTCCGGGAGGAGGGGAGCCTGGAGGAAACGGGCTACCACTTC
TAAGGGAAGGGCAGCAGGGCACACAACTCGTCTGAGCGGGGGCTGGGCAAAGGGCG
>HXZRAMG01BNGFO rank=0164853 x=560.5 y=354.0 length=478
AAAACAAAGCCAGTAGTCATATGCTTGTCTCAAAGATTAAGCCATGCATGTCTAAGTACG
AGCCGCTAGTCGGCGAAACCGCGAATGGCTCAATAAATCAGTTATGGTTCCTTAGATCGT
ACCATCCTACTTGGATAACTGTGGTAATTCTAGAGCTAATACATGCACTCAAGCCCCGAC
TCTCGGTTTCGGCCGGGCAGGAGGGGTGCTTTTATTAGATCAAAACCAATCGGGGGGCTC
GCTCCCCGTCCTTTTTGGTGACTCTGAATAACTTTTCGCCGATCGCACGGCCTCGAGCCG
GCGACGCATCTTTCAAATGTCTGCCTTATCAACTTTCGATGGTAGGTTATGCGCCTACCA
TGGTTGCACGGGTACGGGGAATCGGGGTTCGATTCCGGAGAGGGAGCCTGAGAAACGGCT
ACCACATCCAAGGAAGGCAGCAGGCACGCACTCGTCTGAGCGGGCTGGCAAGGCGC
>HXZRAMG01BAHIG rank=0109155 x=412.0 y=1430.0 length=478
AAAACAAAGCCAGTAGTCATATGCTTGTCTCAAAGATTAAGCCATGCATGTCTAAGTACG
AGCCGCTAGTCGGCGAAACCGCGAATGGCTCAATAAATCAGTTATGGTTCCTTAGATCGT
ACCATCCTACTTGGATAACTGTGGTAATTCTAGAGCTAATACATGCACTCAAGCCCCGAC
TCTCGGTTTCGGCCGGGCAGGAGGGGTGCTTTATTAGATCAAAACCAATCGGGGGGCTCG
CTCCCCGTCCTTTTTGGTGACTCTGAATAACTTTTCGCCGATCGCACGGCCTCGAGCCGG
CGACGCATCTTTCAAATGTCTGCCTTATCAACTTTCGATGGTAGGTTATGCGCCTACCAT
GGTTGCAACGGGTACGGGGAATCGGGGTTCGATTCCGGAGAGGGAGCCTGAGAAACGGCT
ACCACATCCAAGGAAGGCAGCAGGCACGCACTCGTCTGAGCGGGCTGGCAAGGCGC
>HXXTI5Q01AOIID rank=0270839 x=162.0 y=291.0 length=478
AAAACAAAGCCAGTAGTCATATGCTTGTCTCAAAGATTAAGCCATGCATGTCTAAGTACG
AGCCGCTAGTCGGCGAAACCGCGAATGGCTCAATAAATCAGTTATGGTTCCTTAGATCGT
ACCATCCTACTTGGATAACTGTGGTAATTCTAGAGCTAATACATGCACTCAAGCCCCGAC
TCTCGGTTTCGGCCGGGCAGGAGGGGTGCTTTTATTAGATCAAAACCATCGGGGGGCTCG
CTCCCCGTCCTTTTTGGNGACTCTGAATAACTTTTCGCCGATCGCACGGCCTCGAGCCGG
CGACGCATCTTTCAAATGTCTGCCTTATCAACTTTCGATGGTAGGTTATGCGCCTACCAT
GGTTGCAACGGGGTAACGGGGAATCGGGGGTTCGATTCCGGGAGAGGGAGCCTGAGAAAC
GGCTACCACATCCAAGGGAAGGCAGCAGGGCACGCACTCGTCTGAGCGGGGCTGGG
>HXXTI5Q01BWBOE rank=0214451 x=661.5 y=396.0 length=478
AAAACAAAGCCAGTAGTCATATGCTTGTCTCAAAGATTAAGCCATGCATGTCTAAGTACG
AGCCGCTAGTCGGCGAAACCGCGAATGGCTCAATAAATCAGTTATGGTTCCTTAGATCGT
ACCATCCTACTTGGATAACTGTGGTAATTCTAGAGCTAATACGTGCACTCAAGCCCCGAC
TCTCGGTTTCGGCCGGGCAGGAGGGGTGCTTTTATTAGATCAAAACCATCGGGGGGGCTC
GCTCCCCGTCCTTTTGGTGACTCTGAATAACTTTTCGCCGATCGCACGGCCTCGAGCCGG
CGACGCATCTTTCAAATGTCTGCCTTATCAACTTTCGATGGTAGGTTATGCGCCTACCAT
GGTTGCAACGGGGTAACGGGGGAATCGGGGGTTCGAGTTCCGGAGAGGGGAGCCTGGAGA
AACGGGCTACCACATCCAAGGAAGGGCAAGCAGGGCACGCACTCGTCTGAGCGGGG
>HY4YN4W02C7LJ4 rank=0171099 x=1199.5 y=2386.5 length=477
AAAACAAAGCCAGTAGTCATATGCTTGTCTCAAAGATTAAGCCATGCATGTCTAAGTACA
AGCCTGAATAAGGTGAAACCGCGAATGGCTCATTAAATCACACCTAATGTACCGGATAGT
TCCAATTACTTGGATAACTGCGGTAATTCTGGAGCTAATACATGCTTAAAGGCCTCGACT
CAAGGAGGGGCGCATTTATTAGATCAAAACCAACCGCTTGCGGTTTTATGGTGAATCTGA
ATAACTCTATGCTGATCGTATGGCTCAACGCCGACGACGTATCCGTCCAAGGTGTGCCCT
ATCAACTGTCGACTGTGGCATAGACGCCCACAGTGGGGTTTTGACGGGGTAACGGGGGAA
TTAGGGGGTTCGATTCCGGGGAGAGGGGAGCCTGGAGAAACGGGCTACCACTTCTAAGGG
AAGGGCAGCAGGGCACGCACTCGTCTGAGCGGGGGCTGGGGCAAAGGGGCGCATA
>HY4YN4W02DQ7E5 rank=0078741 x=1422.5 y=3775.0 length=477
AAAACAAAGCCAGTAGTCATATGCTTGTCTCAAAGATTAAGCCATGCATGTCTAAGTACA
AGCCTGAATAAGGTGAAACCGCGAATGGCTCATTAAATCACACCTAATGTACCGGATAGT
TCCAATTACTTGGATAACTGCGGTAATTCTGGAGCTAATACATGCTTAAAGGCCTCGACT
CAAGGAGGGGCGCATTTATTAGATCAAAACCAACCGCTTGCGGTTTTATGGTGAATCTGA
ATAACTCTATGCTGATCGTATGGCTCAACGCCGACGACGTATCCGTCCAAGGTGTGCCCT
ATCAACTGTCGACTGTGGCATAGACGCCCATAGTGGGGTTTTGACGGGTAACGGGGGAAT
TAGGGGTTCGGATTCCGGGAGAGGGGAGGCCTGGAGAAACGGGCTACCACTTCTAAGGGA
AGGGCAGCAGGGCAACGGCACTCGTCTGAGCGGGGGCTGGGGCAAAGGGCGCATA
>HY4YN4W02DN8JG rank=0070311 x=1389.0 y=426.0 length=477
AAAACAAAGCCAGTAGTCATATGCTTGTCTCAAAGATTAAGCCATGCATGTCTAAGTACA
AGCCTGAATAAGGTGAAACCGCGAATGGCTCATTAAATCACACCTAATGTACCGGATAGT
TCCAATTACTTGGATAACTGCGGTAATTCTGGAGCTAATACATGCTTAAAGGCCTCGACT
CAAGGAGGGGCGCATTTATTAGATCAAAACCAACCGCTTGCGGTTTTATGGTGAATCTGA
ATAACTCTATGCTGATCGTATGGCTCAACGCCGACGACGTATCCGTCCAAGGTGTGCCCT
ATCAACTGTCGACTGTGGCATAGACGCCCACAGTGGGGTTTTGACGGGTAACGGGGGAAT
TAGGGGTTCGATTCCGGGGAGAGGGGAGGCCTGGAGAAACGGGCTACCACTTCTAAGGGA
AGGGCAGCAGGGGCACGCACTCGTCTGAGCGGGGGCTGGGGCAAAGGGGCGCATA
>HY4YN4W02ENVYQ rank=0132788 x=1795.5 y=768.0 length=477
AAAACAAAGCCAGTAGTCATATGCTTGTCTCAAAGATTAAGCCATGCATGTCTAAGTACA
AGCCTAACTAAGGTGAAACCGCGAATGGCTCATTAAATCACACCTAATCTACTGGAATGT
TAGCAGTTACTTGGATAACTGAGGTAATTCTTGAGCTAATACATGCGAAAAATCTCGACT
CACGGAGAGATGCTTTTATTAGATCAAAACCAAACAGACTCGTCTGTATATTTGGTGACT
CGGAATAACTTTGGGCTGATCGCATTGCCTTGTGCAGCGACATTTCCTTCGAAGGTNTGC
CCTATCAACTGTCGACTGTGGTATAGACGACCACAGTGGGTTTGACGGGGTAACGGGGGG
AATCGAGGGGTTCGGATTCCGGGAGAGGGGGAGACCTTAAAAACGGGCTACCACATCCAA
GGGAAGGGCAAGCAGGGCAACGCACTCGTCTGAGCGGGGCTGGGCAAAGGGCGCA
>HY4YN4W02C9MXA rank=0084325 x=1222.0 y=3260.5 length=477
AAAACAAAGCCAGTAGTCATATGCTTGTCTCAAAGATTAAGCCATGCATGTCTAAGTACA
AGCCTAACTAAGGTGAAACCGCGAATGGCTCATTAAATCACACCTAATCTACTGGAATGT
TAGCAGTTACTTGGATAACTGAGGTAATTCTTGAGCTAATACATGCGAAAAATCTCGACT
CACGGAGAGATGCTTTTATTAGATCAAAACCAAACAGACTCGTCTGTATATTTGGTGACT
CGGAATAACTTTGGGCTGATCGCATTGCCTTGTGCAGCGACATTTCCTTCGAAGGTNTGC
CCTATCAACTGTCGACTGTGGTATAGACGACCACAGTGGGTTTTGACGGGGTAACGGGGG
AATCGAGGGGTTCGATTCCGGGAGAGGGGGAGCCTTAAAAACGGGCTAACCACATCCAAG
GGAAGGCAAGCAAGGGCAACGGCACTCGTCTGAGCGGGGCTGGGCAAAGGCGCAA
>HY4YN4W02DPVU6 rank=0104272 x=1407.5 y=3584.0 length=477
AAAACAAAGCCAGTAGTCATATGCTTGTCTCAAAGATTAAGCCATGCATGTCTAAGTACA
AGCCTAACTAAGGTGAAACCGCGAATGGCTCATTAAATCACACCTAATCTACTGGAATGT
TAGCAGTTACTTGGATAACTGAGGTAATTCTTGAGCTAATACATGCGAAAAATCTCGACT
CACGGAGAGATGCTTTTATTAGATCAAAACCAAACAGACTCGTCTGTATATTTGGTGACT
CGGAATAACTTTGGGCTGATCGCATTGCCTTGTGCAGCGACATTTCCTTCGAAGGTNTGC
CCTATCAACTGTCGACTGTGGTATAGACGACCACAGTGGGTTTGACGGGGGTTAACGGGG
GAATCGAGGGGGTTCGGATTCCGGGGAGAGGGGAGCCGTTAAAAACGGGCTACCACATCC
AAGGGAAGGGCAAGGCAGCAACGCAACTCGTCTGAGCGGGGCTGGGCAAAGGGCG
>HY4YN4W02D62ZZ rank=0129943 x=1603.0 y=3165.0 length=477
AAAACAAAGCCAGTAGTCATATGCTTGTCTCAAAGATTAAGCCATGCATGTCTAAGTACA
AGCCTCACTAAGGTGAAACCGCGAATGGCTCATTAAATCACACCTAATCTACTGGATAGT
AAAAAGTTACTTGGATAACTGCGGTAATTCTGGAGCTAATACATGCACAAAGCCGCGACT
CACGAAGCGGCGCTTTTATTAGATCAAAACCAACGGCTTCGGCTGTACTCATGGTGACTC
TGAATAACTTTGGGCTGATCGCATAGCCTTGAGCTGCGACATATCCTTCGAAGTGTGCCC
TATCAACTTTCGACTGTGGCATAGACGCCCACAGTGGGTTTTGGACGGGGGTAACGGGGG
AATCAGGGGTTCGGATTCCGGGAGAGGGGAGCCTTAAAAACGGGCTAACCACATCTAAGG
GAAGGGCAAGCAGGGCAACGGCACTCGTCTGGAGCGGGGGCTGGGCAAAGGGCGC
>HY4YN4W02D1EQX rank=0083123 x=1539.5 y=599.5 length=477
AAAACAAAGCCAGTAGTCATATGCTTGTCTCAAAGATTAAGCCATGCATGTCTAAGTACA
AGCCTAACTAAGGTGAAACCGCGAATGGCTCATTAAATCACACCTAATCTACTGGAATGT
TAGCAGTTACTTGGATAACTGAGGTAATTCTTGAGCTAATACATGCGAAAAATCTCGACT
CACGGAGAGATGCTTTTATTAGATCAAAACCAAACAGACTCGTCTGTATATTTGGTGACT
CGGAATAACTTTGGGCTGATCGCATTGCCTTGTGCAGCGACATTTCCTTCGAAGGTNTGC
CCTATCAACTGTCGACTGTGGTATAGACGACCACAGTGGGTTTTGACGGGGTAACGGGGG
GAATCGAGGGGTTCGGATTCCGGGAGAGGGGAGCCTTAAAAACGGGCTACCACATCCAAG
GGAGGGCAAGGCAGGGCACGCACTCGTCTGAGCGGGGCTGGGCAAAGGGCGCATA
>HY4YN4W02DRQ10 rank=0077064 x=1429.0 y=550.0 length=477
AAAACAAAGCCAGTAGTCATATGCTTGTCTCAAAGATTAAGCCATGCATGTCTAAGTACA
AGCCTAACTAAGGTGAAACCGCGAATGGCTCATTAAATCACACCTAATCTACTGGAATGT
TAGCAGTTACTTGGATAACTGAGGTAATTCTTGAGCTAATACATGCGAAAAATCTCGACT
CACGGAGAGATGCTTTTATTAGATCAAAACCAAACAGACTCGTCTGTATATTTGGTGACT
CGGAATAACTTTGGGCTGATCGCATTGCCTTGTGCAGCGACATTTCCTTCGAAGGTNTGC
CCTATCAACTGTCGACTGTGGTATAGACGACCACAGTGGGTTTTGGACGGGGTAACGGGG
GGAATCGAGGGGTTCGAGTTCCGGGAGAGGAGAGGCCTTAAAAACGGGCTACCACATCCA
AGGGAAGGCAGCAGGGCACGCACTCGTCTGGAGCGGGGGCTGGGCCAAAGGGGCG
>HY4YN4W02D724X rank=0065734 x=1615.0 y=847.0 length=477
AAAACAAAGCCAGTAGTCATATGCTTGTCTCAAAGATTAAGCCATGCATGTCTAAGTACA
AGCCTAACTAAGGTGAAACCGCGAATGGCTCATTAAATCACACCTAATCTACTGGAATGT
TAGCAGTTACTTGGATAACTGAGGTAATTCTTGAGCTAATACATGCGAAAAATCTCGACT
CACGGAGAGATGCTTTTATTAGATCAAAACCAAACAGACTCGTCTGTATATTTGGTGACT
CGGAATAACTTTGGGCTGATCGCATTGCCTTGTGCAGCGACATTTCCTTCGAAGGTNTGC
CCTATCAACTGTCGACTGTGGTATAGACGGACCACAGTGGGTTTGACGGGGTAACGGGGG
GAATCAGGGGTTCGGATTCCGGGAGAGGGGAGCCTTAAAAACGGGCTACCACATCCAAGG
AAGGGCAAGCAGGGCAACGGCACTCGTCTGAGCGGGGCTGGGCAAAGGGCGCATA
>HY4YN4W02C0EPB rank=0108777 x=1117.0 y=2781.5 length=477
AAAACAAAGCCAGTAGTCATATGCTTGTCTCAAAGATTAAGCCATGCATGTCTAAGTACA
AGCCTAACTAAGGTGAAACCGCGAATGGCTCATTAAATCACACCTAATCTACTGGAATGT
TAGCAGTTACTTGGATAACTGAGGTAATTCTTGAGCTAATACATGCGAAAAATCTCGACT
CACGGAGAGATGCTTTTATTAGATCAAAACCAAACAGACTCGTCTGTATATTTGGTGACT
CGGAATAACTTTGGGCTGATCGCATTGCCTTGTGCAGCGACATTTCCTTCGAAGGTNTGC
CCTATCAACTGTCGACTGTGGTATAGACGACCACAGTGGGTTTGACGGGGTAACGGGGGG
AATCAGGGGTTCGATTCCGGGAGAGGGGAGCCTTAAAAACGGGCTACCACATCCAAGGAA
GGGCAAGCAAGGGCAACGCAACTCGTCTGAGCGGGGCTGGGGCAAAGGGCGCATA
>HY4YN4W02EAYL0 rank=0050594 x=1647.5 y=3878.0 length=477
AAAACAAAGCCAGTAGTCATATGCTTGTCTCAAAGATTAAGCCATGCATGTCTAAGTACA
AGCCTAACTAAGGTGAAACCGCGAATGGCTCATTAAATCACACCTAATCTACTGGAATGT
TAGCAGTTACTTGGATAACTGAGGTAATTCTTGAGCTAATACATGCGAAAAATCTCGACT
CACGGAGAGATGCTTTTATTAGATCAAAACCAAACAGACTCGTCTGTATATTTGGTGACT
CGGAATAACTTTGGGCTGATCGCATTGCCTTGTGCAGCGACATTTCCTTCGAAGGTNTGC
CCTATCAACTGTCGACTGTGGTATAGACGACCACAGTGGGTTTTGACGGGGTAACGGGGG
GAATCAGGGGTTCGATTCCGGGAGAGGGGAGCCTTAAAAACGGGCTACCACATCCAAGGG
AAGGGCAAGCAGGGCACGGCACTCGTTCTGAGCGGGGCTGGGCAAAGGGCGCATA
>HY4YN4W02EU7IW rank=0093099 x=1878.0 y=2374.5 length=477
AAAACAAAGCCAGTAGTCATATGCTTGTCTCAAAGATTAAGCCATGCATGTCTAAGTACA
AGCCTAACTAAGGTGAAACCGCGAATGGCTCATTAAATCACACCTAATCTACTGGAATGT
TAGCAGTTACTTGGATAACTGAGGTAATTCTTGAGCTAATACATGCGAAAAATCTCGACT
CACGGAGAGATGCTTTTATTAGATCAAAACCAAACAGACTCGTCTGTATATTTGGTGACT
CGGAATAACTTTGGGCTGATCGCATTGCCTTGTGCAGCGACATTTCCTTCGAAGGTNTGC
CCTATCAACTGTCGACTGTGGTATAGACGGACCACAGTGGGTTTTGACGGGGTAACGGGG
GGAATCAGGGGTTCGGATTCCGGGAGAGGGGAGCCTTAAAAACGGGCTACCACATCCAAG
GGAAGGCAAGCAGGGCACGGCACTCGTGTGAGCGGGGCTGGGCAAAGGGCGCATA
>HY4YN4W02EFBOH rank=0102075 x=1697.5 y=2639.0 length=477
AAAACAAAGCCAGTAGTCATATGCTTGTCTCAAAGATTAAGCCATGCATGTCTAAGTACA
AGCCTAACTAAGGTGAAACCGCGAATGGCTCATTAAATCACACCTAATCTACTGGAATGT
TAGCAGTTACTTGGATAACTGAGGTAATTCTTGAGCTAATACATGCGAAAAATCTCGACT
CACGGAGAGATGCTTTTATTAGATCAAAACCAAACAGACTCGTCTGTATATTTGGTGACT
CGGAATAACTTTGGGCTGATCGCATTGCCTTGTGCAGCGACATTTCCTTCGAAGGTNTGC
CCTATCAACTGTCGACTGTGGTATAGACGACCACAGTGGGTTTTGACGGGGTAACGGGGG
GAATCGAGGGGGTTCGATTCCGGGAGAGGGGAGCCTTAAAAACGGGCTACCACATCCAAG
GGAAGGCAGCAGGGCAACGGCACTCGTCTGAGCGGGGCTGGGCAAAGGGCGCATA
>HY4YN4W02DEV6G rank=0148080 x=1282.0 y=2774.5 length=477
AAAACAAAGCCAGTAGTCATATGCTTGTCTCAAAGATTAAGCCATGCATGTCTAAGTACA
AGCCTAACTAAGGTGAAACCGCGAATGGCTCATTAAATCACACCTAATCTACTGGAATGT
TAGCAGTTACTTGGATAACTGAGGTAATTCTTGAGCTAATACATGCGAAAAATCTCGACT
CACGGAGAGATGCTTTTATTAGATCAAAACCAAACAGACTCGTCTGTATATTTGGTGACT
CGGAATAACTTTGGGCTGATCGCATTGCCTTGTGCAGCGACATTTCCTTCGAAGGTNTGC
CCTATCAACTGTCGACTGTGGTATAGACGACCACAGTGGGTTTTGACGGGGTAACGGGGG
GAATCGAGGGGGTTCGATTCCGGGAGAGGGGAGCCTTAAAAACGGGCTACCACATCCAAG
GGAGGGCAAGCAAGGGCACGCACTCGTCTGAGCGGGGCTGGGCAAAGGGCGCATA
>HY4YN4W02EGFSZ rank=0079261 x=1710.5 y=1393.0 length=477
AAAACAAAGCCAGTAGTCATATGCTTGTCTCAAAGATTAAGCCATGCATGTCTAAGTACG
AGCCGCTAGTCGGCGAAACCGCGAATGGCTCAATAAATCAGTTATGGTTCCTTAGATCGT
ACCATCCTACTTGGATAACTGTGGTAATTCTAGAGCTAATACATGCACTCAAGCCCCGAC
TCTCGGTTTCGGCCGGGCAGGAGGGGTGCTTTTATTAGATCAAAACCAATCGGGGGCTCG
CTCCCCGTCCTTTTTGGTGACTCTGAATAACTTTTCGCCGATCGCACGGCCTCGAGCCGC
GACGCATCTTTCAAATGTCTGCCTTATCAACTTTCGATGGTAGGTTATGCGCCTACCATG
GGTTGCAACGGGGGTAACGGGGGAATCGGGGGGTTCGATTCCGGGAGAGGGGAGGCCTGA
GGAAACGGGCTACCACATCCAAAGGGAAGGCAGCAGGGCACGCACTCGTCTGAGC
>HY4YN4W02EK4QZ rank=0166514 x=1763.5 y=3257.5 length=477
AAAACAAAGCCAGTAGTCATATGCTTGTCTCAAAGATTAAGCCATGCATGTCTAAGTACA
AGCCTAACTAAGGTGAAACCGCGAATGGCTCATTAAATCACACCTAATCTACTGGAATGT
TAGCAGTTACTTGGATAACTGAGGTAATTCTTGAGCTAATACATGCGAAAAATCTCGACT
CACGGAGAGATGCTTTTATTAGATCAAAACCAAACAGACTCGTCTGTATATTTGGTGACT
CGGAATAACTTTGGGCTGATCGCATTGCCTTGTGCAGCGACATTTCCTTCGAAGGTNTGC
CCTATCAACTGTCGACTGTGGTATAGACGACCACAGTGGGTTTTGACGGGGTAACGGGGG
GAATCAGGGGGTTCGATTCCGGGGAGAGGGGAGCCTTAAAAACGGGCTACCACATCCAAG
GGAAGGCAAGGCAGGGCACGCACTCGTCTGAGCGGGGCTGGGCAAAGGGCGCATA
>HY4YN4W02EA6PB rank=0157412 x=1650.0 y=2077.5 length=477
AAAACAAAGCCAGTAGTCATATGCTTGTCTCAAAGATTAAGCCATGCATGTCTAAGTACA
AGCCTAACTAAGGTGAAACCGCGAATGGCTCATTAAATCACACCTAATCTACTGGAATGT
TAGCAGTTACTTGGATAACTGAGGTAATTCTCGAGCTAATACATGCGAAAAATCTCGACT
CACGGAGAGATGCTTTTATTAGATCAAAACCAAACAGACTCGTCTGTATATTTGGTGACT
CGGAATAACTTTGGGCTGATCGCATTGCCTTGTGCAGCGACATTTCCTTCGAAGGTNTGC
CCTATCAACTGTCGACTGTGGTATAGACGACCACAGTGGGTTTTGACGGGGTAACGGGGG
AATCGAGGGGTTCGATTCCGGGAGGAGGGGAGCCTTAAAAACGGGCTAACCGACATCCAA
GGAAGGGCAAGCAGGGCACGCACTCGTCTGAGCGGGGCTGGGCAAAGGGCGCATA
>HY4YN4W02EO496 rank=0108414 x=1809.0 y=2156.0 length=477
AAAACAAAGCCAGTAGTCATATGCTTGTCTCAAAGATTAAGCCATGCATGTCTAAGTACA
AGCCTAACTAAGGTGAAACCGCGAATGGCTCATTAAATCACACCTAATCTACTGGAATGT
TAGCAGTTACTTGGATAACTGAGGTAATTCTTGAGCTAATACATGCGAAAAATCTCGACT
CACGGAGAGATGCTTTTATTAGATCAAAACCAAACAGACTCGTCTGTATATTTGGTGACT
CGGAATAACTTTGGGCTGATCGCATTGCCTTGTGCAGCGACATTTCCTTCGAAGGTNTGC
CCTATCAACTGTCGACTGTGGTATAGACGACCACAGTGGGTTTTGACGGGGTAACGGGGG
GAATCAGGGGTTCGGATTCCGGGAGAGGGGAGCCTTAAAAACGGGCTAACCACATCCAAG
GGAAGGCAAGCAGGGCACGGCACTCGTCTGAGCGGGGCTGGGCAAAGGGCGCAAT
>HY4YN4W02D7MT0 rank=0049929 x=1610.0 y=198.0 length=477
AAAACAAAGCCAGTAGTCATATGCTTGTCTCAAAGATTAAGCCATGCATGTCTAAGTACA
AGCCTCACTAAGGTGAAACCGCGAATGGCTCATTAAATCACACCTAATCTACTGGATAGT
AAAAAGTTACTTGGATAACTGCGGTAATTCTGGAGCTAATACATGCACAAAGCCGCGACT
CACGAAGCGGCGCTTTTATTAGATCAAAACCAACGGCTTCGGCTGTACTCATGGTGACTC
TGAATAACTTTGGGCTGATCGCATAGCCTTGAGCTGCGACATATCCTTCGAAGTGTGCCC
TATCAACTTTCGACTGTGGCATAGACGCCCACAGTGGGTTTTGACGGGGGTAACGGGGGA
ATCAGGGGTTCGGATTCCGGGAGAGGGGAGGCCTTAAAAACGGGCTACCACATCTAAGGG
AAGGGCAGCAGGGCACGGCACTCGTCTGGAGCGGGGGCTGGGCAAAGGGCGCATA
>HY4YN4W02EL6C9 rank=0136047 x=1775.0 y=2859.0 length=477
AAAACAAAGCCAGTAGTCATATGCTTGTCTCAAAGATTAAGCCATGCATGTCTAAGTACA
AGCCTCACTAAGGTGAAACCGCGAATGGCTCATTAAATCACACCTAATCTACTGGATAGT
AAAAAGTTACTTGGATAACTGCGGTAATTCTGGAGCTAATACATGCACAAAGCCGCGACT
CACGAAGCGGCGCTTTTATTAGATCAAAACCAACGGCTTCGGCTGTACTCATGGTGACTC
TGAATAACTTTGGGCTGATCGCATAGCCTTGAGCTGCGACATATCCTTCGAAGTGTGCCC
TATCAACTTTCGACTGTGGCATAGACGCCCACAGTGGGTTTTGGGACGGGGGTAACGGGG
GAATCAGGGGGTTCGAGTTCCGGGAGAGGGGAGGCCTTAAAAACGGGCTACCACATCTAA
GGGAAGGGCAAGCAGGGCACGCACTCGTCTGGAGCGGGGGCTGGGCAAAGGGCGC
>HY4YN4W02DB5O0 rank=0038171 x=1251.0 y=2114.5 length=477
AAAACAAAGCCAGTAGTCATATGCTTGTCTCAAAGATTAAGCCATGCATGTCTAAGTACA
AGCCTCACTAAGGTGAAACCGCGAATGGCTCATTAAATCACACCTAATCTACTGGATAGT
AAAAAGTTACTTGGATAACTGCGGTAATTCTGGAGCTAATACATGCACAAAGCCGCGACT
CACGAAGCGGCGCTTTTATTAGATCAAAACCAACGGCTTCGGCTGTACTCATGGTGACTC
TGAATAACTTTGGGCTGATCGCATAGCCTTGAGCTGCGACATATCCTTCGAAGTGTGCCC
TATCAACTTTCGACTGTGGCATAGACGCCCACAGTGGGTTTTGGACGGGGGTAACGGGGG
AATCAGGGGTTCGATTCCGGGAGAGGGGAGGCCTTAAAAACGGGCTACCACATCTAAGGG
AAGGCAAGCAGGGCAACGGCACTCGTCTGAGCGGGGGCTGGGCAAAGGGCGCATA
>HY4YN4W02DYAAW rank=0101981 x=1503.0 y=2326.0 length=477
AAAACAAAGCCAGTAGTCATATGCTTGTCTCAAAGATTAAGCCATGCATGTCTAAGTACA
AGCCTAACTAAGGTGAAACCGCGAATGGCTCATTAAATCACACCTAATCTACTGGAATGT
TAGCAGTTACTTGGATAACTGAGGTAATTCTTGAGCTAATACATGCGAAAAATCTCGACT
CACGGAGAGATGCTTTTATTAGATCAAAACCAAACAGACTCGTCTGTATATTTGGTGACT
CGGAATAACTTTGGGCTGATCGCATTGCCTTGTGCAGCGACATTTCCTTCGAAGGTNTGC
CCTATCAACTGTCGACTGTGGTATAGACGGACCACAGTGGGTTTTGACGGGGGTTAACGG
GGGGAATCGAGGGGGTTCGAGTTCCGGGAGAGGGGAGCCTTAAAAACGGGCTACCACATC
CAAGGGAAGGGCAAGCAGGGCACGCACTCGCTGAGCGGGGCTGGGCAAAGGCGCA
>HY4YN4W02EY01B rank=0055199 x=1922.0 y=365.5 length=477
AAAACAAAGCCAGTAGTCATATGCTTGTCTCAAAGATTAAGCCATGCACGTCTAAGTACA
AGCCTCATTAAGGTGAAACCGCGAATGGCTCATTAAATCACACCTAATATACTGGATAGT
GTCAGTTACTTGGATAACTGCGGTAATTCTGGAGCTAATACATGCGTCAAAGCCCCGAAC
TTTTTGTGAGGGGCGCTTTTATTAGATGAAAACCAAACGACTTCGGTCGTCCCTTTGGTG
ATTCTGAATAACTTTCGGCTGATCGTACGGCCAAGCGCCGACGACGTATCTTTCTAAGGT
NTGCCCTATCAACTTTCGACTGTGGCATAGACGCCCCACAGTGGTTTTGACGGGGGTAAC
GGGGGGGAATCAGGGGTTCGATTCCGGGAGAGGGGANCCTGGAGAAACGGGCTACCACTT
CAAGGGAAGGCAGCAGGGCACGCAACTCCGTCTGAGCGGGGGCTGGGGCAAAGGG
>HY4YN4W02EUME5 rank=0136514 x=1871.0 y=3695.5 length=477
AAAACAAAGCCAGTAGTCATATGCTTGTCTCAAAGATTAAGCCGGGCATGTCTCAGTGTA
AGCTTCAATATGGCAAGACTGTGAATGGCTCATTAAAACAGTTGTAGCTTATTTGGCTGT
CTTTTTACATGGATAACCGTGGTAATTCTAGAACTAATACATGTGCAACTACCCAACTTT
TCGGACGGGTTGTGTTTATTTGTAACAGAACCAATCCAGGTCAACCTGGTTTAGTGATGA
TTCACAATAACTGGATGAATTGCGTGGCACCAGCTGGTGATGAATCATTCAAGCTTCTNA
CCTATCAGCTTCCGACGGTAGGGTATTGGCCTACCCTGGGGCAATGACGGGGTAACGGGA
GAATTAGGGGTTTGATACCGGGAGGAGGGGANCCTGGAGGAAACGGGCTACCACATCTAA
GGAAGGGCAAGCAGGGCAACGGCACTCGTCTGAGCGGGGCTGGGCAAAGGGCGCA
>HXZRAMG01BZ81R rank=0260040 x=705.0 y=3389.0 length=477
AAAACAAAGCCAGTAGTCATATGCTTGTCTCAAAGATTAAGCCATGCATGTCTAAGTACG
AGCCGCTAGTCGGCGAAACCGCGAATGGCTCAATAAATCAGTTATGGTTCCTTAGATCGT
ACCATCCTACTTGGATAACTGTGGTAATTCTAGAGCTAATACATGCACTCAAGCCCCGAC
TCTCGGTTTCGGCCGGGCAGGAGGGGTGCTTTATTAGATCAAAACCAATCGGGGGGCTCG
CTCCCCGTCCTTTTTGGTGACTCTGAATAACTTTTCGCCGATCGCACGGCCTCGAGCCGG
CGACGCATCTTTCAAATGTCTGCCTTAATCAACTTTCGATGGTAGGTTATGCGCCTACCA
TGGTTGCAACGGGTACGGGAATCGGGTTCGATTCCGGAGAGGGAGCCTGAGAAACGGCTA
CCACATCCAAGGAAGGCAGCAGGCACGCACNCGTCTGAGCGGGCTGGCAAGGCGC
>HXZRAMG01BTERC rank=0302858 x=627.0 y=3686.5 length=477
AAAACAAAGCCAGTAGTCATATGCTTGTCTCAAAGATTAAGCCATGCATGTCTAAGTACG
AGCCGCTAGTCGGCGAAACCGCGAATGGCTCAATAAATCAGTTATGGTTCCTTAGATCGT
ACCATCCTACTTGGATAACTGTGGTAATTCTAGAGCTAATACATGCACTCAAGCCCCGAC
TCTCGGTTTCGGCCGGGCAGGAGGGGTGCTTTATTAGATCAAAACCATCGGGGGGCTCGC
TCCCCGTCCTTTTTGGTGACTCTGAATAACTTTTCGCCGATCGCACGGCCTCGAGCCGGC
GACGCATCTTTCAAATGTCTGCCTTATCAACTTTCGATGGTAGGTTATGCGCCTACCATG
GTTGCAACGGGTACGGGGAATCGGGGTTCGATTCCGGAGAGGGAGCCTGAGAAACGGCTA
CCACATCCAAGGAAGGCAGCAGGCACGCACTCGTCTGAGCGGGCTGGCAAGGCGC
>HXZRAMG01BB4XY rank=0046223 x=431.0 y=628.0 length=477
AAAACAAAGCCAGTAGTCATATGCTTGTCTCAAAGATTAAGCCATGCATGTCTAAGTACG
AGCCGCTAGTCGGCGAAACCGCGAATGGCTCAATAAATCAGTTATGGTTCCTTAGATCGT
ACCATCCTACTTGGATAACTGTGGTAATTCTAGAGCTAATACATGCACTCAAGCCCCGAC
TCTCGGTTTCGGCCGGGCAGGAGGGGTGCTTTATTAGATCAAAACCATCGGGGGCTCGCT
CCCGTCCTTTTGGTGACTCTGAATAACTTTTCGCCGATCGCACGGCCTCGAGCCGGCGAC
GCATCTTTCAAATGTCTGCCTTATCAACTTTCGATGGTAGGTTATGCGCCTACCATGGTT
GCAACGGGTAACGGGAATCGGGGTTCGATTCCGGAGAGGGAGCCTGAGAAACGGCTACCA
CATCCAAGGAAGGCAGCAGGCACGCACTCGTCTGAGCGGGCTGGCAAGGCGCATA
>HXZRAMG01B6DCN rank=0196618 x=775.5 y=2181.5 length=477
AAAACAAAGCCAGTAGTCATATGCTTGTCTCAAAGATTAAGCCATGCATGTCTAAGTACG
AGCCGCTAGTCGGCGAAACCGCGAATGGCTCAATAAATCAGTTATGGTTCCTTAGATCGT
ACCATCCTACTTGGATAACTGTGGTAATTCTAGAGCTAATACATGCACTCAAGCCCCGAC
TCTCGGTTTCGGCCGGGCAGGAGGGGTGCTTTATTAGATCAAAACCATCGGGGGGCTCGC
TCCCGTCCTTTTGGTGACTCTGAATAACTTTTCGCCGATCGCACGGCCTCGAGCCGGCGA
CGCATCTTTCAAATGTCTGCCTTATCAACTTTCGATGGTAGGTTATGCGCCTACCATGGT
TGCAACGGGTACGGGAATCGGGGTTCGATTCCGGAGAGGGAGCCTGAGAAACGGCTACCA
CATCCAAGGAAGGCAGCAGGCACGCACTCGTCTGAGCGGGCTGGCAAGGCGCATA
>HXZRAMG01AW0GF rank=0105843 x=258.0 y=3581.0 length=477
AAAACAAAGCCAGTAGTCATATGCTTGTCTCAAAGATTAAGCCATGCATGTCTAAGTACG
AGCCGCTAGTCGGCGAAACCGCGAATGGCTCAATAAATCAGTTATGGTTCCTTAGATCGT
ACCATCCTACTTGGATAACTGTGGTAATTCTAGAGCTAATACATGCACTCAAGCCCCGAC
TCTCGGTTTCGGCCGGGCAGGAGGGGTGCTTTATTAGATCAAAACCAATCGGGGGGCTCG
CTCCCCGTCCTTTTGGTGACTCTGAATAACTTTTCGCCGATCGCACGGCCTCGAGCCGGC
GACGCATCTTTCAAATGTCTGCCTTATCAACTTTCGATGGTAGGTTATGCGCCTACCATG
GTTGCAACGGGTACGGGAATCGGGGTTCGATTCCGGAGAGGGAGCCTGAGAAACGGCTAC
CACATCCAAGGAAGGCAGCAGGCACGCACTCGTCTGAGCGGGCTGGCAAGGCGCA
>HXXTI5Q01AUK9Q rank=0164761 x=231.0 y=1180.5 length=477
AAAACAAAGCCAGTAGTCATATGCTTGTCTCAAAGATTAAGCCATGCATGTCTAAGTACG
AGCCGCTAGTCGGCGAAACCGCGAATGGCTCAATAAATCAGTTATGGTTCCTTAGATCGT
ACCATCCTACTTGGATAACTGTGGTAATTCTAGAGCTAATACATGCACTCAAGCCCCGAC
TCTCGGTTTCGGCCGGGCAGGAGGGGTGCTTTTATTAGATCAAAACCATCGGGGGGCTCG
CTCCCCGTCCTTTTTGGTGACTCTGAATAACTTTTCGCCGATCGCACGGCCTCGAGCCGG
CGACGCATCTTTCAAATGTCTGCCTTATCAACTTTCGATGGTAGGTATGCGCCTACCATG
GTTGCAACGGGTAACGGGGAAGTCGGGGTTCGATTCCGGAGAGGGAGCCTGAGAACGGAC
GTACCACATCCAAGGAAGGCGAGCAGGCACGCACTCGTCTGAGGCGGGGCGTGGG
>HY4YN4W02EA2W2 rank=0239809 x=1649.0 y=1268.0 length=476
AAAACAAAGCCAGTAGTCATATGCTTGTCTCAAAGATTAAGCCATGCATGTCTAAGTACA
AGCCTGAATAAGGTGAAACCGCGAATGGCTCATTAAATCACACCTAATGTACCGGATAGT
TCCAATTACTTGGATAACTGCGGTAATTCTGGAGCTAATACATGCTTAAAGGCCTCGACT
CAAGGAGGGGCGCATTTATTAGATCAAAACCAACCGCTTGCGGTTTTATTGGTGAATCTG
AATAACTCTATGCTGATCGTATGGCTCAACGCCGACGACGTATCCTCCAAGGTGTGCCCT
ATCAACTGTCGACTGTGGCATAGACGCCCACAGTGGGTTTTGACGGGTAACGGGGGAATT
AGGGGTTCGGATTCCGGGAGAGGGGAGGCCTGGAGAAACGGGCTACCACTTCTAAAGGGA
AGGGCAGCAAGGGCAACGCACTCGTCTGAGCGGGGGCTGGGGCAAAGGGCGCAT
>HY4YN4W02DPOXH rank=0136951 x=1405.0 y=2787.0 length=476
AAAACAAAGCCAGTAGTCATATGCTTGTCTCAAAGATTAAGCCATGCATGTCTAAGTACA
AGCCTGAATAAGGTGAAACCGCGAATGGCTCATTAAATCACACCTAATGTACCGGATAGT
TCCAATTACTTGGATAACTGCGGTAATTCTGGAGCTAATACATGCTTAAAGGCCTCGACT
CAAGGAGGGGCGCATTTATTAGATCAAAACCAACCGCTTGCGGTTTTATGGTGAATCTGA
ATAACTCTATGCTGATCGTATGGCTCAACGCCGACGACGTATCCGTCCAAGGTGTGCCCT
ATCAACTGTCGACTGTGGCATAGACGCCCACAGTGGGGTTTTGACGGGTAACGGGGGAAT
TAGGGGTTCGATTCCGGGGAGAGGGGAGCCTGAGGAAACGGGCTACCACTTCTAAGGGAA
GGGCAGCAAGGGCACGCACTCGGTCTGAGCGGGGGCTGGGGCAAAGGGCGCAAT
>HY4YN4W02D4J8B rank=0052199 x=1575.0 y=217.5 length=476
AAAACAAAGCCAGTAGTCATATGCTTGTCTCAAAGATTAAGCCATGCATGTCTAAGTACA
AGCCTGAATAAGGTGAAACCGCGAATGGCTCATTAAATCACACCTAATGTACCGGATAGT
TCCAATTACTTGGATAACTGCGGTAATTCTGGAGCTAATACATGCTTAAAGGCCTCGACT
CAAGGAGGGGCGCATTTATTAGATCAAAACCAACCGCTTGCGGTTTTATGGTGAATCTGA
ATAACTCTATGCTGATCGTATGGCTCAACGCCGACGACGTATCCGTCCAAGGTGTGCCCT
ATCAACTGTCGACTGTGGCATAGACGCCCACAGTGGGGTTTTGACGGGGTAACGGGGGAA
TTAGGGGTTCGATTCCGGGAGAGGGGAGGCCTGGAGAAACGGGCTACCACTTCTAAGGGA
AGGGCAGCAGGGCACGCACTCGTCTGAGCGGGGGCTGGGGCAAAGGGGCGCATA
>HY4YN4W02EDPYG rank=0095295 x=1679.0 y=1558.0 length=476
AAAACAAAGCCAGTAGTCATATGCTTGTCTCAAAGATTAAGCCATGCAGGTCTAAGTACA
GGCCCTATACGGCGAAACTGCGAATGGCTCATTAAATCAGTTATGGTTCCTTAGACACAC
CACATCCACTTGGACAACTGTGGAAAATCTAGAGCTAATACATGCGAGAAAGCTCCGACC
TCCGGGGAAGAGCGCATTTGTTAGTACAAAACCACCCGGGTTCGCGCCCGGCCATCTTGG
TGACTCTGAACAACCTTGGGCTGATCGCACGGCCTCGCGCCGGCGACGCATCTTTCAAAT
GTCTNCCCTATCAACTGTCGATGGTACGTGCTATGCGTACCATGGGTCTCACGGGGTAAC
GGGGAATCAGGGGTTCGATTCCGGGAGAGGGGAGCCTGGAGAAACGGGCTACCACATCCA
AAGGGAAAGGCAGCAGGGGCACGCACTCGTCTGAGCGGGCTGGGCAAAGGGCGC
>HY4YN4W02C5T0D rank=0077529 x=1179.5 y=1947.5 length=476
AAAACAAAGCCAGTAGTCATATGCTTGTCTCAAAGATTAAGCCATGCATGTCTAAGTACA
AGCCTAACTAAGGTGAAACCGCGAATGGCTCATTAAATCACACCTAATCTACTGGAATGT
TAGCAGTTACTTGGATAACTGAGGTAATTCTTGAGCTAATACATGCGAAAAATCTCGACT
CACGGAGAGATGCTTTTATTAGATCAAAACCAAACAGACTCGTCTGTATATTTGGTGACT
CGGAATAACTTTGGGCTGATCGCATTGCCTTGTGCAGCGACATTTCCTTCGAAGGTNTGC
CCTATCAACTGTCGACTGTGGTATAGACGACCACAGTGGGTTTGACGGGGTAACGGGGGG
AATCGAGGGGTTCGATTCCGGGAGAGGGGGAGCCTTAAAAACGGGCTACCGACATCCAAG
GGAAGGCAAGCAAGGGCACGACACTCGTCTGAGCGGGGCTGGGCAAAGGGCGCA
>HY4YN4W02C5KY1 rank=0135848 x=1176.0 y=2523.0 length=476
AAAACAAAGCCAGTAGTCATATGCTTGTCTCAAAGATTAAGCCATGCATGTCTAAGTACA
AGCCTAACTAAGGTGAAACCGCGAATGGCTCATTAAATCACACCTAATCTACTGGAATGT
TAGCAGTTACTTGGATAACTGAGGTAATTCTTGAGCTAATACATGCGAAAAATCTCGACT
CACGGAGAGATGCTTTTATTAGATCAAAACCAAACAGACTCGTCTGTATATTTGGTGACT
CGGAATAACTTTGGGCTGATCGCATTGCCTTGTGCAGCGACATTTCCTTCGAAGGTNTGC
CCTATCAACTGTCGACTGTGGTATAGACGACCACAGTGGGTTTGACGGGGTAACGGGGGG
AATCGAGGGGTTCGGATTCCGGGGAGAGGGGAGACCTTAAAAAGGGCTACCACATCCAAG
GAAGGGCAAGCAAGGGCAACGGCACTCGTCTGAGCGGGGCTGGGCAAAGGCGCA
>HY4YN4W02C5KYV rank=0106599 x=1176.5 y=2517.0 length=476
AAAACAAAGCCAGTAGTCATATGCTTGTCTCAAAGATTAAGCCATGCATGTCTAAGTACA
AGCCTAACTAAGGTGAAACCGCGAATGGCTCATTAAATCACACCTAATCTACTGGAATGT
TAGCAGTTACTTGGATAACTGAGGTAATTCTTGAGCTAATACATGCGAAAAATCTCGACT
CACGGAGAGATGCTTTTATTAGATCAAAACCAAACAGACTCGTCTGTATATTTGGTGACT
CGGAATAACTTTGGGCTGATCGCATTGCCTTGTGCAGCGACATTTCCTTCGAAGGTNTGC
CCTATCAACTGTCGACTGTGGTATAGACGACCACAGTGGGTTTTGACGGGGGTAACGGGG
GGAATCGAGGGGGTTCGATTCCGGGGAGAGGGGGAGACCTTAAAAACGGGCTAACCGACA
TCCAAGGGAAGGGCAAGGGCAAGGGGCAACGGCACTCGTCTGAGCGGGGCTGGG
>HY4YN4W02EQP56 rank=0154766 x=1827.0 y=2156.0 length=476
AAAACAAAGCCAGTAGTCATATGCTTGTCTCAAAGATTAAGCCATGCATGTCTAAGTATA
ACTCTTTTACTTTGAAAACTGCGAACGGCTCATTATATCAGTTATAGTTTATTTGATAGT
CCCTTACTACTTGGATACCCGTAGTAATTCTAGAGCTAATACATGCATCAATACCCAACT
GTTCGCGGAAGGGTAGTATTTATTAGGTATAGACCAACCCTCTTCGGAGGTGCTTTGGTG
ATTCATAATAACTTTTCGAATCGCATGGCTCCATGCCGGCGATGGATCATTCAAGTTTCT
GCCCTATCAGCTTTGGATGGTAGTGTATTGGACTACCATGGGGCTTTAACGGGGGTAACG
AATGTTAGGGGGCAAGATTTCGGGAGAGGGGAGCCTGGAGAGCGGGCTACCACATCCAAG
GAAGGGCAAGCAAGGGCAACGCACTCGCTGAGCGGGGCTGGGCAAAGGCGCANA
>HY4YN4W02DZO29 rank=0030675 x=1519.0 y=2611.0 length=476
AAAACAAAGCCAGTAGTCATATGCTTGTCTCAAAGATTAAGCCATGCATGTCTAAGTACA
AGCCTAACTAAGGTGAAACCGCGAATGGCTCATTAAATCACACCTAATCTACTGGAATGT
TAGCAGTTACTTGGATAACTGAGGTAATTCTTGAGCTAATACATGCGAAAAATCTCGACT
CACGGAGAGATGCTTTTATTAGATCAAAACCAAACAGACTCGTCTGTATATTTGGTGACT
CGGAATAACTTTGGGCTGATCGCATTGCCTTGTGCAGCGACATTTCCTTCGAAGGTNTGC
CCTATCAACTGTCGACTGTGGTATAGACGACCACAGTGGGTTTGACGGGGTAACGGGGGG
AATCAGGGGTTCGGATTCCGGGAGAGGGGAGCCTTAAAACGGGCTACCACATCCAAGGGA
AGGGCAAGGCAAGGGCACGCACTCGTTCTGAGCGGGGCTGGGCAAAGGCGCATA
>HY4YN4W02DEV9S rank=0153535 x=1282.0 y=2894.5 length=476
AAAACAAAGCCAGTAGTCATATGCTTGTCTCAAAGATTAAGCCATGCATGTCTAAGTACA
AGCCTAACTAAGGTGAAACCGCGAATGGCTCATTAAATCACACCTAATCTACTGGAATGT
TAGCAGTTACTTGGATAACTGAGGTAATTCTTGAGCTAATACATGCGAAAAATCTCGACT
CACGGAGAGATGCTTTTATTAGATCAAAACCAAACAGACTCGTCTGTATATTTGGTGACT
CGGAATAACTTTGGGCTGATCGCATTGCCTTGTGCAGCGACATTTCCTTCGAAGGTNTGC
CCTATCAACTGTCGACTGTGGTATAGACGACCACAGTGGGTTTGACGGGGTAACGGGGGG
AATCGAGGGGTTCGATTCCGGGAGAGGGGAGACCGTTAAAAACGGGCTACCACATCCAAG
GGAAGGGCAAGCAAGGGCAACGGCACTCGTCTGAGCGGGGCTGGGCAAAGGGCG
>HY4YN4W02DLUG6 rank=0067275 x=1361.0 y=3576.0 length=476
AAAACAAAGCCAGTAGTCATATGCTTGTCTCAAAGATTAAGCCATGCATGTCTAAGTACA
AGCCTAACTAAGGTGAAACCGCGAATGGCTCATTAAATCACACCTAATCTACTGGAATGT
TAGCAGTTACTTGGATAACTGAGGTAATTCTTGAGCTAATACATGCGAAAAATCTCGACT
CACGGAGAGATGCTTTTATTAGATCAAAACCAAACAGACTCGTCTGTATATTTGGTGACT
CGGAATAACTTTGGGCTGATCGCATTGCCTTGTGCAGCGACATTTCCTTCGAAGGTNTGC
CCTATCAACTGTCGACTGTGGTATAGACGACCACAGTGGGTTTGACGGGGTAACGGGGGG
AATCGAGGGGGTTCGGATTCCGGGAGAGGGGAGCCTTAAAAACGGGCTACCACATCCAAG
GGAAGGCAAGGCAAGGGCACGCACTCGTCTGAGCGGGGCTGGGCAAAGGGCGCA
>HY4YN4W02EF1Q9 rank=0100342 x=1705.0 y=3667.0 length=476
AAAACAAAGCCAGTAGTCATATGCTTGTCTCAAAGATTAAGCCATGCATGTCTAAGTACA
AGCCTAACTAAGGTGAAACCGCGAATGGCTCATTAAATCACACCTAATCTACTGGAATGT
TAGCAGTTACTTGGATAACTGAGGTAATTCTTGAGCTAATACATGCGAAAAATCTCGACT
CACGGAGAGATGCTTTTATTAGATCAAAACCAAACAGACTCGTCTGTATATTTGGTGACT
CGGAATAACTTTGGGCTGATCGCATTGCCTTGTGCAGCGACATTTCCTTCGAAGGTNTGC
CCTATCAACTGTCGACTGTGGTATAGACGACCACAGTGGGTTTTGACGGGGTAACGGGGG
GAATCGAGGGGTTCGATTCCGGGAGAGGGGAGCCTTAAAAACGGGCTACCACATCCAAGG
GAAGGGCAAGCAGGGCACGCACTCGTCTGAGCGGGGCTGGGCAAAGGGCGCATA
>HY4YN4W02D46P8 rank=0170044 x=1582.5 y=702.5 length=476
AAAACAAAGCCAGTAGTCATATGCTTGTCTCAAAGATTAAGCCATGCATGTCTAAGTACA
AGCCTAACTAAGGTGAAACCGCGAATGGCTCATTAAATCACACCTAATCTACTGGAATGT
TAGCAGTTACTTGGATAACTGAGGTAATTCTTGAGCTAATACATGCGAAAAATCTCGACT
CACGGAGAGATGCTTTTATTAGATCAAAACCAAACAGACTCGTCTGTATATTTGGTGACT
CGGAATAACTTTGGGCTGATCGCATTGCCTTGTGCAGCGACATTTCCTTCGAAGGTNTGC
CCTATCAACTGTCGACTGTGGTATAGACGACCACAGTGGGTTTGACGGGGTAACGGGGGG
AATCAGGGGTTCGATTCCGGGAGAGGGGAGCCTTAAAAACGGGCTACCACATCCAAGGGA
AGGGCAAGCAGGGCACGCAACTCGTCTGAGCGGGGCTGGGCCAAAGGGCGCATA
>HY4YN4W02D0T1S rank=0166337 x=1532.5 y=2446.0 length=476
AAAACAAAGCCAGTAGTCATATGCTTGTCTCAAAGATTAAGCCATGCATGTCTAAGTACA
AGCCTAACTAAGGTGAAACCGCGAATGGCTCATTAAATCACACCTAATCTACTGGAATGT
TAGCAGTTACTTGGATAACTGAGGTAATTCTTGAGCTAATACATGCGAAAAATCTCGACT
CACGGAGAGATGCTTTTATTAGATCAAAACCAAACAGACTCGTCTGTATATTTGGTGACT
CGGAATAACTTTGGGCTGATCGCATTGCCTTGTGCAGCGACATTTCCTTCGAAGGTNTGC
CCTATCAACTGTCGACTGTGGTATAGACGACCACAGTGGGTTTGACGGGGTAGCGGGGGA
ATCGAGGGGTTCGATTCCGGGAGAGGGGAGCCTTAAAAACGGGCTACCGACATCCAAGGG
AAGGCAAGCAGGGCAACGGCACTCGTCTGGAGCGGGGGCTGGGCAAAGGGCGCA
>HY4YN4W02DR9AE rank=0196567 x=1434.0 y=3700.0 length=476
AAAACAAAGCCAGTAGTCATATGCTTGTCTCAAAGATTAAGCCATGCATGTCTAAGTACG
AGCCGCTAGTCGGCGAAACCGCGAATGGCTCAATAAATCAGTTATGGTTCCTTAGATCGT
ACCATCCTACTTGGATAACTGTGGTAATTCTAGAGCTAATACATGCACTCAAGCCCCGAC
TCTCGGTTTCGGCCGGGCAGGAGGGGTGCTTTTATTAGATCAAAACCAATCGGGGGCTCG
CTCCCCGTCCTTTTGGTGACTCTGAATAACTTTTCGCCGATCGCACGGCCTCGAGCCGCG
ACGCATCTTTCAAATGTCTGCCTTATCAACTTTCGATGGTAGGTTATGGCGCCTACCATG
GGTTGCAACGGGGGTAACGGGGGAATCGGGGGGTTCGATTCCGGGAGAGGGGAGCCTGGA
GAAACGGGCTACCACATCCAAAGGGAAAGGCAGCAGGGCACGGCACTCGTCTGA
>HY4YN4W02DASHA rank=0141550 x=1235.0 y=3868.5 length=476
AAAACAAAGCCAGTAGTCATATGCTTGTCTCAAAGATTAAGCCATGCATGTCTAAGTACA
AGCCTAACTAAGGTGAAACCGCGAATGGCTCATTAAATCACACCTAATCTACTGGAATGT
TAGCAGTTACTTGGATAACTGAGGTAATTCTTGAGCTAATACATGCGAAAAATCTCGACT
CACGGAGAGATGCTTTTATTAGATCAAAACCAAACAGACTCGTCTGTATATTTGGTGACT
CGGAATAACTTTGGGCTGATCGCATTGCCTTGTGCAGCGACATTTCCTTCGAAGGTNTGC
CCTATCAACTGTCGACTGTGGTATAGACGACCACAGTGGGTTTTGACGGGGTAACGGGGG
GAATCGAGGGGTTCGATTCCGGGGAGAGGGGAGCCTTAAAAACGGGCTACCACATCCAAG
GAAGGGCAAGCAGGGCACGCACTCGTCTGGAGCGGGGCTGGGCAAAGGCGCATA
>HY4YN4W02DCBUG rank=0114502 x=1253.5 y=1894.5 length=476
AAAACAAAGCCAGTAGTCATATGCTTGTCTCAAAGATTAAGCCATGCATGTCTAAGTACA
AGCCTAACTAAGGTGAAACCGCGAATGGCTCATTAAATCACACCTAATCTACTGGAATGT
TAGCAGTTACTTGGATAACTGAGGTAATTCTTGAGCTAATACATGCGAAAAATCTCGACT
CACGGAGAGATGCTTTTATTAGATCAAAACCAAACAGACTCGTCTGTATATTTGGTGACT
CGGAATAACTTTGGGCTGATCGCATTGCCTTGTGCAGCGACATTTCCTTCGAAGGTNTGC
CCTATCAACTGTCGACTGTGGTATAGACGGACCACAGTGGGTTTTGACGGGGGTAACGGG
GGGAATCGAGGGGGTTCGATTCCGGGGAGAGGGGAGCCTTAAAAACGGGCTACCACATCC
AAGGGAGGCAAGCAGGGCACGCACTCGTCTGAGCGGGGCTGGGCAAAGGGCGCA
>HY4YN4W02EG7LT rank=0033799 x=1719.5 y=559.0 length=476
AAAACAAAGCCAGTAGTCATATGCTTGTCTCAAAGATTAAGCCATGCATGTCTAAGTACA
AGCCTAACTAAGGTGAAACCGCGAATGGCTCATTAAATCACACCTAATCTACTGGAATGT
TAGCAGTTACTTGGATAACTGAGGTAATTCTTGAGCTAATACATGCGAAAAATCTCGACT
CACGGAGAGATGCTTTTATTAGATCAAAACCAAACAGACTCGTCTGTATATTTGGTGACT
CGGAATAACTTTGGGCTGATCGCATTGCCTTGTGCAGCGACATTTCCTTCGAAGGTNTGC
CCTATCAACTGTCGACTGTGGTATAGACGACCACAGTGGGTTTTGACGGGGTAACGGGGG
AATCAGGGGTTCGATTCCGGGAGAGGGGAGCCTTAAAACGGGCTACCACATCCAAGGGAA
GGGCAAGCAGGGCAACGGCAACTCGTCTGAGCGGGGCTGGGCAAAGGGCGCATA
>HY4YN4W02EKR7G rank=0192401 x=1759.5 y=3386.0 length=476
AAAACAAAGCCAGTAGTCATATGCTTGTCTCAAAGATTAAGCCATGCATGTCTAAGTACA
AGCCTCACTAAGGTGAAACCGCGAATGGCTCATTAAATCACACCTAATCTACTGGATAGT
AAAAAGTTACTTGGATAACTGCGGTAATTCTGGAGCTAATACATGCACAAAGCCGCGACT
CACGAAGCGGCGCTTTTATAGATCAAAACCAACGGCTTCGGCTGTACTCATGGTGACTCT
GAATAACTTTGGGCTGATCGCATAGCCTTGAGCTGCGACATATCCTTCGAAGTGTGCCCT
ATCAACTTTCGACTGTGGCATAGACGCCCACAGTGGGTTTTGACGGGGTAACGGGGGAAT
TCAGGGGTTCGATTCCGGGAGAGGGGAGCCTTAAAAACGGGCTACCACATCTAAGGGAAG
GGCAAGCAGGGCAACGGCAACTCGTCTGAGCGGGGGCTGGGCAAAGGGCGCATA
>HY4YN4W02C0LCI rank=0099075 x=1119.0 y=3200.5 length=476
AAAACAAAGCCAGTAGTCATATGCTTGTCTCAAAGATTAAGCCATGCATGTCTAAGTACA
AGCCTCACTAAGGTGAAACCGCGAATGGCTCATTAAATCACACCTAATCTACTGGATAGT
AAAAAGTTACTTGGATAACTGCGGTAATTCTGGAGCTAATACATGCACAAAGCCGCGACT
CACGAAGCGGCGCTTTTATTAGATCAAAACCAACGGCTTCGGCTGTACTCATGGTGACTC
TGAATAACTTTGGGCTGATCGCATAGCCTTGAGCTGCGACATATCCTTCGAAGTGTGCCC
TATCAACTTTCGACTGTGGCATAGACGCCCACAGTGGGTTTTGGACGGGGGTAACGGGGG
AATCAGGGGTTCGATTCCGGGAGAGGGGAGGCCTTAAAAACGGGCTACCACATCTAAGGG
AAGGGCAGCAGGGCACGGCACTCGTCTGAGCGGGGGCTGGGCAAAGGGCGCATA
>HY4YN4W02EDWHI rank=0170587 x=1681.5 y=1828.5 length=476
AAAACAAAGCCAGTAGTCATATGCTTGTCTCAAAGATTAAGCCATGCATGTCTAAGTACA
AGCCTCACTAAGGTGAAACCGCGAATGGCTCATTAAATCACACCTAATCTACTGGATAGT
AAAAAGTTACTTGGATAACTGCGGTAATTCTGGAGCTAATACATGCACAAAGCCGCGACT
CACGAAGCGGCGCTTTTATTAGATCAAAACCAACGGCTTCGGCTGTACTCATGGTGACTC
TGAATAACTTTGGGCTGATCGCATAGCCTTGAGCTGCGACATATCCTTCGAAGTGTGCCC
TATCAACTTTCGACTGTGGCATAGACGCCCACAGTGGGTTTTGGACGGGGGTAACGGGGG
AATCAGGGGTTCGATTCCGGGAGAGGGGAGCCTTAAAAACGGGCTACCACATCTAAGGGA
AGGGCAGCAGGGCAACGGCACTCGTCTGAGCGGGGGCTGGGCAAAGGGCGCATA
>HY4YN4W02D3S61 rank=0126556 x=1566.5 y=2043.5 length=476
AAAACAAAGCCAGTAGTCATATGCTTGTCTCAAAGATTAAGCCATGCATGTCTAAGTACA
AGCCTCACTAAGGTGAAACCGCGAATGGCTCATTAAATCACACCTAATCTACTGGATAGT
AAAAAGTTACTTGGATAACTGCGGTAATTCTGGAGCTAATACATGCACAAAGCCGCGACT
CACGAAGCGGCGCTTTTATTAGATCAAAACCAACGGCTTCGGCTGTACTCATGGTGACTC
TGAATAACTTTGGGCTGATCGCATAGCCTTGAGCTGCGACATATCCTTCGAAGTGTGCCC
TATCAACTTTCGACTGTGGCATAGACGCCCACAGTGGGTTTTGGACGGGGGTAACGGGGG
AATCAGGGGGTTCGATTCCGGGAGAGGGGAGCCTTAAAAACGGGGCTACCACATCTAAGG
GAAGGCAGCAGGGCACGGCACTCGTCTGAGCGGGGGCTGGGCAAAGGGCGCATA
>HY4YN4W02DGJOI rank=0214407 x=1301.5 y=2064.5 length=476
AAAACAAAGCCAGTAGTCATATGCTTGTCTCAAAGACTAAGCCATGCATGTCTAAGTATA
AATGATGTACAATGAAACTGCGAATGGCTCATTAAAACAGTTATAGTTTATTTGGTAATT
GACAATTACATGGATAACCGTGGTAATTCTAGAGCTAATACATGCTGTTGTGCCCGACTT
TTTGGAAGGGCCGTATTTATTAGATAACAGCCAATAGGACTCTGTCCATTGAGGTGACTC
ATAGTAACTGATCGGATCGCATGGGCCTTGCCCCGCGACAAACCATTCAAGTTTCTGCCC
CCATCAGCTGTCGATGGTAGTGTATTGGGACTACCATGGCTTTACGGGGTAACGGGAGGG
ATTAGGGGTTCGATTCCGGGAGAGGGGAGCCTGGAGAAACGGGCTAACCACATCTAAAGG
GGAAGGCAGCAGGGCAACGGCACTCGTCTGAGCGGGGGCTGGGCAAAGGGCGCA
>HY4YN4W02CZMIT rank=0079360 x=1108.5 y=3123.0 length=476
AAAACAAAGCCAGTAGTCATATGCTTGTCTCAAAGATTAAGCCATGCATGTCTAAGTACA
AGCCTCACTAAGGTGAAACCGCGAATGGCTCATTAAATCACACCTAATCTACTGGATAGT
AAAAAGTTACTTGGATAACTGCGGTAATTCTGGAGCTAATACATGCACAAAGCCGCGACT
CACGAAGCGGCGCTTTTATTAGATCAAAACCAACGGCTTCGGCTGTACTCATGGTGACTC
TGAATAACTTTGGGCTGATCGCATAGCCTTGAGCTGCGACATATCCTTCGAAGTGTGCCC
TATCAACTTTCGACTGTGGCATAGACGCCCACAGTGGGTTTTGGACGGGGGTAACGGGGG
AATCAGGGGTTCGATTCCGGGAGAGGGGAGGTCTTAAAAACGGGCTACCACATCTAAGGG
AAGGGCAAGCAGGGCAACGGCACTCGGTCTGAGCGGGGGCTGGGCAAAGGGCGC
>HY4YN4W02EBO66 rank=0115069 x=1656.5 y=1472.0 length=476
AAAACAAAGCCAGTAGTCATATGCTTGTCTCAAAGATTAAGCCATGCATGTCTAAGTACA
AGCCTCACTAAGGTGAAACCGCGAATGGCTCATTAAATCACACCTAATCTACTGGATAGT
AAAAAGTTACTTGGATAACTGCGGTAATTCTGGAGCTAATACATGCACAAAGCCGCGACT
CACGAAGCGGCGCTTTTATTAGATCAAAACCAACGGCTTCGGCTGTACTCATGGTGACTC
TGAATAACTTTGGGCTGATCGCATAGCCTTGAGCTGCGACATATCCTTCGAAGTGTGCCC
TATCAACTTTCGACTGTGGCATAGACGCCCACAGTGGGTTTTGGACGGGGGTAACGGGGG
AATCAGGGGTTCGAGTTCCGGGAGAGGGGAGGCCTTAAAAACGGGCTACCACATCTAAGG
GAAGGGCAAGCAGGGCACGGCACTCGGTCTGAGCGGGGGCTGGGCAAAGGGCGC
>HY4YN4W02D8SRM rank=0073866 x=1623.0 y=1296.0 length=476
AAAACAAAGCCAGTAGTCATATGCTTGTCTCAAAGATTAAGCCATGCATGTCTAAGTACA
AGCCTCACTAAGGTGAAACCGCGAATGGCTCATTAAATCACACCTAATCTACTGGATAGT
AAAAAGTTACTTGGATAACTGCGGTAATTCTGGAGCTAATACATGCACAAAGCCGCGACT
CACGAAGCGGCGCTTTTATAGATCAAAACCAACGGCTTCGGCTGTACTCATGGTGACTCT
GAATAACTTTGGGCTGATCGCATAGCCTTGAGCTGCGACATATCCTTCGAAGTGTGCCCT
ATCAACTTTCGACTGTGGCATAGACGCCCACAGTGGGTTTTGGACGGGGGTAACGGGGGA
ATCAGGGGTTCGATTCCGGGAGAGGGGAGCCTTAAAAACGGGCTACCACATCTAAGGGAA
GGCAAGCAGGGCAACGGCACTCGTCTGGAGCGGGGGCTGGGCAAAGGGCGCATA
>HY4YN4W02EC6ST rank=0109043 x=1673.0 y=1307.0 length=476
AAAACAAAGCCAGTAGTCATATGCTTGTCTCAAAGATTAAGCCATGCATGTCTAAGTACA
AGCCTCACTAAGGTGAAACCGCGAATGGCTCATTAAATCACACCTAATCTACTGGATAGT
AAAAAGTTACTTGGATAACTGCGGTAATTCTGGAGCTAATACATGCACAAAGCCGCGACT
CACGAAGCGGCGCTTTTATTAGATCAAAACCAACGGCTTCGGCTGTACTCATGGTGACTC
TGAATAACTTTGGGCTGATCGCATAGCCTTGAGCTGCGACATATCCTTCGAAGTGTGCCC
TATCAACTTTCGACTGTGGCATAGACGCCCACAGTGGGTTTTGGACGGGGGTAACGGGGG
AATCAGGGGTTCGGATTCCGGGAGAGGGGAGCCTTAAAAACGGGCTACCACATCTAAGGG
AAGGCAGCAGGGCACGGCACTCGTCTGAGCGGGGGCTGGGCAAAGGGCGCGATA
>HY4YN4W02EZN9P rank=0027512 x=1929.5 y=1803.0 length=476
AAAACAAAGCCAGTAGTCATATGCTTGTCTCAAAGATTAAGCCATGCATGTCTAAGTACA
AGCCTCACTAAGGTGAAACCGCGAATGGCTCATTAAATCACACCTAATCTACTGGATAGT
AAAAAGTTACTTGGATAACTGCGGTAATTCTGGAGCTAATACATGCACAAAGCCGCGACT
CACGAAGCGGCGCTTTTATTAGATCAAAACCAACGGCTTCGGCTGTACTCATGGTGACTC
TGAATAACTTTGGGCTGATCGCATAGCCTTGAGCTGCGACATATCCTTCGAAGTGTGCCC
TATCAACTTTCGACTGTGGCATAGACGCCCACAGTGGGTTTTGGACGGGGGTAACGGGGG
AATCAGGGGTTCGATTCCGGGAGAGGGGAGCCTTAAAAACGGGCTAACCACATCTAAGGG
AAGGCAAGCAGGGCACGGCACTCGTCTGAGCGGGGGCTGGGCAAAGGGCGCATA
>HY4YN4W02EIXXU rank=0122717 x=1738.5 y=3520.0 length=476
AAAACAAAGCCAGTAGTCATATGCTTGTCTCAAAGATTAAGCCATGCATGTCTAAGTACA
AGCCTCACTAAGGTGAAACCGCGAATGGCTCATTAAATCACACCTAATCTACTGGATAGT
AAAAAGTTACTTGGATAACTGCGGTAATTCTGGAGCTAATACATGCACAAAGCCGCGACT
CACGAAGCGGCGCTTTTATTAGATCAAAACCAACGGCTTCGGCTGTACTCATGGTGACTC
TGAATAACTTTGGGCTGATCGCATAGCCTTGAGCTGCGACATATCCTTCGAAGTGTGCCC
TATCAACTTTCGACTGTGGCATAGACGCCCACAGTGGGTTTTGGACGGGGGTAACGGGGG
AATCAGGGGTTCGATTCCGGGAGAGGGGAGGCCTTAAAAACGGGCTACCACATCTAAGGG
AAGGCAAGCAGGGCACGGCACTCGTCTGAGCGGGGGCTGGGCAAAGGGCGCATA
>HXZRAMG01AQSRH rank=0144794 x=188.0 y=395.0 length=476
AAAACAAAGCCAGTAGTCATATGCTTGTCTCAAAGATTAAGCCATGCATGTGTAAGTACA
GACTGTACAACGGTGAAACTGCGAAATGGCTCATTAGATCAGTTATGGTTCCTTAGATCG
TACAATCCTACTTGGATAACTGTGGCAATTCTAGAGCTAATACATGCTGACAATGTCCGA
CTTTCGTGGGAGGACTGCTTTTATTAGATCAAGACCAATCTGGTGTCCGTTTCGGCGGCC
CAGTTGTTTTGGTGACTCTGGATAACTTTGTGCCGATCGCAGGGCCTCGAGCCGGCGACG
TATCTTTCAAATGTCTGACCTATCAATTGTCGATGGTACGTGACCTGCCTACCATGATAA
TAACGGGTAACGGGAATCAGGGTTCGATTCCGGAGAGGGAGCATGAGAAACGGCTACCAC
ATCCAAGGAAGGCAGCAGGCACGCACTCGTCTGAGCGGGCTGGCAAGGCGCATA
>HXXTI5Q01BWAO6 rank=0212175 x=660.0 y=3224.5 length=476
AAAACAAAGCCAGTAGTCATATGCTTGTCTCAAAGATTAAGCCATGCATGTCTAAGTACA
AGCCTAACTAAGGTGAAACCGCGAATGGCTCATTAAATCACACCTAATCTACTGGAATGT
TAGCAGTTACTTGGATAACTGAGGTAATTCTTGAGCTAATACATGCGAAAAATCTCGACT
CACGGAGAGATGCTTTTATTAGATCAAAACCAAACAGACTCGTCTGTATATTTGGTGACT
CGGAATAACTTTGGGCTGATCGCATTGCCTTGTGCAGGCGACATTTCCTTCGAAGGTGTG
CCCTATCAACTGTCGACTGTGGTATAGACGACCACAGTGGTTTTGACGGGGGTAACGGGG
GGAATCGAGGGGTTCGAGTTCCGGAGAGGGAGACCCGTTAAAAACGGGCTAACCCACATC
CCAAGGAAGGCAGGCAGGCACGCACTCGTCTGAGCGGGGCTGGGCAAGGGCGCA
>HXXTI5Q01B5Q65 rank=0142686 x=768.0 y=2143.5 length=476
AAAACAAAGCCAGTAGTCATATGCTTGTCTCAAAGATTAAGCCATGCATGTCTAAGTACG
AGCCGCTAGTCGGCGAAACCGCGAATGGCTCAATAAATCAGTTATGGTTCCTTAGATCGT
ACCATCCTACTTGGATAACTGTGGTAATTCTAGAGCTAATACATGCACTCAAGCCCCGAC
TCTCGGTTTCGGCCGGGCAGGAGGGGTGCTTTTATTAGATCAAAACCATCGGGGGGCTCG
CTCCCCGTCCTTTTTGGTGACTCTGAATAACTTTTCGCCGATCGCACGGCCTCGAGCCGG
CGACGCATCTTTCAAATGTCTGCCTTATCAACTTTCGATGGTAGGTTATGCGCCTACCAT
GGTTGCAACGGGTAACGGGGATCGGGGGTTCGATTCCGGAGAGGGAGCCTGAGAAACGGC
TACCACATCCAAGGAAGGCAGCAGGCACGCACTCGTCTGAGCGGGGCTGGGCAA
>HY4YN4W02D6V6Q rank=0114433 x=1601.5 y=2528.0 length=475
AAAACAAAGCCAGTAGTCATATGCTTGTCTCAAAGATTAAGCCATGCATGTCTAAGTACA
AGCCTGAATAAGGTGAAACCGCGAATGGCTCATTAAATCACACCTAATGTACCGGATAGT
TCCAATTACTTGGATAACTGCGGTAATTCTGGAGCTAATACATGCTTAAAGGCCTCGACT
CAAGGAGGGGCGCATTTATTAGATCAAAACCAACCGCTTGCGGTTTTATGGTGAATCTGA
ATAACTCTATGCTGATCGTATGGCTCAACGCCGACGACGTATCCGTCCAAGGTGTGCCCT
ATCAACTGTCGACTGTGGCATAGACGCCCACAGTGGGGTTTTGACGGGTAACGGGGGAAT
TAGGGGTTCGATTCCGGGGAGAGGGGAGGCCTGGAGAAACGGGCTACCACTTCTAAGGGA
GGGCAGGCAGGGCACGCACTCGTCTGAGCGGGGGCTGGGGCAAAGGGCGCATA
>HY4YN4W02EY4SE rank=0130194 x=1923.0 y=1132.0 length=475
AAAACAAAGCCAGTAGTCATATGCTTGTCTCAAAGATTAAGCCATGCATGTCTAAGTACA
AGCCTAACTAAGGTGAAACCGCGAATGGCTCATTAAATCACACCTAATCTACTGGAATGT
TAGCAGTTACTTGGATAACTGAGGTAATTCTTGAGCTAATACATGCGAAAAATCTCGACT
CACGGAGAGATGCTTTTATTAGATCAAAACCAAACAGACTCGTCTGTATATTTGGTGACT
CGGAATAACTTTGGGCTGATCGCATTGCCTTGTGCAGCGACATTTCCTTCGAAGGTNTGC
CCTATCAACTGTCGACTGTGGTATAGACGACCACAGTGGGTTTGACGGGGTAACGGGGGG
AATCGAGGGGTTCGGATTCCGGGAGAGGGGAGACCGTTAAAAACGGGCTAACCACATCCA
AGGGAGGGCAAGCAAGGGCAACGCACTCGTCTGAGCGGGGCTGGGCAAAGGCG
>HY4YN4W02D9ZKS rank=0115377 x=1636.5 y=3530.0 length=475
AAAACAAAGCCAGTAGTCATATGCTTGTCTCAAAGATTAAGCCATGCATGTCTCAGTGTA
AGCTTCAACATGGCAAGACTGTGAATGGCTCATTAAAACAGTTGTAGCTTATTTGGCTGT
CTTTTACATGGATAACCGTGGTAATTCTAGAACTAATACATGTGCAACTACCCAACTTTT
CGGACGGGTTGTGTTTATTTGTAACAGAACCAATCCAGGTCAACCTGGTTTAGTGATGAT
TCACAATAACTGGATGAATTGCGTGGCACCAGCTGGTGATGAATCATTCAAGCTTCTGAC
CTATCAGCTTCCGACGGTAGGTATTGGGCCTACCCTGGGCAATGACGGGGTAACGGGAGA
ATTAGGGGTTGATACCGGGGAGAGGGGAGCCTGGAGAAACGGGCTACCACATCTAAGGGA
AAGGGCAAGCAAGGGCAACGCACTCGTCTGAGCGGGGCTGGGGCAAAGGGCGC
>HY4YN4W02DYOPK rank=0115877 x=1508.0 y=518.0 length=475
AAAACAAAGCCAGTAGTCATATGCTTGTCTCAAAGATTAAGCCATGCATGTCTAAGTACA
AGCCTCACTAAGGTGAAACCGCGAATGGCTCATTAGATCACACCTAATCTACTGGATAGT
AAAAAGTTACTTGGATAACTGCGGTAATTCTGGAGCTAATACATGCACAAAGCCGCGACT
CACGAAGCGGCGCTTTTATTAGATCAAAACCAACGGCTTCGGCTGTACTCATGGTGACTC
TGAATAACTTTGGGCTGATCGCATAGCCTTGAGCTGGCGACATATCCTTCGAAGGTGTGC
CCTATCAACTTTCGACTGTGGCATAGACGCCCACAGTGGGTTTTGACGGGGTAACGGGGG
AATCAGGGGTTCGATTCCGGGAGAGGGGNGCCTTAAAAACGGGCTACCACATCTAAGGGA
AAGGCAAGCAAGGGGCAACGCACTCGTCTGAGCGGGGCTGGGCAAAGGGCGCA
>HY4YN4W02ESNMI rank=0128753 x=1849.0 y=2056.0 length=475
AAAACAAAGCCAGTAGTCATATGCTTGTCTCAAAGATTAAGCCATGCATGTCTAAGTACA
AGCCTAACTAAGGTGAAACCGCGAATGGCTCATTAAATCACACCTAATCTACTGGAATGT
TAGCAGTTACTTGGATAACTGAGGTAATTCTTGAGCTAATACATGCGAAAAATCTCGACT
CACGGAGAGATGCTTTTATTAGATCAAAACCAAACAGACTCGTCTGTATATTTGGTGACT
CGGAATAACTTTGGGCTGATCGCATTGCCTTGTGCAGCGACATTTCCTTCGAAGGTNTGC
CCTATCAACTGTCGACTGTGGTATAGACGACCACAGTGGGTTTGACGGGGTAACGGGGGG
AATCAGGGGTTCGATTCCGGGAGAGGGGAGCCTTAAAAACGGGCTACCACATCCAAGGGA
AGGGCAAGCAAGGGCAACGCAACTCGCTGAGCGGGGCTGGGCAAAGGCGCATA
>HY4YN4W02D80L6 rank=0107961 x=1625.0 y=3276.0 length=475
AAAACAAAGCCAGTAGTCATATGCTTGTCTCAAAGATTAAGCCATGCATGTCTAAGTACA
AGCCTAACTAAGGTGAAACCGCGAATGGCTCATTAAATCACACCTAATCTACTGGAATGT
TAGCAGTTACTTGGATAACTGAGGTAATTCTTGAGCTAATACATGCGAAAAATCTCGACT
CACGGAGAGATGCTTTTATTAGATCAAAACCAAACAGACTCGTCTGTATATTTGGTGACT
CGGAATAACTTTGGGCTGATCGCATTGCCTTGTGCAGCGACATTTCCTTCGAAGGTNTGC
CCTATCAACTGTCGACTGTGGTATAGACGACCACAGTGGGTTTGACGGGGTAACGGGGGA
ATCGAGGGGTTCGATTCCGGGAGAGGGGAGCCTTAAAAACGGGCTACCACATCCAAGGGA
AGGGCAAGCAGGGCAACGCACTTGTCTGAGCGGGGCTGGGCAAAGGGCGCATA
>HY4YN4W02EHNB1 rank=0110778 x=1724.0 y=463.5 length=475
AAAACAAAGCCAGTAGTCATATGCTTGTCTCAAAGATTAAGCCATGCATGTCTAAGTACA
AGCCTAACTAAGGTGAAACCGCGAATGGCTCATTAAATCACACCTAATCTACTGGAATGT
TAGCAGTTACTTGGATAACTGAGGTAATTCTTGAGCTAATACATGCGAAAAATCTCGACT
CACGGAGAGATGCTTTTATTAGATCAAAACCAAACAGACTCGTCTGTATATTTGGTGACT
CGGAATAACTTTGGGCTGATCGCATTGCCTTGTGCAGCGACATTTCCTTCGAAGGTNTGC
CCTATCAACTGTCGACTGTGGTATAGACGACCACAGTGGGTTTTGACGGGGTAACGGGGG
GAATCGAGGGGTTCGATTCCGGGAGAGGGGAGCCTTAAAAACGGGCTACCACATCCAAGG
GAGGCAAGCAGGGCACGCACTCGTCTGGAGCGGGGCTGGGCAAAGGGCGCATA
>HY4YN4W02D6LIF rank=0024045 x=1598.0 y=981.0 length=475
AAAACAAAGCCAGTAGTCATATGCTTGTCTCAAAGATTAAGCCATGCATGTCTAAGTACA
AGCCTAACTAAGGTGAAACCGCGAATGGCTCATTAAATCACACCTAATCTACTGGAATGT
TAGCAGTTACTTGGATAACTGAGGTAATTCTTGAGCTAATACATGCGAAAAATCTCGACT
CACGGAGAGATGCTTTTATTAGATCAAAACCAAACAGACTCGTCTGTATATTTGGTGACT
CGGAATAACTTTGGGCTGATCGCATTGCCTTGTGCAGCGACATTTCCTTCGAAGGTNTGC
CCTATCAACTGTCGACTGTGGTATAGACGACCACAGTGGGTTTGACGGGGTAACGGGGGG
AATCAGGGGTTCGGATTCCGGGAGAGGGGAGCCTTAAAAACGGGCTACCACATCCAAGGG
AAGGGCAAGCAGGGCACGCACTCGTCTGAGCGGGGCTGGGCAAAGGGCGCATA
>HY4YN4W02EKWZ3 rank=0154244 x=1761.5 y=1409.5 length=475
AAAACAAAGCCAGTAGTCATATGCTTGTCTCAAAGATTAAGCCATGCATGTCTAAGTACA
AGCCTAACTAAGGTGAAACCGCGAATGGCTCATTAAATCACACCTAATCTACTGGAATGT
TAGCAGTTACTTGGATAACTGAGGTAATTCTTGAGCTAATACATGCGAAAAATCTCGACT
CACGGAGAGATGCTTTTATTAGATCAAAACCAAACAGACTCGTCTGTATATTTGGTGACT
CGGAATAACTTTGGGCTGATCGCATTGCCTTGTGCAGCGACATTTCCTTCGAAGGTNTGC
CCTATCAACTGTCGACTGTGGTATAGACGACCACAGTGGGTTTGACGGGGTAACGGGGGG
AATCAGGGGTTCGGATTCCGGGAGAGGGGAGCCTTAAAAACGGGCTACCACATCCAAGGG
AAGGGCAAGCAAGGGCAACGCAACTCGTCTGAGCGGGGCTGGGCAAAGGGCGC
>HY4YN4W02C71DY rank=0098644 x=1204.5 y=2420.5 length=475
AAAACAAAGCCAGTAGTCATATGCTTGTCTCAAAGATTAAGCCATGCATGTCTAAGTACA
AGCCTAACTAAGGTGAAACCGCGAATGGCTCATTAAATCACACCTAATCTACTGGAATGT
TAGCAGTTACTTGGATAACTGAGGTAATTCTTGAGCTAATACATGCGAAAAATCTCGACT
CACGGAGAGATGCTTTTATTAGATCAAAACCAAACAGACTCGTCTGTATATTTGGTGACT
CGGAATAACTTTGGGCTGATCGCATCGCCTTGTGCAGCGACATTTCCTTCGAAGGTNTGC
CCTATCAACTGTCGACTGTGGTATAGACGACCACAGTGGGTTTTGACGGGGTAACGGGGG
GAATCGAGGGGTTCGGATTCCGGGAGAGGGGAGCCTTAAAAACGGGCTACCACATCCAAG
GGAGGCAAGCAGGGCACGCATTCGTCTGAGCGGGGCTGGGCAAAGGGCGCATA
>HY4YN4W02DGMWL rank=0056955 x=1302.0 y=2147.0 length=475
AAAACAAAGCCAGTAGTCATATGCTTGTCTCAAAGATTAAGCCATGCATGTCTAAGTACA
AGCCTAACTAAGGTGAAACCGCGAATGGCTCATTAAATCACACCTAATCTACTGGAATGT
TAGCAGTTACTTGGATAACTGAGGTAATTCTTGAGCTAATACATGCGAAAAATCTCGACT
CACGGAGAGATGCTTTTATTAGATCAAAACCAACAGACTCGTCTGTATATTTGGTGACTC
GGAATAACTTTGGGCTGATCGCATTGCCTTGTGCAGCGACATTTCCTTCGAAGGTNTGCC
CTATCAACTGTCGACTGTGGTATAGACGACCACAGTGGGTTTGACGGGGTAACGGGGGAA
TCGAGGGGTTCGGATTCCGGGAGAGGGGAGCCTTAAAAACGGGCTACCACATCCAAGGGA
AGGGCAAGCAGGGCAACGCAACTCGTCTGGAGCGGGGCTGGGCAAAGGGCGCA
>HY4YN4W02DO5JN rank=0113648 x=1399.0 y=2241.0 length=475
AAAACAAAGCCAGTAGTCATATGCTTGTCTCAAAGATTAAGCCATGCATGTCTAAGTACA
AGCCTAACTAAGGTGAAACCGCGAATGGCTCATTAAATCACACCTAATCTACTGGAATGT
TAGCAGTTACTTGGATAACTGAGGTAATTCTTGAGCTAATACATGCGAAAAATCTCGACT
CACGGAGAGATGCTTTTATTAGATCAAAACCAAACAGACTCGTCTGTATATTTGGTGACT
CGGAATAACTTTGGGCTGATCGCATTGCCTTGTGCAGCGACATTTCCTTCGAAGGTNTGC
CCTATCAACTGTCGACTGTGGTATAGACGACCACAGTGGGTTTTGACGGGGTAACGGGGG
GAATCGAGGGGTTCGGATTCCGGGAGAGGGGAGCCTTAAAAACGGGCTACCACATCCAAG
GGAGGGCAAGCAGGGCAACGCACTCGTCTGAGCGGGGCTGGGCAAAGGGCGCA
>HY4YN4W02C79CG rank=0104811 x=1207.5 y=446.5 length=475
AAAACAAAGCCAGTAGTCATATGCTTGTCTCAAAGATTAAGCCATGCATGTCTAAGTACG
AGCCGCTAGTCGGCGAAACCGCGAATGGCTCAATAAATCAGTTATGGTTCCTTAGATCGT
ACCATCCTACTTGGATAACTGTGGTAATTCTAGAGCTAATACATGCACTCAAGCCCCGAC
TCTCGGTTTCGGCCGGGCAGGAGGGGTGCTTTTATTAGATCAAAACCAATCGGGGGCTCG
CTCCCCGTCCTTTTTGGTGACTCTGAATAACTTTTCGCCGATCGCACGGCCTCGAGCCGC
GACGCATCTTTCAAATGTCTGCCTTATCAACTTTCGATGGTAGGTTATGCGCCACCATGG
GTTGCAACGGGGGTAACGGGGGGAATCGGGGGGTTCGATTCCGGGAGAGGGGAGCCTGAG
AAACGGGCTACCACATCCAAAGGGAAGGCAGCAGGGCACGCACTCGTCTGAGC
>HY4YN4W02D1PTN rank=0082869 x=1542.0 y=2665.0 length=475
AAAACAAAGCCAGTAGTCATATGCTTGTCTCAAAGATTAAGCCATGCATGTCTAAGTACA
AGCCTAACTAAGGTGAAACCGCGAATGGCTCATTAAATCACACCTAATCTACTGGAATGT
TAGCAGTTACTTGGATAACTGAGGTAATTCTTGAGCTAATACATGCGAAAAATCTCGACT
CACGGAGAGATGCTTTTATTAGATCAAAACCAAACAGACTCGTCTGTATATTTGGTGACT
CGGAATAACTTTGGGCTGATCGCATTGCCTTGTGCAGCGACATTTCCTTCGAAGGTNTGC
CCTATCAACTGTCGACTGTGGTATAGACGACCACAGTGGGTTTTGACGGGGTAACGGGGG
GAATCAGGGGTTCGATTCCGGGAGAGGGGAGCCTTAAAAACGGGCTACCACATCCAAGGG
AAGGGCAAGCAAGGGCAACGCAACTCGTCTGAGCGGGGCTGGGCAAAGGGCGC
>HY4YN4W02DXT3D rank=0115669 x=1498.5 y=1799.0 length=475
AAAACAAAGCCAGTAGTCATATGCTTGTCTCAAAGATTAAGCCATGCATGTCTAAGTACA
AGCCTAACTAAGGTGAAACCGCGAATGGCTCATTAAATCACACCTAATCTACTGGAATGT
TAGCAGTTACTTGGATAACTGAGGTAATTCTTGAGCTAATACATGCGAAAAATCTCGACT
CACGGAGAGATGCTTTTTATTAGATCAAAACCAAACAGACTCGTCTGTATATTTGGTGAC
TCGGAATAACTTTGGGCTGATCGCATTGCCTTGTGCAGCGACATTTCCTTCGAAGGTNTG
CCCTATCAACTGTCGACTGTGGTATAGACGACCACAGTGGGTTTGACGGGGTAACGGGGG
AATCAGGGGTTCGATTCCGGGGAGAGGGGAGCCTTAAAAACGGGCTACCACATCCAAGGG
AAGGGCAAGCAGGGCACGCACTCGTCTGAGCGGGGCTGGGCAAAGGGCGCATA
>HY4YN4W02ESMWX rank=0180827 x=1849.0 y=1135.0 length=475
AAAACAAAGCCAGTAGTCATATGCTTGTCTCAAAGATTAAGCCATGCATGTCTAAGTACA
AGCCTAACTAAGGTGAAACCGCGAATGGCTCATTAAATCACACCTAATCTACTGGAATGT
TAGCAGTTACTTGGATAACTGAGGTAATTCTTGAGCTAATACATGCGAAAAATCTCGACT
CACGGAGAGATGCTTTTATTAGATCAAAACCAAACAGACTCGTCTGTATATTTGGTGACT
CGGAATAACTTTGGGCTGATCGCATTGCCTTGTGCAGCGACATTTCCTTCGAAGGTNTGC
CCTATCAACTGTCGACTGTGGTATAGACGACCACAGTGGGTTTTGACGGGGTAACGGGGG
GAATCAGGGGTTCGGATTCCGGGGAGAGGGGAGCCTTAAAAACGGGCTACACATCCAAGG
AGGCAAGCAAGGGCACGGCACTCGTCTGAGCGGGGCTGGGCAAAGGGCGCATA
>HY4YN4W02EGB5C rank=0113263 x=1709.0 y=750.0 length=475
AAAACAAAGCCAGTAGTCATATGCTTGTCTCAAAGATTAAGCCATGCATGTCTCAGTGTA
AGCTTCAATATGGCAAGACTGTGAATGGCTCATTAAAACAGTTGTAGCTAATTTGGCTGT
CTTTTACATGGATAACCGTGGTAATTCTAGAACTAATACATGTGCAACTACCCAACTTTT
CGGACGGGTTGTGTTTATTTGTAACAGAACCAATCCAGGTCAACCTGGTTTAGTGATGAT
TCACAATAACTGGATGAATTGCGTGGCACCAGCTGGTGATGAATCATTCAATCTTCTGAC
CTATCAGCTTCCGACGGTAGGGTATTGGGCCTACCCTGGGCAATGGACGGGGTAACGGGA
GAATTAGGGGGTTTGATTACCGGGGAGAGGGGAGCCTGGAGAAACGGGCTACCACATCTA
AGGGAAAGGCAAGCAAGGGCAACGCACTCGCTGAGCGGGGCTGGGCAAAGGCG
>HY4YN4W02DJ2AR rank=0082291 x=1341.0 y=2321.0 length=475
AAAACAAAGCCAGTAGTCATATGCTTGTCTCAAAGATTAAGCCATGCATGTCTAAGTACA
AGCCTCACTAAGGTGAAACCGCGAATGGCTCATTAAATCACACCTAATCTACTGGATAGT
AAAAAGTTACTTGGATAACTGCGGTAATTCTGGAGCTAATACATGCACAAAGCCGCGACT
CACGAAGCGGCGCTTTTATTAGATCAAAACCAACGGCTTCGGCTGTACTCATGGTGACTC
TGAATAACTTTGGGCTGATCGCATAGCCTTGAGCTGCGACATATCCTTCGAAGTGTGCCC
TATCAACTTTCGACTGTGGCATAGACGCCCACAGTGGGTTTTGACGGGGGTAACGGGGGA
ATCAGGGGTTCGATTCCGGGAGAGGGGAGGCCTTAAAAACGGGCTACCACATCTAAGGGA
AGGGCAGCAGGGCAACGCACTCGTCTGAGCGGGGGCTGGGCAAAGGGCGCATA
>HY4YN4W02EH5KR rank=0138959 x=1729.5 y=3625.0 length=475
AAAACAAAGCCAGTAGTCATATGCTTGTCTCAAAGATTAAGCCATGCATGTCTAAGTACA
AGCCTCACTAAGGTGAAACCGCGAATGGCTCATTAAATCACACCTAATCTACTGGATAGT
AAAAAGTTACTTGGATAACTGCGGTAATTCTGGAGCTAATACATGCACAAAGCCGCGACT
CACGAAGCGGCGCTTTTATTAGATCAAAACCAACGGCTTCGGCTGTACTCATGGTGACTC
TGAATAACTTTGGGCTGATCGCATAGCCTTGAGCTGCGACATATCCTTCGAAGTGTGCCC
TATCAACTTTCGACTGTGGCATAGACGCCCACAGNGGGTTTTGACGGGGGTAACGGGGGA
ATCAGGGGTTCGATTCCGGGAGAGGGGAGCCTTAAAAACGGGCTACCACATCTAAGGGAA
GGCAAGCAGGGCAACGGCACTCGTCTGAGCGGGGGCTGGGCAAAGGGCGCATA
>HY4YN4W02C6I5I rank=0035694 x=1187.0 y=1764.5 length=475
AAAACAAAGCCAGTAGTCATATGCTTGTCTCAAAGATTAAGCCATGCATGTCTAAGTACA
AGCCTCACTAAGGTGAAACCGCGAATGGCTCATTAAATCACACCTAATCTACTGGATAGT
AAAAAGTTACTTGGATAACTGCGGTAATTCTGGAGCTAATACATGCACAAAGCCGCGACT
CACGAAGCGGCGCTTTTATTAGATCAAAACCAACGGCTTCGGCTGTACTCATGGTGACTC
TGAATAACTTTGGGCTGATCGCATAGCCTTGAGCTGCGACATATCCTTCGAAGTGTGCCC
TATCAACTTTCGACTGTGGCATAGACGCCCACAGTGGGTTTTGGACGGGGGTAACGGGGG
AATCAGGGGTTCGATTCCGGGAGAGGGGAGGCCTTAAAAACGGGCTACCACATCTAAGGG
AAGGGCAGCAGGGCACGCACTTGTCTGAGCGGGGGCTGGGCAAAGGGCGCATA
>HY4YN4W02ERS3D rank=0076999 x=1839.0 y=3447.0 length=475
AAAACAAAGCCAGTAGTCATATGCTTGTCTCAAAGATTAAGCCATGCATGTCTAAGTACA
AGCCTCACTAAGGTGAAACCGCGAATGGCTCATTAAATCACACCTAATCTACTGGATAGT
AAAAAGTTACTTGGATAACTGCGGTAATTCTGGAGCTAATACATGCACAAAGCCGCGACT
CACGAAGCGGCGCTTTTATTAGATCAAAACCAAACGGCTTCGGCTGTACTCATGGTGACT
CTGAATAACTTTGGGCTGATCGCATAGCCTTGAGCTGCGACATATCCTTCGAAGTGTGCC
CTATCAACTTTCGACTGTGGCATAGACGCCCACAGTGGGTTTTGACGGGGGTAACGGGGG
AATCAGGGGTTCGGATTCCGGGGAGAGGGGAGCCTTAAAAAACGGGCTACCACATCTAAG
GGAAGGGCAGCAGGGCACACACTCGTCTGAGCGGGGGCTGGCAAAGGCGCATA
>HY4YN4W02DL6JZ rank=0137178 x=1365.0 y=2845.0 length=475
AAAACAAAGCCAGTAGTCATATGCTTGTCTCAAAGATTAAGCCATGCATGTCTAAGTACA
AGCCTCACTAAGGTGAAACCGCGAATGGCTCATTAAATCACACCTAATCTACTGGATAGT
AAAAAGTTACTTGGATAACTGCGGTAATTCTGGAGCTAATACATGCACAAAGCCGCGACT
CACGAAGCGGCGCTTTTATTAGATCAAAACCAACGGCTTCGGCTGTACTCATGGTGACTC
TGAATAACTTTGGGCTGATCGCATAGCCTTGAGCTGCGACATATCCTTCGAAGTGTGCCC
TATCAACTTTCGACTGTGGCATAGACGCCCCACAGGTGGGTTTTGGACGGGGGTAAACGG
GGGAATCGAGGGGTTCGATTCCGGGAAGAGGGGAGCCTTAAAAACGGGCTACCACATCTA
AGGGAAGGGCAGCAGGGCACGGCACTCGTCTGAGCGGGGGCTGGGCAAAGGGG
>HY4YN4W02DLHQ0 rank=0139528 x=1357.5 y=3466.0 length=475
AAAACAAAGCCAGTAGTCATATGCTTGTCTCAAAGATTAAGCCATGCATGTCTAAGTACA
AGCCTCACTAAGGTGAAACCGCGAATGGCTCATTAAATCACACCTAATCTACTGGATAGT
AAAAAGTTACTTGGATAACTGCGGTAATTCTGGAGCTAATACATGCACAAAGCCGCGACT
CACGAAGCGGCGCTTTTATTAGATCAAAACCAAACGGCTTCGGCTGTACTCATGGTGACT
CTGAATAACTTTGGGCTGATCGCATAGCCTTGAGCTGCGACATATCCTTCGAAGTGTGCC
CTATCAACTTTCGACTGTGGCATAGACGCCCACAGTGGGTTTTGGACGGGGGTAACGGGG
GAATCAGGGGTTCGGATTCCGGGAGAGGGGAGCCTTAAAAACGGGCTAACCACATCTAAG
GGAAGGCAAGCAGGGCACGCACTCGTCTGAGCGGGGGCTGGGCAAAGGGCGCA
>HY4YN4W02EO54D rank=0082735 x=1809.0 y=3243.5 length=475
AAAACAAAGCCAGTAGTCATATGCTTGTCTCAAAGATTAAGCCATGCATGTCTAAGTACA
AGCCTCACTAAGGTGAAACCGCGAATGGCTCATTAAATCACACCTAATCTACTGGATAGT
AAAAAGTTACTTGGATAACTGCGGTAATTCTGGAGCTAATACATGCACAAAGCCGCGACT
CACGAAGCGGCGCTTTTATTAGATCAAAACCAACGGCTTCGGCTGTACTCATGGTGACTC
TGAATAACTTTGGGCTGATCGCATAGCCTTGAGCTGCGACATATCCTTCGAAGTGTGCCC
TATCAACTTTCGACTGTGGCATAGACGCCCACAGTGGGTTTTGGACGGGGGTAACGGGGG
AATCAGGGGTTCGATTCCGGGAGAGGGGAGCCTTAAAAACGGGCTACCACATCTAAGGGA
AGGCAAGCAGGGCACGCACTCGTCTGAGCGGGGGCTGGGCAAAGGGCGCATAG
>HY4YN4W02DRLSE rank=0088743 x=1427.5 y=1916.0 length=475
AAAACAAAGCCAGTAGTCATATGCTTGTCTCAAAGATTAAGCCATGCATGTCTAAGTACA
AGCCTCACTAAGGTGAAACCGCGAATGGCTCATTAAATCACACCTAATCTACTGGATAGT
AAAAAGTTACTTGGATAACTGCGGTAATTCTGGAGCTAATACATGCACAAAGCCGCGACT
CACGAAGCGGCGCTTTTATTAGATCAAAACCAACGGCTTCGGCTGTACTCATGGTGACTC
TGAATAACTTTGGGCTGATCGCATAGCCTTGAGCTGCGACATATCCTTCGAAGTGTGCCC
TATCAACTTTCGACTGTGGCATAGACGCCCACAGTGGGTTTTGGACGGGGGTAACGGGGG
AATCAGGGGTTCGGATTCCGGGAGAGGGGAGCCTTAAAAACGGGCTACCACATCTAAGGG
AAGGCAAGCAGGGCACGCACTCGTCTGAGCGGGGGCTGGGCAAAGGGCGCATA
>HY4YN4W02C23DK rank=0053740 x=1148.0 y=1094.0 length=475
AAAACAAAGCCAGTAGTCATATGCTTGTCTCAAAGATTAAGCCATGCATGTCTAAGTACA
AGCCTCACTAAGGTGAAACCGCGAATGGCTCATTAAATCACACCTAATCTACTGGATAGT
AAAAAGTTACTTGGATAACTGCGGTAATTCTGGAGCTAATACATGCACAAAGCCGCGACT
CACGAAGCGGCGCTTTTATTAGATCAAAACCAACGGCTTCGGCTGTACTCATGGTGACTC
TGAATAACTTTGGGCTGATCGCATAGCCTTGAGCTGCGACATATCCTTCGAAGTGTGCCC
TATCAACTTTCGACTGTGGCATAGACGCCCACAGTGGGTTTTGGACGGGGGTAACGGGGG
AATCAGGGGTTCGATTCCGGGAGAGGGGAGGCCTTAAAAACGGGCTACCACATCTAAGGG
AAGGCAGCAGGGCACGGCGCTCGTCTGAGCGGGGGCTGGGCAAAGGGCGCATA
>HY4YN4W02DCVSS rank=0167451 x=1259.0 y=3178.5 length=475
AAAACAAAGCCAGTAGTCATATGCTTGTCTCAAAGATTAAGCCATGCATGTCTAAGTACA
AGCCTCACTAAGGTGAAACCGCGAATGGCTCATTAAATCACACCTAATCTACTGGATAGT
AAAAAGTTACTTGGATAACTGCGGTAATTCTGGAGCTAATACATGCACAAAGCCGCGACT
CACGAAGCGGCGCTTTTATTAGATCAAAACCAACGGCTTCGGCTGTACTCATGGTGACTC
TGAATAACTTTGGGCTGATCGCATAGCCTTGAGCTGCGACATATCCTTCGAAGTGTGCCC
TATCAACTTTCGACTGTGGCATAGACGCCCACAGTGGGTTTTGGACGGGGGTAACGGGGG
AATCAGGGGTTCGATTCCGGGAGAGGGGAGCCTTAAAAACGGGCTACCACATCTAAGGGA
AGGGCAAGCAGGGCAAGCACTCGTCTGGAGCGGGGGCTGGGCAAAGGGCGCAA
>HY4YN4W02EION0 rank=0092472 x=1735.5 y=3790.0 length=475
AAAACAAAGCCAGTAGTCATATGCTTGTCTCAAAGATTAAGCCATGCATGTCTAAGTACA
AGCCTCACTAAGGTGAAACCGCGAATGGCTCATTAAATCACACCTAATCTACTGGATAGT
AAAAAGTTACTTGGATAACTGCGGTAATTCTGGAGCTAATACATGCACAAAGCCGCGACT
CACGAAGCGGCGCTTTTATTAGATCAAAACCAACGGCTTCGGCTGTACTCATGGTGACTC
TGAATAACTTTGGGCTGATCGCATAGCCTTGAGCTGCGACATATCCTTCGAAGTGTGCCC
TATCAACTTTCGACTGTGGCATAGACGCCCACAGTGGGTTTTGGACGGGGGTAACGGGGG
AATCAGGGGTTCGATTCCGGGAGAGGGGAGCCTTAAAAACGGGCTACCACATCTAAGGGA
AGGGCAGCAGGGCACGGCACTCGTCTGAGCGGGGGCTGGGCAAAGGGCGCATA
>HY4YN4W02ELZR4 rank=0065938 x=1773.0 y=2514.0 length=475
AAAACAAAACCAGTAGTCATATGGTTGTCTCAAAGATTAAGCCATGCATGTCTAAGTACA
AGCCTCACTAAGGTGAAACCGCGAATGGCTCATTAAATCACACCTAATCTACTGGATAGT
AAAAAGTTACTTGGATAACTGCGGTAATTCTGGAGCTAATACATGCACAAAGCCGCGACT
CACGAAGCGGCGCTTTTATTAGATCAAAACCAAACGGCTTCGGCTGTACTCATGGTGACT
CTGAATAACTTTGGCTGATCGCATAGCCTTGAGCTGGCGACATATCCTTCGAAGGTGTGC
CCTATCAACTTTCGACTGTGGCATAGACGCCCACAGTGGTTTTGACGGGGTAACGGGGGG
AATCAGGGGTTCGGATTCCGGGAGAGGGGAGCCTTAAAAACGGGCTACCACATCTAAGGG
AAGGTAGCAAGGGCAACGCAACTCGTCCTGAGCGGGGGCTGGGCAAAGGGCGC
>HY4YN4W02DW3OL rank=0051942 x=1490.0 y=339.0 length=475
AAAACAAAGCCAGTAGTCATATGCTTGTCTCAAAGATTAAGCCATGCATGTCTAAGTACA
AGCCTAACTAAGGTGAAACCGCGAATGGCTCATTAAATCACACCTAATCTACTGGAATGT
TAGCAGTTACTTGGATAACTGAGGTAATTCTTGAGCTAATACATGCGAAAAATCTCGACT
CACGGAGAGATGCTTTTATTAGATCAAAACCAAACAGACTCGTCTGTATATTTGGTGACT
CGGAATAACTTTGGGCTGATCGCATTGCCTTGTGCAGCGACATTTCCTTCGAAGGTNTGC
CCTATCAACTGTCGACTGTGGTATAGACGGACCACAGTGGGTTTGACGGGGTAACGGGGG
GAATCGAGGGGTTCGGATTCCGGGGAGGAGGGGAGTCTTAAAAACGGGCTACCACATCCA
AGGGAAGGGCAAGCAGGGCAACGCACTCTCTGAGCGGGGCTGGGCAAAGGGCG
>HXZRAMG01B5326 rank=0207119 x=772.0 y=2464.0 length=475
AAAACAAAGCCAGTAGTCATATGCTTGTCTCAAAGATTAAGCCATGCATGTCTAAGTACG
AGCCGCTAGTCGGCGAAACCGCGAATGGCTCAATAAATCAGTTATGGTTCCTTAGATCGT
ACCATCCTACTTGGATAACTGTGGTAATTCTAGAGCTAATACATGCACTCAAGCCCCCGA
CTCTCGGTTTCGGCCGGGCAGGAGGGGTGCTTTTATTAGATCAAAACCAATCGGGGGGCT
CGCTCCCCGTCCTTTTTGGTGACTCTGAATAACTTTTCGCCGATCGCACGGCCTCGAGCC
GGCGACGCATCTTTCAAATGTCTGCCTTATCAACTTTCGATGGTAGGTTATGCGCCTACC
ATGGTTGCAACGGGTAACGGGAATCGGGGTTCGATTCCGGAGAGGGAGCCTGAGAAACGG
CGTACCACATCCAAGGAAGGACAGCAGGCACGCACTCGTCTGAGCGGGCGTGG
>HXZRAMG01AN3GR rank=0207331 x=157.0 y=1273.0 length=475
AAAACAAAGCCAGTAGTCATATGCTTGTCTCAAAGATTAAGCCATGCATGTCTAAGTACG
AGCCGCTAGTCGGCGAAACCGCGAATGGCTCAATAAATCAGTTATGGTTCCTTAGATCGT
ACCATCCTACTTGGATAACTGTGGTAATTCTAGAGCTAATACATGCACTCAAGCCCCGAC
TCTCGGTTTCGGCCGGGCAGGAGGGGTGCTTTATTAGATCAAAACCAATCGGGGGGCTCG
CTCCCCGTCCTTTTTGGTGACTCTGAATAACTTTTCGCCGATCGCACGGCCTCGAGCCGG
CGACGCATCTTTCAAATGTCTGCCTTATCAACTTTCGATGGTAGGTTATGCGCCTACCAT
GGTTGCAACGGGTAACGGGGAATCGGGGTTCGATTCCGGGAGAGGGAGCCTGAGAAACGG
CTACCACATCCAAGGAAGGCAGCAGGCACGCACTCGTCTGAGCGGGCTGGCAA
>HXZRAMG01A1MWK rank=0182887 x=311.0 y=2210.0 length=475
AAAACAAAGCCAGTAGTCATATGCTTGTCTCAAAGATTAAGCCATGCATGTCTAAGTACG
AGCCGCTAGTCGGCGAAACCGCGAATGGCTCAATAAATCAGTTATGGTTCCTTAGATCGT
ACCATCCTACTTGGATAACTGTGGTAATTCTAGAGCTAATACATGCACTCAAGCCCCCGA
CTCTCGGTTTCGGCCGGGCAGGAGGGGTGCTTTATTAGATCAAAACCAATCGGGGGGCTC
GCTCCCCGTCCTTTTTGGTGACTCTGAATAACTTTTCGCCGATCGCACGGCCTCGAGCCG
GCGACGCATCTTTCAAATGTCTGCCTTATCAACTTTCGATGGTAGGTTATGCGCCTACCA
TGGTTGCAACGGGTAACGGGGAATCGGGGTTCGATTCCGGAGAGGGAGCCTGAGAAACGG
CTACCACATCCAAGGAAGGCAGCAGGCACGCACTCGTCTGAGCGGGCTGGCAA
>HY4YN4W02C2XTD rank=0158475 x=1146.0 y=2079.5 length=474
AAAACAAAGCCAGTAGTCATATGCTTGTCTCAAAGATTAAGCCATGCATGTCTAAGTACA
AGCCTGAATAAGGTGAAACCGCGAATGGCTCATTAAATCACACCTAATGTACCGGATAGT
TCCAATTACTTGGATAACTGCGGTAATTCTGGAGCTAATACATGCTTAAAGGCCTCGACT
CAAGGAGGGGCGCATTTATTAGATCAAAACCAAACCGCTTGCGGTTTTATTGGTGAATCT
GCATAACTCTATGCTGATCGTATGGCTCAACGCCGACGACGTATCCGTCCAAGGTGTGCC
CCTATCAACTGTCGACTGTGGCATAGACGCCCACAGGTGGGTTTTGACGGGGTAACGGGG
GAATTAGGGGGTTCGATTCCGGGAGGAGGGGAGCCTGGAGAAACGGGCTACCACTTCTAA
GGGAGGCAGCAAGGGCACGCACTCGCTGAGCGGGGGCTGGGCAAAGGGCGCA
>HY4YN4W02EKKR4 rank=0134718 x=1757.0 y=1954.0 length=474
AAAACAAAGCCAGTAGTCATATGCTTGTCTCAAAGATTAAGCCATGCATGTCTAAGTACA
AGCCTGAATAAGGTGAAACCGCGAATGGCTCATTAAATCACACCTAATGTACCGGATAGT
TCCAATTACTTGGATAACTGCGGTAATTCTGGAGCTAATACATGCTTAAAGGCCTCGACT
CAAGGAGGGGCGCATTTATTAGATCAAAACCAACCGCTTGCGGTTTTATGGTGAATCTGA
ATAACTCTATGCTGATCGTATGGCTCAACGCCGACGACGTATCCTCCAAGGTGTGCCCTA
TCAACTGTCGACTGTGGCATAGACGCCCACAGTGGGGTTTTGACGGGGTAACGGGGGAAT
TAGGGGTTCGATTCCGGGGAGAGGGGGAGCCGTGAGAAACGGGGCTACCGACTTCTAAGG
GAAGGGCAGCAGGGCAACGCACTCGTCTGGAGCGGGGGCTGGGGCAAAGGGG
>HY4YN4W02DBHQX rank=0168232 x=1243.5 y=3847.5 length=474
AAAACAAAGCCAGTAGTCATATGCTTGTCTCAAAGATTAAGCCATGCATGTCTAAGTATA
ACTCTTTTACTTTGAAAACTGCGAACGGCTCATTATATCAGTTATAGTTTATTTGATAGT
CCCTTACTACTTGGATACCCGTAGTAATTCTAGAGCTAATACATGCATCAATACCCAACT
GTTCGCGGAAGGGTAGTATTTATTAGGTATAGACCAACCCTCTTCGGAGGTGCTTTGGTG
ATTCATAATAACTTTTCGAATCGCATGGCTCCATGCCGGCGATGGATCATTCAAGTTTCT
GCCCTATCAGCTTTGGATGGTAGTGTATTGGACTACCATGGGGCTTTAACGGGGGTAACG
AATTGGTTAGGGGCAAGATTTCGGGAGAGGGGAGCCTGGAGAGGACGGGCTACACATCCA
AGGGAGGCAAGCAGGGCACGCACTCGTCTGAGGCGGGGCTGGGCAAAGGGCG
>HY4YN4W02DH1VJ rank=0123612 x=1318.5 y=2669.0 length=474
AAAACAAAGCCAGTAGTCATATGCTTGTCTCAAAGATTAAGCCATGCATGTCTAAGTACA
AGCCTAACTAAGGTGAAACCGCGAATGGCTCATTAAATCACACCTAATCTACTGGAATGT
TAGCAGTTACTTGGATAACTGAGGTAATTCTTGAGCTAATACATGCGAAAAATCTCGACT
CACGGAGAGATGCTTTTATTAGATCAAAACCAAACAGACTCGTCTGTATATTTGGTGACT
CGGAATAACTTTGGGCTGATCGCATTGCCTTGTGCAGCGACATTTCCTTCGAAGGTNTGC
CCTATCAACTGTCGACTGTGGTATAGACGACCACAGTGGGTTTGACGGGGGTAACGGGGG
GAATCGAGGGGGTTCCGGATTCCGGGGAGTAGGGGGAGCCTTAAAAACGGGCTAACCACA
TCCAAGGGAAGGGCAAGCAAGGGGCACGGCAACTCGTCTGAGCGGGGCTGGG
>HY4YN4W02C154I rank=0040975 x=1137.0 y=3056.5 length=474
AAAACAAAGCCAGTAGTCATATGCTTGTCTCAAAGATTAAGCCATGCATGTCTAAGTACA
AGCCTAACTAAGGTGAAACCGCGAATGGCTCATTAAATCACACCTAATCTACTGGAATGT
TAGCAGTTACTTGGATAACTGAGGTAATTCTTGAGCTAATACATGCGAAAAATCTCGACT
CACGGAGAGATGCTTTTATTAGATCAAAACCAAACAGACTCGTCTGTATATTTGGTGACT
CGGAATAACTTTGGGCTGATCGCATTGCCTTGTGCAGCGACATTTCCTTCGAAGGTNTGC
CCTATCAACTGTCGACTGTGGTATAGACGACCACAGTGGGTTTTGACGGGGTAACGGGGG
AATCGAGGGGGTTCGATTCCGGGAGAGGGGAGCCTTAAAAACGGGCTACCACATCCAAGG
GAAGGGCAAGCAGGGCACGCACTCGTGTGAGCGGGGCTGGGCAAAGGGCGCA
>HY4YN4W02D4AS9 rank=0089838 x=1572.0 y=299.0 length=474
AAAACAAAGCCAGTAGTCATATGCTTGTCTCAAAGATTAAGCCATGCATGTCTAAGTACA
AGCCTAACTAAGGTGAAACCGCGAATGGCTCATTAAATCACACCTAATCTACTGGAATGT
TAGCAGTTACTTGGATAACTGAGGTAATTCTTGAGCTAATACATGCGAAAAATCTCGACT
CACGGAGAGATGCTTTTATTAGATCAAAACCAAACAGACTCGTCTGTATATTTGGTGACT
CGGAATAACTTTGGGCTGATCGCATTGCCTTGTGCAGCGACATTTCCTTCGAAGGTNTGC
CCTATCAACTGTCGACTGTGGTATAGACGACCACAGTGGGTTTTGACGGGGTAACGGGGG
GAATCGAGGGGTTCGATTCCGGGAGAGGGGAGCCTTAAAAACGGGCTACCACATCCAAGG
GAAGGGCAAGCAGGGCACGCACTCGTCTGGAGCGGGGCTGGGCAAAGGGCGC
>HY4YN4W02D11EQ rank=0171777 x=1546.0 y=1296.5 length=474
AAAACAAAGCCAGTAGTCATATGCTTGTCTCAAAGATTAAGCCATGCATGTCTAAGTACA
AGCCTAACTAAGGTGAAACCGCGAATGGCTCATTAAATCACACCTAATCTACTGGAATGT
TAGCAGTTACTTGGATAACTGAGGTAATTCTTGAGCTAATACATGCGAAAAATCTCGACT
CACGGAGAGATGCTTTTATTAGATCAAAACCAACAGACTCGTCTGTATATTTGGTGACTC
GGAATAACTTTGGGCTGATCGCATTGCCTTGTGCAGCGACATTTCCTTCGAAGGTNTGCC
CTATCAACTGTCGACTGTGGTATAGACGACCACAGTGGGTTTTGGACGGGGTAACGGGGG
GAATCGAGGGGTTCGAGTTCCGGGGAGAGGGGAGACCGTTAAAAACGGGCTACCACATAC
CAAGGGAGGCAAGCAGGGCACGCACTCGTCTGGAGCGGGGCTGGGCAAAGGG
>HY4YN4W02C0XF3 rank=0128965 x=1123.5 y=2497.5 length=474
AAAACAAAGCCAGTAGTCATATGCTTGTCTCAAAGATTAAGCCATGCATGTCTAAGTACA
AGCCTAACTAAGGTGAAACCGCGAATGGCTCATTAAATCACACCTAATCTACTGGAATGT
TAGCAGTTACTTGGATAACTGAGGTAATTCTTGAGCTAATACATGCGAAAAATCTCGACT
CACGGAGAGATGCTTTTATTAGATCAAAACCAAACAGACTCGTCTGTATATTTGGTGACT
CGGAATAACTTTGGGCTGATCGCATTGCCTTGTGCAGCGACATTTCCTTCGAAGGTNTGC
CCTATCAACTGTCGACTGTGGTATAGACGACCACAGTGGGTTTTGACGGGGGTAACGGGG
GGAATCGAGGGGTTCGGATTCCGGGGAGAGGGGGAGACCTTAAAAACGGGCTAACCACAT
CCAAGGGAAGGGCAAGCAGGGCACGCAACTCGTCTGAGCGGGGCTGGGCAAA
>HY4YN4W02DUPPJ rank=0143766 x=1462.0 y=3605.5 length=474
AAAACAAAGCCAGTAGTCATATGCTTGTCTCAAAGATTAAGCCATGCATGTCTAAGTACA
AGCCTAACTAAGGTGAAACCGCGAATGGCTCATTAAATCACACCTAATCTACTGGAATGT
TAGCAGTTACTTGGATAACTGAGGTAATTCTTGAGCTAATACATGCGAAAAATCTCGACT
CACGGAGAGATGCTTTTATTAGATCAAAACCAAACAGACTCGTCTGTATATTTGGTGACT
CGGAATAACTTTGGGCTGATCGCATTGCCTTGTGCAGCGACATTTCCTTCGAAGGTNTGC
CCTATCAACTGTCGACTGTGGTATAGACGACCACAGTGGGTTTTGACGGGGTAACGGGGG
GAATCGAGGGGTTCGGATTCCGGGAGAGGGGAGCCTTAAAAACGGGCTACACATCCAAGG
AAGGGCAGCAAGGGCAACGCACTCGTCTGAGCGGGGCTGGGCAAAGGGCGCA
>HY4YN4W02D6EX0 rank=0124197 x=1596.0 y=662.0 length=474
AAAACAAAGCCAGTAGTCATATGCTTGTCTCAAAGATTAAGCCATGCATGTCTAAGTACA
AGCCTAACTAAGGTGAAACCGCGAATGGCTCATTAAATCACACCTAATCTACTGGAATGT
TAGCAGTTACTTGGATAACTGAGGTAATTCTTGAGCTAATACATGCGAAAAATCTCGACT
CACGGAGAGATGCTTTTATTAGATCAAAACCAAACAGACTCGTCTGTATATTTGGTGACT
CGGAATAACTTTGGGCTGATCGCATTGCCTTGTGCAGCGACATTTCCTTCGAAGGTNTGC
CCTATCAACTGTCGACTGTGGTATAGACGACCACAGTGGGTTTTGACGGGGGTAACGGGG
GAATCGAGGGGTTCGAGTTCCGGGAGAGGGGAGACCTTAAAAACGGGCTAACCACATCCG
AAGGGAAGGGCAAGGCAGGGCACGGCACTCGTCTGAGGCGGGGCTGGGCAAA
>HY4YN4W02EIIB5 rank=0151984 x=1733.5 y=3779.5 length=474
AAAACAAAGCCAGTAGTCATATGCTTGTCTCAAAGATTAAGCCATGCATGTCTCAGTGTA
AGCTTCAACATGGCAAGACTGTGAATGGCTCATTAAAACAGTTGTAGCTTATTTGGCTGT
CTTTTACATGGATAACCGTGGTAATTCTAGAACTAATACATGTGCAACTACCCAACTTTT
CGGACGGGTTGTGTTTATTTGTAACAGAACCAATCCAGGTCAACCTGGTTTAGTGATGAT
TCACAATAACTGGATGAATTGCGTGGCACCAGCTGGTGATGAATCATTCAAGCTTCTGAC
CTATCAGCTTCCGACGGTAGGGTATTGGGCCTACCCTGGGCAATGGACGGGGTAACGGGA
GAATTAGGGGTTGATACCGGGGAGAGGGGAGCCTGGAGAAACGGGCTACCACATCTAAGG
GAAGGGCAGGCAGGGCAACGCACTCGTCTGAGCGGGGCTGGGCAAAGGGCGC
>HY4YN4W02EGLQH rank=0057711 x=1712.5 y=887.0 length=474
AAAACAAAGCCAGTAGTCATATGCTTGTCTCAAAGATTAAGCCATGCATGTCTCAGTGTA
AGCTTCAACATGGCAAGACTGTGAATGGCTCATTAAAACAGTTGTAGCTTATTTGGCTGT
CTTTTACATGGATAACCGTGGTAATTCTAGAACTAATACATGTGCAACTACCCAACTTTT
CGGACGGGTTGTGTTTATTTGTAACAGAACCAATCCAGGTCAACCTGGTTTAGTGATGAT
TCACAATAACTGGATGAATTGCGTGGCACCAGCTGGTGATGAATCATTCAAGCTTCTGAC
CTATCAGCTTCCGACGGTAGGGGTATTGGGCCTACCCTGGGCAATGACGGGGTAACGGGA
GAATTAGGGGGTTTGATACCGGGGAGAGGGGGAGCCTGGAGAAACGGGCTACCACATCTA
AGGGAAAGGGCAAGGCAGGGGCAACGCACTCGTCTGAGCGGGGCTGGGCAAA
>HY4YN4W02D57QV rank=0060418 x=1593.0 y=3621.0 length=474
AAAACAAAGCCAGTAGTCATATGCTTGTCTCAAAGATTAAGCCATGCATGTCTCAGTGTA
AGCTTCAACATGGCAAGACTGTGAATGGCTCATTAAAACAGTTGTAGCTTATTTGGCTGT
CTTTTACATGGATAACCGTGGTAATTCTAGAACTAATACATGTGCAACTACCCAACTTTT
CGGACGGGTTGTGTTTATTTGTAACAGAACCAATCCAGGTCAACCTGGTTTAGTGATGAT
TCACAATAACTGGATGAATTGCGTGGCACCAGCTGGTGATGAATCATTCAAGCTTCTGAC
CTATCAGCTTCCGACGGTAGGGTATTGGGCCTACCCTGGGCAATGACGGGGTAACGGGAG
AATTAGGGGTTGATACCGGGAGAGGGGAGCCTGGAGAAACGGGCTACCACATCTAAGGGA
AAGGGCAAGCAGGGCACGGCCCTCGTCTGAGCGGGGCTGGGCAAAGGGCGCA
>HY4YN4W02DNLBI rank=0186231 x=1381.0 y=3100.0 length=474
AAAACAAAGCCAGTAGTCATATGCTTGTCTCAAAGATTAAGCCATGCATGTCTAAGTACA
AGCCTAACTAAGGTGAAACCGCGAATGGCTCATTAAATCACACCTAATCTACTGGAATGT
TAGCAGTTACTTGGATAACTGAGGTAATTCTTGAGCTAATACATGCGAAAAATCTCGACT
CACGGAGAGATGCTTTTATTAGATCAAAACCAAACAGACTCGTCTGTATATTTGGTGACT
CGGAATAACTTTGGGCTGATCGCATTGCCTTGTGCAGCGACATTTCCTTCGAAGGTNTGC
CCTATCAACTGTCGACTGTGGTATAGACGACCACAGTGGGTTTGACGGGGTAACGGGGGG
AATCAGGGGTTCGAGTTCCGGGAGAGGGGAGCCTTAAAAACGGGCTACCACATCCAAGGG
AGGGCAAGCAGGGCAACGCAACTCGTCTGGAGCGGGGGCTGGGCAAAGGGCG
>HY4YN4W02EJFG7 rank=0115719 x=1744.5 y=1673.0 length=474
AAAACAAAGCCAGTAGTCATATGCTTGTCTCAAAGATTAAGCCATGCATGTCTAAGTACA
AGCCTAACTAAGGTGAAACCGCGAATGGCTCATTAAATCACACCTAATCTACTGGAATGT
TAGCAGTTACTTGGATAACTGAGGTAATTCTTGAGCTAATACATGCGAAAAATCTCGACT
CACGGAGAGATGCTTTTATTAGATCAAAACCAAACAGACTCGTCTGTATATTTGGTGACT
CGGAATAACTTTGGGCTGATCGCATTGCCTTGTGCAGCGACATTTCCTTCGAAGGTNTGC
CCTATCAACTGTCGACTGTGGTATAGACGACCACAGTGGGTTTGACGGGGTAACGGGGGA
ATCGAGGGGTTCGGATTCCGGGAGAGGGGAGCCTTAAAAACGGGCTACCACATCCAAGGG
AAGGGCAAGGCAAGGGCACGCACTCGTCTGAGCGGGGCTGGGCAAAGGCGCA
>HY4YN4W02D29TK rank=0147420 x=1560.5 y=1510.5 length=474
AAAACAAAGCCAGTAGTCATATGCTTGTCTCAAAGATTAAGCCATGCATGTCTAAGTACA
AGCCTAACTAAGGTGAAACCGCGAATGGCTCATTAAATCACACCTAATCTACTGGAATGT
TAGCAGTTACTTGGATAACTGAGGTAATTCTTGAGCTAATACATGCGAAAAATCTCGACT
CACGGAGAGATGCTTTTATTAGATCAAAACCAAACAGACTCGTCTGTATATTTGGTGACT
CGGAATAACTTTGGGCTGATCGCATTGCCTTGTGCAGCGACATTTCCTTCGAAGGTNTGC
CCTATCAACTGTCGACTGTGGTATAGACGACCACAGTGGGTTTGACGGGGTAACGGGGGA
ATCGAGGGGTTCGGATTCCGGGAGAGGGGAGACCGTTAAAACGGGCTACCACATCCAAGG
GAGGCAAGGCAAGGGCACGCACTCGTCTGAGGCGGGGCTGGGCAAAGGGCGC
>HY4YN4W02C6IMY rank=0035082 x=1187.0 y=1096.5 length=474
AAAACAAAGCCAGTAGTCATATGCTTGTCTCAAAGATTAAGCCATGCATGTCTAAGTACA
AGCCTAACTAAGGTGAAACCGCGAATGGCTCATTAAATCACACCTAATCTACTGGAATGT
TAGCAGTTACTTGGATAACTGAGGTAATTCTTGAGCTAATACATGCGAAAAATCTCGACT
CACGGAGAGATGCTTTTATTAGATCAAAACCAAACAGACTCGTCTGTATATTTGGTGACT
CGGAATAACTTTGGGCTGATCGCATTGCCTTGTGCAGCGACATTTCCTTCGAAGGTNTGC
CCTATCAACTGTCGACTGTGGTATAGACGGACCACAGTGGGTTTGACGGGGTAACGGGGG
AATCAGGGGTTCGGATTCCGGGAGAGGGGAGCCTTAAAACGGGCTACCACATCCAAGGGA
GGGCAAGCAGGGCACGCACTCGTTCTGAGCGGGGCTGGGCAAAGGGCGCATA
>HY4YN4W02D4IP4 rank=0158536 x=1574.5 y=2362.5 length=474
AAAACAAAGCCAGTAGTCATATGCTTGTCTCAAAGATTAAGCCATGCATGTCTAAGTACA
AGCCTAACTAAGGTGAAACCGCGAATGGCTCATTAAATCACACCTAATCTACTGGAATGT
TAGCAGTTACTTGGATAACTGAGGTAATTCTTGAGCTAATACATGCGAAAATTCTCGACT
CACGGAGAGATGCTTTTATTAGATCAAAACCAAACAGACTCGTCTGTATATTTGGTGACT
CGGAATAACTTTGGGCTGATCGCATTGCCTTGTGCAGCGACATTTCCTTCGAAGGTNTGC
CCTATCAACTGTCGACTGTGGTATAGACGACCACAGTGGGTTTGACGGGGTAACGGGGGG
AATCGAGGGGTTCGATTCCGGGAGAGGGGAGCCTTAAAAACGGGCTACCACATCCAAGGG
AAGGGCAAGCAGGGCAACGCACTCGTCTGAGCGGGGCTGGGCAAAGGGCGCA
>HY4YN4W02C8DWH rank=0074515 x=1208.5 y=2255.0 length=474
AAAACAAAGCCAGTAGTCATATGCTTGTCTCAAAGATTAAGCCATGCATGTCTAAGTACA
AGCCTAACTAAGGTGAAACCGCGAATGGCTCATTAAATCACACCTAATCTACTGGAATGT
TAGCAGTTACTTGGATAACTGAGGTAATTCTTGAGCTAATACATGCGAAAAATCTCGACT
CACGGAGAGATGCTTTTATTAGATCAAAACCAAACAGACTCGTCTGTATATTTGGTGACT
CGGAATAACTTTGGGCTGATCGCATTGCCTTGTGCAGCGACATTTCCTTCGAAGGTNTGC
CCTATCAACTGTCGACTGTGGTATAGACGACCACAGTGGGTTTGACGGGGTAACGGGGGG
AATCGAGGGGTTCGATTCCGGGAGAGGGGAGCCTTAAAAACGGGCTACCACATCCAAGGG
AAGGCAAGCAAGGGCAACGCACTCGTCTGGAGCGGGGCTGGGCAAAGGGCGC
>HY4YN4W02DCPBV rank=0095880 x=1257.5 y=2985.5 length=474
AAAACAAAGCCAGTAGTCATATGCTTGTCTCAAAGATTAAGCCATGCATGTCTAAGTACA
AGCCTAACTAAGGTGAAACCGCGAATGGCTCATTAAATCACACCTAATCTACTGGAATGT
TAGCAGTTACTTGGATAACTGAGGTAATTCTTGAGCTAATACATGCGAAAAATCTCGACT
CACGGAGAGATGCTTTTATTAGATCAAAACCAAACAGACTCGTCTGTATATTTGGTGACT
CGGAATAACTTTGGGCTGATCGCATTGCCTTGTGCAGCGACATTTCCTTCGAAGGTNTGC
CCTATCAACTGTCGACTGTGGTATAGACGACCACAGTGGGTTTTGACGGGGTAACGGGGG
GAATCGAGGGGTTCGATTCCGGGAGAGGGGAGCCTTAAAAACGGGCTACCACATCCAAGG
GAAGGGCAAGCAGGGCACGCACTCGCTGAGCGGGGCTGGGCAAAGGCGCATA
>HY4YN4W02D02FZ rank=0158411 x=1535.5 y=1037.0 length=474
AAAACAAAGCCAGTAGTCATATGCTTGTCTCAAAGATTAAGCCATGCATGTCTAAGTACA
AGCCTAACTAAGGTGAAACCGCGAATGGCTCATTAAATCACACCTAATCTACTGGAATGT
TAGCAGTTACTTGGATAACTGAGGTAATTCTTGAGCTAATACATGCGAAAAATCTCGACT
CACGGAGAGATGCTTTTATTAGATCAAAACCAAACAGACTCGTCTGTATATTTGGTGACT
CGGAATAACTTTGGGCTGATCGCATTGCCTTGTGCAGCGACATTTCCTTCGAAGGTNTGC
CCTATCAACTGTCGACTGTGGTATAGACGACCACAGTGGGTTTGACGGGGTAACGGGGGG
AATCGAGGGGTTCGATTCCGGGGAGAGGGGAGACCTTAAAACGGGCTACCACATCCAAGG
GAGGGCAAGCAGGGCACGCAACTCGTCTGAGCGGGGCTGGGCAAAGGGCGCA
>HY4YN4W02DP2T0 rank=0186795 x=1410.5 y=326.5 length=474
AAAACAAAGCCAGTAGTCATATGCTTGTCTCAAAGATTAAGCCATGCATGTCTAAGTACG
AGCCGCTAGTCGGCGAAACCGCGAATGGCTCAATAAATCAGTTATGGTTCCTTAGATCGT
ACCATCCTACTTGGATAACTGTGGTAATTCTAGAGCTAATACATGCACTCAAGCCCCGAC
TCTCGGTTTCGGCCGGGCAGGAGGGGTGCTTTTATTAGATCAAAACCAATCGGGGGCTCG
CTCCCCGTCCTTTTTGGTGACTCTGAATAACTTTTCGCCGATCGCACGGCCTCGAGCCGC
GACGCATCTTTCAAATGTCTGCCTTATCAACTTTCGATGGTAGGTTATGGCGCCTACCAT
GGGTTGGCGAACGGGGGTAACGGGGGAATCGGGGGGTTCGATTCCGGGAGAGGGGAGCCT
GAGGAAACGGGCTACCACATCCAAAGGGAAGGCAGCAGGGCACGCACTCGTC
>HY4YN4W02D1BGY rank=0055895 x=1538.0 y=448.0 length=474
AAAACAAAGCCAGTAGTCATATGCTTGTCTCAAAGATTAAGCCATGCATGTCTAAGTACA
AGCCTAACTAAGGTGAAACCGCGAATGGCTCATTAAATCACACCTAATCTACTGGAATGT
TAGCAGTTACTTGGATAACTGAGGTAATTCTTGAGCTAATACATGCGAAAAATCTCGACT
CACGGAGAGATGCTTTTATTAGATCAAAACCAAACAGACTCGTCTGTATATTTGGTGACT
CGGAATAACTTTGGGCTGATCGCATTGCCTTGTGCAGCGACATTTCCTTCGAAGGTNTGC
CCTATCAACTGTCGACTGTGGTATAGACGACCACAGTGGGTTTTGACGGGGTAACGGGGG
GAATCGAGGGGTTCGGATTCCGGGGAGAGGGGAGCCTTAAAAACGGGCTACCACATCCAA
GGGAGGGCAAGCAGGGCACGCACTCGTCTGAGCGGGGCTGGGCAAAGGGCGC
>HY4YN4W02ECVBD rank=0098395 x=1669.0 y=2807.0 length=474
AAAACAAAGCCAGTAGTCATATGCTTGTCTCAAAGATTAAGCCATGCATGTCTAAGTACA
AGCCTAACTAAGGTGAAACCGCGAATGGCTCATTAAATCACACCTAATCTACTGGAATGT
TAGCAGTTACTTGGATAACTGAGGTAATTCTTGAGCTAATACATGCGAAAAATCTCGACT
CACGGAGAGATGCTTTTATTAGATCAAAACCAAACAGACTCGTCTGTATATTTGGTGACT
CGGAATAACTTTGGGCTGATCGCATTGCCTTGTGCAGCGACATTTCCTTCGAAGGTNTGC
CCTATCAACTGTCGACTGTGGTATAGACGACCACAGTGGGTTTTGACGGGGTAACGGGGG
GAATCAGGGGTTCGGATTCCGGGAGAGGGGAGCCTTAAAAACGGGCTACCACATCCAAGG
GAAGGGCAAGCAGGGCAACGCACTCGTTCTGAGCGGGGCTGGGCAAAGGGCG
>HY4YN4W02D33Y7 rank=0137074 x=1569.5 y=3729.5 length=474
AAAACAAAGCCAGTAGTCATATGCTTGTCTCAAAGATTAAGCCATGCATGTCTAAGTACA
AGCCTAACTAAGGTGAAACCGCGAATGGCTCATTAAATCACACCTAATCTACTGGAATGT
TAGCAGTTACTTGGATAACTGAGGTAATTCTTGAGCTAATACATGCGAAAAATCTCGACT
CACGGAGAGATGCTTTTATTAGATCAAAACCAAACAGACTCGTCTGTATATTTGGTGACT
CGGAATAACTTTGGGCTGATCGCATTGCCTTGTGCAGCGACATTTCCTTCGAAGGTNTGC
CCTATCAACTGTCGACTGTGGTATAGACGACCACAGTGGGTTTTGACGGGGGTAACGGGG
GGAATCGAGGGGGTTCGGAGTTCCGGGGAGAGGGGGAGACCTTAAAAACGGGCTACCACA
TCCAAGGGAGGGCAAGGCAGGGCACGCACTCGTCTGAGCGGGGCTGGGCAAA
>HY4YN4W02DSVY9 rank=0133540 x=1442.5 y=339.0 length=474
AAAACAAAGCCAGTAGTCATATGCTTGTCTCAAAGATTAAGCCATGCATGTCTAAGTACA
AGCCTAACTAAGGTGAAACCGCGAATGGCTCATTAAATCACACCTAATCTACTGGAATGT
TAGCAGTTACTTGGATAACTGAGGTAATTCTTGAGCTAATACATGCGAAAAATCTCGACT
CACGGAGAGATGCTTTTATTAGATCAAAACCAAACAGACTCGTCTGTATATTTGGTGACT
CGGAATAACTTTGGGCTGATCGCATTGCCTTGTGCAGCGACATTTCCTTCGAAGGTNTGC
CCTATCAACTGTCGACTGTGGTATAGACGACCACAGTGGGTTTGACGGGGTAACGGGGGG
AATCGAGGGGGTTCGAGTTCCGGGGAGAGGGGAGACCGTTAAAAACGGGCTACCACATCC
AAGGGAAGGCAAGCAAGGGCACGCACTCGTCTGAGCGGGGCTGGGCAAAGGG
>HY4YN4W02DSRCL rank=0099083 x=1440.0 y=2531.0 length=474
AAAACAAAGCCAGTAGTCATATGCTTGTCTCAAAGATTAAGCCATGCATGTCTAAGTACA
AGCCTAACTAAGGTGAAACCGCGAATGGCTCATTAAATCACACCTAATCTACTGGAATGT
TAGCAGTTACTTGGATAACTGAGGTAATTCTTGAGCTAATACATGCGAAAAATCTCGACT
CACGGAGAGATGCTTTTATTAGATCAAAACCAAACAGACTCGTCTGTATATTTGGTGACT
CGGAATAACTTTGGGCTGATCGCATTGCCTTGTGCAGCGACATTTCCTTCGAAGGTNTGC
CCTATCAACTGTCGACTGTGGTATAGACGACCACAGTGGGTTTTGACGGGGTAACGGGGG
GAATCAGGGGTTCGGATTCCGGGAGAGGGGAGCCTTAAAAACGGGCTACACATCCAAGGA
AGGGCAAGCAGGGCAACGGCAACTCGTCTGAGCGGGGCTGGGCAAAGGCGCA
>HY4YN4W02DLKSC rank=0063505 x=1358.0 y=3306.0 length=474
AAAACAAAGCCAGTAGTCATATGCTTGTCTCAAAGATTAAGCCATGCATGTCTAAGTACA
AGCCTCACTAAGGTGAAACCGCGAATGGCTCATTAAATCACACCTAATCTACTGGATAGT
AAAAAGTTACTTGGATAACTGCGGTAATTCTGGAGCTAATACATGCACAAAGCCGCGACT
CACGAAGCGGCGCTTTTATTAGATCAAAACCAAACGGCTTCGGCTGTACTCATGGTGACT
CTGAATAACTTTGGGCTGATCGCATAGCCTTGAGCTGCGACATATCCTTCGAAGTGTGCC
CTATCAACTTTCGACTGTGGCATAGACGCCCACAGTGGGTTTTGGACGGGGTAACGGGGG
AATCAGGGGGTTCGATTCCGGGAGAGGGGAGCCTTAAAAACGGGCTACCACATCTAAGGG
AAGCAAGCAGGGCACGCACTCGTCTGAGCGGGGGCTGGGCAAAGGGCGCATA
>HY4YN4W02EE58J rank=0041301 x=1695.0 y=3777.0 length=474
AAAACAAAGCCAGTAGTCATATGCTTGTCTCAAAGATTAAGCCATGCATGTCTAAGTACA
AGCCTCACTAAGGTGAAACCGCGAATGGCTCATTAAATCACACCTAATCTACTGGATAGT
AAAAAGTTACTTGGATAACTGCGGTAATTCTGGAGCTAATACATGCACAAAGCCGCGACT
CACGAAGCGGCGCTTTTATTAGATCAAAACCAACGGCTTCGGCTGTACTCATGGTGACTC
TGAATAACTTTGGGCTGATCGCATAGCCTTGAGCGTGCGACAGTATCCTTCGAAGTGTGC
CCTATCAACTTTCGACTGTGGCATAGACGCCCACAGTGGGTTTTGGACGGGGGTAACGGG
GGAATCAGGGGTTCGATTCCGGGAGAGGGGAGCCTTAAAAACGGGCTACCACATCTAAGG
GAAGGCAAGCAGGGCAACGCACTCGTCTGAGCGGGGGCTGGGCAAAGGCGCA
>HY4YN4W02DY76E rank=0088760 x=1514.5 y=1172.0 length=474
AAAACAAAGCCAGTAGTCATATGCTTGTCTCAAAGATTAAGCCATGCATGTCTAAGTACA
AGCCTCACTAAGGTGAAACCGCGAATGGCTCATTAAATCACACCTAATCTACTGGATAGT
AAAAAGTTACTTGGATAACTGCGGTAATTCTGGAGCTAATACATGCACAAAGCCGCGACT
CACGAAGCGGCGCTTTTATTAGATCAAAACCAACGGCTTCGGCTGTACTCATGGTGACTC
TGAATAACTTTGGGCTGATCGCATAGCCTTGAGCTGCGACATATCCTTCGAAGTGTGCCC
TATCAACTTTCGACTGTGGCATAGACGCCCACAGTGGGTTTTGGACGGGGGTAACGGGGG
AATCAGGGGTTCGATTCCGGGAGAGGGGAGCCTTAAAAACGGGCTACCACATCTAAGGGA
AGGGCAGCAGGGCACGGCACTCGTCTGGAGCGGGGGCTGGGCAAAGGGCGCA
>HY4YN4W02D36XF rank=0155587 x=1570.0 y=3457.5 length=474
AAAACAAAGCCAGTAGTCATATGCTTGTCTCAAAGATTAAGCCATGCATGTCTAAGTACA
AGCCTCACTAAGGTGAAACCGCGAATGGCTCATTAAATCACACCTAATCTACTGGATAGT
AAAAAGTTACTTGGATAACTGCGGTAATTCTGGAGCTAATACATGCACAAAGCCGCGACT
CACGAAGCGGCGCTTTTATTAGATCAAAACCAACGGCTTCGGCTGTACTCATGGTGACTC
TGAATAACTTTGGGCTGATCGCATAGCCTTGAGCTGCGACATATCCTTCGAAGTGTGCCC
TATCAACTTTCGACTGTGGCATAGACGCCCACAGTGGGTTTTGGACGGGGGTAACGGGGG
AATCAGGGGTTCGATTCCGGGAGAGGGGGAGCCTTAAAAACGGGCTACCACATCTAAGGG
AAGGGCAAGCAGGGCACGGCACTCGGTCTGAGCGGGGCTGGGCAAAGGGCGC
>HY4YN4W02EHARY rank=0051999 x=1720.0 y=572.0 length=474
AAAACAAAGCCACTAGTCATATGCTTGTCTCAAAGATTAAGCCATGCATGTCTAAGTACA
AGCCTCACTAAGGTGAAACCGCGAATGGCTCATTAAATCACACCTAATCTACTGGATAGT
AAAAAGTTACTTGGATAACTGCGGTAATTCTGGAGCTAATACATGCACAAAGCCGCGACT
CACGAAGCGGCGCTTTTATAGATCAAAACCAACGGCTTCGGCTGTACTCATGGTGACTCT
GAATAACTTTGGGCTGATCGCATAGCCTTGAGCTGCGACATATCCTTCGAAGTGTGCCCT
ATCAACTTTCGACTGTGGCATAGACGCCCACAGGTGGGTTTTGGACGGGGGTAACGGGGG
AATCAGGGGTTCGATTCCGGGAGAGGGGAGCCTTAAAAACGGGCTACCACATCTAAGGGA
AGGCAGCAGGGCAACGCACTCGTCTGAGCGGGGGCTGGGCAAAGGGCGCATA
>HY4YN4W02DAA6I rank=0082302 x=1230.0 y=1928.0 length=474
AAAACAAAGCCAGTAGTCATATGCTTGTCTCAAAGATTAAGCCATGCATGTCTAAGTACA
AGCCTCACTAAGGTGAAACCGCGAATGGCTCATTAAATCACACCTCATGTACTGGATAGT
CTCAGTTACTTGGATAACTGCGGTAATTCTGGAGCTAATACATGCAAACGATGCCCGACT
CACGGAGGGCTGCTTTTATAGATCAAAACCAACCGCTTCGGCGGTCTCTTTGGTGATTCT
GAATAACTTTGGGCTGATCGCACGGTCATGCACCGCGACGTATCCTTCCAAGGTNTGCCC
TATCAACTGTCGACTGTGGCATAGACGCCCACAGTGGGTTTTGGACGGGGGTAACGGGGG
AATTAGGGGGTTCGGATTCCGGGGAGAGGGGAGCCTGGAGAAACGGGCTACCACTTCTAA
GGGAAGGCAGCAGGGCAACGCACTCGTCTGAGCGGGGCTGGGCAAAGGCGCA
>HY4YN4W02DQR1F rank=0148956 x=1418.0 y=225.5 length=474
AAAACAAAACCAGTAGTCATATGCTTGTCTCAAAGATTAAGCCATGCATGTCTAAGTACA
AGCCTCACTAAGGTGAAACCGCGAATGGCTCATTAAATCACACCTAATCTACTGGATAGT
AAAAAGTTACTTGGATAACTGCGGTAATTCTGGAGCTAATACATGCACAAAGCCGCGACT
CACGAAGCGGCGCTTTTATTAGATCAAAACCAACGGCTTCGGCTGTACTCATGGTGACTC
TGAATAACTTTGGGCTGATCGCATAGCCTTGAGCTGGCGACATATCCTTCGAAGGTNTGC
CCTATCAACTTTCGACTGTGGCATAGACGCCCACAGTGGGTTTTGACGGGGTAACGGGGG
GAATCAGGGGTTCGGATTCCGGGAGAGGGGAGCCTTAAAAACGGGCTACCACATCTAAGG
GAAGGGCAAGCAGGGCACGCACTCGTCTGAGCGGGGCTGGGCAAAGGGCGCA
>HY4YN4W02D34MP rank=0059989 x=1570.0 y=479.5 length=474
AAAACAAAACCAGTAGTCATATGCTTGTCTCAAAGATTAAGCCATGCATGTCTAAGTACA
AGCCTCACTAAGGTGAAACCGCGAATGGCTCATTAAATCACACCTAATCTACTGGATAGT
AAAAAGTTACTTGGATAACTGCGGTAATTCTGGAGCTAATACATGCACAAAGCCGCGACT
CACGAAGCGGCGCTTTTATTAGATCAAAACCAACGGCTTCGGCTGTACTCATGGTGACTC
TGAATAACTTTGGGCTGATCGCATAGCCTTGAGCTGGCACATATCCTTCGAAGGTNTGCC
CTATCAACTTTCGACTGTGGCATAGACGCCCACAGTGGGTTTTGACGGGGTAACGGGGGA
ATCAGGGGTTCGGATTCCGGGAGAGGGGAGCCTTAAAACGGGCTACCACATCTAAGGGAA
GGGCAAGCAGGGCAACGCACTCGTCTGAGCGGGGCTGGGCAAAGGGCGCATA
>HY4YN4W02EF4OT rank=0039556 x=1706.0 y=3371.0 length=474
AAAACAAAGCCAGTAGTCATATGCTTGTCTCAAAGATTAAGCCATGCATGTCTAAGTACA
AGCCTCACTAAGGTGAAACCGCGAATGGCTCATTAAATCACACCTAATCTACTGGATAGT
AAAAAGTTACTTGGATAACTGCGGTAATTCTGGAGCTAATACATGCACAAAGCCGCGACT
CACGAAGCGGCGCTTTTATTAGATCAAAACCAACGGCTTCGGCTGTACTCATGGTGACTC
TGAATAACTTTGGGCTGATCGCATAGCCTTGAGCTGCGACATATCCTTCGAAGTGTGCCC
TATCAACTTTCGACTGTGGCATAGACGCCCACAGTGGGTTTTGACGGGGTAACGGGGGAA
TCAGGGGTTCGGATTCCGGGAGAGGGGAGCCTTAAAAACGGGCTACCACATCTAAGGGAA
GGCAAGCAGGGCAACGCACACGTCTGAGCGGGGGCTGGGCAAAGGGCGCATA
>HY4YN4W02C9A32 rank=0065405 x=1219.0 y=240.0 length=474
AAAACAAAGCCAGTAGTCATATGCTTGTCTCAAAGATTAAGCCATGCATGTCTAAGTACA
AGCCTCACTAAGGTGAAACCGCGAATGGCTCATTAAATCACACCTAATCTACTGGATAGT
AAAAAGTTACTTGGATAACTGCGGTAATTCTGGAGCTAATACATGCACAAAGCCGCGACT
CACGAAGCGGCGCTTTTATTAGATCAAAACCAACGGCTTCGGCTGTACTCATGGTGACTC
TGAATAACTTTGGGCTGATCGCATAGCCTTGAGCTGCGACATATCCTTCGAAGTGTGCCC
TATCAACTTTCGACTGTGGCATAGACGCCCACAGTGGGTTTTGACGGGGTAACGGGGGAA
TCAGGGGTTCGGATTCCGGGAGAGGGGAGCCTTAAAAACGGGCTACCACATCTAAGGGAA
GGCAGCAGGGCACGGCACTCGTCCTGAGCGGGGGCTGGGCAAAGGGCGCATA
>HY4YN4W02DWLJP rank=0144922 x=1484.5 y=1411.0 length=474
AAAACAAAGCCAGTAGTCATATGCTTGTCTCAAAGATTAAGCCATGCATGTCTAAGTACA
AGCCTCACTAAGGTGAAACCGCGAATGGCTCATTAAATCACACCTAATCTACTGGATAGT
AAAAAGTTACTTGGATAACTGCGGTAATTCTGGAGCTAATACATGCACAAAGCCGCGACT
CACGAAGCGGCGCTTTTATTAGATCAAAACCAACGGCTTCGGCTGTACTCATGGTGACTC
TGAATAACTTTGGGCTGATCGCATAGCCTTGAGCTGCGACATATCCTTCGAAGTGTGCCC
TATCAACTTTCGACTGTGGCATAGACGCCCACAGTGGGTTTTGGACGGGGGTAACGGGGG
AATCAGGGGTTCGGATTCCGGGAGAGGGGAGCCTTAAAAACGGGCTACCACATCTAAGGG
AAGGGCAGCAGGGCAACGGCACTCGTCTGAGCGGGGGCTGGGCAAAGGGCGC
>HY4YN4W02EPTER rank=0143239 x=1817.0 y=657.0 length=474
AAAACAAAGCCAGTAGTCATATGCTTGTCTCAAAGATTAAGCCATGCATGTCTAAGTACA
AGCCTAACTAAGGTGAAACCGCGAATGGCTCATTAAATCACACCTAATCTACTGGAATGT
TAGCAGTTACTTGGATAACTGAGGTAATTCTTGAGCTAATACATGCGAAAAATCTCGACT
CACGGAGAGATGCTTTTATTAGATCAAAACCAAACAGACTCGTCTGTATATTTGGTGACT
CGGAATAACTTTGGGCTGATCGCATTGCCTTGTGCAGCGACATTTCCTTCGAAGGTNTGC
CCTATCAACTGTCGACTGTGGTATAGACGGACCACAGTGGGTTTGACGGGGTAACGGGGG
GAATCAGGGGTTCGATTCCGGGAGAGGGGAGCCGTTAAAAACGGGCTACCACATCCAAGG
AAGGGCAAGCAGGGCAACGCACTCGTCTGAGGCGGGGCTGGGCAAAGGCGCA
>HY4YN4W02EP2M8 rank=0087182 x=1820.5 y=338.0 length=474
AAAACAAAGCCAGTAGTCATATGCTTGTCTCAAAGATTAAGCCATGCATGTCTAAGTACA
AGCCTAACTAAGGTGAAGCCGCGAATGGCTCATTAAATCACACCTAATCTACTGGAATGT
TAGCAGTTACTTGGATAACTGAGGTAATTCTTGAGCTAATACATGCGAAAAATCTCGACT
CACGGAGAGATGCTTTTATTAGATCAAAACCAAACAGACTCGTCTGTATATTTGGTGACT
CGGAATAACTTTGGGCTGATCGCATTGCCTTGTGCAGGCGACATTTCCTTCGAAGTGTGC
CCTATCAACTGTCGACTGTGGTATAGGACGGACCACAGTGGGTTTTGGACGGGGTAACGG
GGGAATCAGGGGTTCGATTCCGGGAGAGGGGAGGCCTTAAAAACGGGCTACCACATCCAA
GGGAAGGGCAGCAGGGTACGCACTCGTCTGAGCGGGGCTGGGCAAAGGGCGC
>HY4YN4W02EG0FF rank=0153601 x=1716.5 y=3545.5 length=474
AAAACAAAGCCAGTAGTCATATGCTTGTCTCAAAGATTAAGCCATGCATGTCTAAGTACA
AGCCTAACTAAGGTGAAACCGCGAATGGCTCATTAAATCACACCTAATCTACTGGAATGT
TAGCAGTTACTTGGATAACTGAGGTAATTCTTGAGCTAATACATGCGAAAAATCTCGACT
CACGGAGAGATGCTTTTATTAGATCAAAACCAAACAGACTCGTCTGTATATTTGGTGACT
CGGAATAACTTTGGGCTGATCGCATTGCCTTGTGCAGCGACATTTCCTTCGAAGGTNTGC
CCTATCAACTGTCGACTGTGGTATAGACGACCACAGTGGGTTTTGACGGGGTAACGGGGG
GAATCGAGGGGTTCGATTCCGGGAGAGGGGAGCCTTAAAAACGGGCTACCACATCCAAGG
GAAGGGCAAGCAAGGGCAACGGCAACTCGTCTGGGGAGCGGGGGCTGGGGCC
>HY4YN4W02EB4RJ rank=0142239 x=1661.0 y=1165.0 length=474
AAAACAAAGCCAGTAGTCATATGCTTGTCTCAAAGATTAAGCCATGCATGTCTAAGTACA
AGCCTAACTAAGGTGAAACCGCGAATGGCTCATTAAATCACACCTAATCTACTGGAATGT
TAGCAGTTACTTGGATAACTGAGGTAATTCTTGAGCTAATACATGCGAAAAATCTCGACT
CACGGAGAGATGCTTTTATTAGATCAAAACCAAACAGACTCGTCTGTATATTTGGTGACT
CGGAATAACTTTGGGCTGATCGCATTGCCTTGTGCAGCGACATTTCCTTCGAAGGTNTGC
CCTATCAACTGTCGACTGTGGTATAGACGGACCACAGTGGGTTTGACGGGGTAACGGGGG
GAATCGAGGGGGTTCGGATTCCGGGGAGAGGGGAGACCTTAAAAACGGGCTACCACATCC
AAGGGAAGGCAAGCAGGGCACGGCACTCGTCTGAGCGGGGCTGGGCAAAGGC
>HY4YN4W02DKTOP rank=0066057 x=1350.0 y=951.5 length=474
AAAACAAAGCCAGTAGTCATATGCTTGTCTCAAAGATTAAGCCATGCATGTCTAAGTACG
AGCCGCTAGTCGGCGAAACCGCGAATGGCTCAATAAATCAGTTATGGTTCCTTAGATCGT
ACCATCCTACTTGGATAACTGTGGTAATTCTAGAGCTAATACATGCACTCAAGCCCCGAC
TCTCGGTTTCGGCCGGGCAGGAGGGGTGCTTTTATTAGATCAAAACCAATCGGGGGGCTC
GCTCCCCGTCCTTTTTGGTGACTCTGAATAACTTTTCGCCGATCGCACGGCCTCGAGCCG
CGACGCATCTTTCAAATGTCTGCCTTATCAACTTTCGATGGTAGGTTATGCGCCTACCAT
GGGTTGCAACGGGGTAACGGGGGAATCGGGGGGTTCGATTCCGGGAGAGGGGGAGCCTGA
GAAACGGGCTACCACATCCAAAGGGAAAGGCAGCAAGGGCACGCACTCGTCT
>HY4YN4W02ERNWJ rank=0135757 x=1838.0 y=817.0 length=474
AAAACAAAGCCAGTAGTCATATGCTTGTCTCAAAGATTAAGCCATGCACGTCTAAGTACA
AGCCTCATTAAGGTGAAACCGCGAATGGCTCATTAAATCACACCTAATATACTGGATAGT
GTCAGTTACTTGGATAACTGCGGTAATTCTGGAGCTAATACATGCGTCAAAGCCCCCGAA
TTTTTTGGAGGGCGCTTTTATTAGATGAAAACCAAACGACTTCGGTCGTCCCTTTGGTGA
TTCTGAATAACTTTCGGCTGATCGTACGGCCAAGCGCCGACGACGTATCTTTCTAAGGTN
TGCCCTATCAACTTTCGACTGTGGCATAGACGCCCCANAGTGGTTTTGACGGGGTAACGG
GGGGGAATCAGGGGTTCGATTCCGGGAGGGAGGGAGCCTGGAGGAAACGGGCTACACTTC
AAGGGAGGCAGCAGGGCACGGCAACTCGTCTGAGCGGGGCTGGGCAAAGGGC
>HXZRAMG01ANNFZ rank=0150010 x=152.5 y=989.0 length=474
AAAACAAAGCCAGTAGTCATATGCTTGTCTCAAAGATTAAGCCATGCATGTCTAAGTACG
AGCCGCTAGTCGGCGAAACCGCGAATGGCTCAATAAATCAGTTATGGTTCCTTAGATCGT
ACCATCCTACTTGGATAACTGTGGTAATTCTAGAGCTAATACATGCACTCAAGCCCCCGA
CTCTCGGTTTCGGCCGGGCAGGAGGGGTGCTTTATTAGATCAAAACCAATCGGGGGGCTC
GCTCCCCGTCCTTTTTGGTGACTCTGAATAACTTTTCGCCGATCGCACGGCCTCGAGCCG
GCGACGCATCTTTTCAAATGTCTGCCTTATCAACTTTCGATGGTAGGTTATGCGCCTACC
ATGGTTGCAACGGGTAACGGGGAATCGGGGTTCGATTCCGGAGAGGGAGCCTGAGAAACG
GCTACCACATCCAAGGAAGGCAGCAGGCACGCACTCGTCTGAGCGGGCTGGC
>HXZRAMG01A4QJU rank=0284475 x=346.0 y=3544.5 length=474
AAAACAAAGCCAGTAGTCATATGCTTGTCTCAAAGATTAAGCCATGCATGTCTAAGTACG
AGCCGCTAGTCGGCGAAACCGCGAATGGCTCAATAAATCAGTTATGGTTCCTTAGATCGT
ACCATCCTACTTGGATAACTGTGGTAATTCTAGAGCTAATACATGCACTCAAGCCCCGAC
TCTCGGTTTCGGCCGGGCAGGAGGGGTGCTTTTATTAGATCAAAACCAATCGGGGGGCTC
GCTCCCCGTCCTTTTTGGTGACTCTGAATAACTTTTCGCCGATCGCACGGCCTCGAGCCG
GCGACGCATCTTTCAAATGTCTGCCTTATCAACTTTTCGATGGTAGGTTATGCGCCTACC
ATGGTTGCAACGGGTAACGGGGAATCGGGGTTCGATTCCGGAGAGGGAGCCTGAGAAACG
GCTACCACATCCAAGGAAGGCAGCAGGCACGCACTCGTCTGAGCGGGCTGGC
>HXZRAMG01AQNZS rank=0058273 x=186.0 y=2406.0 length=474
AAAACAAAGCCAGTAGTCATATGCTTGTCTCAAAGATTAAGCCATGCATGTGTAAGTACA
GACTGTACAACGGTGAAACTGCGAATGGCTCATTAGATCAGTTATGGTTCCTTAGATCGT
ACAATCCTACTTGGATAACTGTGGCAATTCTAGAGCTAATACATGCTGACAATGTCCGAC
TTTCGTGGGAGGACTGCTTTTATTAGATCAAGACCAATCTGGTGTCCGTTTCGGCGGCCC
AGTTGTTTGGTGACTCTGGATAACTTTGTGCCGATCGCAGGGCCTCGAGCCGGCGACGTA
TCTTTCAAATGTCTGACCTATCAATTGTCGATGGTACGTGACCTGCCTACCATGATAATA
ACGGGTAACGGGAATCAGGGTTCGATTCCGGAGAGGGAGCATGAGAAACGGCTACCACAT
CCAAGGAAGGCAGCAGGCACGCACTCGTCTGAGCGGGCTGGCAAGGCGCATA
>HXZRAMG01CCBMZ rank=0271077 x=843.0 y=1369.5 length=474
AAAACAAAGCCAGTAGTCATATGCTTGTCTCAAAGATTAAGCCATGCATGTCTAAGTACG
AGCCGCTAGTCGGCGAAACCGCGAATGGCTCAATAAATCAGTTATGGTTCCTTAGATCGT
ACCATCCTACTTGGATAACTGTGGTAATTCTAGAGCTAATACATGCACTCAAGCCCCGAC
TCTCGGTTTCGGCCGGGCAGGAGGGGTGCTTTTATTAGATCAAAACCAATCGGGGGGCTC
GCTCCCCGTCCTTTTTGGTGACTCTGAATAACTTTTCGCCGATCGCACGGCCTCGAGCCG
GCGACGCATCTTTCAAATGTCTGCCTTATCAACTTTCGATGGTAGGTTATGCGCCTACCA
TGGTTGCAACGGGTACGGGGAATCGGGGTTCGATTCCGGAGAGGGAGCCTGAGAAACGGC
TACCACATCCAAGGAAGGCAGCAGGCACGCACTCGTCTGAGCGGGCTGGCAA
>HXZRAMG01CFTZD rank=0291587 x=883.0 y=1271.0 length=474
AAAACAAAGCCAGTAGTCATATGCTTGTCTCAAAGATTAAGCCATGCATGTCTAAGTACG
AGCCGCTAGTCGGCGAAACCGCGAATGGCTCAATAAATCAGTTATGGTTCCTTAGATCGT
ACCATCCTACTTGGATAACTGTGGTAATTCTAGAGCTAATACATGCACTCAAGCCCCGAC
TCTCGGTTTCGGCCGGGCAGGAGGGGTGCTTTATTAGATCAAAACCAATCGGGGGGCTCG
CTCCCCGTCCTTTTGGTGACTCTGAATAACTTTTCGCCGATCGCACGGCCTCGAGCCGGC
GACGCATCTTTCAAATGTCTGCCTTATCAACTTTCGATGGTAGGTTATGCGCCTACCATG
GTTGCAACGGGTAACGGGAATCGGGGTTCGATTCCGGAGAGGGAGCCTGAGAAACGGCTA
CCACATCCAAGGAAGGCAAGCAGGCAACGCACTCGTCTGAGCGGGCTGGCAA
>HXZRAMG01AGCTG rank=0194091 x=69.5 y=594.5 length=474
AAAACAAAGCCAGTAGTCATATGCTTGTCTCAAAAGATTAAAGCCATGCATGTCTAAGTA
CAAGCCTGAATAAAGGTGAAAACCGCGAAATGGCTCATTAAAATCACACCTAATGTACCG
GATAGTTCCAATTACTTGGATAACTGCGGTAAATTCTGGAGCTAAATACATGCTTAAAAG
GCCTCGACTCAAGGAGGGGCGCATTTATTAGAATCAAAAACCCAAAACCGCTTGCGGTTT
TATTGGTGAAATCTGAAATAAACTCTATGCTGATCGTATGGCTCAACGCCGACGACGTAT
CCGTCCAAGGTGTGCCCTATCAACTGTCGACTGTGGCATAGACGCCCACAGTGGTTTTGA
CGGGTAACGGGGAATTAGGGTTCGATTCCGGAGAGGGAGCCTGAGAAACGGCTACCACTT
CTAAGGAAGGCAGCAGGCACGCACTCGTCTGAGCGGGCTGGCAAGGCGCATA
>HXXTI5Q01BVE02 rank=0206016 x=650.0 y=3140.0 length=474
AAAACAAAGCCAGTAGTCATATGCTTGTCTCAAAGATTAAGCCATGCATGTCTAAGTACA
CGCCTTTACACGGCAAAACTGCGAATGGCTCATTAAATCAGTTATGGTTCCTTAGATCGT
ACAATCCTACTTGGATAACTGTGGCAATTCTAGAGCTAATACATGCAACACAGCTCCGAC
CTTGCGGGAAGAGCGCTTTTGTTAGCCCAAAAACCAATCCGGTCCTCGTGGCCGGTCCTG
AATGGTGACTCTGAACAACTTTGTGCCGATCGTATGCCCTAGCGGCGACGACGTATCTTT
CAAATGTCTGCCCTATCAACTGTCGATGGTACGTGCTATGCCTACCATGGTGATAACGGG
TAACGGGGAATCAGGGTTCGATTCCGGAGAGGGGAGCATGAGATACGGGCTACCACATCC
AAGGGAAGGCAGCAGGGCACGCACTCGTCTGAGCGGGGCTGGGCAAGGGCGC
>HXXTI5Q01BMK3P rank=0204586 x=550.0 y=707.0 length=474
AAAACAAAGCCAGTAGTCATATGCTTGTCTCAAAGATTAAGCCATGCATGTCTAAGTACG
AGCCGCTAGTCGGCGAAACCGCGAATGGCTCAATAAATCAGTTATGGTTCCTTAGATCGT
ACCATCCTACTTGGATAACTGTGGTAATTCTAGAGCTAATACATGCACTCAAGCCCCGAC
TCTCGGTTTCGGCCGGGCAGGAGGGGTGCTTTTATTAGATCAAACCATCGGGGGCTCGCT
CCCCGTCCTTTTTGGNGACTCTGAATAACTTTTCGCCGATCGCACGGCCTCGAGCCGGCG
ACGCATCTTTCAAATGTCTGCCTTATCAACTTTCGATGGTAGGTTATGCGCCTACCATGG
TTGCAACGGGGTAACGGGGATCGGGGGTTCGATTCCGGGAGAGGGAGCCTGAGAAACGGC
TACCACATCCAAGGGAAGCAGCAGGCACGCACTCGTCTGGAGCGGGGCTGGG
>HXXTI5Q01BYSXO rank=0140360 x=689.0 y=1386.0 length=474
AAAACAAAGCCAGTAGTCATAATGCTTGTCTCAAAGATTAAGCCATGCATGTCTAAGTAC
GAGCCGCTAGTCGGCGAAACCGCGAATGGCTCAATAAATCAGTTATGGTTCCTTAGATCG
TACCATCCTACTTGGATAACTGTGGTAATTCTAGAGCTAATACATGCACTCAAGCCCCGA
CTCTCGGTTTCGGCCGGGCAGGAGGGGTGCTTTTATTAGATCAAAACCATCGGGGGGCTC
GCTCCCCGTCCTTTTTGGTGACTCTGAATAACTTTTCGCCGATCGCACGGCCTCGAGCCG
GCGACGCATCTTTCAAATGTCTGCCTTATCAACTTTCGATGGTAGGTTATGCGCCTACCA
TGGTTGCAACGGGGTAACGGGGAATCGGGGGTTCGATTCCGGAGAGGGAGCCTGAGAAAC
GGCTACCACATCCAAGGAAGGCAGCAGGGCACGCACTCGTCTGAGCGGGGCT
>HXXTI5Q01BG6BG rank=0204236 x=488.5 y=2218.0 length=474
AAAACAAAGCCAGTAGTCATATGCTTGTCTCAAAGATTAAGCCATGCATGTCTAAGTACG
AGCCGCTAGTCGGCGAAACCGCGAATGGCTCAATAAATCAGTTATGGTTCCTTAGATCGT
ACCATCCTACTTGGATAACTGTGGTAATTCTAGAGCTAATACATGCACTCAAGCCCCGAC
TCTCGGTTTCGGTCGGGCAGGAGGGGTGCTTTTATTAGATCAAAACCAATCGGGGGGCTC
GCTCCCCGTCCTTTTTGGTGACTCTGAATAACTTTTCGCCGATCGCACGGCCTCGAGCCG
GCGACGCATCTTTCAAATGTCTGCCTTATCAACTTTCGATGGTAGGTTATGCGCCTACCA
TGGTTGCAACGGGTAACGGGGAATCGGGGGTTCGATTCCGGGAGAGGGGAGCCTGAGAAA
CGGCTACCACATCCAAGGGAAGGCAGCAGGGCACGCACTCGTCTGAGCGGGG
>HXXTI5Q01AX8RW rank=0129254 x=272.0 y=3674.5 length=474
AAAACAAAGCCAGTAGTCATATGCTTGTCTCAAAGATTAAGCCATGCATGTCTAAGTACA
CGCCTCAACACGGCGAGACTGCGAATGGCTCATTAAATCAGTTATGGTTCCTTAGATCGT
ACAATCCTACTTGGATAACTGTGGCAATTCTAGAGCTAATACATGCAACACAGCTCCGAC
CCGCGAGGGGAAGAGCGCTTTTGTTAGCCCAAAACCAATCCGGGTTCGCCCGTCAAACGG
CGGCCCGGCCCAACGTGGTGACTCCGAACAACTTTGTGCCGATCGCAGGCCCTAGCGGCG
GCGACGCATCTTTCAAGTGTCTGCCCTATCAACTTTCGATGGTACGTGCTATGCCTACCA
TGGTGATAACGGGTAACGGGGAATCAGGGTTCGGTTCCGGAGAGGGGAGCATGAGATACG
GGCTACCACATCCAAGGGAAGGCAGCAGGCACGCACTCGTCTGAGCGGGGCT
>HY4YN4W02EMU19 rank=0139582 x=1783.0 y=2095.5 length=473
AAAACAAAGCCAGTAGTCATATGCTTGTCTCAAAGATTAAGCCATGCATGTCTAAGTACA
AGCCTGAATAAGGTGAAACCGCGAATGGCTCATTAAATCACACCTAATGTACCGGATAGT
TCCAATTACTTGGATAACTGCGGTAATTCTGGAGCTAATACATGCTTAAAGGCCTCGACT
CAAGGAGGGGCGCATTTATTAGATCAAAACCAAACCGCTTGCGGTTTTATTGGTGAATCT
GAATAACTCTATGCTGATCGTATGGCTCAACGCCGACGACGTATCCTCCAAGGTGTGCCC
TATCAACTGTCGACTGTGGCATAGACGCCCACAGGTGGGGTTTTGACGGGGTAACGGGGG
AATTAGGGGGTTCGATTCCGGGAGAGGGGAGCCTGGAGAAACGGGCTACCACTTCTAAGG
GAAGGGCAGCAGGGCACGCACTCGTCTGAGCGGGGCTGGGCAAAGGGCGCA
>HY4YN4W02DTAL0 rank=0084413 x=1446.5 y=2918.5 length=473
AAAACAAAGCCAGTAGTCATATGCTTGTCTCAAAGATTAAGCCATGCATGTCTAAGTACA
AGCCTGAATAAGGTGAAACCGCGAATGGCTCATTAAATCACACCTAATGTACCGGATAGT
TCCAATTACTTGGATAACTGCGGTAATTCTGGAGCTAATACATGCTTAAAGGCCTCGACT
CAAGGAGGGGCGCATTTATTAGATCAAAACCAACCGCTTGCGGTTTTATGGTGAATCTGA
ATAACTCTATGCTGATCGTATGGCTCAACGCCGACGACGTATCCGTCCAAGGTGTGCCCT
ATCAACTGTCGACTGTGGCATAGACGCCCACAGTGGGGTTTTGACGGGGTAACGGGGGAA
TTAGGGGTTCGGATTCCGGGAGAGGGGAGGCCTGGAGAAACGGGCTACCACTTCTAAGGG
AAGGGCAGCAGGGCACGCACTGTCTGAGCGGGGGCTGGGGCAAAGGGCGCA
>HY4YN4W02EEMKQ rank=0033938 x=1689.5 y=2872.0 length=473
AAAACAAAGCCAGTAGTCATATGCTTGTCTCAAAGATTAAGCCATGCATGTCTAAGTACA
AGCCTAACTAAGGTGAAACCGCGAATGGCTCATTAAATCACACCTAATCTACTGGAATGT
TAGCAGTTACTTGGATAACTGAGGTAATTCTTGAGCTAATACATGCGAAAAATCTCGACT
CACGGAGAGATTGCTTTTATTAGATCAAAACCAAACAGACTCGTCTGTATATTTGGTGAC
TCGGAATAACTTTGGGCTGATCGCATTGCCTTGTGCAGCGACATTTCCTTCGAAGGTNTG
CCCTATCAACTGTCGACTGTGGTATAGACGACCACAGTGGGTTTTGACGGGGTAACGGGG
GGAATCAGGGGTTCGATTCCGGGAGAGGGGAGCCTTAAAACGGGCTACCACATCCAAGGG
AAGGGCAAGCAGGGCACGCACTCGTCTGAGCGGGGCTGGGCAAAGGGCGCA
>HY4YN4W02DZZLX rank=0073319 x=1522.0 y=3955.0 length=473
AAAACAAAGCCAGTAGTCATATGCTTGTCTCAAAGATTAAGCCATGCATGTCTAAGTACA
AGCCTAACTAAGGTGAAACCGCGAATGGCTCATTAAATCACACCTAATCTACTGGAATGT
TAGCAGTTACTTGGATAACTGAGGTAATTCTTGAGCTAATACATGCGAAAAATCTCGACT
CACGGAGAGATGCTTTTATTAGATCAAAACCAACAGACTCGTCTGTATATTTGGTGACTC
GGAATAACTTTGGGCTGATCGCATTGCCTTGTGCAGCGACATTTCCTTCGAAGGTNTGCC
CTATCAACTGTCGACTGTGGTATAGACGACCACAGTGGGTTTTGACGGGGTAACGGGGGG
AATCAGGGGTTCGATTCCGGGAGAGGGGAGCCTTAAAAACGGGCTACCACATCCAAGGGA
AGGGCAAGCAGGGCACGCACTCGTCTGAGCGGGGCTGGGCAAAGGGCGCAT
>HY4YN4W02EJCX3 rank=0224114 x=1743.0 y=2489.5 length=473
AAAACAAAGCCAGTAGTCATATGCTTGTCTCAAAGATTAAGCCATGCATGTCTAAGTACA
AGCCTAACTAAGGTGAAACCGCGAATGGCTCATTAAATCACACCTAATCTACTGGAATGT
TAGCAGTTACTTGGATAACTGAGGTAATTCTTGAGCTAATACATGCGAAAAATCTCGACT
CACGGAGAGATGCTTTTATTAGATCAAAACCAAACAGACTCGTCTGTATATTTGGTGACT
CGGAATAACTTTGGGCTGATCGCATTGCCTTGTGCAGCGACATTTCCTTCGAAGGTNTGC
CCTATCAACTGTCGACTGTGGTATAGACGACCACAGTGGGTTTGACGGGGGTAACGGGGG
GAATCGAGGGGGTTCGGAGTTCCGGGGAGAGGGGAGACCTTAAAAAACGGGCTAACCACA
TCCAAGGGAAGGGCAAGCAAGGGCAACGGCACTCGTCTGAGCGGGGCTGGG
>HY4YN4W02EWY1Q rank=0159294 x=1898.5 y=2780.0 length=473
AAAACAAAGCCAGTAGTCATATGCTTGTCTCAAAGATTAAGCCATGCATGTCTAAGTACA
AGCCTAACTAAGGTGAAACCGCGAATGGCTCATTAAATCACACCTAATCTACTGGAATGT
TAGCAGTTACTTGGATAACTGAGGTAATTCTTGAGCTAATACATGCGAAAAATCTCGACT
CACGGAGAGATGCTTTTATTAGATCAAAACCAAACAGACTCGTCTGTATATTTGGTGACT
CGGAATAACTTTGGGCTGATCGCATTGCCTTGTGCAGCGACATTTCCTTCGAAGGTNTGC
CCTATCAACTGTCGACTGTGGTATAGACGACACAGTGGGTTTGACGGGGTAACGGGGAAT
CGAGGGGTTCGATTCCGGGAGAGGGGANACCGTTAAAAACGGGCTAACCACATCCAAAGG
GAGGCAAGCAGGGCAACGCACTCGTCTGGAGGCGGGGCTGGGACAAAGGGC
>HY4YN4W02DIYT3 rank=0183740 x=1329.0 y=329.0 length=473
AAAACAAAGCCAGTAGTCATATGCTTGTCTCAAAGATTAAGCCATGCATGTCTAAGTACA
AGCCTAACTAAGGTGAAACCGCGAATGGCTCATTAAATCACACCTAATCTACTGGAATGT
TAGCAGTTACTTGGATAACTGAGGTAATTCTTGAGCTAATACATGCGAAAAATCTCGACT
CACGGAGAGATGCTTTTATTAGATCAAAACCAAACAGACTCGTCTGTATATTTGGTGACT
CGGAATAACTTTGGGCTGATCGCATTGCCTTGTGCAGCGACATTTCCTTCGAAGGTNTGC
CCTATCAACTGTCGACTGTGGTATAGACGACCACAGTGGGTTTTGACGGGGTAACGGGGG
GAATCGAGGGGGTTCGATTCCGGGGAGAGGGGGAGACCTTAAAAACGGGCTACCACATCC
AAGGGAGGGCAAGGCAGGGCAACGCACTCGTCTGGAGCGGGGCTGGGCAAA
>HY4YN4W02D17E3 rank=0050067 x=1548.0 y=893.0 length=473
AAAACAAAGCCAGTAGTCATATGCTTGTCTCAAAGATTAAGCCATGCATGTCTCAGTGTA
AGCTTCAACATGGCAAGACTGTGAATGGCTCATTAAAACAGTTGTAGCTTATTTGGCTGT
CTTTTACATGGATAACCGTGGTAATTCTAGAACTAATACATGTGCAACTACCCAACTTTT
CGGACGGGTTGTGTTTATTTGTAACAGAACCAATCCAGGTCAACCTGGTTTAGTGATGAT
TCACAATAACTGGATGAATTGCGTGGCACCAGCTGGTGATGAATCATTCAAGCTTCTGAC
CTATCAGCTTCCGACGGTAGGGGCATTGGGGCCTACCCTGGCCAATGACGGGGTAACGGA
GAATTAGGGGTTGATACCGGGAGAGGGGAGGCCTGAGAAACGGGCTACCACATCTAAAGG
GAAAGCAGCAGGGCAACGCACTCGTCGAGCGGGGCTGGGGCAAAGGGCGCA
>HY4YN4W02D0CPX rank=0048258 x=1527.0 y=467.0 length=473
AAAACAAAGCCAGTAGTCATATGCTTGTCTCAAAGATTAAGCCATGCATGTCTAAGTACA
AGCCTAACTAAGGTGAAACCGCGAATGGCTCATTAAATCACACCTAATCTACTGGAATGT
TAGCAGTTACTTGGATAACTGAGGTAATTCTTGAGCTAATACATGCGAAAAATCTCGACT
CACGGAGAGATGCTTTTATTAGATCAAAACCAAACAGACTCGTCTGTATATTTGGTGACT
CGGAATAGCTTTGGGCTGATCGCATTGCCTTGTGCAGGCGACATTTCCTTCGAAGTGTGC
CCTATCAACTGTCGACTGTGGTATAGGACGACCACAGTGGGTTTTGGACGGGGGTAACGG
GGGAATCAGGGGTTCGATTCCGGGAGAGGGGAGCCTTAAAAACGGGCTACCACATCCAAG
GGAAGGCAGCAGGGCACGGCACTCGTCTGAGCGGGGGCTGGGCAAAGGGCG
>HY4YN4W02DC56D rank=0144043 x=1263.0 y=243.5 length=473
AAAACAAAGCCAGTAGTCATATGCTTGTCTCAAAGATTAAGCCATGCATGTCTAAGTACA
AGCCTAACTAAGGTGAAACCGCGAATGGCTCATTAAATCACACCTAATCTACTGGAATGT
TAGCAGTTACTTGGATAACTGAGGTAATTCTTGAGCTAATACATGCGAAAAATCTCGACT
CACGGAGAGATGCTTTTATTAGATCAAAACCAAACAGACTCGTCTGTATATTTGGTGACT
CGGAATAACTTTGGGCTGATCGCATTGCCTTGTGCAGCGACATTTCCTTCGAAGGTNTGC
CCTATCAACTGTCGACTGTGGTATAGACGACCACAGTGGGTTTGACGGGGTAACGGGGGG
AATCGAGGGGTTCGATTCCGGGAGAGGGGAGACCTTAAAACGGGCTACCACATCCAAGGG
AGGCAAGCAGGGCACGCACTCGTCTGAGCGGGGCTGGGCAAAGGGCGCATA
>HY4YN4W02D8NK1 rank=0135516 x=1621.0 y=2771.0 length=473
AAAACAAAGCCAGTAGTCATATGCTTGTCTCAAAGATTAAGCCATGCATGTCTAAGTACA
AGCCTAACTAAGGTGAAACCGCGAATGGCTCATTAAATCACACCTAATCTACTGGAATGT
TAGCAGTTACTTGGATAACTGAGGTAATTCTTGAGCTAATACATGCGAAAAATCTCGACT
CACGGAGAGATGCTTTTATTAGATCAAAACCAAACAGACTCGTCTGTATATTTGGTGACT
CGGAATAACTTTGGGCTGATCGCATTGCCTTGTGCAGCGACATTTCCTTCGAGGTNTGCC
CTATCAACTGTCGACTGTGGTATAGACGACCACAGTGGGTTTTGACGGGGTTAACGGGGG
GAATCGAGGGGGTTCGATTCCGGGAGAGGGGAGCCTTAAAAACGGGCTACCACATCCAAG
GGAAGGCAAGCAGGGCACGGCACTCGTCTGAGCGGGGCTGGGCAAAGGGCG
>HY4YN4W02DT2RB rank=0082432 x=1455.5 y=2533.5 length=473
AAAACAAAGCCAGTAGTCATATGCTTGTCTCAAAGATTAAGCCATGCATGTCTAAGTACA
AGCCTAACTAAGGTGAAACCGCGAATGGCTCATTAAATCACACCTAATCTACTGGAATGT
TAGCAGTTACTTGGATAACTGAGGTAATTCTTGAGCTAATACATGCGAAAAATCTCGACT
CACGGAGAGATGCTTTTATTAGATCAAAACCAAACAGACTCGTCTGTATATTTGGTGACT
CGGAATAACTTTGGGCTGATCGCATTGCCTTGTGCAGCGACATTTCCTTCGAAGGTNTGC
CCTATCAACTGTCGACTGTGGTATAGACGACCACAGTGGGTTTGACGGGGTAACGGGGGA
ATCGAGGGGTTCGATTCCGGGAGAGGGGAGCCTTAAAAACGGGCTACCACATCCAAGGGA
AGGCAAGCAGGGCACGCACTCGTCTGAGCGGGGCTGGGCAAAGGGCGCATA
>HY4YN4W02ENRGL rank=0180141 x=1793.0 y=3123.0 length=473
AAAACAAAGCCAGTAGTCATATGCTTGTCTCAAAGATTAAGCCATGCATGTCTAAGTACA
AGCCTAACTAAGGTGAAACCGCGAATGGCTCATTAAATCACACCTAATCTACTGGAATGT
TAGCAGTTACTTGGATAACTGAGGTAATTCTTGAGCTAATACATGCGAAAAATCTCGACT
CACGGAGAGATGCTTTTATTAGATCAAAACCAAACAGACTCGTCTGTATATTTGGTGACT
CGGAATAACTTTGGGCTGATCGCATTGCCTTGTGCAGCGACATTTCCTTCGAAGGTNTGC
CCTATCAACTGTCGACTGTGGTATAGACGACCACAGTGGGTTTGACGGGGTAACGGGGGG
AATCGAGGGGTTCGGAGTTCCGGGAGAGGGGAGCCTTAAAAACGGGCTACCGACATCCAA
GGGAAGGGCAAGCAAGGGCAACGGCAACTCGTCTGAGCGGGGCTGGGCAAA
>HY4YN4W02C3L66 rank=0058172 x=1154.0 y=912.0 length=473
AAAACAAAGCCAGTAGTCATATGCTTGTCTCAAAGATTAAGCCATGCATGTCTAAGTACA
AGCCTAACTAAGGTGAAACCGCGAATGGCTCATTAAATCACACCTAATCTACTGGAATGT
TAGCAGTTACTTGGATAACTGAGGTAATTCTTGAGCTAATACATGCGAAAAATCTCGACT
CACGGAGAGATGCTTTTATTAGATCAAAACCAAACAGACTCGTCTGTATATTTGGTGACT
CGGAATAACTTTGGGCTGATCGCATTGCCTTGTGCAGCGACATTTCCTTCGAAGGTNTGC
CCTATCAACTGTCGACTGTGGTATAGACGACCACAGTGGGTTTGACGGGGTAACGGGGGA
ATCAGGGGTTCGATTCCGGGAGAGGGGAGCCTTAAAAACGGGCTACCACATCCAAGGGAA
GGGCAAGCAAGGGCGCACTCGTCTGAGCGGGGGCTGGGGCAAAGGCGCATA
>HY4YN4W02EB8OU rank=0122534 x=1662.0 y=2156.0 length=473
AAAACAAAGCCAGTAGTCATATGCTTGTCTCAAAGATTAAGCCATGCATGTCTAAGTACA
AGCCTAACTAAGGTGAAACCGCGAATGGCTCATTAAATCACACCTAATCTACTGGAATGT
TAGCAGTTACTTGGATAACTGAGGTAATTCTTGAGCTAATACATGCGAAAAATCTCGACT
CACGGAGAGATGCTTTTATTAGATCAAAACCAAACAGACTCGTCTGTATATTTGGTGACT
CGGAATAACTTTGGGCTGATCGCATTGCCTTGTGCAGCGACATTTCCTTCGAAGGTNTGC
CCTATCAACTGTCGACTGTGGTATAGGACGACCACAGTGGGTTTGACGGGGTAACGGGGG
GAATCAGGGGTTCGGATTCCGGGAGAGGGGAGACCTTAAAACGGGCTACCACATCCAAGG
GAAGGCAAGCAGGGCAACGCACTCGTCTGAGGCGGGGCTGGGCAAAGGGCG
>HY4YN4W02EUVRS rank=0131508 x=1874.0 y=3526.0 length=473
AAAACAAAGCCAGTAGTCATATGCTTGTCTCAAAGATTAAGCCATGCATGTCTAAGTACA
AGCCTAACTAAGGTGAAACCGCGAATGGCTCATTAAATCACACCTAATCTACTGGAATGT
TAGCAGTTACTTGGATAACTGAGGTAATTCTTGAGCTAATACATGCGAAAAATCTCGACT
CACGGAGAGATGCTTTTATTAGATCAAAACCAAACAGACTCGTCTGTATATTTGGTGACT
CGGAATAACTTTGGGCTGATCGCATTGCCTTGTGCAGCGACATTTCCTTCGAAGGTNTGC
CCTATCAACTGTCGACTGTGGTATAGACGACCACAGTGGGTTTGACGGGGTAACGGGGGG
AATCAGGGGTTCGGATTCCGGGAGAGGGGAGCCTTAAAACGGGCTACCACATCCAAGGGA
AGGCAAGCAAGGGCACGCACTCGTTCTGAGCGGGGCTGGGCAAAGGGCGCA
>HY4YN4W02C1GSX rank=0026669 x=1129.0 y=3007.5 length=473
AAAACAAAGCCAGTAGTCATATGCTTGTCTCAAAGATTAAGCCATGCATGTCTAAGTACA
AGCCTAACTAAGGTGAAACCGCGAATGGCTCATTAAATCACACCTAATCTACTGGAATGT
TAGCAGTTACTTGGATAACTGAGGTAATTCTTGAGCTAATACATGCGAAAAATCTCGACT
CACGGAGAGATGCTTTTATTAGATCAAAACCAAACAGACTCGTCTGTATATTTGGTGACT
CGGAATAACTTTGGGCTGATCGCATTGCCTTGTGCAGCGACATTTCCTTCGAAGGTNTGC
CCTATCAACTGTCGACTGTGGTATAGACGACCACAGTGGGTTTGACGGGGTAACGGGGGA
ATCAGGGGTTCGATTCCGGGAGAGGGGAGCCTTAAAAACGGGCTACCACATCCAAGGGAG
GGCAAGGCAGGGCAACGCAACTCGTCTGAGCGGGGCTGGGCAAAGGGCGCA
>HY4YN4W02EAGX2 rank=0201484 x=1642.5 y=1464.5 length=473
AAAACAAAGCCAGTAGTCATATGCTTGTCTCAAAGATTAAGCCATGCATGTCTAAGTACA
AGCCTAACTAAGGTGAAACCGCGAATGGCTCATTAAATCACACCTAATCTACTGGAATGT
TAGCAGTTACTTGGATAACTGAGGTAATTCTTGAGCTAATACATGCGAAAAATCTCGACT
CACGGAGAGATGCTTTTATTAGATCAAAACCAAACAGACTCGTCTGTATATTTGGTGACT
CGGAATAACTTTGGGCTGATCGCATTGCCTTGTGCAGCGACATTTCCTTCGAAGGTNTGC
CCTATCAACTGTCGACTGTGGTATAGACGACCACAGTGGGTTTTGACGGGGGTAACGGGG
GGAATCGAGGGGTTCGATTCCGGGGAGAGGGGAGACCGTTAAAAACGGGCTAACCACATC
CAAGGGAAGGCAAGCAAGGGCAACGGCAACTCGTCTGAGGCGGGGCTGGGC
>HY4YN4W02EA3ZC rank=0119634 x=1649.0 y=2646.0 length=473
AAAACAAAGCCAGTAGTCATATGCTTGTCTCAAAGATTAAGCCATGCATGTCTAAGTACA
AGCCTAACTAAGGTGAAACCGCGAATGGCTCATTAAATCACACCTAATCTACTGGAATGT
TAGCAGTTACTTGGATAACTGAGGTAATTCTTGAGCTAATACATGCGAAAAATCTCGACT
CACGGAGAGATGCTTTTATTAGATCAAAACCAACAGACTCGTCTGTATATTTGGTGACTC
GGAATAACTTTGGGCTGATCGCATTGCCTTGTGCAGCGACATTTCCTTCGAAGGTNTGCC
CTATCAACTGTCGACTGTGGTATAGACGACCACAGTGGGTTTTGACGGGGTTAACGGGGG
GAATCAGGGGGTTCGGATTCCGGGAGAGGGGAGCCTTAAAAACGGGCTACCACATCCAAG
GAGGGCAAGCAGGGCACGCACTCGTCTGAGGCGGGGCTGGGCAAAGGGCGC
>HY4YN4W02D157M rank=0125163 x=1547.5 y=3424.0 length=473
AAAACAAAGCCAGTAGTCATATGCTTGTCTCAAAGATTAAGCCATGCACGTCTAAGTACA
AGCCTCATTAAGGTGAAACCGCGAATGGCTCATTAAATCACACCTAATATACTGGATAGT
GTCAGTTACTTGGATAACTGCGGTAATTCTGGAGCTAATACATGCGTCAAAGCCCCGAAC
TTTTTGNGAGGGGCGCTTTTTATTAGATGAAAACCAAACGACTTCGGTCGTCCCTTTGGT
GATTCTGAATAACTTTCGGCTGATCGTACGGCCAAGCGCCGACGACGTATCTTTCTAAGG
TNTGCCCTATCAACTTTTCGACTGTGGCATAGACGCCCCANAGTGGTTTTGACGGGGGTA
ACGGGGGGGAATCGAGGGGTTCGATTCCGGGAGGAGGGGANCCTGGAGGAACGGGCTACC
ACTTCAAGGGAAGGCAGCAGGGCACGCAACTCGTCTGGAGGCGGGGCTGGG
>HY4YN4W02ENE14 rank=0136360 x=1789.0 y=3434.0 length=473
AAAACAAAGCCAGTAGTCATATGCTTGTCTCAAAGATTAAGCCATGCATGTCTAAGTACA
AGCCTCACTAAGGTGAAACCGCGAATGGCTCATTAAATCACACCTAATCTACTGGATAGT
AAAAAGTTACTTGGATAACTGCGGTAATTCTGGAGCTAATACATGCACAAAGCCGCGACT
CACGAAGCGGCGCTTTTATTAGATCAAAACCAACGGCTTCGGCTGTACTCATGGTGACTC
TGAATAACTTTGGGCTGATCGCATAGCCTTGAGCTGCGACATATCCTTCGAAGTGTGCCC
TATCAACTTTCGACTGTGGCATAGACGCCCACAGTGGGTTTTGGACGGGGGTAACGGGGG
AATCAGGGGTTCGATTCCGGGAGAGGGGAGGCCTTAAAAACGGGCTAACCACATCTAAGG
GAAGGGCAGCAGGGCACGGCACTCGTCTGGAGCGGGGGCTGGGCAAAGGCG
>HY4YN4W02ELKQS rank=0120606 x=1768.0 y=3506.0 length=473
AAAACAAAGCCAGTAGTCATATGCTTGTCTCAAAGATTAAGCCATGCATGTCTAAGTACA
AGCCTCACTAAGGTGAAACCGCGAATGGCTCATTAAATCACACCTAATCTACTGGATAGT
AAAAAGTTACTTGGATAACTGCGGTAATTCTGGAGCTAATACATGCACAAAGCCGCGACT
CACGAAGCGGCGCTTTTATTAGATCAAAACCAACGGCTTCGGCTGTACTCATGGTGACTC
TGAATAACTTTGGGCTGATCGCATAGCCTTGAGCTGCGACATATCCTTCGAAGTGTGCCC
TATCAACTTTCGACTGTGGCATAGACGCCCACAGTGGGTTTTGACGGGGGTAACGGGGGA
ATCTGGGGTTCGGATTCCGGGAGAGGGGAGGCCTTAAAAACGGGCTACCACATCTAAGGG
AAGGCAAGCAGGGCACGGCACTCGTCTGAGCGGGGGCTGGGCAAAGGCGCA
>HY4YN4W02D5VTK rank=0175333 x=1590.5 y=454.0 length=473
AAAACAAAGCCAGTAGTCATATGCTTGTCTCAAAGATTAAGCCATGCATGTCTAAGTACA
AGCCTCACTAAGGTGAAACCGCGAATGGCTCATTAAATCACACCTAATCTACTGGATAGT
AAAAAGTTACTTGGATAACTGCGGTAATTCTGGAGCTAATACATGCACAAAGCCGCGACT
CACGAAGCGGCGCTTTTATAGATCAAAACCAACGGCTTCGGCTGTACTCATGGTGACTCT
GAATAACTTTGGGCTGATCGCATAGCCTTGAGCTGCGACATATCCTTCGAAGTGTGCCCT
ATCAACTTTCGACTGTGGCATAGGACGCCCACAGTGGGTTTTGGGACGGGGGTAACGGGG
GGAATCAGGGGTTCGGATTCCGGGAGGAGGGGAGCCTTAAAAACGGGCTACCACATCTAA
GGGAAGGGCAGCAGGGGCACGGGCACTCGTCTGGAGCGGGGGCTGGGCAAA
>HY4YN4W02EEQIH rank=0205855 x=1690.0 y=3879.0 length=473
AAAACAAAGCCAGTAGTCATATGCTTGTCTCAAAGATTAAGCCATGCATGTCTAAGTACA
AGCCTCACTAAGGTGAAACCGCGAATGGCTCATTAAATCACACCTAATCTACTGGATAGT
AAAAAGTTACTTGGATAACTGCGGTAATTCTGGAGCTAATACATGCACAAAGCCGCGACT
CACGAAGCGGCGCTTTTATTAGATCAAAACCAACGGCTTCGGCTGTACTCATGGTGACTC
TGAATAACTTTGGGCTGATCGCATAGCCTTGAGCTGCGACATATCCTTCGAAGTGTGCCC
TATCAACTTTCGACTGTGGCATAGACGCCCACAGTGGGTTTTGACGGGGGTAACGGGGGA
ATCAGGGGTTCGATTCCGGGAGAGGGGAGGCCTTAAAAACGGGCTACCACATCTAAGGGA
AGGGCAGCAGGGCACGGCACTCGTCTGAGCGGGGGCTGGGCAAAGGGCGCA
>HY4YN4W02EHV4J rank=0156169 x=1726.0 y=3665.5 length=473
AAAACAAAGCCAGTAGTCATATGCTTGTCTCAAAGATTAAGCCATGCATGTCTAAGTACA
AGCCTCACTAAGGTGAAACCGCGAATGGCTCATTAAATCACACCTAATCTACTGGATAGT
AAAAAGTTACTTGGATAACTGCGGTAATTCTGGAGCTAATACATGCACAAAGCCGCGACT
CACGAAGCGGCGCTTTTATTAGATCAAAACCAACGGCTTCGGCTGTACTCATGGTGACTC
TGAATAACTTTGGGCTGATCGCATAGCCTTGAGCGTGCGACAGTATCCTTCGAAGTGTGC
CCTATCAACTTTCGACTGTGGCATAGGACGCCCACAGTGGGTTTTGGACGGGGGTAACGG
GGGAATCAGGGGTTCGATTCCGGGAGAGGGGAGCCTTAAAAACGGGCTACCACATCTAAG
GGAAGGCAGCAGGGCAACGCACTCGTCTGAGCGGGGGCTGGGCAAAGGCGC
>HY4YN4W02EU9ET rank=0104447 x=1879.0 y=723.5 length=473
AAAACAAAGCCAGTAGTCATATGCTTGTCTCAAAGATTAAGCCATGCATGTCTAAGTACA
AGCCTCACTAAGGTGAAACCGCGAATGGCTCATTAAATCACACCTAATCTACTGGATAGT
AAAAAGTTACTTGGATAACTGCGGTAATTCTGGAGCTAATACATGCACAAAGCCGCGACT
CACGAAGCGGCGCTTTTATTAGATCAAAACCAACGGCTTCGGCTGTACTCATGGTGACTC
TGAATAACTTTGGGCTGATCGCATAGCCTTGAGCGTGCGACAGTATCCTTCGAAGTGTGC
CCTATCAACTTTCGACTGTGGCATAGACGCCCACAGTGGGTTTTGGACGGGGGTAACGGG
GGAATCGAGGGGTTCGATTCCGGGAGAGGGGAGCCTTAAAAACGGGCTACCACATCTAAG
GGAAGGCAGCAGGGCACGCACTCGTCTGAGCGGGGCTGGGCAAAGGGCGCA
>HY4YN4W02C1RQR rank=0091230 x=1133.0 y=801.0 length=473
AAAACAAAGCCAGTAGTCATATGCTTGTCTCAAAGATTAAGCCATGCATGTCTAAGTACA
AGCCTCACTAAGGTGAAACCGCGAATGGCTCATTAAATCACACCTAATCTACTGGATAGT
AAAAAGTTACTTGGATAACTGCGGTAATTCTGGAGCTAATACATGCACAAAGCCGCGACT
CACGAAGCGGCGCTTTTATAGATCAAAACCAACGGCTTCGGCTGTACTCATGGTGACTCT
GAATACTTTGGGCTGATCGCATAGCCTTGAGCTGCGACATATCCTTCGAAGTGTGCCCTA
TCAACTTTCGACTGTGGCATAGGACGCCCACAGTGGGTTTTGGACGGGGGTAACGGGGGA
ATCAGGGGTTCGATTCCGGGAGAGGGGAGGCCTTAAAAACGGGCTACCACATCTAAGGGA
AGGGCAAGCAGGGCAACGGCACTCGTCTGAGCGGGGGCTGGGCAAAGGGCG
>HY4YN4W02DOD1E rank=0155363 x=1390.0 y=3456.0 length=473
AAAACAAAGCCAGTAGTCATATGCTTGTCTCAAAGATTAAGCCATGCATGTCTAAGTACA
AGCCTCACTAAGGTGAAACCGCGAATGGCTCATTAAATCACACCTAATCTACTGGATAGT
AAAAAGTTACTTGGATAACTGCGGTAATTCTGGAGCTAATACATGCACAAAGCCGCGACT
CACGAAGCGGCGCTTTTATTAGATCAAAACCAACGGCTTCGGCTGTACTCATGGTGACTC
TGAATAACTTTGGGCTGATCGCATAGCCTTGAGCTGCGACATATCCTTCGAAGTGTGCCC
TATCAACTTTCGACTGTGGCATAGACGGCCCCACAGTGGGTTTTGGACGGGGGTAACGGG
GGAATCAGGGGTTCGATTCCGGGAGGAGGGGAGCCTTAAAAACGGGCTACCACATCTAAG
GGAAGCAGCAGGGCAACGGCACTCGTCTGAGCGGGGGCTGGGCAAAGGGCG
>HY4YN4W02C4VQ6 rank=0065895 x=1168.0 y=2608.0 length=473
AAAACAAAGCCAGTAGTCATATGCTTGTCTCAAAGATTAAGCCATGCATGTCTAAGTACA
AGCCTCACTAAGGTGAAACCGCGAATGGCTCATTAAATCACACCTAATCTACTGGATAGT
AAAAAGTTACTTGGATAACTGCGGTAATTCTGGAGCTAATACATGCACAAAGCCGCGACT
CACGAAGCGGCGCTTTTATTAGATCAAAACCAACGGCTTCGGCTGTACTCATGGTGACTC
TGAATAACTTTGGGCTGATCGCATAGCCTTGAGCTGCGACATATCCTTCGAAGTGTGCCC
TATCAACTTTCGACTGTGGCATAGACGCCCACAGTGGGTTTTGACGGGGTAACGGGGGAA
TCAGGGGTTCGATTCCGGGAGAGGGGAGCCTTAAAAACGGGCTACCACATCTAAGGGAAG
GGCAAGCAGGGCAACGGCACTCGTCTGAGCGGGGGCTGGGCAAAGGCGCAA
>HY4YN4W02D97NX rank=0131504 x=1639.5 y=1723.5 length=473
AAAACAAAGCCAGTAGTCATATGCTTGTCTCAAAGATTAAGCCATGCATGTCTAAGTACA
AGCCTCACTAAGGTGAAACCGCGAATGGCTCATTAAATCACACCTAATCTACTGGATAGT
AAAAAGTTACTTGGATAACTGCGGTAATTCTGGAGCTAATACATGCACAAAGCCGCGACT
CACGAAGCGGCGCTTTTATAGATCAAAACCAACGGCTTCGGCTGTACTCATGGTGACTCT
GAATAACTTTGGGCTGATCGCATAGCCTTGAGCTGCGACATATCCTTCGAAGTGTGCCCT
ATCAACTTTCGACTGTGGCATAGACGCCCACAGTGGGTTTTGGACGGGGTAACGGGGGAA
TCAGGGGTTCGATTCCGGGAGAGGGGAGCCTTAAAAACGGGCTACCACATCTAAGGGAAG
GCAAGCAGGGCACGCACTCGTCTGGAGCGGGGGCTGGGCAAAGGGCGCATA
>HY4YN4W02DBKXE rank=0173223 x=1244.5 y=3872.0 length=473
AAAACAAAGCCAGTAGTCATATGCTTGTCTCAAAGATTAAGCCATGCATGTCTAAGTACA
AGCCTCACTAAGGTGAAACCGCGAATGGCTCATTAAATCACACCTAATCTACTGGATAGT
AAAAAGTTACTTGGATAACTGCGGTAATTCTGGAGCTAATACATGCACAAAGCCGCGACT
CACGAAGCGGCGCTTTTATTAGATCAAAACCAACGGCTTCGGCTGTACTCATGGTGACTC
TGAATAACTTTGGGCTGATCGCATAGCCTTGAGCTGCGACATATCCTTCGAAGTGTGCCC
TATCAACTTTCGACTGTGGCATAGACGCCCACNGTGGGTTTTGGACGGGGGTAACGGGGG
AATCAGGGGTTCGATTCCGGGAGAGGGGAGCCTTAAAAACGGGCTACCACATCTAAGGGA
AGGGCAGCAGGGCAACGCACTCGTCTGAGCGGGGGCTGGGCAAAGGGCGCA
>HY4YN4W02EPLON rank=0133804 x=1814.0 y=2933.0 length=473
AAAACAAAGCCAGTAGTCATATGCTTGTCTCAAAGATTAAGCCATGCATGTCTAAGTACA
AGCCTCACTAAGGTGAAACCGCGAATGGCTCATTAAATCACACCTAATCTACTGGATAGT
AAAAAGTTACTTGGATAACTGCGGTAATTCTGGAGCTAATACATGCACAAAGCCGCGACT
CACGAAGCGGCGCTTTTATAGATCAAAACCAACGGCTTCGGCTGTACTCATGGTGACTCT
GAATAACTTTGGGCTGATCGCATAGCCTTGAGCTGCGACATATCCTTCGAAGTGTGCCCT
ATCAACTTTCGACTGTGGCATAGACGCCCANAGTGGGTTTTGACGGGGGGTAACGGGGGA
ATCAGGGGGTTCGATTCCGGGAGAGGGGAGGCCTTAAAAACGGGCTACCACATCTAAGGG
AAGGCAAGCAGGGCACGGCACTCGTCTGAGCGGGGGCTGGGCAAAGGGCGC
>HY4YN4W02DE1OS rank=0071794 x=1284.0 y=1722.0 length=473
AAAACAAAGCCAGTAGTCATATGCTTGTCTCAAAGATTAAGCCATGCATGTCTAAGTACA
AGCCTCACTAAGGTGAAACCGCGAATGGCTCATTAAATCACACCTAATCTACTGGATAGT
AAAAAGTTACTTGGATAACTGCGGTAATTCTGGAGCTAATACATGCACAAAGCCGCGACT
CACGAAGCGGCGCTTTTATTAGATCAAAACCAAACGGCTTCGGCTGTACTCATGGTGACT
CTGAATAACTTTGGGCTGATCGCATAGCCTTGAGCTGCGACATATCCTTCGAAGTGTGCC
CTATCAACTTTCGACTGTGGCATAGACGCCCACAGTGGGTTTTGGACGGGGGTAACGGGG
GAATCGAGGGGTTCGGATTCCGGGAGAGGGGAGGCCTTAAAAACGGGCTAACCACATCTA
AGGGAAGGCAAGCAGGGCAACGGCACTCGTCTGAGCGGGGGCTGGGCCAAA
>HY4YN4W02DCEUF rank=0036206 x=1254.0 y=1685.0 length=473
AAAACAAAGCCAGTAGTCATATGCTTGTCTCAAAGATTAAGCCATGCATGTCTAAGTACA
AGCCTCACTAAGGTGAAACCGCGAATGGCTCATTAAATCACACCTAACCTACTGGATAGT
AAAAAGTTACTTGGATAACTGCGGTAATTCTGGAGCTAATACATGCACAAAGCCGCGACT
CACGAAGCGGCGCTTTTATAGATCAAAACCAACGGCTTCGGCTGTACTCATGGTGACTCT
GAATAACTTTGGGCTGATCGCATAGCCTTGAGCTGGCACATATCCTTCGAAGGTNTGCCC
TATCAACTTTCGACTGTGGCATAGACGCCCACAGTGGGTTTTGACGGGGTAACGGGGGGA
ATCGAGGGGTTCGATTCCGGGAGAGGGGAGCCTTAAAAACGGGCTACCACATCTAAGGGA
AGGGCAAGCAGGGCACGCACTGTCTGAGCGGGGCTGGGCAAAGGGCGCATA
>HY4YN4W02CYHD2 rank=0157956 x=1095.0 y=3064.0 length=473
AAAACAAAGCCAGTAGTCATATGCTTGTCTCAAAGATTAAGCCATGCATGTCTAAGTACA
AGCCTCACTAAGGTGAAACCGCGAATGGCTCATTAAATCACACCTAATCTACTGGATAGT
AAAAAGTTACTTGGATAACTGCGGTAATTCTGGAGCTAATACATGCACAAAGCCGCGACT
CACGAAGCGGCGCTTTTATAGATCAAAACCAACGGCTTCGGCTGTACTCATGGTNACTCT
GAATAACTTTGGGCTGATCGCATAGCCTTGAGCTGCGACATATCCTTCGAAGTGTGCCCT
ATCAACTTTCGACTGTGGCATAGACGCCCACAGTGGGTTTTGGACGGGGGTAACGGGGGA
ATCGAGGGGTTCGATTCCGGGAGAGGGGGAGCCTTAAAAACGGGCTAACCACATCTAAGG
GAAGGCAGCAGGGCAACGCACTCGTCTGGAGCGGGGGCTGGGCAAAGGGCG
>HY4YN4W02DWXYQ rank=0067531 x=1488.5 y=1120.0 length=473
AAAACAAAGCCAGTAGTCATATGCTTGTCTCAAAGATTAAGCCATGCATGTCTAAGTACA
AGCCTCACTAAGGTGAAACCGCGAATGGCTCATTAAATCACACCTAATCTACTGGATAGT
AAAAAGTTACTTGGATAACTGCGGTAATTCTGGAGCTAATACATGCACAAAGCCGCGACT
CACGAAGCGGCGCTTTTATTAGATCAAAACCAACGGCTTCGGCTGTACTCATGGTGACTC
TGAATAACTTTGGGCTGATCGCATAGCCTTGAGCTGCGACATATCCTTCGAAGTGTGCCC
TATCAACTTTCGACTGTGGCATAGACGCCCACAGNGGGTTTTGGACGGGGTAACGGGGGA
ATCAGGGGTTCGGATTCCGGGAGAGGGGAGCCTTAAAAACGGGCTACCACATCTAAGGGA
AGGGCAGCAGGGCACGGCACTCGTCGAGCGGGGCTGGGCAAAGGGCGCATA
>HY4YN4W02D2XU8 rank=0112299 x=1556.5 y=2402.0 length=473
AAAACAAAGCCAGTAGTCATATGCTTGTCTCAAAGATTAAGCCATGCATGTCTAAGTACA
AGCCTCACTAAGGTGAAACCGCGAATGGCTCATTAAATCACACCTAATCTACTGGATAGT
AAAAAGTTACTTGGATAACTGCGGTAATTCTGGAGCTAATACATGCACAAAGCCGCGACT
CACGAAGCGGCGCTTTTATTAGATCAAAACCAACGGCTTCGGCTGTACTCATGGTGACTC
TGAATAACTTTGGGCTGATCGCATAGCCTTGAGCTGCGACATATCCTTCGAAGTGTGCCC
TATCAACTTTCGACTGTGGCATAGACGCCCACAGTGGGTTTTGACGGGGGTAACGGGGGA
ATCAGGGGTTCGGATTCCGGGAGAGGGGAGCCTTAAAAACGGGCTACCACATCTAAGGGA
AGGGCAGCAGGGCAACGGCACTCGTCTGAGCGGGGGCTGGGCAAAGGGCGC
>HY4YN4W02DP87P rank=0138987 x=1412.0 y=403.0 length=473
AAAACAAAGTCAGTAGTCATATGCTTGTCTCAAAGATTAAGCCATGCATGTCTAAGTACA
AGCCTCACTAAGGTGAAACCGCGAATGGCTCATTAAATCACACCTAATCTACTGGATAGT
AAAAAGTTACTTGGATAACTGCGGTAATTCTGGAGCTAATACATGCACAAAGCCGCGACT
CACGAAGCGGCGCTTTTATTAGATCAAAACCAACGGCTTCGGCTGTACTCATGGTGACTC
TGAATAACTTTGGGCTGATCGCATAGCCTTGAGCTGCGACATATCCTTCGAAGTGTGCCC
TATCAACTTTCGACTGTGGCATAGACGCCCACAGTGGGTTTTGGACGGGGTAACGGGGGA
ATCAGGGGTTCGGATTCCGGGAGAGGGGAGCCTTAAAAACGGGCTACCACATCTAAGAAA
GGGAAAGCAGGGCACGCACTCGTCTGAGCGGGGCTGGGCAAAGGGCGCATA
>HY4YN4W02EPYXF rank=0136317 x=1818.5 y=3713.0 length=473
AAAACAAAGCCAGTAGTCATATGCTTGTCTCAAAGATTAAGCCATGCATGTCTAAGTACA
AGCCTCACTAAGGTGAAACCGCGAATGGCTCATTAAATCACACCTAATCTACTGGATAGT
AAAAAGTTACTTGGATAACTGCGGTAATTCTGGAGCTAATACATGCACAAAGCCGCGACT
CACGAAGCGGCGCTTTTATTAGATCAAAACCAACGGCTTCGGCTGTACTCATGGTGACTC
TGAATAACTTTGGGCTGATCGCATAGCCTTGAGCTGCGACATATCCTTCGAAGTGTGCCC
TATCAACTTTCGACTGTGGCATAGACGCCCACAGNGGGTTTTGACGGGGGTAACGGGGGA
ATCAGGGGTTCGGATTCCGGGAGAGGGGAGCCTTAAAAACGGGCTACCACATCTAAGGGA
AGGGCAGCAGGGCAACGGCACTCGTCTGAGCGGGGCTGGGCAAAGGGCGCA
>HY4YN4W02EM3WS rank=0055935 x=1786.5 y=1274.0 length=473
AAAACAAAGCCAGTAGTCATATGCTTGTCTCAAAGATTAAGCCATGCATGTCTAAGTACA
AGCCTCACTAAGGTGAAACCGCGAATGGCTCATTAAATCACACCTAATCTACTGGATAGT
AAAAAGTTACTTGGATAACTGCGGTAATTCTGGAGCTAATACATGCACAAAGCCGCGACT
CACGAAGCGGCGCTTTTATTAGATCAAAACCAACGGCTTCGGCTGTACTCATGGTGACTC
TGAATAACTTTGGGCTGATCGCATAGCCTTGAGCTGCGACATATCCTTCGAAGTGTGCCC
TATCAACTTTCGACTGTGGCATAGACGCCCACAGNGGGTTTTGACGGGGTAACGGGGGAA
TCAGGGGTTCGGATTCCGGGAGAGGGGAGGCCTTAAAAACGGGCTACCACATCTAAGGGA
AGGCAGCAGGGCACGCACTCGTCTGAGCGGGGGCTGGGCAAAGGGCGCATA
>HY4YN4W02EHE42 rank=0176092 x=1721.5 y=2132.0 length=473
AAAACAAAGCCAGTAGTCATATGCTTGTCTCAAAGATTAAGCCATGCATGTCTAAGTACA
AGCCTCACTAAGGTGAAACCGCGAATGGCTCATTAAATCACACCTAATCTACTGGATAGT
AAAAAGTTACTTGGATAACTGCGGTAATTCTGGAGCTAATACATGCACAAAGCCGCGACT
CACGAAGCGGCGCTTTTATTAGATCAAAACCAACGGCTTCGGCTGTACTCATGGTGACTC
TGAATAACTTTGGGCTGATCGCATAGCCTTGAGCTGCGACATATCCTTCGAAGTGTGCCC
TATCAACTTTCGACTGTGGCATAGACGCCCACAGTGGGTTTTGGACGGGGGTAACGGGGG
AATCAGGGGTTCGGATTCCGGGAGAGGGGAGCCTTAAAAACGGGCTACCACATCTAAGGG
AAGGCAGCAGGGCAACGGCACTCGTCTGAGCGGGGGCTGGGCAAAGGGCGC
>HY4YN4W02EX2JX rank=0200611 x=1911.0 y=731.0 length=473
AAAACAAAGCCAGTAGTCATATGCTTGTCTCAAAGATTAAGCCATGCATGTCTAAGTACA
CGCCTTTACACGGCAAAACTGCGAATGGCTCATTAAATCAGTTATGGTTCCTTAGATCGT
ACAATCCTACTTGGATAACTGTGGCAATTCTAGAGCTAATACATGCAACACAGCTCCGAC
CTTGCGGGAAGAGCGCTTTTGTTAGCCCAAAACCATCCGGTCCTCGTGGCCGGTCCTATA
TGGTGACTCTGAACAACTTTGTGCCGATCGTATGCCCTAGCGCGACGACGTATCTTTCAA
ATGTCTGCCCTATCAACTGTCGATGGTACGTGCTATGCCTACCATGGGTNATAACGGGGT
AACGGGGGAATCAGGGGGTTCGATTCCGGGAGAGGGGAGCATGAGATACGGGCTAACCAC
ATCCAAAGGGAAAAGGGCAGCAGGGGCAACGCAACTCGTCTGAGCGGGGCT
>HY4YN4W02ET53G rank=0068999 x=1866.0 y=3018.0 length=473
AAAACAAAGCCAGTAGTCATATGCTTGTCTCAAAGATTAAGCCATGCATGTCTAAGTACA
AGCCTAACTAAGGTGAAACCGCGAATGGCTCATTAAATCACACCTAATCTACTGGAATGT
TAGCAGTTACTTGGATAACTGAGGTAATTCTTGAGCTAATACATGCGAAAAATCTCGACT
CACGGAGAGATGCTTTTATTAGATCAAAACCAAACAGACTCGTCTGTATATTTGGTGACT
CGGAATAACTTTGGGCTGATCGCATTGCCTTGTGCAGCGACATTTCCTTCGAAGGTNTGC
CCTATCAACTGTCGACTGTGGTATAGACGACCACAGTGGGTTTTGACGGGGTAACGGGGG
GAATCAGGGGTTCGGATTCCGGGAGAGGGGAGCCTTAAAAACGGGCTACCACATCCAAGG
GAAGGGCAAGCAAGGGCAACGCGCTCGTCTGAGCGGGGCTGGGCAAAGGCG
>HY4YN4W02D8RBJ rank=0127009 x=1622.0 y=3517.0 length=473
AAAACAAAGCCAGTAGTCATATGCTTGTCTCAAAGATTAAGCCATGCACGTCTAAGTACA
AGCCTCATTAAGGTGAAACCGCGAATGGCTCATTAAATCACACCTAATATACTGGATAGT
GTCAGTTACTTGGATAACTGCGGTAATTCTGGAGCTAATACATGCGTCAAAGCCCCGAAC
TTTTTGTGAGGGGCGCTTTTATTAGATGAAAACCAACGACTTCGGTCGTCCCTTTGGTGA
TTCTGAATAACTTTCGGCTGATCGTACGGCCAAGCGCCGACGACGTATCTTTCTAAGGTN
TGCCCTATCAACTTTCGACTGTGGCATAGACGCCCACAGTGGTTTGACGGGGTAACGGGG
GGGAATCAGGGGTTCGATTCCGGGAGAGGGGAGCCTGGAGAAACGGGCTACCACTTCAAG
GGAAGGCAGCAGGGCACGGCAACTCGTCTGAGCGGGGCTGGGCAAGGGCGC
>HXZRAMG01B0EAE rank=0093353 x=707.0 y=1988.0 length=473
AAAACAAAGCCAGTAGTCATATGCTTGTCTCAAAGATTAAGCCATGCATGTCTAAGTACG
AGCCGCTAGTCGGCGAAACCGCGAATGGCTCAATAAATCAGTTATGGTTCCTTAGATCGT
ACCATCCTACTTGGATAACTGTGGTAATTCTAGAGCTAATACATGCACTCAAGCCCCGAC
TCTCGGTTTCGGCCGGGCAGGAGGGGTGCTTTATTAGATCAAAACCAATCGGGGGGCTCG
CTCCCCGTCCTTTTGGTGACTCTGAATAACTTTTCGCCGATCGCACGGCCTCGAGCCGGC
GACGCATCTTTCAAATGTCTGCCTTATCAACTTTCGATGGTAGGTTATGCGCCTACCATG
GTTGCAACGGGTACGGGAATCGGGGTTCGATTCCGGAGAGGGAGCCTGAGAAACGGCTAC
CACATCCAAGGAAGGCAGCAGGCACGCACTCGTCTGAGCGGGCTGGCAAGG
>HXZRAMG01BG8NW rank=0212700 x=489.0 y=1162.0 length=473
AAAACAAAGCCAGTAGTCATATGCTTGTCTCAAAGATTAAGCCATGCATGTCTAAGTACA
CGCCTCAACACGGCGAGACTGCGAATGGCTCATTAAATCAGTTATGGTTCCTTAGATCGT
ACAATCCTACTTGGATAACTGTGGCAATTCTAGAGCTAATACATGCAACACAGCTCCGAC
CCGCGAGGGGAAGAGCGCTTTTGTTAGCCCAAAACCAATCCGGGTCTGCCCCGTCAAAAC
GGCGGCCCGGCCCAACGTGGTGACTCCGAACAACTTTGTGCCGATCGCATGCCCTAGCGG
CGGCGACGCATCTTTCAAGTGTCTGCCCCTATCAACTTTCGATGGTACGTGCTATGCCTA
CCATGGTGATAACGGGTAACGGGGAATCAGGGTTCGGTTCCGGAGAGGGAGCATGAGATA
CGGCTACCACATCCAAGGAAGGCAGCAGGCACGCACTCGTCTGAGCGGGCT
>HXXTI5Q01A4WYO rank=0133156 x=348.0 y=3662.0 length=473
AAAACAAAGCCAGTAGTCATATGCTTGTCTCAAAGATTAAGCCATGCATGTCTAAGTACA
CGCCTTTACACGGCAAAACTGCGAATGGCTCATTAAATCAGTTATGGTTCCTTAGATCGT
ACAATCCTACTTGGATAACTGTGGCAATTCTAGAGCTAATACATGCAACACAGCTCCGAC
CTTGCGGGAAGAGCGCTTTTGTTAGCCCAAAAACCAATCCGGTCCTCGTGGCCGGTCCTG
AATGGTGACTCTGAACAACTTTGTGCCGATCGTATGCCCTAGCGGCGACGACGTATCTTT
CAAATGTCTGCCCTATCAACTGTCGATGGTACGTGCTATGCCTACCATGGTGATAACGGG
TAACGGGGAATCAGGGGTTCGATTCCGGAGAGGGAGCATGAGATACGGGCTACCACATCC
AAGGAAGGCAGCAGGGCACGCACTCGTCTGAGCGGGGCTGGGCAAGGGCGC
>HXXTI5Q01BY0JD rank=0230549 x=691.5 y=3047.5 length=473
AAAACAAAGCCAGTAGTCATATGCTTGTCTCAAAGATTAAGCCATGCATGTCTAAGTACG
AGCCGCTAGTCGGCGAAACCGCGAATGGCTCAATAAATCAGTTATGGTTCCTTAGATCGT
ACCATCCTACTTGGATAACTGTGGTAATTCTAGAGCTAATACATGCACTCAAGCCCCGAC
TCTCGGTTTCGGCCGGGCAGGAGGGGTGCTTTTATTAGATCAAAACCATCGGGGGGCTCG
CTCCCCGTCCTTTTTGGTGACTCTGAATAACTTTTCGCCGATCGCACGGCCTCGAGCCGG
CGACGCATCTTTCAAATGTCTGCCTTATCAACTTTCGATGGTAGGTTATGCGCCTACCAT
GGTTGCAACGGGTAACGGGGAATCGGGGGTTCGATTCCGGAGAGGGAGCCTGAGAAACGG
CTACCACATCCAAGGGAAGCAGCAGGCACGCACTCGTCTGAGCGGGGCTGG
>HXXTI5Q01A5R1M rank=0168557 x=358.5 y=2984.0 length=473
AAAACAAAGCCAGTAGTCATATGCTTGTCTCAAAGATTAAGCCATGCATGTCTAAGTACG
AGCCGCTAGTCGGCGAAACCGCGAATGGCTCAATAAATCAGTTATGGTCCCTTAGATCGT
ACCATCCTACTTGGATAACTGTGGTAATTCTAGAGCTAATACATGCACTCACGCCCCGAC
TCTCGGTTTCGGCCGGGCAGGAGGGGTGCTTTTATTAGATCAAAACCAATCGGGGGGCTC
GCTCCCCGTCCTTTTTGGTGACTCTGAATAACTTTTCGCCGATCGCACGGCCTCGAGCCG
GCGACGCATCTTTCAAATGTCTGCCTTATCAACTTTCGATGGTAGGTTATGCGCCTACCA
TGGTTGCAACGGGGTAACGGGGAATCGGGGGTTCGATTCCGGAGAGGGAGCCTGAGAAAC
GGCTACCACATCCAAGGGAAGGCAGCAGACACGCACTCGTCTGAGCGGGGC
>HY4YN4W02DEPSW rank=0075586 x=1280.5 y=2702.0 length=472
AAAACAAAGCCAGTAGTCATATGCTTGTCTCAAAGATTAAGCCATGCATGTCTAAGTACA
AGCCTAACTAAGGTGAAACCGCGAATGGCTCATTAAATCACACCTAATCTACTGGAATGT
TAGCAGTTACTTGGATAACTGAGGTAATTCTTGAGCTAATACATGCGAAAAATCTCGACT
CACGGAGAGATGCTTTTATTAGATCAAAACCAAACAGACTCGTCTGTATATTTGGTGACT
CGGAATAACTTTGGGCTGATCGCATTGCCTTGTGCAGCGACATTTCCTTCGAAGGTNTGC
CCTATCAACTGTCGACTGTGGTATAGACGACCACAGTGGGTTTGACGGGGGTAACGGGGG
GAATCAGGGGTTCGGATTCCGGGAGAGGGGAGCCTTAAAACGGGCTACACATCCAAGGAG
GGCAAGCAGGGCAACGCACNCGTCTGAGCGGGGCTGGGCAAAGGGCGCAA
>HY4YN4W02DF5RT rank=0052616 x=1297.5 y=423.0 length=472
AAAACAAAGCCAGTAGTCATATGCTTGTCTCAAAGATTAAGCCATGCATGTCTAAGTACA
AGCCTAACTAAGGTGAAACCGCGAATGGCTCATTAAATCACACCTAATCTACTGGAATGT
TAGCAGTTACTTGGATAACTGAGGTAATTCTTGAGCTAATACATGCGAAAAATCTCGACT
CACGGAGAGATGCTTTTATTAGATCAAAACCAAACAGACTCGTCTGTATATTTGGTGACT
CGGAATAACTTTGGGCTGATCGCATTGCCTTGTGCAGCGACATTTCCTTCGAAGGTNTGC
CCTATCAACTGTCGACTGTGGTATAGACGACCACAGTGGGTTTTGACGGGGTAACGGGGG
GAATCAGGGGTTCGGATTCCGGGAGAGGGGAGCCTTAAAACGGGCTACCACATCCAAGGG
AAGGGCAAGCAGGGCACACACTCGTCTGAGCGGGGCTGGGCAAAGGCGCA
>HY4YN4W02C4HKM rank=0119844 x=1164.5 y=612.0 length=472
AAAACAAAGCCAGTAGTCATATGCTTGTCTCAAAGATTAAGCCATGCATGTCTAAGTACA
AGCCTAACTAAGGTGAAACCGCGAATGGCTCATTAAATCACACCTAATCTACTGGAATGT
TAGCAGTTACTTGGATAACTGAGGTAATTCTCGAGCTAATACATGCGAAAAATCTCGACT
CACGGAGAGATGCTTTTATTAGATCAAAACCAAACAGACTCGTCTGTATATTTGGTGACT
CGGAATAACTTTGGGCTGATCGCATTGCCTTGTGCAGCGACATTTCCTCGAAGTNTGCCC
TATCAACTGTCGACTGTGGTATAGACGACCACAGTGGGTTTTGACGGGGGTAACGGGGGG
AATCGAGGGGTTCGATTCCGGGGAGAGGGGAGACCTTAAAAACGGGCTACCACATCCAAG
GGAGGGCAAGCAGGGCACGCACTCGTCTGAGCGGGGCTGGGCAAAGGGCG
>HY4YN4W02DCBUX rank=0023395 x=1253.0 y=1911.0 length=472
AAAACAAAGCCAGTAGTCATATGCTTGTCTCAAAGATTAAGCCATGCATGTCTCAGTGTA
AGCTTCAACATGGCAAGACTGTGAATGGCTCATTAAAACAGTTGTAGCTTATTTGGCTGT
CTTTTACATGGATAACCGTGGTAATTCTAGAACTAATACATGTGCAACTACCCAACTTTT
CGGACGGGTTGTGTTTATTTGTAACAGAACCAATCCAGGTCAACCTGGTTTAGTGATGAT
TCACAATAACTGGATGAATTGCGTGGCACCAGCTGGTGATGAATCATTCAAGCTTCTGAC
CTATCAGCTTCCGACGGTAGGGTATTGGGCCTACCCTGGGCAATGACGGGGTAACGGGAG
AATTAGGGGGTTGATACCGGGGAGAGGGGGAGCCTGGAGAAACGGGGCTACCCACATCTA
AGGGAAAGGGCAAGGCAAGGGGCAACGGCACTCGTCGAGCGGGGGCTGGG
>HY4YN4W02DH6B4 rank=0133571 x=1320.5 y=258.0 length=472
AAAACAAAGCCAGTAGTCATATGCTTGTCTCAAAGATTAAGCCATGCATGTCTCAGTGTA
AGCTTCAACATGGCAAGACTGTGAATGGCTCATTAAAACAGTTGTAGCTTATTTGGCTGT
CTTTTACATGGATAACCGTGGTAATTCTAGAACTAATACATGTGCAACTACCCAACTTTT
CGGACGGGTTGTGTTTATTTGTAACAGAACCAATCCAGGTCAACCTGGTTTAGTGATGAT
TCACAATAACTGGATGAATTGCGTGGCACCAGCTGGTGATGAATCATTCAAGCTTCTGAC
CTATCAGCTTCCGACGGTAGGGGTATTGGGCCTACCCTGGGCAATGACGGGGTAACGGGA
GAATTAGGGGTTTGGATACCGGGGAGAGGGGAGCCTGGAGAAACGGGCTACCACATCTAA
GGGAAAGGGCAAGCAAGGGGCAACGGCACTCGTCTGAGCGGGGGCTGGGG
>HY4YN4W02D6AXY rank=0017672 x=1594.0 y=3668.0 length=472
AAAACAAAGCCAGTAGTCATATGCTTGTCTCAAAGATTAAGCCATGCATGTCTCAGTGTA
AGCTTCAACATGGCAAGACTGTGAATGGCTCATTAAAACAGTTGTAGCTTATTTGGCTGT
CTTTTACATGGATAACCGTGGTAATTCTAGAACTAATACATGTGCAACTACCCAACTTTT
CGGACGGGTTGTGTTTATTTGTAACAGAACCAATCCAGGTCAACCTGGTTTAGTGATGAT
TCACAATAACTGGATGAATTGCGTGGCACCAGCTGGTGATGAATCATTCAAGCTTCTGAC
CTATCAGCTTCCGACGGTAGGGTATTGGGCCTACCCTGGGCAATGACGGGGGTAACGGGA
GAATTAGGGGGTTGATACCGGGGAGAGGGGGAGCCTGGAGAAACGGGCTACCACATCTAA
GGGAAAGGGCAAGCAAGGGCAACGCACTCGTCGAGCGGGGGCTGGGCAAA
>HY4YN4W02DMNZ7 rank=0042542 x=1371.5 y=885.0 length=472
AAAACAAAGGCCAGTAGTCATATGCTTGTCTCAAAGATTAAGCCATGCATGTCTAAGTAC
AAGCCTAACTAAGGTGAAACCGCGAATGGCTCATTAAATCGCACCTAATCTACTGGAATG
TTAGCAGTTACTTGGATAACTGAGGTAATTCTTGAGCTAATACATGCGAAAAATCTCGAC
TCACGGAGAGATGCTTTTATTAGATCAAAACCAAACAGACTCGTCTGTATATTTGGTGAC
TCGGAATAACTTTGGGCTGATCGCATTGCCTTGTGCAGCGACATTTCCTTCGAAGGTNTG
CCCTATCAACTGTCGACTGTGGTATAGACGACCACAGTGGGTTTGACGGGGTAACGGGGG
GAATCGAGGGGTTCGGATTCCGGGAGAGGGGAGCCTTAAAAACGGGCTACCACATCCAAG
GGAGGGCAAGCAGGGCACGCACTCGTCTGAGCGGGGCTGGGCAAAGGGCG
>HY4YN4W02ED0EN rank=0070799 x=1682.5 y=2813.0 length=472
AAAACAAAGCCAGTAGTCATATGCTTGTCTCAAAGATTAAGCCATGCATGTCTAAGTACA
AGCCTAACTAAGGTGAAACCGCGAATGGCTCATTAAATCACACCTAATCTACTGGAATGT
TAGCAGTTACTTGGATAACTGAGGTAATTCTTGAGCTAATACATGCGAAAAATCTCGACT
CACGGAGAGATGCTTTTATTAGATCAAAACCAAACAGACTCGTCTGTATATTTGGTGACT
CGGAATAACTTTGGGCTGATCGCATTGCCTTGTGCAGCGACATTTCCTTCGAAGGTNTGC
CCTATCAACTGTCGACTGTGGTATAGACGACCACAGTGGGTTTGACGGGGTAACGGGGGA
ATCAGGGGTTCGATTCCGGGAGAGGGGAGCCTTAAAAACGGGCTACCACATCCAAGGGAA
GGCAAGCAAGGGCACGAAACTCGTCTGAGCGGGGGCTGGGGCAAAGGGCG
>HY4YN4W02D6DZL rank=0064022 x=1595.0 y=3519.0 length=472
AAAACAAAGCCAGTAGTCATATGCTTGTCTCAAAGATTAAGCCATGCATGTCTAAGTACA
AGCCTAACTAAGGTGAAACCGCGAATGGCTCATTAAATCACACCTAATCTACTGGAATGT
TAGCAGTTACTTGGATAACTGAGGTAATTCTTGAGCTAATACATGCGAAAAATCTCGACT
CACGGAGAGATGCTTTTATTAGATCAAAACCAAACAGACTCGTCTGTATATTTGGTGACT
CGGAATAACTTTGGGCTGATCGCATTGCCTTGTGCAGCGACATTTCCTTCGAAGGTNTGC
CCTATCAACTGTCGACTGTGGTATAGACGACCACAGTGGGTTTGACGGGGTAACGGGGGA
ATCAGGGGTTCGATTCCGGGAGAGGGGANCCTTAAAAAACGGGCTAACCACATCCAAGGG
AAGGGCAAGCAAGGGCAACGCACTCGTCTGAGCGGGGCTGGGCAAAGGGC
>HY4YN4W02D6RK8 rank=0104713 x=1600.0 y=666.0 length=472
AAAACAAAGCCAGTAGTCATATGCTTGTCTCAAAGATTAAGCCATGCATGTCTAAGTACA
AGCCTAACTAAGGTGAAACCGCGAATGGCTCATTAAATCACACCTAATCTACTGGAATGT
TAGCAGTTACTTGGATAACTGAGGTAATTCTTGAGCTAATACATGCGAAAAATCTCGACT
CACGGAGAGATGCTTTTATTAGATCAAAACCAAACAGACTCGTCTGTATATTTGGTGACT
CGGAATAACTTTGGGCTGATCGCATTGCCTTGTGCAGCGACATTTCCTTCGAAGGTNTGC
CCTATCAACTGTCGACTGTGGTATAGACGACACAGTGGGTTTGACGGGGTAACGGGGGAA
TCGAGGGGTTCGATTCCGGGAGAGGGGAGCCTTAAAAACGGGCTACCACATCCAAGGGAA
GGGCAAGCAGGGCACGCACTCGTCTGAGCGGGGCTGGGCAAAGGGCGCAA
>HY4YN4W02DCX5A rank=0074576 x=1260.0 y=2124.0 length=472
AAAACAAAGCCAGTAGTCATATGCTTGTCTCAAAGATTAAGCCATGCATGTCTAAGTACA
AGCCTAACTAAGGTGAAACCGCGAATGGCTCATTAAATCACACCTAATCTACTGGAATGT
TAGCAGTTACTTGGATAACTGAGGTAATTCTTGAGCTAATACATGCGAAAAATCTCGACT
CACGGAGAGATGCTTTTATTAGATCAAAACCAAACAGACTCGTCTGTATATTTGGTGACT
CGGAATAACTTTGGGCTGATCGCATTGCCTTGTGCAGCGACATTTCCTTCGAAGGTNTGC
CCTATCAACTGTCGACTGTGGTATAGACGACCACAGTGGGTTTGACGGGGTAACGGGGGA
ATCGAGGGGTTCGGATTCCGGGAGAGGGGAGCCTTAAAAACGGGCTACCACATCCAAGGG
AAGGCAAGCAAGGGCAACGCACTCGTCTGAGCGGGGCTGGGCAAAGGGCG
>HY4YN4W02DM7XZ rank=0053937 x=1377.0 y=2149.5 length=472
AAAACAAAGCCAGTAGTCATATGCTTGTCTCAAAGATTAAGCCATGCATGTCTAAGTACA
AGCCTAACTAAGGTGAAACCGCGAATGGCTCATTAAATCACACCTAATCTACTGGAATGT
TAGCAGTTACTTGGATAACTGAGGTAATTCTTGAGCTAATACATGCGAAAAATCTCGACT
CACGGAGAGATGCTTTTATTAGATCAAAACCAAACAGACTCGTCTGTATATTTGGTGACT
CGGAATAACTTTGGGCTGATCGCATTGCCTTGTGCAGCGACATTTCCTTCGAAGGTNTGC
CCTATCAACTGTCGACTGTGGTATAGACGACCACAGTGGGTTTTGACGGGGTAACGGGGG
AATCGAGGGGTTCGATTCCGGGAGAGGGGAGCCTTAAAAACGGGCTACCACATCCAAGGA
AGGGCAAGCAGGGCACGCACTCGTCTGAGCGGGGCTGGGCAAAGGGCGCA
>HY4YN4W02D13BR rank=0170328 x=1546.0 y=3781.5 length=472
AAAACAAAGCCAGTAGTCATATGCTTGTCTCAAAGATTAAGCCATGCATGTCTAAGTACA
AGCCTAACTAAGGTGAAACCGCGAATGGCTCATTAAATCACACCTAATCTACTGGAATGT
TAGCAGTTACTTGGATAACTGAGGTAATTCTTGAGCTAATACATGCGAAAAATCTCGACT
CACGGAGAGATGCTTTTATTAGATCAAAACCAAACAGACTCGTCTGTATATTTGGTGACT
CGGAATAACTTTGGGCTGATCGCATTGCCTTGTGCAGCGACATTTCCTTCGAAGGTNTGC
CCTATCAACTGTCGACTGTGGTATAGACGACCACAGTGGGTTTGACGGGGTAACGGGGGA
ATCAGGGGTTCGATTCCGGGAGAGGGGAGCCTTAAAAACGGGCTACCACATCCAAGGGAA
GGGCAAGCAGGGCACGCACTCGTCTGGAGCGGGGCTGGGCAAAGGGCGCA
>HY4YN4W02CZ6L8 rank=0018934 x=1115.5 y=494.0 length=472
AAAACAAAGCCAGTAGTCATATGCTTGTCTCAAAGATTAAGCCATGCATGTCTAAGTACA
AGCCTAACTAAGGTGAAACCGCGAATGGCTCATTAAATCACACCTAATCTACTGGAATGT
TAGCAGTTACTTGGATAACTGAGGTAATTCTTGAGCTAATACATGCGAAAAATCTCGACT
CACGGAGAGATGCTTTTATTAGATCAAAACCAAACAGACTCGTCTGTATATTTGGTGACT
CGGAATAACTTTGGGCTGATCGCATTGCCTTGTGCAGCGACATTTCCTTCGAAGGTNTGC
CCTATCAACTGTCGACTGTGGTATAGACGACCACAGTGGGTTTTGACGGGGTAACGGGGG
AATCAGGGGTTCGGATTCCGGGAGAGGGGAGCCTTAAAAACGGGCTACCACATCCAAGGG
AAGGGCAAGCAGGGCACGGCACTCGTCTGAGCGGGGCTGGGCAAAGGGCG
>HY4YN4W02EHYOE rank=0071570 x=1727.5 y=2876.0 length=472
AAAACAAAGCCAGTAGTCATATGCTTGTCTCAAAGATTAAGCCATGCATGTCTAAGTACA
AGCCTAACTAAGGTGAAACCGCGAATGGCTCATTAAATCACACCTAATCTACTGGAATGT
TAGCAGTTACTTGGATAACTGAGGTAATTCTTGAGCTAATACATGCGAAAAATCTCGACT
CACGGAGAGATGCTTTTATTAGATCAAAACCGAACAGACTCGTCTGTATATTTGGTGACT
CGGAATAACTTTGGGCTGATCGCATTGCCTTGTGCAGCGACATTTCCTTCGAAGGTNTGC
CCTATCAACTGTCGACTGTGGTATAGACGACCACAGTGGGTTTGACGGGGTAACGGGGGG
AATCAGGGGGTTCGATTCCGGGAGAGGGGAGCCTTAAAAACGGGCTACCACATCCAAGGG
AGGGCAAGCAGGGCACGCACTCGTCTGAGCGGGGCTGGGCAAAGGGCGCA
>HY4YN4W02D50KY rank=0202149 x=1591.0 y=2528.5 length=472
AAAACAAAGCCAGTAGTCATATGCTTGTCTCAAAGATTAAGCCATGCATGTCTAAGTACA
AGCCTAACTAAGGTGAAACCGCGAATGGCTCATTAAATCACACCTAATCTACTGGAATGT
TAGCAGTTACTTGGATAACTGAGGTAATTCTTGAGCTAATACATGCGAAAAATCTCGACT
CACGGAGAGATGCTTTTATTAGATCAAAACCAACAGACTCGTCTGTATATTTGGTGACTC
GGAATAACTTTGGGCTGATCGCATTGCCTTGTGCAGCGACATTTCCTTCGAAGGTNTGCC
CTATCAACTGTCGACTGTGGTATAGACGACCACAGTGGGTTTTGACGGGGGTAACGGGGG
AATCGAGGGGGTTCGGATTCCGGGGAGAGGGGAGACCTTAAAAAACGGGCCTAACCACAT
CCCAAGGGAAGGCAAGCAAGGGCAACGGCACTCGTCTGAGCGGGGCTGGG
>HY4YN4W02DWWQ7 rank=0113645 x=1487.0 y=3649.5 length=472
AAAACAAAGCCAGTAGTCATATGCTTGTCTCAAAGATTAAGCCATGCATGTCTAAGTACA
AGCCTCACTAAGGTGAAACCGCGAATGGCTCATTAAATCACACCTAATCTACTGGATAGT
AAAAAGTTACTTGGATAACTGCGGTAATTCTGGAGCTAATACATGCACAAAGCCGCGACT
CACGAAGCGGCGCTTTTATTAGATCAAAACCAAACGGCTTCGGCTGTACTCATGGTGACT
CTGAATAACTTTGGGCTGATCGCATAGCCTTGAGCTGCGACATATCCTTCGAAGTGTGCC
CTATCAACTTTCGACTGTGGCATAGACGCCCACAGTGGGTTTTGGACGGGGGTAACGGGG
GAATCAGGGGTTCGATTCCGGGAGAGGGGAGCCTTAAAAACGGGCTACACATCTAAGGGA
AGGCAAGCAGGGCACGCACTCGTCTGGAGCGGGGGCTGGGCAAAGGCGCA
>HY4YN4W02DEY7C rank=0060939 x=1283.5 y=2598.0 length=472
AAAACAAAGCCAGTAGTCATATGCTTGTCTCAAAGATTAAGCCATGCATGTCTAAGTACA
AGCCTCACTAAGGTGAAACCGCGAATGGCTCATTAAATCACACCTAATCTACTGGATAGT
AAAAAGTTACTTGGATAACTGCGGTAATTCTGGAGCTAATACATGCACAAAGCCGCGACT
CACGAAGCGGCGCTTTTATTAGATCAAAACCAACGGCTTCGGCTGTACTCATGGTGACTC
TGAATAACTTTGGGCTGATCGCATAGCCTTGAGCTGCGACATATCCTTCGAAGTGTGCCC
TATCAACTTTCGACTGTGGCATAGACGCCCACAGTGGGTTTTGGACGGGGTAACGGGGGA
ATCAGGGGTTCGATTCCGGGAGAGGGGAGCCTTAAAAACGGGCTACCACATCTAAGGGAA
GGGCAGCAGGGCAACGCACTCGCCTGAGCGGGGGCTGGGCAAAGGGCGCA
>HY4YN4W02EGA0A rank=0170555 x=1708.5 y=3368.0 length=472
AAAACAAAGCCAGTAGTCATATGCTTGTCTCAAAGATTAAGCCATGCATGTCTAAGTACA
AGCCTCACTAAGGTGAAACCGCGAATGGCTCATTAAATCACACCTAATCTACTGGATAGT
AAAAAGTTACTTGGATAACTGCGGTAATTCTGGAGCTAATACATGCACAAAGCCGCGACT
CACGAAGCGGCGCTTTTATTAGATCAAAACCAACGGCTTCGGCTGTACTCATGGTGACTC
TGAATAACTTTGGGCTGATCGCATAGCCTTGAGCTGCGACATATCCTTCGAAGTGTGCCC
TATCAACTTTCGACTGTGGCATAGACGCCCACNGTGGGTTTTGACGGGGGTAACGGGGGA
ATCAGGGGTTCGATTCCGGGAGAGGGGAGCCTTAAAAACGGGCTACCACATCTAAGGGAA
GGGCAGCAGGGCAACGCACTCGTCTGGAGCGGGGGCTGGGCAAAGGGCGC
>HY4YN4W02DXAIH rank=0112241 x=1492.0 y=999.0 length=472
AAAACAAAGCCAGTAGTCATATGCTTGTCTCAAAGATTAAGCCATGCATGTCTAAGTACA
AGCCTCACTAAGGTGAAACCGCGAATGGCTCATTAAATCACACCTAATCTACTGGATAGT
AAAAAGTTACTTGGATAACTGCGGTAATTCTGGAGCTAATACATGCACAAAGCCGCGACT
CACGAAGCGGCGCTTTTATTAGATCAAAACCAACGGCTTCGGCTGTACTCATGGTGACTC
TGAATAACTTTGGGCTGATCGCATAGCCTTGAGCTGCGACATATCCTTCGAAGTGTGCCC
TATCAACTTTCGACTGTGGCATAGACGCCCACAGTGGGTTTTGGACGGGGGTAACGGGGG
AATCAGGGGTTCGATTCCGGGAGAGGGGAGCCTTAAAAACGGGCTACCACATCTAAGGGA
AGGGCAAGCAGGGCACGGCACTCGTCTGAGCGGGGCTGGGCAAAGGGCGC
>HY4YN4W02C32DU rank=0059060 x=1159.5 y=1408.0 length=472
AAAACAAAGCCAGTAGTCATATGCTTGTCTCAAAGATTAAGCCATGCATGTCTAAGTACA
AGCCTCACTAAGGTGAAACCGCGAATGGCTCATTAAATCACACCTAATCTACTGGATAGT
AAAAAGTTACTTGGATAACTGCGGTAATTCTGGAGCTAATACATGCACAAAGCCGCGACT
CACGAAGCGGCGCTTTTATAGATCAAAACCAACGGCTTCGGCTGTACTCATGGTGACTCT
GAATAACTTTGGGCTGATCGCATAGCCTTGAGCTGCGACATATCCTTCGAAGTGTGCCCT
ATCAACTTTCGACTGTGGCATAGACGCCCACAGTGGGTTTTGGACGGGGGTAACGGGGGA
ATCAGGGGTTCGATTCCGGGAGAGGGGAGCCTTAAAAACGGGCTAACCACATCTAAGGGA
AGGGCAGCAGGGCACGCACTCGTCTGAGCGGGGGCTGGGCAAAGGGCGCA
>HY4YN4W02D5RZD rank=0174064 x=1588.5 y=3671.0 length=472
AAAACAAAGCCAGTAGTCATATGCTTGTCTCAAAGATTAAGCCATGCATGTCTAAGTACA
AGCCTCACTAAGGTGAAACCGCGAATGGCTCATTAAATCACACCTAATCTACTGGATAGT
AAAAAGTTACTTGGATAACTGCGGTAATTCTGGAGCTAATACATGCACAAAGCCGCGACT
CACGAAGCGGCGCTTTTATTAGATCAAAACCAACGGCTTCGGCTGTACTCATGGTGACTC
TGAATAACTTTGGGCTGATCGCATAGCCTTGAGCTGCGACATATCCTTCGAAGTGTGCCC
TATCAACTTTCGACTGTGGCATAGACGCCCACAGTGGGTTTTGGACGGGGGTAACGGGGG
AATCAGGGGTTCGATTCCGGGAGAGGGGAGCCTTAAAAACGGGCTACCACATCTAAGGGA
AGGCAAGCAGGGCACGACACTCGTCTGAGCGGGGGCTGGGCAAAGGGCGC
>HY4YN4W02C3XUD rank=0096686 x=1157.5 y=3715.0 length=472
AAAACAAAGCCAGTAGTCATATGCTTGTCTCAAAGATTAAGCCATGCATGTCTAAGTACA
AGCCTCACTAAGGTGAAACCGCGAATGGCTCATTAAATCACACCTAATCTACTGGATAGT
AAAAAGTTACTTGGATAACTGCGGTAATTCTGGAGCTAATACATGCACAAAGCCGCGACT
CACGAAGCGGCGCTTTTATTAGATCAAAACCAACGGCTTCGGCTGTACTCATGGTGACTC
TGAATAACTTTGGGCTGATCGCATAGCCTTGAGCTGCGACATATCCTTCGAAGTGTGCCC
TATCAACTTTCGACTGTGGCATAGACGCCCACAGTGGGTTTTGGACGGGGTAACGGGGGA
ATCAGGGGTTCGATTCCGGGAGAGGGGAGCCTTAAAAACGGGCTACCACATCTAAGGGAA
GGCAGCAGGGCACGCACTCGTCTGAGCGGGGGCTGGGCAAAGGGCGCATA
>HY4YN4W02EDANE rank=0069809 x=1674.5 y=2200.0 length=472
AAAACAAAGCCAGTAGTCATATGCTTGTCTCAAAGATTAAGCCATGCATGTCTAAGTACA
AGCCTCACTAAGGTGAAACCGCGAATGGCTCATTAAATCACACCTAATCTACTGGATAGT
AAAAAGTTACTTGGATAACTGCGGTAATTCTGGAGCTAATACATGCACAAAGCCGCGACT
CACGAAGCGGCGCTTTTATTAGATCAAAACCAACGGCTTCGGCTGTACTCATGGTGACTC
TGAATAACTTTGGGCTGATCGCATAGCCTTGAGCTGCGACATATCCTTCGAAGTGTGCCC
TATCAACTTTCGACTGTGGCATAGACGCCCACAGTGGGTTTTGGACGGGGGTAACGGGGG
AATCAGGGGTTCGATTCCGGGAGAGGGGAGCCTTAAAAACGGGCTACCACATCTAAGGGA
GGCAGCAGGGCAACGGCACTCGTCTGAGCGGGGGCTGGGCAAAGGGCGCA
>HY4YN4W02D4KXQ rank=0013061 x=1575.0 y=1132.0 length=472
AAAACAAAGCCAGTAGTCATATGCTTGTCTCAAAGATTAAGCCATGCATGTCTAAGTACA
AGCCTCACTAAGGTGAAACCGCGAATGGCTCATTAAATCACACCTAATCTACTGGATAGT
AAAAAGTTACTTGGATAACTGCGGTAATTCTGGAGCTAATACATGCACAAAGCCGCGACT
CACGAAGCGGCGCTTTTATTAGATCAAAACCAACGGCTTCGGCTGTACTCATGGTGACTC
TGAATAACTTTGGGCTGATCGCATAGCCTTGAGCTGCGACATATCCTTCGAAGTGTGCCC
TATCAACTTTCGACTGTGGCATAGACGCCCACAGTGGGTTTTGACGGGGTAACGGGGGAA
TCAGGGGTTCGGATTCCGGGAGAGGGGAGGCCTTAAAAACGGGCTACCACATCTAAGGGA
AGGCAGCAGGGCAACGGCACTCGTCTGAGCGGGGGCTGGGCAAAGGGCGC
>HY4YN4W02C534R rank=0047813 x=1182.0 y=2777.0 length=472
AAAACAAAGCCAGTAGTCATATGCTTGTCTCAAAGATTAAGCCATGCATGTCTAAGTACA
AGCCTCACTAAGGTGAAACCGCGAATGGCTCATTAAATCACACCTAATCTACTGGATAGT
AAAAAGTTACTTGGATAACTGCGGTAATTCTGGAGCTAATACATGCACAAAGCCGCGACT
CACGAAGCGGCGCTTTTATTAGATCAAAACCAACGGCTTCGGCTGTACTCATGGTGACTC
TGAATAACTTTGGGCTGATCGCATAGCCTTGAGCTGCGACATATCCTTCGAAGTGTGCCC
TATCAACTTTCGACTGTGGCATAGACGCCCACAGTGGGTTTTGGACGGGGGTAACGGGGG
AATCAGGGGTTCGGATTCCGGGAGAGGGGAGCCTTAAAAACGGGCTACCACATCTAAGGG
AAGGCAGCAGGGCACGGCACTCGTCTGAGCGGGGCTGGGCAAAGGGCGCA
>HY4YN4W02EMKXJ rank=0223635 x=1780.5 y=1253.0 length=472
AAAACAAAGCCAGTAGTCATATGCTTGTCTCAAAGATTAAGCCATGCATGTCTAAGTACA
AGCCTCACTAAGGTGAAACCGCGAATGGCTCATTAAATCACACCTAATCTACTGGATAGT
AAAAAGTTACTTGGATAACTGCGGTAATTCTGGAGCTAATACATGCACAAAGCCGCGACT
CACGAAGCGGCGCTTTTATTAGATCAAAACCAACGGCTTCGGCTGTACTCATGGTGACTC
TGAATAACTTTGGGCTGATCGCATAGCCTTGAGCTGCGACATATCCTTCGAAGTGTGCCC
TATCAACTTTCGACTGTGGCATAGGACGCCCACAGTGGGTTTTGGACGGGGTAACGGGGG
AATCAGGGGTTCGGATTCCGGGAGAGGGGAGCCTTAAAAACGGGCTACCACATCTAAGGG
AAGGCAGCAGGGCACACACTCGTCTGAGCGGGGGCTGGGCAAAGGGCGCA
>HY4YN4W02DTV2N rank=0041306 x=1453.0 y=2061.0 length=472
AAAACAAAGCCAGTAGTCATATGCTTGTCTCAAAGATTAAGCCATGCATGTCTAAGTACG
AGCCGCTAGTCGGCGAAACCGCGAATGGCTCAATAAATCAGTTATGGTTCCTTAGATCGT
ACCATCCTACTTGGATAACTGTGGTAATTCTAGAGCTAATACATGCACTCAAGCCCCGAC
TCTCGGTTTCGGCCGGGCAGGAGGGGTGCTTTTATTAGATCAAAACCAATCGGGGGCTCG
CTCCCCGTCCTTTTTGGTGACTCTGAATAACTTTTCGCCGATCGCACGGCCTCGAGCCGC
GACGCATCTTTCAAATGTCTGCCTTATCAACTTTCGATGGTAGGTTATGCGCCTACCATG
GGTTGCAACGGGGGTAACGGGGGAATCGGGGGGTTCGATTCCGGGAGAGGGGAGGCCTGA
GGAAACGGGCTACCACATCCAAAGGGAAAGGCAGCAAGGGCACGCACTCG
>HY4YN4W02EHM9O rank=0162697 x=1724.5 y=378.0 length=472
AAAACAAAGCCAGTAGTCATATGCTTGTCTCAAAGATTAAGCCATGCACGTCTAAGTACA
AGCCTCATTAAGGTGAAACCGCGAATGGCTCATTAAATCACACCTAATATACTGGATAGT
GTCAGTTACTTGGATAACTGCGGTAATTCTGGAGCTAATACATGCGTCAAAGCCCCGAAC
TTTTTGTGAGGGGCGCTTTTATTAGATGAAAACCAACGACTTCGGTCGTCCCTTTGGTGA
TTCTGAATAACTTTCGGCTGATCGTACGGCCAAGCGCCGACGACGTATCTTTCTAAGGTN
TGCCCTATCAACTTTTCGACTGTGGCATAGACGCCCCACAGTGGTTTTGACGGGGGTAAC
GGGGGGGAATCAGGGGTTCGATTCCGGGAGAGGGGANCCTGGAGGAAACGGGCTACCACT
TCAAGGGAAGGCAGCAGGGCCACGCAACTCGTCTGGAGCGGGGGCTGGGC
>HXZRAMG01BCB6Q rank=0194047 x=433.5 y=1824.0 length=472
AAAACAAAGCCAGTAGTCATATGCTTGTCTCAAAGATTAAGCCATGCATGTCTAAGTACA
CGCCTTTACACGGCAAAACTGCGAATGGCTCATTAAATCAGTTATGGTTCCTTAGATCGT
ACAATCCTACTTGGATAACTGTGGCAATTCTAGAGCTAATACATGCAACACAGCTCCGAC
CTTACGGGAAGAGCGCTTTTGTTAGCCCCAAAACCAATCCGGTCCTCGTGGCCGGTCATT
GAATGGTGACTCTGAACAACTTTGTGTCCGATCGTATGCCCTAGCGGCGACGACGTATCT
TTCAAATGTCTGCCCTATCAACTGTCGATGGTACGTGCTATGCCTACCATGGTGATAACG
GGTAACGGGGAATCAGGGTTCGATTCCGGAGAGGGAGCATGAGATACGGCTACCACATCC
AAGGAAGGCAGCAGGCACGCACTCGTCTGAGCGGGCTGGCAAGGCGCATA
>HXZRAMG01AOQES rank=0061411 x=164.0 y=2338.5 length=472
AAAACAAAGCCAGTAGTCATATGCTTGTCTCAAAGATTAAGCCATGCATGTCTAAGTACG
AGCCGCTAGTCGGCGAAACCGCGAATGGCTCAATAAATCAGTTATGGTTCCTTAGATCGT
ACCATCCTACTTGGATAACTGTGGTAATTCTAGAGCTAATACATGCACTCAAGCCCCGAC
TCTCGGTTTCGGCCGGGCAGGAGGGGTGCTTTATTAGATCAAAACCAATCGGGGGGCTCG
CTCCCCGTCCTTTTGGTGACTCTGAATAACTTTTCGCCGATCGCACGGCCTCGAGCCGGC
GACGCATCTTTCAAATGTCTGCCTTATCAACTTTCGATGGTAGGTTATGCGCCTACCATG
GTTGCAACGGGTAACGGGGATCGGGGTTCGATTCCGGAGAGGGAGCCTGAGAAACGGCTA
CCACATCCAAGGAAGGCAGCAGGCACGCACTCGTCTGAGCGGGCTGGCAA
>HXZRAMG01B3Z07 rank=0259802 x=748.0 y=2201.5 length=472
AAAACAAAGCCAGTAGTCATATGCTTGTCTCAAAGATTAAGCCATGCATGTCTAAGTACG
AGCCGCTAGTCGGCGAAACCGCGAATGGCTCAATAAATCAGTTATGGTTCCTTAGATCGT
ACCATCCTACTTGGATAACTGTGGTAATTCTAGAGCTAATACATGCACTCAAGCCCCGAC
TCTCGGTTTCGGCCGGGCAGGAGGGGTGCTTTATTAGATCAAAACCAATCGGGGGGCTCG
CTCCCCGTCCTTTTGGTGACTCTGAATAACTTTTCGCCGATCGCACGGCCTCGAGCCGGC
GACGCATCTTTCAAATGTCTGCCTTATCAACTTTCGATGGTAGGTTATGCGCCTACCATG
GTTGCAACGGGTAACGGGAATCGGGGTTCGATTCCGGAGAGGGAGCCTGAGAAACGGCTA
CCACATCCAAGGAAGGCAGCAGGCACGCACTCGTCTGAGCGGGCTGGCAA
>HXXTI5Q01B7RV3 rank=0164857 x=791.0 y=2145.0 length=472
AAAACAAAGCCAGTAGTCATATGCTTGTCTCAAAGATTAAGCCATGCATGTCTCAGTATA
AGCTTCAACACGGCAAAACTGCGAATGGCTCATTAAAACAGTTACAATTTATTTGATTGT
CATTCATTACATGGATAACTGTGGTAATTCTAGAGCTAATACATGCCCAATAATCCGACT
CCGTGGAAGGGTTGTATTTATTAGATACAGAACCAACCCAAGCTCTGCTTGGTCTCGTGG
TGATTCATAATAAACGAATGAATTGCATGGTACCAACTGGCGATGTATCATTCAAGTTTC
TGACCTATCAGCTTCCGACGGTACGGTATTGGCCTACCGTGGCAATGACGGGTAACGGAG
AATTAGGGGTTCGATTCCGGAGAGGGGAGCCTGAGAAACGGCTACCACATCTAAAGGGAA
GGCAGCAGGCACGCACTCGTCTGAGCGGGGGCTGGGGCAAGGGGCGCATA
>HXXTI5Q01B4I7P rank=0162383 x=754.5 y=2483.0 length=472
AAAACAAAGCCAGTAGTCATATGCTTGTCTCAAAGATTAAGCCATGCATGTCTAAGTATA
ACTCTTTTACTTTGAAAACTGCGAACGGCTCATTATATCAGTTATAGTTTATTTGATAGT
CCCTTACTACTTGGATACCCGTAGTAATTCTAGAGCTAATACATGCATCAATACCCAACT
GTTCGCGGAAGGGTAGTATTTATTAGGTATAGACCAACCCTCTTCGGAGGTGCTTTGGTG
ATTCATAATAACTTTTTCGAATCGCATGGCTCCATGCCGGCGATGGATCATTCAAGTTTC
TGCCCTATCAGCTTTGGATGGTAGTGTATTGGACTACCATGGCTTTAACGGGGTAACAAT
TGTTAGGGGGCAAGAATTTCGGAGAGGGAGCCTGAGAAGCGGCTAACCACATCCAAGGAA
GGGCAGGCAGGCACGCACTCGTCTGAGGCGGGGCTGGCAAGGGCGTCAAT
>HXXTI5Q01B3CD2 rank=0204322 x=741.5 y=232.0 length=472
AAAACAAAGCCAGTAGTCATATGCTTGTCTCAAAGATTAAGCCATGCATGTCTAAGTACA
AGCCTAACTAAGGTGAAACCGCGAATGGCTCATTAAATCACACCTAATCTACTGGAATGT
TAGCAGTTACTTGGATAACTGAGGTAATTCTTGAGCTAATACATGACGAAAAATCTCGAC
TCACGGAGAGATGTCTTTTTATTAGATACAAAAACCAAAACAGACTCGTCTGTATATTTG
GTGACTCGGAATAACGTTTGGGCTGATCGCATTGCCTTGTGCAGGCGACTATTTCCTTCG
AAGGTGTGCCCTATCAACTGTCGACTGTGGTATAGACGACCACAGTTGGTTTGACGGGGT
AACGGGGGAATCAGGGGTTCATTCCGGAGAGGGAGACCTTAAAAACGGCTACCACATCCA
AGGAAGGCAGCAGGCACGCACTCGTCTGAGGCGGGGCTGGGGCAAAGGGG
>HXXTI5Q01AKYS6 rank=0263280 x=121.5 y=2728.0 length=472
AAAACAAAGCCAGTAGTCATATGCTTGTCTCAAAGATTAAGCCATGCATGTCTAAGTACG
AGCCGCTAGTCGGCGAAACCGCGAATGGCTCAATAAATCAGTTATGGTTCCTTAGATCGT
ACCATCCTACTTGGATAACTGTGGTAATTCTAGAGCTAATACATGCACTCAAGCCCCGAC
TCTCGGTTTCGGCCGGGCAGGAGGGGTGCTTTTATTAGATCAAAACCAATCGGGGGGCTC
GCTCCCCGGTCCTTTTTGGTGACTCTGAATAACTTTTCGCCGATCGCACGGCCTCGAGCC
GGCGACGCATCTTTCAAATGTCTGCCTTATCAACTTTCGATGGTAGGTTATGCGCCTACC
ATGGTTGCAACGGGGTAACGGGGAATCGGGGGTTCGATTCCGGAGTAGGGAGCCGTGAAG
AAACGGCTACCACATCCGAAGGAAGGCAGCAGGCACGCACTCGTCTGAGC
>HXXTI5Q01A7MEA rank=0259778 x=379.5 y=2960.0 length=472
AAAACAAAGCCAGTAGTCATATGCTTGTCTCAAAGATTAAGCCATGCATGTCTAAGTACG
AGCCGCTAGTCGGCGAAACCGCGAATGGCTCAATAAATCAGTTATGGTTCCTTAGATCGT
ACCATCCTACTTGGATAACTGTGGTAATTCTAGAGCTAATACATGCACTCAAGCCCCGAC
TCTCGGTTTCGGCCGGGCAGGAGGGGTGCTTTTATTAGATCAAAACCAATCGGGGGGCTC
GCTCCCCGTCCTTTTTGGTGACTCTGAATAACTTTTCGCCGATCGCACGGCCTCGAGCCG
GCGACGCATCTTTCAAATGTCTGCCTTATCAACTTTCGATGGTAGGTTATGCGCCTACCA
TGGTTGCAACGGGTAACGGGAATTCGGGGGTTCGATTCCGGAGTAGGGAGCCTGAGAAAC
GGCTACCACATCCAAGGAAGGCAGCAGGGCACGCACTCGTCTGAGCGGGG
>HY4YN4W02EK5X3 rank=0073841 x=1764.0 y=713.5 length=471
AAAACAAAGCCAGTAGTCATATGCTTGTCTCAAAGATTAAGCCATGCATGTCTAAGTACA
AGCCTGAATAAGGTGAAACCGCGAATGGCTCATTAAATCACACCTAATGTACCGGATAGT
TCCAATTACTTGGATAACTGCGGTAATTCTGGAGCTAATACATGCTTAAAGGCCTCGACT
CAAGGAGGGGCGCATTTATTAGATCAAAACCAACCGCTTGCGGTTTTATGGTGAATCTGA
ATAACTCTATGCTGATCGTATGGCTCAACGCCGACGACGTATCCGTCCAAGGTGTGCCCT
ATCAACTGTCGACTGTGGCATAGACGCCCACAGTGGGGTTTTGACGGGGTAACGGGGGAA
TTAGGGGTTCGATTCCGGGGAGAGGGGAGCCTGGAGAAACGGGCTACCACTTCTAAGGGA
GGGCAGCAGGGCACGCACTCGTCTGAGCGGGGGCTGGGGCAAAGGGGCG
>HY4YN4W02EICI7 rank=0066502 x=1732.0 y=353.0 length=471
AAAACAAAGCCAGTAGTCATATGCTTGTCTCAAAGATTAAGCCATGCATGTCTAAGTACA
AGCCTCACTAAGGTGAAACCGCGAATGGCTCATTAAATCACACCTAATCTACTGGATAGT
TAACAGTTACTTGGATAACTGCGGTAATTCTGGAGCTAATACATGCACAAAGCCCCGAAC
TTACGTGAGGGGCGCTTTTATTAGATCAAAACCAACGGCTTCGGCTGTACTCTTGGTGAC
TCTGAATAACTTTGGGCTGATCGTACGGCCTAGCGCCGACGACATATCCTTCGAAGGTGT
GCCCTATCAACTGTCGACTGTGGCATAGACGCCCACAGTGGGGTTTTGACGGGTAACGGG
GGGAATCAGGGGGTTCGATTCCGGGAGGAGGGGAGCCTTAAAAAGGGCTACCACATCTAA
GGGAAGGGCAGCAGGGCACGCACTCGTCTGAGCGGGGGCTGGGGCAAAA
>HY4YN4W02DX5IS rank=0049225 x=1502.0 y=226.5 length=471
AAAACAAAGCCAGTAGTCATATGCTTGTCTCAAAGATTAAGCCATGCAGGTCTAAGTACA
GGCCCTATACGGCGAAACTGCGAATGGCTCATTAAATCAGTTATGGTTCCTTAGACACAC
CACATCCACTTGGACAACTGTGGAAAATCTAGAGCTAATACATGCGAGAAAGCTCCGACC
TCCGGGGAAGAGCGCATTTGTTAGTACAAAACCAACCCGGGTTCGCGCCCGGCCATCTTG
GTGACTCTGAACAACCTTGGGCTGATCGCACGGCCTCGCGCCGGCGACGCATCTTTCAAA
TGTCTNCCCTATCAACTGTCGATGGTACGTGCTATGCGTACCATGGGTTCTCACGGGGGT
AACGGGGGAATCAGGGGTTCGGATTCCGGGAGAGGGGAGGCCTGGAGAAACGGGCTACCA
CATCCAAAGGGAAAGGGCAGCAGGGGCACGCACTCGTCTGAGCGGGGCT
>HY4YN4W02DQL0D rank=0018159 x=1416.5 y=603.0 length=471
AAAACAAAGCCAGTAGTCATATGCTTGTCTCAAAGATTAAGCCATGCATGTCTCAGTGTA
AGCTTCAACATGGCAAGACTGTGAATGGCTCATTAAAACAGTTGTAGCTTATTTGGCTGT
CTTTTACATGGATAACCGTGGTAATTCTAGAACTAATACATGTGCAACTACCCAACTTTT
CGGACGGGTTGTGTTTATTTGTAACAGAACCAATCCAGGTCAACCTGGTTTAGTGACGAT
TCACAATAACTGGATGAATTGCGTGGCACCAGCTGGTGATGAATCATTCAAGCTTCTGAC
CTATCAGCTTCCGACGGTAGGGTATTGGGCCTACCCTGGGGCAATGACGGGGTAACGGGA
GAATTAGGGGTTTGATACCGGGGAGAGGGGGAGCCTGGAGAAACGGGCTACCACATCTAA
GGGAAGGGCAGCAGGGCAACGGCACTCGTCTGAGCGGGGGCTGGGCAAA
>HY4YN4W02DHKBK rank=0062723 x=1313.0 y=398.5 length=471
AAAACAAAGCCAGTAGTCATATGCTTGTCTCAAAGATTAAGCCATGCATGTCTCAGTGTA
AGCTTCAACATGGCAAGACTGTGAATGGCTCATTAAAACAGTTGTAGCTTATTTGGCTGT
CTTTTACATGGATAACCGTGGTAATTCTAGAACTAATACATGTGCAACTACCCAACTTTT
CGGACGGGTTGTGTTTATTTGTAACAGAACCAATCCAGGTCAACCTGGTTTAGTGATGAT
TCACAATAACTGGATGAATTGCGTGGCACCAGCTGGTGATGAATCATTCAAGCTTCTGAC
CTATCAGCTTCCGACGGTAGGGTATTGGGCCTACCCTGGGCAATGACGGGGTAACGGGAG
AATTAGGGGGTTGATACCGGGGAGAGGGGGAGCCTGGAGAAACGGGCTACCACATCTAAG
GGAAAGGGCAAGCAGGGCACGCAACTCGTCTGAGCGGGGCTGGGGCAAA
>HY4YN4W02DJ60X rank=0099889 x=1343.0 y=255.0 length=471
AAAACAAAGCCAGTAGTCATATGCTTGTCTCAAAGATTAAGCCATGCATGTCTAAGTATA
AACAATCTATACAGTGAAACTGCGAATGGCTCATTAAATCAGTTATCGTTTATTTGATAG
TACCTTGCTAATTGGCATACGCCTGGCAATTCTAGAGCTAATACATGCATTCAAGCCCAA
CCTCTGGAAGGGCTGTATTTATTAGATAAAAAATCAACAACCTTAGATGATTCATAATAA
CTTGTCGAATCGCATGGCCTCGGGCCGGCGATGTTCATTCAAATTTCTGCCCCTATCAAC
TTTCGATGGTAGGATAGAGGCCTACCATGGGGTTCAACGGGGTACGGGGGAATAAGGGGT
TCGGGTTCCGGGAGGAGGGGAGCCTGGAGAAACGGGCTACCACATCCAAGGGAAGGGCAG
CAGGGCACGGCACTCGTCTGGAGCGGGGGCTGGGGCAAAGGGGCGCATA
>HY4YN4W02DVTL4 rank=0038538 x=1475.0 y=2074.5 length=471
AAAACAAAGCCAGTAGTCATATGCTTGTCTCAAAGATTAAGCCATGCATGTCTAAGTACA
AGCCTAACTAAGGTGAAACCGCGAATGGCTCATTAAATCACACCTAATCTACTGGAATGT
TAGCAGTTACTTGGATAACTGAGGTAATTCTTGAGCTAATACATGCGAAAAATCTCGACT
CACGGAGAGATGCTTTTATTAGATCAAAACCAAACAGACTCGTCTGTATATTTGGTGACT
CGGAATAACTTTGGGCTGATCGCATTGCCTTGTGCAGCGACATTTCCTTCGAAGGTNTGC
CCTATCAACTGTCGACTGTGGTATAGACGACCACAGTGGGTTTTGACGGGGTAACGGGGG
GAATCGAGGGGTTCGGATTCCGGGAGAGGGGAGCCTTAAAACGGGCTACCACATCCAAGG
GAAGGCAAGCAGGGCACGCACTCGTCTGAGCGGGGCTGGGCAAAGGCGC
>HY4YN4W02DASY3 rank=0115772 x=1236.5 y=413.0 length=471
AAAACAAAGCCAGTAGTCATATGCTTGTCTCAAAGATTAAGCCATGCATGTCTAAGTACA
AGCCTAACTAAGGTGAAACCGCGAATGGCTCATTAAATCACACCTAATCTACTGGAATGT
TAGCAGTTACTTGGATAACTGAGGTAATTCTTGAGCTAATACATGCGAAAAATCTCGACT
CACGGAGAGATGCTTTTATTAGATCAAAACCAAACAGACTTGTCTGTATATTTGGTGACT
CGGAATAACTTTGGGCTGATCGCATTGCCTTGTGCAGCGACATTTCCTTCGAAGGTNTGC
CCTATCAACTGTCGACTGTGGTATAGACGACCACAGTGGGTTTGACGGGGTAACGGGGGG
AATCGAGGGGTTCGAGTTCCGGGAGAGGGGAGCCTTAAAACGGGCTACCACATCCAAGGG
AGGGCAAGCAGGGCACGCACTCGTCTGGAGCGGGGCTGGGCAAAGGGCG
>HY4YN4W02D1HRT rank=0099066 x=1540.0 y=423.0 length=471
AAAACAAAGCCAGTAGTCATATGCTTGTCTCAAAGATTAAGCCATGCATGTCTAAGTACA
AGCCTAACTAAGGTGAAACCGCGAATGGCTCATTAAATCACACCTAATCTACTGGAATGT
TAGCAGTTACTTGGATAACTGAGGTAATTCTTGAGCTAATACATGCGAAAAATCTCGACT
CACGGAGAGATGCTTTTATTAGATCAAAACCAAACAGACTCGTCTGTATATTTGGTGACT
CGGAATAACTTTGGGCTGATCGCATTGCCTTGTGCAGCGACATTTCCTTCGAAGGTNTGC
CCTATCAACTGTCGACTGTGGTATAGACGACCACAGTGGGTTTGACGGGGTAACGGGGGA
ATCAGGGGTTCGATTCCGGGAGAGGGGAGCCTTAAAAACGGGCTACCACATCCAAGGGAA
GGCAAGCAGGGCAACGCAACTCGTTCTGAGCGGGGCTGGGCAAAGGGCG
>HY4YN4W02C0USO rank=0117529 x=1122.0 y=3158.0 length=471
AAAACAAAGCCAGTAGTCATATGCTTGTCTCAAAGATTAAGCCATGCATGTCTAAGTACA
AGCCTAACTAAGGTGAAACCGCGAATGGCTCATTAAATCACACCTAATCTACTGGAATGT
TAGCAGTTACTTGGATAACTGAGGTAATTCTTGAGCTAATACATGCGAAAAATCTCGACT
CACGGAGAGATGCTTTTATTAGATCAAAACCAAACAGACTCGTCTGTATATTTGGTGACT
CGGAATAACTTTGGGCTGATCGCATTGCCTTGTGCAGCGACATTTCCTTCGAAGGTNTGC
CCTATCAACTGTCGACTGTGGTATAGACGACCACAGTGGGTTTGACGGGGTAACGGGGGA
ATCAGGGGTTCGGATTCCGGGAGAGGGGAGCCTTAAAAACGGGCTACCACATCCAAGGGA
GGCAAGCAGGGCACGCACTCGTCTGGAGCGGGGCTGGGCAAAGGGCGCA
>HY4YN4W02D988A rank=0156586 x=1639.5 y=3752.0 length=471
AAAACAAAGCCAGTAGTCATATGCTTGTCTCAAAGATTAAGCCATGCATGTCTAAGTACA
AGCCTAACTAAGGTGAAACCGCGAATGGCTCATTAAATCACACCTAATCTACTGGAATGT
TAGCAGTTACTTGGATAACTGAGGTAATTCTTGAGCTAATACATGCGAAAAATCTCGACT
CACGGAGAGATGCTTTTATTAGATCAAAACCAAACAGACTCGTCTGTATATTTGGTGACT
CGGAATAACTTTGGGCTGATCGCATTGCCTTGTGCAGCGACATTTCCTTCGAAGGTNTGC
CCTATCAACTGTCGACTGTGGTATAGACGACCACAGTGGGTTTTGACGGGGTAACGGGGG
GAATCAGGGGTTCGATTCCGGGAGAGGGGAGCCTTAAAAACGGGCTACCACATCCAAGGA
AGGGCAAGCAAGGGCACGCACTCGTCTGAGCGGGGCTGGGCAAAGGCGC
>HY4YN4W02DRVMD rank=0055102 x=1430.0 y=2371.5 length=471
AAAACAAAGCCAGTAGTCATATGCTTGTCTCAAAGATTAAGCCATGCATGTCTAAGTACA
AGCCTAACTAAGGTGAAACCGCGAATGGCTCATTAAATCACACCTAATCTACTGGAATGT
TAGCAGTTACTTGGATAACTGAGGTAATTCTTGAGCTAATACATGCGAAAAATCTCGACT
CACGGAGAGATGCTTTTATTAGATCAAAACCAAACAGACTCGTCTGTATATTTGGTGACT
CGGAATAACTTTGGGCTGATCGCATTGCCTTGTGCAGCGACATTTCCTTCGAAGGTNTGC
CCTATCAACTGTCGACTGTGGTATAGACGACCACAGTGGGTTTGACGGGGTAACGGGGGA
ATCGAGGGGTTCGATTCCGGGAGAGGGGAGCCTTAAAACGGGCTACCACATCCAAGGGAG
GGCAAGCAAGGGCACGCACTAGTCTGGAGCGGGGCTGGGCAAAGGGCGC
>HY4YN4W02DS6AK rank=0116913 x=1445.0 y=1418.0 length=471
AAAACAAAGCCAGTAGTCATATGCTTGTCTCAAAGATTAAGCCATGCATGTCTAAGTACA
AGCCTAACTAAGGTGAAACCGCGAATGGCTCATTAAATCACACCTAATCTACTGGAGTGT
TAGCAGTTACTTGGATAACTGAGGTAATTCTTGAGCTAATACATGCGAAAAATCTCGACT
CACGGAGAGATGCTTTTATTAGATCAAAACCAAACAGACTCGTCTGTATATTTGGTGACT
CGGAATAACTTTGGGCTGATCGCATTGCCTTGTGCAGCGACATTTCCTTCGAAGGTNTGC
CCTATCAACTGTCGACTGTGGTATAGACGACCACAGTGGGTTTGACGGGGTAACGGGGGA
ATCGAGGGGTTCGGATTCCGGGAGAGGGGAGCCTTAAAAACGGGCTACCACATCCAAGGG
AGGGCAAGCAGGGCACGGCACTCGTCTGAGCGGGGCTGGGCAAAGGGCG
>HY4YN4W02ERG72 rank=0094919 x=1836.0 y=352.0 length=471
AAAACAAAGCCAGTAGTCATATGCTTGTCTCAAAGATTAAGCCATGCATGTCTAAGTACA
AGCCTAACTAAGGTGAAACCGCGAATGGCTCATTAAATCACACCTAATCTACTGGAATGT
TAGCAGTTACTTGGATAACTGAGGTAATTCTTGAGCTAATACATGCGAAAAATCTCGACT
CACGGAGAGATGCTTTTATTAGATCAAAACCAAACAGACTCGTCTGTATATTTGGTGACT
CGGAATAACTTTGGGCTGATCGCATTGCCTTGTGCAGCGACATTTCCTTCGAAGGTNTGC
CCTATCAACTGTCGACTGTGGTATAGACGACCACAGTGGGTTTGACGGGGTAACGGGGGA
ATCAGGGGTTCGATTCCGGGAGAGGGGAGCCTTAAAAACGGGCTACCACATCCAAGGGAG
GGCAAGCAAGGGCAACGCACTCGTCTGAGCGGGGCTGGGCAAAGGCGCA
>HY4YN4W02DCQD5 rank=0094814 x=1258.0 y=267.0 length=471
AAAACAAAGCCAGTAGTCATATGCTTGTCTCAAAGATTAAGCCATGCATGTCTAAGTACA
AGCCTAACTAAGGTGAAACCGCGAATGGCTCATTAAATCACACCTAATCTACTGGAATGT
TAGCAGTTACTTGGATAACTGAGGTAATTCTTGAGCTAATACATGCGAAAAATCTCGACT
CACGGAGAGATGCTTTTATTAGATCAAAACCAAACAGACTCGTCTGTATATTTGGTGACT
CGGAATAACTTTGGGCTGATCGCATTGCCTTGTGCAGCGACATTTCCTTCGAAGGTNTGC
CCTATCAACTGTCGACTGTGGTATAGACGACCACAGTGGGTTTTGACGGGGTAACGGGGG
GAATCAGGGGTTCGGATTCCGGGAGAGGGGAGACCTTAAAAACGGGCTACCACATCCAAG
GGAGGCAAGCAGGGCACGCACTCGTCTGAGCGGGGCTGGGCAAAGGGCG
>HY4YN4W02DFO24 rank=0054039 x=1291.5 y=3374.5 length=471
AAAACAAAGCCAGTAGTCATATGCTTGTCTCAAAGATTAAGCCATGCATGTCTAAGTACA
AGCCTCACTAAGGTGAAACCGCGAATGGCTCATTAAATCACACCTAATCTACTGGATAGT
AAAAAGTTACTTGGATAACTGCGGTAATTCTGGAGCTAATACATGCACAAAGCCGCGACT
CACGAAGCGGCGCTTTTATTAGATCAAAACCAACGGCTTCGGCTGTACTCATGGTGACTC
TGAATAACTTTGGGCTGATCGCATAGCCTTGAGCTGCGACATATCCTTCGAAGTGTGCCC
TATCAACTTTCGACTGTGGCATAGACGCCCACAGNGGGTTTTGACGGGGTAACGGGGGAA
TCAGGGGTTCGGATTCCGGGAGAGGGGAGGCCTTAAAAACGGGCTACCACATCTAAGGGA
AGGCAGCAGGGCCCGCACTCGTCTGAGCGGGGCTGGGCAAAGGCGCATA
>HY4YN4W02D6Y9T rank=0167870 x=1602.0 y=2431.5 length=471
AAAACAAAGCCAGTAGTCATATGCTTGTCTCAAAGATTAAGCCATGCATGTCTAAGTACA
AGCCTCACTAAGGTGAAACCGCGAATGGCTCATTAAATCACACCTAATCTACTGGATAGT
AAAAAGTTACTTGGATAACTGCGGTAATTCTGGAGCTAATACATGCACAAAGCCGCGACT
CACGAAGCGGCGCTTTTATAGATCAAAACCAACGGCTTCGGCTGTACTCATGGTGACTCT
GAATAACTTTGGGCTGATCGCATAGCCTTGAGCTGCGACATATCCTTCGAAGTGTGCCCT
ATCAACTTTCGACTGTGGCATAGACGCCCACAGTGGGTTTTGGACGGGGGGTAACGGGGA
ATCGAGGGGTTCGATTCCGGGGAGAGGGGAGCCTTAAAAACGGGCTACCACATCTAAGGG
AGGCAGCAGGGCAACGCACTCGTCTGGAGCGGGGGCTGGGCAAAGGGGC
>HY4YN4W02DOOVM rank=0113208 x=1394.0 y=1120.0 length=471
AAAACAAAGCCAGTAGTCATATGCTTGTCTCAAAGATTAAGCCATGCATGTCTAAGTACA
AGCCTCACTAAGGTGAAACCGCGAATGGCTCATTAAATCACACCTAATCTACTGGATAGT
AAAAAGTTACTTGGATAACTGCGGTAATTCTGGAGCTAATACATGCACAAAGCCGCGACT
CACGAAGCGGCGCTTTTATTAGATCAAAACCAACGGCTTCGGCTGTACTCATGGTGACTC
TGAATAACTTTGGGCTGATCGCATAGCCTTGAGCTGCGACATATCCTTCGAAGTGTGCCC
TATCAACTTTCGACTGTGGCATAGACGCCCACAGTGGGTTTTGGACGGGGGTAACGGGGG
AATCAGGGGTTCGATTCCGGGAGTAGGGGGAGCCGTTAAAAAACGGGCTAACCGACATCT
AAGGGAAGGCAAGCAGGGCAACGGCACTCGTCTGGAGCGGGGGCTGGGC
>HY4YN4W02ESEHS rank=0166437 x=1846.0 y=2510.5 length=471
AAAACAAAGCCAGTAGTCATATGCTTGTCTCAAAGATTAAGCCATGCATGTCTAAGTACA
AGCCTCACTAAGGTGAAACCGCGAATGGCTCATTAAATCACACCTAATCTACTGGATAGT
AAAAAGTTACTTGGATAACTGCGGTAATTCTGGAGCTAATACATGCACAAAGCCGCGACT
CACGAAGCGGCGCTTTTATTAGATCAAAACCAACGGCTTCGGCTGTACTCATGGTGACTC
TGAATAACTTTGGGCTGATCGCATAGCCTTGAGCTGCGACATATCCTTCGAAGTGTGCCC
TATCAACTTTCGACTGTGGCATAGACGCCCACAGTGGGTTTTGGACGGGGGTAACGGGGG
AATCAGGGGTTCGATTCCGGGGAGAGGGGAGGCCTTAAAAAACGGGCTAACCACATCTAA
GGGAAGGGCAAGCAGGGCAACGCACTCGTCTGAGCGGGGGCTGGGCAAA
>HY4YN4W02DH18F rank=0091392 x=1318.0 y=3133.5 length=471
AAAACAAAGCCAGTAGTCATATGCTTGTCTCAAAGATTAAGCCATGCATGTCTAAGTACA
AGCCTCACTAAGGTGAAACCGCGAATGGCTCATTAAATCACACCTAATCTACTGGATAGT
AAAAAGTTACTTGGATAACTGCGGTAATTCTGGAGCTAATACATGCACAAAGCCGCGACT
CACGAAGCGGCGCTTTTATTAGATCAAAACCAACGGCTTCGGCTGTACTCATGGTGACTC
TGAATAACTTTGGGCTGATCGCATAGCCTTGAGCTGCGACATATCCTTCGAAGTGTGCCC
TATCAACTTTCGACTGTGGCATAGACGCCCACAGTGGGTTTTGGACGGGGGTAACGGGGG
AATCAGGGGTTCGATTCCGGGAGAGGGGAGCCTTAAAAACGGGCTACCACATCTAAGGGA
AGGCAGCAGGGCACGGCACTCGTCTGGAGCGGGGGCTGGGCAAAGGGCG
>HY4YN4W02D4JQ5 rank=0175745 x=1574.5 y=3695.5 length=471
AAAACAAAGCCAGTAGTCATATGCTTGTCTCAAAGATTAAGCCATGCATGTCTAAGTACA
AGCCTCACTAAGGTGAAACCGCGAATGGCTCATTAAATCACACCTAATCTACTGGATAGT
AAAAAGTTACTTGGATAACTGCGGTAATTCTGGAGCTAATACATGCACAAAGCCGCGACT
CACGAAGCGGCGCTTTTATTAGATCAAAACCAACGGCTTCGGCTGTACTCATGGTGACTC
TGAATAACTTTGGGCTGATCGCATAGCCTTGAGCTGCGACATATCCTTCGAAGTGTGCCC
TATCAACTTTCGACTGTGGCATAGACGCCCACAGTGGGTTTTGGACGGGGGTAACGGGGG
AATCAGGGGTTCGATTCCGGGAGAGGGGAGCCTTAAAAACGGGCTACCACATCTAAGGGA
AGGGCAGCAGGGCACGCACTCGTCTGGAGCGGGGGCTGGGCAAAGGGGC
>HY4YN4W02ETDUH rank=0135166 x=1857.5 y=3271.5 length=471
AAAACAAAGCCAGTAGTCATATGCTTGTCTCAAAGATTAAGCCATGCATGTCTAAGTACA
AGCCTCACTAAGGTGAAACCGCGAATGGCTCATTAAATCACACCTAATCTACTGGATAGT
AAAAAGTTACTTGGATAACTGCGGTAATTCTGGAGCTAATACATGCACAAAGCCGCGACT
CACGAAGCGGCGCTTTTATTAGATCAAAACCAACGGCTTCGGCTGTACTCATGGTGACTC
TGAATAACTTTGGGCTGATCGCATAGCCTTGAGCTGCGACATATCCTTCGAAGTGTGCCC
TATCAACTTTCGACTGTGGCATAGACGCCCACAGNGGGTTTTGACGGGGTAACGGGGGAA
TCAGGGGTTCGATTCCGGGAGAGGGGAGGCCTTAAAAACGGGCTACCACATCTAAGGGAA
GGGCAAGCAGGGCAACGGCACTCGTCTGAGCGGGGGCTGGGCAAAGGGC
>HY4YN4W02DWOND rank=0178171 x=1485.0 y=1335.0 length=471
AAAACAAAGCCAGTAGTCATATGCTTGTCTCAAAGATTAAGCCATGCATGTCTAAGTACA
AGCCTCACTAAGGTGAAACCGCGAATGGCTCATTAAATCACACCTAATCTACTGGATAGT
AAAAAGTTACTTGGATAACTGCGGTAATTCTGGAGCTAATACATGCACAAAGCCGCGACT
CACGAAGCGGCGCTTTTATTCGATCAAAACCAACGGCTTCGGCTGTACTCATGGTGACTC
TGAATAACTTTGGGCTGATCGCATAGCCTTGAGCTGCGACATATCCTTCGAAGTGTGCCC
TATCAACTTTCGACTGTGGCATAGACGCCCACAGTGGGTTTTGGACGGGGGTAACGGGGG
AATCGAGGGGGTTCGATTCCGGGGAGGAGGGGAGGCCTTAAAAACGGGCTACCACATCTA
AGGGAAGGCAAGCAGGGCAACGCACTCGTCTGAGCGGGGGCTGGGCAAA
>HY4YN4W02EA239 rank=0115363 x=1649.0 y=1527.5 length=471
AAAACAAAGCCAGTAGTCATATGCTTGTCTCAAAGATTAAGCCATGCATGTCTAAGTACA
AGCCTCACTAAGGTGAAACCGCGAATGGCTCATTAAATCACACCTAATCTACTGGATAGT
AAAAAGTTACTTGGATAACTGCGGTAATTCTGGAGCTAATACATGCACAAAGCCGCGACT
CACGAAGCGGCGCTTTTATAGATCAAAACCAACGGCTTCGGCTGTACTCATGGTGACTCT
GAATAACTTTGGGCTGATCGCATAGCCTTGAGCTGCGACATATCCTTCGAAGTGTGCCCT
ATCAACTTTCGACTGTGGCATAGACGCCCACAGTGGGTTTTGGACGGGGGTAACGGGGGA
ATCAGGGGTTCGATTCCGGGAGAGGGGAGCCTTAAAAACGGGCTACCACATCTAAGGGAA
GGCAGCAGGGCAACGCACTCGTCTGAGCGGGGGCTGGGCAAAGGGCGCA
>HY4YN4W02C39R2 rank=0132291 x=1161.0 y=2800.5 length=471
AAAACAAAGCCAGTAGTCATATGCTTGTCTCAAAGATTAAGCCATGCATGTCTAAGTACA
AGCCTCACTAAGGTGAAACCGCGAATGGCTCATTAAATCACACCTAATCTACTGGATAGT
AAAAAGTTACTTGGATAACTGCGGTAATTCTGGAGCTAATACATGCACAAAGCCGCGACT
CACGAAGCGGCGCTTTTATAGATCAAAACCAACGGCTTCGGCTGTACTCATGGTGACTCT
GAATAACTTTGGGCTGATCGCATAGCCTTGAGCTGCGACATATCCTTCGAAGTGTGCCCT
ATCAACTTTCGACTGTGGCATAGGACGCCCACAGTGGGTTTTGACGGGGGTAACGGGGGA
ATCAGGGGTTCGATTCCGGGAGAGGGGAGCCTTAAAAACGGGCTACCACATCTAAGGGAA
GGCAAGCAGGGCAACGGCACTCGTCTGGAGCGGGGCTGGGCAAAGGGCG
>HY4YN4W02DVPOH rank=0093313 x=1474.5 y=1071.5 length=471
AAAACAAAGCCAGTAGTCATATGCTTGTCTCAAAGATTAAGCCATGCATGTCTAAGTACA
AGCCTCACTAAGGTGAAACCGCGAATGGCTCATTAAATCACACCTAATCTACTGGATAGT
AAAAAGTTACTTGGATAACTGCGGTAATTCTGGAGCTAATACATGCACAAAGCCGCGACT
CACGAAGCGGCGCTTTTATTAGATCAAAACCAACGGCTTCGGCTGTACTCATGGTGACTC
TGAATAACTTTGGGCTGATCGCATAGCCTTGAGCTGCGACATATCCTTCGAAGTGTGCCC
TATCAACTTTCGACTGTGGCATAGACGCCCACAGTGGGTTTTGGACGGGGGTAACGGGGG
AATCAGGGGTTCGATTCCGGGAGAGGGGAGGCCTTAAAAACGGGCTACCACATCTAAGGG
AAGGCAGCAGGGCAACGGCACTCGTCTGAGCGGGGCTGGGCAAAGGGCG
>HY4YN4W02CYUF7 rank=0078361 x=1099.0 y=3605.5 length=471
AAAACAAAGCCAGTAGTCATATGCTTGTCTCAAAGATTAAGCCATGCATGTCTAAGTACA
AGCCTCACTAAGGTGAAACCGCGAATGGCTCATTAAATCACACCTAATCTACTGGATAGT
AAAAAGTTACTTGGATAACTGCGGTAATTCTGGAGCTAATACATGCACAAAGCCGCGACT
CACGAAGCGGCGCTTTTATTAGATCAAAACCAACGGCTTCGGCTGTACTCATGGTGACTC
TGAATAACTTTGGGCTGATCGCATAGCCTTGAGCTGCGACATATCCTTCGAAGTGTGCCC
TATCAACTTTCGACTGTGGCATAGACGCCCACAGTGGGTTTTGACGGGGGTAACGGGGGA
ATCAGGGGTTCGATTCCGGGAGAGGGGAGCCTTAAAAACGGGCTACCACATCTAAGGGAA
GGGCAAGCAGGGCACGGCAGTCGTCTGAGCGGGGGCTGGGCAAAGGGCG
>HY4YN4W02C8PA8 rank=0068105 x=1212.0 y=658.0 length=471
AAAACAAAGCCAGTAGTCATATGCTTGTCTCAAAGATTAAGCCATGCATGTCTAAGTACA
AGCCTCACTAAGGTGAAACCGCGAATGGCTCATTAAATCACACCTAATCTACTGGATAGT
AAAAAGTTACTTGGATAACTGCGGTAATTCTGGAGCTAATACATGCACAAAGCCGCGACT
CACGAAGCGGCGCTTTTATTAGATCAAAACCAACGGCTTCGGCTGTACTCATGGTGACTC
TGAATAACTTTGGGCTGATCGCATAGCCTTGAGCTGCGACATATCCTTCGAAGTGTGCCC
TATCAACTTTCGACTGTGGCATAGACGCCCACAGNGGGTTTTGGACGGGGGTAACGGGGG
AATCAGGGGTTCGATTCCGGGAGAGGGGAGCCTTAAAAACGGGCTACCACATCTAAGGGA
AGGCAAGCAGGGCACGCACTCGTCTGAGCGGGGGCTGGGCAAAGGCGCA
>HY4YN4W02EKPEL rank=0236213 x=1758.5 y=3851.5 length=471
AAAACAAAGCCAGTAGTCATATGCTTGTCTCAAAGATTAAGCCATGCATGTCTAAGTACA
AGCCTCACTAAGGTGAAACCGCGAATGGCTCATTAAATCACACCTAATCTACTGGATAGT
AAAAAGTTACTTGGATAACTGCGGTAATTCTGGAGCTAATACATGCACAAAGCCGCGACT
CACGAAGCGGCGCTTTTATTAGATCAAAACCAACGGCTTCGGCTGTACTCATGGTGACTC
TGAATAACTTTGGGCTGATCGCATAGCCTTGAGCTGCGACATATCCTTCGAAGTGTGCCC
TATCAACTTTCGACTGTGGCATAGACGCCCACAGTGGGTTTTGACGGGGGTAACGGGGGA
ATCAGGGGTTCGATTCCGGGAGAGGGGAGCCTTAAAAACGGGCTACCACATCTAAGGGAA
GGCAAGCAGGGCACGGCACTCGTCTGAGCGGGGGCTGGGCAAAGGGCGC
>HY4YN4W02C72V6 rank=0088574 x=1205.5 y=276.0 length=471
AAAACAAAGCCAGTAGTCATATGCTTGTCTCAAAGATTAAGCCATGCATGTCTAAGTACA
AGCCTAACTAAGGTGAAACCGCGAATGGCTCATTAAATCACACCTAATCTACTGGAATGT
TAGCAGTTACTTGGATAACTGAGGTAATTCTTGAGCTAATACATGCGAAAAATCTCGACT
CACGGAGAGATGCTTTTATTAGATCAAAACCAAACAGACTCGTCTGTATATTTGGTGACT
CGGAATAACTTTGGGCTGATCGCATTGCCTTGTGCAGCGACATTTCCTTCGAAGGTNTGC
CCTATCAACTGTCGACTGTGGTATAGACGACCACAGTGGGTTTGACGGGGGTAACGGGGG
GAATCGAGGGGTTCGATTCCGGGAGAGGGGAGCCTTAAAACGGGCTACCACATCCAAGGG
AGGGCAAGCAGGGCACGCACTCGTCTGGAGCGGGGCTGGGCAAAGGGCG
>HY4YN4W02EY8J9 rank=0067267 x=1924.0 y=1927.5 length=471
AAAACAAAGCCAGTAGTCATATGCTTGTCTCAAAGATTAAGCCATGCATGTCTAAGTACA
AGCCTCACTAAGGTGAAACCGCGAATGGCTCATTAAATCACACCTAATCTACTGGATAGT
AAAAAGTTACTTGGATAACTGCGGTAATTCTGGAGCTAATACATGCACAAAGCCGCGACT
CACGAAGCGGCGCTTTTATTAGATCAAAACCAACGGCTTCGGCTGTACTCATGGTGACTC
TGAATAACTTTGGGCTGATCGCATAGCCTTGAGCTGCGACATATCCTTCGAAGTGTGCCC
TATCAACTTTCGACTGTGGCATAGACGCCCACAGTGGGTTTTGACGGGGGTAACGGGGGA
ATCAGGGGTTCGGATTCCGGGAGAGGGGAGCCTTAAAAACGGGCTACCACATCTAAGGGA
AGGCAGCAGGGCACGGCACTCGTCTGAGCGGGGGCTGGGCAAAGGGCGC
>HY4YN4W02ERT2Q rank=0121657 x=1840.0 y=624.5 length=471
AAAACAAAGCCAGTAGTCATATGCTTGTCTCAAAGATTAAGCCATGCATGTCTAAGTACA
AGCCTCACTAAGGTGAAACCGCGAATGGCTCATTAAATCACACCTAATCTACTGGATAGT
AAAAAGTTACTTGGATAACTGCGGTAATTCTGGAGCTAATACATGCACAAAGCCGCGACT
CACGAAGCGGCGCTTTTATTAGATCAAAACCAACGGCTTCGGCTGTACTCATGGTGACTC
TGAATAACTTTGGGCTGATCGCATAGCCTTGAGCTGCGACATATCCTTCGAAGTGTGCCC
TATCAACTTTCGACTGTGGCATAGACGCCCACAGTGGGTTTTGGACGGGGGTAACGGGGG
AATCAGGGGTTCGGATTCCGGGAGAGGGGAGGCCTTAAAAACGGGCTACCACATCTAAGG
GAAGGCAGCAGGGCACGCACTCGTCTGAGCGGGGGCTGGGCAAAGGGCG
>HY4YN4W02DSDDN rank=0022319 x=1436.5 y=809.5 length=471
AAAACAAAGCCAGTAGTCATATGCTTGTCTCAAAGATTAAGCCATGCATGTCTAAGTACA
AGCCTCACTAAGGTGAAACCGCGAATGGCTCATTAAATCACACCTAATCTACTGGATAGT
AAAAAGTTACTTGGATAACTGCGGTAATTCTGGAGCTAATACATGCACAAAGCCGCGACT
CACGAAGCGGCGCTTTTATTAGATCAAAACCAACGGCTTCGGCTGTACCCATGGTGACTC
TGAATAACTTTGGGCTGATCGCATAGCCTTGAGCTGGCACATATCCTTCGAAGGTNTGCC
CTATCAACTTTCGACTGTGGCATAGACGCCCACAGTGGGTTTGACGGGGTAACGGGGGGA
ATCAGGGGTTCGGATTCCGGGAGAGGGGAGCCTTAAAAACGGGCTACCACATCTAAGGGA
GGGCAAGCAGGGCACGCACTCGTCTGAGCGGGGCTGGGCAAAGGGCGCA
>HY4YN4W02DKCXR rank=0229305 x=1344.5 y=3821.5 length=471
AAAACAAAGCCAGTAGTCATATGCTTGTCTCAAAGATTAAGCCATGCATGTCTAAGTACA
AGCCTCACTAAGGTGAAACCGCGAATGGCTCATTAAATCACACCTAATCTACTGGATAGT
AAAAAGTTACTTGGATAACTGCGGTAATTCTGGAGCTAATACATGCACAAAGCCGCGACT
CACGAAGCGGCGCTTTTATTAGATCAAAACCAACGGCTTCGGCTGTACTCATGGTGACTC
TGAATAACTTTGGGCTGATCGCATAGCCTTGAGCTGCGACATATCCTTCGAAGTGTGCCC
TATCAACTTTCGACTGTGGCATAGACGCCCACAGTGGGTTTTGGACGGGGGTAACGGGGG
AATCAGGGGTTCGGATTCCGGGAGAGGGGAGCCTTAAAAACGGGCTACCACATCTAAGGG
AAGGCAGCAGGGCACGCACTCGTCTGAGCGGGGGCTGGGCAAAGGGCGC
>HY4YN4W02C59XA rank=0054753 x=1184.0 y=2092.0 length=471
AAAACAAAGCCAGTAGTCATATGCTTGTCTCAAAGATTAAGCCATGCATGTCTAAGTACG
AGCCGCTAGTCGGCGAAACCGCGAATGGCTCAATAAATCAGTTATGGTTCCTTAGATCGT
ACCATCCTACTTGGATAACTGTGGTAATTCTAGAGCTAATACATGCACTCAAGCCCCGAC
TCTCGGTTTCGGCCGGGCAGGAGGGGTGCTTTTATTAGATCAAAACCAATCGGGGGCTCG
CTCCCCGTCCTTTTTGGTGACTCTGAATAACTTTTCGCCGATCGCACGGCCTCGAGCCGC
GACGCATCTTTCAAATGTCTGCCTTATCAACTTTCGATGGTAGGTTATGCGCCTACCATG
GGTTGCAACGGGGTAACGGGGGAATCGGGGGGTTCGATTCCGGGAGAGGGGAGGCCTGGA
GAAACGGGCTACCACATCCAAAGGGAAAGGCAGCAAGGGCACGCACTCG
>HXZRAMG01BMHQG rank=0187439 x=549.0 y=438.5 length=471
AAAACAAAGCCAGTAGTCATATGCTTGTCTCAAAGATTAAGCCATGCATGTCTAAGTTCA
CACTGTTTCACGGTGAAACCGCGAATGGCTCATTAAATCAGTCGAGGTTCCTTAGATGAC
ACAATCCTACTTGGATAACTGTGGCAATTCTAGAGCTAATACATGCTTCCCAAGCTCCGA
CCTTTACGGGACGAGCGCTTTTATTAGTTCAAAACCAATCGCCCGTCCTCACGGGCGGGC
GTCCCCACTGGTGACTCTGGATAACTTTGAGCTGATCGCATGGCCTTCTTGCGCCGGCGA
TATATCTTTCAAATGTCTGCCCTATCAAATGTCGATGGTACGTGACATGCCTACCATGTT
GATAACGGGTAACGGGGAATCAGGGTTCGATTCCGGAGAGGGAGCATGAGAAACGGCTAC
CACATCCAAGGAAGGCAGCAGGCACGCACTCGTCTGAGCGGGCTGGCAA
>HXZRAMG01A9BJG rank=0055611 x=399.0 y=282.0 length=471
AAAACAAAGCCAGTAGTCATATGCTTGTCTCAAAGATTAAGCCATGCATGTCTAAGTACA
CGCCTTTACACGGCAAAACTGCGAATGGCTCATTAAATCAGTTATGGTTCCTTAGATCGT
ACAATCCTACTTGGATAACTGTGGCAATTCTAGAGCTAATACATGCAACACAGCTCCGAC
CTTACGGGAAGAGCGCTTTTGTTAGCCCCAAAACCAATCCGGTCCTCGTGGCCGGTCATT
GAATGGTGACTCTGAACAACTTTGTGCCGATCGTATGCCCTAGCGGCGACGACGTATCTT
TCAAATGTCTGCCCTATCAACTGTCGATGGTACGTGCTATGCCTACCATGGTGATAACGG
GTAACGGGGAATCAGGGTTCGATTCCGGAGAGGGAGCATGAGATACGGCTACCACATCCA
AGGAAGGCAGCAGGCACGCACTCGTCTGAGCGGGCTGGCAAGGCGCATA
>HXXTI5Q01CC5NH rank=0257731 x=852.5 y=3403.0 length=471
AAAACAAAGCCAGTAGTCATATGCTTGTCTCAAAGATTAAGCCATGCATGTCTAAGTACA
AGCCTAACTAAGGTGAAACCGCGAATGGCTCATTAAATCACACCTAATCTACTGGAATGT
TAGCAGTTACTTGGATAACTGAGGTAATTCTTGAGCTAATACATGCGAAAAATCTCGACT
CACGGAGAGATGCTTTTTATTAGATCAAAACCAAACAGACTCGTCTGTATATTTGGTGAC
TCGGAATAACTTTGGGCTGATCGCATTGCCTTGTGCAGGCGACATTTCCTTCGAAGGTGT
GCCCTATCAACTGTCGACTGTGGTATAGGACGACCACAGTTGGGTTTTGACGGGGGGTAA
CGGGGGGAATCGAGGGGTTCGATTCCGGAGAGGGAGCTTAAAAACGGCTACACATCCAAG
GAAGCAGCAGGCACGCACTCGTCTGAGCGGGGCTGGGGCAAGGGGCGCA
>HXXTI5Q01BXEIO rank=0165179 x=673.0 y=1582.5 length=471
AAAACAAAGCCAGTAGTCATATGCTTGTCTCAAAGATTAAGCCATGCATGTCTAAGTACA
AGCCTAACTAAGGTGAAACCGCGAATGGCTCATTAAATCACACCTAATCTACTGGAATGT
TAGCAGTTACTTGGATAACTGAGGTAATTCTTGAGCTAATACATGCGAAAAATCTCGACT
CACGGAGAGATGCTTTTATTAGATCAAAACCAAACAGACTCGTCTGTATATTTGGTGACT
CGGAATAACTTTGGGCTGATCGCATTGCCTTGTGCAGGCGACATTTCCTTCGAAGGTGTG
CCCTATCAACTGTCGACTGTGGTATAGACGACCACAGTGGTTTTGACGGGGGTAACGGGG
GAATCAGGGGTTCGATTCCGGAGAGGGAGACCTTAAAAACGGCTAACCACATCCAAGGAA
GGCAGGCAGGGCACGCACTCGTCTGAGCGGGGCTGGGCAAGGGCGCATA
>HXXTI5Q01B8EQR rank=0176673 x=798.0 y=3089.0 length=471
AAAACAAAGCCAGTAGTCATATGCTTGTCTCAAAGATTAAGCCATGCATGTCTAAGTACA
AGCCTAACTAAGGTGAAACCGCGAATGGCTCATTAAATCACACCTAATCTACTGGAATGT
TAGCAGTTACTTGGATAACTGAGGTAATTCTTGAGCTAATACATGCGAAAAATCTCGACT
CACGGAGAGATGCTTTTATTAGATCAAAACCAAACAGACTCGTCTGTATATTTGGTGACT
CGGAATAACTTTGGGCTGATCGCATTGCCTTGTGCAGGCGACATTTCCTTCGAAGGTNTG
CCCTATCAACTGTCGACTGTGGTATAGACGACCACAGTTGGTTTTGACGGGGGTAACGGG
GGGAATCGAGGGGTTCGATTCCGGGAGAGGGGAGCCGTTAAAAACGGCTAACCACATCCA
AGGAAGGCAGCAGGCACGCACTCGTCTGAGCGGGGCTGGGCAAGGGCGC
>HXXTI5Q01BRM7S rank=0109870 x=607.0 y=3254.0 length=471
AAAACAAAGCCAGTAGTCATATGCTTGTCTCAAAGATTAAGCCATGCATGTCTAAGTACA
AGCCTAACTAAGGTGAAACCGTCGAATGGCTCATTAAATCACACCTAATCTACTGGAATG
TTAGCAGTTACTTGGATAACTGAGGTAATTCTTGAGCTAATACATGCGAAAAATCTCGAC
TCACGGAGAGATGCTTTTATTAGATCAAAACCAAACAGACCTCGTCTGTATAGTTTGGTA
GACTCGGAATAACTTTGGGCTGATCGCATTGCCTTGTGCAGGCGACATTTCCTTCGAAGG
TGTGCCCTATCAACTGTCGACTGTGGTATAGACGACCACAGTGGTTTTGACGGGGTAACG
GGGGGAATCAGGGTTCGATTCCGGAGAGGGAGCCTTAAAAAACGGCTACCACATCCAAGG
AAGGCAGCAGGCACGCACTCGTCTGAGCGGGGCTGGGCAAGGGCGCATA
>HXXTI5Q01CKOBR rank=0241299 x=938.5 y=1941.0 length=471
AAAACAAAGCCAGTAGTCATATGCTTGTCTCAAAGATTAAGCCATGCATGTCTAAGTACA
AGCCTAACTAAGGTGAAACCGCGAATGGCTCATTAAATCACACCTAATCTACTGGAATGT
TAGCAGTTACTTGGATAACTGAGGTAATTCTTGAGCTAATACATGCGAAAAATCTCGACT
CACGGAGAGATGCTTTTATTAGATCAAAACCAAACAGACTCGTCTGTATATTTGGTGACT
CGGAATAACTTTGGGCTGATCGCATTGCCTTGTGCAGGCGACATTTCCTTCGAAGGTGTG
CCCTATCAACTGTCGACTGTGGTATAGACGACCACAGTGGTTTTGACGGGGGTAACGGGG
GGAATCGAGGGTTCGAAGTTCCGGAGAGGGGANACCGTTAAAAACGGCTACCGACATCCA
AGGAAGGCAGCAGGCACGCACTCGTCTGAGCGGGGCTGGGGCAAGGGCG
>HXXTI5Q01B329A rank=0090258 x=749.0 y=2284.5 length=471
AAAACAAAGCCAGTAGTCATATGCTTGTCTCAAAGATTAAGCCATGCATGTCTAAGTACG
AGCCGCTAGTCGGCGAAACCGCGAATGGCTCAATAAATCAGTTATGGTTCCTTAGATCGT
ACCATCCTACTTGGATAACTGTGGTAATTCTAGAGCTAATACATGCACTCAAGCCCCGAC
TCTCGGTTTCGGCCGGGCAGGAGGGGTGCTTTTATTAGATCAAAACCATCGGGGGGCTCG
CTCCCCGTCCTTTTTGGTGACTCTGAATAACTTTTCGCCGATCGCACGGCCTCGAGCCGG
CGACGCATCTTTCAAATGTCTGCCTTATCAACTTTCGATGGTAGGTTATGCGCCTACCAT
GGTTGCAACGGGTAACGGGGAATCGGGGGTTCGATTCCGGAGAGGGAGCCTGAGAAACGG
CTACCACATCCAAGGGAAGGCAGCAGGCAGCACTCGTCTGAGCGGGGCT
>HY4YN4W02C4IUO rank=0139354 x=1164.0 y=2270.5 length=470
AAAACAAAGCCAGTAGTCATATGCTTGTCTCAAAGATTAAGCCATGCATGTCTAAGTACA
AGCCTGAATAAGGTGAAACCGCGAATGGCTCATTAAATCACACCTAATGTACCGGATAGT
TCCAATTACTTGGATAACTGCGGTAATTCTGGAGCTAATACATGCTTAAAGGCCTCGACT
CAAGGAGGGGCGCATTTATTAGATCAAAACCAACCGCTTGCGGTTTTATGGTGAATCTGA
ATAACTCTATGCTGATCGTATGGCTCAACGCCGACGACGTATCCGTCCAAGGTGTGCCCT
ATCAACTGTCGACTGTGGCATAGACGCCCACAGTGGGGTTTTGACGGGTAACGGGGGAAT
TAGGGGTTCGATTCCGGGAGAGGGGAGCCTGGAGAAACGGGCTACCACTTCTAAGGGAAG
GCAGCAGGGCACGCACTCGTCTGGAGCGGGGCTGGGCAAAGGGCGCAA
>HY4YN4W02EVJN1 rank=0159826 x=1882.0 y=1727.0 length=470
AAAACAAAGCCAGTAGTCATATGCTTGTCTCAAAGATTAAGCCATGCATGTCTAAGTACA
AGCCTGAATAAGGTGAAACCGCGAATGGCTCATTAAATCACACCTAATGTACCGGATAGT
TCCAATTACTTGGATAACTGCGGTAATTCTGGAGCTAATACATGCTTAAAGGCCTCGACT
CAAGGAGGGGCGCATTTATTAGATCAAAACCAAACCGCTTGCGGTTTTATGGTGAATCTG
AATAACTCTATGCTGATCGTATGGCTCAACGCCGACGACGTATCCGTCCAAGGTGTGCCC
TATCAACTGTCGACTGTGGCATAGACGCCCACAGTGGGGTTTTGACGGGTAACGGGGGAA
TTAGGGGTTCGATTCCGGGAGAGGGGAGCCTGGAGAAACGGGCTACCACTTCTAAGGGAA
GGCAGCAGGGCACGCACTCGTCTGAGCGGGGGCTGGGGCAAAGGGGCG
>HY4YN4W02EDK56 rank=0193853 x=1677.0 y=3548.0 length=470
AAAACAAAGCCAGTAGTCATATGCTTGTCTCAAAGATTAAGCCATGCATGTCTAAGTACA
AGCCTGAATAAGGTGAAACCGCGAATGGCTCATTAAATCACACCTAATGTACCGGATAGT
TCCAATTACTTGGATAACTGCGGTAATTCTGGAGCTAATACATGCTTAAAGGCCTCGACT
CAAGGAGGGGCGCATTTATTAGATCAAAACCAACCGCTTGCGGTTTTATTGGTGAATCTG
AATAACTCTATGCTGATCGTATGGCTCAACGCCGACGACGTATCCGTCCAAGGTGTGCCC
TATCAACTGTCGACTGTGGCATAGACGCCCACAGTGGGGTTTTGACGGGGTAACGGGGGG
AATTAGGGGGTTCGATTCCGGGGAGAGGGGGAGGCCTGGAGGAAACGGGCTACCACTTCT
AAGGGAAGGGCAGCAGGGCAACGCACTCGGTCTGAGCGGGGGCTGGGG
>HY4YN4W02DZ0O7 rank=0054049 x=1523.0 y=1273.0 length=470
AAAACAAAGCCAGTAGTCATATGCTTGTCTCAAAGATTAAGCCATGCATGTCTAAGTACA
AGCCTAACTAAGGTGAAACCGCGAATGGCTCATTAAATCACACCTAATCTACTGGAATGT
TAGCAGTTACTTGGATAACTGAGGTAATTCTTGAGCTAATACATGCGAAAAATCTCGACT
CACGGAGAGATGCTTTTATTAGATCAAAACCAAACAGACTCGTCTGTATATTTGGTGACT
CGGAATAACTTTGGGCTGATCGCATTGCCTTGTGCAGCGACATTTCCTTCGAAGGTNTGC
CCTATCAACTGTCGACTGTGGTATAGACGACCACAGTGGGTTTTGACGGGGTAACGGGGG
GAATCGAGGGGTTCGAGTTCCGGGGAGAGGGGAGACCGTTAAAAACGGGCTAACCACATC
CAAGGGAAGGGCAAGCAGGGCAACGCACTCGTCTGAGCGGGGCTGGGC
>HY4YN4W02DBBCD rank=0116709 x=1241.0 y=3739.0 length=470
AAAACAAAGCCAGTAGTCATATGCTTGTCTCAAAGATTAAGCCATGCATGTCTAAGTACA
AGCCTAACTAAGGTGAAACCGCGAATGGCTCATTAAATCACACCTAATCTACTGGAATGT
TAGCAGTTACTTGGATAACTGAGGTAATTCTTGAGCTAATACATGCGAAAAATCTCGACT
CACGGAGAGATGCTTTTATTAGATCAAAACCAAACAGACTCGTCTGTATATTTGGTGACT
CGGAATAACTTTGGGCTGATCGCATTGCCTTGTGCAGCGACATTTCCTTCGAAGGTNTGC
CCTATCAACTGTCGACTGTGGTATAGACGACCACAGTGGGTTTTGACGGGGTAACGGGGG
GAATCGAGGGGTTCGATTCCGGGGAGAGGGGGAGCCTTAAAAACGGGCTAACCACATCCA
AGGGAAGGGCAAGCAGGGCACGCACTCGTCTGAGCGGGGCTGGGCAAA
>HY4YN4W02ECTNI rank=0099585 x=1669.0 y=652.0 length=470
AAAACAAAGCCAGTAGTCATATGCTTGTCTCAAAGATTAAGCCATGCATGTCTAAGTACA
AGCCTAACTAAGGTGAAACCGCGAATGGCTCATTAAATCACACCTAATCTACTGGAATGT
TAGCAGTTACTTGGATAACTGAGGTAATTCTTGAGCTAATACATGCGAAAAATCTCGACT
CACGGAGAGATGCTTTTATTAGATCAAAACCAAACAGACTCGTCTGTATATTTGGTGACT
CGGAATAACTTTGGGCTGATCGCATTGCCTTGTGCAGCGACATTTCCTTCGAAGGTNTGC
CCCTATCAACTGTCGACTGTGGTATAGACGACCACAGTGGGTTTGACGGGGGTAACGGGG
GGAATCGAGGGGTTCGGATTCCGGGAGAGGGGAGCCTTAAAACGGGCTACCACATCCAAG
GGAAGGCAAGGCAGGGCAACGCACTCGTCTGAGGCGGGGCTGGGCAAA
>HY4YN4W02D0WOD rank=0070631 x=1533.0 y=1755.5 length=470
AAAACAAAGCCAGTAGTCATATGCTTGTCTCAAGGATTAAGCCATGCATGTCTAAGTACA
AGCCTAACTAAGGTGAAACCGCGAATGGCTCATTAAATCACACCTAATCTACTGGAATGT
TAGCAGTTACTTGGATAACTGAGGTAATTCTTGAGCTAATACATGCGAAAAATCTCGACT
CACGGAGAGATGCTTTTATTAGATCAAAACCAAACAGACTCGTCTGTATATTTGGTGACT
CGGAATAACTTTGGGCTGATCGCATTGCCTTGTGCAGCGACATTTCCTTCGAAGGTNTGC
CCTATCAACTGTCGACTGTGGTATAGACGACCACAGTGGGTTTGACGGGGGTAACGGGGG
AATCGAGGGGTTCGATTCCGGGAGAGGGGAGCCTTAAAAACGGGCTACCACATCCAAGGA
GGGCAAGCAGGGCAACGCACTCGTCTGAGCGGGGCTGGGCAAAGGGCG
>HY4YN4W02EDA8D rank=0118128 x=1674.5 y=2955.5 length=470
AAAACAAAGCCAGTAGTCATATGCTTGTCTCAAAGATTAAGCCATGCATGTCTAAGTACA
AGCCTAACTAAGGTGAAACCGCGAATGGCTCATTAAATCACACCTAATCTACTGGAATGT
TAGCAGTTACTTGGATAACTGAGGTAATTCTTGAGCTAATACATGCGAAAAATCTCGACT
CACGGAGAGATGCTTTTATTAGATCAAAACCAAACAGACTCGTCTGTATATTTGGTGACT
CGGAATAACTTTGGGCTGATCGCATTGCCTTGTGCAGCGACATTTCCTTCGAAGGTNTGC
CCTATCAACTGTCGACTGTGGTATAGACGGACCACAGTGGGTTTGACGGGGTAACGGGGG
GAATCAGGGGTTCGATTCCGGGAGAGGGGAGCCTTAAAAACGGGCTACCACATCCAAGGA
AGGGCAAGCAGGGCACGCAACTCGTCTGAGCGGGGCTGGGCAAAGGGC
>HY4YN4W02DTPF4 rank=0131027 x=1451.0 y=1666.0 length=470
AAAACAAAGCCAGTAGTCATATGCTTGTCTCAAAGATTAAGCCATGCATGTCTAAGTACA
AGCCTAACTAAGGTGAAACCGCGAATGGCTCATTAAATCACACCTAATCTACTGGAATGT
TAGCAGTTACTTGGATAACTGAGGTAATTCTTGAGCTAATACATGCGAAAAATCTCGACT
CACGGAGAGATGCTTTTATTAGATCAAAACCAAACAGACTCGTCTGTATATTTGGTGACT
CGGAATAACTTTGGGCTGATCGCATTGCCTTGTGCAGCGACATTTCCTTCGAAGGTNTGC
CCTATCAACTGTCGACTGTGGTATAGACGACCACAGTGGGTTTGACGGGGTAACGGGGGA
ATCGAGGGGTTCGATTCCGGGAGAGGGGAGCCTTAAAAACGGGCTAACCACATCCAAGGG
AGGCAAGCAGGGCAACGCACTCGTCTGAGGCGGGCTGGGCAAAGGGCG
>HY4YN4W02EOI1Y rank=0147498 x=1802.0 y=2020.5 length=470
AAAACAAAGCCAGTAGTCATATGCTTGTCTCAAAGATTAAGCCATGCATGTCTAAGTACA
AGCCTAACTAAGGTGAAACCGCGAATGGCTCATTAAATCACACCTAATCTACTGGAATGT
TAGCAGTTACTTGGATAACTGAGGTAATTCTTGAGCTAATACATGCGAAAAAATCTCGAC
TCACGGAGAGATGCTTTTATTAGATCAAAACCAAACAGACTCGTCTGTATATTTGGTGAC
TCGGAATAACTTTGGGCTGATCGCATTGCCTTGTGCAGCGACATTTCCTTCGAAGGTNTG
CCCTATCAACTGTCGACTGTGGTATAGACGACCACAGTGGGTTTGACGGGGTAACGGGGG
GAATCGAGGGGTTCGGATTCCGGGGAGAGGGGAGACCTTAAAAACGGGCTACCACATCCA
AGGGAGGCAAGCAAGGGCACGCACTCGTCTGGAGCGGGGCTGGGCAAA
>HY4YN4W02DO5MR rank=0167280 x=1399.0 y=2353.0 length=470
AAAACAAAGCCAGTAGTCATATGCTTGTCTCAAAGATTAAGCCATGCATGTCTAAGTACA
AGCCTAACTAAGGTGAAACCGCGAATGGCTCATTAAATCACACCTAATCTACTGGAATGT
TAGCAGTTACTTGGATAACTGAGGTAATTCTTGAGCTAATACATGCGAAAAATCTCGACT
CACGGAGAGATGCTTTTATTAGATCAAAACCAAACAGACTCGTCTGTATATTTGGTGACT
CGGAATAACTTTGGGCTGATCGCATTGCCTTGTGCAGCGACATTTCCTTCGAAGGTNTGC
CCTATCAACTGTCGACTGTGGTATAGACGACCACAGTGGGTTTGACGGGGTAACGGGGGG
AATCAGGGGGTTCGGATTCCGGGGAGAGGGGGAGACCTTAAAAACGGGCTACCACATCCA
AGGGAAGGGCAAGCAAGGGCAACGGCAACTCGTCTGAGCGGGGCTGGG
>HY4YN4W02ES8HB rank=0104503 x=1856.0 y=413.0 length=470
AAAACAAAGCCAGTAGTCATATGCTTGTCTCAAAGATTAAGCCATGCATGTCTAAGTACA
AGCCTCACTAAGGTGAAACCGCGAATGGCTCATTAAATCACACCTAATCTACTGGATAGT
AAAAAGTTACTTGGATAACTGCGGTAATTCTGGAGCTAATACATGCACAAAGCCGCGACT
CACGAAGCGGCGCTTTTATAGATCAAAACCAACGGCTTCGGCTGTACTCATGGTGACTCT
GAATAACTTTGGGCTGATCGCATAGCCTTGAGCTGCGACATATCCTTCGAAGTGTGCCCT
ATCAACTTTCGACTGTGGCATAGACGCCCACAGGTGGGTTTTGGGACGGGGGTAACGGGG
GGAATCGAGGGGGTTCGATTCCGGGGAGGAGGGGAGGCCTTAAAAACGGGCTACCACATC
TAAGGGGAAGGCAGCAGGGCACGCACTCGTCTGGAGCGGGGGCTGGGC
>HY4YN4W02DT0OD rank=0166342 x=1454.5 y=3931.5 length=470
AAAACAAAGCCAGTAGTCATATGCTTGTCTCAAAGATTAAGCCATGCATGTCTAAGTACA
AGCCTCACTAAGGTGAAACCGCGAATGGCTCATTAAATCACACCTAATCTACTGGATAGT
AAAAAGTTACTTGGATAACTGCGGTAATTCTGGAGCTAATACATGCACAAAGCCGCGACT
CACGAAGCGGCGCTTTTATTAGATCAAAACCAACGGCTTCGGCTGTACTCATGGTGACTC
TGAATAACTTTGGGCTGATCGCATAGCCTTGAGCTGCGACATATCCTTCGAAGTGTGCCC
TATCAACTTTCGACTGTGGCATAGACGCCCACAGTGGGTTTTGGACGGGGGTAACGGGGG
AATCAGGGGTTCGATTCCGGGAGAGGGGAGCCTTAAAAACGGGCTACCACATCTAAGGGA
AGGCAGCAGGGCACGGCACTCGTCGAGCGGGGCTGGGCAAAGGGCGCA
>HY4YN4W02DZBXY rank=0117026 x=1515.0 y=1956.0 length=470
AAAACAAAGCCAGTAGTCATATGCTTGTCTCAAAGATTAAGCCATGCATGTCTAAGTACA
AGCCTCACTAAGGTGAAACCGCGAATGGCTCATTAAATCACACCTAATCTACTGGATAGT
AAAAAGTTACTTGGATAACTGCGGTAATTCTGGAGCTAATACATGCACAAAGCCGCGACT
CACGAAGCGGCGCTTTTATTAGATCAAAACCAACGGCTTCGGCTGTACTCATGGTGACTC
TGAATAACTTTGGGCTGATCGCATAGCCTTGAGCTGCGACATATCCTTCGAAGTGTGCCC
TATCAACTTTCGACTGTGGCATAGACGCCCACAGTGGGTTTTGGACGGGGGTAACGGGGG
AATCAGGGGTTCGATTCCGGGAGAGGGGAGCCTTAAAAACGGGCTACCACATCTAAGGGA
AGGCAGCAGGGCAACGCACTCGTCTGGAGCGGGGGCTGGGCAAAGGGC
>HY4YN4W02ETVKD rank=0109051 x=1863.0 y=1659.5 length=470
AAAACAAAGCCAGTAGTCATATGCTTGTCTCAAAGATTAAGCCATGCATGTCTAAGTACA
AGCCTCACTAAGGTGAAACCGCGAATGGCTCATTAAATCACACCTAATCTACTGGATAGT
AAAAAGTTACTTGGATAACTGCGGTAATTCTGGAGCTAATACATGCACAAAGCCGCGACT
CACGAAGCGGCGCTTTTATTAGATCAAAACCAACGGCTTCGGCTGTACTCATGGTGACTC
TGAATAACTTTGGGCTGATCGCATAGCCTTGAGCTGCGACATATCCTTCGAAGTGTGCCC
TATCAACTTTCGACTGTGGCATAGACGCCCACAGTGGGTTTTGGACGGGGTAACGGGGGA
ATCAGGGGTTCGATTCCGGGAGAGGGGAGCCTTAAAAACGGGCTACCACATCTAAGGGAA
GGCAGCAGGGCACGGCACTCGTCTGAGCGGGGCTGGGCAAAGGGCGCA
>HY4YN4W02DJQS8 rank=0080160 x=1337.5 y=3818.0 length=470
AAAACAAAGCCAGTAGTCATATGCTTGTCTCAAAGATTAAGCCATGCATGTCTAAGTACA
AGCCTCACTAAGGTGAAACCGCGAATGGCTCATTAAATCACACCTAATCTACTGGATAGT
AAAAAGTTACTTGGATAACTGCGGTAATTCTGGAGCTAATACATGCACAAAGCCGCGACT
CACGAAGCGGCGCTTTTATTAGATCAAAACCAACGGCTTCGGCTGTACTCATGGTGACTC
TGAATAACTTTGGGCTGATCGCATAGCCTTGAGCTGCGACATATCCTTCGAAGTGTGCCC
TATCAACTTTCGACTGTGGCATAGACGCCCACAGTGGGTTTTGGACGGGGTAACGGGGGA
ATCAGGGGTTCGATTCCGGGAGAGGGGAGCCTTAAAAACGGGCTACCACATCTAAGGGAA
GGCAGCAGGGCACGGCACTCGTCTGAGCGGGGGCTGGGCAAAGGGCGC
>HY4YN4W02D92V5 rank=0115810 x=1637.0 y=3731.5 length=470
AAAACAAAGCCAGTAGTCATATGCTTGTCTCAAAGATTAAGCCATGCATGTCTAAGTACA
AGCCTCACTAAGGTGAAACCGCGAATGGCTCATTAAATCACACCTAATCTACTGGATAGT
AAAAAGTTACTTGGATAACTGCGGTAATTCTGGAGCTAATACATGCACAAAGCCGCGACT
CACGAAGCGGCGCTTTTATTAGATCAAAACCAACGGCTTCGGCTGTACTCATGGTGACTC
TGAATAACTTTGGGCTGATCGCATAGCCTTGAGCTGCGACATATCCTTCGAAGTGTGCCC
TATCAACTTTCGACTGTGGCATAGACGCCCACAGTGGGTTTTGGACGGGGGTAACGGGGG
AATCAGGGGTTCGATTCCGGGAGAGGGGAGCCTTAAAAACGGGCTACCACATCTAAGGGA
AGCAGCAGGGCACGCACTCGTCTGAGCGGGGGCTGGGCAAAGGGCGCA
>HY4YN4W02C978Q rank=0151929 x=1229.0 y=2216.0 length=470
AAAACAAAGCCAGTAGTCATATGCTTGTCTCAAAGATTAAGCCATGCATGTCTAAGTACA
AGCCTCACTAAGGTGAAACCGCGAATGGCTCATTAAATCACACCTAATCTACTGGATAGT
AAAAAGTTACTTGGATAACTGCGGTAATTCTGGAGCTAATACATGCACAAAGCCGCGACT
CACGAAGCGGCGCTTTTATTAGATCAAAACCAACGGCTTCGGCTGTACTCATGGTGACTC
TGAATAACTTTGGGCTGATCGCATAGCCTTGAGCTGCGACATATCCTTCGAAGTGTGCCC
TATCAACTTTCGACTGTGGCATAGACGGCCCACAGTGGGTTTTGGACGGGGGTAACGGGG
GAATCGAGGGGTTCGATTCCGGGAGAGGGGAGGCCTTAAAAACGGGCTACCACATCTAAG
GGAGGCAGCAGGGCACGGCACTCGTCTGAGCGGGGCTGGGCAAGGGCG
>HY4YN4W02EN6NP rank=0109639 x=1798.0 y=2339.5 length=470
AAAACAAAGCCAGTAGTCATATGCTTGTCTCAAAGATTAAGCCATGCATGTCTAAGTACA
AGCCTCACTAAGGTGAAACCGCGAATGGCTCATTAAATCACACCTAATCTACTGGATAGT
AAAAAGTTACTTGGATAACTGCGGTAATTCTGGAGCTAATACATGCACAAAGCCGCGACT
CACGAAGCGGCGCTTTTATTAGATCAAAACCAACGGCTTCGGCTGTACTCATGGTGACTC
TGAATAACTTTGGGCTGATCGCATAGCCTTGAGCTGCGACATATCCTTCGAAGTGTGCCC
TATCAACTTTCGACTGTGGCATAGACGCCCACAGNGGGTTTTGGACGGGGTAACGGGGGA
ATCAGGGGTTCGATTCCGGGAGAGGGGAGCCTTAAAAACGGGCTACCACATCTAAGGGAA
GGCAAGCAGGGCAACGCACTCGTCTGAGCGGGGCTGGGCAAAGGGCGC
>HY4YN4W02C3QOA rank=0146679 x=1155.0 y=2616.0 length=470
AAAACAAAGCCAGTAGTCATATGCTTGTCTCAAAGATTAAGCCATGCATGTCTAAGTACA
AGCCTCACTAAGGTGAAACCGCGAATGGCTCATTAAATCACACCTAATCTACTGGATAGT
AAAAAGTTACTTGGATAACTGCGGTAATTCTGGAGCTAATACATGCACAAAGCCGCGACT
CACGAAGCGGCGCTTTTATTAGATCAAAACCAACGGCTTCGGCTGTACTCATGGTGACTC
TGAATAACTTTGGGCTGATCGCATAGCCTTGAGCTGCGACATATCCTTCGAAGTGTGCCC
TATCAACTTTCGACTGTGGCATAGGACGCCCACAGTGGGTTTTGACGGGGGTAACGGGGG
AATCAGGGGTTCGATTCCGGGAGAGGGGAGCCTTAAAAACGGGCTACCACATCTAAGGGA
AGGCAGCAGGGCACGGCACTCGTCTGGAGCGGGGGCTGGGCAAAGGGC
>HY4YN4W02C3DD4 rank=0107848 x=1151.5 y=1786.0 length=470
AAAACAAAGCCAGTAGTCATATGCTTGTCTCAAAGATTAAGCCATGCATGTCTAAGTACA
AGCCTCACTAAGGTGAAACCGCGAATGGCTCATTAAATCACACCTAATCTACTGGATAGT
AAAAAGTTACTTGGATAACTGCGGTAATTCTGGAGCTAATACATGCACAAAGCCGCGACT
CACGAAGCGGCGCTTTTATTAGATCAAAACCAACGGCTTCGGCTGTACTCATGGTGACTC
TGAATAACTTTGGGCTGATCGCATAGCCTTGAGCTGCGACATATCCTTCGAAGTGTGCCC
TATCAACTTTCGACTGTGGCATAGGACGCCCACAGTGGGTTTTGGACGGGGGTAACGGGG
GAATCGAGGGGTTCGGAGTTCCGGGAGGAGGGGGAGCCTTAAAAACGGGCTACCACATCT
AAGGGAAGGCAGCAGGGCACGCACTCGTCTGAGCGGGGGCTGGGCAAA
>HY4YN4W02EMG1C rank=0121962 x=1779.0 y=302.0 length=470
AAAACAAAGCCAGTAGTCATATGCTTGTCTCAAAGATTAAGCCATGCATGTCTAAGTACA
AGCCTCACTAAGGTGAAACCGCGAATGGCTCATTAAATCACACCTAATCTACTGGATAGT
AAAAAGTTACTTGGATAACTGCGGTAATTCTGGAGCTAATACATGCACAAAGCCGCGACT
CACGAAGCGGCGCTTTTATTAGATCAAAACCAACGGCTTCGGCTGTACTCATGGTGACTC
TGAATAACTTTGGGCTGATCGCATAGCCTTGAGCTGCGACATATCCTTCGAAGTGTGCCC
TATCAACTTTCGACTGTGGCATAGACGCCCACAGTGGGTTTTGGACGGGGTAACGGGGGA
ATCAGGGGTTCGATTCCGGGAGAGGGGAGCCTTAAAAACGGGCTACCACATCTAAGGGAA
GGGCAAGCAGGGCAACGGCACTCGTCTGAGCGGGGCTGGGCAAGGCGC
>HY4YN4W02EHDNV rank=0071770 x=1721.5 y=217.0 length=470
AAAACAAAGCCAGTAGTCATATGCTTGTCTCAAAGATTAAGCCATGCATGTCTAAGTACA
AGCCTCACTAAGGTGAAACCGCGAATGGCTCATTAAATCACACCTAATCTACTGGATAGT
AAAAAGTTACTTGGATAACTGCGGTAATTCTGGAGCTAATACATGCACAAAGCCGCGACT
CACGAAGCGGCGCTTTTATTAGATCAAAACCAACGGCTTCGGCTGTACTCATGGTGACTC
TGAATAACTTTGGGCTGATCGCATAGCCTTGAGCTGCGACATATCCTTCGAAGTGTGCCC
TATCAACTTTCGACTGTGGCATAGACGCCCACAGTGGGTTTTGGACGGGGGTAACGGGGG
AATCGAGGGGTTCGATTCCGGGAGAGGGGGAGCCTTAAAAACGGGCTACCACATCTAAGG
GAGGCAGCAGGGCACGCACTCGTCTGAGCGGGGGCTGGGCAAAGGGCG
>HY4YN4W02EIG0V rank=0086931 x=1733.0 y=2077.5 length=470
AAAACAAAGCCAGTAGTCATATGCTTGTCTCAAAGATTAAGCCATGCATGTCTAAGTACA
AGCCTCACTAAGGTGAAACCGCGAATGGCTCATTAAATCACACCTAATCTACTGGATAGT
AAAAAGTTACTTGGATAACTGCGGTAATTCTGGAGCTAATACATGCACAAAGCCGCGACT
CACGAAGCGGCGCTTTTATTAGATCAAAACCAAACGGCTTCGGCTGTACTCATGGTGACT
CTGAATAACTTTGGGCTGATCGCATAGCCTTGAGCTGCGACATATCCTTCGAAGTGTGCC
CTATCAACTTTCGACTGTGGCATAGACGCCCACAGNGGGTTTTGACGGGGTAACGGGGGA
ATCAGGGGTTCGGATTCCGGGAGAGGGGAGCCTTAAAAACGGGCTACCACATCTAAGGGA
AGGCAAGCAGACACGCACTCGTCTGAGCGGGGGCTGGGCAAAGGGCGC
>HY4YN4W02DHMY2 rank=0138655 x=1313.5 y=3836.0 length=470
AAAACAAAGCCAGTAGTCATATGCTTGTCTCAAAGATTAAGCCATGCATGTCTAAGTACA
AGCCTCACTAAGGTGAAACCGCGAATGGCTCATTAAATCACACCTAATCTACTGGATAGT
AAAAAGTTACTTGGATAACTGCGGTAATTCTGGAGCTAATACATGCACAAAGCCGCGACT
CACGAAGCGGCGCTTTTATTAGATCAAAACCAACGGCTTCGGCTGTACTCATGGTGACTC
TGAATAACTTTGGGCTGATCGCATAGCCTTGAGCTGCGACATATCCTTCGAAGTGTGCCC
TATCAACTTTCGACTGTGGCATAGACGCCCACAGTGGGTTTTGGACGGGGGTAACGGGGG
AATCAGGGGTTCGGATTCCGGGAGAGGGGAGCCTTAAAAACGGGCTACCACATCTAAGGG
AAGGCAGCAGGGCACGCACTCGTCTGAGCGGGGGCTGGGCAAAGGGCG
>HY4YN4W02DDFRM rank=0185057 x=1266.5 y=384.0 length=470
AAAACAAAGCCAGTAGTCATATGCTTGTCTCAAAGATTAAGCCATGCATGTCTAAGTACA
AGCCTCACTAAGGTGAAACCGCGAATGGCTCATTAAATCACACCTAATCTACTGGATAGT
AAAAAGTTACTTGGATAACTGCGGTAATTCTGGAGCTAATACATGCACAAAGCCGCGACT
CACGAAGCGGCGCTTTTATTAGATCAAAACCAACGGCTTCGGCTGTACTCATGGTGACTC
TGAATAACTTTGGGCTGATCGCATAGCCTTGAGCTGCGACATATCCTTCGAAGTGTGCCC
TATCAACTTTCGACTGTGGCATAGACGCCCACAGNGGGTTTTGACGGGGTAACGGGGGAA
TCAGGGGTTCGGATTCCGGGAGAGGGGAGGCCTTAAAAACGGGCTACCACATCTAAGGGA
AGGCAGCAGGGCACGCACTCGTCTGAGCGGGGGCTGGGCAAAGGGCGC
>HY4YN4W02DYDGX rank=0131161 x=1504.0 y=2335.0 length=470
AAAACAAAGCCAGTAGTCATATGCTTGTCTCAAAGATTAAGCCATGCATGTCTAAGTACA
AGCCTAACTAAGGTGAAACCGCGAATGGCTCATTAAATCACACCTAATCTACTGGAATGT
TAGCAGTTACTTGGATAACTGAGGTAATTCTTGAGCTAATACATGCGAAAAATCTCGACT
CACGGAGAGATGCTTTTATTAGATCAAAACCAAACAGACTCGTCTGTATATTTGGTGACT
CGGAATAACTTTGGGCTGATCGCATTGCCTTGTGCAGCGACATTTCCTTCGAAGGTNTGC
CCTATCAACTGTCGACTGTGGTATAGGACGACCACAGTGGGTTTTGACGGGGTAACGGGG
GGAATCGAGGGGTTCGGATTCCGGGGAGAGGGGGAGACCTTAAAAACGGGCTACCACATC
CAAGGGAGGGCAAGGCAGGGCAACGCACTCGTCTGAGGCGGGGCTGGG
>HY4YN4W02EGIBT rank=0062141 x=1711.0 y=567.5 length=470
AAAACAAAGCCAGTAGTCATATGCTTGTCTCAAAGATTAAGCCATGCATGTCTAAGTACG
AGCCGCTAGTCGGCGAAACCGCGAATGGCTCAATAAATCAGTTATGGTTCCTTAGATCGT
ACCATCCTACTTGGATAACTGTGGTAATTCTAGAGCTAATACATGCACTCAAGCCCCGAC
TCTCGGTTTCGGCCGGGCAGGAGGGGTGCTTTTATTAGATCAAAACCAATCGGGGGCTCG
CTCCCCGTCCTTTTGGTGACTCTGAATAACTTTTCGCCGATCGCACGGCCTCGAGCCGCG
ACGCATCTTTCAAATGTCTGCCTTATCAACTTTCGATGGTAGGTTATGCGCCTACCATGG
GTTGCAACGGGGTAACGGGGGAATCGGGGGGTTCGATTCCGGGAGAGGGGGAGCCTGAGA
AACGGGGCTACCACATCCAAAGGGAAAGGCAGCAAGGGCACGCACTCG
>HY4YN4W02EFBWY rank=0076788 x=1697.5 y=2944.0 length=470
AAAACAAAGCCAGTAGTCATATGCTTGTCTCAAAGATTAAGCCATGCATGTCTAAGTACG
AGCCGCTAGTCGGCGAAACCGCGAATGGCTCAATAAATCAGTTATGGTTCCTTAGATCGT
ACCATCCTACTTGGATAACTGTGGTAATTCTAGAGCTAATACATGCACTCAAGCCCCGAC
TCTCGGTTTCGGCCGGGCAGGAGGGGTGCTTTTATTAGATCAAAACCAATCGGGGGCTCG
CTCCCCGTCCTTTTGGTGACTCTGAATAACTTTTCGCCGATCGCACGGCCTCGAGCCGCG
ACGCATCTTTCAAATGTCTGCCTTATCAACTTTCGATGGTAGGTTATGCGCCTACCATGG
GTTGCAACGGGGTAACGGGGGAATCGGGGGGTTCGATTCCGGGAGAGGGGAGGCCTGAGG
AAACGGGCTACCACATCCAAAGGGAAAGCAGCAGGGCACGCACTCGTC
>HY4YN4W02DYMCA rank=0077429 x=1507.0 y=1544.5 length=470
AAAACAAAGCCAGTAGTCATATGCTTGTCTCAAAGATTAAGCCATGCACGTCTAAGTACA
AGCCTCATTAAGGTGAAACCGCGAATGGCTCATTAAATCACACCTAATATACTGGATAGT
GTCAGTTACTTGGATAACTGCGGTAATTCTGGAGCTAATACATGCGTCAAAGCCCCGAAC
TTTTTGTGAGGGGCGCTTTTATTAGATGAAAACCAACGACTTCGGTCGTCCCTTTGGTGA
TTCTGAATAACTTTCGGCTGATCGTACGGCCAAGCGCCGACGACGTATCTTTCTAAGGTN
TGCCCTATCAACTTTCGACTGTGGCATAGACGCCCCANAGTGGTTTTGACGGGGGTAACG
GGGGGGAATCAGGGGTTCGATTCCGGGAGAGGGGANCCTGGAGGAAACGGGCTACCACTT
CAAGGGAAGGCAGCAGGGCACGGCAACTCGCTGGAGCGGGGGCTGGGC
>HXZRAMG01AWOYE rank=0240439 x=255.0 y=964.5 length=470
AAAACAAAGCCAGTAGTCATATGCTTGTCTCAAAGATTAAGCCATGCATGTCTAAGTACG
AGCCGCTAGTCGGCGAAACCGCGAATGGCTCAATAAATCAGTTATGGTTCCTTAGATCGT
ACCATCCTACTTGGATAACTGTGGTAATTCTAGAGCTAATACATGCACTCAAGCCCCCGA
CTCTCGGTTTCGGCCGGGCAGGAGGGGTGCTTTATTAGATCAAAACCAATCGGGGGGCTC
GCTCCCCGTCCTTTTTGGTGACTCTGAATAACTTTTCGCCGATCGCACGGCCTCGAGCCG
GCGACGCATCTTTCAAATGTCTGCCTTATCAACTTTTCGATGGTAGGTTATGCGCCTACC
ATGGTTGCAACGGGTACGGGGAATCGGGGTTCGATTCCGGAGAGGGAGCCTGAGAAACGG
CTACCACATCCAAGGAAGGCAGCAGGCACGCACTCGTCTGAGCGGGCT
>HXZRAMG01B73LN rank=0218291 x=795.0 y=937.0 length=470
AAAACAAAGCCAGTAGTCATATGCTTGTCTCAAAGATTAAGCCATGCATGTCTAAGTACG
AGCCGCTAGTCGGCGAAACCGCGAATGGCTCAATAAATCAGTTATGGTTCCTTAGATCGT
ACCATCCTACTTGGATAACTGTGGTAATTCTAGAGCTAATACATGCACTCAAGCCCCGAC
TCTCGGTTTCGGCCGGGCAGGAGGGGTGCTTTTATTAGATCAAAACCATCGGGGGGCTCG
CTCCCCGTCCTTTTGGTGACTCTGAATAACTTTTCGCCGATCGCACGGCCTCGAGCCGGC
GACGCATCTTTCAAATGTCTGCCTTATCAACTTTCGATGGTAGGTTATGCGCCTACCATG
GTTGCAACGGGTAACGGGGATCGGGGTTCGATTCCGGAGAGGGAGCCTGAGAAACGGCTA
CCACATCCAAGGAAGGCAGCAGGCACGCACTCGTCTGAGCGGGCTGGC
>HXZRAMG01BVVWC rank=0266084 x=656.0 y=426.5 length=470
AAAACAAAGCCAGTAGTCATAATGCTTGTCTCAAAGATTAAGCCATGCATGTCTAAGTAC
ACGCCTTTACACGGCAAAACTGCGAATGGCTCATTAAATCAGTTATGGTTCCTTAGATCG
TACAATCCTACTTGGATAACTGTGGCAATTCTAGAGCTAATACATGCAACACAGCTCCGA
CCTTGCGGGAAGAGCGCTTTTGTTAGCCCAAAACCAATCCGGTCCTCGTGGCCGGTCCTA
TATGGTGACTCTGAACAACTTTGTGCCGATCGTATGCCCTAGCGGCGACGACGTATCTTT
CAAATGTCTGCCCTATCAACTGTCGATGGTACGTGCTATGCCTACCATGGTGATAACGGG
TAACGGGGAATCAGGGTTCGATTCCGGAGAGGGAGCATGAGATACGGCTACCACATCCAA
GGAAGGCAGCAGGCACGCACTCGTCTGAGCGGGCTGGCAAGGCGCATA
>HXZRAMG01A86HE rank=0145055 x=397.0 y=1920.0 length=470
AAAACAAAGCCAGTAGTCATATGCTTGTCTCAAAGATTAAGCCATGCATGTCTAAGTACA
CGCCTTTACACGGCAAAACTGCGAATGGCTCATTAAATCAGTTATGGTTCCTTAGATCGT
ACAATCCTACTTGGATAACTGTGGCAATTCTAGAGCTAATACATGCAACACAGCTCCGAC
CTTACGGGGAAGAGCGCTTTTGTTAGCCCAAAACCAATCCGGTCCTCGTGGCCGGTCATT
GAATGGTGACTCTGAACAACTTTGTGCCGATCGTATGCCCTAGCGGCGACGACGTATCTT
TCAAATGTCTGCCCTATCAACTGTCGATGGTACGTGCTATGCCTACCATGGTGATAACGG
GTAACGGGAATCAGGGTTCGATTCCGGAGAGGGAGCATGAGATACGGCTACCACATCCAA
GGAAGGCAGCAGGCACGCACTCGTCTGAGCGGGCTGGCAAGGCGCATA
>HXZRAMG01BT20M rank=0103643 x=635.0 y=2356.0 length=470
AAAACAAAGCCAGTAGTCATATGCTTGTCTCAAAGATTAAGCCATGCATGTCTAAGTATA
AACAACTTTATACTGTGAAACTGCGAACGGCTCATTATATCAGCAATTATTTATTTGATG
GTTTCTTACTACATGGATAACCGTAGTAATTCTAGAGCTAATACATGCGTTAAAGTCTCG
ACTCGCAAGGGGAGGGATGTATTTATTAGATTAAAAGCCAAATGCGGGTCCGTCCCGGTC
TTTTGGTGAATCATAGTAACTGTTCGAATCGCATGGCCTTGCGCCGGCGATAGTTCATTC
AAATTTCTGCCCTATCAGCTTTCGACGGTAGTGTAGTGGACTACCGTGGCATTCACGGGT
GACGGAGAATTAGGGGTTCGATTCCGGAGAGGGAGCCTGAGAAACGGCTACCACATCCAA
GGAAGGCAGCAGGCACGCACTCGTCTGAGCGGGCTGGCAAGGCGCATA
>HXXTI5Q01BR2OL rank=0229047 x=612.5 y=2819.5 length=470
AAAACAAAGCCAGTAGTCATATGCTTGTCTCAAAGATTAAGCCATGCATGTCTAAGTACA
TACTTTTACATGGTGAAACCGCGAATGGCTCATTAAATCAGTTATGGTTCCTTAGATCGT
ACAATCCTACTTGGATAACTGTGGTAATTCTAGAGCTAATACATGAAACTGACGCTCCGA
CCCTCTGGGAAAGAGCGCGTTTATTAGAACAAGACCAGTCGGGGTTCTGCCCCGTACGAT
TGGTGATACTGGATAACTTTGTGCAGATCGCACGGCCTCGCGCCGGCGACGTATCTTTCA
AATGTCTGCCCTATCAACTGTCGATGGTACGTGATATGCCTACCATGGTTGTAACGGGTA
ACGGGGAATCAGGGTTCGATTCCGGAGAGGGAGCATGAGAACGGCTACCACATCCAAGGA
AGGGCAGCAGGGCACGTCACTCGTCTGAGCGGGGGCTGGGCAAGGGCG
>HXXTI5Q01BD7WH rank=0137536 x=454.5 y=3567.5 length=470
AAAACAAAGCCAGTAGTCATATGCTTGTCTCAAAGATTAAGCCATGCATGTCTAAGTACA
CGCCTTTACACGGCAAAACTGCGAATGGCTCATTAAATCAGTTATGGTTCCTTAGATCGT
ACAATCCTACTTGGATAACTGTGGCAATTCTAGAGCTAATACATGCAACACAGCTCCGAC
CTTGCGGGAAGAGCGCTTTTGTTAGCCCAAAACCAATCCGGTCCTCGTGGCCGGTCATTG
AATGGTGACTCTGAACAACTTTGTGCCGATCGTATGCCCTAGCGGCGACGACGTATCTTT
CAAATGTCTGCCCTATCAACTGTCGATGGTACGTGCTATGCCTACCATGGTGATAACGGG
TAACGGGGAATCAGGGTTCGATTCCGGAGAGGGAGCATGAGATACGGGCTACCACATCCA
AGGAAGGCAGCAGGGCACGCACTCGTCTGAGCGGGGCTGGGGCAAGGG
>HXXTI5Q01AP0LV rank=0202103 x=179.5 y=769.0 length=470
AAAACAAAGCCAGTAGTCATATGCTTGTCTCAAAGATTAAGCCATGCACGTCTAAGTACA
AGCCTCATTAAGGTGAAACCGCGAATGGCTCATTAAATCACACCTAATATACTGGATAGT
GTCAGTTACTTGGATAACTGCGGTAATTCTGGAGCTAATACATGCGTCAAAGCCCCGAAC
TTTTTTGTGAGGGGCGCTTTTTATTAGATGAAAACCAAACGACTTCGGTCGTCCCTTTGG
TGATTCTGAATAACTTTCGGCTGATCGTACGGCCAAGCGCCGACGACGTATCTTTCTAAG
GTGTGCCCTATCAACTTTCGACTGTGGCATAGACGCCCACAGTGGTTTTGACGGGTAACG
GGGAATCGAGGGTTCGATTCCGGAGAGGGAGCCTGAGAAACGGCTACCACTTCTAAGGAA
GGCAGCAGGCACGCACTCGTCTGGAGCGGGGCTGGGCAAGGGCGCATA
>HXXTI5Q01BPSQX rank=0264399 x=586.5 y=3127.0 length=470
AAAACAAAGCCAGTAGTCATATGCTTGTCTCAAAGATTAAGCCATGCACGTCTAAGTACA
AGCCTCATTAAGGTGAAACCGCGAATGGCTCATTAAATCACACCTAATATACTGGATAGT
GCCAGTTACTTGGATAACTGCGGTAATTCTGGAGCTAATACATGCGTCAAAGCCCCGAAC
TTTTTTGTGAGGGGCGCTTTTATTAGATGAAAACCAAACGACTTCGGTCGTCCCTTTGGT
GATTCTGAATAACTTTCGGCTGATCGTACGGCCAAGCGCCGACGACGTATCTTTCTAAGG
TGTGCCCTATCAACTTTCGACTGTGGCATAGACGCCCACAGTTGGTTTTGACGGGTTAAC
GGGGAATCGAGGGTTCGATTCCGGAGAGGGAGCCTGAGAAACGGCTACCACTTCTAAGGA
AGGCAGCAGGCACGCACTCGTCTGAGCGGGGCTGGGCAAGGGCGCATA
>HXXTI5Q01BFXYW rank=0193378 x=474.0 y=2086.0 length=470
AAAACAAAGCCAGTAGTCATATGCTTGTCTCAAAGATTAAGCCATGCATGTCTAAGTACG
AGCCGCTAGTCGGCGAAACCGCGAATGGCTCAATAAATCAGTTATGGTTCCTTAGATCGT
ACCATCCTACTTGGATAACTGTGGTAATTCTAGAGCTAATACATGCACTCAAGCCCCGAC
TCTCGGTTTCGGCCGGGCAGGAGGGGTGCTTTTATTAGATCAAAACCAATCGGGGGGCTC
GCTCCCCGTCCTTTTTGGTGACTCTGAATAACTTTTCGCCGATCGCACGGCCTCGAGCCG
GCGACGCATCTTTCAAATGTCTGCCTTATCAACTTTCGATGGTAGGTTATGCGCCTACCA
TGGTTGCAACGGGTAACGGGGAATCGGGGTTCGATTCCGGAGAGGGAGCCTGAGAAACGG
CTACCACATCCAAGGAAGGCAGCAGGCACGCACTCGTCTGAGCGGGGC
>HXXTI5Q01BJ1H0 rank=0177605 x=521.5 y=774.0 length=470
AAAACAAAGCCAGTAGTCATATGCTTGTCTCAAAGATTAAGCCATGCATGTCTAAGTACG
AGCCGCTAGTCGGCGAAACCGCGAATGGCTCAATAAATCAGTTATGGTTCCTTAGATCGT
ACCATCCTACTTGGATAACTGTGGTAATTCTAGAGCTAATACATGCACTCAAGCCCCGAC
TCTCGGTTTCGGCCGGGCAGGAGGGGTGCTTTTATTAGATCAAAACCATCGGGGGGCTCG
CTCCCCGTCCTTTTTGGTGACTCTGAATAACTTTTCGCCGATCGCACGGCCTCGAGCCGG
CGACGCATCTTTCAAATGTCTGCCTTATCAACTTTCGATGGTAGGTTATGCGCCTACCAT
GGTTGCAACGGGGTAACGGGGAATCGGGGTTCGATTCCGGAGAGGGAGCCTGAGAACGGC
TACCACATCCAAGGAAGGCAGCAGGCACGCACTCGTCTGGAGCGGGGC
>HXXTI5Q01BY3UG rank=0089221 x=692.0 y=3238.0 length=470
AAAACAAAGCCAGTAGTCATATGCTTGTCTCAAAGATTAAGCCATGCATGTCTAAGTATA
ACTCTTTTACTTTGAAAACTGCGAACGGCTCATTATATCAGTTATAGTTTATTTGATAGT
CCCTTACTACTTGGATACCCGTAGTAATTCTAGAGCTAATACATGCATCAATACCCAACT
GTTCGCGGAAGGGTAGTATTTATTAGGTATAGACCAACCCTCTTCGGAGGTGCTTTGGTG
ATTCATAATAACTTTTCGAATCGCATGGCTCCATGCCGGCGATGGATCATTCAAGTTTCT
GCCCTATCAGCTTTGGATGGTAGTGTATTGGGACTACCATGGCTTTAACGGGTAACGAAT
TGTTAGGGGGGCAAGATTTCGGAGAGGGAGCCTGAGAGCGGCTACCACATCCAAGGAAGG
CAGCAGGGCACGGCACTCGTCTGAGCGGGGGCTGGGGCAAGGGGCGCA
>HY4YN4W02DKCVO rank=0121921 x=1344.0 y=3746.0 length=469
AAAACAAAGCCAGTAGTCATATGCTTGTCTCAAAGATTAAGCCATGCATGTCTAAGTACA
AGCCTAACTAAGGTGAAACCGCGAATGGCTCATTAAATCACACCTAATCTACTGGAATGT
TAGCAGTTACTTGGATAACTGAGGTAATTCTTGAGCTAATACATGCGAAAAATCTCGACT
CACGGAGAGATGCTTTTATTAGATCAAAACCAAACAGACTCGTCTGTATATTTGGTGACT
CGGAATAACTTTGGGCTGATCGCATTGCCTTGTGCAGCGACATTTCCTTCGAAGGTNTGC
CCTATCAACTGTCGACTGTGGTATAGACGGACCACAGTGGGTTTTGACGGGGGTAACGGG
GGGAATCGAGGGGGTTCGGATTCCGGGGAGAGGGGGAGCCTTAAAAACGGGCTAACCACA
TCCAAGGGAAGGGCAAGCAAGGGCACGCACTCGTCTGGAGCGGGGCT
>HY4YN4W02D0YZG rank=0079834 x=1534.0 y=650.0 length=469
AAAACAAAGCCAGTAGTCATATGCTTGTCTCAAAGATTAAGCCATGCATGTCTAAGTACA
AGCCTAACTAAGGTGAAACCGCGAATGGCTCATTAAATCACACCTAATCTACTGGAATGT
TAGCAGTTACTTGGATAACTGAGGTAATTCTTGAGCTAATACATGCGAAAAATCTCGACT
CACGGAGAGATGCTTTTATTAGATCAAAACCAAACAGACTCGTCTGTATATTTGGTGACT
CGGAATAACTTTGGGCTGATCGCATTGCCTTGTGCAGCGACATTTCCTTCGAAGGTNTGC
CCTATCAACTGTCGACTGTGGTATAGACGACCACAGTGGGTTTTGACGGGGTAACGGGGG
GAATCGAGGGGTTCGGATTCCGGGAGAGGGGAGCCTTAAAACGGGCTACCACATCCAAGG
AGGCAAGCAGGCACGCACTCGTCTGAGCGGGGCTGGGCAAAGGGCGC
>HY4YN4W02ER1KV rank=0213996 x=1842.0 y=2157.0 length=469
AAAACAAAGCCAGTAGTCATATGCTTGTCTCAAAGATTAAGCCATGCATGTCTAAGTACA
AGCCTAACTAAGGTGAAACCGCGAATGGCTCATTAAATCACACCTAATCTACTGGAATGT
TAGCAGTTACTTGGATAACTGAGGTAATTCTTGAGCTAATACATGCGAAAAATCTCGACT
CACGGAGAGATGCTTTTATTAGATCAAAACCAAACAGACTCGTCTGTATATTTGGTGACT
CGGAATAACTTTGGGCTGATCGCATTGCCTTGTGCAGCGACATTTCCTTCGAAGGTNTGC
CCTATCAACTGTCGACTGTGGTATAGACGACCACAGTGGGTTTGACGGGGGTAACGGGGG
GAATCGAGGGGTTCGATTCCGGGGAGAGGGGGAGACCTTAAAAACGGGCTACCACATCCA
AGGGAGGGCAAGGCAGGGCACGCACTCGTCTGGAGCGGGGGCTGGGC
>HY4YN4W02D92VW rank=0076911 x=1637.0 y=3722.0 length=469
AAAACAAAGCCAGTAGTCATATGCTTGTCTCAAAGATTAAGCCATGCATGTCTAAGTACA
AGCCTAACTAAGGTGAAACCGCGAATGGCTCATTAAATCACACCTAATCTACTGGAATGT
TAGCAGTTACTTGGATAACTGAGGTAATTCTTGAGCTAATACATGCGAAAAATCTCGACT
CACGGAGAGATGCTTTTATTAGATCAAAACCAAACAGACTCGTCTGTATATTTGGTGACT
CGGAATAACTTTGGGCTGATCGCATTGCCTTGTGCAGCGACATTTCCTTCGAAGGTNTGC
CCTATCAACTGTCGACTGTGGTATAGACGACCACAGTGGGTTTTGACGGGGTAACGGGGG
GAATCGAGGGGTTCGGATTCCGGGAGAGGGGAGCCTTAAAAACGGGCTACCACATCCAAG
GGAAGGGCAAGCAGGGCACGCAACTCGTCTGAGCGGGGCTGGGCAAA
>HY4YN4W02C5E4G rank=0039087 x=1174.5 y=3134.0 length=469
AAAACAAAGCCAGTAGTCATATGCTTGTCTCAAAGATTAAGCCATGCATGTCTAAGTACG
AGCCGCTAGTCGGCGAAACCGCGAATGGCTCAATAAATCAGTTATGGTTCCTTAGATCGT
ACCATCCTACTTGGATAACTGTGGTAATTCTAGAGCTAATACATGCACTCAAGCCCCGAC
TCTCGGTTTCGGCCGGGCAGGAGGGGTGCTTTTATTAGATCAAAACCAATCGGGGGCTCG
CTCCCCGTCCTTTTGGTGACTCTGAATAACTTTTCGCCGATCGCACGGCCTCGAGCCGCG
ACGCATCTTTCAAATGTCTGCCTTATCAACTTTCGATGGTAGGTTATGCGCCTACCATGG
GTTGCAACGGGGTAACGGGGGAATCGGGGGGTTCGATTCCGGGAGAGGGGAGCCTGGAGA
AACGGGCTACCACATCCAAAGGGAAAGGCAGCAGGGCACCGCACTCG
>HY4YN4W02DZWYA rank=0028576 x=1522.0 y=512.0 length=469
AAAACAAAGCCAGTAGTCATATGCTTGTCTCAAAGATTAAGCCATGCATGTCTAAGTACG
AGCCGCTAGTCGGCGAAACCGCGAATGGCTCAATAAATCAGTTATGGTTCCTTAGATCGT
ACCATCCTACTTGGATAACTGTGGTAATTCTAGAGCTAATACATGCACTCAAGCCCCGAC
TCTCGGTTTCGGCCGGGCAGGAGGGGTGCTTTTATTAGATCAAAACCAATCGGGGGCTCG
CTCCCCGTCCTTTTGGTGACTCTGAATAACTTTTCGCCGATCGCACGGCCTCGAGCCGCG
ACGCATCTTTCAAATGTCTGCCTTATCAACTTTCGATGGTAGGTTATGCGCCTACCATGG
GTTGCAACGGGGGTAACGGGGGAATCGGGGGGTTCGATTCCGGGAGAGGGGAGCCTGAGG
AAACGGGCTACCACATCCAAAGGGAAAGGCAGCAGGGCACGCACTCG
>HY4YN4W02C72YD rank=0054809 x=1205.0 y=355.0 length=469
AAAACAAAGCCAGTAGTCATATGCTTGTCTCAAAGATTAAGCCATGCATGTCTAAGTACG
AGCCGCTAGTCGGCGAAACCGCGAATGGCTCAATAAATCAGTTATGGTTCCTTAGATCGT
ACCATCCTACTTGGATAACTGTGGTAATTCTAGAGCTAATACATGCACTCAAGCCCCGAC
TCTCGGTTTCGGCCGGGCAGGAGGGGTGCTTTTATTAGATCAAAACCAATCGGGGGCTCG
CTCCCCGTCCTTTTGGTGACTCTGAATAACTTTTCGCCGATCGCGCGGCCTCGAGCCGCG
ACGCATCTTTCAATGTCTGCCTTATCAACTTTCGATGGTAGGTTATGGCGCCTACCATGG
GTTGCAACGGGGTAACGGGGGAATCGGGGGGTTCGATTCCGGGAGAGGGGAGCCTGGAGA
AACGGGCTACCACATCCAAAGGGAAGGCAGCAGGGCACGCACTCGTC
>HY4YN4W02C2OLV rank=0099095 x=1143.5 y=2433.0 length=469
AAAACAAAGCCAGTAGTCATATGCTTGTCTCAAAGATTAAGCCATGCATGTCTAAGTATA
AACAATCTATACAGTGAAACTGCGAATGGCTCATTAAATCAGTTATCGTTTATTTGATAG
TACCTTGCTAATTGGCATACGCCTGGCAATTCTAGAGCTAATACATGCATTCAAGCCCAA
CCTCTGGAAGGGCTGTATTTATTAGATAAAAAAATCAACAACCTTAGATGATTCATAATA
ACTTGTCGAATCGCATGGCCTCGGGCCGCGATGTTCATTCAAATTTCTGCCCTATCAACT
TTCGATGGTAGGATAGAGGCCTACATGGGGTTTCAACGGGTACGGGGGAATAAGGGGTTC
GGGTCCGGGAGAGGGGAGGCCTGGGAGAAACGGGCTACCACATCCAAGGGAAGGGCAGGC
AGGGCAACGCACTCGTCTGAGCGGGGGCTGGGGCAAAGGGGCGCATA
>HY4YN4W02EUSTY rank=0203287 x=1873.0 y=3812.0 length=469
AAAACAAAGCCAGTAGTCATATGCTTGTCTCAAAGATTAAGCCATGCATGTCTAAGTACA
AGCCTCACTAAGGTGAAACCGCGAATGGCTCATTAAATCACACCTAATCTACTGGATAGT
AAAAAGTTACTTGGATAACTGCGGTAATTCTGGAGCTAATACATGCACAAAGCCGCGACT
CACGAAGCGGCGCTTTTATTAGATCAAAACCAACGGCTTCGGCTGTACTCATGGTGACTC
TGAATAACTTTGGGCTGATCGCATAGCCTTGAGCTGCGACATATCCTTCGAAGTGTGCCC
TATCAACTTTCGACTGTGGCATAGACGGCCCACAGNGGGTTTTGGACGGGGTAACGGGGG
AATCAGGGGTTCGATTCCGGGAGAGGGGAGGCCTTAAAAACGGGCTACACATCTAAGGGA
AGGCAGCAGGGCAACGCACTCGTCTGAGCGGGGGCTGGGCAAAGGGG
>HY4YN4W02EZ0OE rank=0042887 x=1933.0 y=1500.0 length=469
AAAACAAAGCCAGTAGTCATATGCTTGTCTCAAAGATTAAGCCATGCATGTCTAAGTACA
AGCCTCACTAAGGTGAAACCGCGAATGGCTCATTAAATCACACCTAATCTACTGGATAGT
AAAAAGTTACTTGGATAACTGCGGTAATTCTGGAGCTAATACATGCACAAAGCCGCGACT
CACGAAGCGGCGCTTTTATTAGATCAAAACCAACGGCTTCGGCTGTACTCATGGTGACTC
TGAATAACTTTGGGCTGATCGCATAGCCTTGAGCTGCGACATATCCTTCGAAGTGTGCCC
TATCAACTTTCGACTGTGGCATAGACGCCCACAGTGGGTTTTGGACGGGGGTAACGGGGG
AATCAGGGGTTCGATTCCGGGAGAGGGGAGCCTTAAAAACGGGCTACCACATCTAAGGGA
AGGCAGCAGGGCACGCACTCGTCTGGAGCGGGGGCTGGGCAAAGGGC
>HY4YN4W02ELAD7 rank=0172003 x=1765.0 y=2381.0 length=469
AAAACAAAGCCAGTAGTCATATGCTTGTCTCAAAGATTAAGCCATGCATGTCTAAGTACA
AGCCTCACTAAGGTGAAACCGCGAATGGCTCATTAAATCACACCTAATCTACTGGATAGT
AAAAAGTTACTTGGATAACTGCGGTAATTCTGGAGCTAATACATGCACAAAGCCGCGACT
CACGAAGCGGCGCTTTTATTAGATCAAAACCAAACGGCTTCGGCTGTACTCATGGTGACT
CTGAATAACTTTGGGCTGATCGCATAGCCTTGAGCTGCGACATATCCTCCGAAGTGTGCC
CTATCAACTTTCGACTGTGGCATAGACGCCCACAGTGGGTTTTGGACGGGGGTAACGGGG
GAATCGAGGGGTTCGATTCCGGGAGAGGGGGAGCCTTAAAAACGGGCTACCACATCTAAG
GGAAGGCAGCAGGGCAACGCACTCGTCTGGAGCGGGGGCTGGGCAAA
>HY4YN4W02DSJR3 rank=0169540 x=1438.0 y=913.5 length=469
AAAACAAAGCCAGTAGTCATATGCTTGTCTCAAAGATTAAGCCATGCATGTCTAAGTACA
AGCCTCACTAAGGTGAAACCGCGAATGGCTCATTAAATCACACCTAATCTACTGGATAGT
AAAAAGTTACTTGGATAACTGCGGTAATTCTGGAGCTAATACATGCACAAAGCCGCGACT
CACGAAGCGGCGCTTTTATTAGATCAAAACCAACGGCTTCGGCTGTACTCATGGTGACTC
TGAATAACTTTGGGCTGATCGCATAGCCTTGAGCTGCGACATATCCTTCGAAGTGTGCCC
TATCAACTTTCGACTGTGGCATAGGACGCCCACAGTGGGTTTTGGACGGGGGTAACGGGG
GAATCGAGGGGGTTCGATTCCGGGAGAGGGGAGCCTTAAAAACGGGCTACCACATCTAAG
GGAAGGCAGCAGGGCAACGCACTCGTCTGGAGCGGGGGCTGGGCAAA
>HY4YN4W02D0OQZ rank=0130943 x=1530.5 y=3769.0 length=469
AAAACAAAGCCAGTAGTCATATGCTTGTCTCAAAGATTAAGCCATGCATGTCTAAGTACA
AGCCTCACTAAGGTGAAACCGCGAATGGCTCATTAAATCACACCTAATCTACTGGATAGT
AAAAAGTTACTTGGATAACTGCGGTAATTCTGGAGCTAATACATGCACAAAGCCGCGACT
CACGAAGCGGCGCTTTTATTAGATCAAAACCAACGGCTTCGGCTGTACTCATGGTGACTC
TGAATAACTTTGGGCTGATCGCATAGCCTTGAGCTGCGACATATCCTTCGAAGTGTGCCC
TATCAACTTTCGACTGTGGCATAGACGCCCACAGTGGGTTTTGGACGGGGTAACGGGGGA
ATCAGGGGTTCGATTCCGGGAGAGGGGAGGCCTTAAAAACGGGCTACCACATCTAAGGGA
AGGCAGCAGGGCAACGGCACTCGTCTGAGCGGGGCTGGGCAAAGGCG
>HY4YN4W02C27RU rank=0077000 x=1149.0 y=2696.0 length=469
AAAACAAAACCAGTAGTCATATGCTTGTCTCAAAGATTAAGCCATGCATGTCTAAGTACA
AGCCTCACTAAGGTGAAACCGCGAATGGCTCATTAAATCACACCTAATCTACTGGATAGT
AAAAAGTTACTTGGATAACTGCGGTAATTCTGGAGCTAATACATGCACAAAGCCGCGACT
CACGAAGCGGCGCTTTTATTAGATCAAAACCAACGGCTTCGGCTGTACTCATGGTGACTC
TGAATAACTTTGGGCTGATCGCATAGCCTTGAGCTGGCGACATATCCTTCGAAGGTNTGC
CCTATCAACTTTCGACTGTGGCATAGACGCCCACAGTGGGTTTGACGGGGTAACGGGGGG
AATCAGGGGTTCGATTCCGGGAGAGGGGAGGCCTTAAAACGGGCTACACATCTAAGGAGG
CAAGCAGGGCACGCACTCGTCTGAGCGGGGCTGGGCAAAGGCGCATA
>HY4YN4W02EBVW2 rank=0113122 x=1658.5 y=1988.0 length=469
AAAACAAAGCCAGTAGTCATATGCTTGTCTCAAAGATTAAGCCATGCATGTCTAAGTACA
AGCCTCACTAAGGTGAAACCGCGAATGGCTCATTAAATCACACCTAATCTACTGGATAGT
AAAAAGTTACTTGGATAACTGCGGTAATTCTGGAGCTAATACATGCACAAAGCCGCGACT
CACGAAGCGGCGCTTTTATTAGATCAAAACCAACGGCTTCGGCTGTACTCATGGTGACTC
TGAATAACTTTGGGCTGATCGCATAGCCTTGAGCTGCGACATATCCTTCGAAGTGTGCCC
TATCAACTTTCGACTGTGGCATAGACGCCCACAGTGGGTTTTGGACGGGGGTAACGGGGG
AATCAGGGGTTCGATTCCGGGAGAGGGGAGCCTTAAAAACGGGCTACCACATCTAAGGGA
AGGGCAGCAGGGCACGCACTCGTCTGAGCGGGGCTGGGCAAAGGGCG
>HY4YN4W02C8L4W rank=0103154 x=1211.0 y=638.0 length=469
AAAACAAAGCCAGTAGTCATATGCTTGTCTCAAAGATTAAGCCATGCATGTCTAAGTACA
AGCCTCACTAAGGTGAAACCGCGAATGGCTCATTAAATCACACCTAATCTACTGGATAGT
AAAAAGTTACTTGGATAACTGCGGTAATTCTGGAGCTAATACATGCACAAAGCCGCGACT
CACGAAGCGGCGCTTTTATTAGATCAAAACCAACGGCTTCGGCTGTACTCATGGTGACTC
TGAATAACTTTGGGCTGATCGCATAGCCTTGAGCTGCGACATATCCTTCGAAGTGTGCCC
TATCAACTTTCGACTGTGGCATAGACGCCCACAGGTGGGTTTTGGGACGGGGGTAACGGG
GGAATCGAGGGGTTCGGATTCCGGGAGAGGGGAGCCTTAAAAACGGGCTACCACATCTAA
GGGAAGGCAAGCAGGGCACGGCACTCGTCTGAGCGGGGCTGGGCAAA
>HY4YN4W02DVXXG rank=0123765 x=1476.0 y=3570.5 length=469
AAAACAAAGCCAGTAGTCATATGCTTGTCTCAAAGATTAAGCCATGCATGTCTAAGTACA
AGCCTCACTAAGGTGAAACCGCGAATGGCTCATTAAATCACACCTAATCTACTGGATAGT
AAAAAGTTACTTGGATAACTGCGGTAATTCTGGAGCTAATACATGCACAAAGCCGCGACT
CACGAAGCGGCGCTTTTATTAGATCAAAACCAACGGCTTCGGCTGTACTCATGGTGACTC
TGAATAACTTTGGGCTGATCGCATAGCCTTGAGCTGCGACATATCCTTCGAAGTGTGCCC
TATCAACTTTCGACTGTGGCATAGACGCCCACAGTGGGTTTTGGACGGGGGTAACGGGGG
AATCAGGGGTTCGATTCCGGGAGAGGGGGAGCCTTAAAAAACGGGCTAACCACATCTAAG
GGAAGGGCAAGCAGGGCAACGCACTCGTCTGAGCGGGGCTGGGCAAA
>HY4YN4W02C8I7R rank=0060955 x=1210.0 y=949.0 length=469
AAAACAAAGCCAGTAGTCATATGCTTGTCTCAAAGATTAAGCCATGCATGTCTAAGTACA
AGCCTCACTAAGGTGAAACCGCGAATGGCTCATTAAATCACACCTAATCTACTGGATAGT
AAAAAGTTACTTGGATAACTGCGGTAATTCTGGAGCTAATACATGCACAAAGCCGCGACT
CACGAAGCGGCGCTTTTATAGATCAAAACCAACGGCTTCGGCTGTACTCATGGTGACTCT
GAATAACTTTGGGCTGATCGCATAGCCTTGAGCTGCGACATATCCTTCGAAGTGTGCCCT
ATCAACTTTCGACTGTGGCATAGACGCCCACAGGTGGGTTTTGGACGGGGGTAACGGGGG
AATCAGGGGTTCGATTCCGGGAGAGGGGAGCCTTAAAAACGGGCTACCACATCTAAGGGA
GGCAGCAGGGCACGCACTCGTCTGGAGCGGGGGCTGGGCAAAGGGCG
>HY4YN4W02DO6K7 rank=0198123 x=1399.5 y=3593.5 length=469
AAAACAAAGCCAGTAGTCATATGCTTGTCTCAAAGATTAAGCCATGCATGTCTAAGTACA
AGCCTCACTAAGGTGAAACCGCGAATGGCTCATTAAATCACACCTAATCTACTGGATAGT
AAAAAGTTACTTGGATAACTGCGGTAATTCTGGAGCTAATACATGCACAAAGCCGCGACT
CACGAAGCGGCGCTTTTATTAGATCAAAACCAACGGCTTCGGCTGTACTCATGGTGACTC
TGAATAACTTTGGGCTGATCGCATAGCCTTGAGCTGCGACATATCCTTCGAAGTGTGCCC
TATCAACTTTCGACTGTGGCATAGACGCCCACAGTGGGTTTTGGACGGGGGTAACGGGGG
AATCAGGGGTTCGATTCCGGGAGAGGGGAGCCTTAAAAACGGGCTACCACATCTAAGGGA
AGGCAGCAGGGCACGCACTCGTCTGAGCGGGGGCTGGGCAAAGGGCG
>HY4YN4W02C1RNT rank=0056732 x=1133.5 y=695.0 length=469
AAAACAAAGCCAGTAGTCATATGCTTGTCTCAAAGATTAAGCCATGCATGTCTAAGTACA
AGCCTCACTAAGGTGAAACCGCGAATGGCTCATTAAATCACACCTAATCTACTGGATAGT
AAAAAGTTACTTGGATAACTGCGGTAATTCTGGAGCTAATACATGCACAAAGCCGCGACT
CACGAAGCGGCGCTTTTATTAGATCAAAACCAACGGCTTCGGCTGTACCCATGGTGACTC
TGAATAACTTTGGGCTGATCGCATAGCCTTGAGCTGGCACATATCCTTCGAAGGTNTGCC
CTATCAACTTTCGACTGTGGCATAGACGCCCACAGTGGGTTTTGACGGGGTAACGGGGGG
AATCAGGGGTTCGATTCCGGGAGAGGGGAGCCTTAAAACGGGCTACCACATCTAAGGGAG
GCAAGCAGGGCACGCACTCGTCTGAGCGGGGCTGGGCAAAGGGCGCA
>HY4YN4W02EXRNR rank=0203780 x=1907.0 y=2997.5 length=469
AAAACAAAGCCAGTAGTCATATGCTTGTCTCAAAGACTAAGCCATGCATGTCTAAGTATA
AATGATGTACAATGAAACTGCGAATGGCTCATTAAAACAGTTATAGTTTATTTGGTAATT
GACAATTACATGGATAACCGTGGTAATTCTAGAGCTAATACATGCTGTTGTGCCCGACTT
TTTGGAAGGGCCGTATTTATTAGATAACAGCCAATAGGACTCTGTCCATTGAGGTGACTC
ATAGTAACTGATCGGATCGCATGGGCCTTGCCCCGCGACAAACCATTCAAGTTTCTGCCC
CATCAGCTGTCGATGGTAGTGTATTGGGGACTACCATGGCTTTTACGGGGTAACGGGNGG
GATTAGGGGTTCGATTCCGGGAGGAGGGGGAGCCTGGGAGAAACGGGCTACCACATCTAA
GGGAAGGGCAAGCAGGGCAACGGCAACTCGTCTGAGCGGGGGCTGGG
>HY4YN4W02EYIH4 rank=0192807 x=1916.0 y=922.0 length=469
AAAACAAAGCCAGTAGTCATATGCTTGTCTCAAAGATTAAGCCATGCATGTCTAAGTACA
AGCCTAACTAAGGTGAAACCGCGAATGGCTCATTAAATCACACCTAATCTACTGGAATGT
TAGCAGTTACTTGGATAACTGAGGTAATTCTTGAGCTAATACATGCGAAAAATCTCGACT
CACGGAGAGATGCTTTTATTAGATCAAAACCAAACAGACTCGTCTGTATATTTGGTGACT
CGGAATAACTTTGGGCTGATCGCATTGCCTTGTGCAGCGACATTTCCTTCGAAGGTNTGC
CCTATCAACTGTCGACTGTGGTATAGACGACCACAGTGGGTTTTGACGGGGGTAACGGGG
GGAATCGAGGGGTTCGGATTCCGGGGAGTAGGGGGAGACCGTTAAAAACGGGCTTAACCG
ACATCCAAGGGAGGGCAGGCAAGGGCAACGCACTCGTCTGAGCGGGG
>HY4YN4W02DS00T rank=0143423 x=1443.0 y=2779.0 length=469
AAAACAAAGCCAGTAGTCATATGCTTGTCTCAAAGATTAAGCCATGCATGTCTAAGTACA
AGCCTCACTAAGGTGAAACCGCGAATGGCTCATTAAATCACACCTAATCTACTGGATAGT
AAAAAGTTACTTGGATAACTGCGGTAATTCTGGAGCTAATACATGCACAAAGCCGCGACT
CACGAAGCGGCGCTTTTATTAGATCAAAACCAACGGCTTCGGCTGTACTCATGGTGACTC
TGAATAACTTTGGGCTGATCGCATAGCCTTGAGCTGCGACATATCCTTCGAAGTGTGCCC
TATCAACTTTCGACTGTGGCATAGACGCCCACAGTGGGTTTTGGACGGGGGTAACGGGGG
AATCAGGGGTTCGGATTCCGGGAGAGGGGGAGCCTTAAAAACGGGCTACCACATCTAAGG
GAAGGCAAGCAGGGCAACGCACTCGTCTGGAGCGGGGGCTGGGCAAA
>HY4YN4W02DIIA2 rank=0202725 x=1323.5 y=3484.5 length=469
AAAACAAAGCCAGTAGTCATATGCTTGTCTCAAAGATTAAGCCATGCATGTCTAAGTACA
AGCCTCACTAAGGTGAAACCGCGAATGGCTCATTAAATCACACCTAATCTACTGGATAGT
AAAAAGTTACTTGGATAACTGCGGTAATTCTGGAGCTAATACATGCACAAAGCCGCGACT
CACGAAGCGGCGCTTTTATTAGATCAAAACCAACGGCTTCGGCTGTACTCATGGTGACTC
TGAATAACTTTGGGCTGATCGCATAGCCTTGAGCTGCGACATATCCTTCGAAGTGTGCCC
TATCAACTTTCGACTGTGGCATAGACGCCCACAGTGGGTTTTGGACGGGGGTAACGGGGG
AATCAGGGGGTTCGGATTCCGGGAGAGGGGAGCCTTAAAAACGGGCTAACCACATCTAAG
GGAAGGCAGCAGGGCACGGCACTCGTCTGGAGCGGGGGCTGGGCAAA
>HY4YN4W02DZF23 rank=0193083 x=1516.5 y=3229.0 length=469
AAAACAAAGCCAGTAGTCATATGCTTGTCTCAAAGATTAAGCCATGCATGTCTAAGTACA
AGCCTCACTAAGGTGAAACCGCGAATGGCTCATTAAATCACACCTAATCTACTGGATAGT
AAAAAGTTACTTGGATAACTGCGGTAATTCTGGAGCTAATACATGCACAAAGCCGCGACT
CACGAAGCGGCGCTTTTATTAGATCAAAACCAACGGCTTCGGCTGTACTCATGGTGACTC
TGAATAACTTTGGGCTGATCGCATAGCCTTGAGCTGCGACATATCCTTCGAAGTGTGCCC
TATCAACTTTCGACTGTGGCATAGACGCCCACAGGTGGGTTTTGGGACGGGGGTAAACGG
GGGAATCGAGGGGTTCGGATTCCGGGAGGAGGGGAGCCTTAAAAACGGGCTACCACATCT
AAGGGGAAGGCAGCAGGGCACGGCACTCGTCTGGAGCGGGGGCTGGG
>HY4YN4W02DZZHX rank=0159796 x=1522.0 y=3811.5 length=469
AAAACAAAGCCAGTAGTCATATGCTTGTCTCAAAGATTAAGCCATGCATGTCTAAGTACA
AGCCTCACTAAGGTGAAACCGCGAATGGCTCATTAAATCACACCTAATCTACTGGATAGT
AAAAAGTTACTTGGATAACTGCGGTAATTCTGGAGCTAATACATGCACAAAGCCGCGACT
CACGAAGCGGCGCTTTTATTAGATCAAAACCAACGGCTTCGGCTGTACTCATGGTGACTC
TGAATAACTTTGGGCTGATCGCATAGCCTTGAGCTGCGACATATCCTTCGAAGTGTGCCC
TATCAACTTTCGACTGTGGCATAGACGCCCACAGTGGGTTTTGGACGGGGGTAACGGGGG
AATCAGGGGTTCGGATTCCGGGAGAGGGGAGGCCTTAAAAACGGGCTACCACATCTAAGG
GAAGGGCAAGCAGGGCAACGCACTCGTCTGAGCGGGGGCTGGGCAAA
>HY4YN4W02EERNR rank=0148251 x=1691.5 y=1269.0 length=469
AAAACAAAGCCAGTAGTCATATGCTTGTCTCAAAGATTAAGCCATGCATGTCTAAGTACA
AGCCTAACTAAGGTGAAACCGCGAATGGCTCATTAAATCACACCTAATCTACTGGAATGT
TAGCAGTTACTTGGATAACTGAGGTAATTCTTGAGCTAATACATGCGAAAAATCTCGACT
CACGGAGAGATGCTTTTATTAGATCAAAACCAACAGACTCGTCTGTATATTTGGTGACTC
GGAATAACTTTGGGCTGATCGCATTGCCTTGTGCAGCGACATTTCCTTCGAAGGTNTGCC
CTATCAACTGTCGACTGTGGTATAGACGGACCACAGTGGGTTTGACGGGGTAACGGGGGA
ATCAGGGGGTTCGAGTTCCGGGAGAGGGGAGCCTTAAAAACGGGCTACCACATCCAAGGG
AAGGGCAAGCAGGGCAACGGCAACTCGTCTGAGCGGGGCTGGGCAAA
>HY4YN4W02EHNEA rank=0189313 x=1724.5 y=544.0 length=469
AAAACAAAGCCAGTAGTCATATGCTTGTCTCAAAGATTAAGCCATGCATGTCTAAGTACA
CGCCTTTACACGGCAAAACTGCGAATGGCTCATTAAATCAGTTATGGTTCCTTAGATCGT
ACAATCCTACTTGGATAACTGTGGCAATTCTAGAGCTAATACATGCAACACAGCTCCGAC
CTTACGGGAAGAGCGCTTTTGTAGCCCAAAACCATCCGGTCCTCGTGGCCGGTCATTGAA
TGGTGACTCTGAACAACTTTGTGCCGATCGTATGCCCCTAGCGCGACGACGTATCTTTCA
AATGTCTGCCCTATCAACTGTCGATGGTACGTGGCTATGCCTACCATGGGTGATAACGGG
GGTAACGGGGGAATCGAGGGGGTTCGATTCCGGGAGGAGGGGAGCATGGAGATACGGGCT
ACCACATCCAAAAGGGAAAAGGGCAGGCAGGGCACGCACTCGTCTGA
>HY4YN4W02DO6B3 rank=0146152 x=1399.0 y=3265.5 length=469
AAAACAAAGCCAGTAGTCATATGCTTGTCTCAAAGATTAAGCCATGCATGTGCCAGTGTA
AGCTTCAGCATGGCCAGACTGTGAATGGCTCATTAAAACAGTTGTAGCTTATGTGGTGGT
CTGTCTACATGGATAACCGTGGTAATGCTAGAACTAATACATGTGCAACTGCCCGACTTG
GTGGTAGGGTGGTGCTTATTTGCAACAGAACCAGTCCAGGCAATCCCTGGCTTAATGGTG
AGTCATAATAATTTGAATATATTNTATGGCATCAGCAGATGGTGGTTCATTCAAGCTTCT
GACCTATCAGCTTCCGATGGGTTGGGGCATTTGCCTACCCTGGGCAATGACGGGGTAACG
GGAGAATTAGGGGTTTGACACCGGGAGAGGGGAAGCCTGGAGAAAGCGGGGCTACCACAT
CTAAAAAGGGAAAGGGCAAGCAGGGCAACGCACTCGCTGAGCGGGGC
>HY4YN4W02C5MK9 rank=0070183 x=1177.5 y=523.0 length=469
AAAACAAAGCCAGTAGTCATATGCTTGTCTCAAAGATTAAGCCATGCATGTCTCAGTGTA
AGCTTCAACATGGCAAGACTGTGAATGGCTCATTAAAACAGTTGTAGCTTATTTGGCTGT
CTTTTACATGGATAACCGTGGTAATTCTAGAACTAATACATGTGCAACTACCCAACTTTT
CGGACGGGTTGTGTTTATTTGTAACAGAACCAATCCGGGTCAACCTGGTTTAGTGATGAT
TCACAATAACTGGATGAATTGCGTGGCACCAGCTGGTGATGAATCATTCAAGCTTCTGAC
CTATCAGCTTCCGACGGTAGGGTATTGGGCCTACCCTGGGGCAATGGACGGGGTAACGGG
AGAATTAGGGGTTTGATACCGGGGAGGAGGGGAGCCTGGAGGAAACGGGCTACCACATCT
AAGGGAAGGGCAGCAGGGCACGGCACTCGTCTGGAGCGGGGGCTGGG
>HXZRAMG01A4EUI rank=0196277 x=343.0 y=664.0 length=469
AAAACAAAGCCAGTAGTCATATGCTTGTCTCAAAGATTAAGCCATGCATGTCTAAGTACG
AGCCGCTAGTCGGCGAAACCGCGAATGGCTCAATAAATCAGTTATGGTTCCTTAGATCGT
ACCATCCTACTTGGATAACTGTGGTAATTCTAGAGCTAATACATGCACTCAAGCCCCGAC
TCTCGGTTTCGGCCGGGCAGGAGGGGTGCTTTATTAGATCAAAACCAATCGGGGGGCTCG
CTCCCCGTCCTTTTTGGTGACTCTGAATAACTTTTCGCCGATCGCACGGCCTCGAGCCGG
CGACGCATCTTTCAAATGTCTGCCTTATCAACTTTCGATGGTAGGTTATGCGCCTACCAT
GGTTGCAACGGGTAACGGGGAATCGGGGGTTCGATTCCGGAGAGGGAGCCTGAGAAACGG
CTACCACATCCAAGGAAGGCAGCAGGCACGCACTCGTCTGAGCGGGC
>HXZRAMG01BQS0F rank=0162752 x=598.0 y=973.5 length=469
AAAACAAAGCCAGTAGTCATATGCTTGTCTCAAAGATTAAGCCATGCATGTCTAAGTACA
CGCCTTTACACGGCAAAACTGCGAATGGCTCATTAAATCAGTTATGGTTCCTTAGATCGT
ACAATCCTACTTGGATAACTGTGGCAATTCTAGAGCTAATACATGCAACACAGCTCCGAC
CTTGCGGGAAGAGCGCTTTTGTTAGCCCAAAACCAATCCGGTCCTCGTGGCCGGTCCTAT
ATGGTGACTCTGAACAACTTTGTGCCGATCGTATGCCCTAGCGGCGACGACGTATCTTTC
AAATGTCTGCCCTATCAACTGTCGATGGTACGTGCTATGCCTACCATGGTGATAACGGGT
AACGGGGAATCAGGGTTCGATTCCGGAGAGGGAGCATGAGATACGGCTACCACATCCAAG
GAAGGCAGCAGGCACGCACTCGTCTGAGCGGGCTGGCAAGGCGCATA
>HXZRAMG01CBWDE rank=0312123 x=838.0 y=2064.0 length=469
AAAACAAAGCCAGTAGTCATATGCTTGTCTCAAAGATTAAGCCATGCATGTCTAAGTACA
CGCCTTTACACGGCAAAACTGCGAATGGCTCATTAAATCAGTTATGGTTCCTTAGATCGT
ACAATCCTACTTGGATAACTGTGGCAATTCTAGAGCTAATACATGCAACACAGCTCCGAC
CTTGCGGGAAGAGCGCTTTTGTTAGCCCAAAACCAATCCGGTCCTCGTGGCCGGTCCTAT
ATGGTGACTCTGAACAACTTTGTGCCGATCGTATGCCCTAGCGGCGACGACGTATCTTTC
AAATGTCTGCCCTATCAACTGTCGATGGTACGTGCTGTGCCTACCATGGTGATAACGGGT
AACGGGGAATCAGGGTTCGATTCCGGAGAGGGAGCATGAGATACGGCTACCACATCCAAG
GAAGGCAGCAGGCACGCACTCGTCTGAGCGGGCTGGCAAGGCGCATA
>HXXTI5Q01BLH9T rank=0245314 x=537.5 y=3631.0 length=469
AAAACAAAGCCAGTAGTCATATGCTTGTCTCAAAGATTAAGCCATGCATGTCTAAGTACA
AGCCTAACTAAGGTGAAACCGCGAATGGCTCATTAAATCACACCTAATCTACTGGAATGT
TAGCAGTTACTTGGATAACTGAGGTAATTCTTGAGCTAATACATGCGAAAAATCTCGACT
CACGGAGAGATGCTTTTTATTAGATCAAAACCAAACAGACTCGTCTGTATATTTGGTGAC
TCGGAATAACTTTGGGCTGATCGCATTGCCTTGTGCAGGCGACATTTCCTTCGAAGGTNT
GCCCTATCAACTGTCGACTGTGGTATAGACGACCACAGTGGTTTTGACGGGGTAACGGGG
GAATCAGGGTTCGAGTTCCGGAGAGGGGAGCCCTTTAAAAACGGGCTTAACCCGACATCC
CAAAGGAAGGCAGGCAGGGCACGTCACTCGTCTGAGCGGGGCTGGGC
>HXXTI5Q01BWD6E rank=0187121 x=661.5 y=3636.0 length=469
AAAACAAAGCCAGTAGTCATATGCTTGTCTCAAAGATTAAGCCATGCATGTCTAAGTACA
AGCCTAACTAAGGTGAAACCGCGAATGGCTCATTAAATCACACCTAATCTACTGGAATGT
TAGCAGTTACTTGGATAACTGAGGTAATTCTTGAGCTAATACATGCGAAAAATCTCGACT
CACGGAGAGATGCTTTTATTAGATCAAAACCAAACAGACTCGTCTGTATATTTGGTGACT
CGGAATAACTTTGGGCTGATCGCATTGCCTTGTGCAGGCGACATTTCCTTCGAAGGTGTG
CCCTATCAACTGTCGACTGTGGTATAGACGACCACAGTGGTTTTGACGGGGTTAACGGGG
GGAATCAGGGGTTCGATTCCGGAGAGGGGAGCCTTAAAAACGGGCTACCACATCCAAGGA
AGGCAGCAGGCACGCACTCGTCTGAGCGGGGCTGGGCAAGGGCGCAT
>HXXTI5Q01ARJKU rank=0134377 x=196.5 y=2380.5 length=469
AAAACAAAGCCAGTAGTCATATGCTTGTCTCAAAGATTAAGCCATGCATGTCTAAGTACA
AGCCTAACTAAGGTGAAACCGCGAATGGCTCATTAAATCACACCTAATCTACTGGAATGT
TAGCAGTTACTTGGATAACTGAGGTAATTCTTGAGCTAATACATGCGAAAAATCTCGACT
CACGGAGAGATGCTTTTATTAGATCAAAACCAAACAGACTCGTCTGTATATTTGGTGACT
CGGAATAACTTTGGGCTGATCGCATTGCCTTGTGCAGGCGACATTTCCTTCGAAGGTNTG
CCCTATCAACTGTCGACTGTGGTATAGACGACCACAGTGGTTTTGACGGGTAACGGGGGG
AATCAGGGGTTCGATTCCGGAGAGGGGAGCCTTAAAAACGGCTACCACATCCAAGGAAGG
CAGGCAGGGCACGCACTCGTCTGAGCGGGGCTGGGCAAGGGCGCATA
>HXXTI5Q01AQ60O rank=0028235 x=192.0 y=2486.0 length=469
AAAACAAAGCCAGTAGTCATATGCTTGTCTCAAAGATTAAGCCATGCATGTCTAAGTACA
AGCCTAACTAAGGTGAAACCGCGAATGGCTCATTAAATCACACCTAATCTACTGGAATGT
TAGCAGTTACTTGGATAACTGAGGTAATTCTTGAGCTAATACATGCGAAAAATCTCGACT
CACGGAGAGATGCTTTTATTAGATCAAAACCAAACAGACTCGTCTGTATATTTGGTGACT
CGGAATAACTTTGGGCTGATCGCATTGCCTTGTGCAGGCGACATTTCCTTCGAAGGTGTG
CCCTATCAACTGTCGACTGTGGTATAGACGACCACAGTGGTTTTGACGGGGTAACGGGGG
GAATCAGGGTTCGATTCCGGAGAGGGAGCCTTAAAAACGGCTACCACATCCAAGGAAGGC
AGCAGGCACGCACTCGTCAGAGCGGGGGCTGGGGCAAGGGGCGCATA
>HXXTI5Q01CF3Y6 rank=0082081 x=886.0 y=1936.0 length=469
AAAACAAAGCCAGTAGTCATATGCTTGTCTCAAAGATTAAGCCATGCATGTCTAAGTACA
AGCCTAACTAAGGTGAAACCGCGAATGGCTCATTAAATCACACCTAATCTACTGGAATGT
TAGCAGTTACTTGGATAACTGAGGTAATTCTTGAGCTAATACATGCGAAAAATCTCGACT
CACGGAGAGATGCTTTTATTAGATCAAAACCAAACAGACTCGTCTGTATATTTGGTGACT
CGGAATAACTTTGGGCTGATCGCATTGCCTTGTGCAGGCGACATTTCCTTCGAAGGTGTG
CCCTATCAACTGTCGACTGTGGTATAGACGACCACAGTGGTTTTGACGGGGTAACGGGGG
GAATCAGGGTTCGATTCCGGAGAGGGAGCCTTAAAAACGGCTACCACATCCAAGGAAGGC
AGCAGGGCACGCACTCGTCTGAGCGGGGCTGGGGCAAGGGGCGCATA
>HXXTI5Q01A9H4T rank=0152603 x=401.0 y=635.0 length=469
AAAACAAAGCCAGTAGTCATATGCTTGTCTCAAAGATTAAGCCATGCATGTCTAAGTACA
AGCCTAACTAAGGTGAAACCGCGAATGGCTCATTAAATCACACCTAATCTACTGGAATGT
TAGCAGTTACTTGGATAACTGAGGTAATTCTTGAGCTAATACATGCGAAAAATCTCGACT
CACGGAGAGATGCTTTTTATTAGATCAAAACCAAACAGACTCGTCTGTATATTTGGTGAC
TCGGAATAACTTTGGGCTGATCGCATTGCCTTGTGCAGGCGACATTTCCTTCGAAGGTGT
GCCCTATCAACTGTCGACTGTGGTATAGACGACCACAGTGGTTTTGACGGGGGTTAACGG
GGGGAATCAGGGTTCGATTCCGGAGAGGGAGCCTTAAAAACGGCTACCACATCCAAGGAA
GGCAGGCAGGGCACGCACTCGTCTGAGCGGGGCTGGGCAAGGGCGCA
>HXXTI5Q01BEIO5 rank=0056591 x=458.0 y=1175.0 length=469
AAAACAAAGCCAGTAGTCATATGCTTGTCTCAAAGATTAAGCCATGCATGTCTAAGTACG
AGCCGCTAGTCGGCGAAACCGCGAATGGCTCAATAAATCAGTTATGGTTCCTTAGATCGT
ACCATCCTACTTGGATAACTGTGGTAATTCTAGAGCTAATACATGCACTCAAGCCCCGAC
TCTCGGTTTCGGCCGGGCAGGAGGGGTGCTTTTATTAGATCAAACCATCGGGGGGCTCGC
TCCCCGTCTTTTTGGTGACTCTGAATAACTTTTCGCCGATCGCACGGCCTCGAGCCGGCG
ACGCATCTTTCAAATGTCTGCCTTATCAACTTTCGATGGTAGGTTATGCGCCTACCATGG
TTGCAACGGGGTAACGGGGAATCGGGGTTCGATTCCGGAGAGGGAGCCTGAGAAACGGCT
ACCACATCCAAGGGAAGGCAGCAGGGCACGCACCGTCGAGCGGGGCT
>HY4YN4W02DK9LR rank=0062473 x=1355.0 y=1101.0 length=468
AAAACAAAGCCAGTAGTCATATGCTTGTCTCAAAGATTAAGCCATGCATGTCTAAGTACA
AGCCTGAATAAGGTGAAACCGCGAATGGCTCATTAAATCACACCTAATGTACCGGATAGT
TCCAATTACTTGGATAACTGCGGTAATTCTGGAGCTAATACATGCTTAAAGGCCTCGACT
CAAGGAGGGGCGCATTTATTAGATCAAAACCAACCGCTTGCGGTTTTATGGTGAATCTGA
ATAACTCTATGCTGATCGTATGGCTCAACGCCGACGACGTATCCGTCCAAGGTGTGCCCT
ATCAACTGTCGACTGTGGCATAGACGCCCACAGTGGGGTTTTGACGGGGTAACGGGGGAA
TTAGGGGTTCGATTCCGGGGAGAGGGGAGGCCTGGAGAAACGGGCTACCACTTCTAAGGG
AAGGGCAGCAGGGCAACGCACTCGTCTGAGCGGGGGCTGGGGCAAA
>HY4YN4W02EAJG2 rank=0190274 x=1643.0 y=644.5 length=468
AAAACAAAGCCAGTAGTCATATGCTTGTCTCAAAGATTAAGCCATGCATGTCTAAGTACA
AGCCTGAATAAGGTGAAACCGCGAATGGCTCATTAAATCACACCTAATGTACCGGGTAGT
TCCAATTACTTGGATAACTGCGGTAATTCTGGAGCTAATACATGCTTAAAGGCCTCGACT
CAAGGAGGGGCGCATTTATTAGATCAAAACCAACCGCTTGCGGTTTTATTGGTGAATCTG
AATAACTCTATGCTGATCGTATGGCTCAACGCCGACGACGTATCCGTCCAAGGTGTGCCC
TATCAACTGTCGACTGTGGCATAGACGCCCACAGTGGGGTTTTGGACGGGGGTAACGGGG
AATTAGGGGTTCGGATTCCGGGAGAGGGGAGGCCTGGAGAAACGGGCTACCACTTCTAAG
GGAAGGGCAGCAGGGCAACGCACTCGTCTGAGCGGGGCTGGGCAAA
>HY4YN4W02EAITY rank=0122873 x=1642.0 y=3908.5 length=468
AAAACAAAGCCAGTAGTCATATGCTTGTCTCAAAGATTAAGCCATGCATGTCTAAGTACA
AGCCTGAATAAGGTGAAACCGCGAATGGCTCATTAAATCACACCTAATGTACCGGATAGT
TCCAATTACTTGGATAACTGCGGTAATTCTGGAGCTAATACATGCTTAAAGGCCTCGACT
CAAGGAGGGGCGCATTTATTAGATCAAAACCAACCGCTTGCGGTTTTATGGTGAATCTGA
ATAACTCTATGCTGATCGTATGGCTCAACGCCGACGACGTATCCGTCCAAGGTGTGCCCT
ATCAACTGTCGACTGTGGCATAGACGCCCACAGTGGGGTTTTGACGGGGTAACGGGGGAA
TTAGGGGTTCGGATTCCGGGAGAGGGGAGGCCTGGAGAAACGGGCTACCACTTCTAAGGG
AAGGGCAGCAGGGCAACGCGCTCGTCTGAGCGGGGGCTGGGGCAAA
>HY4YN4W02EO5NU rank=0132806 x=1809.0 y=2648.0 length=468
AAAACAAAGCCAGTAGTCATATGCTTGTCTCAAAGATTAAGCCATGCATGTCTAAGTATA
ACTCTTTTACTTTGAAAACTGCGAACGGCTCATTATATCAGTTATAGTTTATTTGATAGT
CCCTTACTACTTGGATACCCGTAGTAATTCTAGAGCTAATACATGCATCAATACCCAACT
GTTCGCGGAAGGGTAGTATTTATTAGGTATAGACCAACCCTCTTCGGAGGTGCTTTGGTG
ATTCATAATAACTTTTCGAATCGCATGGCTCCATGCCGGCGATGGATCATTCAAGTTTCT
GCCCTATCAGCTTTGGATGGTAGTGTATTGGACTACCATGGGGCTTTAACGGGGGTAACG
AATTGTTAGGGGCAAGGATTTCGGGAGAGGGGAGCCTGGAGAGGACGGGCTACCACATCC
AAGGGAAGGGCAAGCAAGGGCACGCACTCGTCTGAGCGGGGCTGGG
>HY4YN4W02D5XG4 rank=0084445 x=1590.0 y=2598.0 length=468
AAAACAAAGCCAGTAGTCATATGCTTGTCTCAAAGATTAAGCCATGCATGTCTAAGTACA
AGCCTAACTAAGGTGAAACCGCGAATGGCTCATTAAATCACACCTAATCTACTGGAATGT
TAGCAGTTACTTGGATAACTGAGGTAATTCTTGAGCTAATACATGCGAAAAATCTCGACT
CACGGAGAGATGCTTTTATTAGATCAAAACCAAACAGACTCGTCTGTATATTTGGTGACT
CGGAATAACTTTGGGCTGATCGCATTGCCTTGTGCAGCGACATTTCCTTCGAAGGTNTGC
CCTATCAACTGTCGACTGTGGTATAGACGACCACAGTGGGTTTTGACGGGGGTAACGGGG
GGAATCGAGGGGGTTCGATTCCGGGAGAGGGGAGACCTTAAAAACGGGCTACCACATCCA
AGGGAAGGGCAAGCAAGGGCAACGCACTCGTCTGAGCGGGGCTGGG
>HY4YN4W02EJPZ3 rank=0092538 x=1747.0 y=3025.5 length=468
AAAACAAAGCCAGTAGTCATATGCTTGTCTCAAAGATTAAGCCATGCATGTCTAAGTACA
AGCCTAACTAAGGTGAAACCGCGAATGGCTCATTAAATCACACCTAATCTACTGGAATGT
TAGCAGTTACTTGGATAACTGAGGTAATTCTTGAGCTAATACATGCGAAAAATCTCGACT
CACGGAGAGATGCTTTTATTAGATCAAAACCAAACAGACTCGTCTGTATATTTGGTGACT
CGGAATAACTTTGGGCTGATCGCATTGCCTTGTGCAGCGACATTTCCTTCGAAGGTNTGC
CCTATCAACTGTCGACTGTGGTATAGACGACCACAGTGGGTTTTGGACGGGGGTAACGGG
GGAATCGAGGGGGTTCGATTCCGGGGAGAGGGGAGACCTTAAAAACGGGCTAACCACATC
CAAGGGAGGGCAAGCAGGGCAACGCACTCGTCTGAGCGGGGCTGGG
>HY4YN4W02DAYRS rank=0022306 x=1237.0 y=3830.0 length=468
AAAACAAAGCCAGTAGTCATATGCTTGTCTCAAAGATTAAGCCATGCATGTCTCAGTGTA
AGCTTCAATATGGCAAGACTGTGAATGGCTCATTAAAACAGTTGTAGCTTATTTGGCTGT
CTTTTACATGGATAACCGTGGTAATTCTAGAACTAATACATGTGCAACTACCCAACTTTT
CGGACGGGTTGTGTTTATTTGTAACAGAACCAATCCAGGTCAACCTGGTTTAGTGATGAT
TCACAATAACTGGATGAATTGCGTGGCACCAGCTGGTGATGAATCATTCAAGCTTCTGAC
CTATCAGCTTCCGACGGTAGGGGTATTGGGCCTACCCTGGGCAATGACGGGGTAACGGGA
GAATTAGGGGTTGATACCGGGAGAGGGGAGCCTGGAGAAACGGGCTACCACATCTAAGGG
AAAGGGCAAGGCAGGGCACGACTCGTCTGAGCGGGGGCTGGGCAAA
>HY4YN4W02ESS3Q rank=0076703 x=1851.5 y=964.5 length=468
AAAACAAAGCCAGTAGTCATATGCTTGTCTCAAAGATTAAGCCATGCATGTCTCAGTGTA
AGCTTCAACATGGCAAGACTGTGAATGGCTCATTAAAACAGTTGTAGCTTATTTGGCTGT
CTTTTACATGGATAACCGTGGTAATTCTAGAACTAATACATGTGCAACTACCCAACTTTT
CGGACGGGTTGTGTTTATTTGTAACAGAACCAATCCAGGTCAACCTGGTTTAGTGATGAT
TCACAATAACTGGATGAATTGCGTGGCACCAGCTGGTGATGAATCATTCAAGCTTCTGAC
CTATCAGCTTCCGACGGTAGGGTATTGGGCCTACCTGGGCAATGACGGGGTAACGGGAGA
ATTAGGGGTTGATACCGGGGAGAGGGGAGCCTGGAGAAACGGGCTACCACATCTAAGGGA
AAGGGCAAGGCAAGGGGCAACGCACTCGTCTGAGCGGGGGCTGGGG
>HY4YN4W02EIO2V rank=0117008 x=1736.0 y=229.5 length=468
AAAACAAAGCCAGTAGTCATATGCTTGTCTCAAAGATTAAGCCATGCATGTCTAAGTACA
AGCCTAACTAAGGTGAAACCGCGAATGGCTCATTAAATCACACCTAATCTACTGGAATGT
TAGCAGCTACTTGGATAACTGAGGTAATTCTTGAGCTAATACATGCGAAAAATCTCGACT
CACGGAGAGATGCTTTTATTAGATCAAAACCAAACAGACTCGTCTGTATATTTGGTGACT
CGGAATAACTTTGGGCTGATCGCATTGCCTTGTGCAGGCGACATTTCCTTCGAAGTGTGC
CCTATCAACTGTCGACTGTGGTATAGACGACCACAGTGGGTTTTGGACGGGGGTAACGGG
GGAATCAGGGGTTCGGATTCCGGGAGAGGGGAGCCTTAAAAACGGGCTACCACATCCAAG
GGAAGGCAGCAGGGCACGCACCGTCTGAGCGGGGCTGGGCAAAGGC
>HY4YN4W02DE8YR rank=0036824 x=1286.0 y=2961.5 length=468
AAAACAAAGCCAGTAGTCATATGCTTGTCTCAAAGATTAAGCCATGCATGTCTAAGTACA
AGCCTAACTAAGGTGAAACCGCGAATGGCTCATTAAATCACACCTAATCTACTGGAATGT
TAGCAGTTACTTGGATAACTGAGGTAATTCTTGAGCTAATACATGCGAAAAATCTCGACT
CACGGAGAGATGCTTTTATTAGATCAAAACCAAACAGACTCGTCTGTATATTTGGTGACT
CGGAATAACTTTGGGCTGATCGCATTGCCTTGTGCAGCGACATTTCCTTCGAAGGTNTGC
CCTATCAACTGTCGACTGTGGTATAGACGACCACAGTGGGTTTGACGGGGTAACGGGGGG
AATCGAGGGGTTCGGATTCCGGGAGAGGGGAGCCTTAAAACGGGCTACCACATCCAAGGG
AAGGGCAAGCAAGGGCAAAACGCAACTCGTCTGAGGCGGGGCTGGG
>HY4YN4W02DH6GM rank=0102509 x=1320.5 y=420.5 length=468
AAAACAAAGCCAGTAGTCATATGCTTGTCTCAAAGATTAAGCCATGCATGTCTAAGTACA
AGCCTAACTAAGGTGAAACCGCGAATGGCTCATTAAATCACACCTAATCTACTGGAATGT
TAGCAGTTACTTGGATAACTGAGGTAATTCTTGAGCTAATACATGCGAAAAATCTCGACT
CACGGAGAGATGCTTTTATTAGATCAAAACCAAACAGACTCGTCTGTATATTTGGTGACT
CGGAATAACTTTGGGCTGATCGCATTGCCTTGTGCAGCGACATTTCCTTCGAAGGTNTGC
CCTATCAACTGTCGACTGTGGTATAGACGGACCACAGTGGGTTTTGACGGGGGTAACGGG
GGGAATCGAGGGGTTCGGATTCCGGGAGAGGGGAGCCTTAAAACGGGCTACCACATCCAA
GGGAGGGCAAGCAGGGCACGCACTCGTCTGAGCGGGGCTGGGCAAA
>HY4YN4W02D0YBI rank=0063988 x=1533.0 y=3884.0 length=468
AAAACAAAGCCAGTAGTCATATGCTTGTCTCAAAGATTAAGCCATGCATGTCTAAGTACA
AGCCTAACTAAGGTGAAACCGCGAATGGCTCATTAAATCACACCTAATCTACTGGAATGT
TAGCAGTTACTTGGATAACTGAGGTAATTCTTGAGCTAATACATGCGAAAAATCTCGACT
CACGGAGAGATGCTTTTATTAGATCAAAACCAAACAGACTCGTCTGTATATTTGGTGACT
CGGAATAACTTTGGGCTGATCGCATTGCCTTGTGCAGCGACATTTCCTTCGAAGGTNTGC
CCTATCAACTGTCGACTGTGGTATAGACGACCACAGTGGGTTTGACGGGGTAACGGGGGA
ATCGAGGGGTTCGGATTCCGGGAGAGGGGAGCCTTAAAACGGGCTACCACATCCAAGGGA
GGCAAGCAGGGCACGCACTCATCTGAGCGGGGGCTGGGCAAAGGGC
>HY4YN4W02DCPUS rank=0154146 x=1257.0 y=3666.5 length=468
AAAACAAAGCCAGTAGTCATATGCTTGTCTCAAAGATTAAGCCATGCATGTCTAAGTACG
AGCCGCTAGTCGGCGAAACCGCGAATGGCTCAATAAATCAGTTATGGTTCCTTAGATCGT
ACCATCCTACTTGGATAACTGTGGTAATTCTAGAGCTAATACATGCACTCAAGCCCCGAC
TCTCGGTTTCGGCCGGGCAGGAGGGGTGCTTTTATTAGATCAAAACCAATCGGGGGGCTC
GCTCCCCGTCCTTTTTGGTGACTCTGAATAACTTTTCGCCGATCGCACGGCCTCGAGCCG
CGACGCATCTTTCAAATGTCTGCCTTATCAACTTTCGATGGTAGGTTATGCGCCTACCAT
GGGTTGCAACGGGGGTAACGGGGGAATCGGGGGGTTCGATTCCGGGAGAGGGGAGCCTGG
AGAAACGGGCTACCACATCCAAAGGGAAGGCAGCAGGGCACGCACT
>HY4YN4W02EBNAE rank=0084471 x=1655.0 y=3092.5 length=468
AAAACAAAGCCAGTAGTCATATGCTTGTCTCAAAGATTAAGCCATGCATGTCTAAGTACA
AGCCTAACTAAGGTGAAACCGCGAATGGCTCATTAAATCACACCTAATCTACTGGAATGT
TAGCAGTTACTTGGATAACTGAGGTAATTCTTGAGCTAATACATGCGAAAAATCTCGACT
CACGGAGAGATGCTTTTATTAGATCAAAACCAAACAGACTCGTCTGTATATTTGGTGACT
CGGAATAACTTTGGGCTGATCGCATTGCCTTGTGCAGCGACATTTCCTTCGAAGGTNTGC
CCTATCAACTGTCGACTGTGGTATAGACGACCACAGTGGGTTTTGACGGGGGTAACGGGG
GGAATCGAGGGGGTTCGACGTCCGGGAGAGGGGAGACCTTAAAAACGGGCTACCACATCC
AAGGGAAGGGCAAGCAAGGGCAACGGCACTCGTCTGAGGCGGGGCT
>HY4YN4W02DRAJ3 rank=0164523 x=1423.0 y=3745.0 length=468
AAAACAAAGCCAGTAGTCATATGCTTGTCTCAAAGATTAAGCCATGCATGTCTAAGTACA
AGCCTCACTAAGGTGAAACCGCGAATGGCTCATTAAATCACACCTAATCTACTGGATAGT
AAAAAGTTACTTGGATAACTGCGGTAATTCTGGAGCTAATACATGCACAAAGCCGCGACT
CACGAAGCGGCGCTTTTATTAGATCAAAACCAACGGCTTCGGCTGTACTCATGGTGACTC
TGAATAACTTTGGGCTGATCGCATAGCCTTGAGCTGCGACATATCCTTCGAAGTGTGCCC
TATCAACTTTCGACTGTGGCATAGACGCCCACAGTGGGTTTTGGACGGGGGTAACGGGGG
AATCGAGGGGTTCGGATTCCGGGGAGAGGGGAGGCCTTAAAAACGGGCTACCACATCTAA
GGGAAGGGCAAGCAGGGCACGGCACTCGTCTGGAGCGGGGGCTGGG
>HY4YN4W02C0BRG rank=0081849 x=1116.5 y=3066.0 length=468
AAAACAAAGCCAGTAGTCATATGCTTGTCTCAAAGATTAAGCCATGCATGTCTAAGTACA
AGCCTCACTAAGGTGAAACCGCGAATGGCTCATTAAATCACACCTAATCTACTGGATAGT
AAAAAGTTACTTGGATAACTGCGGTAATTCTGGAGCTAATACATGCACAAAGCCGCGACT
CACGAAGCGGCGCTTTTATTAGATCAAAACCAACGGCTTCGGCTGTACTCATGGTGACTC
TGAATAACTTTGGGCTGATCGCATAGCCTTGAGCTGCGACATATCCTTCGAAGTGTGCCC
TATCAACTTTCGACTGTGGCATAGACGCCCACAGTGGGTTTTGGACGGGGGTAACGGGGG
AATCAGGGGTTCGATTCCGGGAGAGGGGAGGCCTTAAAAACGGGCTACCACATCTAAGGG
AAGGGCAAGCAGGGCAACGGCACTCGTCTGAGCGGGGCTGGGCAAA
>HY4YN4W02C7PSI rank=0098026 x=1200.0 y=3776.0 length=468
AAAACAAAGCCAGTAGTCATATGCTTGTCTCAAAGATTAAGCCATGCATGTCTAAGTACA
AGCCTCACTAAGGTGAAACCGCGAATGGCTCATTAAATCACACCTAATCTACTGGATAGT
AAAAAGTTACTTGGATAACTGCGGTAATTCTGGAGCTAATACATGCACAAAGCCGCGACT
CACGAAGCGGCGCTTTTATTAGATCAAAACCAACGGCTTCGGCTGTACTCATGGTGACTC
TGAATAACTTTGGGCTGATCGCATAGCCTTGAGCTGCGACATATCCTTCGAAGTGTGCCC
TATCAACTTTCGACTGTGGCATAGACGCCCACAGTGGGTTTTGGACGGGGTAACGGGGGA
ATCAGGGGTTCGATTCCGGGAGAGGGGAGCCTTAAAAACGGGCTACCACATCTAAGGGAA
GGGCAAGCAGGGCACGGCACTCGTCTGAGCGGGGCTGGGCAAAGGC
>HY4YN4W02EOIBH rank=0156876 x=1802.5 y=1067.0 length=468
AAAACAAAGCCAGTAGTCATATGCTTGTCTCAAAGATTAAGCCATGCATGTCTAAGTACA
AGCCTCACTAAGGTGAAACCGCGAATGGCTCATTAAATCACACCTAATCTACTGGATAGT
AAAAAGTTACTTGGATAACTGCGGTAATTCTGGAGCTAATACATGCACAAAGCCGCGACT
CACGAAGCGGCGCTTTTATTAGATCAAAACCAACGGCTTCGGCTGTACTCATGGTGACTC
TGAATAACTTTGGGCTGATCGCATAGCCTTGAGCTGCGACATATCCTTCGAAGTGTGCCC
TATCAACTTTCGACTGTGGCATAGACGCCCACAGNGGGTTTTGGACGGGGTAACGGGGGA
ATCAGGGGTTCGATTCCGGGAGAGGGGAGGCCTTAAAAACGGGCTACCACATCTAAGGGA
AGGCAAGCAGGGCACGCACTCGTCTGAGCGGGGCTGGGCAAAGGGC
>HY4YN4W02DTW99 rank=0139846 x=1453.0 y=3631.0 length=468
AAAACAAAGCCAGTAGTCATATGCTTGTCTCAAAGATTAAGCCATGCATGTCTAAGTACA
AGCCTCACTAAGGTGAAACCGCGAATGGCTCATTAAATCACACCTAATCTACTGGATAGT
AAAAAGTTACTTGGATAACTGCGGTAATTCTGGAGCTAATACATGCACAAAGCCGCGACT
CACGAAGCGGCGCTTTTATAGATCAAAACCAACGGCTTCGGCTGTACTCATGGTGACTCT
GAATAACTTTGGGCTGATCGCATAGCCTTGAGCTGCGACATATCCTTCGAAGTGTGCCCT
ATCAACTTTCGACTGTGGCATAGACGCCCACAGTGGGTTTTGGACGGGGGTAACGGGGGA
ATCAGGGGTTCGATTCCGGGAGAGGGGAGCCTAAAAACGGGCTACCACATCCTAAGGGAA
GGCAGCAGGGCACGCACTCGTCTGGAGCGGGGGCTGGGCAAAGGGG
>HY4YN4W02DSZG8 rank=0121324 x=1443.5 y=778.0 length=468
AAAACAAAGCCAGTAGTCATATGCTTGTCTCAAAGATTAAGCCATGCATGTCTAAGTACA
AGCCTCACTAAGGTGAAACCGCGAATGGCTCATTAAATCACACCTAATCTACTGGATAGT
AAAAAGTTACTTGGATAACTGCGGTAATTCTGGAGCTAATACATGCACAAAGCCGCGACT
CACGAAGCGGCGCTTTTATTAGATCAAAACCAACGGCTTCGGCTGTACTCATGGTGACTC
TGAATAACTTTGGGCTGATCGCATAGCCTTGAGCTGCGACATATCCTTCGAAGTGTGCCC
TATCAACTTTCGACTGTGGCATAGACGCCCACAGTGGGTTTTGGACGGGGGTAACGGGGG
AATCGAGGGGTTCGGATTCCGGGAGAGGGGAGCCTTAAAAACGGGCTACCACATCTAAGG
GAAGGGCAGCAGGGCACGCACTCGTCTGGAGCGGGGGCTGGGCAAA
>HY4YN4W02ELV4H rank=0055360 x=1772.0 y=1871.0 length=468
AAAACAAAGCCAGTAGTCATATGCTTGTCTCAAAGATTAAGCCATGCATGTCTAAGTACA
AGCCTCACTAAGGTGAAACCGCGAATGGCTCATTAAATCACACCTAATCTACTGGATAGT
AAAAAGTTACTTGGATAACTGCGGTAATTCTGGAGCTAATACATGCACAAAGCCGCGACT
CACGAAGCGGCGCTTTTATTAGATCAAAACCAACGGCTTCGGCTGTACTCATGGTGACTC
TGAATAACTTTGGGCTGATCGCATAGCCTTGAGCTGCGACATATCCTTCGAAGTGTGCCC
TATCAACTTTCGACTGTGGCATAGACGCCCACAGTGGGTTTTGGACGGGGGTAACGGGGG
AATCGAGGGGTTCGATTCCGGGAGAGGGGGAGGCCTTAAAAACGGGCTACCACATCTAAG
GGGAAGGCAAGCAGGGCACGGCACTCGTCTGAGCGGGGCTGGGCAA
>HY4YN4W02EE3NC rank=0097382 x=1695.0 y=422.0 length=468
AAAACAAAGCCAGTAGTCATATGCTTGTCTCAAAGATTAAGCCATGCATGTCTAAGTACA
AGCCTCACTAAGGTGAAACCGCGAATGGCTCATTAAATCACACCTAATCTACTGGATAGT
AAAAAGTTACTTGGATAACTGCGGTAATTCTGGAGCTAATACATGCACAAAGCCGCGACT
CACGAAGCGGCGCTTTTATTAGATCAAAACCAACGGCTTCGGCTGTACTCATGGTGACTC
TGAATAACTTTGGGCTGATCGCATAGCCTTGAGCTGCGACATATCCTTCGAAGTGTGCCC
TATCAACTTTCGACTGTGGCATAGACGCCCACAGTGGGTTTTGGACGGGGTAACGGGGGA
ATCAGGGGTTCGATTCCGGGAGAGGGGAGCCTTAAAAACGGGCTACCACATCTAAGGGAA
GGCAGCAGGGCACGCACTCGTCTGAGCGGGGGCTGGGCAAAGGGCG
>HY4YN4W02ETPXT rank=0118968 x=1861.5 y=2559.0 length=468
AAAACAAAGCCAGTAGTCATATGCTTGTCTCAAAGATTAAGCCATGCATGTCTAAGTACA
AGCCTCACTAAGGTGAAACCGCGAATGGCTCATTAAATCACACCTAATCTACTGGATAGT
AAAAAGTTACTTGGATAACTGCGGTAATTCTGGAGCTAATACATGCACAAAGCCGCGACT
CACGAAGCGGCGCTTTTATAGATCAAAACCAACGGCTTCGGCTGTACTCATGGTGACTCT
GAATAACTTTGGGCTGATCGCATAGCCTTGAGCTGCGACATATCCTTCGAAGTGTGCCCT
ATCAACTTTCGACTGCGGCATAGACGCCCACAGTGGGTTTTGACGGGGGTAACGGGGGAA
TCAGGGGTTCGATTCCGGGAGAGGGGAGCCTTAAAAACGGGCTACCACATCTAAGGGAAG
GCAGCAGGGCACGGCACTCGTCTGAGCGGGGGCTGGGCAAAGGGCG
>HY4YN4W02ECJBH rank=0086252 x=1665.5 y=3643.0 length=468
AAAACAAAGCCAGTAGTCATATGCTTGTCTCAAAGATTAAGCCATGCATGTCTAAGTACA
AGCCTCACTAAGGTGAAACCGCGAATGGCTCATTAAATCACACCTAATCTACTGGATAGT
AAAAAGTTACTTGGATAACTGCGGTAATTCTGGAGCTAATACATGCACAAAGCCGCGGAC
TCACGAAGCGGCGCTTTTATTAGATCAAAACCAACGGCTTCGGCTGTACTCATGGTGACT
CTGAATAACTTTGGGCTGATCGCATAGCCTTGAGCTGCGACATATCCTTCGAAGTGTGCC
CTATCAACTTTCGACTGTGGCATAGACGCCCACAGTGGGTTTTGGACGGGGGTAACGGGG
GAATCAGGGGTTCGATTCCGGGAGAGGGGAGCCTTAAAAACGGGCTACCACATCTAAGGG
AAGGCAGCAGGGCACGGCACTCGTCTGGAGCGGGGGCTGGGCCAAA
>HY4YN4W02DIWK5 rank=0059034 x=1328.5 y=1511.0 length=468
AAAACAAAGCCAGTAGTCATATGCTTGTCTCAAAGATTAAGCCATGCATGTCTCAGTGTA
AGCTTCAACATGGCAAGACTGTGAATGGCTCATTAAAACAGTTGTAGCTTATTTGGCTGT
CTTTTACATGGATAACCGTGGTAATTCTAGAACTAATACATGTGGAACTACCCAACTTTT
CGGACGGGTTGTGTTTATTTGTAACAGAACCAATCCAGGTCAACCTGGTTTAGTGATGAT
TCACAATAACTGGATGAATTGCGTGGCACCAGCTGGTGATGAATCATTCAAGCTTCTGAC
CTATCAGCTTCCGACGGTAGGGTATTGGGCCTACCCTGGGGCAATGGACGGGGTAACGGG
AGAATTAGGGGTTTGATACCGGGGAGGAGGGGAGCCTGGAGAAACGGGCTACCACATCTA
AGGGAAGGCAGCAGGGCACGGCACTCGGTCTGGAGCGGGGGCTGGG
>HY4YN4W02DE4Y0 rank=0048887 x=1285.0 y=1882.0 length=468
AAAACAAAACCAGTAGTCATATGCTTGTCTCAAAGATTAAGCCATGCATGTCTCAGTGTA
AGCTTCAACATGGCAAGACTGTGAATGGCTCATTAAAACAGTTGTAGCTTATTTGGCTGT
CTTTTACATGGATAACCGTGGTAATTCTAGAACTAATACATGTGCAACTACCCAACTTTT
CGGACGGGTTGTGTTTATTTGTAACAGAACCAATCCAGGTCAACCTGGTTTAGTGATGAT
TCACAATAACTGGATGAATTGCGTGGCACCAGCTGGTGATGAATCATTCAAGCTTCTGAC
CTATCAGCTTCCGACGGTAGGGTATTGGGCCTACCCTGGGGCAATGGACGGGGTAACGGG
AGAATTAGGGGTTTGATACCGGGAGGAGGGGGAGCCTGGAGAAACGGGCTACCACATCTA
AGGGAAGGGCAGCAGGGCACGGCACTCGTCTGGAGCGGGGGCTGGG
>HY4YN4W02EMQ50 rank=0207456 x=1782.0 y=1142.5 length=468
AAAACAAAGCCAGTAGTCATATGCTTGTCTCAAAGATTAAGCCATGCATGTCTAAGTACA
AGCCTCACTAAGGTGAAACCGCGAATGGCTCATTAAATCACACCTAATCTACTGGATAGT
AAAAAGTTACTTGGATAACTGCGGTAATTCTGGAGCTAATACATGCACAAAGCCGCGACT
CACGAAGCGGCGCTTTTATTAGATCAAAACCAACGGCTTCGGCTGTACTCATGGTGACTC
TGAATAACTTTGGGCTGATCGCATAGCCTTGAGCTGCGACATATCCTTCGAAGTGTGCCC
TATCAACTTTCGACTGTGGCATAGGACGCCCACAGGTGGGTTTTGGACGGGGGTAACGGG
GGAATCAGGGGTTCGGATTCCGGGAGAGGGGAGCCTTAAAAAACGGGCTACCGACATCTA
AGGGAAGGCAGCAGGGCAACGGCACTCGTCTGGAGCGGGGCTGGGC
>HY4YN4W02EJSIA rank=0086090 x=1748.0 y=2176.0 length=468
AAAACAAAGCCAGTAGTCATATGCTTGTCTCAAAGATTAAGCCATGCATGTCTAAGTACA
AGCCTAACTAAGGTGAAACCGCGAATGGCTCATTAAATCACACCTAATCTACTGGAATGT
TAGCAGTTACTTGGATAACTGAGGTAATTCTTGAGCTAATACATGCGAAAAATCTCGACT
CACGGAGAGATGCTTTTATTAGATCAAAACCAAACAGACTCGTCTGTATATTTGGTGACT
CGGAATAACTTTGGGCTGATCGCATTGCCTTGTGCAGCGACATTTCCTTCGAAGGTNTGC
CCTATCAACTGTCGACTGTGGTATAGACGGACCACAGTGGGTTTTGACGGGGTAACGGGG
GGAATCGAGGGGTTCGGATTCCGGGAGAGGGGAGCCTTAAAACGGGCTACCACATCCAAG
GGAGGCAAGCAAGGGCACGCAACTCGTCTGAGCGGGGCTGGGCAAA
>HY4YN4W02DX7N8 rank=0123882 x=1502.0 y=3014.0 length=468
AAAACAAAGCCAGTAGTCATATGCTTGTCTCAAAGATTAAGCCATGCATGTCTAAGTACG
AGCCGCTAGTCGGCGAAACCGCGAATGGCTCAATAAATCAGTTATGGTTCCTTAGATCGT
ACCATCCTACTTGGATAACTGTGGTAATTCTAGAGCTAATACATGCACTCAAGCCCCGAC
TCTCGGTTTCGGCCGGGCAGGAGGGGTGCTTTTATTAGATCAAAACCAATCGGGGGCTCG
CTCCCCGTCCTTTTGGTGACTCTGAATAACTTTTCGCCGATCGCACGGCCTCGAGCCGCG
ACGCATCTTTCAATGTCTGCCTTATCAACTTTCGATGGTAGGTTATGCGCCTACCATGGG
TTGCAACGGGGTAACGGGGAATCGGGGGGTTCGATTCCGGGAGAGGGGAGCCTGAGGAAA
CGGGCTACCACATCCAAAGGGAAAGGCAGCAAGGGCACGCACTCGT
>HY4YN4W02EB6P3 rank=0181926 x=1661.0 y=3705.0 length=468
AAAACAAAGCCAGTAGTCATATGCTTGTCTCAAAGATTAAGCCATGCACGTCTAAGTACA
AGCCTCATTAAGGTGAAACCGCGAATGGCTCATTAAATCACACCTAATATACTGGATAGT
GTCAGTTACTTGGATAACTGCGGTAATTCTGGAGCTAATACATGCGTCAAAGCCCCGAAC
TTTTTGTGAGGGGCGCTTTTATTAGATGAAAACCAACGACTTCGGTCGTCCCTTTGGTGA
TTCTGAATAACTTTCGGCTGATCGTACGGCCAAGCGCCGACGACGTATCTTTCTAAGGTN
TGCCCTATCAACTTTCGACTGTGGCATAGACGCCCACAGTGGTTTTGACGGGGTAACGGG
GGGGAATCGAGGGTTCGATTCCGGGAGGAGGGGAGCCTGGAGGAAACGGGCTACCACTTC
AAGGGAAGGCAGCAGGGCACGGCAACTCGTCTGAGCGGGGGCTGGG
>HY4YN4W02D9D2T rank=0050534 x=1630.5 y=243.0 length=468
AAAACAAAGCCAGTAGTCATATGCTTGTCTCAAAGATTAAGCCATGCATGTCTAAGTACA
AGCCTCATTAAGGTGAAACCGCGAATGGCTCATTAAATCACACCTAATATACTGGATAGT
GTCAGTTACTTGGATAACTGCGGTAATTCTGGAGCTAATACATGCGTCAAAGCCCCGAAC
TTTTTGTGAGGGGCGCTTTTATTAGATGAAAACCAACGACTTCGGTCGTCCCTTTGGTGA
TTCTGAATAACTTTCGGCTGATCGTACGGCCAAGCGCCGACGACGTATCTTCTAAGTGTG
CCCTATCAACTTTCACTGTGGCATAGACGCCCACAGTGGTTTTGACGGGGGGTAACGGGG
GGAATCAGGGGTTCGATTCCGGGAGAGGGGAGCCTGGAGAAACGGGCTACCACTTCTAAG
GGAAGGGCAGCAGGGCACGCACTCGTCTGAGCGGGGCTGGGGCAAA
>HY4YN4W02DUC3K rank=0094149 x=1458.0 y=3646.0 length=468
AAAACAAAGCCAGTAGTCATATGCTTGTCTCAAAGATTAAGCCATGCACGTCTAAGTACA
AGCCTCATTAAGGTGAAACCGCGAATGGCTCATTAAATCACACCTAATATACTGGATAGT
GTCAGTTACTTGGATAACTGCGGTAATTCTGGAGCTAATACATGCGTCAAAGCCCCGAAC
TTTTTGTAAGGGGCGCTTTTATTAGATGAAAACCAAACGACTTCGGTCGTCCCTTTGGTG
ATTCTGAATAACTTTCGGCTGATCGTACGGCCAAGCGCCGACGACGTATCTTTCTAAGGT
GTNCCCTATCAACTTTCGACTNTGGCATAGACGCCCACAGTGGTTTTGACGGGGTAACGG
GGGAATCAGGGGGTTCATTCCGGGAGGAGGGGGANCCTGAGAAACGGGCTACCACTTCTA
AGGGAAGGGCAGCAGGGCACGCACTCGTCTGAGCGGGGCTGGGCAA
>HXZRAMG01AQSQY rank=0244116 x=188.0 y=376.0 length=468
AAAACAAAGCCAGTAGTCATATGCTTGTCTCAAAGATTAAGCCATGCATGTCTAAGTACA
CGCCTTTACACGGCAAAACTGCGAATGGCTCATTAAATCAGTTATGGTTCCTTAGATCGT
ACAATCCTACTTGGATAACTGTGGCAATTCTAGAGCTAATACATGCAACACAGCTCCGAC
CTTACGGGAAGAGCGCTTTTGTTAGCCCCAAAACCAATCCGGTCCTCGTGGCCGGTCATT
GAATGGTGACTCTGAACAACTTTGTGCCGATCGTATGCCCTAGCGGCGACGACGTATCTT
TCAAATGTCTGCCCTATCAACTGTCGATGGTACGTGCTATGCCTACCATGGTGATAACGG
GTAACGGGGAATCAGGGTTCGATTCCGGAGAGGGAGCATGAGATACGGCTACCACATCCA
AGGAAGGCAGCAGGCACGCACTCGTCTGAGCGGGCTGGCAAGGCGC
>HXZRAMG01B8KI6 rank=0088533 x=800.0 y=2400.0 length=468
AAAACAAAGCCAGTAGTCATATGCTTGTCTCAAAGATTAAGCCATGCATGTCTAAGTACA
CGCCTTTACACGGCAAAACTGCGAATGGCTCATTAAATCAGTTATGGTTCCTTAGATCGT
ACAATCCTACTTGGATAACTGTGGCAATTCTAGAGCTAATACATGCAACACAGCTCCGAC
CTTGCGGGAAGAGCGCTTTTGTTAGCCCAAAACCAATCCGGTCCTCGCGGCCGGTCCTGA
ATGGTGACTCTGAACAACTTGTGCCGATCGTATGCCCTAGCGGCGACGACGTATCTTTCA
AATGTCTGCCCTATCAACTGTCGATGGTACGTGCTATGCCTACCATGGTGATAACGGGTA
ACGGGGAATCAGGGTTCGATTCCGGAGAGGGAGCATGAGATACGGCTACCACATCCAAGG
AAGGCAGCAGGCACGCACTCGTCTGAGCGGGCTGGCAAGGCGCATA
>HXZRAMG01BY1NH rank=0317075 x=692.5 y=395.0 length=468
AAAACAAAGCCAGTAGTCATATGCTTGTCTCAAAAGATTAAGCCATGCATGTCTAAGTAC
ACGCCTTTACACGGCAAAACTGCGAATGGCTCATTAAAATCAGTTATGGTTCCTTAGATC
GTACAATCCTACTTGGATAACTGTGGCAATTCTAGAGCTAATACATGCAACACAGCTCCG
ACCTTACGGGAAGAGCGCTTTTGTTAGCCCCAAAACCAATCCGGTCCTCGTGGCCGGTCA
TTGAATGGTGACTCTGAACAACTTTGTGCCGATCGTATGCCCTAGCGGCGACGACGTATC
TTTCAAATGTCTGCCCTATCAACTGTCGATGGTACGTGCTATGCCTACCATGGTGATAAC
GGGTAACGGGGAATCAGGGTTCGATTCCGGAGAGGGAGCATGAGATACGGCTACCACATC
CAAGGAGGCAGCAGGCACGCACTCGTCTGAGCGGGCTGGGCAAGGC
>HXZRAMG01CE80K rank=0218486 x=876.0 y=2770.0 length=468
AAAACAAAGCCAGTAGTCATATGCTTGTCTCAAAGATTAAGCCATGCATGTCTAAGTACG
AGCCGCTAGTCGGCGAAACCGCGAATGGCTCAATAAATCAGTTATGGTTCCTTAGATCGT
ACCATCCTACTTGGATAACTGTGGTAATTCTAGAGCTAATACATGCACTCAAGCCCCGAC
TCTCGGTTTCGGCCGGGCAGGAGGGGTGCTTTATTAGATCAAAACCAATCGGGGGGCTCG
CTCCCGTCCTTTTGGTGACTCTGAATAACTTTTCGCCGATCGCACGGCCTCGAGCCGGCG
ACGCATCTTTCAAATGTCTGCCTTATCAACTTTCGATGGTAGGTTATGCGCCTACCATGG
TTGCAACGGGTAACGGGAATCGGGGTTCGATTCCGGAGAGGGAGCCTGAGAAACGGCTAC
CACATCCAAGGAAGGCAGCAGGCACGCACTCGTCTGAGCGGGCTGG
>HXZRAMG01AGFQD rank=0122314 x=70.0 y=275.0 length=468
AAAACAAAGCCAGTAGTCATATGCTTGTCTCAAAGATTAAGCCATGCATGTCTAAGTACG
AGCCGCTAGTCGGCGAAACCGCGAATGGCTCAATAAATCAGTTATGGTTCCTTAGATCGT
ACCATCCTACTTGGATAACTGTGGTAATTCTAGAGCTAATACATGCACTCAAGCCCCCGA
CTCTCGGTTTCGGCCGGGCAGGAGGGGTGCTTTTATTAGATCAAAACCAATCGGGGGGCT
CGCTCCCCGTCCTTTTTGGTGACTCTGAATAACTTTTCGCCGATCGCACGGCCTCGAGCC
GGCGACGCATCTTTCAAATGTCTGCCTTATCAACTTTCGATGGTAGGTTATGCGCCTACC
ATGGTTGCAACGGGTAACGGGGAATCGGGTTCGATTCCGGAGAGGGAGCCTGAGAACGGC
TACCACATCCAAGGAAGGCAGCAGGCACGCACTCGTCTGAGCGGGC
>HXZRAMG01BDLLH rank=0190858 x=447.5 y=3331.0 length=468
AAAACAAAGCCAGTAGTCATATGCTTGTCTCAAAGATTAAGCCATGCATGTCTAAGTACA
AGCCTAACTAAGGTGAAACCGCGAATGGCTCATTAAATCACACCTAATCTACTGGAATGT
TAGACAGTTACTTGGATAACTGAGGTAATTCTTGAGCTAATACATGCGAAAAATCTCGAC
TCACGGAGAGATGTCTTTTATTAGATACCAAAAACCAAACAGACTCGTCTGTATATTTGG
TGACTCGGAATAACTTTTGGGGCTGATCGCATTGCCTTGTGCAGGCGACATTTCCTTCGA
AGGTGTGCCCTATCAACTGTCGACTGTGGTATAGACGACCACCAGTGGTTTTGACGGGTA
ACGGGGAATCAGGGTTCGATTCCGGAGAGGGAGCCTTAAAAACGGCTACCACATCCAAGG
AAGGCAGCAGGCACGCACTCGTCTGAGCGGGCTGGCAAGGCGCATA
>HXZRAMG01B05NC rank=0212272 x=716.0 y=582.0 length=468
AAAACAAAGCCAGTAGTCATATGCTTGTCTCAAAGATTAAGCCATGCATGTCTAAGTTAC
AAGCCTAACTAAGGTGAAACCGTCGAATGGCTCATTAAATCACACCTAATCTACTGGAAT
GTTAGCAGTTACTTGGATAACTGAGGTAATTCTTGAGCTAATACCATGCGAAAAATCTCG
ACTCACGGGAGAGATGCTTTTATTAGATCAAAACCGAAACAGACCTCGTCTGTATAGTTT
GGTAGACTCGGAATAACTTTGGGCTGATCGCATTGCCTTGTGCAGGCGACATTTCCTTCG
AAGGTGTGCCCTATCAACTGTCGACTGTGGTATAGACGACCACAGTGGTTTTGACGGGTA
ACGGGGAATCAGGGTTCGATTCCGGAGAGGGAGCCTTAAAAACGGCTACCACATCCAAGG
AAGGCAGCAGGCACGCACTCGTCTGAGCGGGCTGGCAAGGCGCATA
>HXZRAMG01BHVB5 rank=0221116 x=496.0 y=1875.0 length=468
AAAACAAAGCCAGTAGTCATATGCTTGTCTCAAAGATTAAGCCATGCATGTCTAAGTATA
AACAACTTTATACTGTGAAACTGCGACGGCTCATTATATCAGCAATTATTTATTTGATGG
TTTCTTACTACATGGATAACCGTAGTAATTCTAGAGCTAATACATGCGTTAAAGTCTCGA
CTCGCAAGGGGAGGGATGTATTTATTAGATTAAAAGCCAATGCGGGTCCGTCCCGGTCTT
TTGGTGAATCATAGTAACTGTTCGAATCGCATGGCCTTGCGCCGGCGATAGTTCATTCAA
ATTTCTGCCCTATCAGCTTTCGACGGTAGTGTAGTGGACTACCGTGGCATTCACGGGTGA
CGGAGAATTAGGGTTCGATTCCCGGAGAGGGAGCCTGAGAAACGGCTACCACATCCAAGG
AAGGCAGCAGGCACGCACTCGTCTGAGCGGGCTGGCAAGGCGCATA
>HXXTI5Q01BLWP9 rank=0217032 x=542.5 y=1887.0 length=468
AAAACAAAGCCAGTAGTCATATGCTTGTCTCAAAGATTAAGCCATGCATGTCTCAGTATA
AGCTTCAACACGGCAAAACTGCGAATGGCTCATTAAAACAGTTACAATTTATTTGATTGT
CATTCATTACATGGATAACTGTGGTAATTCTAGAGCTAATACATGCCCAATAATCCGACT
CCGTGGAAGGGTTGTATTTATTAGATACAGAACCAACCCAAGCTCTGCTTGGTCTCGTGG
TGATTCATAATAACGAATGAATTGCATGGTACCAACTGGCGATGTATCATTCAAGTTTCT
GACCTATCAGCTTCCGACGGTACGGTATTGGCCTACCGTGGCAATGACGGTAACGGAGAT
TAGGGGTTCATTCCGGAGAGGGNGCCTGAGAAACGGCTACCACATCTAAGGAAGGCAAGG
CAGGGGCACGGCTACTCGTCTGAGCGGGGGCTGGGGCAAGGGCGCA
>HXXTI5Q01A6658 rank=0216220 x=374.0 y=3710.5 length=468
AAAACAAAGCCAGTAGTCATATGCTTGTCTCAAAGATTAAGCCATGCATGTCTAAGTACA
AGCCTAACTAAGGTGAAACCGCGAATGGCTCATTAAATCACACCTAATCTACTGGAATGT
TAGCAGTTACTTGGATAACTGAGGTAATTCTTGAGCTAATACATGCGAAAAATCTCGACT
CACGGAGAGATGCTTTTATTAGATCAAAACCAAACAGACTCGTCTGTATATTTGGTGACT
CGGAATAACTTTGGGCTGATCGCATTGCCTTGTGCAGGCGACATTTCCTTCGAAGGTGTG
CCCTATCAACTGTCGACTGTGGTATAGACGACCACAGTTGGTTTTGACGGGGTAACGGGG
GGAATCGAGGGTTCGATTCCGGAGAGGGAGACCTTAAAAACGGCTACCACATCCAAGGAA
GGCAGGCAGGGCACGCACTCGTCTGAGCGGGGCTGGGGCAAGGGGC
>HXXTI5Q01AUT2J rank=0123313 x=234.0 y=297.0 length=468
AAAACAAAGCCAGTAGTCATATGCTTGTCTCAAAGATTAAGCCATGCATGTCTAAGTACA
AGCCTAACTAAGGTGAAACCGCGAATGGCTCATTAAATCACACCTAATCTACTGGAATGT
TAGCAGTTACTTGGATAACTGAGGTAATTCTTGAGCTAATACATGCGAAAAATCTCGACT
CACGGAGAGATGCTTTTATTAGATCAAAACCAAACAGACTCGTCTGTATATTTGGTGACT
CGGAATAACTTTGGGCTGATCGCATTGCCTTGTGCAGGCGACATTTCCTTCGAAGGTGTG
CCCTATCAACTGTCGACTGTGGTATAGACGACCACAGTGGTTTGACGGGGTAACGGGGGA
ATCGAGGGGTTCGATTCCGGAGAGGGGAGACCTTAAAAACGGCTAACCACATCCAAGGAA
GGCAGCAGGGCACGGCACTCGTCTGAGCGGGGCTGGGCAAGGGCGC
>HXXTI5Q01BB0RK rank=0157676 x=429.5 y=3406.5 length=468
AAAACAAAGCCAGTAGTCATATGCTTGTCTCAAAGATTAAGCCATGCATGTCTAAGTACA
AGCCTAACTAAGGTGAAACCGCGAATGGCTCATTAAATCACACCTAATCTACTGGAATGT
TAGCAGTTACTTGGATAACTGAGGTAATTCTTGAGCTAATACATGCGAAAAATCTCGACT
CACGGAGAGATGCTTTTATTAGATCAAAACCAAACAGACTCGTCTGTATATTTGGTGACT
CGGAATAACTTTGGGCTGATCGCATTGCCTTGTGCAGGCGACATTTCCTTCGAAGGTGTG
CCCTATCAACTGTCGACTGTGGTATAGACGACCACAGTGGTTTTGACGGGGTTAACGGGG
GGAATCAGGGGTTCGATTCCGGAGAGGGAGCCTTAAAAACGGCTACCACATCCAAGGAAG
GCAGCAGGCACGCACTCGTCTGAGCGGGGCTGGGCAAGGGCGCATA
>HXXTI5Q01BSWJW rank=0091332 x=622.5 y=570.0 length=468
AAAACAAAGCCAGTAGTCATATGCTTGTCTCAAAGATTAAGCCATGCATGTCTAAGTACA
AGCCTAACTAAGGTGAAACCGCGAATGGCTCATTAAATCACACCTAATCTACTGGAATGT
TAGCAGTTACTTGGATAACTGAGGTAATTCTTGAGCTAATACATGCGAAAAATCTCGACT
CACGGAGAGATGCTTTTATTAGATCAAAACCAAACAGACTCGTCTGTATATTTGGTGACT
CGGAATAACTTTGGGCTGATCGCATTGCCTTGTGCAGGCGACATTTCCTTCGAAGGTGTG
CCCTATCAACTGTCGACTGTGGTATAGACGACCACAGTGGTTTTGACGGGTAACGGGGGG
AATCGAGGGTTCGATTCCGGAGAGGGAGCCTTAAAAACGGCTACCACATCCAAGGAAGGC
AGCAGGGCACGCACTCGTCTGAGCGGGGCTGGGCAAGGGGCGCATA
>HXXTI5Q01AONWE rank=0173086 x=163.0 y=3180.0 length=468
AAAACAAAGCCAGTAGTCATATGCTTGTCTCAAAGATTAAGCCATGCATGTCTAAGTACA
AGCCTCACTAAGGTGAAACCGCGAATGGCTCATTAAATCACACCTAATCTACTGGATAGT
AAAAAGTTACTTGGATAACTGCGGTAATTCTGGAGCTAATACATGCACAAAGCCGCGACT
CACGAAGCGGCGCTTTTATTAGATCAAAAACCAAACGGCTTCGGCTGTACTCATGGTGAC
CCTGAATAACTTTGGGCTGATCGCATAGCCTTGAGCTGGCGACATATCCTTCGAAGGTGT
GCCCTATCAACTTTTCGACTGTGGCATAGACGCCCACAGTGGTTTTGACGGGGGTAACGG
GGGAATCAGGGTTCGATTCCGGAGAGGGAGCCTTAAAAACGGCTACCACATCTAAGGAAG
GCAGCAGGCACGCACTCGTCTGAGGCGGGGCTGGGGCAAGGGGCGC
>HY4YN4W02D8K9O rank=0177142 x=1620.5 y=3866.0 length=467
AAAACAAAGCCAGTAGTCATATGCTTGTCTCAAAGATTAAGCCATGCATGTCTAAGTATA
ACTCTTTTACTTTGAAAACTGCGAACGGCTCATTATATCAGTTATAGTTTATTTGATAGT
CCCTTACTACTTGGATACCCGTAGTAATTCTAGAGCTAATACATGCATCAATACCCAACT
GTTCGCGGAAGGGTAGTATTTATTAGGTATAGACCAACCCTCTTCGGAGGTGCTTTGGTG
ATTCATAATAACTTTTCGAATCGCATGGCTCCATGCCGGCGATGGATCATTCAAGTTTCT
GCCCTATCAGCTTTGGATGGTAGTGTATTGGACTACCATGGGGCTTTAACGGGGGTAACG
AATTGTTAGGGGCAAGGATTTCGGGAGAGGGGAGCCTGGAGAGGACGGGCTACCACATCC
AAGGGAAGGGCAAGCAGGGCACGCACTCGTCTGAGCGGGGCTGGG
>HY4YN4W02C43LG rank=0176565 x=1171.5 y=482.0 length=467
AAAACAAAGCCAGTAGTCATATGCTTGTCTCAAAGATTAAGCCATGCATGTCTAAGTATA
ACTCTTTTACTTTGAAAACTGCGAACGGCTCATTATATCAGTTATAGTTTATTTGATAGT
CCCTTACTACTTGGATACCCGTAGTAATTCTAGAGCTAATACATGCATCAATACCCAACT
GTTCGCGGAAGGGTAGTATTTATTAGGTATAGACCAACCCTCTTCGGAGGTGCTTTGGTG
ATTCATAATAACTTTTCGAATCGCATGGCTCCATGCCGGCGATGGATCATTCAAGTTTCT
GCCCTATCAGCTTTGGATGGTAGTGTATTGGACTACCATGGGGCTTTAACGGGGGTAACA
ATGTTAGGGGCAAGATTTCGGGAGAGGGGAGCCTGAGAGGACGGGCTACCACATCCAAGG
GAGGCAAGCAGGCACGGCAACTCGTCTGAGGCGGGGCTGGGCAAA
>HY4YN4W02ED16C rank=0175145 x=1683.0 y=1010.5 length=467
AAAACAAAGCCAGTAGTCATATGCTTGTCTCAAAGATTAAGCCATGCATGTCTAAGTACA
AGCCTAACTAAGGTGAAACCGCGAATGGCTCATTAAATCACACCTAATCTACTGGAATGT
TAGCAGTTACTTGGATAACTGAGGTAATTCTTGAGCTAATACATGCGAAAAATCTCGACT
CACGGAGAGATGCTTTTATTAGATCAAAACCAAACAGACTCGTCTGTATATTTGGTGACT
CGGAATAACTTTGGGCTGATCGCATTGCCTTGTGCAGCGACATTTCCTTCGAAGGTNTGC
CCTATCAACTGTCGACTGTGGTATAGACGACCACAGTGGGTTTGACGGGGGTAACGGGGG
AATCGAGGGGGTTCGGATTCCGGGGAGAGGGGGAGACCTTAAAAACGGGCTAACCACATC
CAAGGGAGGGCAAGGCAGGGCAACGCACTCGTCTGGAGCGGGGCT
>HY4YN4W02C00U1 rank=0183875 x=1124.5 y=2827.5 length=467
AAAACAAAGCCAGTAGTCATATGCTTGTCTCAAAGATTAAGCCATGCATGTCTAAGTACA
AGCCTAACTAAGGTGAAACCGCGAATGGCTCATTAAATCACACCTAATCTACTGGAATGT
TAGCAGTTACTTGGATAACTGAGGTAATTCTTGAGCTAATACATGCGAAAAATCTCGACT
CACGGAGAGATGCTTTTATTAGATCAAAACCAAACAGACTCGTCTGTATATTTGGTGACT
CGGAATAACTTTGGGCTGATCGCATTGCCTTGTGCAGCGACATTTCCTTCGAAGGTNTGC
CCTATCAACTGTCGACTGTGGTATAGACGACCACAGTGGGTTTGGACGGGGGTAACGGGG
GAATCGAGGGGTTCGAGTTCCGGGAGAGGGGAGACCTTAAAAACGGGCTAACCACATCCA
AGGGAAGGCAAGCAAGGGCACGCACTCGTCTGGAGCGGGGCTGGG
>HY4YN4W02D4PC3 rank=0099801 x=1576.0 y=2773.5 length=467
AAAACAAAGCCAGTAGTCATATGCTTGTCTCAAAGATTAAGCCATGCATGTCTCAGTGTA
AGCTTCAACATGGCAAGACTGTGAATGGCTCATTAAAACAGTTGTAGCTTATTTGGCTGT
CTTTTACATGGATAACCGTGGTAATTCTAGAACTAATACATGTGCAACTACCCAACTTTT
CGGACGGGTTGTGTTTATTTGTAACAGAACCAATCCAGGTCAACCTGGTTTAGTGATGAT
TCACAATAACTGGATGAATTGCGTGGCACCAGCTGGTGATGAATCATTCAAGCTTCTGAC
CTATCAGCTTCCGACGGTAGGGTATTGGGCCTACCCTGGGCCAATGGACGGGGTAACGGG
AGAATTAGGGGGTTGAGTACCGGGAGGAGGGGAGCCTGGAGAAACGGGCTACCACATCTA
AGGGAAAGGGCAAGGCAAGGGCAACGCACTCGTCTGAGCGGGGCT
>HY4YN4W02EVM3V rank=0216858 x=1883.0 y=2089.0 length=467
AAAACAAAGCTAGTAGTCATATGCTTGTCTCAAAGATTAAGCCATGCATGTCTAAGTACA
AGCCTCACTAAGGTGAAACCGCGAATGGCTCATTAAATCACACCTAATCTACTGGATAGT
AAAAAGTTACTTGGATAACTGCGGTAATTCTGGAGCTAATACATGCACAAAGCCGTGACT
CACGAAGCGGCACTTTTATAGATCAAAACCAAACGGCTTCGGCTGTACTCATGGTGACTC
TGAATAACTTTGGGCTGATCGCATAGCCTTGAGCTGCGACATATCCTTCGAAGTGTGCCC
TATCAACTTTCGACTGTGGCATAGACGCCCACAGTGGGTTTTGGACGGGGGTAACGGGGG
AATCAGGGGGTTCGATTCCGGGAGAGGGGAGCCTTAAAAACGGGCTACCACATCTAAGGG
AAGGCAAGCAGGGCAAACGCAACTCGGTCTGAGCGGGGGCTGGGC
>HY4YN4W02EQU5K rank=0200894 x=1829.5 y=422.0 length=467
AAAACAAAGCCAGTAGTCATATGCTTGTCTCAAAGATTAAGCCATGCATGTGTAAGTATA
AACTCTTTTGTACTGTGAAACTGCGAATGGCTCATTAAATCAGTTATAGTTTCTTTGATG
GTACCTTTCTACTCGGATAACCGTAGTAATTCTAGAGCTAATACGTGCCCAAACTCCCGA
CTCCGGCCCCAGGGCCGGGGAAGGGACGTATTTATTAGATCCAAGGCCCATGCGGGCTCG
CCCGGTGTCGCGGTGACTCATGATAACTCGTCGAATCGCACGGCCCCAGCGCCGGCGATN
TTTCATTCAAATTTCTGCCCTATCAACTTTCGATGGTAGGATAGAGGCCTACCATGGGGT
GGGTAACGGGGTGACGGGAGGAATTAGGGGTTCGATTCCGGGAGAGGGGAGCCTGGAGAA
CGGGCTACACATCCAAGGAAGGGCAAGCAGGGCACGCCCTCGTCT
>HY4YN4W02ES33L rank=0137649 x=1854.5 y=2927.0 length=467
AAAACAAAGCCAGTAGTCATATGCTTGTCTCAAAGATTAAGCCATGCATGTCTAAGTACA
AGCCTAACTAAGGTGAAACCGCGAATGGCTCATTAAATCACACCTAATCTACTGGAATGT
TAGCAGTTACTTGGATAACTGAGGTAATTCTTGAGCTAATACATGCGAAAAATCTCGACT
CACGGAGAGATGCTTTTATTAGATCAAAACCAAACAGACTCGTCTGTATATTTGGTGACT
CGGAATAACTTTGGGCTGATCGCATTGCCTTGTGCAGCGACATTTCCTTCGAAGGTNTGC
CCTATCAACTGTCGACTGTGGTATAGACGACCACAGTGGGTTTGACGGGGTAACGGGGGG
AATCAGGGGTTCGGATTCCGGGAGAGGGGAGCCTTAAAAACGGGCTACCACATCCAAGGG
AGGGCAAGCAGGGCACGGCAACTCGTCTGAGCGGGGCTGGGCAAA
>HY4YN4W02EHJHH rank=0142876 x=1722.0 y=3667.5 length=467
AAAACAAAGCCAGTAGTCATATGCTTGTCTCAAAGATTAAGCCATGCATGTCTAAGTACA
AGCCTAACTAAGGTGAAACCGCGAATGGCTCATTAAATCACACCTAATCTACTGGAATGT
TAGCAGTTACTTGGATAACTGAGGTAATTCTTGAGCTAATACATGCGAAAAATCTCGACT
CACGGAGAGATGCTTTTATTAGATCAAAACCAAACAGACTCGTCTGTATATTTGGTGACT
CGGAATAACTTTGGGCTGATCGCATTGCCTTGTGCAGCGACATTTCCTTCGAAGGTNTGC
CCTATCAACTGTCGACTGTGGTATAGACGACCACAGTGGGTTTGACGGGGTAACGGGGGA
ATCAGGGGTTCGATTCCGGGAGAGGGGAGCCTTAAAAACGGGCTACCACATCCAAGGAGG
CAAGCAGGGCACGGCACTCGTCTGGAGCGGGGCTGGGCAAAGGGC
>HY4YN4W02D76IH rank=0110295 x=1616.5 y=1127.0 length=467
AAAACAAAGCCAGTAGTCATATGCTTGTCTCAAAGATTAAGCCATGCATGTCTAAGTACA
AGCCTAACTAAGGTGAAACCGCGAATGGCTCATTAAATCACACCTAATCTACTGGAATGT
TAGCAGTTACTTGGATAACTGAGGTAATTCTTGAGCTAATACATGCGAAAAATCTCGACT
CACGGAGAGATGCTTTTATTAGATCAAAACCAAACAGACTCGTCTGTATATTTGGTGACT
CGGAATAACTTTGGGCTGATCGCATTGCCTTGTGCAGCGACATTTCCTTCGAAGGTNTGC
CCTATCAACTGTCGACTGTGGTATAGACGACCACAGTGGGTTTGACGGGGTAACGGGGGA
ATCGAGGGGTTCGAGTTCCGGGAGAGGGGAGCCTTAAAACGGGCTACCACATCCAAGGAG
GCAAGCAGGGCACGCACTCGTCTGAGCGGGGCTGGGCAAAGGGCG
>HY4YN4W02EVZIP rank=0091265 x=1887.5 y=1791.0 length=467
AAAACAAAGCCAGTAGTCATATGCTTGTCTCAAAGATTAAGCCATGCATGTCTAAGTACA
AGCCTAACTAAGGTGAAACCGCGAATGGCTCATTAAATCACACCTAATCTACTGGAATGT
TAGCAGTTACTTGGATAACTGAGGTAATTCTTGAGCTAATACATGCGAAAAATCTCGACT
CACGGAGAGATGCTTTTATTAGATCAAAACCAAACAGACTCGTCTGTATATTTGGTGACT
CGGAATAACTTTGGGCTGATCGCATTGCCTTGTGCAGCGACATTTCCTTCGAAGGTNTGC
CCTATCAACTGTCGACTGTGGTATAGGACGACCACAGTGGGTTTGACGGGGTAACGGGGG
GAATCAGGGGTTCGGATTCCGGGAGAGGGGAGCCTTAAAAACGGGCTAACCACATCCAAG
GGAAGGCAAGCAAGGGCAACGGCAACTCGTCTGAGCGGGGCTGGG
>HY4YN4W02D3LT6 rank=0131217 x=1564.5 y=700.0 length=467
AAAACAAAGCCAGTAGTCATATGCTTGTCTCAAAGATTAAGCCATGCATGTCTAAGTACA
AGCCTAACTAAGGTGAAACCGCGAATGGCTCATTAAATCACACCTAATCTACTGGAATGT
TAGCAGTTACTTGGATAACTGAGGTAATTCTTGAGCTAATACATGCGAAAAATCTCGACT
CACGGAGAGATGCTTTTATTAGATCAAAACCAAACAGACTCGTCTGTATATTTGGTGACT
CGGAATAACTTTGGGCTGATCGCATTGCCTTGTGCAGCGACATTTCCTTCGAAGGTNTGC
CCTATCAACTGTCGACTGTGGTATAGACGACCACAGTGGGTTTGACGGGGTAACGGGGGG
AATCGAGGGGGTTCGGATTCCGGGAGAGGGGAGCCTTAAAAACGGGCTACCACATCCAAG
GGAGGCAAGCAGGGCACGCACTCGTCTGAGGCGGGGCTGGGCAAA
>HY4YN4W02DCVXA rank=0095191 x=1259.5 y=3340.0 length=467
AAAACAAAGCCAGTAGTCATATGCTTGTCTCAAAGATTAAGCCATGCATGTCTAAGTACA
AGCCTAACTAAGGTGAAACCGCGAATGGCTCATTAAATCACACCTAATCTACTGGAATGT
TAGCAGTTACTTGGATAACTGAGGTAATTCTTGAGCTAATACATGCGAAAAATCTCGACT
CACGGAGAGATGCTTTTATTAGATCAAAACCAAACAGACTCGTCTGTATATTTGGTGACT
CGGAATAACTTTGGGCTGATCGCATTGCCTTGTGCAGCGACATTTCCTTCGAAGGTNTGC
CCTATCAACTGTCGACTGTGGTATAGACGGACCACAGTGGGTTTGACGGGGTAACGGGGG
AATCGAGGGGTTCGGATTCCGGGAGAGGGGAGCCTTAAAAACGGGCTACCACATCCAAGG
AAGGCAAGCAGGGCAACGCAACTCGTCTGAGCGGGGCTGGGCAAA
>HY4YN4W02EQSAL rank=0067782 x=1828.0 y=811.0 length=467
AAAACAAAGCCAGTAGTCATATGCTTGTCTCAAAGATTAAGCCATGCATGTCTAAGTACA
AGCCTAACTAAGGTGAAACCGCGAATGGCTCATTAAATCACACCTAATCTACTGGAATGT
TAGCAGTTACTTGGATAACTGAGGTAATTCTTGAGCTAATACATGCGAAAAATCTCGACT
CACGGAGAGATGCTTTTATTAGATCAAAACCAAACAGACTCGTCTGTATATTTGGTGACT
CGGAATAACTTTGGGCTGATCGCATTGCCTTGTGCAGCGACATTTCCTTCGAAGGTNTGC
CCTATCAACTGTCGACTGTGGTATAGACGACCACAGTGGGTTTTGACGGGGTAACGGGGG
GAATCGAGGGGTTCGGATTCCGGGGAGAGGGGAGCCTTAAAACGGGCTACCACATCCAAG
GGAGGCAAGCAGGGCACGGCACTCGTCTGAGCGGGGCTGGGCAAA
>HY4YN4W02D5FIC rank=0176369 x=1584.0 y=3890.0 length=467
AAAACAAAGCCAGTAGTCATATGCTTGTCTCAAAGATTAAGCCATGCACGTCTAAGTACA
AGCCTCATTAAGGTGAAACCGCGAATGGCTCATTAAATCACACCTAATATACTGGATAGT
GTCAGTTACTTGGATAACTGCGGTAATTCTGGAGCTAATACATGCGTCAAAGCCCCGAAC
TTTTTGTGAGGGGCGCTTTTATTAGATGAAAACCAAACGACTTCGGTCGTCCCTTTGGTG
ATTCTGAATAACTTTCGGCTGATCGTACGGCCAAGCGCCGACGACGTATCTTTCTAAGGT
NTGCCCTATCAACTTTCGACTGTGGCATAGACGCCCACAGTGGTTTTGACGGGGGTAACG
GGGGGGAATCGAGGGGTTCGATTCCGGGAGGAGGGGAGCCTGGAGGAAACGGGCTACCAC
TTCAAGGGAAGGCAGCAGGGCACGCAACTCGTCTGGAGCGGGGCT
>HY4YN4W02D3WPE rank=0114995 x=1567.0 y=2496.0 length=467
AAAACAAAGCCAGTAGTCATATGCTTGTCTCAAAGATTAAGCCATGCATGTCTCAGTGTA
AGCTTCAACATGGCAAGACTGTGAATGGCTCATTAAAAACAGTTGTAGCTTATTTGGCTG
TCTTTTACATGGATAACCGTGGTAATTCTAGAACTAATACATGTGCAACTACCCAACTTT
TCGGACGGGTTGTGTTTATTTGTAACAGAACCAATCCAGGTCAACCTGGTTTAGTGATGA
TTCACAATAACTGGATGAATTGCGTGGCACCAGCTGGTGATGAATCATTCAAGCTTCTGA
CCTATCAGCTTCCGACGGTAGGGTATTGGGCCTACCCTGGGCAATGGACGGGGTAACGGG
AGAATTAGGGGGTTTGAGTACCGGGGAGAGGGGAGCCTGGAGAAACGGGCTACCACATCT
AAGGGAAAGGGCAAGCAAGGGCAACGCACTCGTCTGAGCGGGGCT
>HY4YN4W02DH1CV rank=0094008 x=1318.0 y=1997.5 length=467
AAAACAAAGCCAGTAGTCATATGCTTGTCTCAAAGATTAAGCCATGCATGTCTAAGTACA
AGCCTCACTAAGGTGAAACCGCGAATGGCTCATTAAATCACACCTAATCTACTGGATAGT
AAAAAGTTACTTGGATAACTGCGGTAATTCTGGAGCTAATACATGCACAAAGCCGCGACT
CACGAAGCGGCGCTTTTATAGATCAAAACCAACGGCTTCGGCTGTACTCATGGTGACTCT
GAATAACTTTGGGCTGATCGCATAGCCTTGAGCTGCGACATATCCTTCGAAGTGTGCCCT
ATCAACTTTCGACTGTGGCATAGACGCCCACAGTGGGTTTTGGGACGGGGGTAACGGGGG
AATCGAGGGGTTCGATTCCGGGAGGAGGGGAGCCTTAAAAACGGGCTACCACATCTAAGG
GAAGGCAGCAGGGCACGCACTCGTCTGGAGCGGGGGCTGGGCAAA
>HY4YN4W02D8LTQ rank=0105376 x=1621.0 y=492.0 length=467
AAAACAAAGCCAGTAGTCATATGCTTGTCTCAAAGATTAAGCCATGCATGTCTAAGTACA
AGCCTCACTAAGGTGAAACCGCGAATGGCTCATTAAATCACACCTAATCTACTGGATAGT
AAAAAGTTACTTGGATAACTGCGGTAATTCTGGAGCTAATACATGCACAAAGCCGCGACT
CACGAAGCGGCGCTTTTATTAGATCAAAACCAACGGCTTCGGCTGTACTCATGGTGACTC
TGAATAACTTTGGGCTGATCGCATAGCCTTGAGCTGCGACATATCCTTCGAAGTGTGCCC
TATCAACTTTCGACTGTGGCATAGACGCCCACAGTGGGTTTTGACGGGGGTAACGGGGGA
ATCAGGGGTTCGGATTCCGGGGAGAGGGGAGGCCTTAAAAACGGGCTACCACATCTAAGG
GAAGGCAGCAGGGCACGCACTCGTCTGGAGCGGGGGCTGGGCAAA
>HY4YN4W02C84CN rank=0092894 x=1216.5 y=3765.0 length=467
AAAACAAAGCCAGTAGTCATATGCTTGTCTCAAAGATTAAGCCATGCATGTCTAAGTACA
AGCCTCACTAAGGTGAAACCGCGAATGGCTCATTAAATCACACCTAATCTACTGGATAGT
AAAAAGTTACTTGGATAACTGCGGTAATTCTGGAGCTAATACATGCACAAAGCCGCGACT
CACGAAGCGGCGCTTTTATTAGATCAAAACCAACGGCTTCGGCTGTACTCATGGTGACTC
TGAATAACTTTGGGCTGATCGCATAGCCTTGAGCTGCGACATATCCTTCGAAGTGTGCCC
TATCAACTTTCGACTGTGGCATAGACGCCCACAGGTGGGTTTTGGGACGGGGGTAACGGG
GGAATCGAGGGGTTCGATTCCGGGAGGAGGGGAGCCTTAAAAACGGGCTACCACATCTAA
GGGAAGGGCAGCAGGGCAACGGCACTCGTCTGAGCGGGGGCTGGC
>HY4YN4W02ELPAF rank=0089493 x=1770.0 y=1205.5 length=467
AAAACAAAGCCAGTAGTCATATGCTTGTCTCAAAGATTAAGCCATGCATGTCTAAGTACA
AGCCTCACTAAGGTGAAACCGCGAATGGCTCATTAAATCACACCTAATCTACTGGATAGT
AAAAAGTTACTTGGATAACTGCGGTAATTCTGGAGCTAATACATGCACAAAGCCGCGACT
CACGAAGCGGCGCTTTTATTAGATCAAAACCAACGGCTTCGGCTGTACTCATGGTGACTC
TGAATAACTTTGGGCTGATCGCATAGCCTTGAGCTGCGACATATCCTTCGAAGTGTGCCC
TATCAACTTTCGACTGTGGCATAGACGCCCACAGTGGGTTTTGGACGGGGGTAACGGGGG
AATCAGGGGTTCGATTCCGGGAGAGGGGAGCCTTAAAAACGGGCTACCACATCTAAGGGA
AGGGCAAGCAGGGCAACGCACTCGTCTGAGCGGGGGCTGGGCAAA
>HY4YN4W02DRZ9F rank=0124371 x=1432.5 y=193.0 length=467
AAAACAAAGCCAGTAGTCATATGCTTGTCTCAAAGATTAAGCCATGCATGTCTAAGTACA
AGCCTCACTAAGGTGAAACCGCGAATGGCTCATTAAATCACACCTAATCTACTGGATAGT
AAAAAGTTACTTGGATAACTGCGGTAATTCTGGAGCTAATACATGCACAAAGCCGCGACT
CACGAAGCGGCGCTTTTATTAGATCAAAACCAACGGCTTCGGCTGTACTCATGGTGACTC
TGAATAACTTTGGGCTGATCGCATAGCCTTGAGCTGCGACATATCCTTCGAAGTGTGCCC
TATCAACTTTCGACTGTGGCATAGACGCCCACAGTGGGTTTTGGACGGGGGTAACGGGGG
AATCAGGGGTTCGATTCCGGGAGAGGGGAGCCTTAAAAACGGGCTACCACATCTAAGGGA
AGGGCAGCAGGGCACGGCACTCGTCTGGAGCGGGGGCTGGGCAAA
>HY4YN4W02DY7PU rank=0110745 x=1514.0 y=576.0 length=467
AAAACAAAGCCAGTAGTCATATGCTTGTCTCAAAGATTAAGCCATGCATGTCTAAGTACA
AGCCTCACTAAGGTGAAACCGCGAATGGCTCATTAAATCACACCTAATCTACTGGATAGT
AAAAAGTTACTTGGATAACTGCGGTAATTCTGGAGCTAATACATGCACAAAGCCGCGACT
CACGAAGCGGCGCTTTTATTAGATCAAAACCAACGGCTTCGGCTGTACTCATGGTGACTC
TGAATAACTTTGGGCTGATCGCATAGCCTTGAGCGTGCGACAGTATCCTTCGAAGTGTGC
CCTATCAACTTTCGACTGTGGCATAGACGCCCACAGTGGGTTTTGGACGGGGTAACGGGG
GAATCGAGGGGTTCGATTCCGGGGAGAGGGGAGCCTTAAAAACGGGCTACCACATCTAAG
GGAGGCAGCAGGGCAACGGCACTCGTCTGAGCGGGGCTGGGCAAA
>HY4YN4W02C346I rank=0109993 x=1160.0 y=936.5 length=467
AAAACAAAGCCAGTAGTCATATGCTTGTCTCAAAGATTAAGCCATGCATGTCTAAGTACA
AGCCTCACTAAGGTGAAACCGCGAATGGCTCATTAAATCACACCTAATCTACTGGATAGT
AAAAAGTTACTTGGATAACTGCGGTAATTCTGGAGCTAATACATGCACAAAGCCGCGACT
CACGAAGCGGCGCTTTTATTAGATCAAAACCAACGGCTTCGGCTGTACTCATGGTGACTC
TGAATAACTTTGGGCTGATCGCATAGCCTTGAGCTGCGACATATCCTTCGAAGTGTGCCC
TATCAACTTTCGACTGTGGCATAGACGGCCCACAGTGGGTTTTGGACGGGGGTAACGGGG
GAATCAGGGGTTCGATTCCGGGAGAGGGGAGCCTTAAAAACGGGCTACCACATCTAAGGG
AAGGCAGCAGGGCACGGCACTCGTCTGGAGCGGGGGCTGGGCAAA
>HY4YN4W02ELWZM rank=0126529 x=1772.0 y=2992.0 length=467
AAAACAAAGCCAGTAGTCATATGCTTGTCTCAAAGATTAAGCCATGCATGTCTAAGTACA
AGCCTCACTAAGGTGAAACCGCGAATGGCTCATTAAATCACACCTAATCTACTGGATAGT
AAAAAGTTACTTGGATAACTGCGGTAATTCTGGAGCTAATACATGCACAAAGCCGCGACT
CACGAAGCGGCGCTTTTATTAGATCAAAACCAAACGGCTTCGGCTGTACTCATGGTGACT
CTGAATAACTTTGGGCTGATCGCATAGCCTTGAGCTGCGACATATCCTTCGAAGTGTGCC
CTATCAACTTTCGACTGTGGCATAGACGCCCCACAGTGGGTTTTGGACGGGGGTAACGGG
GGAATCAGGGGTTCGATTCCGGGAGAGGGGAGCCTTAAAAACGGGCTACCACATCTAAGG
GAAGGCAGCAGGGCACGCACTCGTCTGGAGCGGGGGCTGGGCAAA
>HY4YN4W02D0Z09 rank=0083509 x=1534.0 y=2011.0 length=467
AAAACAAAGCCAGTAGTCATATGCTTGTCTCAAAGATTAAGCCATGCATGTCTAAGTACA
AGCCTCACTAAGGTGAAACCGCGAATGGCTCATTAAATCACACCTAATCTACTGGATAGT
AAAAAGTTACTTGGATAACTGCGGTAATTCTGGAGCTAATACATGCACAAAGCCGCGACT
CACGAAGCGGCGCTTTTATTAGATCAAAACCAACGGCTTCGGCTGTACTCATGGTGACTC
TGAATAACTTTGGGCTGATCGCATAGCCTTGAGCTGCGACATATCCTTCGAAGTGTGCCC
TATCAACTTTCGACTGTGGCATAGACGCCCACAGTGGGTTTTGGACGGGGGTAACGGGGG
AATCAGGGGTTCGATTCCGGGAGAGGGGAGGCCTTAAAAACGGGCTACCACATCTAAGGG
AAGGGCAAGCAGGGCAACGGCACTCGGTCTGGAGCGGGGGCTGGG
>HY4YN4W02C132C rank=0180716 x=1137.0 y=386.0 length=467
AAAACAAAGCCAGTAGTCATATGCTTGTCTCAAAGATTAAGCCATGCATGTCTAAGTACA
AGCCTCACTAAGGTGAAACCGCGAATGGCTCATTAAATCACACCTAATCTACTGGATAGT
AAAAAGTTACTTGGATAACTGCGGTAATTCTGGAGCTAATACATGCACAAAGCCGCGACT
CACGAAGCGGCGCTTTTATTAGATCAAAACCAACGGCTTCGGCTGTACTCATGGTGACTC
TGAATAACTTTGGGCTGATCGCATAGCCTTGAGCTGCGACATATCCTTCGAAGTGTGCCC
TATCAACTTTCGACTGTGGCATAGACGCCCACAGTGGGTTTTGGACGGGGGTAACGGGGG
AATCGAGGGGTTCGAGTTCCGGGAGGGAGGGGAGCCTTAAAAACGGGCTACCACATCTAA
GGGGAAGGGCAGCAGGGCACGCACTCGTCTGGAGCGGGGGCTGGG
>HY4YN4W02DAOH8 rank=0113296 x=1234.0 y=2814.0 length=467
AAAACAAAGCCAGTAGTCATATGCTTGTCTCAAAGATTAAGCCATGCATGTCTAAGTACA
AGCCTCACTAAGGTGAAACCGCGAATGGCTCATTAAATCACACCTAATCTACTGGATAGT
AAAAAGTTACTTGGATAACTGCGGTAATTCTGGAGCTAATACATGCACAAAGCCGCGACT
CACGAAGCGGCGCTTTTATAGATCAAAACCAACGGCTTCGGCTGTACTCATGGTGACTCT
GAATAACTTTGGGCTGATCGCATAGCCTTGAGCTGCGACATATCCTTCGAAGTGTGCCCT
ATCAACTTTCGACTGTGGCATAGACGCCCACAGGTGGGTTTTGGGACGGGGGGTAACGGG
GGGAATCGAGGGGTTCGGAGTTCCGGGAGGAGGGGAGCCCTTAAAAACGGGCTACCACAT
CTAAGGGAAGGGCAGCAGGGCAACGCACTCGTCTGAGCGGGGGCT
>HY4YN4W02EYBTL rank=0157811 x=1914.0 y=455.0 length=467
AAAACAAAGCCAGTAGTCATATGCTTGTCTCAAAGATTAAGCCATGCATGTCTAAGTACA
AGCCTCACTAAGGTGAAACCGCGAATGGCTCATTAAATCACACCTAATCTACTGGATAGT
AAAAAGTTACTTGGATAACTGCGGTAATTCTGGAGCTAATACATGCACAAAGCCGCGACT
CACGAAGCGGCGCTTTTATTAGATCAAAACCAACGGCTTCGGCTGTACTCATGGTGACTC
TGAATAACTTTGGGCTGATCGCATAGCCTTGAGCCGGCACATATCCTTCGAAGGTNTGCC
CTATCAACTTTCGACTGTGGCATAGACGCCCACAGTGGGTTTTGACGGGGTAACGGGGGA
ATCAGGGGTTCGATTCCGGGAGAGGGGAGCCTTAAAAACGGGCTAACCACATCTAAGGGA
AGGGCAAGCAAGGGGCAACGGCAACTCGTCTGAGCGGGGCTGGGC
>HY4YN4W02EENWQ rank=0111107 x=1690.0 y=504.0 length=467
AAAACAAAGCCAGTAGTCATATGCTTGTCTCAAAGATTAAGCCATGCATGTCTAAGTACA
AGCCTCACTAAGGTGAAACCGCGAATGGCTCATTAAATCACACCTAATCTACTGGATAGT
AAAAAGTTACTTGGATAACTGCGGTAATTCTGGAGCTAATACATGCACAAAGCCGCGACT
CACGAAGCGGCGCTTTTATAGATCAAAACCAACGGCTTCGGCTGTACTCATGGTGACTCT
GAATAACTTTGGGCTGATCGCATAGCCTTGAGCTGCGACATATCCTTCGAAGTGTGCCCT
ATCAACTTTCGACTGTGGCATAGACGCCCACAGTGGGTTTTGGACGGGGGTAACGGGGGA
ATCAGGGGTTCGATTCCGGGAGAGGGGGAGCCTTAAAAACGGGCTACCACATCTAAGGGA
AGGGCAGCAGGGCAACGGCACTCGTCTGAGCGGGGGCTGGGCAAA
>HY4YN4W02EPQ3B rank=0065533 x=1816.5 y=1749.0 length=467
AAAACAAAGCCAGTAGTCATATGCTTGTCTCAAAGATTAAGCCATGCATGTCTAAGTACA
AGCCTCACTAAGGTGAAACCGCGAATGGCTCATTAAATCACACCTAATCTACTGGATAGT
AAAAAGTTACTTGGATAACTGCGGTAATTCTGGAGCTAATACATGCACAAAGCCGCGACT
CACGAAGCGGCGCTTTTATTAGATCAAAACCAACGGCTTCGGCTGTACTCATGGTGACTC
TGAATAACTTTGGGCTGATCGCATAGCCTTGAGCTGCGACATATCCTTCGAAGTGTGCCC
TATCAACTTTCGACTGTGGCATAGACGCCCACAGTGGGTTTTGGACGGGGGTAACGGGGG
AATCAGGGGTTCGATTCCGGGAGAGGGGAGCCTTAAAAACGGGCTACCGACATCTAAGGG
AAGGGCAGCAGGGCACGCACTCGTCTGAGCGGGGGCTGGGCCAAA
>HY4YN4W02DKU7D rank=0144019 x=1350.5 y=2919.0 length=467
AAAACAAAGCCAGTAGTCATATGCTTGTCTCAAAGATTAAGCCATGCATGTCTAAGTACA
AGCCTAACTAAGGTGAAACCGCGAATGGCTCATTAAATCACACCTAATCTACTGGAATGT
TAGCAGTTACTTGGATAACTGAGGTAATTCTTGAGCTAATACATGCGAAAAATCTCGACT
CACGGAGAGATGCTTTTATTAGATCAAAACCAAACAGACTCGTCTGTATATTTGGTGACT
CGGAATAACTTTGGGCTGATCGCATTGCCTTGTGCAGCGACATTTCCTTCGAAGGTNTGC
CCTATCAACTGTCGACTGTGGTATAGACGACCACAGTGGGTTTTGACGGGGTAACGGGGG
GAATCAGGGGGTTCGATTCCGGGAGGAGGGGAGACCTTAAAACGGGCTACCACATCCAAG
GGAGGCAAGCAGGGCACCGCACTCGTCTGAGCGGGGCTGGGCAAA
>HY4YN4W02ELKML rank=0189500 x=1768.5 y=3355.0 length=467
AAAACAAAGCCAGTAGTCATATGCTTGTCTCAAAGATTAAGCCATGCATGTCTAAGTACA
AGCCTCACTAAGGTGAAACCGCGAATGGCTCATTAAATCACACCTAATCTACTGGATAGT
AAAAAGTTACTTGGATAACTGCGGTAATTCTGGAGCTAATACATGCACAAAGCCGCGACT
CACGAAGCGGCGCTTTTATTAGATCAAAACCAACGGCTTCGGCTGTACTCATGGTGACTC
TGAATACTTTGGGCTGATCGCATAGCCTTGAGCTGCGACATATCCTTCGAAGTGTGCCCT
ATCAACTTTCGACTGTGGCATAGACGCCCACAGGTGGGTTTTGGACGGGGGTAACGGGGA
ATCAGGGGTTCGATTCCGGGAGGTAGGGGGANCCGTTAAAAACGGGCTAACCACATCTAA
GGGAAGGGCAGCAGGGCAACGGCACTCGTCTGGAGCGGGGCTGGG
>HY4YN4W02EB78T rank=0051612 x=1662.0 y=1579.0 length=467
AAAACAAAGCCAGTAGTCATATGCTTGTCTCAAAGATTAAGCCATGCATGTCTAAGTACA
AGCCTCACTAAGGTGAAACCGCGAATGGCTCATTAAATCACACCTAATCTACTGGATAGT
AAAAAGTTACTTGGATAACTGCGGTAATTCTGGAGCTAATACATGCACAAAGCCGCGACT
CACGAAGCGGCGCTTTTATTAGATCAAAACCAACGGCTTCGGCTGTACTCATGGTGACTC
TGAATAACTTTGGGCTGATCGCATAGCCTTGAGCTGCGACATATCCTTCGAAGTGTGCCC
TATCAACTTTCGACTGTGGCATAGACGCCCACAGTGGGTTTTGACGGGGGTAACGGGGGA
ATCAGGGGTTCGGATTCCGGGAGAGGGGAGCCTTAAAAACGGGCTACCACATCTAAGGGA
AGGGCAAGCAGGGCAACGGCACTCGTCTGAGCGGGGCTGGGCAAA
>HY4YN4W02DTBYA rank=0096930 x=1447.5 y=560.0 length=467
AAAACAAAGCCAGTAGTCATATGCTTGTCTCAAAGATTAAGCCATGCATGTCTAAGTACA
AGCCTCACTAAGGTGAAACCGCGAATGGCTCATTAAATCACACCTAATCTACTGGATAGT
AAAAAGTTACTTGGATAACTGCGGTAATTCTGGAGCTAATACATGCACAAAGCCGCGACT
CACGAAGCGGCGCTTTTATAGATCAAAACCAACGGCTTCGGCTGTACTCATGGTGACTCT
GAATAACTTTGGGCTGATCGCATAGCCTTGAGCTGCGACATATCCTTCGAAGTGTGCCCT
ATCAACTTTCGACTGTGGCATAGACGCCCACAGTGGGTTTTGGACGGGGGTAACGGGGGA
ATCAGGGGTTCGGATTCCGGGAGAGGGGAGCCTTAAAAACGGGCTACCACATCTAAGGGA
AGGGCAGCAGGGCACGGCACTCGTCTGGAGCGGGGGCTGGGCAAA
>HY4YN4W02D686R rank=0154671 x=1605.0 y=2993.5 length=467
AAAACAAAGCCAGTAGTCATATGCTTGTCTCAAAGATTAAGCCATGCATGTCTAAGTACA
AGCCTCACTAAGGTGAAACCGCGAATGGCTCATTAAATCACACCTAATCTACTGGATAGT
AAAAAGTTACTTGGATAACTGCGGTAATTCTGGAGCTAATACATGCACAAAGCCGCGACT
CACGAAGCGGCGCTTTTATAGATCAAAACCAACGGCTTCGGCTGTACTCATGGTGACTCT
GAATAACTTTGGGCTGATCGCATAGCCTTGAGCTGCGACATATCCTTCGAAGTGTGCCCT
ATCAACTTTCGACTGTGGCATAGACGCCCACAGGTGGGTTTTGGGACGGGGTAACGGGGG
AATCGAGGGGTTCGATTCCGGGAGAGGGGAGCCTTAAAAACGGGCTAACCACATCTAAGG
GAGGCAAGCAGGGCACGCACTCGTCTGGAGCGGGGGCTGGGCAAA
>HY4YN4W02DTMY3 rank=0076707 x=1450.0 y=2557.5 length=467
AAAACAAAGCCAGTAGTCATATGCTTGTCTCAAAGATTAAGCCATGCATGTCTAAGTACA
AGCCTCACTAAGGTGAAACCGCGAATGGCTCATTAAATCACACCTAATCTACTGGATAGT
AAAAAGTTACTTGGATAACTGCGGTAATTCTGGAGCTAATACATGCACAAAGCCGCGACT
CACGAAGCGGCGCTTTTATTAGATCAAAACCAACGGCTTCGGCTGTACTCATGGTGACTC
TGAATAACTTTGGGCTGATCGCATAGCCTTGAGCTGCGACATATCCTTCGAAGTGTGCCC
TATCAACTTTCGACTGTGGCATAGACGCCCACAGTGGGTTTTGGACGGGGGTAACGGGGG
AATCAGGGGTTCGATTCCGGGAGAGGGGAGGCCTTAAAAACGGGCTACCACATCTAAGGG
AAGGCAAGCAGGGCACGGCACTCGTCTGAGCGGGGGCTGGGCAAA
>HY4YN4W02EFFLT rank=0132315 x=1698.0 y=3631.0 length=467
AAAACAAAGCCAGTAGTCATATGCTTGTCTCAAAGATTAAGCCATGCATGTCTAAGTACA
AGCCTCACTAAGGTGAAACCGCGAATGGCTCATTAAATCACACCTAATCTACTGGATAGT
AAAAAGTTACTTGGATAACTGCGGTAATTCTGGAGCTAATACATGCACAAAGCCGCGACT
CACGAAGCGGCGCTTTTATTAGATCAAAACCAACGGCTTCGGCTGTACTCATGGTGACTC
TGAATAACTTTGGGCTGATCGCATAGCCTTGAGCTGCGACATATCCTTCGAAGTGTGCCC
TATCAACTTTCGACTGTGGCATAGACGCCCACAGTGGGTTTTGGACGGGGGTAACGGGGG
AATCAGGGGTTCGATTCCGGGAGAGGGGAGGCCTTAAAAACGGGCTACCACATCTAAGGG
AAGGCAAGCAGGGCACGGCACTCGTCTGAGCGGGGGCTGGGCAAA
>HXZRAMG01AJIZF rank=0096733 x=105.0 y=1097.5 length=467
AAAACAAAGCCAGTAGTCATATGCTTGTCTCAAAGATTAAGCCATGCATGTCTAAGTACA
CGCCTTTACACGGCAAAACTGCGAATGGCTCATTAAATCAGTTATGGTTCCTTAGATCGT
ACAATCCTACTTGGATAACTGTGGCAATTCTAGAGCTAATACATGCAACACAGCTCCGAC
CTTGCGGGAAGAGCGCTTTTGTTAGCCCAAAACCAATCCGGTCCTCGTGGCCGGTCCTAT
ATGGTGACTCTGAACAACTTTGTGCCGATCGTATGCCCTAGCGGCGACGACGTATCTTTC
AAATGTCTGCCCTATCAACTGTCGATGGTACGTGCTATGCCTACCATGGTGATAACGGGT
AACGGGGAATCAGGGTTCGATTCCGGAGAGGGAGCATGAGATACGGCTACCACATCCAAG
GAAGGCAGCAGGCACGCACTCGTCTGAGCGGGCTGGCAAGGCGCA
>HXZRAMG01B8Z32 rank=0281594 x=805.0 y=2112.0 length=467
AAAACAAAGCCAGTAGTCATATGCTTGTCTCAAAGATTAAGCCATGCATGTCTAAGTACG
AGCCGCTAGTCGGCGAAACCGCGAATGGCTCAATAAATCAGTTATGGTTCCTTAGATCGT
ACCATCCTACTTGGATAACTGTGGTAATTCTAGAGCTAATACATGCACTCAAGCCCCGAC
TCTCGGTTTCGGCCGGGCAGGAGGGGTGCTTTATTAGATCAAAACCAATCGGGGGGCTCG
CTCCCGTCCTTTTTGGTGACTCTGAATAACTTTTCGCCGATCGCACGGCCTCGAGCCGGC
GACGCATCTTTTCAAATGTCTGCCTTATCAACTTTCGATGGTAGGTTATGCGCCTACCAT
GGTTGCAACGGGTAACGGGGAATCGGGGTTCGATTCCGGAGAGGGAGCCTGAGAAACGGC
TACACATCCAAGGAAGGCAGCAGGCACGCACTCGTCTGAGCGGGC
>HXZRAMG01AJKZ3 rank=0301810 x=105.5 y=3713.0 length=467
AAAACAAAGCCAGTAGTCATATGCTTGTCTCAAAGATTAAGCCATGCACGTCTAAGTACG
AGCCGCTAGTCGGCGAAACCGCGAATGGCTCAATAAATCAGTTATGGTTCCTTAGATCGT
ACCATCCTACTTGGATAACTGTGGTAATTCTAGAGCTAATACATGCACTCAAGCCCCGAC
TCTCGGTTTCGGCCGGGCAGGAGGGGTGCTTTTATTAGATCAAAACCAATCGGGGGGCTC
GCTCCCCCGTCCTTTTTGGNGACTCTGAATAACTTTTCGCCGATCGCACGGCCTCGAGCC
GGCGACGCATCTTTCAAATGTCTGCCTTATCAACTTTCGATGGTAGGTTATGCGCCTACC
ATGGTTGCAACGGGTAACGGGGAATCGGGGGTTCGATTCCGGAGAGGGAGCCTGAGAAAC
GGCTACCACATCCAAGGAAGGCAGCAGGCACGCACTCGTCTGAGC
>HXZRAMG01AQY76 rank=0088690 x=190.5 y=580.0 length=467
AAAACAAAGCCAGTAGTCATATGCTTGTCTCAAAGATTAAGCCATGCAGGTCTAAGTACA
GGCCCTATACGGCGAAACTGCGAATGGCTCATTAAATCAGTTATGGTTCCTTAGACACAC
CACATCCACTTGGACAACTGTGGAAAATCTAGAGCTAATACATGCGAGAAAGCTCCGACC
TCCGGGGAAGAGCGCATTTGTTAGTACAAAACCAACCCGGGTTCGCGCCCGGCCATCTTG
GTGACTCTGAACAACCTTGGGCTGATCGCACGGCCTCGCGCCGGCGACGCATCTTTCAAA
TGTCTGCCCTATCAACTGTCGATGGTACGTGCTATGCGTACCATGGTTCTCACGGGTAAC
GGGGAATCAGGGTTCGATTCCGGAGAGGGAGCCTGAGAAACGGCTACCACATCCAAGGAA
GGCAGCAGGCACGCACTCGTCTGAGCGGGCTGGGCAAGGCGCATA
>HXZRAMG01BOMFZ rank=0222354 x=573.0 y=1549.5 length=467
AAAACAAAGCCAGTAGTCATATGCTTGTCTCAAAGATTAAGCCATGCAGGTCTAAGTACA
GGCCCTATACGGCGAAACTGCGAATGGCTCATTAAATCAGTTATGGTTCCTTAGACACAC
CACATCCACTTGGACAACTGTGGAAAATCTAGAGCTAATACATGCGAGAAAGCTCCGACC
TCCGGGGGAAGAGCGCATTTGTTAGTACAAAACCAACCCGGGTTCGCGCCCGGCCATCTT
GGTGACTCTGAACAACCTTGGGCTGATCGCACGGCCTCGCGCCGGCGACGCATCTTTCAA
ATGTCTGCCCTATCAACTGTCGATGGTACGTGCTATGCGTACCATGGTTCTCACGGGTAA
CGGGGAATCAGGGTTCGATTCCGGAGAGGGAGCCTGAGAAACGGCTACCACATCCAAGGA
AGGCAGCAGGCACGCACTCGTCTGAGCGGGCTGGCAAGGCGCATA
>HXXTI5Q01A2ZHI rank=0191822 x=326.0 y=3732.0 length=467
AAAACAAAGCCAGTAGTCATATGCTTGTCTCAAAGATTAAGCCATGCATGTCTCAGTGTA
AGCTTCAACATGGCAAGACTGTGAATGGCTCATTAAAACAGTTGTAGCTTATTTGGCTGT
CTTTTACATGGATAACCGTGGTAATTCTAGAACTAATACATGTGCAACTACCCAACTTTT
CGGACGGGTTGTGTTTATTTGTAACAGAACCAATCCAGGTCAACCTGGTTTAGTGATGAT
TCACAATAACTGGATGAATTGCGTGGCACCAGCTGGTGATGAATCATTCAAGCTTCTGAC
CTATCAGCTTCCGACGGTAGGGTATTGGCCTACCCTGGCAATGACGGGGTAACGGAGAAT
TAGGGGTTTGATACCCGGGANAGGGGAGCCTGAGAAACGGCTACCACATACTAAGGAAGG
CAGGCAGGGCACGCACTCGTCTGAGCGGGGCTGGGGCAAGGGGCG
>HXXTI5Q01CF5YT rank=0196955 x=887.5 y=419.0 length=467
AAAACAAAGCCAGTAGTCATATGCTTGTCTCAAAGATTAAGCCATGCATGTCTAAGTACA
AGCCTCACTAAGGTGAAACCGCGAATGGCTCATTAAATCACACCTAATCTACTGGATAGT
AAAAAGTTACTTGGATAACTGCGGTAATTCTGGAGCTAATACATGCACAAAGCCGCGACT
CACGAAGCGGCGCTTTTATTAGATCAAAAACCAAACGGCTTCGGCTGTACTCATGGTGAC
TCTGAATAACTTTGGGCTGATCGCATAGCCTTGAGCTGGCGACATATCCTTCGAAGGTGT
GCCCTATCAACTTTCGACTGTGGCATAGACGCCCACAGTGGTTTTGACGGGGGTAACGGG
GAATCAGGGTTCGATTCCGGAGAGGGAGCCTTAAAAACGGCTACCACATCTAAGGAAGGC
AGCAGGGCACGCACTCGTCTGAGCGGGGCTGGGCAAGGGCGCATA
>HXXTI5Q01AUTHV rank=0166499 x=233.5 y=3649.0 length=467
AAAACAAAGCCAGTAGTCATATGCTTGTCTCAAAGATTAAGCCATGCATGTCTAAGTACA
AGCCTCACTAAGGTGAAACCGCGAATGGCTCATTAAATCACACCTAATCTACTGGATAGT
AAAAAGTTACTTGGATAACTGCGGTAATTCTGGAGCTAATACATGCACAAAGCCGCGACT
CACGAAGCGGCGCTTTTATTAGATCAAAAACCAACGGCTTCGGCTGTACTCATGGTGACT
CTGAATAACTTTGGGCTGATCGCATAGCCTTGAGCTGGCGACATATCCTTCGAAGGTGTG
CCCTATCAACTTTCGACTGTGGCATAGACGCCCACAGNGGTTTTGACGGGTAACGGGGGA
ATCAGGGTTCGATTCCGGAGAGGGAGCCTTAAAAACGGCTACCACATCTAAGGAAGGCAG
CAGGGCACGGCACTCGTCTGAGCGGGGCTGGGGCAAGGGCGCATA
>HXXTI5Q01BJW9I rank=0203019 x=519.0 y=3476.0 length=467
AAAACAAAGCCAGTAGTCATATGCTTGTCTCAAAGATTAAGCCATGCAGGTCTAAGTACA
GGCCCTATACGGCGAAACTGCGAATGGCTCATTAAATCAGTTATGGTTCCTTAGACACAC
CACATCCACTTGGACAACTGTGGAAAATCTAGAGCTAATACATGCGAGAAAGCTCCGACC
TCCGGGGAAGAGCGCATTTGTTAGTACAAAACCACCCGGGTTCGCGCCCGGCCATCTTGG
TGACTCTGAACAACCTTGGGCTGATCGCACGGCCTCGCGCCGGCGACGCATCTTTCAAAT
GTCTGCCCTATCAACTGTCGATGGTACGTGCTATGCGTACCATGGTCTCACGGGTAACGG
GAATCAGGGTTCGATTCCGGAGAGGGAGCCTGAGAAACGGCTACCACATCCAAGGGAAGC
AGCAGGCACGGCACTCGTCTGAGCGGGGCTGGGCAAGGGCGCATA
>HXXTI5Q01BKCOO rank=0095764 x=524.0 y=2982.0 length=467
AAAACAAAGCCAGTAGTCATATGCTTGTCTCAAAGATTAAGCCATGCATGTCTAAGTACA
AGCCTAACTAAGGTGAAACCGCGAATGGCTCATTAAATCACACCTAATCTACTGGAATGT
TAGCAGTTACTTGGATAACTGAGGTAATTCTTGAGCTAATACATGCGAAAAATCTCGACT
CACGGAGAGATGCTTTTTATTAGATCAAAACCAAACAGACTCGTCTGTATATTTGGTGAC
TCGGAATAACTTTGGGCTGATCGCATTGCCTTGTGCAGGCGACATTTCCTTCGAAGGTGT
GCCCTATCAACTGTCGACTGTGGTATAGACGACCACAGTGGTTTGACGGGTAACGGGGGG
AATCAGGGTTCGATTCCGGAGAGGGAGCCTTAAAAACGGCTACCACATCCAAGGAAGGCA
GCAGGGCACGCACTCGTCTGAGCGGGGCTGGGGCAAGGGCGCATA
>HXXTI5Q01B5HOM rank=0156219 x=765.5 y=2100.5 length=467
AAAACAAAGCCAGTAGTCATATGCTTGTCTCAAAGATTAAGCCATGCATGTCTAAGTACA
AGCCTAACTAAGGTGAAACCGCGAATGGCTCATTAAATCACACCTAATCTACTGGAATGT
TAGCAGTTACTTGGATAACTGAGGTAATTCTTGAGCTAATACATGCGAAAAATCTCGACT
CACGGAGAGATGCTTTTATTAGATCAAAACCAAACAGACTCGTCTGTATATTTGGTGACT
CGGAATAACTTTGGGCTGATCGCATTGCCTTGTGCAGGCGACATTTCCTTCGAAGGTGTG
CCCTATCAACTGTCGACTGTGGTATAGACGACCACAGTGGTTTTGACGGGGTAACGGGGG
AATCAGGGTTCGATTCCGGAGAGGGAGCCTTAAAAACGGCTACCACATCCAAGGAAGGCA
GCAGGCACGCACTCGTCTGAGCGGGGCTGGGGCAAGGGGCGCATA
>HXXTI5Q01BT95K rank=0194768 x=637.0 y=3414.0 length=467
AAAACAAAGCCAGTAGTCATATGCTTGTCTCAAAGATTAAGCCATGCATGTCTAAGTACA
AGCCTAACTAAGGTGAAACCGCGAATGGCTCATTAAATCACACCTAATCTACTGGAATGT
TAGCAGTTACTTGGATAACTGAGGTAATTCTTGAGCTAATACATGCGAAAAATCTCGACT
CACGGAGAGATGCTTTTATTAGATCAAAACCAAACAGACTCGTCTGTATATTTGGTGACT
CGGAATAACTTTGGGCTGATCGCATTGCCTTGTGCAGGCGACATTTCCTTCGAAGGTGTG
CCCTATCAACTGTCGACTGTGGTATAGACGACCACAGTGGTTTTGACGGGTAACGGGGGG
AATCAGGGTTCGATTCCGGAGAGGGAGCCTTAAAAACGGCTACCACATCCAAGGAAGGCA
GCAGGCACGGCACTCGTCTGAGGCGGGGCTGGGGCAAGGGGCGCA
>HXXTI5Q01ARP66 rank=0118289 x=198.0 y=2768.5 length=467
AAAACAAAGCCAGTAGTCATATGCTTGTCTCAAAGATTAAGCCATGCATGTCTAAGTACA
AGCCTAACTAAGGTGAAACCGCGAATGGCTCATTAAATCACACCTAATCTACTGGAATGT
TAGCAGTTACTTGGATAACTGAGGTAATTCTTGAGCTAATACATGCGAAAAATCTCGACT
CACGGAGAGATGCTTTTATTAGATCAAAACCAAACAGACTCGTCTGTATATTTGGTGACT
CGGAATAACTTTGGGCTGATCGCATTGCCTTGTGCAGGCGACATTTCCTTCGAAGGTGTG
CCCTATCAACTGTCGACTGTGGTATAGACGACCACAGTGGTTTTGACGGGTAACGGGGGG
AATCAGGGGTTCGATTCCGGAGAGGGAGCCTTAAAAACGGCTACCACATCCAAGGAAGGC
AGCAGGCACGCACTCGTCTGAGCGGGGCTGGGGCAAGGGCGCATA
>HXXTI5Q01BDO10 rank=0133493 x=448.5 y=3718.5 length=467
AAAACAAAGCCAGTAGTCATATGCTTGTCTCAAAGATTAAGCCATGCAGGTCTAAGTACA
GGCCCTATACGGCGAAACTGCGAATGGCTCATTAAATCAGTTATGGTTCCTTAGACACAC
CACATCCACTTGGACAACTGTGGAAAATCTAGAGCTAATACATGCGAGAAAGCTCCGACC
TCCGGGGAAGAGCGCATTTGTTAGTACAAAACCAACCCGGGTTCGCGCCCGGCCATCTTG
GTGACTCTGAACAACCTTGGGCTGATCGCACGGCCTCGCGCCGGCGACGCATCTTTCAAA
TGTCTGCCCTATCAACTGTCGATGGTACGTGCTATGCGTACCATGGTCTCACGGGGTAAC
GGGAATCAGGGTTCGATTCCGGAGAGGGAGCCTGAGAAACGGCTACCACATCCAAGGGAA
GGCAGCAGGGCACGCACTCGTCTGAGCGGGGCTGGGCAAGGCGCT
>HXXTI5Q01A2BNP rank=0215135 x=319.5 y=1523.5 length=467
AAAACAAAGCCAGTAGTCATATGCTTGTCTCAAAGATTAAGCCATGCATGTCTAAGTACA
AGCCTCACTAAGGTGAAACCGCGAATGGCTCATTAAATCACACCTAATCTACTGGATAGT
AAAAAGTTACTTGGATAACTGCGGTAATTCTGGAGCTAATACATGCACAAAGCCGCGACT
CACGAAGCGGCGCTTTTATTAGATCAAAAACCAACGGCTTCGGCTGTACTCATGGTGACT
CTGAATAACTTTGGGCTGATCGCATAGCCTTGAGCGTGGCGACAGTAGTCCTTCGAAGGT
GTGCCCTATCAACTTTCGACTGTGGCATAGACGCCCACAGTGGTTTTGACGGGGGTAACG
GGGGAATCGAGGGGTTCCATTCCGGAGAGGGGAGCCTTAAAAACGGCTACCACATCTAAG
GAGGCAGCAGGCACGCACTCGTCTGAGCGGGGCTGGGCAAGGGCG
>HXXTI5Q01CFR33 rank=0190245 x=882.5 y=2945.0 length=467
AAAACAAAGCCAGTAGTCATATGCTTGTCTCAAAGATTAAGCCATGCATGTCTAAGTACA
AGCCTCACTAAGGTGAAACCGCGAATGGCTCATTAAATCACACCTAATCTACTGGATAGT
AAAAAGTTACTTGGATAACTGCGGTAATTCTGGAGCTAATACATGCACAAAGGGCCNCGA
CTCACGAAGCGGCGCTTTTATTAGATCAAAAACCAACGGCTTCGGCTGTACTCATGGTGA
CTCTGAATAACTTTGGGCTGATCGCATAGCCTTGAGCTGGCGACATATCCTTCGAAGGTG
TGCCCTATCAACTTTCGACTGTGGCATAGACGCCCCANAGTGGTTTTTAGACGGGGGTAA
ACGGGAATCAGGGGTTCGATTCCGGGAGAGGGAGCCTTAAAAACGGCTACCACATCTAAG
GAGGCAGCAGGCACGCACTCGTCTGAGCGGGGCTGGGCAAGGCGC
>HXXTI5Q01BR3EP rank=0157273 x=612.5 y=3759.0 length=467
AAAACAAAGCCAGTAGTCATATGCTTGTCTCAAAGATTAAGCCATGCACGTCTAAGTACA
AGCCTCATTAAGGTGAAACCGCGAATGGCTCATTAAATCACACCTAATATACTGGATAGT
GTCAGTTACTTGGATAACTGCGGTAATTCTGGAGCTAATACATGCGTCAAAGCCCCGAAC
TTTTTGTGAGGGGCGCTTTTATTAGATGAAAACCAAACGACTTCGGTCGTCCCTTTGGTG
ATTCTGAATAACTTTCGGCTGATCGTACGGCCAAGCGCCGACGACGTATCTTTCTAAGGT
GTGCCCTATCAACTTTCGACCGTGGCATAGACGCCCACAGTGGTTTTGACGGGTAACGGG
GAATCAGGGTTCGATTCCGGAGAGGGGAGCCTGGGGAAACGGCTACCACTTCTAAGGAAG
GCAGCAGGCACGCACTCGTCTGAGCGGGGCTGGGCAAGGCGCATA
>HXXTI5Q01AJQ9E rank=0220825 x=107.5 y=3632.0 length=467
AAAACAAAGCCAGTAGTCATATGCTTGTCTCAAAGATTAAGCCATGCACGTCTAAGTACA
AGCCTCATTAAGGTGAAACCGCGAATGGCTCATTAAATCACACCTAATATACTGGATAGT
GTCAGTTACTTGGATAACTGCGGTAATTCTGGAGCTAATACATGCGTCAAAGCCCCGAAC
TTTTTTGTGAGGGGCGCTTTTATTAGATGAAAACCAAACGACTTCGGTCGTCCCTTTGGT
GATTCTGAATAACTTTCGGCTGATCGTACGGCCAAGCGCCGACGACGTATCTTTCTAAGG
TGTGCCCTATCAACTTTCGACTGTGGCATAGACGCCCACAGTGGTTTTGACGGGTAACGG
GGGGAATCAGGGTTCGATTCCGGAGAGGGAGCCTGAGAAACGGCTACCACTTCTAAGGAA
GGCAGCAGGCACGCACTCGTCTGAGCGGGGCTGGCAAGGCGCATA
>HXXTI5Q01AZDJV rank=0147887 x=285.5 y=3273.5 length=467
AAAACAAAGCCAGTAGTCATATGCTTGTCTCAAAGATTAAGCCATGCACGTCTAAGTACA
AGCCTCATTAAGGTGAAACCGCGAATGGCTCATTAAATCACACCTAATATACTGGATAGT
GTCAGTTACTTGGATAACTGCGGTAATTCTGGAGCTAATACATGCGTCAAAGCCCCGAAC
TTTTTGTGAGGGGCGCTTTTATTAGATGAAAACCAAACGACTTCGGTCGTCCCTTTGGTG
ATTCTGAATAACTTTCGGCTGATCGTACGGCCAAGCGCCGACGACGTATCTTTCTAAGGT
GTGCCCCTATCAACTTTCGACTGTGGCATAGACGCCCACAGTGGTTTTGACGGGTAACGG
GGAATCAGGGTTCGATTCCGGAGAGGGAGCCTGAGAAACGGCTACCACTTCTAAGGAAGG
CAGCAGGCACGCACTCGTCTGAGCGGGGCTGGGCAAGGGCGCATA
>HY4YN4W02EYFJD rank=0097326 x=1915.0 y=1175.0 length=466
AAAACAAAGCCAGTAGTCATATGCTTGTCTCAAAGATTAAGCCATGCATGTCTAAGTACA
AGCCTAACTAAGGTGAAACCGCGAATGGCTCATTAAATCACACCTAATCTACTGGAATGT
TAGCAGTTACTTGGATAACTGAGGTAATTCTTGAGCTAATACATGCGAAAAATCTCGACT
CACGGAGAGATGCTTTTATTAGATCAAAACCAAACAGACTCGTCTGTATATTTGGTGACT
CGGAATAACTTTGGGCTGATCGCATTGCCTTGTGCAGCGACATTTCCTTCGAAGGTNTGC
CCTATCAACTGTCGACTGTGGTATAGACGACCACAGTGGGTTTGACGGGGTAACGGGGGA
ATCGAGGGGTTCGATTCCGGGAGAGGGGAGTCTAAAAACGGGCTACACATCCAAGGGAGG
CAAGCAGGGCACGCACTCNCTGAGCGGGGCTGGGCAAAGGGCGC
>HY4YN4W02EF0DV rank=0067065 x=1705.0 y=1889.0 length=466
AAAACAAAGCCAGTAGTCATATGCTTGTCTCAAAGATTAAGCCATGCATGTCTAAGTACA
AGCCTCACTAAGGTGAAACCGCGAATGGCTCATTAAATCACACCTAATCTACTGGATAGT
AAAAAGTTACTTGGATAACTGCGGTAATTCTGGAGCTAATACATGCACAAAGCCGCGACT
CACGAAGCGGCGCTTTTATTAGATCAAAACCAACGGCTTCAGCTGTACTCATGGTGACTC
TGAATAACTTTGGGCTGATCGCATAGCCTTGAGCTGGCGACATATCCTTCAAGGTGTGCC
CTATCAACTTTCGACTGTGGGCATAGACGCCCACAGTGGGTTTTGGACGGGGTAACGGGG
GAATCAGGGGTTCGATTCCGGGGAGAGGGGAGCCTTAAAAACGGGCTACCGACATCTAAG
GGAAAGGGCAAGCAAGGGCAACGGCACTCGTCTGAAGCGGGGCT
>HY4YN4W02DCOSL rank=0059863 x=1257.0 y=2291.0 length=466
AAAACAAAGCCAGTAGTCATATGCTTGTCTCAAAGATTAAGCCATGCATGTCTAAGTACA
AGCCTAACTAAGGTGAAACCGCGAATGGCTCATTAAATCACACCTAATCTACTGGAATGT
TAGCAGTTACTTGGATAACTGAGGTAATTCTTGAGCTAATACATGCGAAAAATCTCGACT
CACGGAGAGATGCTTTTATTAGATCAAAACCAAACAGACTCGTCTGTATATTTGGTGACT
CGGAATAACTTTGGGCTGATCGCATTGCCCTGTGCAGCGACATTTCCTTCGAAGGTNTGC
CCTATCAACTGTCGACTGTGGTATAGACGACCACAGTGGGTTTGACGGGGTAACGGGGGG
AATCGAGGGGTTCGGATTCCGGGAGAGGGGAGCCTTAAAACGGGCTACCACATCCAAGGG
AGGGCAAGCAGGGCACGGCACTCGTCTGAGCGGGGCTGGGCAAA
>HY4YN4W02DLOV3 rank=0055727 x=1360.5 y=433.0 length=466
AAAACAAAGCCAGTAGTCATATGCTTGTCTCAAAGATTAAGCCATGCATGTCTAAGTACA
AGCCTAACTAAGGTGAAACCGCGAATGGCTCATTAAATCACACCTAATCTACTGGAATGT
TAGCAGTTACTTGGATAACTGAGGTAATTCTTGAGCTAATACATGCGAAAAATCTCGACT
CACGGAGAGATGCTTTTATTAGATCAAAACCAAACAGACTCGTCTGTATATTTGGTGACT
CGGAATAACTTTGGGCTGATCGCATTGCCTTGTGCAGCGACATTTCCTTCGAAGGTNTGC
CCTATCAACTGTCGACTGTGGTATAGACGACCACAGTGGGTTTTGACGGGGTAACGGGGG
GAATCGAGGGGTTCGATTCCGGGAGAGGGGAGCCTTAAAACGGGCTACCACATCCAAGGG
AAGGGCAAGCAAGGGCAACGCACTCGTCTGGAGCGGGGCTGGGC
>HY4YN4W02DQW5E rank=0113039 x=1419.0 y=2752.0 length=466
AAAACAAAGCCAGTAGTCATATGCTTGTCTCAAAGATTAAGCCATGCATGTCTAAGTACA
AGCCTAACTAAGGTGAAACCGCGAATGGCTCATTAAATCACACCTAATCTACTGGAATGT
TAGCAGTTACTTGGATAACTGAGGTAATTCTTGAGCTAATACATGCGAAAAATCTCGACT
CACGGAGAGATGCTTTTATTAGATCAAAACCAAACAGACTCGTCTGTATATTTGGTGACT
CGGAATAACTTTGGGCTGATCGCATTGCCTTGTGCAGCGACATTTCCTTCGAAGGTNTGC
CCTATCAACTGTCGACTGTGGTATAGACGACCACAGTGGGTTTGACGGGGTAACGGGGGG
AATCGAGGGGTTCGAGTTCCGGGAGAGGGGAGCCTTAAAAACGGGCTACCACATCCAAGG
AGGGCAAGCAGGGCAACGCACTCGTCTGAGCGGGGCTGGGCAAA
>HY4YN4W02EB19J rank=0085274 x=1660.5 y=2021.0 length=466
AAAACAAAGCCAGTAGTCATATGCTTGTCTCAAAGATTAAGCCATGCATGTCTAAGTACA
AGCCTAACTAAGGTGAAACCGCGAATGGCTCATTAAATCACACCTAATCTACTGGAATGT
TAGCAGTTACTTGGATAACTGAGGTAATTCTTGAGCTAATACATGCGAAAAATCTCGACT
CACGGAGAGATGCTTTTATTAGATCAAAACCAAACAGACTCGTCTGTATACTTTGGTGAC
TCGGAATAACTTTGGGCTGATCGCATTGCCTTGTGCAGCGACATTTCCTTCGAAGGTNTG
CCCTATCAACTGTCGACTGTGGTATAGACGACCACAGTGGGTTTGACGGGGTAACGGGGG
GAATCGAGGGGTTCGATTCCGGGAGAGGGGAGCCTTAAAAACGGGCTACCACATCCAAGG
GAAGGGCAAGCAAGGGCAACGGCACTCGTCTGAGCGGGGCTGGG
>HY4YN4W02DOI01 rank=0032943 x=1392.0 y=1731.5 length=466
AAAACAAAGCCAGTAGTCATATGCTTGTCTCAAAGATTAAGCCATGCATGTCTAAGTACA
AGCCTAACTAAGGTGAAACCGCGAATGGCTCATTAAATCACACCTAATCTACTGGAATGT
TAGCAGTTACTTGGATAACTGAGGTAATTCTTGAGCTAATACATGCGAAAAATCTCGACT
CACGGAGAGATGCTTTTATTAGATCAAAACCAAACAGACTCGTCTGTATATTTGGTGACT
CGGAATAACTTTGGGCTGATCGCATTGCCTTGTGCAGCGACATTTCCTTCGAAGGTNTGC
CCTATCAACTGTCGACTGTGGTATAGACGACCACAGTGGGTTTGACGGGGTAACGGGGGA
ATCGAGGGGTTCGATTCCGGGAGAGGGGAGCCTTAAAAACGGGCTACCACATCCAAGGGA
GGGCAAGCAGGGCACGCAACTCATCTGAGCGGGGGCTGGGCAAA
>HY4YN4W02DAP3L rank=0019602 x=1235.0 y=783.5 length=466
AAAACAAAGCCAGTAGTCATATGCTTGTCTGAAAGATTAAGCCATGCATGTCTAAGTACA
AGCCTAACTAAGGTGAAACCGCGAATGGCTCATTAAATCACACCTAATCTACTGGAATGT
TAGCAGTTACTTGGATAACTGAGGTAATTCTTGAGCTAATACATGCGAAAAATCTCGACT
CACGGAGAGATGCTTTTATTAGATCAAAACCAAACAGACTCGTCTGTATATTTGGTGACT
CGGAATAACTTTGGGCTGATCGCATTGCCTTGTGCAGCGACATTTCCTTCGAAGGTNTGC
CCTATCAACTGTCGACTGTGGTATAGACGACCACAGTGGGTTTGACGGGGTAACGGGGGA
ATCAGGGGTTCGATTCCGGGAGAGGGGAGCCTTAAAACGGGCTACCACATCCAAGGGAGG
GCAAGCAGGGCACGCACTAGTCTGAGCGGGGCTGGGCAAAGGCG
>HY4YN4W02EH9E2 rank=0095190 x=1731.0 y=412.5 length=466
AAAACAAAGCCAGTAGTCATATGCTTGTCTCAAAGATTAAGCCATGCATGTCTAAGTACA
AGCCTAACTAAGGTGAAACCGCGAATGGCTCATTAAATCACACCTAATCTACTGGAATGT
TAGCAGTTACTTGGATAACTGAGGTAATTCTTGAGCTAATACATGCGAAAAATCTCGACT
CACGGAGAGATGCTTTTATAGATCAAAACCAACAGACTCGTCTGTATATTTGGTGACTCG
GAATAACTTTGGGCTGATCGCATTGCCTTGTGCAGCGACATTTCCTTCGAAGGTNTGCCC
TATCAACTGTCGACTGTGGTATAGACGACCACAGTGGGTTTTGACGGGGTAACGGGGGGA
ATCAGGGGTTCGATTCCGGGAGAGGGGAGCCTTAAAAACGGGCTACCACATCCAAGGGAA
GGGCAAGCAGGGCAACGCAACTCGTCTGAGCGGGGCTGGGCAAA
>HY4YN4W02D4UVN rank=0096043 x=1578.0 y=1729.0 length=466
AAAACAAAGCCAGTAGTCATATGCTTGTCTCAAAGATTAAGCCATGCATGTCTAAGTACA
AGCCTAACTAAGGTGAAACCGCGAATGGCTCATTAAATCACACCTAATCTACTGGAATGT
TAGCAGTTACTTGGATAACTGAGGTAATTCTTGAGCTAATACATGCGAAAAATCTCGACT
CACGGAGAGATGCTTTTATTAGATCAAAACCAAACAGACTCGTCTGTATATTTGGTGACT
CGGAATAACTTTGGGCTGATCGCATTGCCTTGTGCAGCGACATCTCCTTCGAAGTGTGCC
CTATCAACTGTCGACTGTGGTATAGACGACCACAGGTGGGTTTTGGACGGGGGTAACGGG
GGAATCAGGGGGTTCGATTCCGGGAGAGGGGAACCTTAAAACGGGCTACCACATCCAAGG
GAGGCAAGCAGGGCACGCACTCGTCTGAGGCGGGGCTGGGCAAA
>HY4YN4W02D1YYO rank=0071886 x=1545.0 y=2222.5 length=466
AAAACAAAGCCAGTAGTCATATGCTTGTCTCAAAGATTAAGCCATGCATGTCTAAGTACA
AGCCTAACTAAGGTGAAACCGCGAATGGCTCATTAAATCACACCTAATCTACTGGAATGT
TAGCAGTTACTTGGATAACTGAGGTAATTCTTGAGCTAATACATGCGAAAAATCTCGACT
CACGGAGAGATGCTTTTATTAGATCAAAACCAAACAGACTCGTCTGTATATTTGGTGACT
CGGAATAACTTTGGGCTGATCGCATTGCCTTGTGCAGCGACATTTCCTTCGAAGGTNTGC
CCTATCAACTGTCGACTGTGGTATAGACGACCACAGTGGGTTTTGACGGGGTAACGGGGG
AATCGAGGGGTTCGATTCCGGGGAGAGGGGAGCCTTAAAAACGGGCTACCACATCCAAGG
GAAGGCAAGCAGGGCACGCACTCGTCTGAGCGGGGCTGGGCAAA
>HY4YN4W02ENX1I rank=0110142 x=1795.5 y=3460.0 length=466
AAAACAAAGCCAGTAGTCATATGCTTGTCTCAAAGATTAAGCCATGCATGTCTAAGTACA
AGCCTAACTAAGGTGAAACCGCGAATGGCTCATTAAATCACACCTAATCTACTGGAATGT
TAGCAGTTACTTGGATAACTGAGGTAATTCTTGAGCTAATACATGCGAAAAATCTCGACT
CACGGAGAGATGCTTTTATTAGATCAAAACCAAACAGACTCGTCTGTATATTTGGTGACT
CGGAATAACTTTGGGCTGATCGCATTGCCTTGTGCAGCGACATTTCCTTCGAAGGTNTGC
CCTATCAACTGTCGACTGTGGTATAGACGACCACAGTGGGTTTTGACGGGGTAACGGGGG
GAATCGAGGGGTTCGAGTTCCGGGAGGAGGGGAGACCTTAAAAACGGGCTACCACATCCA
AGGGAGGGCAAGCAGGGCACGCACTCGTCTGGAGCGGGGCTGGG
>HY4YN4W02EF4ER rank=0133077 x=1706.0 y=3009.5 length=466
AAAACAAAGCCAGTAGTCATATGCTTGTCTCAAAGATTAAGCCATGCATGTCTAAGTACA
AGCCTAACTAAGGTGAAACCGCGAATGGCTCATTAAATCACACCTAATCTACTGGAATGT
TGGCAGTTACTTGGATAACTGAGGTAATTCTTGAGCTAATACATGCGAAAAATCTCGACT
CACGGAGAGATGCTTTTATTAGATCAAAACCAAACAGACTCGTCTGTATATTTGGTGACT
CGGAATAACTTTGGGCTGATCGCATTGCCTTGTGCAGCGACATTTCCTTCGAAGGTNTGC
CCTATCAACTGTCGACTGTGGTATAGACGACCACAGTGGGTTTTGACGGGGTAACGGGGG
GAATCAGGGGGTTCGATTCCGGGAGAGGGGAGCCTTAAAAACGGGCTACCACATCCAAGG
GAGGGCAAGCAGGGCACGCACTCGTCTGAGCGGGGCTGGGCAAA
>HY4YN4W02D7I86 rank=0219713 x=1608.5 y=3752.0 length=466
AAAACAAAGCCAGTAGTCATATGCTTGTCTCAAAGATTAAGCCATGCATGTCTAAGTACA
AGCCTAACTAAGGTGAAACCGCGAATGGCTCATTAAATCACACCTAATCTACTGGAATGT
TAGCAGTTACTTGGATAACTGAGGTAATTCTTGAGCTAATACATGCGAAAAATCTCGACT
CACGGAGAGATGCTTTTATTAGATCAAAACCAAACAGACTCGTCTGTATATTTGGTGACT
CGGAATAACTTTGGGCTGATCGCATTGCCTTGTGCAGCGACATTTCCTTCGAAGGTNTGC
CCTATCAACTGTCGACTGTGGTATAGACGACCACAGTGGGTTTGACGGGGTAACGGGGGG
AATCAGGGGTTCGGATTCCGGGGAGAGGGGAGACCGTTAAAAACGGGCTACCACATCCAA
GGGAGGGCAAGCAAGGGCACGCACTCGTCTGAGGCGGGGCTGGG
>HY4YN4W02ETO8G rank=0100158 x=1861.0 y=1646.0 length=466
AAAACAAAGCCAGTAGTCATATGCTTGTCTCAAAGATTAAGCCATGCATGTCTAAGTACA
AGCCTCACTAAGGTGAAACCGCGAATGGCTCATTAAATCACACCTAATCTACTGGATAGT
AAAAAGTTACTTGGATAACTGCGGTAATTCTGGAGCTAATACATGCACAAAGCCGCGACT
CACGAAGCGGCGCTTTTATTAGATCAAAACCAACGGCTTCGGCTGTACTCATGGTGACTC
TGAATAACTTTGGGCTGATCGCATAGCCTTGAGCTGCGACATATCCTTCGAAGTGTGCCC
TATCAACTTTCGACTGTGGCATAGACGCCCACAGGTGGGTTTTGGGACGGGGGTAACGGG
GGAATCGAGGGGTTCGGATTCCGGGAGGAGGGGAGCCTTAAAAACGGGCTACCACATCTA
AGGGAAGGCAGCAGGGCACGCACTCGTCTGGAGCGGGGGCTGGG
>HY4YN4W02C8O1Z rank=0151875 x=1212.5 y=325.0 length=466
AAAACAAAGCCAGTAGTCATATGCTTGTCTCAAAGATTAAGCCATGCATGTCTAAGTACA
AGCCTCACTAAGGTGAAACCGCGAATGGCTCATTAAATCACACCTAATCTACTGGATAGT
AAAAAGTTACTTGGATAACTGCGGTAATTCTGGAGCTAATACATGCACAAAGCCGCGACT
CACGAAGCGGCGCTTTTATTAGATCAAAACCAACGGCTTCGGCTGTACTCATGGTGACTC
TGAATAACTTTGGGCTGATCGCATAGCCTTGAGCGTGCGGACAGTAGTCCTTCGAAGTGT
GCCCTATCAACTTTCGACTGTGGCATAGACGCCCCANAGTGGGTTTTGACGGGGGTAACG
GGGGAATCAGGGGTTCGATTCCGGGAGAGGGGAGCCTTAAAAACGGGCTACCACATCTAA
GGGAAGGGCAAGCAGGGCACGCACTCGTCTGAGCGGGGGCTGGG
>HY4YN4W02EM0MP rank=0184826 x=1785.0 y=1119.5 length=466
AAAACAAAGCCAGTAGTCATATGCTTGTCTCAAAGATTAAGCCATGCATGTCTAAGTACA
AGCCTCACTAAGGTGAAACCGCGAATGGCTCATTAAATCACACCTAATCTACTGGATAGT
AAAAAGTTACTTGGATAACTGCGGTAATTCTGGAGCTAATACATGCACAAAGCCGCGACT
CACGAAGCGGCGCTTTTATTAGATCAAAACCAACGGCTTCGGCTGTACTCATGGTGACTC
TGAATAACTTTGGGCTGATCGCATAGCCTTGAGCTGCGACATATCCTTCGAAGTGTGCCC
TATCAACTTTCGACTGTGGCATAGACGCCCACAGTGGGTTTTGGACGGGGTAACGGGGGA
ATCAGGGGTTCGATTCCGGGAGAGGGGAGCCTTAAAAACGGGCTACCACATCTAAGGGAA
GGGCAGCAGGGCACGGCACTCGTCTGGAGCGGGGGCTGGGCAAA
>HY4YN4W02ESWBM rank=0135556 x=1852.0 y=1040.0 length=466
AAAACAAAGCCAGTAGTCATATGCTTGTCTCAAAGATTAAGCCATGCATGTCTAAGTACA
AGCCTCACTAAGGTGAAACCGCGAATGGCTCATTAAATCACACCTAATCTACTGGATAGT
AAAAAGTTACTTGGATAACTGCGGTAATTCTGGAGCTAATACATGCACAAAGCCGCGACT
CACGAAGCGGCGCTTTTATAGATCAAAACCAACGGCTTCGGCTGTACTCATGGTGACTCT
GAATAACTTTGGGCTGATCGCATAGCCTTGAGCTGCGACATATCCTTCGAAGTGTGCCCT
ATCAACTTTCGACTGTGGCATAGACGCCCACAGTGGGTTTTGGACGGGGGTAACGGGGGA
ATCAGGGGTTCGATTCCGGGAGAGGGGAGCCGTTAAAAACGGGCTACCACATCTAAGGGA
AGGCAAGCAGGGCAACGCACTCGTCTGAGCGGGGGCTGGGCAAA
>HY4YN4W02DLMA0 rank=0035709 x=1359.0 y=1178.0 length=466
AAAACAAAGCCAGTAGTCATATGCTTGTCTCAAAGATTAAGCCATGCATGTCTAAGTACA
AGCCTCACTAAGGTGAAACCGCGAATGGCTCATTAAATCACACCTAATCTACTGGATAGT
AAAAAGTTACTTGGATAACTGCGGTAATTCTGGAGCTAATACATGCACAAAGCCGCGACT
CACGAAGCGGCGCTTTTATAGATCAAAACCAACGGCTTCGGCTGTACTCATGGTGACTCT
GAATAACTTTGGGCTGATCGCATAGCCTTGAGCTGCGACATATCCTTCGAAGTGTGCCCT
ATCAACTTTCGACTGTGGCATAGACGCCCACAGTGGGTTTTGGACGGGGGTAACGGGGGA
ATCGAGGGGTTCGATTCCGGGAGAGGGGAGCCTTAAAAACGGGCTACCACATCTAAGGGA
AGGCAGCAGGGCACGACACTCGTCTGGAGCGGGGGCTGGGCAAA
>HY4YN4W02EZWSY rank=0166060 x=1932.0 y=576.0 length=466
AAAACAAAGCCAGTAGTCATATGCTTGTCTCAAAGATTAAGCCATGCATGTCTAAGTACA
AGCCTCACTAAGGTGAAACCGCGAATGGCTCATTAAATCACACCTAATCTACTGGATAGT
AAAAAGTTACTTGGATAACTGCGGTAATTCTGGAGCTAATACATGCACAAAGCCGCGACT
CACGAAGCGGCGCTTTTATAGATCAAAACCAACGGCTTCGGCTGTACTCATGTGACTCTG
AATAACTTTGGGCTGATCGCATAGCCTTGAGCTGCGACATATCCTTCGAAGTGTGCCCTA
TCAACTTTCGACTGTGGCATAGACGCCCAANGTGGGTTTTGACGGGGTAACGGGGGAATC
AGGGGTTCGATTCCGGGAGAGGGGAGCCTTAAAAAGGGCTACCACATCAAGGGAGGGCAG
CAGGGCAACGGCAACTCGTCTGAGCGGGGGCTGGGCAAAGGGCG
>HY4YN4W02ESE65 rank=0119847 x=1846.5 y=3423.0 length=466
AAAACAAAGCCAGTAGTCATATGCTTGTCTCAAAGATTAAGCCATGCATGTCTAAGTACA
AGCCTCACTAAGGTGAAACCGCGAATGGCTCATTAAATCACACCTAATCTACTGGATAGT
AAAAAGTTACTTGGATAACTGCGGTAATTCTGGAGCTAATACATGCACAAAGCCGCGACT
CACGAAGCGGCGCTTTTATTAGATCAAAACCAACGGCTTCGGCTGTACTCATGGTGACTC
TGAATAACTTTGGGCTGATCGCATAGCCTTGAGCTGCGACATATCCTTCGAAGTGTGCCC
TATCAACTTTCGACTGTGGCATAGACGGCCCACAGTGGGTTTTGGACGGGGGTAACGGGG
GAATCAGGGGTTCGATTCCGGGAGAGGGGGAGGCCTTAAAAACGGGCTACCACATCTAAG
GGAAGGCAAGCAGGGCAACGGCACTCGTCTGAGCGGGGGCTGGG
>HY4YN4W02D3V9V rank=0120910 x=1567.5 y=1937.5 length=466
AAAACAAAGCCAGTAGTCATATGCTTGTCTCAAAGATTAAGCCATGCATGTCTAAGTACA
AGCCTCACTAAGGTGAAACCGCGAATGGCTCATTAAATCACACCTAATCTACTGGATAGT
AAAAAGTTACTTGGATAACTGCGGTAATTCTGGAGCTAATACATGCACAAAGCCGCGACT
CACGAAGCGGCGCTTTTATTAGATCAAAACCAACGGCTTCGGCTGTACTCATGGTGACTC
TGAATAACTTTGGGCTGATCGCATAGCCTTGAGCTGCGACATATCCTTCGAAGTGTGCCC
TATCAACTTTCGACTGTGGCATAGACGCCCACAGTGGGTTTTGGACGGGGGTAACGGGGG
AATCGAGGGGTTCGATTCCGGGAGAGGGGAGCCTTAAAAACGGGCTACCACATCTAAGGG
AAGGCAAGCAGGGCACACACTCGTCTGAGCGGGGGCTGGGCAAA
>HY4YN4W02ETPLF rank=0174682 x=1861.5 y=2113.0 length=466
AAAACAAAGCCAGTAGTCATATGCTTGTCTCAAAGATTAAGCCATGCATGTCTAAGTACA
AGCCTCACTAAGGTGAAACCGCGAATGGCTCATTAAATCACACCTAATCTACTGGATAGT
AAAAAGTTACTTGGATAACTGCGGTAATTCTGGAGCTAATACATGCACAAAGCCGCGACT
CACGAAGCGGCGCTTTTATTAGATCAAAACCAACGGCTTCGGCTGTACTCATGGTGACTC
TGAATAACTTTGGGCTGATCGCATAGCCTTGAGCTGCGACATATCCTTCGAAGTGTGCCC
TATCAACTTTCGACTGTGGCATAGACGCCCACAGNGGGTTTTGGACGGGGTAACGGGGGA
ATCAGGGGTTCGATTCCGGGAGAGGGGAGGCCTTAAAAACGGGCTACCACATCTAAGGGA
AGGCAGCAGGGCAACGGCACTCGTCTGAGCGGGGGCTGGGCAAA
>HY4YN4W02EDXQF rank=0188093 x=1681.5 y=3445.0 length=466
AAAACAAAGCCAGTAGTCATATGCTTGTCTCAAAGATTAAGCCATGCATGTCTAGGTACA
AGCCTCACTAAGGTGAAACCGCGAATGGCTCATTAAATCACACCTAATCTACTGGATAGT
AAAAAGTTACTTGGATAACTGCGGTAATTCTGGAGCTAATACATGCACAAAGCCGCGACT
CACGAAGCGGCGCTTTTATAGATCAAAACCAACGGCTTCGGCTGTACTCATGGTGACTCT
GAATAACTTTGGGCTGATCGCATAGCCTTGAGCTGCGACATATCCTTCGAAGTGTGCCCT
ATCAACTTTCGACTGTGGCATAGACGCCCACAGTGGGTTTTGGACGGGGGTAACGGGGGA
ATCGAGGGGTTCGATTCCGGGAGAGGGGAGCCTTAAAAACGGGCTACCACATCTAAGGGA
AGGCAAGCAGGGCAACGGCACTCGTCTGAGCGGGGCTGGGCAAA
>HY4YN4W02DMLZF rank=0070262 x=1370.0 y=2361.0 length=466
AAAACAAAGCCAGTAGTCATATGCTTGTCTCAAAGATTAAGCCATGCATGTCTAAGTACA
AGCCTCACTAAGGTGAAACCGCGAATGGCTCATTAAATCACACCTAATCTACTGGATAGT
AAAAAGTTACTTGGATAACTGCGGTAATTCTGGAGCTAATACATGCACAAAGCCGCGACT
CACGAAGCGGCGCTTTTATTAGATCAAAACCAAACGGCTTCGGCTGTACTCATGGTGACT
CTGAATAACTTTGGGCTGATCGCATAGCCTTGAGCTGCGACATATCCTTCGAAGTGTGCC
CTATCAACTTTCGACTGTGGCATAGACGCCCACAGTGGGTTTTGACGGGGGTAACGGGGG
AATCAGGGGTTCGATTCCGGGAGAGGGGAGCCTTAAAAACGGGCTACCACATCTAAGGGA
AGGCAGCAGGGCAACGCACTCGTCTGGAGCGGGGGCTGGGCAAA
>HY4YN4W02C1ML6 rank=0047518 x=1131.0 y=2348.0 length=466
AAAACAAAGCCAGTAGTCATATGCTTGTCTCAAAGATTAAGCCATGCATGTCTAAGTACA
AGCCTCACTAAGGTGAAACCGCGAATGGCTCATTAAATCACACCTAATCTACTGGATAGT
AAAAAGTTACTTGGATAACTGCGGTAATTCTGGAGCTAATACATGCACAAAGCCGCGACT
CACGAAGCGGCGCTTTTATTAGATCAAAACCAACGGCTTCGGCTGTACTCATGGTGACTC
TGAATAACTTTGGGCTGATCGCATAGCCTTGAGCTGCGACATATCCTTCGAAGTGTGCCC
TATCAACTTTCGACTGTGGCATAGACGCCCACAGTGGGTTTTGACGGGGGTAACGGGGGA
ATCAGGGGTTCGATTCCGGGAGAGGGGAGCCTTAAAAAACGGGCTACCACATCTAAGGGA
AGGCAAGCAGGGCACGCACTCGTCTCGAGCGGGGGCTGGGCAAA
>HY4YN4W02C6UP7 rank=0090519 x=1191.0 y=381.0 length=466
AAAACAAAGCCAGTAGTCATATGCTTGTCTCAAAGATTAAGCCATGCATGTCTAAGTACA
AGCCTCACTAAGGTGAAACCGCGAATGGCTCATTAAATCACACCTAATCTACTGGATAGT
AAAAAGTTACTTGGATAACTGCGGTAATTCTGGAGCTAATACATGCACAAAGCCGCGACT
CACGAAGCGGCGCTTTTATAGATCAAAACCAACGGCTTCGGCTGTACTCATGGTGACTCT
GAATAACTTTGGGCTGATCGCATAGCCTTGAGCTGCGACATATCCTTCGAAGTGTGCCCT
ATCAACTTTCGACTGTGGCATAGACGCCCACAGTGGGTTTTGGACGGGGGTAACGGGGGA
ATCAGGGGTTCGATTCCGGGAGAGGGGAGGCCTTAAAAACGGGCTACCACATCTAAGGGA
AGGGCAGCAGGGCACGGCACTCGTCTGAGCGGGGGCTGGGCAAA
>HY4YN4W02EHDY2 rank=0080181 x=1721.0 y=620.5 length=466
AAAACAAAGCCAGTAGTCATATGCTTGTCTCAAAGATTAAGCCATGCATGTCTAAGTACA
AGCCTCACTAAGGTGAAACCGCGAATGGCTCATTAAATCACACCTAATCTACTGGATAGT
AAAAAGTTACTTGGATAACTGCGGTAATTCTGGAGCTAATACATGCACAAAGCCGCGACT
CACGAAGCGGCGCTTTTATTAGATCAAAACCAACGGCTTCGGCTGTACTCATGGTGACTC
TGAATAACTTTGGGCTGATCGCATAGCCTTGAGCTGCGACATATCCTTCGAAGTGTGCCC
TATCAACTTTCGACTGTGGCATAGACGCCCACAGTGGGTTTTGGACGGGGGTAACGGGGG
GAATCAGGGGTTCGGATTCCGGGAGAGGGGGAGCCTTAAAAACGGGCTACCACATCTAAG
GGAAGGCAAGCAGGGCACGGCACTCGTCTGGAGCGGGGGCTGGG
>HY4YN4W02DRMI7 rank=0133490 x=1427.5 y=2881.0 length=466
AAAACAAAGCCAGTAGTCATATGCTTGTCTCAAAGATTAAGCCATGCATGTCTAAGTACA
AGCCTCACTAAGGTGAAACCGCGAATGGCTCATTAAATCACACCTAATCTACTGGATAGT
AAAAAGTTACTTGGATAACTGCGGTAATTCTGGAGCTAATACATGCACAAAGCCGCGACT
CACGAAGCGGCGCTTTTATAGATCAAAACCAACGGCTTCGGCTGTACTCATGGTGACTCT
GAATAACTTTGGGCTGATCGCATAGCCTTGAGCTGCGACATATCCTTCGAAGTGTGCCCT
ATCAACTTTCGACTGTGGCATAGACGCCCACAGGTGGGTTTTGGGACGGGGGTAACGGGG
GAATCGAGGGGTTCGATTCCGGGAGGAGGGGAGCCTTAAAAACGGGCTAACCACATCTAA
GGGAAGGCAGCAGGGCACGGCACTCGTCTGGAGCGGGGGCTGGG
>HY4YN4W02DTFR5 rank=0067231 x=1448.0 y=1427.0 length=466
AAAACAAAGCCAGTAGTCATATGCTTGTCTCAAAGATTAAGCCATGCATGTCTAAGTACA
AGCCTCACTAAGGTGAAACCGCGAATGGCTCATTAAATCACACCTAATCTACTGGATAGT
AAAAAGTTACTTGGATAACTGCGGTAATTCTGGAGCTAATACATGCACAAAGCCGCGACT
CACGAAGCGGCGCTTTTATAGATCAAAACCAACGGCTTCGGCTGTACTCATGGTGACTCT
GAATAACTTTGGGCTGATCGCATAGCCTTGAGCTGCGACATATCCTTCGAAGTGTGCCCT
ATCAACTTTCGACTGTGGCATAGACGCCCACAGGTGGGTTTTGGGACGGGGGTAACGGGG
GAATCGAGGGGGTTCGAGTTCCGGGAGAGGGGAGCCTTAAAAACGGGCTACCACATCTAA
GGGAAGGCAGCAGGGCACGGCACTCGTCTGGAGCGGGGGCTGGG
>HY4YN4W02DQEFB rank=0114750 x=1413.0 y=3061.0 length=466
AAAACAAAGCCAGTAGTCATATGCTTGTCTCAAAGATTAAGCCATGCATGTCTAAGTACA
AGCCTCACTAAGGTGAAACCGCGAATGGCTCATTAAATCACACCTAATCTACTGGATAGT
AAAAAGTTACTTGGATAACTGCGGTAATTCTGGAGCTAATACATGCACAAAGCCGCGACT
CACGAAGCGGCGCTTTTATTAGATCAAAACCAACGGCTTCGGCTGTACTCATGGTGACTC
TGAATAACTTTGGGCTGATCGCATAGCCTTGAGCTGCGACATATCCTTCGAAGTGTGCCC
TATCAACTTTCGACTGTGGCATAGACGCCCACAGGTGGGTTTTGGACGGGGGTAACGGGG
GAATCAGGGGTTCGGATTCCGGGAGAGGGGAGGCCTTAAAAACGGGCTACCACATCTAAG
GGAAGGGCAGCAGGGCAACGGCACTCGTCTGAGCGGGGGCTGGG
>HY4YN4W02D7YLR rank=0124359 x=1613.0 y=3165.5 length=466
AAAACAAAGCCAGTAGTCATATGCTTGTCTCAAAGATTAAGCCATGCATGTCTAAGTACA
AGCCTCACTAAGGTGAAACCGCGAATGGCTCATTAAATCACACCTAATCTACTGGATAGT
AAAAAGTTACTTGGATAACTGCGGTAATTCTGGAGCTAATACATGCACAAAGCCGCGACT
CACGAAGCGGCGCTTTTATAGATCAAAACCAACGGCTTCGGCTGTACTCATGGTGACTCT
GAATAACTTTGGGCTGATCGCATAGCCTTGAGCTGCGACATATCCTTCGAAGTGTGCCCT
ATCAACTTTCGACTGTGGCATAGACGCCCACAGTGGGTTTTGGACGGGGGTAACGGGGGA
ATCAGGGGTTCGGATTCCGGGAGAGGGGAGCCTTAAAAACGGGCTACCACATCTAAGGGA
AGGCAAGCAGGGCAACGCACTCGTCTGAGCGGGGGCTGGGCAAA
>HY4YN4W02DXJMB rank=0031139 x=1495.0 y=513.5 length=466
AAAACAAAGCCAGTAGTCATATGCTTGTCTCAAAGATTAAGCCATGCATGTCTAAGTACA
AGCCTCACTAAGGTGAAACCGCGAATGGCTCATTAAATCACACCTAATCTACTGGATAGT
AAAAAGTTACTTGGATAACTGCGGTAATTCTGGAGCTAATACATGCACAAAGCCGCGACT
CACGAAGCGGCGCTTTTATTAGATCAAAACCAACGGCTTCGGCTGTACTCATGGTGACTC
TGAATAACTTTGGGCTGATCGCATAGCCTTGAGCTGCGACATATCCTTCGAAGTGTGCCC
TATCAACTTTCGACTGTGGCATAGACGCCCACAGTGGGTTTTGGACGGGGGTAACGGGGG
AATCAGGGGTTCGGATTCCGGGAGAGGGGAGCCTTAAAAACGGGCTACCACATCTAAGGG
AAGGCAGCAGGGCACGGCACTCGTCTGAGCGGGGGCTGGGCAAA
>HY4YN4W02ELFY4 rank=0175383 x=1767.0 y=1422.0 length=466
AAAACAAAGCCAGTAGTCATATGCTTGTCTCAAAGATTAAGCCATGCATGTCTAAGTACA
AGCCTAACTAAGGTGAAACCGCGAATGGCTCATTAAATCACACCTAATCTACTGGAATGT
TAGCAGTTACTTGGATAACTGAGGTAATTCTTGAGCTAATACATGCGAAAAATCTCGACT
CACGGAGAGATGCTTTTATTAGATCAAAACCAAACAGACTCGTCTGTATATTTGGTGACT
CGGAATAACTTTGGGCTGATCGCATTGCCTTGTGCAGCGACATTTCCTTCGAAGGTNTGC
CCTATCAACTGTCGACTGTGGTATAGACGACACAGTGGGTTTGACGGGGGTAACGGGGGA
ATCGAGGGGTTCGAGTTCCGGGGAGAGGGGGAGCCTTAAAAACGGGCTACCACATCCAAG
GGAGGCAAGGCAAGGGCAACGCACTCGTCTGAGGCGGGGCTGGG
>HY4YN4W02EOGAA rank=0112840 x=1801.0 y=2528.0 length=466
AAAACAAAGCCAGTAGTCATATGCTTGTCTCAAAGATTAAGCCATGCACGTCTAAGTACA
AGCCTCATTAAGGTGAAACCGCGAATGGCTCATTAAATCACACCTAATATACTGGATAGT
GTCAGTTACTTGGATAACTGCGGTAATTCTGGAGCTAATACATGCGTCAAAGCCCCGAAC
TTTTTGTGAGGGGCGCTTTTATTAGATGAAAACCAACGACTTCGGTCGTCCCTTTGGTGA
TTCTGAATAACTTTCGGCTGATCGTACGGCCAAGCGCCGACGACGTATCTTTCTAAGGTN
TGCCCTATCAACTTTCGACTGTGGCATAGACGCCCCANAGTGGTTTTGACGGGGTAACGG
GGGGGAATCAAGGGGTTCGATTCCGGGAGAGGGGANCCTGGAGGAAACGGGCTACCACTT
CAAGGGAAGGCAGCAGGGCACGGCAACTCGTCTGAGCGGGGGCT
>HXZRAMG01BG161 rank=0215849 x=487.5 y=971.5 length=466
AAAACAAAGCCAGTAGTCATATGCTTGTCTCAAAGATTAAGCCATGCATGTCTAAGTACA
AGCCTCACTAAGGTGAAACCGCGAATGGCTCATTAAATCCACACCTAATCTACTGGATAG
TAAAAAGTTACTTGGATAACTGCGGTAATTCTGGAGCTAATACATGCACAAAGCCGCGAC
TCACGGAAGCGGCGCTTTTATTAGATCAAAAACCAAACGGGCTTCGGCTGTACTCATGGT
GACTCTGAATAACTTTGGGCTGATCGCATAGCCTTGAGCTGGGCGACATATCCTTCGAAG
GTGTGCCCTATCAACTTTCGACTGTGGCATAGACGCCCACAGTGGTTTTGACGGGTAACG
GGGAATCAGGGTTCGATTCCGGAGAGGGAGCCTTAAAAACGGCGTACCACATCTAAGGAA
GGCAGCAGGCACGCACTCGTCTGAGCGGGCTGGCAAGGCGCATA
>HXZRAMG01BQBHN rank=0223924 x=592.5 y=2841.0 length=466
AAAACAAAGCCAGTAGTCATATGCTTGTCTCAAAGATTAAGCCATGCAGGTCTAAGTACA
GGCCCTATACGGCGAAACTGCGAATGGCTCATTAAATCAGTTATGGTTCCTTAGACACAC
CACATCCACTTGGACAACTGTGGAAAATCTAGAGCTAATACATGCGAGAAAGCTCCGACC
TCCGGGGAAGAGCGCATTTGTTAGTACAAAACCAACCCGGGTTCGCGCCCGGCCATCTTG
GTGACTCTGAACAACCTTGGGCTGATCGCACGGCCTCGCGCCGGCGACGCATCTTTCAAA
TGTCTGCCCTATCAACTGTCGATGGTACGTGCTATGCGTACCATGGTTCTCACGGGTAAC
GGGGAATCAGGGTTCGATTCCGGAGAGGGAGCCTGAGAAACGGCTACCACATCCAAGGAA
GGCAGCAGGCACGCACTCGTCTGAGCGGGCTGGCAAGGCGCATA
>HXZRAMG01BCG8F rank=0222260 x=435.5 y=173.0 length=466
AAAACAAAGCCAGTAGTCATATGCTTGTCTCAAAGATTAAGCCATGCAGGTCTAAGTACA
GGCCCTATACGGCGAAACTGCGAATGGCTCATTAAATCAGTTATGGTTCCTTAGACACAC
CACATCCACTTGGACAACTGTGGAAAATCTAGAGCTAATACATGCGAGAAAGCTCCGACC
TCCGGGGAAGAGCGCATTTGTTAGTACAAAACCAACCCGGGTTCGCGCCCGGCCATCTTG
GTGACTCTGAACAACCTTGGGCTGATCGCACGGCCTCGCGCCGGCGACGCATCTTTCAAA
TGTCTGCCCTATCAACTGTCGATGGTACGTGCTATGCGTACCATGGTTCTCACGGGTAAC
GGGGAATCAGGGTTCGATTCCGGAGAGGGAGCCTGAGAAACGGCTACCACATCCAAGGAA
GGCAGCAGGCACGCACTCGTCTGAGCGGGCTGGCAAGGCGCATA
>HXZRAMG01A10OA rank=0252756 x=315.5 y=3672.0 length=466
AAAACAAAGCCAGTAGTCATATGCTTGTCTCAAAGATTAAGCCATGCAGGTCTAAGTACA
GGCCCTATACGGCGAAACTGCGAATGGCTCATTAAATCAGTTATGGTTCCTTAGACACAC
CACATCCACTTGGACAACTGTGGAAAATCTAGAGCTATTACATGCGAGAAAGCTCCGACC
TCCGGGGAAGAGCGCATTTGTTAGTACAAAACCAACCCGGGTTCGCGCCCGGCCATCTTG
GTGACTCTGAACAACCTTGGGCTGATCGCACGGCCTCGCGCCGGCGACGCATCTTTCAAA
TGTCTGCCCTATCAACTGTCGATGGTACGTGCTATGCGTACCATGGTTCTCACGGGTAAC
GGGGAATCAGGGTTCGATTCCGGAGAGGGAGCCTGAGAAACGGCTACCACATCCAAGGAA
GGCAGCAGGCACGCACTCGTCTGAGCGGGCTGGCAAGGCGCATA
>HXZRAMG01BAVA5 rank=0071732 x=416.0 y=2927.0 length=466
AAAACAAAGCCAGTAGTCATATGCTTGTCTCAAAGATTAAGCCATGCATGTCTAAGTACA
CGCCTCAACACGGCGAGACTGCGAATGGCTCATTAAATCAGTTATGGTTCCTTAGATCGT
ACAATCCTACTTGGATAACTGTGGCAATTCTAGAGCTAATACATGCAACACAGCTCCGAC
CCGCGAGGGGAAGAGCGCTTTTGTTAGCCCAAAACCAATCCGGGTTCGCCCGTCAAAACG
GCGGCCCGGCCCAACGTGGTGACTCCGAACAACTTTGTGCCGATCGCAGGCCCTAGCGGC
GGCGACGCATCTTTCAAGTGTCTGCCCTATCAACTTTCGATGGTACGTGCTATGCCTACC
ATGGTGATAACGGGTAACGGGGAATCAGGGTTCGGTTCCGGAGAGGGAGCATGAGATACG
GCTACCACATCCAAGGAAGGCAGCAGGCACGCACTCGTCTGAGC
>HXZRAMG01CAPYA rank=0274666 x=825.0 y=336.0 length=466
AAAACAAAGCCAGTAGTCATATGCTTGTCTCAAAGATTAAGCCATGCACGTCTAAGTACA
AGCCTCATTAAGGTGAAACCGCGAATGGCTCATTAAATCACACCTAATATACTGGATAGT
GTCAGTTACTTGGATAACTGCGGTAATTCTGGAGCTAATACATGCGTCAAAAGCCCCGAA
CTTTTTGTGAGGGGCGCTTTTATTAGATGAAAAACCAAACGACTTCGGTCGTCCCTTTGG
TGATTCTGAATAAACTTTCGGCTGATCGTACGGCCAAGCGCCGACGACGTATCTTTCTAA
GGTGTGCCCTATCAACTTTCGACTGTGGCATAGACGCCCACAGTGGTTTTGACGGGTAAC
GGGGAATCAGGGTTCGATTCCGGAGAGGGAGCCTGAGAAACGGCTACCACTTCTAAGGAA
GGCAGCAGGCACGCACTCGTCTGAGCGGGCTGGCAAGGCGCATA
>HXZRAMG01CB6MK rank=0282151 x=841.5 y=3066.0 length=466
AAAACAAAGCCAGTAGTCATATGCTTGTCTCAAAGATTAAGCCATGCATGTCTAAGTACA
AGCCTAACTAAGGTGAAACCGCGAATGGCTCATTAAATCACACCTAATCTACTGGAATGT
TAGCAGTTACTTGGATAACTGAGGTAATTCTTGAGCTAATACATGCGAAAAAATCTCGAC
TCACGGAGAGATGCTTTTATTAGATCAAAAACCAAACAGACTCGTCTGTATATTTGGTGA
CTCGGAATAACTTTGGGCTGATCGCATTGCCTTGTGCAGGCGACATTTCCTTCGAAGGTG
TGCCCTATCAACTGTCGACTGTGGTATAGACGACCACAGTGGTTTTGACGGGTAACGGGG
AATCAGGGTTCGATTCCGGAGAGGGAGCTTAAAAACGGCTACCACATCCAAGGAAGGCAG
CGGAAAAAACNCGCACTCGTCTGAGCGGGCTGGCAAGGCGCATA
>HXXTI5Q01BY7BH rank=0168046 x=693.0 y=3643.0 length=466
AAAACAAAGCCAGTAGTCATATGCTTGTCTCAAAGATTAAGCCATGCATGTCTCAGTGTA
AGCTTCAACATGGCAAGACTGTGAATGGCTCATTAAAACAGTTGTAGCTTATTTGGCTGT
CTTTTACATGGATAACCGTGGTAATTCTAGAACTAATACATGTGCAACTACCCAACTTTT
CGGACGGGTTGTGTTTATTTGTAACAGAACCAATCCAGGTCAACCTGGTTTAGTGATGAT
TCACAATAACTGGATGAATTGCGTGGCACCAGCTGGTGATGAATCATTCAAGCTTCTGAC
CTATCAGCTTCCGACGGTAGGGTATTGGCCTACCTGGCAAGTGACGGGGTAACGAGAATT
AGGGTTTGATACCGGAGAAGGGGNGCCTGAGAAACGGCTACCANATCTAAGGAAGGCAGG
CAGGGCACGCACTCGTCTGAGGCGGGGCTGGGGACAAGGGGCGC
>HXXTI5Q01AUIEK rank=0072934 x=230.0 y=1562.0 length=466
AAAACAAAGCCAGTAGTCATATGCTTGTCTCAAAGATTAAGCCATGCATGTCTAAGTACA
AGCCTAACTAAGGTGAAACCGCGAATGGCTCATTAAATCACACCTAATCTACTGGAATGT
TAGCAGTTACTTGGATAACTGAGGTAATTCTTGAGCTAATACATGCGAAAAATCTCGACT
CACGGAGAGATGCTTTTTATTAGATCAAAACCAAACAGACTCGTCTGTATATTTGGTGAC
TCGGAATAACTTTGGGCTGATCGCATTGCCTTGTGCAGGCGACATTTCCTTCGAAGGTGT
GCCCTATCAACTGTCGACTGTGGTATAGACGACCACAGTGGTTTGACGGGTAACGGGGGG
AATCAGGGTTCGATTCCCGGGAGAGGGGAGCCTTAAAAACGGCTACCACATCCCAAGGAG
GCAGCAGGCACGCACTCGTCTGAGCGGGGCTGGGGCAAGGGGCG
>HXXTI5Q01AQ7D4 rank=0159921 x=192.0 y=2970.0 length=466
AAAACAAAGCCAGTAGTCATATGCTTGTCTCAAAGATTAAGCCATGCATGTCTAAGTACA
AGCCTCACTAAGGTGAAACCGCGAATGGCTCATTAAATCACACCTAATCTACTGGATAGT
AAAAAGTTACTTGGATAACTGCGGTAATTCTGGAGCTAATACATGCACAAAGCCGCGACT
CACGAAGCGGCGCTTTTATTAGATCAAAACCAACGGCTTCGGCTGTACTCATGGTGACTC
TGAATAACTTTGGGCTGATCGCATAGCCTTGAGCTGGCGACATATCCTTCGAAGTGTGCC
CTATCAACTTTCGACTGTGGCATAGACGCCCACAGTGGTTTTTGACGGGGTAACGGGGAA
TCGAGGGTTCGATTCCGGAGAGGGAGCCTTAAAAACGGCTACCGACATCTAAGGGAAGGC
AGCAGGCACGGCACTCGTCTGAGCGGGGCTGGGGCAAGGGCGCA
>HXXTI5Q01B863A rank=0240754 x=807.5 y=2964.0 length=466
AAAACAAAGCCAGTAGTCATATGCTTGTCTCAAAGATTAAGCCATGCAGGTCTAAGTACA
GGCCCTATACGGCGAAACTGCGAATGGCTCATTAAATCAGTTATGGTTCCTTAGACACAC
CACATCCACTTGGACAACTGTGGAAAATCTAGAGCTAATACATGCGAGAAAGCTCCGACC
TCCGGGGAAGAGCGCATTTGTTAGTACAAAACCAACCCGGGTTCGCGCCCGGCCATCTTG
GTGACTCTGAACAACCTTGGGCTGATCGCACGGCCTCGCGCCGGCGACGCATCTTTCAAA
TGTCTGCCCTATCAACTGTCGATGGTACGTGCTATGCGTACCATGGTCTCACGGGTAACG
GGAATCAGGGTTCGATTCCGGAGAGGGAGCCTGAGAAACGGCTACCACATCCAAGGAAGC
AGCAGGCACGCACTCGTCTGAGCGGGGCTGGGCAAGGGCGCATA
>HXXTI5Q01AV3R7 rank=0184004 x=248.5 y=2197.0 length=466
AAAACAAAGCCAGTAGTCATATGCTTGTCTCAAAGATTAAGCCATGCATGTCTAAGTACA
AGCCTAACTAAGGTGAAACCGCGAATGGCTCATTAAATCACACCTAATCTACTGGAATGT
TAGCAGTTACTTGGATAACTGAGGTAATTCTTGAGCTAATACATGCGAAAAATCTCGACT
CACGGAGAGATGCTTTTATTAGATCAAAACCAAACAGACTCGTCTGTATATTCGGTGACT
CGGAATAACTTTGGGCTGATCGCATTGCCTTGTGCAGGCGACATTTCCTTCGAAGGTGTG
CCCTATCAACTGTCGACTGTGGTATAGACGACCACAGTGGTTTTGACGGGGTAACGGGGG
GAATCAGGGGTTCGATTCCGGAGAGGGAGCCTTAAAAACGGCTACCACATCCAAGGAAGG
CAGCAGGCACGCACTCGTCTGAGCGGGGCTGGGGCAAGGGGCGC
>HXXTI5Q01AO3GS rank=0175239 x=168.0 y=2874.0 length=466
AAAACAAAGCCAGTAGTCATATGCTTGTCTCAAAGATTAAGCCATGCATGTCTAAGTACA
AGCCTAACTAAGGTGAAACCGCGAATGGCTCATTAAATCACACCTAATCTACTGGAATGT
TAGCAGTTACTTGGATAACTGAGGTAATTCTTGAGCTAATACATGCGAAAAATCTCGACT
CACGGAGAGATGCTTTTATTAGATCAAAACCAAACAGACTCGTCTGTATATTTGGTGACT
CGGAATAACTTTGGGCTGATCGCATTGCCTTGTGCAGGCGACATTTCCTTCGAAGGTGTG
CCCTATCAACTGTCGACTGTGGTATAGACGACCACAGTGGTTTGACGGGGGTAACGGGGG
GAATCAGGGTTCGATTCCGGAGAGGGAGCCTTAAAAACGGCTACCACATCCAAGGAGGCA
GCAGGCACGCACTCGTCTGAGGCGGGGCTGGGGCAAGGGGCGCA
>HXXTI5Q01AXY2Y rank=0157026 x=269.0 y=3400.0 length=466
AAAACAAAGCCAGTAGTCATATGCTTGTCTCAAAGATTAAGCCATGCATGTCTAAGTACA
AGCCTAACTAAGGTGAAACCGCGAATGGCTCATTAAATCACACCTAATCTACTGGAATGT
TAGCAGTTACTTGGATAACTGAGGTAATTCTTGAGCTAATACATGCGAAAAATCTCGACT
CACGGAGAGATGCTTTTATTAGATCAAAACCAAACAGACTCGTCTGTATATTTGGTGACT
CGGAATAACTTTGGGCTGATCGCATTGCCTTGTGCAGGCGACATTTCCTTCGAAGGTGTG
CCCTATCAACTGTCGACTGTGGTATAGACGACCACAGTGGTTTTGACGGGGTAACGGGGG
AATCAGGGTTCGATTCCGGAGAGGGAGCCTTAAAAACGGCTACCACATCCAAGGAAGGCA
GCAGGCACGCACTTCGTCTGAGCGGGGCTGGGCAAGGGCGCATA
>HXXTI5Q01B0LWJ rank=0114915 x=709.0 y=3665.0 length=466
AAAACAAAGCCAGTAGTCATATGCTTGTCTCAAAGATTAAGCCATGCATGTCTAAGTACA
AGCCTAACTAAGGTGAAACCGCGAATGGCTCATTAAATCACACCTAATCTACTGGAATGT
TAGCAGTTACTTGGATAACTGAGGTAATTCTTGAGCTAATACATGCGAAAAATCTCGACT
CACGGAGAGATGCTTTTATTAGATCAAAACCAAACAGACTCGTCTGTATATTTGGTGACT
CGGAATAACTTTGGGCTGATCGCATTGCCTTGTGCAGGCGACATTTCCTTCGAAGGTGTG
CCCTATCAACTGTCGACTGTGGTATAGACGACCACAGTGGTTTTGACGGGTAACGGGGGG
AATCAGGGTTCGATTCCGGAGAGGGAGCCTTAAAAACGGCTACCACATCCAAGGAAGGCA
GGCAGGCACGCACTCGTCTGAGCGGGGCTGGGCAAGGGCGCATA
>HXXTI5Q01BM2VX rank=0075926 x=555.5 y=3275.0 length=466
AAAACAAAGCCAGTAGTCATATGCTTGTATCAAAGATTAAGCCATGCATGTCTAAGTACA
AGCCTAACTAAGGTGAAACCGCGAATGGCTCATTAAATCACACCTAATCTACTGGAATGT
TAGCAGTTACTTGGATAACTGAGGTAATTCTTGAGCTAATACATGCGAAAAATCTCGACT
CACGGAGAGATGCTTTTATTAGATCAAAACCAAACAGACTCGTCTGTATATTTGGTGACT
CGGAATAACTTTGGGCTGATCGCATTGCCTTGTGCAGGCGACATTTCCTTCGAAGGTGTG
CCCTATCAACTGTCGACTGTGGTATAGACGACCACAGTGGTTTTGACGGGTAACGGGGGG
AATCAGGGGTTCGATTCCGGAGAGGGAGCCTTAAAAACGGCTACCACATCCAAGGAAGGC
AGCAGGCACGCATTCGTCTGAGCGGGGCTGGGCAAGGGCGCATA
>HXXTI5Q01BZ8H7 rank=0178564 x=705.0 y=2685.0 length=466
AAAACAAAGCCAGTAGTCATATGCTTGTCTCAAAGATTAAGCCATGCATGTCTAAGTACA
AGCCTAACTAAGGTGAAACCGCGAATGGCTCATTAAATCACACCTAATCTACTGGAATGT
TAGCAGTTACTTGGATAACTGAGGTAATTCTTGAGCTAATACATGCGAAAAATCTCGACT
CACGGAGAGATGCTTTTATTAGATCAAAACCAAACAGACTCGTCTGTATATTTGGTGACT
CGGAATAACTTTGGGCTGATCGCATTGCCTTGTGCAGGCGACATTTCCTTCGAAGGTGTG
CCCTATCAACTGTCGACTGTGGTATAGACGACCACAGTGGTTTTGACGGGGTAACGGGGG
GAATCAGGGTTCGATTCCGGAGAGGGAGCCTTAAAAACGGCTACCACATCCAAGGAAGGC
AGCAGGGCACGCACTCGTCTGAGCGGGGCTGGGCAAGGCGCANA
>HXXTI5Q01APTBK rank=0213078 x=176.0 y=3614.0 length=466
AAAACAAAGCCAGTAGTCATATGCTTGTCTCAAAGATTAAGCCATGCATGTCTAAGTACA
AGCCTAACTAAGGTGAAACCGCGAATGGCTCATTAAATCACACCTAATCTACTGGAATGT
TAGCAGTTACTTGGATAACTGAGGTAATTCTTGAGCTAATACATGCGAAAAATCTCGACT
CACGGAGAGATGCTTTTATTAGATCAAAACCAAACAGACTCGTCTGTATATTTGGTGACT
CGGAATAACTTTGGGCTGATCGCATTGCCTTGTGCAGGCGACATTTCCTTCGAAGGTGTG
CCCTATCAACTGTCGACTGTGGTATAGACGACCACAGTGGTTTTGACGGGTAACGGGGGG
AATCAGGGTTCGATTCCGGAGAGGGAGCCTTAAAAACGGCTACCACATCCAAGGAAGGCA
GCAGGCACGCACTCGTCTGAGCGGGGCTGGGGCAAGGGCGCATA
>HXXTI5Q01BEC6L rank=0205273 x=456.0 y=2219.0 length=466
AAAACAAAGCCAGTAGTCATATGCTTGTCTCAAAGATTAAGCCATGCATGTCTAAGTACA
AGCCTAACTAAGGTGAAACCGCGAATGGCTCATTAAATCACACCTAATCTACTGGAATGT
TAGCAGTTACTTGGATAACTGAGGTAATTCTTGAGCTAATACATGCGAAAAATCTCGACT
CACGGAGAGATGCTTTTATTAGATCAAAACCAAACAGACTCGTCTGTATATTTGGTGACT
CGGAATAAATTTGGGCTGATCGCATTGCCTTGTGCAGGCGACATTTCCTTCGAAGGTNTG
CCCTATCAACTGTCGACTGTGGTATAGACGACCACAGTGGTTTGACGGGGGTAACGGGGG
AATCAGGGTTCGATTCCGGGAGAGGGAGACCTTAAAAACGGCTACCACATCCAAGGAAGG
CAGCAGGCACGCACTCGTCTGAGCGGGGCTGGCAAGGGCGCATA
>HXXTI5Q01BVPHT rank=0165801 x=654.0 y=319.0 length=466
AAAACAAAGGCAGTAGTCATATGCTTGTCTCAAAGATTAAGCCATGCATGTCTAAGTACA
AGCCTAACTAAGGTGAAACCGCGAATGGCTCATTAAATCACACCTAATCTACTGGAATGT
TAGCAGTTACTTGGATAACTGAGGTAATTCTTGAGCTAATACATGCGAAAAATCTCGACT
CACGGAGAGATGCTTTTATTAGATCAAAACCAAACAGACTCGTCTGTATATTTGGTGACT
CGGAATAACTTTGGGCTGATCGCATTGCCTTGTGCAGGCGACATTTCCTTCGAAGGTGTG
CCCTATCAACTGTCGACTGTGGTATAGACGACCACAGTGGTTTTGACGGGTAACGGGGGG
AATCAGGGTTCGATTCCGGAGAGGGAGCCTTAAAAACGGCTACCACATCCAAGGAAGGCA
GCAGGCACGCACTCGTCTGAGCGGGGCTGGGCAAGGGGCGCATA
>HXXTI5Q01CA06V rank=0272861 x=828.5 y=2613.5 length=466
AAAACAAAGCCAGTAGTCATATGCTTGTCTCAAAGATTAAGCCATGCATGTCTAAGTACA
AGCCTAACTAAGGTGAAACCGCGAATGGCTCATTAAATCACACCTAATCTACTGGAATGT
TAGCAGTTACTTGGATAACTGAGGTAATTCTTGAGCTAATACATGCGAAAAATCTCGACT
CACGGAGAGATGCTTTTATTAGATCAAAACCAAACAGACTCGTCTGTATATTTGGTGACC
TCGGAATAACTTTGGGCTGATCGCATTGCCTTGTGCAGGCGACATTTCCTTCGAAGGTGT
GCCCTATCAACTGTCGACTGTGGTATAGACGACACAGTGGTTTGACGGGTAACGGGGGGA
ATCAGGGTTCGATTCCGGAGAGGGAGCCTTAAAAACGGCTACCACATCCAAGGAAGGCAG
CAGGCACGCACTCGTCNGAGCGGGGCTGGGGCAAGGGGCGCATA
>HXXTI5Q01ASYWU rank=0063968 x=212.0 y=3372.5 length=466
AAAACAAAGCCAGTAGTCATATGCTTGTCTCAAAGATTAAGCCATGCATGTCTAAGTACA
AGCCTAACTAAGGTGAAACCGCGAATGGCTCATTAAATCACACCTAATCTACTGGAATGT
TAGCAGTTACTTGGATAACTGAGGTAATTCTTGAGCTAATACATGCGAAAAATCTCGACT
CACGGAGAGATGCTTTTATTAGATCAAAACCAAACAGACTCGTCTGTATATTTGGTGACT
CGGAATAACTTTGGGCTGATCGCATTGCCTTGTGCAGGCGACATTTCCTTCGAAGGTGTG
CCCTATCAACTGTCGACTGTGGTATAGACGACCACAGTGGTTTTGACGGGGTAACGGGGG
GAATCAGGGTTCGATTCCGGAGAGGGAGCCTTAAAAACGGCTACCACATCCAAGGAAGGC
AGCAGGCACGCACTCGTCTGAGCGGGGCTGGGCAAGGGCGCATA
>HXXTI5Q01BWSV5 rank=0139842 x=666.0 y=2227.0 length=466
AAAACAAAGCCAGTAGTCATATGCTTGTCTCAAAGATTAAGCCATGCATGTCTAAGTACA
AGCCTAACTAAGGTGAAACCGCGAATGGCTCATTAAATCACACCTAATCTACTGGAATGT
TAGCAGTTACTTGGATAACTGAGGTAATTCTTGAGCTAATACATGCGAAAAATCTCGACT
CACGGAGAGATGCTTTTATTAGATCAAAACCAAACAGACTCGTCTGTATATTTGGTGACT
CGGAATAACTTTGGGCTGATCGCATTGCCTTGTGCAGGCGACATTTCCTTCGAAGGTGTG
CCCTATCAACTGTCGACTGTGGTATAGACGACCACAGTGGTTTTGACGGGTAACGGGGGG
AATCAGGGTTCGATTCCGGAGAGGGGAGCCTTAAAAACGGCTACCACATCCAAGGAAGGC
AGCAGGCACGCACTCGTCTGAGCGGGGCTGGGCAAGGGCGCATA
>HXXTI5Q01A2A48 rank=0213483 x=319.0 y=858.5 length=466
AAAACAAAGCCAGTAGTCATATGCTTGTCTCAAAGATTAAGCCATGCATGTCTAAGTACA
AGCCTAACTAAGGTGAAACCGCGAATGGCTCATTAAATCACACCTAATCTACTGGAATGT
TAGCAGTTACTTGGATAACTGAGGTAATTCTTGAGCTAATACATGCGAAAAATCTCGGCT
CACGGAGAGATGCTTTTATTAGATCAAAACCAAACAGACTCGTCTGTATATTTGGTGACT
CGGAATAACTTTGGGCTGATCGCATTGCCTTGTGCAGGCGACATTTCCTTCGAAGGTGTG
CCCTATCAACTGTCGACTGTGGTATAGACGACCACAGTGGTTTGACGGGTAACGGGGGAA
TCAGGGTTCGATTCCGGAGAGGGAGCCTTAAAAACGGCTACCACATCCAAGGAAGGCAGC
AGGCACGCACTCGTCTGAGGCGGGGCTGGGGCAAGGGGCGCATA
>HXXTI5Q01BEUST rank=0173331 x=462.0 y=475.0 length=466
AAAACAAAGCCAGTAGTCATATGCTTGTCTCAAAGATTAAGCCATGCATGTCTAAGTACA
AGCCTAACTAAGGTGAAACCGCGAATGGCTCATTAAATCACACCTAATCTACTGGAATGT
TAGCAGTTACTTGGATAACTGAGGTAATTCTTGAGCTAATACATGCGAAAAATCTCGACT
CACGGAGAGATGCTTTTATTAGATCAAAACCAAACAGACTCGTCTGTATATTTGGTGACT
CGGAATAACTTTGGGCTGATCGCATTGCCTTGTGCAGGCGACATTTCCTTCGAAGGTGTG
CCCTATCAACTGTCGACTGTGGTATAGACGACCACAGTGGTTTTGACGGGTAACGGGGGG
AATCAGGGGTTCGATTCCGGAGAGGGAGCCTTAAAAACGGCTACCACATCCAAGGAAGCA
GCAGGCACGCACTCGTCTGAGCGGGGCTGGGGCAAGGGCGCATA
>HXXTI5Q01A7QNJ rank=0143990 x=381.5 y=285.5 length=466
AAAACAAAGCCAGTAGTCATATGCTTGTCTCAAAGATTAAGCCATGCATGTCTAAGTACA
AGCCTCACTAAGGTGAAACCGCGAATGGCTCATTAAATCACACCTCATGTACTGGATAGT
CTCAGTTACTTGGATAACTGCGGTAATTCTGGAGCTAATACATGCAAACGATGCCCGACT
CACGGAGGGCTGCTTTTATTAGATCAAAAACCAAACCGCTTCGGCGGTCTCTTTGGTGAT
TTCTGAATAACTTTGGGCTGATCGCACGGTCATGCACCGGCGACGTATCCTTCCAAGGTG
TGCCCTATCAACTGTCGACTGTGGCATAGACGCCCACAGTGGTTTTTGACGGGTAACGGG
GGAATTAGGGTTCGATTCCGGAGAGGGAGCCTGAGAAACGGCTACCACTTCTAAGGAAGG
CAGCAGGCACGCACTCGTCTGAGCGGGGCTGGCAAGGGCGCATA
>HXXTI5Q01B3ISJ rank=0214048 x=743.0 y=337.0 length=466
AAAACAAAGCCAGTAGTCATATGCTTGTCTCAAAGATTAAGCCATGCATGTCTAAGTACA
CGCCTTTACACGGCAAAACTGCGAATGGCTCATTAAATCAGTTATGGTTCCTTAGATCGT
ACAATCCTACTTGGATAACTGTGGCAATTCTAGAGCTAATACATGCAACACAGCTCCGAC
CTTGCGGGAAGAGCGCTTTTGTTAGCCCAAAAACCAATCCGGTCCTCGTGGCCGGTCCTA
TATGGTGACTCTGAACAACTTTGTGCCGATCGTATGCCCTAGCGGCGACGACGTATCTTT
CAAATGTCTGCCCTATCAACTGTCGATGGTACGTGCTATGCCTACCATGGTGATAACGGG
GTAACGGGGAATCAGGGTTCGATTCCGGAGAGGGAGCATGAGATACGGCTACCACATCCA
AGGAAGGCAGCAGGGCACGCACTCGTCTGGAGCGGGGGCTGGGG
>HXXTI5Q01BEFR9 rank=0188831 x=457.5 y=1495.5 length=466
AAAACAAAGCCAGTAGTCATATGCTTGTCTCAAAGATTAAGCCATGCATGTCTAAGTACA
AGCCTCACTAAGGTGAAACCGCGAATGGCTCATTAAATCACACCTAATCTACTGGATAGT
AAAAAGTTACTTGGATAACTGCGGTAATTCTGGAGCTAATACATGCACAAAGCCGCGACT
CACGAAGCGGCGCTTTTATTAGATCAAAACCAACGGCTTCGGCTGTACTCATGGTGACTC
TGAATAACTTTGGGCTGATCGCATAGCCTTGAGCTGGCGACATATCCTTCGAAGGTGTGC
CCTATCAACTTTCGACTGTGGCATAGACGCCCACAGTGGTTTTTGACGGGGGTAACGGGG
GAATCAGGGGTTCGATTCCGGAGAGGGAGCCTTAAAAACGGCTACCACATCTAAGGAAGG
CAGCAGGCACGGCACTCGTCTGAGCGGGGCTGGGCAAGGGCGCA
>HXXTI5Q01ASNKQ rank=0169550 x=209.5 y=968.0 length=466
AAAACAAAGCCAGTAGTCATATGCTTGTCTCAAAGATTAAGCCATGCACGTCTAAGTACA
AGCCTCATTAAGGTGAAACCGCGAATGGCTCATTAAATCACACCTAATATACTGGATAGT
GTCAGTTACTTGGATAACTGCGGTAATTCTGGAGCTAATACATGCGTCAAAGCCCCGAAC
TTTTTGTGAGGGGCGCTTTTATTAGATGAAAACCAAACGACTTCGGTCGTCCCTTTGGTG
ATTCTGAATAACTTTCGGCTGATCGTACGGCCAAGCGCCGACGACGTATCTTTCTAAGGT
GTGCCCTATCAACTTTCGACTGTGGCATAGACGCCCACAGTGGTTTTGACGGGTAACGGG
GAATCAGGGTTCGATTCCGGAGAGGGAGCCTGAGAAACGGCTACCACTTCTAAGGAAGGC
AGCAGGCACGCACTCGTCTGAGCGGGGCTGGGCAAGGGCGCATA
>HXXTI5Q01BUXW1 rank=0171433 x=645.0 y=1443.0 length=466
AAAACAAAGCCAGTAGTCATATGCTTGTCTCAAAGATTAAGCCATGCACGTCTAAGTACA
AGCCTCATTAAGGTGAAACCGCGAATGGCTCATTAAATCACACCTAATATACTGGATAGT
GTCAGTTACTTGGATAACTGCGGTAATTCTGGAGCTAATACATGCGTCAAAGCCCCGAAC
TTTTTTGNGAGGGGCGCTTTTATTAGATGAAAACCAAACGACTTCGGTCGTCCCTTTGGT
GATTCTGAATAACTTTTCGGCTGATCGTACGGCCAAGCGCCGACGACGTATCTTTCTAAG
GTGTGCCCTATCAACTTTCGACTGTGGCATAGACGCCCACAGTGGTTTTGACGGGTAACG
GGGGAATCAGGGTTCGATTCCGGAGAGGGAGCCTGAGAAACGGCTACCACTTCTAAGGAA
GGCAGCAGGCACGCACTCGTCTGAGCGGGGCTGGGCAAGGGCGC
>HXXTI5Q01A2KAH rank=0140423 x=322.0 y=423.0 length=466
AAAACAAAGCCAGTAGTCATATGCTTGTCTCAAAGATTAAGCCATGCATGTCTAAGTACG
AGCCGCTAGTCGGCGAAACCGCGAATGGCTCAATAAATCAGTTATGGTTCCTTAGATCGT
ACCATCCTACTTGGATAACTGTGGTAATTCTAGAGCTAATACATGCACTCAAGCCCCGAC
TCTCGGTTTCGGCCGGGCAGGAGGGGTGCTTTTATTAGATCAAAACCATCGGGGGGCTCG
CTCCCCGTCCTTTTTGGTGACTCTGAATAACTTTTCGCCGATCGCACGGCCTCGAGCCGG
CGACGCATCTTTCAAATGTCTGCCTTATCAACTTTCGATGGTAGGTTATGCGCCTACCAT
GGTTGCAACGGGGTAACGGGGAATCGGGGTTCGATTCCGGGAGAGGGAGCCTGAGAAACG
GCTACCACATCCAAGGGAAGGCAGCAGGGCACGCACTCGTCTGA
>HXXTI5Q01A0BIX rank=0114851 x=296.0 y=2247.0 length=466
AAAACAAAGCCAGTAGTCATATGCTTGTCTCAAAGATTAAGCCATGCATGTCTAAGTACG
AGCCGCTAGTCGGCGAAACCGCGAATGGCTCAATAAATCAGTTATGGTTCCTTAGATCGT
ACCATCCTACTTGGATAACTGTGGTAATTCTAGAGCTAATACATGCACTCAAGCCCCGAC
TCTCGGTTTCGGCCGGGCAGGAGGGGTGCTTTTATTAGATCAAAACCATCGGGGGGCTCG
CTCCCCGTCCTTTTTGGTGACTCTGAATAACTTTTCGCCGATCGCACGGCCTCGAGCCGG
CGACGCATCTTTCAAATGTCTGCCTTATCAACTTTCGATGGTAGGTTATGCGCCTACCAT
GGTTGCAACGGGTAACGGGGAATCGGGGTTCGATTCCGGAGAGGGAGCCTGAGAAACGGC
TACCACATCCAAGGGAAGGCAGCAGGGCACGCACTCGTCTGAGC
>HXXTI5Q01B0E6O rank=0143228 x=707.0 y=3150.5 length=466
AAAACAAAGCCAGTAGTCATATGCTTGTCTCAAAGATTAAGCCATGCATGTCTAAGTACG
AGCCGCTAGTCGGCGAAACCGCGAATGGCTCAATAAATCAGTTATGGTTCCTTAGATCGT
ACCATCCTACTTGGATAACTGTGGTAATTCTAGAGCTAATACATGCACTCAAGCCCCGAC
TCTCGGTTTCGGCCGGGCAGGAGGGGTGCTTTTATTAGATCAAAACCAATCGGGGGGCTC
GCTCCCCGTCCTTTTTGGTGACTCTGAATAACTTTTCGCCGATCGCACGGCCTCGAGCCG
GCGACGCATCTTTCAAATGTCTGCCTTATCAACTTTCGATGGTAGGTTATGCGCCTACCA
TGGTTGCAACGGGGTAACGGGGAATCGGGGTTCGATTCCGGAGAGGGAGCCTGAGAAACG
GCTACCACATCCAAGGGAAGGCAGCAGGCACGCATCGTCTGAGC
>HXXTI5Q01B95MV rank=0183322 x=818.0 y=2677.0 length=466
AAAACAAAGCCAGTAGTCATATGCTTGTCTCAAAGATTAAGCCATGCATGTCTAAGTACA
CGCCTCAACACGGCGAGACTGCGAATGGCTCATTAAATCAGTTATGGTTCCTTAGATCGT
ACAATCCTACTTGGATAACTGTGGCAATTCTAGAGCTAATACATGCAACACAGCTCCGAC
CCGCGAGGGGAAGAGCGCTTTTGTTAGCCCAAAACCAATCCGGGTTCGCCCGTCAAACGG
CGGCCCGGCCCAACGTGGTGACTCCGAACAACTTTGTGCCGATCGCAGGCCCCTAGCGGC
GGCGACGCATCTTTCAAGTGTCTGCCCTATCAACTTTCGATGGTACGTGCTATGCCTACC
ATGGTGATAACGGGGTAACGGGGAATCGAGGGTTCGGTTCCGGAGAGGGAGCATGAGATA
CGGCTACCACATCCAAGGGAAGGCAGCAGGCACGCACTCGTCTG
>HY4YN4W02EI8C1 rank=0148303 x=1742.0 y=643.0 length=465
AAAACAAAGCCAGTAGTCATATGCTTGTCTCAAAGATTAAGCCATGCATGTCTAAGTACA
AGCCTAACTAAGGTGAAACCGCGAATGGCTCATTAAATCACACCTAATCTACTGGAATGT
TAGCAGTTACTTGGATAACTGAGGTAATTCTTGAGCTAATACATGCGAAAAATCTCGACT
CACGGAGAGATGCTTTTATTAGATCAAAACCAAACAGACTCGTCTGTATATTTGGTGACT
CGGAATAACTTTGGGCTGATCGCATTGCCTTGTGCAGCGACATTTCCTTCGAAGGTNTGC
CCTATCAACTGTCGACTGTGGTATAGACGACCACAGTGGGTTTGGACGGGGTAACGGGGG
AATCGAGGGGTTCGAGTTCCGGGAGGAGGGGGAGACCGTTAAAACGGGCTACCACATCCA
AGGGAGGGCAAGCAAGGGCACGCACTCGTCTGAGGGCGGGGCT
>HY4YN4W02EQX9E rank=0159745 x=1830.0 y=352.0 length=465
AAAACAAAGCCAGTAGTCATATGCTTGTCTCAAAGATTAAGCCATGCATGTCTAAGTACA
AGCCTAACTAAGGTGAAACCGCGAATGGCTCATTAAATCACACCTAATCTACTGGAATGT
TAGCAGTTACTTGGATAACTGAGGTAATTCTTGAGCTAATACATGCGAAAATTCTCGACT
CACGGAGAGATGCTTTTATTAGATCAAAACCAAACAGACTCGTCTGTATATTTGGTGACT
CGGAATAACTTTGGGCTGATCGCATTGCCTTGTGCAGCGACATTTCCTTCGAAGGTNTGC
CCTATCAACTGTCGACTGTGGTATAGACGACCACAGTGGGTTTGACGGGGTACGGGGGGA
ATCGAGGGGTTCGAGTTCCGGGAGAGGGGAGACCTTAAAAACGGGCTACCACATCCAAGG
GAAGGCAAGGCAAGGGCACGCACTCGTCTGAGGCGGGGCTGGG
>HY4YN4W02DCBOU rank=0035751 x=1253.0 y=1692.0 length=465
AAAACAAAGCCAGTAGTCATATGCTTGTCTCAAAGATTAAGCCATGCATGTCTCAGTGTA
AGCTTCAACATGGCAAGACTGTGAATGGCTCATTAAAACAGTTGTAGCTTATTTGGCTGT
CTTTTACATGGATAACCGTGGTAATTCTAGAACTAATACATGTGCAACTACCCAACTTTT
CGGACGGGTTGTGTTTATTTGTAACAGAACCAATCCAGGTCAACCTGGTTTAGTGATGAT
TCACAATAACTGGATGAATTGCGTGGCACCAGCTGGTGATGAATCATTCAAGCTTCTGAC
CTATCAGCTTCCGACGGTAGGGGTATTGGGCCTACCCTGGGCAATGACGGGGTAACGGGA
GAATTAGGGGGTTTGATACCGGGGAGAGGGGGAGCCTGGAGAAACGGGCTACCACATCTA
AGGGAAAGGGCAAGCAAGACAACGCACTCGTCTGAGCGGGGCT
>HY4YN4W02D3F4P rank=0100373 x=1562.5 y=1495.0 length=465
AAAACAAAGCCAGTAGTCATATGCTTGTCTCAAAGATTAAGCCATGCATGTCTCAGTGTA
AGCTTCAACATGGCAAGACTGTGAATGGCTCATTAAAACAGTTGTAGCTTATTTGGCTGT
CTTTTACATGGATAACCGTGGTAATTCTAGAACTAATACATGTGCAACTACCCAACTTTT
CGGACGGGTTGTGTTTATTTGTAACAGAACCAATCCAGGTCAACCTGGTTTAGTGATGAT
TCACAATAACTGGATGAATTGCGCGGCACCAGCTGGTGATGAATCATTCAAGCTTCTGAC
CTATCAGCTTCCGACGGTAGGGTATTGGGCCTACCCTGGGCAATGACGGGGTAACGGGAG
AATTAGGGGGTTTGATACCGGGGAGAGGGGGAGCCTGGAGAAACGGGCTACCACATCTAA
GGGAAAGGGCAAGCAAGGGCAACGCACTCGTCTGAGCGGGGCT
>HY4YN4W02DW6YW rank=0062595 x=1491.5 y=502.0 length=465
AAAACAAAGCCAGTAGTCATATGCTTGTCTCAAAGATTAAGCCATGCATGTCTAAGTACA
AGCCTAACTAAGGTGAAACCGCGAATGGCTCATTAAATCACACCTAATCTACTGGAATGT
TAGCAGTTACTTGGATAACTGAGGTAATTCTTGAGCTAATACATGCGAAAAATCTCGACT
CACGGAGAGATGCTTTTATTAGATCAAAACCAAACAGACTCGTCTGTATATTTGGTGACT
CGGAATAACTTTGGGCTGATCGCATTGCCTTGTGCAGCGACATTTCCTTCGAAGGTNTGC
CCTATCAACTGTCGACTGTGGTATAGACGACCACAGTGGGTTTTGACGGGGTAACGGGGG
AATCGAGGGGTTCGGATTCCGGGAGAGGGGAGCCTTAAAACGGGCTACCACATCCAAGGG
AGGCAAGCAGGGCACGCACTCGTCCTGAGCGGGGCTGGGCAAA
>HY4YN4W02EO7LV rank=0041055 x=1810.0 y=1073.0 length=465
AAAACAAAGCCAGTAGTCATATGCTTGTCTCAAAGATTAAGCCATGCATGTCTAAGTACA
AGCCTAACTAAGGTGAAACCGCGAATGGCTCATTAAATCACACCTAATCTACTGGAATGT
TAGCAGTTACTTGGATAACTGAGGTAATTCTTGAGCTAATACATGCGAAAAATCTCGACT
CACGGAGAGATGCTTTTATTAGATCAAAACCAAACAGACTCGTCTGTATATTTGGTGACT
CGGAATAACTTTGGGCTGATCGCATTGCCTTGTGCAGCGACATTTCCTTCGAAGGTNTGC
CCTATCAACTGTCGACTGTGGTATAGACGACCACAGTGGGTTTGACGGGGTAACGGGGGG
AATCGAGGGGTTCGATTCCGGGAGAGGGGGAGCCTTAAAAACGGGCTACCACATCCAAGG
GAGGCAAGCAGGGCACGCACTCGTCTGAGCGGGGCTGGGCAAA
>HY4YN4W02DA8ZZ rank=0059703 x=1241.0 y=701.0 length=465
AAAACAAAGCCAGTAGTCATATGCTTGTCTCAAAGATTAAGCCATGCATGTCTAAGTACA
AGCCTAACTAAGGTGAAACCGCGAATGGCTCATTAAATCACACCTAATCTACTGGAATGT
TAGCAGTTACTTGGATAACTGAGGTAATTCTTGAGCTAATACATGCGAAAAATCTCGACT
CACGGAGAGATGCTTTTATTAGATCAAAACCAACAGACTCGTCTGTATATTTGGTGACTC
GGAATAACTTTGGGCTGATCGCATTGCCTTGTGCAGCGACATTTCCTTCGAAGGTNTGCC
CTATCAACTGTCGACTGTGGTATAGACGACCACAGTGGGTTTTGACGGGGGTAACGGGGG
AATCGAGGGGTTCGATTCCGGGAGAGGGGAGCCGTTAAAACGGGCTACCACATCCAAGGG
AGGCAAGCAGGGCACGCACTCGTCTGAGGCGGGGCTGGGCAAA
>HY4YN4W02EMU9T rank=0183968 x=1783.5 y=2367.0 length=465
AAAACAAAGCCAGTAGTCATATGCTTGTCTCAAAGATTAAGCCATGCATGTCTAAGTACA
AGCCTAACTAAGGTGAAACCGCGAATGGCTCATTAAATCACACCTAATCTACTGGAATGT
TAGCAGTTACTTGGATAACTGAGGTAATTCTTGAGCTAATACATGCGAAAAATCTCGACT
CACGGAGAGATGCTTTTATTAGATCAAAACCGAACAGACTCGTCTGTATATTTGGTGACT
CGGAATAACTTTGGGCTGATCGCATTGCCTTGTGCAGCGACATTTCCTTCGAAGGTNTGC
CCTATCAACTGTCGACTGTGGTATAGACGACCACAGTGGGTTTGGACGGGGTAACGGGGG
GAATCGAGGGGTTCGATTCCGGGGAGAGGGGAGCCTTAAAAACGGGCTACCACATCCAAG
GGAAGGGCAAGGCAGGGCACGCACTCGTCTGAGCGGGGCTGGG
>HY4YN4W02EC9OH rank=0082203 x=1674.5 y=943.0 length=465
AAAACAAAGCCAGTAGTCATATGCTTGTCTCAAAGATTAAGCCATGCACGTCTAAGTACA
AGCCTCATTAAGGTGAAACCGCGAATGGCTCATTAAATCACACCTAATATACTGGATAGT
GTCAGTTACTTGGATAACTGCGGTAATTCTGGAGCTAATACATGCGTCAAAGCCCCGAAC
TTTTTGNGAGGGGCGCTTTTATTAGATGAAAACCAACGACTTCGGTCGTCCCTTTGGTGA
TTCTGAATTAACTTTCGGCTGATCGTACGGCCAAGCGCCGACGACGTATCTTTCTAAGGT
NTGCCCTATCAACTTTCGACTGTGGCATAGACGCCCCANAGTGGTTTTGACGGGGTAACG
GGGGGATCGAGGGGTTCGATTCCGGGAGGAGGGGAGCCTGGAGGAACGGGCTACCACTTC
AAGGGAAGGCAGCAGGGCACGCAACTCGTCTGGAGCGGGGGCT
>HY4YN4W02DB4EX rank=0239747 x=1251.0 y=455.0 length=465
AAAACAAAGCCAGTAGTCATATGCTTGTCTCAAAGATTAAGCCATGCATGTCTAAGTACA
AGCCTCACTAAGGTGAAACCGCGAATGGCTCATTAAATCACACCTAATCTACTGGATAGT
AAAAAGTTACTTGGATAACTGCGGTAATTCTGGAGCTAATACATGCACAAAGCCGCGACT
CACGAAGCGGCGCTTTTATTAGATCAAAACCAACGGCTTCGGCTGTACTCATGGTGACTC
TGAATAACTTTGGGCTGATCGCATAGCCTTGAGCTGCGACATATCCTTCGAAGTGTGCCC
TATCAACTTTCGACTGTGGCATAGACGCCCACAGTGGGTTTTGGGACGGGGGGTAACGGG
GGAATCGAGGGGGTTCGATTCCGGGAGAGGGGGAGCCTTAAAAACGGGCTACCACATCTA
AGGGAAGGCAGCAGACACGCACTCGTCTGGAGCGGGGGCTGGG
>HY4YN4W02D7WNN rank=0121405 x=1613.0 y=641.5 length=465
AAAACAAAGCCAGTAGTCATATGCTTGTCTCAAAGATTAAGCCATGCATGTCTAAGTACA
AGCCTCACTAAGGTGAAACCGCGAATGGCTCATTAAATCACACCTAATCTACTGGATAGT
AAAAAGTTACTTGGATAACTGCGGTAATTCTGGAGCTAATACATGCACAAAGCCGCGACT
CACGAAGCGGCGCTTTTATTAGATCAAAACCAACGGCTTCGGCTGTACTCATGGTGACTC
TGAATAACTTTGGGCTGATCGCATAGCCTTGAGCTGCGACATATCCTTCGAAGTGTGCCC
TATCAACTTTCGACTGTGGCATAGACGCCCACAGTGGGTTTTGGACGGGGGTAACGGGGG
AATCAGGGGTTCGATTCCGGGAGAGGGGAGCCTTAAAAACGGGCTACCACATCTAAGGGA
AGGCAGCAGGGCACGGCACTCGTCTGAGCGGGGGCTGGGCAAA
>HY4YN4W02DC8GX rank=0077491 x=1263.0 y=3215.5 length=465
AAAACAAAGCCAGTAGTCATATGCTTGTCTCAAAGATTAAGCCATGCATGTCTAAGTACA
AGCCTCACTAAGGTGAAACCGCGAATGGCTCATTAAATCACACCTAATCTACTGGATAGT
AAAAAGTTACTTGGATAACTGCGGTAATTCTGGAGCTAATACATGCACAAAGCCGCGACT
CACGAAGCGGCGCTTTTATTAGATCAAAACCAACGGCTTCGGCTGTACTCATGGTGACTC
TGAATAACTTTGGGCTGATCGCATAGCCTTGAGCTGCGACATATCCTTCGAAGTGTGCCC
TATCAACTTTCGACTGTGGCATAGACGCCCACAGTGGGTTTTGGACGGGGTAACGGGGGA
ATCAGGGGTTCGATTCCGGGAGAGGGGAGGCCTTAAAAACGGGCTACCACATCTAAGGGA
AGGCAGCAGGGCACGGCACTCGTCTGAGCGGGGGCTGGGCAAA
>HY4YN4W02C1J9J rank=0201432 x=1130.0 y=3397.0 length=465
AAAACAAAGCCAGTAGTCATATGCTTGTCTCAAAGATTAAGCCATGCATGTCTAAGTACA
AGCCTCACTAAGGTGAAACCGCGAATGGCTCATTAAATCACACCTAATCTACTGGATAGT
AAAAAGTTACTTGGATAACTGCGGTAATTCTGGAGCTAATACATGCACAAAGCCGCGACT
CACGAAGCGGCGCTTTTATAGATCAAAACCAACGGCTTCGGCTGTACTCATGGTGACTCT
GAATAACTTTGGGCTGATCGCATAGCCTTGAGCTGCGACATATCCTTCGAAGTGTGCCCT
ATCAACTTTCGACTGTGGCATAGACGCCCACAGTGGGTTTTGGACGGGGGTAACGGGGGA
ATCAGGGGGTTCGATTCCGGGGAGAGGGGGAGCCGTTAAAAACGGGCTACCACATCTAAG
GGAAGGCAGCNGGGCACGCACTCGTCTGGAGCGGGGGCTGGGC
>HY4YN4W02C2FC4 rank=0065532 x=1140.0 y=2742.0 length=465
AAAACAAAGCCAGTAGTCATATGCTTGTCTCAAAGATTAAGCCATGCATGTCTAAGTACA
AGCCTCACTAAGGTGAAACCGCGAATGGCTCATTAAATCACACCTAATCTACTGGATAGT
AAAAAGTTACTTGGATAACTGCGGTAATTCTGGAGCTAATACATGCACAAAGCCGCAACT
CACGAAGCGGCGCTTTTATTAGATCAAAACCAACGGCTTCGGCTGTACTCATGGTGACTC
TGAATAACTTTGGGCTGATCGCATAGCCTTGAGCTGCGACATATCCTTCGAAGTGTGCCC
TATCAACTTTCGACTGTGGCATAGGACGCCCACAGTGGGTTTTGGACGGGGGTAACGGGG
GAATCAGGGGTTCGATTCCGGGGAGAGGGGAGGCCTTAAAAACGGGCTACCACATCTAAG
GGAAGGGCAGCAGGGCACGGCACTCGTCTGAGCGGGGGCTGGG
>HY4YN4W02EARI5 rank=0152844 x=1645.0 y=2895.0 length=465
AAAACAAAGCCAGTAGTCATATGCTTGTCTCAAAGATTAAGCCATGCATGTCTAAGTACA
AGCCTCACTAAGGTGAAACCGCGAATGGCTCATTAAATCACACCTAATCTACTGGATAGT
AAAAAGTTACTTGGATAACTGCGGTAATTCTGGAGCTAATACATGCACAAAGCCGCGACT
CACGAAGCGGCGCTTTTATTAGATCAAAACCAACGGCTTCGGCTGTACTCATGGTGACTC
TGAATAACTTTGGGCTGATCGCATAGCCTTGAGCTGCGACATATCCTTCGAAGTGTGCCC
TATCAACTTTCGACTGTGGCATAGACGCCCACAGTGGGTTTTGGACGGGGGTAACGGGGG
AATCAGGGGTTCGATTCCGGGAGAGGGGAGGCCTTAAAAACGGGCTACCGACATCTAAGG
GAAGGGCAGCAGGGCAACGCACTCGTCTGAGCGGGGGCTGGGC
>HY4YN4W02EQTW2 rank=0105697 x=1828.0 y=2916.0 length=465
AAAACAAAGCCAGTAGTCATATGCTTGTCTCAAAGATTAAGCCATGCATGTCTAAGTACA
AGCCTCACTAAGGTGAAACCGCGAATGGCTCATTAAATCACACCTAATCTACTGGATAGT
AAAAAGTTACTTGGATAACTGCGGTAATTCTGGAGCTAATACATGCACAAAGCCGCGACT
CACGAAGCGGCGCTTTTATTAGATCAAAACCAACGGCTTCGGCTGTACTCATGGTGACTC
TGAATAACTTTGGGCTGATCGCATAGCCTTGAGCTGCGACATATCCTTCGAAGTGTGCCC
TATCAACTTTCGACTGTGGCATAGACGCCCACAGTGGGTTTTGACGGGGGTAACGGGGGA
ATCAGGGGTTCGATTCCGGGAGAGGGGAGGCCTTAAAAACGGGCTACCACATCTAAGGGA
AGGGCAGCAGGGCACGCACTCGTCTGAGCGGGGGCTGGGCAAA
>HY4YN4W02ELQ2J rank=0188167 x=1770.5 y=3513.0 length=465
AAAACAAAGCCAGTAGTCATATGCTTGTCTCAAAGATTAAGCCATGCATGTCTAAGTACA
AGCCTCACTAAGGTGAAACCGCGAATGGCTCATTAAATCACACCTAATCTACTGGATAGT
AAAAAGTTACTTGGATAACTGCGGTAATTCTGGAGCTAATACATGCACAAAGCCGCGACT
CACGAAGCGGCGCTTTTATTAGATCAAAACCAACGGCTTCGGCTGTACTCATGGTGACTC
TGAATAACTTTGGGCTGATCGCATAGCCTTGAGCTGCGACATATCCTTCGAAGTGTGCCC
TATCAACTTTCGACTGTGGCATAGACGCCCACAGGTGGGTTTTGGACGGGGGTAACGGGG
GAATCGAGGGGTTCGATTCCGGGGAGGAGGGGGAGCCGTTAAAAACGGGCTACCACATCT
AAGGGAAGGGCAGCAGGGCACGGCACTCGTCTGGAGCGGGGCT
>HY4YN4W02C53Q0 rank=0058454 x=1182.0 y=2282.0 length=465
AAAACAAAGCCAGTAGTCATATGCTTGTCTCAAAGATTAAGCCATGCATGTCTAAGTACA
AGCCTCACTAAGGTGAAACCGCGAATGGCTCATTAAATCACACCTAATCTACTGGATAGT
AAAAAGTTACTTGGATAACTGCGGTAATTCTGGAGCTAATACATGCACAAAGCCGCGACT
CACGAAGCGGCGCTTTTATTAGATCAAAACCAACGGCTTCGGCTGTACTCATGGTGACTC
TGAATAACTTTGGGCTGATCGCATAGCCTTGAGCTGCGACATATCCTTCGAAGTGTGCCC
TATCAACTTTCGACTGTGGCATAGACGCCCACAGTGGGTTTTGGACGGGGGTAACGGGGG
AATCAGGGGTTCGATTCCGGGAGAGGGGAGCCTTAAAAACGGGCTACCACATCTAAGGGA
AGGCAGCAGGGCACGCACTCGTCTGGAGCGGGGGCTGGGCAAA
>HY4YN4W02D052V rank=0173352 x=1536.0 y=1653.0 length=465
AAAACAAAGCCAGTAGTCATATGCTTGTCTCAAAGATTAAGCCATGCATGTCTAAGTACA
AGCCTCACTAAGGTGAAACCGCGAATGGCTCATTAAATCACACCTAATCTACTGGATAGT
AAAAAGTTACTTGGATAACTGCGGTAATTCTGGAGCTAATACATGCACAAAGCCGCGACT
CACGAAGCGGCGCTTTTATAGATCAAAACCAACGGCTTCGGCTGTACTCATGGTGACTCT
GAATAACTTTGGGCTGATCGCATAGCCTTGAGCTGCGACATATCCTTCGAAGTGTGCCCT
ATCAACTTTCGACTGTGGCATAGACGCCCACAGGTGGGTTTTGGACGGGGGTAACGGGGG
AATCAGGGGGTTCGATTCCGGGAGAGGGGAGCCTTAAAAACGGGCTACCACATCTAAGGG
AAGGCAGCAGGGCACGCACTCGTCTGAGCGGGGCTGGCAAGGG
>HY4YN4W02D4D2U rank=0073476 x=1573.0 y=436.0 length=465
AAAACAAAGCCAGTAGTCATATGCTTGTCTCAAAGATTAAGCCATGCATGTCTAAGTACA
AGCCTCACTAAGGTGAAACCGCGAATGGCTCATTAAATCACACCTAATCTACTGGATAGT
AAAAAGTTACTTGGATAACTGCGGTAATTCTGGAGCTAATACATGCACAAAGCCGCGACT
CACGAAGCGGCGCTTTTATTAGATCAAAACCAAACGGCTTCGGCTGTACTCATGGTGACT
CTGAATAACTTTGGGCTGATCGCATAGCCTTGAGCTGCGACATATCCTTCGAAGTGTGCC
CTATCAACTTTCGACTGTGGCATAGACGCCCACNGTGGGTTTTGGACGGGGGTAACGGGG
GAATCAGGGGTTCGATTCCGGGAGAGGGGAGGCCTTAAAAACGGGCTACCACATCTAAGG
GAAGGGCAGCAGGGCAACGGCACTCGTCTGAGCGGGGGCTGGG
>HY4YN4W02DTDEE rank=0040106 x=1447.5 y=2436.0 length=465
AAAACAAAGCCAGTAGTCATATGCTTGTCTCAAAGATTAAGCCATGCATGTCTAAGTACA
AGCCTCACTAAGGTGAAACCGCGAATGGCTCATTAAATCACACCTAATCTACTGGATAGT
AAAAAGTTACTTGGATAACTGCGGTAATTCTGGAGCTAATACATGCACAAAGCCGCGACT
CACGAAGCGGCGCTTTTATAGATCAAAACCAACGGCTTCGGCTGTACTCATGGTGACTCT
GAATAACTTTGGGCTGATCGCATAGCCTTGAGCTGCGACATATCCTTCGAAGTGTGCCCT
ATCAACTTTCGACTGTGGCATAGACGCCCACAGTGGGTTTTGGACGGGGGTAACGGGGGA
ATCAGGGGTTCGATTCCGGGAGAGGGGAGGCCTTAAAAACGGGCTACCACATCTAAGGGA
AGGGCAAGCAGGGCACGGCACTCGTCTGGAAGCGGGGGCTGGG
>HY4YN4W02DC454 rank=0048059 x=1262.0 y=3034.5 length=465
AAAACAAAGCCAGTAGTCATATGCTTGTCTCAAAGATTAAGCCATGCATGTCTCAGTGTA
AGCTTCAACATGGCAAGACTGTGAATGGCTCATTAAAACAGTTGTAGCTTATTTGGCTGT
CTTTTACATGGATAACCGTGGTAATTCTAGAAGTAATACATGTGCAACTACCCAACTTTT
CGGACGGGTTGTGTTTATTTGTAACAGAACCAATCCAGGTCAACCTGGTTTAGTGATGAT
TCACAATAACTGGATGAATTGCGTGGCACCAGCTGGTGATGAATCATTCAAGCTTCTGAC
CTATCAGCTTCCGACGGTAGGGGTATTGGGCCTACCCTGGGCAATGACGGGGTAACGGGA
GAATTAGGGGTTTGATACCGGGGAGAGGGGAGCCTGGAGAAACGGGCTACCACATCTAAG
GGAAAGGGCAAGCAGGGCACGCATCGTCTGAGCGGGGCTGGGG
>HY4YN4W02DZ7QY rank=0096299 x=1525.0 y=2216.5 length=465
AAAACAAAGCCAGTAGTCATATGCTTGTCTCAAAGATTAAGCCATGCATGTCTCAGTGTA
AGCTTCAACATGGCAAGACTGTGAATGGCTCATTAAAACAGTTGTAGCTTATTTGGCTGT
CTTTTACATGGATAACCGTGGTAATTCTAGAACTAATACATGTGCAACTACCCAACTTTT
CGGACGGGTTGTGTTTATTTGTAACAGAACCAATCCAGGTCAACCTGGTTTAGTGATGAT
TCACAATAACTGGATGAATTGCGTGGCACCAGCTGGTGGTNAATCATTCAAGCTTCTGAC
CTATCAGCTTCCGACGGTAGGGTNTTGGCCTACCCTGGGGCAATGGACGGGGTAACGGGN
GAATTAGGGGTTTGATACCGGGAGAGGGGGAGCCTGGAGAAACGGGCTACCACATCTAAG
GGAGGCAAGCAGGGCACGGCACTCGTCTGGAGCGGGGGCTGGG
>HY4YN4W02D4DYF rank=0110907 x=1573.5 y=277.0 length=465
AAAACAAAGCCAGTAGTCATATGCTTGTCTCAAAGATTAAGCCATGCATGTCTCAGTGTA
AGCTTCAATATGGCAAGACTGTGAATGGCTCATTAAAACAGTTGTAGCTTATTTGGCTGT
CTTTTACATGGATAACCGTGGTAATTCTAGAACTAATACATGTGCAACTACCCAACTTTT
CGGACGGGTTGTGTTTATTTGTAACAGAACCAATCCAGGTCAACCTGGTTTAGTGATGAT
TCACAATAACTGGATGAATTGCGTGGCACCAGCTGGTGATGAATCATTCAAGCTTCTGAC
CTATCAGCTTCCGACGGTAGGGTTTGGCCTACCCTGGGGCAATGGACGGGGTAACGGGAG
AATTAGGGGTTTGATACCGGGAGAGGGGAGCCTGGGAGAAACGGGCTACCACATCTAAGG
GAAGGCAGCAGGGCACGGCACTCGTCTGGAGCGGGGGCTGGGC
>HY4YN4W02C4UET rank=0108066 x=1168.0 y=867.0 length=465
AAAACAAAGCCAGTAGTCATATGCTTGTCTCAAAGATTAAGCCATGCATGTCTAAGTACA
AGCCTCACTAAGGTGAAACCGCGAATGGCTCATTAAATCACACCTAATCTACTGGATAGT
AAAAAGTTACTTGGATAACTGCGGTAATTCTGGAGCTAATACATGCACAAAGCCGCGACT
CACGAAGCGGCGCTTTTATTAGATCAAAACCAACGGCTTCGGCTGTACTCATGGTGACTC
TGAATAACTTTGGGCTGATCGCATAGCCTTGAGCTGCGACATATCCTTCGAAGTGTGCCC
TATCAACTTTCGACTGTGGCATAGACGCCCACAGTGGGTTTTGACGGGGGTAACGGGGGA
ATCAGGGGTTCGGATTCCGGGAGAGGGGAGCCTTAAAAACGGGCTACCACATCTAAGGGA
AGGCAGCAGGGCAACGCACTCGTCTGAGCGGGGGCTGGGCAAA
>HY4YN4W02D1972 rank=0153370 x=1549.5 y=432.5 length=465
AAAACAAAGCCAGTAGTCATATGCTTGTCTCAAAGATTAAGCCATGCATGTCTAAGTACA
AGCCTCACTAAGGTGAAACCGCGAATGGCTCATTAAATCACACCTAATCTACTGGATAGT
AAAAAGTTACTTGGATAACTGCGGTAATTCTGGAGCTAATACATGCACAAAGCCGCGACT
CACGAAGCGGCGCTTTTATTAGATCAAAACCAACGGCTTCGGCTGTACTCATGGTGACTC
TGAATAACTTTGGGCTGATTGCATAGCCTTGAGCTGCGACATATCCTTCGAAGTGTGCCC
TATCAACTTTCGACTGTGGCATAGACGCCCACAGGTGGGTTTTGGGACGGGGGTAACGGG
GGAATCGAGGGGTTCGGATTCCGGGAGAGGGGAGCCTTAAAAACGGGCTACCACATCTAA
GGGAAGGCAGCAGGGCACGGCACTCGTCTGGAGCGGGGCTGGG
>HY4YN4W02DEHY5 rank=0070284 x=1278.0 y=751.0 length=465
AAAACAAAGCCAGTAGTCATATGCTTGTCTCAAAGATTAAGCCATGCATGTCTAAGTACA
AGCCTCACTAAGGTGAAACCGCGAATGGCTCATTAAATCACACCTAATCTACTGGATAGT
AAAAAGTTACTTGGATAACTGCGGTAATTCTGGAGCTAATACATGCACAAAGCCGCGACT
CACGAAGCGGCGCTTTTATTAGATCAAAACCAACGGCTTCGGCTGTACTCATGGTGACTC
TGAATAACTTTGGGCTGATCGCATAGCCTTGAGCTGCGACATATCCTTCGAAGTGTGCCC
TATCAACTTTCGACTGTGGCATAGACGCCCACAGNGGGTTTTTGACGGGGGTAACGGGGG
AATCAGGGGTTCGGATTCCGGGAGAGGGGAGCCTTAAAAACGGGCTACCACATCTAAGGG
AAGGCAGCAGGGCACGGCACTCGTCTGAGCGGGGCTGGGCAAA
>HY4YN4W02D34WE rank=0137989 x=1570.0 y=828.0 length=465
AAAACAAAGCCAGTAGTCATATGCTTGTCTCAAAGATTAAGCCATGCATGTCTAAGTACA
AGCCTCACTAAGGTGAAACCGCGAATGGCTCATTAAATCACACCTAATCTACTGGATAGT
AAAAAGTTACTTGGATAACTGCGGTAATTCTGGAGCTAATACATGCACAAAGCCGCGACT
CACGAAGCGGCGCTTTTATTAGATCAAAACCAACGGCTTCGGCTGTACTCATGGTGACTC
TGAATAACTTTGGGCTGATCGCATAGCCTTGAGCTGCGACATATCCTTCGAAGTGTGCCC
TATCAACTTTCGACTGTGGCATAGACGCCCACAGTGGGTTTTGGACGGGGGTAACGGGGG
AATCAGGGGTTCGGATTCCGGGGAGAGGGGGAGCCTTAAAAACGGGCTACCACATCTAAG
GGAAGGCAAGCAGGGCACGGCACTCGTCTGAGCGGGGGCTGGG
>HY4YN4W02EL7U4 rank=0086237 x=1776.5 y=702.0 length=465
AAAACAAAGCCAGTAGTCATATGCTTGTCTCAAAGATTAAGCCATGCATGTCTAAGTACG
AGCCGCTAGTCGGCGAAACCGCGAATGGCTCAATAAATCAGTTATGGTTCCTTAGATCGT
ACCATCCTACTTGGATAACTGTGGTAATTCTAGAGCTAATACATGCACTCAAGCCCCGAC
TCTCGGTTTCGGCCGGGCAGGAGGGGTGCTTTTATTAGATCAAAACCAATCGGGGGGCTC
GCTCCCCGTCCTTTTTGGTGACTCTGAATAACTTTTCGCCGATCGCACGGCCTCGAGCCG
CGACGCATCTTTCAAATGTCTGCCTTATCAACTTTCGATGGTAGGTTATGCGCCTACCAT
GGGTTGCAACGGGGGTAACGGGGGAATCGGGGGGTTCGATTCCGGGAGAGGGGAGCCTGA
GAAACGGGCTACCACATCCAAAGGGAAAGGCAGCAGGGCACGC
>HXZRAMG01BPON2 rank=0290123 x=585.5 y=1936.0 length=465
AAAACAAAGCCAGTAGTCATATGCTTGTCTCAAAAGATTAAGCCATGCATGTCTAAGTAC
AAGCCTCACTAAGGTGAAACCGCGAATGGCTCATTAAATCACACCTAATCTACTGGATAG
TAAAAAGTTACTTGGATAACTGCGGTAATTTCTGGAGCTAAATACATGCACAAAGCCGCG
ACTCACGAGGCGGCGCTTTTATTAGATCAAAACCAAACGGCTTCGGCTGTACTCATGGTG
ACTCTGAATAACTTTGGGCTGATCGCATAGCCTTGAGCTGGCGACATATCCTTCGAAGGT
GTGCCCTATCAAACTTTTCGACTGTGGCATAGACGCCCACAGTGGTTTTGACGGGTAACG
GGGAATCAGGGTTCGATTCCGGAGAGGGAGCCTTAAAAACGGCTACCACATCTAAGGAAG
GCAGCAGGCACGCACTCGTCTGAGCGGGCTGGCAAGGCGCATA
>HXZRAMG01B3XI6 rank=0116935 x=747.0 y=3056.0 length=465
AAAACAAAGCCAGTAGTCATATGCTTGTCTCAAAGATTAAGCCATGCATGTCTAAGTACG
AGCCGCTAGTCGGCGAAACCGCGAATGGCTCAATAAATCAGTTATGGTTCCTTAGATCGT
[truncated: 4,384,323 more chars]
