# Supplementary material for: Evaluating Detection Limits of Next-Generation Sequencing for the Surveillance and Monitoring of International Marine Pests
Source: PLoS One. 2013 Sep 4;8(9):e73935. doi: 10.1371/journal.pone.0073935 (PMC3762713; doi:10.1371/journal.pone.0073935)
Supplement: DNA S4 — Pyrosequencing reads for treatments 7–12 (fasta format). (ZIP) [file pone.0073935.s008.zip › Treatment_T7.fasta]

>HOIR5KG01AQNOO__(reversed) rank=0000030 x=186.5 y=2006.0 length=436
CATGCATGTCTAAGTACAAGCCTAACTAAGGTGAAACCGCGAATGGCTCATTAAATCACA
CCTAATCTACTGGAATGTTAGCAGTTACTTGGATAACTGAGGTAATTCTTGAGCTAATAC
ATGCGAAAAATCTCGACTCACGGAGAGATGCTTTTATTAGATCAAAACCAAACAGACTCG
TCTGTATATTTGGTGACTCGGAATAACTTTGGGCTGATCGCATTGCCTTGTGCAGGCGAC
ATTTCCTTCGAAGGTGTGCCCTATCAACTGTCGACTGTGGTATAGACGACCACAGTGGTT
TTGACGGGTAACGGGGAATCAGGGTTCGATTCCGGAGAGGGAGCCTTAAAAACGGCTACC
ACATCC
>HOIR5KG01A328M__(reversed) rank=0000053 x=339.0 y=2004.5 length=436
CATGCATGTCTAAGTACAAGCCTAACTAAGGTGAAACCGCGAATGGCTCATTAAATCACA
CCTAATCTACTGGAATGTTAGCAGTTACTTGGATAACTGAGGTAATTCTTGAGCTAATAC
ATGCGAAAAATCTCGACTCACGGAGAGATGCTTTTATTAGATCAAAACCAAACAGACTCG
TCTGTATATTTGGTGACTCGGAATAACTTTGGGCTGATCGCATTGCCTTGTGCAGGCGAC
ATTTCCTTCGAAGGTGTGCCCTATCAACTGTCGACTGTGGTATAGACGACCACAGTGGTT
TTGACGGGTAACGGGGAATCAGGGTTCGATTCCGGAGAGGGAGCCTTAAAAACGGCTACC
ACATCC
>HOIR5KG01ANXNZ__(reversed) rank=0000078 x=155.5 y=1949.0 length=436
CATGCATGTCTAAGTACAAGCCTAACTAAGGTGAAACCGCGAATGGCTCATTAAATCACA
CCTAATCTACTGGAATGTTAGCAGTTACTTGGATAACTGAGGTAATTCTTGAGCTAATAC
ATGCGAAAAATCTCGACTCACGGAGAGATGCTTTTATTAGATCAAAACCAAACAGACTCG
TCTGTATATTTGGTGACTCGGAATAACTTTGGGCTGATCGCATTGCCTTGTGCAGGCGAC
ATTTCCTTCGAAGGTGTGCCCTATCAACTGTCGACTGTGGTATAGACGACCACAGTGGTT
TTGACGGGTAACGGGGAATCAGGGTTCGATTCCGGAGAGGGAGCCTTAAAAACGGCTACC
ACATCC
>HOIR5KG01AOZCW__(reversed) rank=0000126 x=167.5 y=1646.0 length=439
CATGCACGTCTAAGTACAAGCCTCATTAAGGTGAAACCGCGAATGGCTCATTAAATCACA
CCTAATATACTGGATAGTGTCAGTTACTTGGATAACTGCGGTAATTCTGGAGCTAATACA
TGCGTCAAAGCCCCGAACTTTTTGTGAGGGGCGCTTTTATTAGATGAAAACCAAACGACT
TCGGTCGTCCCTTTGGTGATTCTGAATAACTTTCGGCTGATCGTACGGCCAAGCGCCGAC
GACGTATCTTTCTAAGGTGTGCCCTATCAACTTTCGACTGTGGCATAGACGCCCACAGTG
GTTTTGACGGGTAACGGGGAATCAGGGTTCGATTCCGGAGAGGGAGCCTGAGAAACGGCT
ACCACTTCT
>HOIR5KG01A7LOS__(reversed) rank=0000138 x=379.0 y=2042.0 length=434
CATGCATGTCTAAGTACAAGCCTGAATAAGGTGAAACCGCGAATGGCTCATTAAATCACA
CCTAATGTACCGGATAGTTCCAATTACTTGGATAACTGCGGTAATTCTGGAGCTAATACA
TGCTTAAAGGCCTCGACTCAAGGAGGGGCGCATTTATTAGATCAAAACCAAACCGCTTGC
GGTTTTATTGGTGAATCTGAATAACTCTATGCTGATCGTATGGCTCAACGCCGACGACGT
ATCCGTCCAAGGTGTGCCCTATCAACTGTAGACTGTGGCATAGACGCCCACAGTGGTTTT
GACGGGTAACGGGGAATTAGGGTTCGATTCCGGAGAGGGAGCCTGAGAAACGGCTACCAC
TTCT
>HOIR5KG01BAN52__(reversed) rank=0000142 x=414.0 y=1864.0 length=434
CATGCATGTCTAAGTACAAGCCTGAATAAGGTGAAACCGCGAATGGCTCATTAAATCACA
CCTAATGTACCGGATAGTTCCAATTACTTGGATAACTGCGGTAATTCTGGAGCTAATACA
TGCTTAAAGGCCTCGACTCAAGGAGGGGCGCATTTATTAGATCAAAACCAAACCGCTTGC
GGTTTTATTGGTGAATCTGAATAACTCTATGCTGATCGTATGGCTCAACGCCGACGACGT
ATCCGTCCAAGGTGTGCCCTATCAACTGTCGACTGTGGCATAGACGCCCACAGTGGTTTT
GACGGGTAACGGGGAATTAGGGTTCGATTCCGGAGAGGGAGCCTGAGAAACGGCTACCAC
TTCT
>HOIR5KG01APKB2__(reversed) rank=0000179 x=174.0 y=160.0 length=434
CATGCATGTCTAAGTACAAGCCTGAATAAGGTGAAACCGCGAATGGCTCATTAAATCACA
CCTAATGTACCGGATAGTTCCAATTACTTGGATAACTGCGGTAATTCTGGAGCTAATACA
TGCTTAAAGGCCTCGACTCAAGGAGGGGCGCATTTATTAGATCAAAACCAAACCGCTTGC
GGTTTTATTGGTGAATCTGAATAACTCTATGCTGATCGTATGGCTCAACGCCGACGACGT
ATCCGTCCAAGGTGTGCCCTATCAACTGTCGACTGTGGCATAGACGCCCACAGTGGTTTT
GACGGGTAACGGGGAATTAGGGTTCGATTCCGGAGAGGGAGCCTGAGAAACGGCTACCAC
TTCT
>HOIR5KG01A4UHF__(reversed) rank=0000202 x=348.0 y=449.5 length=436
CATGCATGTCTAAGTACAAGCCTCACTAAGGTGAAACCGCGAATGGCTCATTAAATCACA
CCTAATCTACTGGATAGTAAAAAGTTACTTGGATAACTGCGGTAATTCTGGAGCTAATAC
ATGCACAAAGCCGCGACTCACGAAGCGGCGTCTTTATTAGATCAAAACCAAACGGCTTCG
GCTGTACTCACGGTGACTCTGAATAACTTTGGGCTGATCGCATAGCCTTGAGCTGGCGAC
ATATCCTTCGAAGGTGTGCCCTATCAACTTTCGACTGTGGCATAGACGCCCACAGTGGTT
TTGACGGGTAACGGGGAATCAGGGTTCGATTCCGGAGAGGGAGCCTTAAAACGGCTACCA
CATCT
>HOIR5KG01ARF4I__(reversed) rank=0000222 x=195.0 y=2000.0 length=436
CATGCATGTCTAAGTACAAGCCTAACTAAGGTGAAACCGCGAATGGCTCATTAAATCACA
CCTAATCTACTGGAATGTTAGCAGTTACTTGGATAACTGAGGTAATTCTTGAGCTAATAC
ATGCGAAAAATCTCGACTCACGGAGAGATGCTTTTATTAGATCAAAACCAAACAGACTCG
TCTGTATATTTGGTGACTCGGAATAACTTTGGGCTGATCGCATTGCCTTGTGCAGGCGAC
ATTTCCTTCGAAGGTGTGCCCTATCAACTGTCGACTGTGGTATAGACGACCACAGTGGTT
TTGACGGGTAACGGGGAATCAGGGTTCGATTCCGGAGAGGGAGCCTTAAAAACGGCTACC
ACATCC
>HOIR5KG01AA91T__(reversed) rank=0000229 x=11.0 y=1295.0 length=436
CATGCATGTCTAAGTACAAGCCTAACTAAGGTGAAACCGCGAATGGCTCATTAAATCACA
CCTAATCTACTGGAATGTTAGCAGTTACTTGGATAACTGAGGTAATTCTTGAGCTAATAC
ATGCGAAAAATCTCGACTCACGGAGAGATGCTTTTATTAGATCAAAACCAAACAGACTCG
TCTGTATATTTGGTGACTCGGAATAACTTTGGGCTGATCGCATTGCCTTGTGCAGGCGAC
ATTTCCTTCGAAGGTGTGCCCTATCAACTGTCGACTGTGGTATAGACGACCACAGTGGTT
TTGACGGGTAACGGGGAATCAGGGTTCGATTCCGGAGAGGGAGCCTTAAAAACGGCTACC
ACATCC
>HOIR5KG01AYP4T__(reversed) rank=0000234 x=278.0 y=1595.0 length=436
CATGCATGTCTAAGTACAAGCCTCACTAAGGTGAAACCGCGAATGGCTCATTAAATCACA
CCTAATCTACTGGATAGTAAAAAGTTACTTGGATAACTGCGGTAATTCTGGAGCTAATAC
ATGCACAAAGCCGCGACTCACGAAGCGGCGCTTTTATTAGATCAAAACCAAACGGCTTCG
GCTGTACTCATGGTGACTCTGAATAACTTTGGGCTGATCGCATAGCCTTGAGCTGGCGAC
ATATCCTTCGAAGGTGTGCCCTATCAACTTTCGACTGTGGCATAGACGCCCACAGTGGTT
TTGACGGGTAACGGGGAATCAGGGTTCGATTCCGGAGAGGGAGCCTTAAAAACGGCTACC
ACATCT
>HOIR5KG01AJMAM__(reversed) rank=0000246 x=106.0 y=1292.0 length=436
CATGCATGTCTAAGTACAAGCCTAACTAAGGTGAAACCGCGAATGGCTCATTAAATCACA
CCTAATCTACTGGAATGTTAGCAGTTACTTGGATAACTGAGGTAATTCTTGAGCTAATAC
ATGCGAAAAATCTCGACTCACGGAGAGATGCTTTTATTAGATCAAAACCAAACAGACTCG
TCTGTATATTTGGTGACTCGGAATAACTTTGGGCTGATCGCATTGCCTTGTGCAGGCGAC
ATTTCCTTCGAAGGTGTGCCCTATCAACTGTCGACTGTGGTATAGACGACCACAGTGGTT
TTGACGGGTAACGGGGAATCAGGGTTCGATTCCGGAGAGGGAGCCTTAAAAACGGCTACC
ACATCC
>HOIR5KG01AEOQ1__(reversed) rank=0000247 x=50.0 y=571.5 length=435
CATGCATGTCTAAGTACAAGCCTCACTAAGGTGAAACCGCGAATGGCTCATTAAATCACA
CCTAATCTACTGGATAGTAAAAAGTTACTTGGATAACTGCGGTAATTCTGGAGCTAATAC
ATGCACAAAGCCGCGACTCACGAAGCGGCGCTTCTATTAGATCAAAACCAAACGGCTTCG
GCTGTACTCATGGTGACTCTGAATAACTTTGGGCTGATCGCATAGCCTTGAGCTGGCGAC
ATATCCTTCGAAGGTGTGCCCTATCAACTTTCGACTGTGGCATAGACGCCCACAGTGGTT
TTGACGGGTAACGGGGAATCAGGGTTCGATTCCGGAGAGGGAGCCTTAAAACGGCTACCA
CATCT
>HOIR5KG01BHOYG__(reversed) rank=0000248 x=494.0 y=1798.0 length=436
CATGCATGTCTAAGTACAAGCCTCACTAAGGTGAAACCGCGAATGGCTCATTAAATCACA
CCTAATCTACTGGATAGTAAAAAGTTACTTGGATAACTGCGGTAATTCTGGAGCTAATAC
ATGCACAAAGCCGCGACTCACGAAGCGGCGCTTTTATTAGATCAAAACCAAACGGCTTCG
GCTGTACTCATGGTGACTCTGAATAACTTTGGGCTGATCGCATAGCCTTGAGCTGGCGAC
ATATCCTTCGAAGGTGTGCCCTATCAACTTTCGACTGTGGCATAGACGCCCACAGTGGTT
TTGACGGGTAACGGGGAATCAGGGTTCGATTCCGGAGAGGGAGCCTTAAAAACGGCTACC
ACATCT
>HOIR5KG01APB76__(reversed) rank=0000267 x=171.5 y=1940.0 length=434
CATGCATGTCTAAGTACAAGCCTGAATAAGGTGAAACCGCGAATGGCTCATTAAATCACA
CCTAATGTACCGGATAGTTCCAATTACTTGGATAACTGCGGTAATTCTGGAGCTAATACA
TGCTTAAAGGCCTCGACTCAAGGAGGGGCGCATTTATTAGATCAAAACCAAACCGCTTGC
GGTTTTATTGGTGAATCTGAATAACTCTATGCTGATCGTATGGCTCAACGCCGACGACGT
ATCCGTCCAAGGTGTGCCCTATCAACTGTCGACTGTGGCATAGACGCCCACAGTGGTTTT
GACGGGTAACGGGGAATTAGGGTTCGATTCCGGAGAGGGAGCCTGAGAAACGGCTACCAC
TTCT
>HOIR5KG01AR8IR__(reversed) rank=0000278 x=204.0 y=1937.5 length=436
CATGCATGTCTAAGTACGGCTCTAGTACGGTGAAACTGCGAATGGCTCATTAAATCTAGT
TTTGGTTCATTTGATCGTGAAAGTTACATGGATAACTGTTGTAATTCAAGAGCTAATACA
CGCTAAGAGTGTCGCTCTCTGGGCGGCGCGCTTTTATCAGACCAAAACCAATCACCTTCG
GGTGTTCATTGTGGTGAGTCTGGATAAACTAGCTGATCGCATGGTCTCGAACCGGCGATG
GATCATTCAAGTGTCTGACCTATCAACTGTCGATGGTAGCGTATTGGGCTACCATGGTTG
TAACGGGTAACGGAGAATTAGGGTTTGGTTCCGGAGAGGGAGTCTGAGAAACGGCTACCA
CATCT
>HOIR5KG01AQKJU__(reversed) rank=0000281 x=185.0 y=2040.0 length=434
CATGCATGTCTAAGTACGGCTCTAGTACGGTGAAACTGCGAATGGCTCATTAAATCAGTT
TTGGTTCATTTGATCGTGAAAGTTACATGGATAACTGTTGTAATTCAAGAGCTAATACAC
GCTAAGAGTGTCGCTCTCTGGGCGGCGCGCTTTTATCAGACCAAAACCAATCACCTTCGG
GTGTTCATTGTGGTGAGTCTGGATAAACTAGCTGATCGCATGGTCTCGAACCGGCGATGG
ATCATTCAAGTGTCTGACCTATCAACTGTCGATGGTAGCGTATTGGGCTACCATGGTTGT
AACGGGTAACGGAGAATTAGGGTTTGGTTCCGGAGAGGGAGTCTGAGAAACGGCTACCAC
ATCT
>HOIR5KG01BGGTZ__(reversed) rank=0000307 x=480.0 y=1957.0 length=441
CATGCATGTCCAAGTACAAGCTTTCAAAAGCGAAACTGCGGATGGCTCATTAAATCAGTT
ATGGTTCCTTGGAGCGCATCCCCTTACATGGATAACTGTGGTAATTCTAGAGCTAATACA
TGCAATCAAGCGCCGACCTTACGGGAGGCGTGCTCTTATTAGGAACAAGACCAACCCGGG
TCCGCCCGGCTCCGTTGGTGAACTCTGGATAACCTGGCCGATCGCACGGTCTCTGCACCG
GCGACGGATCCTTCGAATGTCTGCCCTATCAACTTTCGATGGTACGTTATGCGCCTACCA
TGGTCGTAACGGGTAACGGAGAATCAGGGTTCGATTCCGGAGAGGGAGCTTGAGAAACGG
CTACCACATCC
>HOIR5KG01BZ6K8__(reversed) rank=0000311 x=705.0 y=202.0 length=433
CATGCATGTCTCAGTGTAAGCTTCAACATGGCAAGACTGTGAATGGCTCATTAAAACAGT
TGTAGCTTATTTGGCTGTCTTTTACATGGATAACCGTGGTAATTCTAGAACTAATACATG
TGCAACTACCCAACTTTCGGACGGGTTGTGTTTATTTGTAACAGAACCAATCCAGGTCAA
CCTGGTTTAGTGATGATTCACAATAACTGGATGAATTGCGTGGCACCAGCTGGTGATGAA
TCATTCAAGCTTCTGACCTATCAGCTTCCGACGGTAGGGTATTGGCCTACCCTGGCAATG
ACGGGTAACGGAGAATTAGGGTTTGATACCGGAGAGGGAGCCTGAGAAACGGCTACCACA
TCT
>HOIR5KG01A3AR2__(reversed) rank=0000324 x=330.0 y=1984.0 length=434
CATGCATGTCTAAGTACACGCCTGAATAAGGTGAAACCGCGAATGGCTCATTAAATCACA
CCTAATGTACCGGATAGTTCCAATTACTTGGATAACTGCGGTAATTCTGGAGCTAATACA
TGCTTAAAGGCCTCGACTCAAGGAGGGGCGCATTTATTAGATCAAAACCAAACCGCTTGC
GGTTTTATTGGTGAATCTGAATAACTCTATGCTGATCGTATGGCTCAACGCCGACGACGT
ATCCGTCCAAGGTGTGCCCTATCAACTGTCGACTGTGGCATAGACGCCCACAGTGGTTTT
GACGGGTAACGGGGAATTAGGGTTCGATTCCGGAGAGGGAGCCTGAGAAACGGCTACCAC
TTCT
>HOIR5KG01AFQ0P__(reversed) rank=0000353 x=62.0 y=1015.0 length=434
CATACATGTCTCAGTGTAAGCTTCAACATGGCAAGACTGTGAATGGCTCATTAAAACAGT
TGTAGCTTATTTGGCTGTCTTTTACATGGATAACCGTGGTAATTCTAGAACTAATACATG
TGCAACTACCCAACTTTTCGGACGGGTTGTGTTTATTTGTAACAGAACCAATCCAGGTCA
ACCTGGTTTAGTGATGATTCACAATAACTGGATGAATTGCGTGGCACCAGCTGGTGATGA
ATCATTCAAGCTTCTGACCTATCAGCTTCCGACGGTAGGGTATTGGCCTACCCTGGCAAT
GACGGGTAACGGAGAATTAGGGTTTGATACCGGAGAGGGAGCCTGAGAAACGGCTACCAC
ATCT
>HOIR5KG01AA7BT__(reversed) rank=0000371 x=10.0 y=1863.0 length=446
CATGCATGTCTAAGTACACGCCTTTACACGGCAAAACTGCGAATGGCTCATTAAATCAGT
TATGGTTCCTTAGATCGTACAATCCTACTTGGATAACTGTGGCAATTCTAGAGCTAATAC
ATGCAACACAGCTCCGACCTTACGGGAAGAGCGCTTTTGTTAGCCCAAAACCAATCCGGT
CCTCGTGGCCGGTCATTGAATGGTGACTCTGAACAACTTTGTGCCGATCGTATGCCCTAG
CGGCGACGACGTATCTTTCAAATGTCTGCCCTATCAACTGTCGATGGTACGTGCTATGCC
TACCATGGTGATAACGGGTAACGGGGAATCAGGGTTCGATTCCGGAGAGGGAGCATGAGA
TACGGCTACCACATCC
>HOIR5KG01AQQLO__(reversed) rank=0000386 x=187.0 y=1690.5 length=436
CATGCATGTCTAAGTACAAGCCTAACTAAGGTGAAACCGCGAATGGCTCATTAAATCACA
CCTAATCTACTGGAATGTTAGCAGTTACTTGGATAACTGAGGTAATTCTTGAGCTAATAC
ATGCGAAAAATCTCGACTCACGGAGAGATGCTTTTATTAGATCAAAACCAAACAGACTCG
TCTGTATATTTGGTGACTCGGAATAACTTTGGGCTGATCGCATTGCCTTGTGCAGGCGAC
ATTTCCTTCGAAGGTGTGCCCTATCAACTGTCGACTGTGGTATAGACGACCACAGTGGTT
TTGACGGGTAACGGGGAATCAGGGTTCGATTCCGGAGAGGGAGCCTTAAAAACGGCTACC
ACATCC
>HOIR5KG01BAXFU__(reversed) rank=0000389 x=417.0 y=1592.0 length=426
CATGCATGTCTAAGTATAAACAATCTATACAGTGAAACTGCGAATGGCTCATTAAATCAG
TTATCGTTTATTTGATAGTACCTTGCTAATTGGCATACGCCTGGCAATTCTAGAGCTAAT
ACATGCATTCAAGCCCAACCTCTGGAAGGGCTGTATTTATTAGATAAAAAATCAACAACC
TTAGATGATTCATAATAACTTGTCGAATCGCATGGCCTCGGGCCGGCGATGGTTCATTCA
AATTTCTGCCCTATCAACTTTCGATGGTAGGATAGAGGCCTACCATGGTTTCAACGGGTA
ACGGGGAATAAGGGTTCGGTTCCGGAGAGGGAGCCTGAGAAACGGCTACCACATCC
>HOIR5KG01BZ7QW__(reversed) rank=0000390 x=705.0 y=1702.0 length=436
CATGCATGTCTAAGTACAAGCCTCACTAAGGTGAAACCGCGAATGGCTCATTAAATCACA
CCTAATCTACTGGATAGTAAAAAGTTACTTGGATAACTGCGGTAATTCTGGAGCTAATAC
ATGCACAAAGCCGCGACTCACGAAGCGGCGCTTTTATTAGATCAAAACCAAACGGCTTCG
GCTGTACTCATGGTGACTCTGAATAACTTTGGGCTGATCGCATAGCCTTGAGCTGGCGAC
ATATCCTTCGAAGGTGTGCCCTATCAACTTTCGACTGTGGCATAGACGCCCACAGTGGTT
TTGACGGGTAACGGGGAATCAGGGTTCGATTCCGGAGAGGGAGCCTTAAAAACGGCTACC
ACATCT
>HOIR5KG01AFXYA__(reversed) rank=0000419 x=64.5 y=1808.0 length=436
CATGCATGTCTAAGTACAAGCCTAACTAAGGTGAAACCGCGAATGGCTCATTAAATCACA
CCTAATCTACTGGAATGTTAGCAGTTACTTGGATAACTGAGGTAATTCTTGAGCTAATAC
ATGCGAAAAATCTCGACTCACGGAGAGATGCTTTTATTAGATCAAAACCAAACAGACTCG
TCTGTATATTTGGTGACTCGGAATAACTTTGGGCTGATCGCATTGCCTTGTGCAGGCGAC
ATTTCCTTCGAAGGTGTGCCCTATCAACTGTCGACTGTGGTATAGACGACCACAGTGGTT
TTGACGGGTAACGGGGAATCAGGGTTCGATTCCGGAGAGGGAGCCTTAAAAACGGCTACC
ACATCC
>HOIR5KG01APOVJ__(reversed) rank=0000431 x=175.0 y=1949.5 length=436
CATGCATGTCTAAGTACAAGCCTCACTAAGGTGAAACCGCGAATGGCTCATTAAATCACA
CCTAATCTACTGGATAGTAAAAAGTTACTTGGATAACTGCGGTAATTCTGGAGCTAATAC
ATGCACAAAGCCGCGACTCACGAAGCGGCGCTTTTATTAGATCAAAACCAAACGGCTTCG
GCTGTACTCATGGTGACTCTGAATAACTTTGGGCTGATCGCATAGCCTTGAGCTGGCGAC
ATATCCTTCGAAGGTGTGCCCTATCAACTTTCGACTGTGGCATAGACGCCCACAGTGGTT
TTGACGGGTAACGGGGAATCAGGGTTCGATTCCGGAGAGGGAGCCTTAAAAACGGCTACC
ACATCT
>HOIR5KG01APYEF__(reversed) rank=0000450 x=178.0 y=2005.0 length=434
CATGCATGTCTCAGTGTAAGCTTCAACATGGCAAGACTGTGAATGGCTCATTAAAACAGT
TGTAGCTTATTTGGCTGTCTTTTACATGGATAACCGTGGTAATTCTAGAACTAATACATG
TGCAACTACCCAACTTTTCGGACGGGTTGTGTTTATTTGTAACAGAACCAATCCAGGTCA
ACCTGGTTTAGTGATGATTCACAATAACTGGATGAATTGCGTGGCACCAGCTGGTGATGA
ATCATTCAAGCTTCTGACCTATCAGCTTCCGACGGTAGGGTATTGGCCTACCCTGGCAAT
GACGGGTAACGGAGAATTAGGGTTTGATACCGGAGAGGGAGCCTGAGAAACGGCTACCAC
ATCT
>HOIR5KG01APYBU__(reversed) rank=0000512 x=178.5 y=1912.5 length=436
CATGCATGTCTAAGTACAAGCCTAACTAAGGTGAAACCGCGAATGGCTCATTAAATCACA
CCTAATCTACTGGAATGTTAGCAGTTACTTGGATAACTGAGGTAATTCTTGAGCTAATAC
ATGCGAAAAATCTCGACTCACGGAGAGATGCTTTTATTAGATCAAAACCAAACAGACTCG
TCTGTATATTTGGTGACTCGGAATAACTTTGGGCTGATCGCATTGCCTTGTGCAGGCGAC
ATTTCCTTCGAAGGTGTGCCCTATCAACTGTCGACTGTGGTATAGACGACCACAGTGGTT
TTGACGGGTAACGGGGAATCAGGGTTCGATTCCGGAGAGGGAGCCTTAAAAACGGCTACC
ACATCC
>HOIR5KG01ABZKT__(reversed) rank=0000569 x=19.0 y=1611.0 length=434
CATGCATGTCTAAGTACAAGCCTGAATAAGGTGAAACCGCGAATGGCTCATTAAATCACA
CCTAATGTACCGGATAGTTCCAATTACTTGGATAACTGCGGTAATTCTGGAGCTAATACA
TGCTTAAAGGCCTCGACTCAAGGAGGGGCGCATTTATTAGATCAAAACCAAACCGCTTGC
GGTTTTATTGGTGAATCTGAATAACTCTATGCTGATCGTATGGCTCAACGCCGACGACGT
ATCCGTCCAAGGTGTGCCCTATCAACTGTCGACTGTGGCATAGACGCCCACAGTGGTTTT
GACGGGTAACGGGGAATTAGGGTTCGATTCCGGAGAGGGAGCCTGAGAAACGGCTACCAC
TTCT
>HOIR5KG01AQG8S__(reversed) rank=0000606 x=184.5 y=1850.0 length=436
CATGCATGTCTAAGTACAAGCCTAACTAAGGTGAAACCGCGAATGGCTCATTAAATCACA
CCTAATCTACTGGAATGTTAGCAGTTACTTGGATAACTGAGGTAATTCTTGAGCTAATAC
ATGCGAAAAATCTCGACTCACGGAGAGATGCTTTTATTAGATCAAAACCAAACAGACTCG
TCTGTATATTTGGTGACTCGGAATAACTTTGGGCTGATCGCATTGCCTTGTGCAGGCGAC
ATTTCCTTCGAAGGTGTGCCCTATCAACTGTCGACTGTGGTATAGACGACCACAGTGGTT
TTGACGGGTAACGGGGAATCAGGGTTCGATTCCGGAGAGGGAGCCTTAAAAACGGCTACC
ACATCC
>HOIR5KG01AJR3J__(reversed) rank=0000701 x=108.0 y=621.0 length=459
CATGCATGTCTAAGTACGAGCCGCTAGTCGGCGAAACCGCGAATGGCTCAATAAATCAGT
TATGGTTCCTTAGATCGTACCATCCTACTTGGATAACTGTGGTAATTCTAGAGCTAATAC
ATGCACTCAAGCCCCGACTCTCGGTTTCGGCCGGGCAGGAGGGGTGCTTTTATTAGATCA
AAACCAATCGGGGGGCTCGCTCCCCGTCCTTTTTGGTGACTCTGAATAACTTTTCGCCGA
TCGCACGGCCTCGAGCCGGCGACGCATCTTTCAAATGTCTGCCTTATCAACTTTCGATGG
TAGGTTATGCGCCTACCATGGTTGCAACGGGTAACGGGGAATCGGGGTTCGATTCCGGAG
AGGGAGCCTGAGAAACGGCTACCACATCC
>HOIR5KG01A9XN8__(reversed) rank=0000702 x=406.0 y=294.0 length=436
CATGCATGTCTAAGTACAAGCCTAACTAAGGTGAAACCGCGAATGGCTCATTAAATCACA
CCTAATCTACTGGAATGTTAGCAGTTACTTGGATAACTGAGGTAATTCTTGAGCTAATAC
ATGCGAAAAATCTCGACTCACGGAGAGATGCTTTTATTAGATCAAAACCAAACAGACTCG
TCTGTATATTTGGTGACTCGGAATAACTTTGGGCTGATCGCATTGCCTTGTGCAGGCGAC
ATTTCCTTCGAAGGTGTGCCCTATCAACTGTCGACTGTGGTATAGACGACCACAGTGGTT
TTGACGGGTAACGGGGAATCAGGGTTCGATTCCGGAGAGGGAGCCTTAAAAACGGCTACC
ACATCC
>HOIR5KG01AFD52__(reversed) rank=0000719 x=58.0 y=744.0 length=434
CATGCATGTCTAAGTACAAGCCTGAATAAGGTGAAACCGCGAATGGCTCATTAAATCACA
CCTAATGTACCGGATAGTTCCAATTACTTGGATAACTGCGGTAATTCTGGAGCTAATACA
TGCTTAAAGGCCTCGACTCAAGGAGGGGCGCATTTATTAGATCAAAACCAAACCGCTTGC
GGTTTTATTGGTGAATCTGAATAACTCTATGCTGATCGTATGGCTCAACGCCGACGACGT
ATCCGTCCAAGGTGTGCCCTATCAACTGTCGACTGTGGCATAGACGCCCACAGTGGTTTT
GACGGGTAACGGGGAATTAGGGTTCGATTCCGGAGAGGGAGCCTGAGAAACGGCTACCAC
TTCT
>HOIR5KG01AKOQD__(reversed) rank=0000723 x=118.0 y=1955.0 length=439
CATGCATGTCTGAGTTTAAGCTAATTTTTGGTGAAGCTGCGAATGGCTCATTATATCAGT
TATGATATGCTCAATTGCCTTTGCTTACATGGATAACTGTGGTAATTCTAGAGCTAATAC
ATGCACATGAACCTGACCTCAAAGTATGGTTGTGTTTATTGATTTCAAAACCAACTCAAG
CTCTGCTTGATATGCTGCATGATTGATTATAAACGAATGAATTGCATGGCACACGCTGGC
AATGTATTGTTTTAGTTTCTGACCTATCAGCTTCCGACGGTAAGGTATTGGCTTACCGTG
GCAATGACGGGTGACGGAGAATTAGGGTTTGATTCCGGAGAGGGAGCCTGAGAAATGGCT
ACCACATCT
>HOIR5KG01BX2T2__(reversed) rank=0000727 x=681.5 y=328.0 length=438
CATGCATGTCTGAGTTTAAGCTAATTTTTGGTGAAGCTGCGAATGGCTCATTATATCAGT
TATGATATGCTCAATTGCCTTTGCTTACATGGATAACTGTGGTAATTCTAGAGCTAATAC
ATGCACATGAACCTGACCTCAAAGTATGGTTGTGTTTATTGATTTCAAAACCAACTCAAG
CTCTGCTTGATATGCTGCATGATTGATTATAAACGAATGAATTGCATGGCACACGCTGGC
AATGTATTGTTTAGTTTCTGACCTATCAGCTTCCGACGGTAAGGTATTGGCTTACCGTGG
CAATGACGGGTGACGGAGAATTAGGGTTTGATTCCGGAGAGGGAGCCTGAGAAATGGCTA
CCACATCT
>HOIR5KG01AU3HF__(reversed) rank=0000742 x=237.0 y=209.0 length=436
CATGCATGTCTAAGTACAAGCCTAACTAAGGTGAAACCGCGAATGGCTCATTAAATCACA
CCTAATCTACTGGAATGTTAGCAGTTACTTGGATAACTGAGGTAATTCTTGAGCTAATAC
ATGCGAAAAATCTCGACTCACGGAGAGATGCTTTTATTAGATCAAAACCAAACAGACTCG
TCTGTATATTTGGTGACTCGGAATAACTTTGGGCTGATCGCATTGCCTTGTGCAGGCGAC
ATTTCCTTCGAAGGTGTGCCCTATCAACTGTCGACTGTGGTATAGACGACCACAGTGGTT
TTGACGGGTAACGGGGAATCAGGGTTCGATTCCGGAGAGGGAGCCTTAAAAACGGCTACC
ACATCC
>HOIR5KG01APQ13__(reversed) rank=0000754 x=176.5 y=681.0 length=436
CATGCATGTCTAAGTACAAGCCTAACTAAGGTGAAACCGCGAATGGCTCATTAAATCACA
CCTAATCTACTGGAATGTTAGCAGTTACTTGGATAACTGAGGTAATTCTTGAGCTAATAC
ATGCGAAAAATCTCGACTCACGGAGAGATGCTTTTATTAGATCAAAACCAAACAGACTCG
TCTGTATATTTGGTGACTCGGAATAACTTTGGGCTGATCGCATTGCCTTGTGCAGGCGAC
ATTTCCTTCGAAGGTGTGCCCTATCAACTGTCGACTGTGGTATAGACGACCACAGTGGTT
TTGACGGGTAACGGGGAATCAGGGTTCGATTCCGGAGAGGGAGCCTTAAAAACGGCTACC
ACATCC
>HOIR5KG01AP3F3__(reversed) rank=0000758 x=180.5 y=353.5 length=436
CATGCATGTCTAAGTACAAGCCTAACTAAGGTGAAACCGCGAATGGCTCATTAAATCACA
CCTAATCTACTGGAATGTTAGCAGTTACTTGGATAACTGAGGTAATTCTTGAGCTAATAC
ATGCGAAAAATCTCGACTCACGGAGAGATGCTTTTATTAGATCAAAACCAAACAGACTCG
TCTGTATATTTGGTGACTCGGAATAACTTTGGGCTGATCGCATTGCCTTGTGCAGGCGAC
ATTTCCTTCGAAGGTGTGCCCTATCAACTGTCGACTGTGGTATAGACGACCACAGTGGTT
TTGACGGGTAACGGGGAATCAGGGTTCGATTCCGGAGAGGGAGCCTTAAAAACGGCTACC
ACATCC
>HOIR5KG01A0HCE__(reversed) rank=0000760 x=298.5 y=1596.0 length=434
CATGCATGTCTAAGTACAAGCCTGAATAAGGTGAAACCGCGAATGGCTCATTAAATCACA
CCTAATGTACCGGATAGTTCCAATTACTTGGATAACTGCGGTAATTCTGGAGCTAATACA
TGCTTAAAGGCCTCGACTCAAGGAGGGGCGCATTTATTAGATCAAAACCAAACCGCTTGC
GGTTTTATTGGTGAATCTGAATAACTCTATGCTGATCGTATGGCTCAACGCCGACGACGT
ATCCGTCCAAGGTGTGCCCTATCAACTGTCGACTGTGGCATAGACGCCCACAGTGGTTTT
GACGGGTAACGGGGAATTAGGGTTCGATTCCGGAGAGGGAGCCTGAGAAACGGCTACCAC
TTCT
>HOIR5KG01AYTGH__(reversed) rank=0000761 x=279.5 y=1807.0 length=436
CATGCATGTCTAAGTACAAGCCTAACTAAGGTGAAACCGCGAATGGCTCATTAAATCACA
CCTAATCTACTGGAATGTTAGCAGTTACTTGGATAACTGAGGTAATTCTTGAGCTAATAC
ATGCGAAAAATCTCGACTCACGGAGAGATGCTTTTATTAGATCAAAACCAAACAGACTCG
TCTGTATATTTGGTGACTCGGAATAACTTTGGGCTGATCGCATTGCCTTGTGCAGGCGAC
ATTTCCTTCGAAGGTGTGCCCTATCAACTGTCGACTGTGGTATAGACGACCACAGTGGTT
TTGACGGGTAACGGGGAATCAGGGTTCGATTCCGGAGAGGGAGCCTTAAAAACGGCTACC
ACATCC
>HOIR5KG01AANBE__(reversed) rank=0000769 x=4.0 y=504.5 length=436
CATGCATGTCTAAGTACAAGCCTAACTAAGGTGAAACCGCGAATGGCTCATTAAATCACA
CCTAATCTACTGGAATGTTAGCAGTTACTTGGATAACTGAGGTAATTCTTGAGCTAATAC
ATGCGAAAAATCTCGACTCACGGAGAGATGCTTTTATTAGATCAAAACCAAACAGACTCG
TCTGTATATTTGGTGACTCGGAATAACTTTGGGCTGATCGCATTGCCTTGTGCAGGCGAC
ATTTCCTTCGAAGGTGTGCCCTATCAACTGTCGACTGTGGTATAGACGACCACAGTGGTT
TTGACGGGTAACGGGGAATCAGGGTTCGATTCCGGAGAGGGAGCCTTAAAAACGGCTACC
ACATCC
>HOIR5KG01A3TQD__(reversed) rank=0000772 x=336.5 y=1971.0 length=436
CATGCATGTCTAAGTACAAGCCTAACTAAGGTGAAACCGCGAATGGCTCATTAAATCACA
CCTAATCTACTGGAATGTTAGCAGTTACTTGGATAACTGAGGTAATTCTTGAGCTAATAC
ATGCGAAAAATCTCGACTCACGGAGAGATGCTTTTATTAGATCAAAACCAAACAGACTCG
TCTGTATATTTGGTGACTCGGAATAACTTTGGGCTGATCGCATTGCCTTGTGCAGGCGAC
ATTTCCTTCGAAGGTGTGCCCTATCAACTGTCGACTGTGGTATAGACGACCACAGTGGTT
TTGACGGGTAACGGGGAATCAGGGTTCGATTCCGGAGAGGGAGCCTTAAAAACGGCTACC
ACATCC
>HOIR5KG01BI0DP__(reversed) rank=0000804 x=509.0 y=1819.0 length=434
CATGCATGTCTCAGTGTAAGCTTCAACATGGCAAGACTGTGAATGGCTCATTAAAACAGT
TGTAGCTTATTTGGCTGTCTTTTACATGGATAACCGTGGTAATTCTAGAACTAATACATG
TGCAACTACCCAACTTTTCGGACGGGTTGTGTTTATTTGTAACAGAACCAATCCAGGTCA
ACCTGGTTTAGTGATGATTCACAATAACTGGATGAATTGCGTGGCACCAGCTGGTGATGA
ATCATTCAAGCTTCTGACCTATCAGCTTCCGACGGTAGGGTATTGGCCTACCCTGGCAAT
GACGGGTAACGGAGAATTAGGGTTTGATACCGGAGAGGGAGCCTGAGAAACGGCTACCAC
ATCT
>HOIR5KG01AYPZW__(reversed) rank=0000806 x=278.0 y=1418.0 length=434
CATGCATGTCTCAGTGTAAGCTTCAATATGGCAAGACTGTGAATGGCTCATTAAAACAGT
TGTAGCTTATTTGGCTGTCTTTTACATGGATAACCGTGGTAATTCTAGAACTAATACATG
TGCAACTACCCAACTTTTCGGACGGGTTGTGTTTATTTGTAACAGAACCAATCCAGGTCA
ACCTGGTTTAGTGATGATTCACAATAACTGGATGAATTGCGTGGCACCAGCTGGTGATGA
ATCATTCAAGCTTCTGACCTATCAGCTTCCGACGGTAGGGTATTGGCCTACCCTGGCAAT
GACGGGTAACGGAGAATTAGGGTTTGATACCGGAGAGGGAGCCTGAGAAACGGCTACCAC
ATCT
>HOIR5KG01ABSDY__(reversed) rank=0000809 x=17.0 y=484.5 length=436
CATGCATGTCTAAGTACAAGCCTAACTAAGGTGAAACCGCGAATGGCTCATTAAATCACA
CCTAATCTACTGGAATGTTAGCAGTTACTTGGATAACTGAGGTAATTCTTGAGCTAATAC
ATGCGAAAAATCTCGACTCACGGAGAGATGCTTTTATTAGATCAAAACCAAACAGACTCG
TCTGTATATTTGGTGACTCGGAATAACTTTGGGCTGATCGCATTGCCTTGTGCAGGCGAC
ATTTCCTTCGAAGGTGTGCCCTATCAACTGTCGACTGTGGTATAGACGACCACAGTGGTT
TTGACGGGTAACGGGGAATCAGGGTTCGATTCCGGAGAGGGAGCCTTAAAAACGGCTACC
ACATCC
>HOIR5KG01AAJVN__(reversed) rank=0000814 x=3.5 y=145.0 length=436
CATGCATGTCTAAGTACAAGCCTAACTAAGGTGAAACCGCGAATGGCTCATTAAATCACA
CCTAATCTACTGGAATGTTAGCAGTTACTTGGATAACTGAGGTAATTCTTGAGCTAATAC
ATGCGAAAAATCTCGACTCACGGAGAGATGCTTTTATTAGATCAAAACCAAACAGACTCG
TCTGTATATTTGGTGACTCGGAATAACTTTGGGCTGATCGCATTGCCTTGTGCAGGCGAC
ATTTCCTTCGAAGGTGTGCCCTATCAACTGTCGACTGTGGTATAGACGACCACAGTGGTT
TTGACGGGTAACGGGGAATCAGGGTTCGATTCCGGAGAGGGAGCCTTAAAAACGGCTACC
ACATCC
>HOIR5KG01AEB3Q__(reversed) rank=0000846 x=46.5 y=564.0 length=436
CATGCATGTCTAAGTACAAGCCTCACTAAGGTGAAACCGCGAATGGCTCATTAAATCACA
CCTAATCTACTGGATAGTAAAAAGTTACTTGGATAACTGCGGTAATTCTGGAGCTAATAC
ATGCACAAAGCCGCGACTCACGAAGCGGCGCTTTTATTAGATCAAAACCAAACGGCTTCG
GCTGTACTCATGGTGACTCTGAATAACTTTGGGCTGATCGCATAGCCTTGAGCTGGCGAC
ATATCCTTCGAAGGTGTGCCCTATCAACTTTCGACTGTGGCATAGACGCCCACAGTGGTT
TTGACGGGTAACGGGGAATCAGGGTTCGATTCCGGAGAGGGAGCCTTAAAAACGGCTACC
ACATCT
>HOIR5KG01BDVUY__(reversed) rank=0000858 x=451.0 y=248.5 length=436
CATGCATGTCTAAGTACAAGCCTAACTAAGGTGAAACCGCGAATGGCTCATTAAATCACA
CCTAATCTACTGGAATGTTAGCAGTTACTTGGATAACTGAGGTAATTCTTGAGCTAATAC
ATGCGAAAAATCTCGACTCACGGAGAGATGCTTTTATTAGATCAAAACCAAACAGACTCG
TCTGTATATTTGGTGACTCGGAATAACTTTGGGCTGATCGCATTGCCTTGTGCAGGCGAC
ATTTCCTTCGAAGGTGTGCCCTATCAACTGTCGACTGTGGTATAGACGACCACAGTGGTT
TTGACGGGTAACGGGGAATCAGGGTTCGATTCCGGAGAGGGAGCCTTAAAAACGGCTACC
ACATCC
>HOIR5KG01AK4KR__(reversed) rank=0000860 x=123.5 y=2009.0 length=436
CATGCATGTCTAAGTACAAGCCTAACTAAGGTGAAACCGCGAATGGCTCATTAAATCACA
CCTAATCTACTGGAATGTTAGCAGTTACTTGGATAACTGAGGTAATTCTTGAGCTAATAC
ATGCGAAAAATCTCGACTCACGGAGAGATGCTTTTATTAGATCAAAACCAAACAGACTCG
TCTGTATATTTGGTGACTCGGAATAACTTTGGGCTGATCGCATTGCCTTGTGCAGGCGAC
ATTTCCTTCGAAGGTGTGCCCTATCAACTGTCGACTGTGGTATAGACGACCACAGTGGTT
TTGACGGGTAACGGGGAATCAGGGTTCGATTCCGGAGAGGGAGCCTTAAAAACGGCTACC
ACATCC
>HOIR5KG01BYZHK__(reversed) rank=0000870 x=691.0 y=1686.0 length=435
CATGCATGTCTAAGTACAAGCCTCACTAAGGTGAAACCGCGAATGGCTCATTAAATCACA
CCTAATCTACTGGATAGTAAAAAGTTACTTGGATAACTGCGGTAATTCTGGAGCTAATAC
ATGCACAAAGCCGCGACTCACGAAGCGGCGCTTTTATTAGATCAAAACCAAACGGCTTCG
GCTGTACTCATGGTGACTCTGAATAACTTTGGGCTGATCGCATAGCCTTGAGCTGGCGAC
ATATCCTTCGAAGGTGTGCCCTATCAACTTTCGACTGTGGCATAGACGCCCACAGTGGTT
TTGACGGGTAACGGGGAATCAGGGTTCGATTCCGGAGAGGGAGCCTTAAAAACGGCTACC
ACATCT
>HOIR5KG01AQI5M__(reversed) rank=0000871 x=185.0 y=232.0 length=441
CATGCATGTCCAAGTACAAGCTTTCAAAAGCGAAACTGCGGATGGCTCATTAAATCAGTT
ATGGTTCCTTGGAGCGCATCCCCTTACATGGATAACTGTGGTAATTCTAGAGCTAATACA
TGCAATCAAGCGCCGACCTTACGGGAGGCGTGCTCTTATTAGGAACAAGACCAACCCGGG
TCCGCCCGGCTCCGTTGGTGAACTCTGGATAACCTGGCCGATCGCACGGTCTCTGCACCG
GCGACGGATCCTTCGAATGTCTGCCCTATCAACTTTCGATGGTACGTTATGCGCCTACCA
TGGTCGTAACGGGTAACGGAGAATCAGGGTTCGATTCCGGAGAGGGAGCTTGAGAAACGG
CTACCACATCC
>HOIR5KG01BW5BN__(reversed) rank=0000907 x=670.5 y=1953.0 length=436
CATGCATGTCTAAGTACAAGCCTAACTAAGGTGAAACCGCGAATGGCTCATTAAATCACA
CCTAATCTACTGGAATGTTAGCAGTTACTTGGATAACTGAGGTAATTCTTGAGCTAATAC
ATGCGAAAAATCTCGACTCACGGAGAGATGCTTTTATTAGATCAAAACCAAACAGACTCG
TCTGTATATTTGGTGACTCGGAATAACTTTGGGCTGATCGCATTGCCTTGTGCAGGCGAC
ATTTCCTTCGAAGGTGTGCCCTATCAACTGTCGACTGTGGTATAGACGACCACAGTGGTT
TTGACGGGTAACGGGGAATCAGGGTTCGATTCCGGAGAGGGAGCCTTAAAAACGGCTACC
ACATCC
>HOIR5KG01AA34J__(reversed) rank=0000909 x=9.0 y=1809.0 length=434
CATGCATGTCTCAGTGTAAGCTTCAACATGGCAAGACTGTGAATGGCTCATTAAAACAGT
TGTAGCTTATTTGGCTGTCTTTTACATGGATAACCGTGGTAATTCTAGAACTAATACATG
TGCAACTACCCAACTTTTCGGACGGGTTGTGTTTATTTGTAACAGAACCAATCCAGGTCA
ACCTGGTTTAGTGATGATTCACAATAACTGGATGAATTGCGTGGCACCAGCTGGTGATGA
ATCATTCAAGCTTCTGACCTATCAGCTTCCGACGGTAGGGTATTGGCCTACCCTGGCAAT
GACGGGTAACGGAGAATTAGGGTTTGATACCGGAGAGGGAGCCTGAGAAACGGCTACCAC
ATCT
>HOIR5KG01AIQGJ__(reversed) rank=0000931 x=96.5 y=993.0 length=434
CATGCATGTCTCAGTGTAAGCTTCAACATGGCAAGACTGTGAATGGCTCATTAAAACAGT
TGTAGCTTATTTGGCTGTCTTTTACATGGATAACCGTGGTAATTCTAGAACTAATACATG
TGCAACTACCCAACTTTTCGGACGGGTTGTGTTTATTTGTAACAGAACCAATCCAGGTCA
ACCTGGTTTAGTGATGATTCACAATAACTGGATGAATTGCGTGGCACCAGCTGGTGATGA
ATCATTCAAGCTTCTGACCTATCAGCTTCCGACGGTAGGGTATTGGCCTACCCTGGCAAT
GACGGGTAACGGAGAATTAGGGTTTGATACCGGAGAGGGAGCCTGAGAAACGGCTACCAC
ATCT
>HOIR5KG01AHQ2J__(reversed) rank=0000933 x=85.5 y=185.0 length=436
CATGCATGTCTAAGTACAAGCCTCACTAAGGTGAAACCGCGAATGGCTCATTAAATCACA
CCTAATCTACTGGATAGTAAAAAGTTACTTGGATAACTGCGGTAATTCTGGAGCTAATAC
ATGCACAAAGCCGCGACTCACGAGGCGGCGCTTTTATTAGATCAAAACCAAACGGCTTCG
GCTGTACTCATGGTGACTCTGAATAACTTTGGGCTGATCGCATAGCCTTGAGCTGGCGAC
ATATCCTTCGAAGGTGTGCCCTATCAACTTTCGACTGTGGCATAGACGCCCACAGTGGTT
TTGACGGGTAACGGGGAATCAGGGTTCGATTCCGGAGAGGGAGCCTTAAAAACGGCTACC
ACATCT
>HOIR5KG01ACLP5__(reversed) rank=0000941 x=26.0 y=1643.0 length=434
CATGCATGTCTAAGTACAAGCCTGAATAAGGTGAAACCGCGAATGGCTCATTAAATCACA
CCTAATGTACCGGATAGTTCCAATTACTTGGATAACTGCGGTAATTCTGGAGCTAATACA
TGCTTAAAGGCCTCGACTCAAGGAGGGGCGCATTTATTAGATCAAAACCAAACCGCTTGC
GGTTTTATTGGTGAATCTGAATAACTCTATGCTGATCGTATGGCTCAACGCCGACGACGT
ATCCGTCCAAGGTGTGCCCTATCAACTGTCGACTGTGGCATAGACGCCCACAGTGGTTTT
GACGGGTAACGGGGAATTAGGGTTCGATTCCGGAGAGGGAGCCTGAGAAACGGCTACCAC
TTCT
>HOIR5KG01AFHJQ__(reversed) rank=0000956 x=59.0 y=1028.0 length=434
CATGCATGTCTCAGTGTAAGCTTCAACATGGCAAGACTGTGAATGGCTCATTAAAACAGT
TGTAGCTTATTTGGCTGTCTTTTACATGGATAACCGTGGTAATTCTAGAACTAATACATG
TGCAACTACCCAACTTTTCGGACGGGTTGTGTTTATTTGTAACAGAACCAATCCAGGTCA
ACCTGGTTTAGTGATGATTCACAATAACTGGATGAATTGCGTGGCACCAGCTGGTGATGA
ATCATTCAAGCTTCTGACCTATCAGCTTCCGACGGTAGGGTATTGGCCTACCCTGGCAAT
GACGGGTAACGGAGAATTAGGGTTTGATACCGGAGAGGGAGCCTGAGAAACGGCTACCAC
ATCT
>HOIR5KG01AD83X__(reversed) rank=0000966 x=45.0 y=779.0 length=441
CATGCATGTCCAAGTACAAGCTTTCAAAAGCGAAACTGCGGATGGCTCATTAAATCAGTT
ATGGTTCCTTGGAGCGCATCCCCTTACATGGATAACTGTGGTAATTCTAGAGCTAATACA
TGCAATCAAGCGCCGACCTTACGGGAGGCGTGCTCTTATTAGGAACAAGACCAACCCGGG
TCCGCCCGGCTCCGTTGGTGAACTCTGGATAACCTGGCCGATCGCACGGTCTCTGCACCG
GCGACGGATCCTTCGAATGTCTGCCCTATCAACTTTCGATGGTACGTTATGCGCCTACCA
TGGTCGTAACGGGTAACGGAGAATCAGGGTCCGATTCCGGAGAGGGAGCTTGAGAAACGG
CTACCACATCC
>HOIR5KG01BJMIC__(reversed) rank=0000968 x=516.0 y=1826.0 length=436
CATGCATGTCTAAGTACAAGCCTCACTAAGGTGAAACCGCGAATGGCTCATTAAATCACA
CCTAATCTACTGGATAGTAAAAAGTTACTTGGATAACTGCGGTAATTCTGGAGCTAATAC
ATGCACAAAGCCGCGACTCACGAAGCGGCGCTTTTATTAGATCAAAACCAAACGGCTTCG
GCTGTACTCATGGTGACTCTGAATAACTTTGGGCTGATCGCATAGCCTTGAGCTGGCGAC
ATATCCTTCGAAGGTGTGCCCTATCAACTTTCGACTGTGGCATAGACGCCCACAGTGGTT
TTGACGGGTAACGGGGAATCAGGGTTCGATTCCGGAGAGGGAGCCTTAAAAACGGCTACC
ACATCT
>HOIR5KG01AZA99__(reversed) rank=0000972 x=285.5 y=335.0 length=434
CATGCATGTCTAAGTACGGCTCTAGTACGGTGAAACTGCGAATGGCTCATTAAATCAGTT
TTGGTTCATTTGATCGTGAAAGTTACATGGATAACTGTTGTAATTCAAGAGCTAATACAC
GCTAAGAGTGTCGCTCTCTGGGCGGCGCGCTTTTATCAGACCAAAACCAATCACCTTCGG
GTGTTCATTGTGGTGAGTCTGGATAAACTAGCTGATCGCATGGTCTCGAACCGGCGATGG
ATCATTCAAGTGTCTGACCTATCAACTGTCGATGGTAGCGTATTGGGCTACCATGGTTGT
AACGGGTAACGGAGAATTAGGGTTTGGTTCCGGAGAGGGAGTCTGAGAAACGGCTACCAC
ATCT
>HOIR5KG01BIWYB__(reversed) rank=0000980 x=508.5 y=1473.5 length=438
CATGCATGTCTCAGTATAAGCCTCAACACGGCAAAACTGCGAATGGCTCATTAAAACAGT
TACAATTTATTTGATTGTCATTCATTACATGGATAACTGTGGTAATTCTAGAGCTAATAC
ATGCCCAATAATCCGACTCCGTGGAAGGGTTGTATTTATTAGATACAGAACCAACCCAAG
CTCTGCTTGGTCTCGTGGTGATTCATAATAAACGAATGAATTGCATGGTACCAACTGGCG
ATGTATCATTCAAGTTTCTGACCTATCAGCTTCCGACGGTACGGTATTGGCCTACCGTGG
CAATGACGGGTAACGGAGAATTAGGGTTCGATTCCGGAGAGGGAGCCTGAGAAACGGCTA
CCACATCT
>HOIR5KG01ALDG7__(reversed) rank=0000982 x=126.0 y=1257.0 length=439
CATGCATGTCTCAGTATAAGCGTTCATTTTGTGAAACTGCAAATGGCTCATTAAAACAGT
TATAATGCACTTGATAATCGATTGTTATATGGATATCTGTGGAAATTCTATAGCTAATAC
ATGCAACTAAACCTAACTTTGTGGAAAGGTTGTGGTCATTAGTTACAGAACCAATTCAGG
CCCAGCTTGAAGAATTGAATGATTCACAATGACAGAATGTATTACATGGCAACAGCTGGT
AATAGTTCATTCCAGTTTCTGACCTATCAGCTTTCGACGGTAAGGTATTGGCTTACCGTG
GCAATGACAGGTGACGGAGGATTAGGGTTTGATTCCGGAGAGGGAGCTTGAGAAATGGCT
ACCACATCT
>HOIR5KG01AV2LO__(reversed) rank=0000996 x=248.0 y=666.0 length=434
CATGCATGTCTAAGTACGGCTCTAGTACGGTGAAACTGCGAATGGCTCATTAAATCAGTT
TTGGTTCATTTGATCGTGAAAGTTACATGGATAACTGTTGTAATTCAAGAGCTAATACAC
GCTAAGAGTGTCGCTCTCTGGGCGGCGCGCTTTTATCAGACCAAAACCAATCACCTTCGG
GTGTTCATTGTGGTGAGTCTGGATAAACTAGCTGATCGCATGGTCTCGAACCGGCGATGG
ATCATTCAAGTGTCTGACCTATCAACTGTCGATGGTAGCGTATTGGGCTACCATGGTTGT
AACGGGTAACGGAGAATTAGGGTTTGGTTCCGGAGAGGGAGTCTGAGAAACGGCTACCAC
ATCT
>HOIR5KG01AC91L__(reversed) rank=0001035 x=34.5 y=391.0 length=434
CATGCATGTCTAAGTACGGCTCTAGTACGGTGAAACTGCGAATGGCTCATTAAATCAGTT
TTGGTTCATTTGATCGTGAAAGTTACATGGATAACTGTTGTAATTCAAGAGCTAATACAC
GCTAAGAGTGTCGCTCTCTGGGCGGCGCGCTTTTATCAGACCAAAACCAATCACCTTCGG
GTGTTCATTGTGGTGAGTCTGGATAAACTAGCTGATCGCATGGTCTCGAACCGGCGATGG
ATCATTCAAGTGTCTGACCTATCAACTGTCGATGGTAGCGTATTGGGCTACCATGGTTGT
AACGGGTAACGGAGAATTAGGGTTTGGTTCCGGAGAGGGAGTCTGAGAAACGGCTACCAC
ATCT
>HOIR5KG01BEOX4__(reversed) rank=0001049 x=460.0 y=1082.0 length=435
CATGCATGTCTAAGTACAAGCCTCACTAAGGTGAAACCGCGAATGGCTCATTAAATCACA
CCTAATCTACTGGATAGTAAAAAGTTACTTGGATAACTGCGGTAATTCTGGAGCTAATAC
ATGCACAAAGCCGCGACTCACGAAGCGGCGCTTCTATTAGATCAAAACCAAACGGCTTCG
GCTGTACTCATGGTGACTCTGAATAACTTTGGGCTGATCGCATAGCCTTGAGCTGGCGAC
ATATCCTTCGAAGGTGTGCCCTATCAACTTTCGACTGTGGCATAGACGCCCACAGTGGTT
TTGACGGGTAACGGGGAATCAGGGTTCGATTCCGGAGAGGGAGCCTTAAAACGGCTACCA
CATCT
>HOIR5KG01BOMGE__(reversed) rank=0001051 x=573.0 y=1564.0 length=434
CATGCATGTCTCAGTGTAAGCTTCAATATGGCAAGACTGTGAATGGCTCATTAAAACAGT
TGTAGCTTATTTGGCTGTCTTTTACATGGATAACCGTGGTAATTCTAGAACTAATACATG
TGCAACTACCCAACTTTTCGGACGGGTTGTGTTTATTTGTAACAGAATCAATCCAGGTCA
ACCTGGTTTAGTGATGATTCACAATAACTGGATGAATTGCGTGGCACCAGCTGGTGATGA
ATCATTCAAGCTTCTGACCTATCAGCTTCCGACGGTAGGGTATTGGCCTACCCTGGCAAT
GACGGGTAACGGAGAATTAGGGTTTGATACCGGAGAGGGAGCCTGAGAAACGGCTACCAC
ATCT
>HOIR5KG01AX36K__(reversed) rank=0001061 x=271.0 y=1818.0 length=434
CATGCATGTCTCAGTGTAAGCTTCAACATGGCAAGACTGTGAATGGCTCATTAAAACAGT
TGTAGCTTATTTGGCTGTCTTTTACATGGATAACCGTGGTAATTCTAGAACTAATACATG
TGCAACTACCCAACTTTTCGGACGGGTTGTGTTTATTTGTAACAGAACCAATCCAGGTCA
ACCTGGTTTAGTGATGATTCACAATAACTGGATGAATTGCGTGGCACCAGCTGGTGATGA
ATCATTCAAGCTTCTGACCTATCAGCTTCCGACGGTAGGGTATTGGCCTACCCTGGCAAT
GACGGGTAACGGAGAATTAGGGTTTGATACCGGAGAGGGAGCCTGAGAAACGGCTACCAC
ATCT
>HOIR5KG01APUUV__(reversed) rank=0001071 x=177.0 y=1509.0 length=434
CATGCATGTCTAAGTACAAGCCTGAATAAGGTGAAACCGCGAATGGCTCATTAAATCACA
CCTAATGTACCGGATAGTTCCAATTACTTGGATAACTGCGGTAATTCTGGAGCTAATACA
TGCTTAAAGGCCTCGACTCAAGGAGGGGCGCATTTATTAGATCAAAACCAAACCGCTTGC
GGTTTTATTGGTGAATCTGAATAACTCTATGCTGATCGTATGGCTCAACGCCGACGACGT
ATCCGTCCAAGGTGTGCCCTATCAACTGTCGACTGTGGCATAGACGCCCACAGTGGTTTT
GACGGGTAACGGGGAATTAGGGTTCGATTCCGGAGAGGGAGCCTGAGAAACGGCTACCAC
TTCT
>HOIR5KG01BDWXO__(reversed) rank=0001083 x=451.0 y=1642.0 length=441
CATGCATGTCCAAGTACAAGCTTTCAAAAGCGAAACTGCGGATGGCTCATTAAATCAGTT
ATGGTTCCTTGGAGCGCATCCCCTTACATGGATAACTGTGGTAATTCTAGAGCTAATACA
TGCAATCAAGCGCCGACCTTACGGGAGGCGTGCTCTTATTAGGAACAAGACCAACCCGGG
TCCGCCCGGCTCCGTTGGTGAACTCTGGATAACCTGGCCGATCGCACGGTCTCTGCACCG
GCGACGGATCCTTCGAATGTCTGCCCTATCAACTTTCGATGGTACGTTATGCGCCTACCA
TGGTCGTAACGGGTAACGGAGAATCAGGGTTCGATTCCGGAGAGGGAGCTTGAGAAACGG
CTACCACATCC
>HOIR5KG01AGVU8__(reversed) rank=0001098 x=75.5 y=706.0 length=434
CATGCATGTCTAAGTACAAGCCTGAATAAGGTGAAACCGCGAATGGCTCATTAAATCACA
CCTAATGTACCGGATAGTTCCAATTACTTGGATAACTGCGGTAATTCTGGAGCTAATACA
TGCTTAAAGGCCTCGACTCAAGGAGGGGCGCATTTATTAGATCAAAACCAAACCGCTTGC
GGTTTTATTGGTGAATCTGAATAACTCTATGCTGATCGTATGGCTCAACGCCGACGACGT
ATCCGTCCAAGGTGTGCCCTATCAACTGTCGACTGTGGCATAGACGCCCACAGTGGTTTT
GACGGGTAACGGGGAATTAGGGTTCGATTCCGGAGAGGGAGCCTGAGAAACGGCTACCAC
TTCT
>HOIR5KG01AKRFB__(reversed) rank=0001113 x=119.0 y=1349.0 length=439
CATGCACGTCTAAGTACAAGCCTCATTAAGGTGAAACCGCGAATGGCTCATTAAATCACA
CCTAATATACTGGATAGTGTCAGTTACTTGGATAACTGCGGCAATTCTGGAGCTAATACA
TGCGTCAAAGCCCCGAACTTTTTGTGAGGGGCGCTTTTATTAGATGAAAACCAAACGACT
TCGGTCGTCCCTTTGGTGATTCTGAATAACTTTCGGCTGATCGTACGGCCAAGCGCCGAC
GACGTATCTTTCTAAGGTGTGCCCTATCAACTTTCGACTGTGGCATAGACGCCCACAGTG
GTTTTGACGGGTAACGGGGAATCAGGGTTCGATTCCGGAGAGGGAGCCTGAGAAACGGCT
ACCACTTCT
>HOIR5KG01A15JJ__(reversed) rank=0001164 x=317.0 y=1789.0 length=436
CATGCATGTCTAAGTACAAGCCTAACTAAGGTGAAACCGCGAATGGCTCATTAAATCACA
CCTAATCTACTGGAATGTTAGCAGTTACTTGGATAACTGAGGTAATTCTTGAGCTAATAC
ATGCGAAAAATCTCGACTCACGGAGAGATGCTTTTATTAGATCAAAACCAAACAGACTCG
TCTGTATATTTGGTGACTCGGAATAACTTTGGGCTGATCGCATTGCCTTGTGCAGGCGAC
ATTTCCTTCGAAGGTGTGCCCTATCAACTGTCGACTGTGGTATAGACGACCACAGTGGTT
TTGACGGGTAACGGGGAATCAGGGTTCGATTCCGGAGAGGGAGCCTTAAAAACGGCTACC
ACATCC
>HOIR5KG01APX12__(reversed) rank=0001167 x=178.0 y=1560.0 length=434
CATGCATGTCTAAGTACGGCTCTAGTACGGTGAAACTGCGAATGGCTCATTAAATCAGTT
TTGGTTCATTTGATCGTGAAAGTTACATGGATAACTGTTGTAATTCAAGAGCTAATACAC
GCTAAGAGTGTCGCTCTCTGGGCGGCGCGCTTTTATCAGACCAAAACCAATCACCTTCGG
GTGTTCATTGTGGTGAGTCTGGATAAACTAGCTGATCGCATGGTCTCGAACCGGCGATGG
ATCATTCAAGTGTCTGACCTATCAACTGTCGATGGTAGCGTATTGGGCTACCATGGTTGT
AACGGGTAACGGAGAATTAGGGTTTGGTTCCGGAGAGGGAGTCTGAGAAACGGCTACCAC
ATCT
>HOIR5KG01ARBPY__(reversed) rank=0001171 x=194.0 y=388.5 length=434
CATGCATGTCTAAGTACGGCTCTAGTACGGTGAAACTGCGAATGGCTCATTAAATCAGTT
TTGGTTCATTTGATCGTGAAAGTTACATGGATAACTGTTGTAATTCAAGAGCTAATACAC
GCTAAGAGTGTCGCTCTCTGGGCGGCGCGCTTTTATCAGACCAAAACCAATCACCTTCGG
GTGTTCATTGTGGTGAGTCTGGATAAACTAGCTGATCGCATGGTCTCGAACCGGCGATGG
ATCATTCAAGTGTCCGACCTATCAACTGTCGATGGTAGCGTATTGGGCTACCATGGTTGT
AACGGGTAACGGAGAATTAGGGTTTGGTTCCGGAGAGGGAGTCTGAGAAACGGCTACCAC
ATCT
>HOIR5KG01AKK60__(reversed) rank=0001233 x=117.0 y=1466.5 length=439
CATGCATGTCTGAGTTTAAGCTAATTTTTGGTGAAGCTGCGAATGGCTCATTATATCAGT
TATGATATGCTCAATTGCCTTTGCTTACATGGATAACTGTGGTAATTCTAGAGCTAATAC
ATGCACATGAACCTGACCTCAAAGTATGGTTGTGTTTATTGATTTCAAAACCAACTCAAG
CTCTGCTTGATATGCTGCATGATTGATTATAAACGAATGAATTGCATGGCACACGCTGGC
AATGTATTGTTTTAGTTTCTGACCTATCAGCTTCCGACGGTAAGGTATTGGCTTACCGTG
GCAATGACGGGTGACGGAGAATTAGGGTTTGATTCCGGAGAGGGAGCCTGAGAAATGGCT
ACCACATCT
>HOIR5KG01BOF77__(reversed) rank=0001247 x=571.0 y=1685.0 length=436
CATGCATGTCTAAGTACAAGCCTAACTAAGGTGAAACCGCGAATGGCTCATTAAATCACA
CCTAATCTACTGGAATGTTAGCAGTTACTTGGATAACTGAGGTAATTCTTGAGCTAATAC
ATGCGAAAAATCTCGACTCACGGAGAGATGCTTTTATTAGATCAAAACCAAACAGACTCG
TCTGTATATTTGGTGACTCGGAATAACTTTGGGCTGATCGCATTGCCTTGTGCAGGCGAC
ATTTCCTTCGAAGGTGTGCCCTATCAACTGTCGACTGTGGTATAGACGACCACAGTGGTT
TTGACGGGTAACGGGGAATCAGGGTTCGATTCCGGAGAGGGAGCCTTAAAAACGGCTACC
ACATCC
>HOIR5KG01ACUGJ__(reversed) rank=0001249 x=29.5 y=673.0 length=436
CATGCATGTCTAAGTACAAGCCTCACTAAGGTGAAACCGCGAATGGCTCATTAAATCACA
CCTAATCTACTGGATAGTAAAAAGTTACTTGGATAACTGCGGTAATTCTGGAGCTAATAC
ATGCACAAAGCCGCGACTCACGAAGCGGCGCTTTTATTAGATCAAAACCAAACGGCTTCG
GCTGTACTCATGGTGACTCTGAATAACTTTGGGCTGATCGCATAGCCTTGAGCTGGCGAC
ATATCCTTCGAAGGTGTGCCCTATCAACTTTCGACTGTGGCATAGACGCCCACAGTGGTT
TTGACGGGTAACGGGGAATCAGGGTTCGATTCCGGAGAGGGAGCCTTAAAAACGGCTACC
ACATCT
>HOIR5KG01ADJIM__(reversed) rank=0001280 x=37.0 y=380.0 length=436
CATGCATGTCTAAGTACAAGCCTCACTAAGGTGAAACCGCGAATGGCTCATTAAATCACA
CCTAATCTACTGGATAGTAAAAAGTTACTTGGATAACTGCGGTAATTCTGGAGCTAATAC
ATGCACAAAGCCGCGACTCACGAAGCGGCGCTTTTATTAGATCAAAACCAAACGGCTTCG
GCTGTACTCATGGTGACTCTGAATAACTTTGGGCTGATCGCATAGCCTTGAGCTGGCGAC
ATATCCTTCGAAGGTGTGCCCTATCAACTTTCGACTGTGGCATAGACGCCCACAGTGGTT
TTGACGGGTAACGGGGAATCAGGGTTCGATTCCGGAGAGGGAGCCTTAAAAACGGCTACC
ACATCT
>HOIR5KG01BE632__(reversed) rank=0001286 x=466.0 y=48.0 length=438
CATGCATGTGCCAGTGTAAGCTTCAGCATGGCCAGACTGTGAATGGCTCATTACAACAGT
TGTAGCTTATGTGGTGGTCTGTCTACATGGATAGCCGTGTTAATTCTAGAACTAATACAT
GTTCACTTGCCCAAACTCGGTGGTAGGGCGGTGCTTATTGGCAACAGAACCAGTCCAGGC
AATCCCTGGCTCATCGGTGAGTCATAATAATGTGGATATATTGTATGGCATCCGCAGATG
GCGGTCCATTCAAGCTTCTGACCTATCAGCTTCCGATGGTTGGGCATTTGCCTACCATGG
CAATGACGGGTAACGGAGAATTAGGGTTTGACACCGGAGAGGGAGTCTGAGAAGCGGCTA
CTACATCT
>HOIR5KG01AZXJH__(reversed) rank=0001298 x=292.5 y=507.0 length=434
CATGCATGTCTAAGTACGGCTCTAGTACGGTGAAACTGCGAATGGCTCATTAAATCAGTT
TTGGTTCATTTGATCGTGAAAGTTACATGGATAACTGTTGTAATTCAAGAGCTAATACAC
GCTAAGAGTGTCGCTCTCTGGGCGGCGCGCTTTTATCAGACCAAAACCAATCACCTTCGG
GTGTTCATTGTGGTGAGTCTGGATAAACTAGCTGATCGCATGGTCTCGAACCGGCGATGG
ATCATTCAAGTGTCTGACCTATCAACTGTCGATGGTAGCGTATTGGGCTACCATGGTTGT
AACGGGTAACGGAGAATTAGGGTTTGGTTCCGGAGAGGGAGTCTGAGAAACGGCTACCAC
ATCT
>HOIR5KG01ASUK1__(reversed) rank=0001302 x=211.0 y=1859.0 length=436
CATGCATGTCTAAGTACAAGCCTCACTAAGGTGAAACCGCGAATGGCTCATTAAATCACA
CCTAATCTACTGGATAGTAAAAAGTTACTTGGATAACTGCGGTAATTCTGGAGCTAATAC
ATGCACAAAGCCGCGACTCACGAAGCGGCGCTTTTATTAGATCAAAACCAAACGGCTTCG
GCTGTACTCATGGTGACTCTGAATAACTTTGGGCTGATCGCATAGCCTTGAGCTGGCGAC
ATATCCTTCGAAGGTGTGCCCTATCAACTTTCGACTGTGGCATAGACGCCCACAGTGGTT
TTGACGGGTAACGGGGAATCAGGGTTCGATTCCGGAGAGGGAGCCTTAAAAACGGCTACC
ACATCT
>HOIR5KG01AGWRS__(reversed) rank=0001310 x=75.0 y=1878.0 length=462
CATGCATGTCTAAGTACGAGCCGCTAGTCGGCGAAACCGCGAATGGCTCAATAAATCAGT
TATGGTTCCTTAGATCGTACCATCCTACTTGGATAACTGTGGTAATTCTAGAGCTAATAC
ATGCACTCAACGCCCCGACTCTCGGTTTCGGCCGGGCAGGAGGGGTGTCTTTTATTAGAT
ACAAAACCAATCGGGGGGCTCGCTCCCCGTCCTTTTTGGTGACTCTGAATAACTTTTCGC
CGATCGCACGGCCTCGAGCCGGCGACGCATCTTTCAAATGTCTGCCTTATCAACTTTCGA
TGGTAGGTTATGCGCCTACCATGGTTGCAACGGGTAACGGGGAATCGGGGTTCGATTCCG
GAGAGGGAGCCTGAGAAACGGCTACCACATCC
>HOIR5KG01AAKQU__(reversed) rank=0001320 x=3.0 y=1268.5 length=434
CATGCATGTCTAAGTACAAGCCTGAATAAGGTGAAACCGCGAATGGCTCATTAAATCACA
CCTAATGTACCGGATAGTTCCAATTACTTGGATAACTGCGGTAATTCTGGAGCTAATACA
TGCTTAAAGGCCTCGACTCAAGGAGGGGCGCATTTATTAGATCAAAACCAAACCGCTTGC
GGTTTTATTGGTGAATCTGAATAACTCTATGCTGATCGTATGGCTCAACGCCGACGACGT
ATCCGTCCAAGGTGTGCCCTATCAACTGTCGACTGTGGCATAGACGCCCACAGTGGTTTT
GACGGGTAACGGGGAATTAGGGTTCGATTCCGGAGAGGGAGCCTGAGAAACGGCTACCAC
TTCT
>HOIR5KG01AN9C6__(reversed) rank=0001341 x=159.0 y=728.0 length=431
CATGAATGTCTCAGTGTAAGCTTCAATATGGCAAGACTGTGTATGGCTCATTAAAACAGT
TGTAGCTTATTTGGCTGTCTTTTACATGGAAAACCGTGGTAATTCTAGAACTAACACATG
TGCAACTACCCAACTTTTCGGACGGGTTGTGTTTATTTGTAACAGAACCAATCCAGGTCA
ACCTGGTTTAGTGATGATTCACAATAACTGGATGAATTGCGTGGCACCAGCTGGTGATGA
ACCATTCAAGCTTCTGACCTGTCAGCTTCCGACGGTAGGGTATTGGCCTACCCTGGCAAT
GACGGGTAACGGAGAATTAGGGTTTGATACCGGAGAGGGAGCCTGAGAAACGGCTACCAC
ATCT
>HOIR5KG01BGQCE__(reversed) rank=0001343 x=483.0 y=1996.5 length=436
CATGCATGTCTAAGTACAAGCCTAACTAAGGTGAAACCGCGAATGGCTCATTAAATCACA
CCTAATCTACTGGAATGTTAGCAGTTACTTGGATAACTGAGGTAATTCTTGAGCTAATAC
ATGCGAAAAATCTCGACTCACGGAGAGATGCTTTTATTAGATCAAAACCAAACAGACTCG
TCTGTATATTTGGTGACTCGGAATAACTTTGGGCTGATCGCATTGCCTTGTGCAGGCGAC
ATTTCCTTCGAAGGTGTGCCCTATCAACTGTCGACTGTGGTATAGACGACCACAGTGGTT
TTGACGGGTAACGGGGAATCAGGGTTCGATTCCGGAGAGGGAGCCTTAAAAACGGCTACC
ACATCC
>HOIR5KG01AZYNQ__(reversed) rank=0001345 x=292.0 y=1956.0 length=441
CATGCATGTCCAAGTACAAGCTTTCAAAAGCGAAACTGCGGATGGCTCATTAAATCAGTT
ATGGTTCCTTGGAGCGCATCCCCCTACATGGATAACTGTGGTAATTCTAGAGCTAATACA
TGCAATCAAGCGCCGACCTTACGGGAGGCGTGCTCTTATTAGGAACAAGACCAACCCGGG
TCCGCCCGGCTCCGTTGGTGAACTCTGGATAACCTGGCCGATCGCACGGTCTCTGCACCG
GCGACGGATCCTTCGAATGTCTGCCCTATCAACTTTCGATGGTACGTTATGCGCCTACCA
TGGTCGTAACGGGTAACGGAGAATCAGGGTTCGATTCCGGAGAGGGAGCTTGAGAAACGG
CTACCACATCC
>HOIR5KG01ASGIZ__(reversed) rank=0001351 x=207.0 y=25.0 length=436
CATGCATGTCTAAGTACAAGCCTAACTAAGGTGAAACCGCGAATGGCTCATTAAATCACA
CCTAATCTACTGGAATGTTAGCAGTTACTTGGATAACTGAGGTAATTCTTGAGCTAATAC
ATGCGAAAAATCTCGACTCACGGAGAGATGCTTTTATTAGATCAAAACCAAACAGACTCG
TCTGTATATTTGGTGACTCGGAATAACTTTGGGCTGATCGCATTGCCTTGTGCAGGCGAC
ATTTCCTTCGAAGGTGTGCCCTATCAACTGTCGACTGTGGTATAGACGACCACAGTGGTT
TTGACGGGTAACGGGGAATCAGGGTTCGATTCCGGAGAGGGAGCCTTAAAAACGGCTACC
ACATCC
>HOIR5KG01AG58G__(reversed) rank=0001371 x=78.0 y=1854.0 length=434
CATGCATGTCTAAGTACAAGCCTGAATAAGGTGAAACCGCGAATGGCTCATTAAATCACA
CCTAATGTACCGGATAGTTCCAATTACTTGGATAACTGCGGTAATTCTGGAGCTAATACA
TGCTTAAAGGCCTCGACTCAAGGAGGGGCGCATTTATTAGATCAAAACCAAACCGCTTGC
GGTTTTATTGGTGAATCTGAATAACTCTATGCTGATCGTATGGCTCAACGCCGACGACGT
ATCCGTCCAAGGTGTGCCCTATCAACTGTCGACTGTGGCATAGACGCCCACAGTGGTTTT
GACGGGTAACGGGGAATTAGGGTTCGATTCCGGAGAGGGAGCCTGAGAAACGGCTACCAC
TTCT
>HOIR5KG01AEFMA__(reversed) rank=0001393 x=47.5 y=1024.5 length=435
CATGCATGTCTAAGTACAAGCCTAACTAAGGTGAAACCGCGAATGGCTCATTAAATCACA
CCTAATCTACTGGAATGTTAGCAGTTACTTGGATAACTGAGGTAATTCTTGAGCTAATAC
ATGCGAAAAATCTCGACTCACGGAGAGATGCTTTTATTAGATCAAAACCAAACAGACTCG
TCTGTATATTTGGTGACTCGGAATAACTTTGGGCTGATCGCATTGCCTTGTGCAGGCGAC
ATTTCCTTCGAAGGTGTGCCCTATCAACTGTCGACTGTGGTATAGACGACCACAGTGGTT
TGACGGGTAACGGGGAATCAGGGTTCGATTCCGGAGAGGGAGCCTTAAAAACGGCTACCA
CATCC
>HOIR5KG01A2IB1__(reversed) rank=0001396 x=321.5 y=1983.0 length=436
CATGCATGTCTAAGTACAAGCCTAACTAAGGTGAAACCGCGAATGGCTCATTAAATCACA
CCTAATCTACTGGAATGTTAGCAGTTACTTGGATAACTGAGGTAATTCTTGAGCTAATAC
ATGCGAAAAATCTCGACTCACGGAGAGATGCTTTTATTAGATCAAAACCAAACAGACTCG
TCTGTATATTTGGTGACTCGGAATAACTTTGGGCTGATCGCATTGCCTTGTGCAGGCGAC
ATTTCCTTCGAAGGTGTGCCCTATCAACTGTCGACTGTGGTATAGACGACCACAGTGGTT
TTGACGGGTAACGGGGAATCAGGGTTCGATTCCGGAGAGGGAGCCTTAAAAACGGCTACC
ACATCC
>HOIR5KG01BIHDY__(reversed) rank=0001398 x=503.0 y=1780.5 length=436
CATGCATGTCTAAGTACAAGCCTAACTAAGGTGAAACCGCGAATGGCTCATTAAATCACA
CCTAATCTACTGGAATGTTAGCAGTTACTTGGATAACTGAGGTAATTCTTGAGCTAATAC
ATGCGAAAAATCTCGACTCGCGGAGAGATGCTTTTATTAGATCAAAACCAAACAGACTCG
TCTGTATATTTGGTGACTCGGAATAACTTTGGGCTGATCGCATTGCCTTGTGCAGGCGAC
ATTTCCTTCGAAGGTGTGCCCTATCAACTGTCGACTGTGGTATAGACGACCACAGTGGTT
TTGACGGGTAACGGGGAATCAGGGTTCGATTCCGGAGAGGGAGCCTTAAAAACGGCTACC
ACATCC
>HOIR5KG01ADDC4__(reversed) rank=0001400 x=35.5 y=598.0 length=434
CATGCATGTCTCAGTGTAAGCTTCAACATGGCAAGACTGTGAATGGCTCATTAAAACAGT
TGTAGCTTATTTGGCTGTCTTTTACATGGATAACCGTGGTAATTCTAGAACTAATACATG
TGCAACTACCCAACTTTTCGGACGGGTTGTGTTTATTTGTAACAGAACCAATCCAGGTCA
ACCTGGTTTAGTGATGATTCACAATAACTGGATGAATTGCGTGGCACCAGCTGGTGATGA
ATCATTCAAGCTTCTGACCTATCAGCTTCCGACGGTAGGGTATTGGCCTACCCTGGCAAT
GACGGGTAACGGAGAATTAGGGTTTGATACCGGAGAGGGAGCCTGAGAAACGGCTACCAC
ATCT
>HOIR5KG01A20RW__(reversed) rank=0001405 x=327.5 y=1306.0 length=436
CATGCATGTCTAAGTACAAGCCTAACTAAGGTGAAACCGCGAATGGCTCATTAAATCACA
CCTAATCTACTGGAATGTTAGCAGTTACTTGGATAACTGAGGTAATTCTTGAGCTAATAC
ATGCGAAAAATCTCGACTCACGGAGAGATGCTTTTATTAGATCAAAACCAAACAGACTCG
TCTGTATATTTGGTGACTCGGAATAACTTTGGGCTGATCGCATTGCCTTGTGCAGGCGAC
ATTTCCTTCGAAGGTGTGCCCTATCAACTGTCGACTGTGGTATAGACGACCACAGTGGTT
TTGACGGGTAACGGGGAATCAGGGTTCGATTCCGGAGAGGGAGCCTTAAAAACGGCTACC
ACATCC
>HOIR5KG01AZW96__(reversed) rank=0001420 x=292.0 y=172.0 length=435
CATGCATGTCTAAGTACGGCTCTAGTACGGTGAAACTGCGAATGGCTCATTAAATCAGTT
TTTGGTTCATTTGATCGTGAAAGTTACATGGATAACTGTTGTAATTCAAGAGCTAATACA
CGCTAAGAGTGTCGCTCTCTGGGCGGCGCGCTTTTATCAGACCAAAACCAATCACCTTCG
GGTGTTCATTGTGGTGAGTCTGGATAAACTAGCTGATCGCATGGTCTCGAACCGGCGATG
GATCATTCAAGTGTCTGACCTATCAACTGTCGATGGTAGCGTATTGGGCTACCATGGTTG
TAACGGGTAACGGAGAATTAGGGTTTGGTTCCGGAGAGGGAGTCTGAGAAACGGCTACCA
CATCT
>HOIR5KG01BNXIT__(reversed) rank=0001463 x=565.5 y=2019.0 length=439
CATGCACGTCTAAGTACAAGCCTCATTAAGGTGAAACCGCGAATGGCTCATTAAATCACA
CCTAATATACTGGATAGTGTCAGTTACTTGGATAACTGCGGTAATTCTGGAGCTAATACA
TGCGTCAAAGCCCCGAACTTTTTGTGAGGGGCGCTTTTATTAGATGAAAACCAAACGACT
TCGGTCGTCCCTTTGGTGATTCTGAATAACTTTCGGCTGATCGTACGGCCAAGCGCCGAC
GACGTATCTTTCTAAGGTGTGCCCTATCAACTTTCGACTGTGGCATAGACGCCCACAGTG
GTTTTGACGGGTAACGGGGAATCAGGGTTCGATTCCGGAGAGGGAGCCTGAGAAACGGCT
ACCACTTCT
>HOIR5KG01AMLOS__(reversed) rank=0001489 x=140.0 y=1210.0 length=436
CATGCATGTCTAAGTATAAATGTTATACAGTGAAACTGCGAATGGCTCATTAAAACAGTT
ATAGTTTATTTGATAATCAAACTTACATGGATAACCGTGGTAATTCTAGAGCTAATACAT
GCTGGTTAGCCTGACTTTTGAGGAAGGGCTGTATTTATTAGATAACAAATCAATATTCCT
TGTGTCCATTGTGATGACTCATAATAACTGATCGAATCGCATGGGCTTTGCCCGCGATAA
ATCATTCCAACGTTTCTGCCCCATCAGCTTTCGATGGTAGTGTATTGGACTACCATGGCG
TTCACGGGTAACGGAGGATTAGGGTTCGATTCCGGAGAGGGAGCCTGAGAAACGGCTACC
ACATCT
>HOIR5KG01AOS6Z__(reversed) rank=0001503 x=165.5 y=1849.0 length=436
CATGCATGTCTAAGTACAAGCCTCACTAAGGTGAAACCGCGAATGGCTCATTAAATCACA
CCTAATCTACTGGATAGTAAAAAGTTACTTGGATAACTGCGGTAATTCTGGAGCTAATAC
ATGCACAAAGCCGCGACTCACGAAGCGGCGCTTTTATTAGATCAAAACCAAACGGCTTCG
GCTGTACTCATGGTGACTCTGAATAACTTTGGGCTGATCGCATAGCCTTGAGCTGGCGAC
ATATCCTTCGAAGGTGTGCCCTATCAACTTTCGACTGTGGCATAGACGCCCACAGTGGTT
TTGACGGGTAACGGGGAATCAGGGTTCGATTCCGGAGAGGGAGCCTTAAAAACGGCTACC
ACATCT
>HOIR5KG01AO2PW__(reversed) rank=0001522 x=168.0 y=1906.0 length=434
CATGCATGTCTCAGTGTAAGCTTCAACATGGCAAGACTGTGAATGGCTCATTAAAACAGT
TGTAGCTTATTTGGCTGTCTTTTACATGGATAACCGTGGTAATTCTAGAACTAATACATG
TGCAACTACCCAACTTTTCGGACGGGTTGTGTTTATTTGTAACAGAACCAATCCAGGTCA
ACCTGGTTTAGTGATGATTCACAATAACTGGATGAATTGCGTGGCACCAGCTGGTGATGA
ATCATTCAAGCTTCTGACCTATCAGCTTCCGACGGTAGGGTATTGGCCTACCCTGGCAAT
GACGGGTAACGGAGAATTAGGGTTTGATACCGGAGAGGGAGCCTGAGAAACGGCTACCAC
ATCT
>HOIR5KG01APLJK__(reversed) rank=0001530 x=174.0 y=1726.0 length=434
CATGCATGTCTCAGTGTAAGCTTCAACATGGCAAGACTGTGAATGGCTCATTAAAACAGT
TGTAGCTTATTTGGCTGTCTTTTACATGGATAACCGTGGTAATTCTAGAACTAATACATG
TGCAACTACCCAACTTTTCGGACGGGTTGTGTTTATTTGTAACAGAACCAATCCAGGTCA
ACCTGGTTTAGTGATGATTCACAATAACTGGATGAATTGCGTGGCACCAGCTGGTGATGA
ATCATTCAAGCTTCTGACCTATCAGCTTCCGACGGTAGGGTATTGGCCTACCCTGGCAAT
GACGGGTAACGGAGAATTAGGGTTTGATACCGGAGAGGGAGCCTGAGAAACGGCTACCAC
ATCT
>HOIR5KG01ACUVT__(reversed) rank=0001532 x=29.0 y=1223.5 length=434
CATGCATGTCTCAGTATAAGTGTTTCACTGCGAAACTGCGAATGGCTCATTAAACAGTTA
TAGTTTCCATGTCAGTTGATCATTACCTGGATATCCACGGTAATTCTAGAGCTAATACAT
GCGTCCAGACCCGACTTCTAGGAAGGGTTGTGCTTATTAGACACTGAACCATCCCCTGCT
TGCAGGGTTTCGAGGTGATTGATGGTAATCGAACGAATCGCATGCTTCGGCGGCGATGAT
TCATTCAAGTTTCTGACCTATCAGCTTCCGACGGTAGGGTATTGGCCTACCGTGGCTTTG
ACGGGTAACGGGAGAATTAGGGTTTGATTCCGGAGAGGGAGCCTGAGAAACGGCTACCAC
ATCT
>HOIR5KG01AUYE5__(reversed) rank=0001558 x=235.0 y=1839.0 length=446
CATGCATGTCTAAGTACACGCCTTTACACGGCAAAACTGCGAATGGCTCATTAAATCAGT
TATGGTTCCTTAGATCGTACAATCCTACTTGGATAACTGTGGCAATTCTAGAGCTAATAC
ATGCAACACAGCTCCGACCTTACGGGAAGAGCGCTTTTGTTAGCCCAAAACCAATCCGGT
CCTCGTGGCCGGTCATTGAATGGTGACTCTGAACAACTTTGTGCCGATCGTATGCCCTAG
CGGCGACGACGTATCTTTCAAATGTCTGCCCTATCAACTGTCGATGGTACGTGCTATGCC
TACCATGGTGATAACGGGTAACGGGGAATCAGGGTTCGATTCCGGAGAGGGAGCATGAGA
TACGGCTACCACATCC
>HOIR5KG01AKNAT__(reversed) rank=0001564 x=118.5 y=99.0 length=434
CATGCATGTCTCAGTGTAAGCTTCAATATGGCAAGACTGTGAATGGCTCATTAAAACAGT
TGTAGCTTATTTGGCTGTCTTTTACATGGATAACCGTGGTAATTCTAGAACTAATACATG
TGCAACTACCCAACTTTTCGGACGGGTTGTGTTTATTTGTAACAGAACCAATCCAGGTCA
ACCTGGTTTAGTGATGATTCACAATAACTGGATGAATTGCGTGGCACCAGCTGGTGATGA
ATCATTCAAGCTTCTGACCTATCAGCTTCCGACGGTAGGGTATTGGCCTACCCTGGCAAT
GACGGGTAACGGAGAATTAGGGTTTGATACTGGAGAGGGAGCCTGAGAAACGGCTACCAC
ATCT
>HOIR5KG01A2IB6__(reversed) rank=0001569 x=321.5 y=1988.0 length=434
CATGCATGTCTAAGTACAAGCCTGAATAAGGTGAAACCGCGAATGGCTCATTAAATCACA
CCTAATGTACCGGATAGTTCCAATTACTTGGATAACTGCGGTAATTCTGGAGCTAATACA
TGCTTAAAGGCCTCGACTCAAGGAGGGGCGCATTTATTAGATCAAAACCAAACCGCTTGC
GGTTTTATTGGTGAATCTGAATAACTCTATGCTGATCGTATGGCTCAACGCCGACGACGT
ATCCGTCCAAGGTGTGCCCTATCAACTGTCGACTGTGGCATAGACGCCCACAGTGGTTTT
GACGGGTAACGGGGAATTAGGGTTCGATTCCGGAGAGGGAGCCTGAGAAACGGCTACCAC
TTCT
>HOIR5KG01BDTLS__(reversed) rank=0001576 x=450.0 y=1422.0 length=436
CATGCATGTCTAAGTACAAGCCTAACTAAGGTGAAACCGCGAATGGCTCATTAAATCACA
CCTAATCTACTGGAATGTTAGCAGTTACTTGGATAACTGAGGTAATTCTTGAGCTAATAC
ATGCGAAAAATCTCGACTCACGGAGAGATGCTTTTATTAGATCAAAACCAAACAGACTCG
TCTGTATATTTGGTGACTCGGAATAACTTTGGGCTGATCGCATTGCCTTGTGCAGGCGAC
ATTTCCTTCGAAGGTGTGCCCTATCAACTGTCGACTGTGGTATAGACGACCACAGTGGTT
TTGACGGGTAACGGGGAATCAGGGTTCGATTCCGGAGAGGGAGCCTTAAAAACGGCTACC
ACATCC
>HOIR5KG01ABFQU__(reversed) rank=0001622 x=13.0 y=484.5 length=434
CATGCATGTCTCAGTGTAAGCTTCAACATGGCAAGACTGTGAATGGCTCATTAAAACAGT
TGTAGCTTATTTGGCTGTCTTTTACATGGATAACCGTGGTAATTCTAGAACTAATACATG
TGCAACTACCCAACTTTTCGGACGGGTTGTGTTTATTTGTAACAGAACCAATCCAGGTCA
ACCTGGTTTAGTGATGATTCACAATAACTGGATGAATTGCGTGGCACCAGCTGGTGATGA
ATCATTCAAGCTTCTGACCTATCAGCTTCCGACGGTAGGGTATTGGCCTACCCTGGCAAT
GACGGGTAACGGAGAATTAGGGTTTGATACCGGAGAGGGAGCCTGAGAAACGGCTACCAC
ATCT
>HOIR5KG01AXEQJ__(reversed) rank=0001627 x=263.0 y=1609.0 length=436
CATGCATGTCTAAGTACGAGCCTCACTAAGGTGAAACCGCGAATGGCTCATTAAATCACA
CCTAATCTACTGGATAGTAAAAAGTTACTTGGATAACTGCGGTAATTCTGGAGCTAATAC
ATGCACAAAGCCGCGACTCACGAAGCGGCGCTTTTATTAGATCAAAACCAAACGGCTTCG
GCTGTACTCATGGTGACTCTGAATAACTTTGGGCTGATCGCATAGCCTTGAGCTGGCGAC
ATATCCTTCGAAGGTGTGCCCTATCAACTTTCGACTGTGGCATAGACGCCCACAGTGGTT
TTGACGGGTAACGGGGAATCAGGGTTCGATTCCGGAGAGGGAGCCTTAAAAACGGCTACC
ACATCT
>HOIR5KG01AMN9K__(reversed) rank=0001693 x=141.0 y=454.0 length=436
CATGCATGTCTAAGTACAAGCCTAACTAAGGTGAAACCGCGAATGGCTCATTAAATCACA
CCTAATCTACTGGAATGTTAGCAGTTACTTGGATAACTGAGGTAATTCTTGAGCTAATAC
ATGCGAAAAATCTCGACTCACGGAGAGATGCTTTTATTAGATCAAAACCAAACAGACTCG
TCTGTATATTTGGTGACTCGGAATAACTTTGGGCTGATCGCATTGCCTTGTGCAGGCGAC
ATTTCCTTCGAAGGTGTGCCCTATCAACTGTCGACTGTGGTATAGACGACCACAGTGGTT
TTGACGGGTAACGGGGAATCAGGGTTCGATTCCGGAGAGGGAGCCTTAAAAACGGCTACC
ACATCC
>HOIR5KG01AGDPZ__(reversed) rank=0001699 x=69.0 y=1765.5 length=436
CATGCATGTCTAAGTACAAGCCTCACTAAGGTGAAACCGCGAATGGCTCATTAAATCACA
CCTAATCTACTGGATAGTAAAAAGTTACTTGGATAACTGCGGTAATTCTGGAGCTAATAC
ATGCACAAAGCCGCGACTCACGAAGCGGCGCTTTTATTAGATCAAAACCAAACGGCTTCG
GCTGTACTCATGGTGACTCTGAATAACTTTGGGCTGATCGCATAGCCTTGAGCTGGCGAC
ATATCCTTCGAAGGTGTGCCCTATCAACTTTCGACTGTGGCATAGACGCCCACAGTGGTT
TTGACGGGTAACGGGGAATCAGGGTTCGATTCCGGAGAGGGAGCCTTAAAAACGGCTACC
ACATCT
>HOIR5KG01BNN1Y__(reversed) rank=0001736 x=562.0 y=2036.0 length=436
CATGCATGTCTAAGTACAAGCCTCACTAAGGTGAAACCGCGAATGGCTCATTAAATCACA
CCTAATCTACTGGATAGTAAAAAGTTACTTGGATAACTGCGGTAATTCTGGAGCTAATAC
ATGCACAAAGCCGCGACTCACGAAGCGGCGCTTTTATTAGATCAAAACCAAACGGCTTCG
GCTGTACTCATGGTGACTCTGAATAACTTTGGGCTGATCGCATAGCCTTGAGCTGGCGAC
ATATCCTTCGAAGGTGTGCCCTATCAACTTTCGACTGTGGCATAGACGCCCACAGTGGTT
TTGACGGGTAACGGGGAATCAGGGTTCGATTCCGGAGAGGGAGCCTTAAAAACGGCTACC
ACATCT
>HOIR5KG01BEVLJ__(reversed) rank=0001768 x=462.0 y=1509.5 length=434
CATGCATGTCTAAGTACAAGCCTGAATAAGGTGAAACCGCGAATGGCTCATTAAATCACA
CCTAATGTACCGGATAGTTCCAATTACTTGGATAACTGCGGTAATTCTGGAGCTAATACA
TGCTTAAAGGCCTCGACTCAAGGAGGGGCGCATTTATTAGATCAAAACCAAACCGCTTGC
GGTTTTATTGGTGAATCTGAATAACTCTATGCTGATCGTATGGCTCAACGCCGACGACGT
ATCCGTCCAAGGTGTGCCCTATCAACTGTCGACTGTGGCATAGACGCCCACAGTGGTTTT
GACGGGTAACGGGGAATTAGGGTTCGATTCCGGAGAGGGAGCCTGAGAAACGGCTACCAC
TTCT
>HOIR5KG01BAZ75__(reversed) rank=0001769 x=418.0 y=1107.0 length=434
CATGCATGTCTAAGTACGGCTCTAGTACGGTGAAACTGCGAATGGCTCATTAAATCAGTT
TTGGTTCATTTGATCGTGAAAGTTACATGGATAACTGTTGTAATTCAAGAGCTAATACAC
GCTAGGAGTGTCGCTCTCTGGGCGGCGCGCTTTTATCAGACCAAAACCAATCACCTTCGG
GTGTTCATTGTGGTGAGTCTGGATAAACTAGCTGATCGCATGGTCTCGAACCGGCGATGG
ATCATTCAAGTGTCTGACCTATCAACTGTCGATGGTAGCGTATTGGGCTACCATGGTTGT
AACGGGTAACGGAGAATTAGGGTTTGGTTCCGGAGAGGGAGTCTGAGAAACGGCTACCAC
ATCT
>HOIR5KG01AE8RR__(reversed) rank=0001801 x=56.0 y=1941.5 length=440
CATGCATGTCTCAGTGTAAGCTTCAACATGGCAAGACTGTGAATGGCTCATTAAAACTAA
GTTGTTAGCTTATTTGGTCTGTCTTTTACTATGGATAACCGTGGTAATTCTTAGAACTAA
TACATGTGCAACTACCCAACTTTTCGGACGGGTTGTGTTTATTTGTAACAGAACCAATCC
AGGTCAACCTGGTTTAGTGATGATTCACAATAACTGGATGAATTGCGTGGCACCAGCTGG
TGATGAATCATTCAAGCTTCTGACCTATCAGCTTCCGACGGTAGGGTATTGGCCTACCCT
GGCAATGACGGGTAACGGAGAATTAGGGTTTGATACCGGAGAGGGAGCCTGAGAAACGGC
TACCACATCT
>HOIR5KG01AA67P__(reversed) rank=0001822 x=10.0 y=1715.5 length=436
CATGCATGTCTAAGTACAAGCCTAACTAAGGTGAAACCGCGAATGGCTCATTAAATCACA
CCTAATCTACTGGAATGTTAGCAGTTACTTGGATAACTGAGGTAATTCTTGAGCTAATAC
ATGCGAAAAATCTCGACTCACGGAGAGATGCTTTTATTAGATCAAAACCAAACAGACTCG
TCTGTATATTTGGTGACTCGGAATAACTTTGGGCTGATCGCATTGCCTTGTGCAGGCGAC
ATTTCCTTCGAAGGTGTGCCCTATCAACTGTCGACTGTGGTATAGACGACCACAGTGGTT
TTGACGGGTAACGGGGAATCAGGGTTCGATTCCGGAGAGGGAGCCTTAAAAACGGCTACC
ACATCC
>HOIR5KG01AI2G0__(reversed) rank=0001838 x=100.0 y=178.0 length=433
CATGCATGTCTCAGTGTAAGCTTCAACATGGCAAGACTGTGAATGGCTCATTAAACAGTT
GTAGCTTATTTGGCTGTCTTTTACATGGATAACCGTGGTAATTTTAGAACTAATACATGT
GCAACTACCCAACTTTTCGGACGGGTTGTGTTTATTTGTAACAGAACCAATCCAGGTCAA
CCTGGTTTAGTGATGACTCACAATAACTGGATGAATTGCGTGGCACCAGCTGGTGATGAA
TCATTCAAGCTTCTGACCTATCAGCTTCCGACGGTAGGGTATTGGCCTACCCTGGCAATG
ACGGGTAACGGAGAATTAGGGTTTGATACCGGAGAGGGAGCCTGAGAAACGGCTACCACA
TCT
>HOIR5KG01BPX2R__(reversed) rank=0001842 x=588.0 y=1841.0 length=433
CATGCATGCCTCAGTATAAGCATACCTATAGTAAAACTGTGAATAGCTCTTTAAAACAGT
TATAGCTTCGTTGACTGGTTTCTACATGGACAACTGCGGTAATTCTTGAGCTAATACATG
TGTTTGCATCCAACTTGATTGACGGATTGTATTTATTAGTGACAGAACCAACCCAGGACT
CACTGGACTATGGTGACCCATTCTAGATCAATGAATCGTGTGGCGCATGCTGGCGATGAG
TCGTTCAAGTTTCTGACCTATCAGCTTCCGACGGTACGGTATTGGCTTACTGTGGCAATG
ACGGGTAACGGAGAATTAGGGTTTGATTCCGGAGAGGGAGCCTGAGAAATGGCTACCACA
TCT
>HOIR5KG01A4U4X__(reversed) rank=0001853 x=348.0 y=1295.5 length=436
CATGCATGTCTAAGTACAAGCCTCACTAAGGTGAAACCGCGAATGGCTCATTAAATCACA
CCTAATCTACTGGATAGTAAAAAGTTACTTGGATAACTGCGGTAATTCTGGAGCTAATAC
ATGCACAAAGCCGCGACTCACGAAGCGGCGCTTTTATTAGATCAAAACCAAACGGCTTCG
GCTGTACTCATGGTGACTCTGAATAACTTTGGGCTGATCGCATAGCCTTGAGCTGGCGAC
ATATCCTTCGAAGGTGTGCCCTATCAACTTTCGACTGTGGCATAGACGCCCACAGTGGTT
TTGACGGGTAACGGGGAATCAGGGTTCGATTCCGGAGAGGGAGCCTTAAAAACGGCTACC
ACATCT
>HOIR5KG01AQSUI__(reversed) rank=0001867 x=188.0 y=504.5 length=459
CATGCATGTCTAAGTACGAGCCGCTAGTCGGCGAAACCGCGAATGGCTCAATAAATCAGT
TATGGTTCCTTAGATCGTACCATCCTACTTGGATAACTGTGGTAATTCTAGAGCTAATAC
ATGCACTCAAGCCCCGACTCTCGGTTTCGGCCGGGCAGGAGGGGTGCTTTTATTAGATCA
AAACCAATCGGGGGGCTCGCTCCCCGTCCTTTTTGGTGACTCTGAATAACTTTTCGCCGA
TCGCACGGCCTCGAGCCGGCGACGCATCTTTCAAATGTCTGCCTTATCAACTTTCGATGG
TAGGTTATGCGCCTACCATGGTTGCAACGGGTAACGGGGAATCGGGGTTCGATTCCGGAG
AGGGAGCCTGAGAAACGGCTACCACATCC
>HOIR5KG01AEFM2__(reversed) rank=0001895 x=47.0 y=1052.0 length=434
CATGCATGTCTAAGTACAAGCCTGAATAAGGTGAAACCGCGAATGGCTCATTAAATCACA
CCTAATGTACCGGATAGTTCCAATTACTTGGATAACTGCGGTAATTCTGGAGCTAATACA
TGCTTAAAGGCCTCGACTCAAGGAGGGGCGCATTTATTAGATCAAAACCAAACCGCTTGC
GGTTTTATTGGTGAATCTGAATAACTCTATGCTGATCGTATGGCTCAACGCCGACGACGT
ATCCGTCCAAGGTGTGCCCTATCAACTGTCGACTGTGGCATAGACGCCCACAGTGGTTTT
GACGGGTAACGGGGAATTAGGGTTCGATTCCGGAGAGGGAGCCTGAGAAACGGCTACCAC
TTCT
>HOIR5KG01AX0RD__(reversed) rank=0001918 x=270.0 y=1479.0 length=434
CATGCATGTCTCAGTGTAAGCTTCAACATGGCAAGACTGTGAATGGCTCATTAAAACAGT
TGTAGCTTATTTGGCTGTCTTTTACATGGATAACCGTGGTAATTCTAGAACTAATACATG
TGCAACTACCCAACTTTTCGGACGGGTTGTGTTTATTTGTAACAGAACCAATCCAGGTCA
ACCTGGTTTAGTGATGATTCACAATAACTGGATGAATTGCGTGGCACCAGCTGGTGATGA
ATCATTCAAGCTTCTGACCTATCAGCTTCCGACGGTAGGGTATTGGCCTACCCTGGCAAT
GACGGGTAACGGAGAATTAGGGTTTGATACCGGAGAGGGAGCCTGAGAAACGGCTACCAC
ATCT
>HOIR5KG01AHL0K__(reversed) rank=0001932 x=83.5 y=1826.0 length=436
CATGCATGTCTAAGTACAAGCCTCACTAAGGTGAAACCGCGAATGGCTCATTAAATCACA
CCTAATCTACTGGATAGTAAAAAGTTACTTGGATAACTGCGGTAATTCTGGAGCTAATAC
ATGCACAAAGCCGCGACTCACGAAGCGGCGCTTTTATTAGATCAAAACCAAACGGCTTCG
GCTGTACTCATGGTGACTCTGAATAACTTTGGGCTGATCGCATAGCCTTGAGCTGGCGAC
ATATCCTTCGAAGGTGTGCCCTATCAACTTTCGACTGTGGCATAGACGCCCACAGTGGTT
TTGACGGGTAACGGGGAATCAGGGTTCGATTCCGGAGAGGGAGCCTTAAAAACGGCTACC
ACATCT
>HOIR5KG01AB82J__(reversed) rank=0001954 x=22.0 y=1625.0 length=436
CATGCATGTCTAAGTACAAGCCTAACTAAGGTGAAACCGCGAATGGCTCATTAAATCACA
CCTAATCTACTGGAATGTTAGCAGTTACTTGGATAACTGAGGTAATTCTTGAGCTAATAC
ATGCGAAAAATCTCGACTCACGGAGAGATGCTTTTATTAGATCAAAACCAAACAGACTCG
TCTGTATATTTGGTGACTCGGAATAACTTTGGGCTGATCGCATTGCCTTGTGCAGGCGAC
ATTTCCTTCGAAGGTGTGCCCTATCAACTGTCGACTGTGGTATAGACGACCACAGTGGTT
TTGACGGGTAACGGGGAATCAGGGTTCGATTCCGGAGAGGGAGCCTTAAAAACGGCTACC
ACATCC
>HOIR5KG01AZCJF__(reversed) rank=0001970 x=285.0 y=1961.0 length=459
CATGCATGTCTAAGTACGAGCCGCTAGTCGGCGAAACCGCGAATGGCTCAATAAATCAGT
TATGGTTCCTTAGATCGTACCATCCTACTTGGATAACTGTGGTAATTCTAGAGCTAATAC
ATGCACTCAAGCCCCGACTCTCGGTTTCGGCCGGGCAGGAGGGGTGCTTTTATTAGATCA
AAACCAATCGGGGGGCTCGCTCCCCGTCCTTTTTGGTGACTCTGAATAACTTTTCGCCGA
TCGCACGGCCTCGAGCCGGCGATGCATCTTTCAAATGTCTGCCTTATCAACTTTCGATGG
TAGGTTATGCGCCTACCATGGTTGCAACGGGTAACGGGGAATCGGGGTTCGATTCCGGAG
AGGGAGCCTGAGAAACGGCTACCACATCC
>HOIR5KG01ANXN6 rank=0001985 x=155.0 y=1956.0 length=437
CATGCATGTTTCAGACTAAGCTCTTCATAACAAATCTGTGAATGGCTCATTGTAACAGTT
ATAGTAGCATTGGCTGTTGCTTCTTACATTGATACCTGTGGTAATTCTATAGCTAATACA
TGCTTGCAAACCCAACTTATCGGAAGGGTTGTCCTTGTTAGTTCCAGAACCAATCCTAGC
TCTGCTAGGCTATTTTGTGATTTATGAGAAGGAAATGAATCACATAGCTGCTGCTGGTGA
TGCATCTTTTCCGTTTCTGACCTATCAGCTTTCTATGGGAAGGTATTGGCTTCCTGTGGC
AATGACGGGTAACGGCGAATTAGGGTTTGATTCCGGAGAGGGAGCCTGAGGAATGGCTAC
CACATCT
>HOIR5KG01ADTCQ__(reversed) rank=0002005 x=40.0 y=840.0 length=439
CATGCATGTCTGAGTTTAAGCTAATTTTTGGTGAAGCTGCGAATGGCTCATTATATCAGT
TATGATATGCTCAATTGCCTTTGCTTACATGGATAACTGTGGTAATTCTAGAGCTAATAC
ATGCACATGAACCTGACCTCAAAGTATGGTTGTGTTTATTGATTTCAAAACCAACTCAAG
CTCTGCTTGATATGCTGCATGATTGATTATAAACGAATGAATTGCATGGCACACGCTGGC
AATGTATTGTTTTAGTTTCTGACCTATCAGCTTCCGACGGTAAGGTATTGGCTTACCGTG
GCAATGACGGGTGACGGAGAATTAGGGTTTGATTCCGGAGAGGGAGCCTGAGAAATGGCT
ACCACATCT
>HOIR5KG01BQDTV__(reversed) rank=0002011 x=593.0 y=1777.0 length=436
CATGCATGTCTAAGTACAAGCCTAACTAAGGTGAAACCGCGAATGGCTCATTAAATCACA
CCTAATCTACTGGAATGTTAGCAGTTACTTGGATAACTGAGGTAATTCTTGAGCTAATAC
ATGCGAAAAATCTCGACTCACGGAGAGATGCTTTTATTAGATCAAAACCAAACAGACTCG
TCTGTATATTTGGTGACTCGGAATAACTTTGGGCTGATCGCATTGCCTTGTGCAGGCGAC
ATTTCCTTCGAAGGTGTGCCCTATCAACTGTCGACTGTGGTATAGACGACCACAGTGGTT
TTGACGGGTAACGGGGAATCAGGGTTCGATTCCGGAGAGGGAGCCTTAAAAACGGCTACC
ACATCC
>HOIR5KG01BI285__(reversed) rank=0002035 x=510.0 y=1447.0 length=437
CATGCATGTCTAAGTATAACTCTTTTACTTTGAAAACTGCGAACGGCTCATTATATCAGT
TATAGTTTATTTGATAGTCCCTTACTACTTGGATACCCGTAGTAATTCTAGAGCTAATAC
ATGCATCAATACCCAACTGTTCGCGGAAGGGTAGTATTTATTAGGTATAGACCAACCCTC
TTCGGAGGTGCTTTGGTGATTCATAATAACTTTTCGAATCGCATGGCTCCATGCCGGCGA
TGGATCATTCAAGTTTCTGCCCTATCAGCTTTGGATGGTAGTGTATTGGACTACCATGGC
TTTAACGGGTAACGAATTGTTAGGGCAAGATTTCGGAGAGGGAGCCTGAGAGACGGCTAC
CACATCC
>HOIR5KG01AFNEV__(reversed) rank=0002055 x=61.0 y=437.0 length=438
CATGCATGTCTCAGTATAAGCTTCAACACGGCAAAACTGCGAATGGCTCATTAACACAGT
TACAATTTATTTGATTGTCATTCATTACATGGATAACTGTGGTAATTCTAGAGCTAATAC
ATGCCCAATAATCCGATTCCGTGGAAGGGTTGTATTTATTAGATACAGAACCAACCCAAG
CTCTGCTTGGTCTCGCGGTGATTCATAATAAACGAATAAATTGCATGGTACCAACTGGCG
ATGTATCATTCAAGTTTCTGACCTATCAGCTTCCGACGGTACGGTATTGGCCTACCGTGG
CAATGACGGGTAACGGAGAATTAGGGTTCGATTCCGGAGAGGGAGCCTGAGAAACGGCTA
CCACATCT
>HOIR5KG01A3WI2__(reversed) rank=0002067 x=337.5 y=1500.0 length=426
CATGCATGTCTAAGTATAAACAATCTATACAGTGAAACTGCGAATGGCTCATTAAATCAG
TTATCGTTTATTTGATAGTACCTTGCTAATTGGCATACGCCTGGCAATTCTAGAGCTAAT
ACATGCATTCAAGCCCAACCTCTGGAAGGGCTGTATTTATTAGATAAAAAATCAACAACC
TTAGATGATTCATAATAACTTGTCGAATCGCATGGCCTCGGGCCGGCGATGGTTCATTCA
AATTTCTGCCCTATCAACTTTCGATGGTAGGATAGAGGCCTACCATGGTTTCAACGGGTA
ACGGGGAATAAGGGTTCGGTTCCGGAGAGGGAGCCTGAGAAACGGCTACCACATCC
>HOIR5KG01ABVCB__(reversed) rank=0002088 x=18.0 y=217.0 length=434
CATGCATGTCTAAGTACAAGCCTGAATAAGGTGAAACCGCGAATGGCTCATTAAATCACA
CCTAATGTACCGGATAGTTCCAATTACTTGGATAACTGCGGTAATTCTGGAGCTAATACA
TGCTTAAAGGCCTCGACTCAAGGAGGGGCGCATTTATTAGATCAAAACCAAACCGCTTGC
GGTTTTATTGGTGAATCTGAATAACTCTATGCTGATCGTATGGCTCAACGCCGACGACGT
ATCCGTCCAAGGTGTGCCCTATCAACTGTCGACTGTGGCATAGACGCCCACAGTGGTTTT
GACGGGTAACGGGGAATTAGGGTTCGATTCCGGAGAGGGAGCCTGAGAAACGGCTACCAC
TTCT
>HOIR5KG01AOB04__(reversed) rank=0002091 x=160.0 y=86.0 length=436
CATGCATGTCTAAGTACAAGCCTAACTAAGGTGAAACCGCGAATGGCTCATTAAATCACA
CCTAATCTACTGGAATGTTAGCAGTTACTTGGATAACTGAGGTAATTCTTGAGCTAATAC
ATGCGAAAAATCTCGACTCACGGAGAGATGCTTTTATTAGATCAAAACCAAACAGACTCG
TCTGTATATTTGGTGACTCGGAATAACTTTGGGCTGATCGCATTGCCTTGTGCAGGCGAC
ATTTCCTTCGAAGGTGTGCCCTATCAACTGTCGACTGTGGTATAGACGACCACAGTGGTT
TTGACGGGTAACGGGGAATCAGGGTTCGATTCCGGAGAGGGAGCCTTAAAAACGGCTACC
ACATCC
>HOIR5KG01B2K3K__(reversed) rank=0002133 x=732.5 y=1726.0 length=434
CATGCATGTCTAAGTACGGCTCTAGTACGGTGAAACTGCGAATGGCTCATTAAATCAGTT
TTGGTTCATTTGATCGTGAAAGTTACATGGATAACTGTTGTAATTCAAGAGCTAATACAC
GCTAAGAGTGTCGCTCTCTGGGCGGCGCGCTTTTATCAGACCAAAACCAATCACCTTCGG
GTGTTCATTGTGGTGAGTCTGGATAAACTAGCTGATCGCATGGTCTCGAACCGGCGATGG
ATCATTCAAGTGTCTGACCTATCAACTGTCGATGGTAGCGTATTGGGCTACCATGGTTGT
AACGGGTAACGGAGAATTAGGGTTTGGTTCCGGAGAGGGAGTCTGAGAAACGGCTACCAC
ATCT
>HOIR5KG01A588P__(reversed) rank=0002149 x=364.0 y=695.0 length=436
CATGCATGTCTAAGTACAAGCCTAACTAAGGTGAAACCGCGAATGGCTCATTAAATCACA
CCTAATCTACTGGAATGTTAGCAGTTACTTGGATAACTGAGGTAATTCTTGAGCTAATAC
ATGCGAAAAATCTCGACTCACGGAGAGATGCTTTTATTAGATCAAAACCAAACAGACTCG
TCTGTATATTTGGTGACTCGGAATAACTTTGGGCTGATCGCATTGCCTTGTGCAGGCGAC
ATTTCCTTCGAAGGTGTGCCCTATCAACTGTCGACTGTGGTATAGACGACCACAGTGGTT
TTGACGGGTAACGGGGAATCAGGGTTCGATTCCGGAGAGGGAGCCTTAAAAACGGCTACC
ACATCC
>HOIR5KG01ABWLF__(reversed) rank=0002159 x=18.0 y=1841.5 length=436
CATGCATGTCTAAGTACAAGCCTCACTAAGGTGAAACCGCGAATGGCTCATTAAATCACA
CCTAATCTACTGGATAGTAAAAAGTTACTTGGATAACTGCGGTAATTCTGGAGCTAATAC
ATGCACAAAGCCGCGACTCACGAAGCGGCGCTTTTATTAGATCAAAACCAAACGGCTTCG
GCTGTACTCATGGTGACTCTGAATAACTTTGGGCTGATCGCATAGCCTTGAGCTGGCGAC
ATATCCTTCGAAGGTGTGCCCTATCAACTTTCGACTGTGGCATAGACGCCCACAGTGGTT
TTGACGGGTAACGGGGAATCAGGGTTCGATTCCGGAGAGGGAGCCTTAAAAACGGCTACC
ACATCT
>HOIR5KG01AFKUB__(reversed) rank=0002162 x=60.0 y=1201.0 length=441
CATGCATGTCCAAGTACAAGCTTTCAAAAGCGAAACTGCGGATGGCTCATTAAATCAGTT
ATGGTTCCTTGGAGCGCATCCCCTTACATGGATAACTGTGGTAATTCTAGAGCTAATACA
TGCAATCAAGCGCCGACCTTACGGGAGGCGTGCTCTTATTAGGAACAAGACCAACCCGGG
TCCGCCCGGCTCCGTTGGTGAACTCTGGATAACCTGGCCGATCGCACGGTCTCTGCACCG
GCGACGGATCCTTCGAATGTCTGCCCTATCAACTTTCGATGGTACGTTATGCGCCTACCA
TGGTCGTAACGGGTAACGGAGAATCAGGGTTCGATTCCGGAGAGGGAGCTTGAGAAACGG
CTACCACATCC
>HOIR5KG01ADGFP__(reversed) rank=0002175 x=36.0 y=483.5 length=442
CATGCAGGTCTAAGTACAGGCCCTATACGGCGAAACTGCGAATGGCTCATTAAATCAGTT
ATGGTCCCTTAGACACACCACATCCACTTGGACAACTGTGGAAAATCTAGAGCTAATACA
TGCGAGAAAGCTCCGACCTCCGGGGAAGAGCGCATTTGTTAGTACAAAACCAACCCGGGT
TCGCGCCCGGCCATCTTGGTGACTCTGAACAACCTTGGGCTGATCGCACGGCCTCGCGCC
GGCGACGCATCTTTCAAATGTCTGCCCTATCAACTGTCGATGGTACGTGCTATGCGTACC
ATGGTTCTCACGGGTAACGGGGAATCAGGGTTCGATTCCGGAGAGGGAGCCTGAGAAACG
GCTACCACATCC
>HOIR5KG01AOC11__(reversed) rank=0002193 x=160.5 y=1415.0 length=436
CATGCATGTCTAAGTACAAGCCTAACTAAGGTGAAACCGCGAATGGCTCATTAAATCACA
CCTAATCTACTGGAATGTTAGCAGTTACTTGGATAACTGAGGTAATTCTTGAGCTAATAC
ATGCGAAAAATCTCGACTCACGGAGAGATGCTTTTATTAGATCAAAACCAAACAGACTCG
TCTGTATATTTGGTGACTCGGAATAACTTTGGGCTGATCGCATTGCCTTGTGCAGGCGAC
ATTTCCTTCGAAGGTGTGCCCTATCAACTGTCGACTGTGGTATAGACGACCACAGTGGTT
TTGACGGGTAACGGGGAATCAGGGTTCGATTCCGGAGAGGGAGCCTTAAAAACGGCTACC
ACATCC
>HOIR5KG01ADA77__(reversed) rank=0002212 x=34.0 y=1925.5 length=436
CATGCATGTCTAAGTACAAGCCTAACTAAGGTGAAACCGCGAATGGCTCATTAAATCACA
CCTAATCTACTGGAATGTTAGCAGTTATTTGGATAACTGAGGTAATTCTTGAGCTAATAC
ATGCGAAAAATCTCGACTCACGGAGAGATGCTTTTATTAGATCAAAACCAAACAGACTCG
TCTGTATATTTGGTGACTCGGAATAACTTTGGGCTGATCGCATTGCCTTGTGCAGGCGAC
ATTTCCTTCGAAGGTGTGCCCTATCAACTGTCGACTGTGGTATAGACGACCACAGTGGTT
TTGACGGGTAACGGGGAATCAGGGTTCGATTCCGGAGAGGGAGCCTTAAAAACGGCTACC
ACATCC
>HOIR5KG01AB8E2__(reversed) rank=0002213 x=22.0 y=780.0 length=433
CATGCATGCCTCAGTATAAGCATACCTATAGTAAAACTGTGAATAGCTCTTTAAAACAGT
TATAGCTTCGTTGACTGGTTTCTACATGGACAACTGCGGTAATTCTTGAGCTAATACATG
TGTTTGCATCCAACTTGATTGACGGATTGTATTTATTAGTGACAGAACCAACCCAGGACT
CACTGGACTATGGTGACCCATTCTAGATCAATGAATCGTGTGGCGCATGCTGGCGATGAG
TCGTTCAAGTTTCTGACCTATCAGCTTCCGACGGTACGGTATTGGCTTACTGTGGCAATG
ACGGGTAACGGAGAATTAGGGTTTGATTCCGGAGAGGGAGCCTGAGAAATGGCTACCACA
TCT
>HOIR5KG01BWEK5__(reversed) rank=0002225 x=662.0 y=71.0 length=436
CATGCATGTCTAAGTACAAGCCTAACTAAGGTGAAACCGCGAATGGCTCATTAAATCACA
CCTAATCTACTGGAATGTTAGCAGTTACTTGGATAACTGAGGTAATTCTTGAGCTAATAC
ATGCGAAAAATCTCGACTCACGGAGAGATGCTTTTATTAGATCAAAACCAAACAGACTCG
TCTGTATATTTGGTGACTCGGAATAACTTTGGGCTGATCGCATTGCCTTGTGCAGGCGAC
ATTTCCTTCGAAGGTGTGCCCTATCAACTGTCGACTGTGGTATAGACGACCACAGTGGTT
TTGACGGGTAACGGGGAATCAGGGTTCGATTCCGGAGAGGGAGCCTTAAAGACGGCTACC
ACATCC
>HOIR5KG01APB4J__(reversed) rank=0002227 x=171.5 y=1809.0 length=437
CATGCATGTCTAAGTACAAGCCTCACTAAGGTGAAACCGCGAATGGCTCATTAAATCACA
CCTAATCTACTGGATAGTAAAAAGTTACTTGGATAACTGCGGTAATTCTGGAGCTAATAC
ATGCACAAAGCCGCGACTCACGAAGCGGCGCTTTTATTAGATCAAAACCAAACGGCTTCG
GCTGTACTCATGGTGACTCTGAATAACTTTGGGCTGATCGCATAGCCTTGAGCTGGCGAC
ATATCCTTCGAAGGTGTGCCCTATCAACTTTCGACTGTGGCATAGACGCCCACAGTGGTT
TTGACGGGTAACGGGGAATCAGGGTTCGATTCCGGAGAGGGAGCCTTAAAAACGGCTACC
ACATCT
>HOIR5KG01AOVYQ__(reversed) rank=0002228 x=166.5 y=1344.5 length=436
CATGCATGTCTAAGTACAAGCCTCACTAAGGTGAAACCGCGAATGGCTCATTAAATCACA
CCTAATCTACTGGATAGTAAAAAGTTACTTGGATAACTGCGGTAATTCTGGAGCTAATAC
ATGCACAAAGCCGCGACTCACGAAGCGGCGCTTTTATTAGATCAAAACCAAACGGCTTCG
GCTGTACTCATGGTGACTCTGAATAACTTTGGGCTGATCGCATAGCCTTGAGCTGGCGAC
ATATCCTTCGAAGGTGTGCCCTATCAACTTTCGACTGTGGCATAGACGCCCACAGTGGTT
TTGACGGGTAACGGGGAATCAGGGTTCGATTCCGGAGAGGGAGCCTTAAAAACGGCTACC
ACATCT
>HOIR5KG01A0WVI__(reversed) rank=0002234 x=303.0 y=1244.0 length=438
CATGCATGTCTCAGTATAAGCTTCAACACGGCAAAACTGCGAATGGCTCATTAAAACAGT
TACAATTTATTTGATTGTCATTCATTACATGGATAACTGTGGTAATTCTAGAGCTAATAC
ATGCCCAATAATCCGACTCCGTGGAAGGGTTGTATTTATTAGATACAGAACCAACCCAAG
CTCTGCTTGGTCTCGTGGTGATTCATAATAAACGAATGAATTGCATGGTACCAACTGGCG
ATGTATCATTCAAGTTTCTGACCTATCAGCTTCCGACGGTACGGTATTGGCCTACCGTGG
CAATGACGGGTAACGGAGAATTAGGGTTCGATTCCGGAGAGGGAGCCTGAGAAACGGCTA
CCACATCT
>HOIR5KG01ACUNW__(reversed) rank=0002291 x=29.0 y=938.5 length=436
CATGCATGTCTAAGTACAAGCCTAACTAAGGTGAAACCGCGAATGGCTCATTAAATCACA
CCTAATCTACTGGAATGTTAGCAGTTACTTGGATAACTGAGGTAATTCTTGAGCTAATAC
ATGCGAAAAATCTCGACTCACGGAGAGATGCTTTTATTAGATCAAAACCAAACAGACTCG
TCTGTATATTTGGTGACTCGGAATAACTTTGGGCTGATCGCATTGCCTTGTGCAGGCGAC
ATTTCCTTCGAAGGTGTGCCCTATCAACTGTCGACTGTGGTATAGACGACCACAGTGGTT
TTGACGGGTAACGGGGAATCAGGGTTCGATTCCGGAGAGGGAGCCTTAAAAACGGCTACC
ACATCC
>HOIR5KG01BBS6D__(reversed) rank=0002301 x=427.0 y=1763.0 length=434
CATGCATGTCTAAGTACGGCTCTAGTACGGTGAAACTGCGAATGGCTCATTAAATCAGTT
TTGGTTCATTTGATCGTGAAAGTTACATGGATAACTGTTGTAATTCAAGAGCTAATACAC
GCTAAGAGTGTCGCTCTCTGGGCGGCGCGCTTTTATCAGACCAAAACCAATCACCTTCGG
GTGTTCATTGTGGTGAGTCTGGATAAACTAGCTGATCGCATGGTCTCGAACCGGCGATGG
ATCATTCAAGTGTCTGACCTATCAATTGTCGATGGTAGCGTATTGGGCTACCATGGTTGT
AACGGGTAACGGAGAATTAGGGTTTGATTCCGGAGAGGGAGCCTGAGAAATGGCTACCAC
ATCT
>HOIR5KG01ABDDS__(reversed) rank=0002304 x=12.0 y=1518.0 length=436
CATGCATGTCTAAGTACAAGCCTCACTAAGGTGAAACCGCGAATGGCTCATTAAATCACA
CCTAATCTACTGGATAGTAAAAAGTTACTTGGATAACTGCGGTAATTCTGGAGCTAATAC
ATGCACAAAGCCGCGACTCACGAAGCGGCGCTTTTATTAGATCAAAACCAAACGGCTTCG
GCTGTACTCATGGTGACTCTGAATAACTTTGGGCTGATCGCATAGCCTTGAGCTGGCGAC
ATATCCTTCGAAGGTGTGCCCTATCAACTTTCGACTGTGGCATAGACGCCCACAGTGGTT
TTGACGGGTAACGGGGAATCAGGGTTCGATTCCGGAGAGGGAGCCTTAAAAACGGCTACC
ACATCT
>HOIR5KG01A77SR__(reversed) rank=0002335 x=386.0 y=2025.0 length=434
CATGCATGCCTCAGTGTAAGCTTCAACATGGCAAGACTGTGAATGGCTCATTAAAACAGT
TGTAGCTTATTTGGCTGTCTTTTACATGGATAACCGTGGTAATTCTAGAACTAATACATG
TGCAACTACCCAACTTTTCGGACGGGTTGTGTTTATTTGTAACAGAACCAATCCAGGTCA
ACCTGGTTTAGTGATGATTCACAATAACTGGATGAATTGCGTGGCACCAGCTGGTGATGA
ATCATTCAAGCTTCTGACCTATCAGCTTCCGACGGTAGGGTATTGGCCTACCCTGGCAAT
GACGGGTAACGGAGAATTAGGGTTTGATACCGGAGAGGGAGCCTGAGAAACGGCTACCAC
ATCT
>HOIR5KG01BQ434__(reversed) rank=0002338 x=602.0 y=274.0 length=439
CATGCATGTCTCAGTATAAGCGTTCATTTTGTGAAACTGCAAATGGCTCATTAAAACAGT
TATAATGCACTTGATAATCGATTGTTATATGGATATCTGTGGAAATTCTATAGCTAATAC
ATGCAACTAAACCTAACTTTGTGGAAAGGTTGTGGTCATTAGTTACAGAACCAATTCAGG
CCCAGCTTGAAGAATTGAATGATTCACAATGACAGAATGTATTACATGGCAACAGCTGGT
AATAGTTCATTCCAGTTTCTGACCTATCAGCTTTCGACGGTAAGGTATTGGCTTACCGTG
GCAATGACAGGTGACGGAGGATTAGGGTTTGATTCCGGAGAGGGAGCTTGAGAAATGGCT
ACCACATCT
>HOIR5KG01ACEJR__(reversed) rank=0002355 x=24.0 y=533.0 length=436
CATGCATGTCTAAGTACAAGCCTAACTAAGGTGAAACCGCGAATGGCTCATTAAATCACA
CCTAATCTACTGGAATGTTAGCAGTTACTTGGATAACTGAGGTAATTCTTGAGCTAATAC
ATGCGAAAAATCTCGACTCACGGAGAGATGCTTTTATTAGATCAAAACCAAACAGACTCG
TCTGTATATTTGGTGACTCGGAATAACTTTGGGCTGATCGCATTGCCTTGTGCAGGCGAC
ATTTCCTTCGAAGGTGTGCCCTATCAACTGTCGACTGTGGTATAGACGACCACAGTGGTT
TTGACGGGTAACGGGGAATCAGGGTTCGATTCCGGAGAGGGAGCCTTAAAAACGGCTACC
ACATCC
>HOIR5KG01A1UZR__(reversed) rank=0002370 x=314.5 y=405.0 length=434
CATGCATGTCTCAGTGTAAGCTTCAACATGGCAAGACTGTGAATGGCTCATTAAAACAGT
TGTAGCTTATTTGGCTGTCTTTTACATGGATAACCGTGGTAATTCTAGAACTAATACATG
TGCAACTACCCAACTTTTCGGACGGGTTGTGTTTATTTGTAACAGAACCAATCCAGGTCA
ACCTGGTTTAGTGATGATTCACAATAACTGGATGAATTGCGTGGCACCAGCTGGTGATGA
ATCATTCAAGCTTCTGACCTATCAGCTTCCGACGGTAGGGTATTGGCCTACCCTGGCAAT
GACGGGTAACGGAGAATTAGGGTTTGATACCGGAGAGGGAGCCTGAGAAACGGCTACCAC
ATCT
>HOIR5KG01BNY48__(reversed) rank=0002373 x=566.5 y=26.0 length=436
CATGCATGTCTAAGTACAAGCCTCACTAAGGTGAAACCGCGAATGGCTCATTAAATCACA
CCTAATCTACTGGATAGTAAAAAGTTACTTGGATAACTGCGGTAATTCTGGAGCTAATAC
ATGCACAAAGCCGCGACTCACGAAGCGGCGCTTTTATTAGATCAAAACCAAACGGCTTCG
GCTGTACTCATGGTGACTCTGAATAACTTTGGGCTGATCGCATAGCCTTGAGCTGGCGAC
ATATCCTTCGAAGGTGTGCCCTATCAACTTTCGACTGTGGCATAGACGCCCACAGTGGTT
TTGACGGGTAACGGGGAATCAGGGTTCGATTCCGGAGAGGGAGCCTTAAAAACGGCTACC
ACATCT
>HOIR5KG01ATY7Y__(reversed) rank=0002402 x=224.0 y=1276.0 length=434
CATGCATGTCTCAGTGTAAGCTTCAACATGGCAAGACTGTGAATGGCTCATTAAAACAGT
TGTAGCTTATTTGGCTGTCTTTTACATGGGTAACCGTGGTAATTCTAGAACTAATACATG
TGCAACTACCCAACTTTTCGGACGGGTTGTGTTTATTTGTAACAGAACCAATCCAGGTCA
ACCTGGTTTAGTGATGATTCACAATAACTGGATGAATTGCGTGGCACCAGCTGGTGATGA
ATCATTCAAGCTTCTGACCTATCAGCTTCCGACGGTAGGGTATTGGCCTACCCTGGCAAT
GACGGGTAACGGAGAATTAGGGTTTGATACCGGAGAGGGAGCCTGAGAAACGGCTACCAC
ATCT
>HOIR5KG01AS36U__(reversed) rank=0002448 x=214.0 y=2020.0 length=434
CATGCATGTCTAAGTACAAGCCTGAATAAGGTGAAACCGCGAATGGCTCATTAAATCACA
CCTAATGTACCGGATAGTTCCAATTACTTGGATAACTGCGGTAATTCTGGAGCTAATACA
TGCTTAAAGGCCTCGACTCAAGGAGGGGCGCATTTATTAGATCAAAACCAAACCGCTTGC
GGTTTTATTGGTGAATCTGAATAACTCTATGCTGATCGTATGGCTCAACGCCGACGACGT
ATCCGTCCAAGGTGTGCCCTATCAACTGTCGACTGTGGCATAGACGCCCACAGTGGTTTT
GACGGGTAACGGGGAATTAGGGTTCGATTCCGGAGAGGGAGCCTGAGAAACGGCTACCAC
TTCT
>HOIR5KG01AR1QR__(reversed) rank=0002480 x=202.5 y=1345.5 length=441
CATGCATGTCCAAGTACAAGCTTTCAAAAGCGAAACTGCGGATGGCTCATTAAATCAGTT
ATGGTTCCTTGGAGCGCATCCCCTTACATGGATAACTGTGGTAATTCTAGAGCTAATACA
TGCAATCAAGCGCCGACCTTACGGGAGGCGTGCTCTTATTAGGAACAAGACCAACCCGGG
TCCGCCCGGCTCCGTTGGTGAACTCTGGATAACCTGGCCGATCGCACGGTCTCTGCACCG
GCGACGGATCCTTCGAATGTCTGCCCTATCAACTTTCGATGGTACGTTATGCGCCTACCA
TGGTCGTAACGGGTAACGGAGAATCAGGGTTCGATTCCGGAGAGGGAGCTTGAGAAACGG
CTACCACATCC
>HOIR5KG01BIAS4__(reversed) rank=0002482 x=501.0 y=1446.0 length=436
CATGCATGTCTAAGTACAAGCCTAACTAAGGTGAAACCGCGAATGGCTCATTAAATCACA
CCTAATCTACTGGAATGTTAGCAGTTACTTGGATAACTGAGGTAATTCTTGAGCTAATAC
ATGCGAAAAATCTCGACTCACGGAGAGATGCTTTTATTAGATCAAAACCAAACAGACTCG
TCTGTATATTTGGTGACTCGGAATAACTTTGGGCTGATCGCATTGCCTTGTGCAGGCGAC
ATTTCCTTCGAAGGTGTGCCCTATCAACTGTCGACTGTGGTATAGACGACCACAGTGGTT
TTGACGGGTAACGGGGAATCAGGGTTCGATTCCGGAGAGGGAGCCTTAAAAACGGCTACC
ACATCC
>HOIR5KG01BMNX8__(reversed) rank=0002484 x=551.0 y=302.0 length=434
CATGCATGTCTAAGTACGGCTCTAGTACGGTGAAACTGCGAATGGCTCATTAAATCAGTT
TTGGTTCATTTGATCGTGAAAGTTACATGGATAACTGTTGTAATTCAAGAGCTAATACAC
GCTAAGAGTGTCGCTCTCTGGGCGGCGCGCTTTTATCAGACCAAAACCAATCACCTTCGG
GTGTTCATTGTGGTGAGTCTGGATAAACTAGCTGATCGCATGGTCTCGAACCGGCGATGG
ATCATTCAAGTGTCTGACCTATCAACTGTCGATGGTAGCGTATTGGGCTACCATGGTTGT
AACGGGTAACGGAGAATTAGGGTTTGGTTCCGGAGAGGGAGTCTGAGAAACGGCTACCAC
ATCT
>HOIR5KG01BV9MJ__(reversed) rank=0002500 x=660.0 y=1833.0 length=434
CATGCATGTCTAAGTACAAGCCTGAATAAGGTGAAACCGCGAATGGCTCATTAAATCACA
CCTAATGTACCGGATAGTTCCAATTACTTGGATAACTGCGGTAATTCTGGAGCTAATACA
TGCTTAAAGGCCTCGACTCAAGGAGGGGCGCATTTATTAGATCAAAACCAAACCGCTTGC
GGTTTTATTGGTGAATCTGAATAACTCTATGCTGATCGTATGGCTCAACGCCGACGACGT
ATCCGTCCAAGGTGTGCCCTATCAACTGTCGACTGTGGCATAGACGCCCACAGTGGTTTT
GACGGGTAACGGGGAATTAGGGTTCGATTCCGGAGAGGGAGCCTGAGAAACGGCTACCAC
TTCT
>HOIR5KG01A1Y9K__(reversed) rank=0002514 x=315.0 y=1846.0 length=436
CATGCATGTCTAAGTACAAGCCTCACTAAGGTGAAACCGCGAATGGCTCATTAAATCACA
CCTAATCTACTGGATAGTAAAAAGTTACTTGGATAACTGCGGTAATTCTGGAGCTAATAC
ATGCACAAAGCCGCGACTCACGAAGCGGCGCTTTTATTAGATCAAAACCAAACGGCTTCG
GCTGTACTCATGGTGACTCTGAATAACTTTGGGCTGATCGCATAGCCTTGAGCTGGCGAC
ATATCCTTCGAAGGTGTGCCCTATCAACTTTCGACTGTGGCATAGACGCCCACAGTGGTT
TTGACGGGTAACGGGGAATCAGGGTTCGATTCCGGAGAGGGAGCCTTAAAAACGGCTACC
ACATCT
>HOIR5KG01BVVNW__(reversed) rank=0002519 x=656.0 y=122.0 length=436
CATGCATGTCTAAGTACAAGCCTCACTAAGGTGAAACCGCGAATGGCTCATTAAATCACA
CCTAATCTACTGGATAGTAAAAAGTTACTTGGATAACTGCGGTAATTCTGGAGCTAATAC
ATGCACAAAGCCGCGACTCACGAAGCGGCGCTTTTATTAGATCAAAACCAAACGGCTTCG
GCTGTACTCATGGTGACTCTGAATAACTTTGGGCTGATCGCATAGCCTTGAGCTGGCGAC
ATATCCTTCGAAGGTGTGCCCTATCAACTTTCGACTGTGGCATAGACGCCCACAGTGGTT
TTGACGGGTAACGGGGAATCAGGGTTCGATTCCGGAGAGGGAGCCTTAAAAACGGCTACC
ACATCT
>HOIR5KG01ALG6Z__(reversed) rank=0002555 x=127.0 y=1977.5 length=439
CATGCATGTCTCAGTATAAGCGTTCATTTTGTGAAACTGCAAATGGCTCATTAAAACAGT
TATAATGCACTTGATAATCGATTGTTATATGGATATCTGTGGAAATTCTATAGCTAATAC
ATGCAACTAAACCTAACTTTGTGGAAAGGTTGTGGTCATTAGTTACAGAACCAATTCAGG
CCCAGCTTGAAGAATTGAATGATTCACAATGACAGAATGTATTACATGGCAACAGCTGGT
AATAGTTCATTCCAGTTTCTGACCTATCAGCTTTCGACGGTAAGGTATTGGCTTACCGTG
GCAATGACAGGTGACGGAGGATTAGGGTTTGATTCCGGAGAGGGAGCTTGAGAAATGGCT
ACCACATCT
>HOIR5KG01BESAK__(reversed) rank=0002558 x=461.0 y=1322.5 length=434
CATGCATGTCTCAGTGTAAGCTTCAACATGGCAAGACTGTGAATGGCTCATTAAAACAGT
TGTAGCTTATTTGGCTGTCTTTTACATGGATAACCGTGGTAATTCTAGAACTAATACATG
TGCAACTACCCAACTTTTCGGACGGGTTGTGTTTATTTGTAACAGAACCAATCCAGGTCA
ACCTGGTTTAGTGATGATTCACAATAACTGGATGAATTGCGTGGCACCAGCTGGTGATGA
ATCATTCAAGCTTCTGACCTATCAGCTTCCGACGGTAGGGTATTGGCCTACCCTGGCAAT
GACGGGTAACGGAGAATTAGGGTTTGATACCGGAGAGGGAGCCTGAGAAACGGCTACCAC
ATCT
>HOIR5KG01BIZPH__(reversed) rank=0002564 x=509.0 y=947.0 length=438
CATGCATGTCTCAGTATAAGCTTCAACACGGCAAAACTGCGAATGGCTCATTAAAACAGT
TACAATTTATTTGATTGTCATTCATTACATGGATAACTGTGGTAATTCTAGAGCTAATAC
ATGCCCAATAATCCGACTCCGTGGAAGGGTTGTATTTATTAGATACAGAACCAACCCAAG
CTCTGCTTGGTCTCGTGGTGATTCATAATAAACGAATGAATTGCATGGTACCAACTGGCG
ATGTATCATTCAAGTTTCTGACCTATCAGCTTCCGACGGTACGGTATTGGCCTACCGTGG
CAATGACGGGTAACGGAGAATTAGGGTTCGATTCCGGAGAGGGAGCCTGAGAAACGGCTA
CCACATCT
>HOIR5KG01APA0S__(reversed) rank=0002570 x=171.5 y=378.0 length=436
CATGCATGTCTAAGTACAAGCCTAACTAAGGTGAAACCGCGAATGGCTCATTAAATCACA
CCTAATCTACTGGAATGTTAGCAGTTACTTGGATAACTGAGGTAATTCTTGAGCTAATAC
ATGCGAAAAATCTCGACTCACGGAGAGATGCTTTTATTAGATCAAAACCAAACAGACTCG
TCTGTATATTTGGTGACTCGGAATAACTTTGGGCTGATCGCATTGCCTTGTGCAGGCGAC
ATTTCCTTCGAAGGTGTGCCCTATCAACTGTCGACTGTGGTATAGACGACCACAGTGGTT
TTGACGGGTAACGGGGAATCAGGGTTCGATTCCGGAGAGGGAGCCTTAAAAACGGCTACC
ACATCC
>HOIR5KG01AFBS4__(reversed) rank=0002576 x=57.5 y=1782.0 length=454
ACCATGCATGTCTGAGTTTAAGTCGTAATTTTTAGGTTGAAGACTGCGAATGGCTCATTA
TATCAGTTATGATATGCTCAATTAGCCTTTCGTCTTACATGGAGTAACTAGTGGTAAGTT
ACTAGAGCTAATACATGCACATGAACCTGACCTCAAAGTATGGTTGTGTTTATTGATTTC
AAAACCAACTCAAGCTCTGCTTGATATGCTGCATGATTGATTATAAACGAATGAATTGCA
TGGCACACGCTGGCAATGTATTGTTTTAGTTTCTGACCTATCAGCTTCCGACGGTAAGGT
ATTGGCTTACCGTGGCAATGACGGGTGACGGAGAATTAGGGTTTGATTCCGGAGAGGGAG
CCTGAGAAATGGCTACCACATCT
>HOIR5KG01APXRK__(reversed) rank=0002592 x=178.0 y=1182.0 length=434
CATGCATGTCTCAGTGTAAGCTTCAACATGGCAAGACTGTGAATGGCTCATTAAAACAGT
TGTAGCTTATTTGGCTGTCTTTTACATGGATAACCGTGGTAATTCTAGAACTAATACATG
TGCAACTACCCAACTTTTCGGACGGGTTGTGTTTATTTGTAACAGAACCAATCCAGGTCA
ACCTGGTTTAGTGATGATTCACAATAACTGGATGAATTGCGTGGCACCAGCTGGTGATGA
ATCATTCAAGCTTCTGACCTATCAGCTTCCGACGGTAGGGTATTGGCCTACCCTGGCAAT
GACGGGTAACGGAGAATTAGGGTTTGATACCGGAGAGGGAGCCTGAGAAACGGCTACCAC
ATCT
>HOIR5KG01AEIJ7__(reversed) rank=0002601 x=48.0 y=741.0 length=434
CATGCATGTCTCAGTGTAAGCTTCAACATGGCAAGACTGTGAATGGCTCATTAAAACAGT
TGTAGCTTATTTGGCTGTCTTTTACATGGATAACCGTGGTAATTCTAGAACTAATACATG
TGCAACTACCCAACTTTTCGGACGGGTTGTGTTTATTTGTAACAGAACCAATCCAGGTCA
ACCTGGTTTAGTGATGATTCACAATAACTGGATGAATTGCGTGGCACCAGCTGGTGATGA
ATCATTCAAGCTTCTGACCTATCAGCTTCCGACGGTAGGGTATTGGCCTACCCTGGCAAT
GACGGGTAACGGAGAATTAGGGTTTGATACCGGAGAGGGAGCCTGAGAAACGGCTACCAC
ATCT
>HOIR5KG01BUAT9 rank=0002604 x=638.0 y=207.0 length=438
CATGCATGTGCCAGTGTAAGCTTCAGCATGGCCAGACTGTGAATGGCTCATTACAACAGT
TGTAGCTTATGTGGTGGTCTGTCTACATGGATAGCCGTGTTAATTCTAGAACTAATACAT
GTTCACTTGCCCAAACTCGGTGGTAGGGCGGTGCTTATTGGCAACAGAACCAGTCCAGGC
AATCCCTGGCCCATCGGTGAGTCATAATAATGTGGATATATTGTATGGCATCCGCAGATG
GCGGTCCATTCAAGCTTCTGACCTATCAGCTTCCGATGGTTGGGCATTTGCCTACCAAGG
CAATGACGGGTAACGGAGAATTAGGGTTTGACACCGGAGAGGGAGCCTGAGAAGCGGCTA
CTACATCT
>HOIR5KG01APD4O__(reversed) rank=0002606 x=172.0 y=310.0 length=434
CATGCATGTCTCAGTATAAGTGTTTCACTGCGAAACTGCGAATGGCTCATTAAAACAGTT
ATAGTTTCCATGTAAGTTGATCATTACCTGGATATCCACGGTAATTCTAGAGCTAATACA
TGCGTCCAAACCCGACTTCGCGGAAGGGTTGTGCTTATTAGACACTTAACCATCCCGGGC
TTGCCCGGTTTCGAGGTGATTGATAGTAATCGAACGAATCGCATGCTTCGGCGGCGATGA
TTCATTCAAGTTTCTGACCTATCAGCTTCCGACGGTAGGGTATTGGCCTACCGTGGCTTT
GACGGGTAACGGAGAATTAGGGTTTGGTTCCGGAGAGGGAGCCTGAGAAACGGCTACCAC
ATCT
>HOIR5KG01AA9DA__(reversed) rank=0002611 x=11.5 y=412.0 length=436
CATGCATGTCTAAGTACAAGCCTCACTAAGGTGAAACCGCGAATGGCTCATTAAATCACA
CCTAATCTACTGGATAGTAAAAAGTTACTTGGATAACTGCGGTAATTCTGGAGCTAATAC
ATGCACAAAGCCGCGACTCACGAAGCGGCGCTTTTATTAGATCAAAACCAAACGGCTTCG
GCTGTACTCATGGTGACTCTGAATAACTTTGGGCTGATCGCATAGCCTTGAGCTGGCGAC
ATATCCTTCGAAGGTGTGCCCTATCAACTTTCGACTGTGGCATAGACGCCCACAGTGGTT
TTGACGGGTAACGGGGAATCAGGGTTCGATTCCGGAGAGGGAGCCTTAAAAACGGCTACC
ACATCT
>HOIR5KG01AA3L1__(reversed) rank=0002623 x=9.0 y=1143.5 length=446
CATGCATGTCTAAGTACAAACCTTTACAAGGTGAAACTGCGAATGGCTCATTAAATCAGT
TATGGTTCCTTAGATCGTACAATCCTACTTGGATAACTGTGGCAATTCTAGAGCTAATAC
ATGCTACAAAGCTCCGACCTTTGCGGGGAAGAGCGCTTTATTAGTACAAAACCAATGCCG
GCTCTCCGGAGCCGGGTGACTTTGGTGACTCTGAACAACTTTGTGCTGATCGCACGGCCT
CGCGCCGGCGACGTATCTTTCAAATGTCTGCCCTATCAACTGTCGATGGTACGTGATATG
CCTACCATGGTTTCACGGGTAACGGGGAATCAGGGTTCGATTCCGGAGAGGGAGCATGAG
AAACGGCTACCACATCC
>HOIR5KG01AHL0T__(reversed) rank=0002626 x=83.0 y=1835.5 length=436
CATGCATGTCTAAGTACAAGCCTAACTAAGGTGAAACCACGAATGGCTCATTAAATCACA
CCTAATCTACTGGAATGTTAGCAGTTACTTGGATAACTGAGGTAATTCTTGAGCTAATAC
ATGCGAAAAATCTCGACTCACGGAGAGATGCTTTTATTAGATCAAAACCAAACAGACTCG
TCTGTATATTTGGTGACTCGGAATAACTTTGGGCTGATCGCATTGCCTTGTGCAGGCGAC
ATTTCCTTCGAAGGTGTGCCCTATCAACTGTCGACTGTGGTATAGACGACCACAGTGGTT
TTGACGGGTAACGGGGAATCAGGGTTCGATTCCGGAGAGGGAGCCTTAAAAACGGCTACC
ACATCC
>HOIR5KG01A5NZQ__(reversed) rank=0002630 x=357.5 y=1828.0 length=436
CATGCATGTCTAAGTACAAGCCTCACTAAGGTGAAACCGCGAATGGCTCATTAAATCACA
CCTAATCTACTGGATAGTAAAAAGTTACTTGGATAACTGCGGTAATTCTGGAGCTAATAC
ATGCACAAAGCCGCGACTCACGAAGCGGCGCTTTTATTAGATCAAAACCAAACGGCTTCG
GCTGTACTCATGGTGACTCTGAATAACTTTGGGCTGATCGCATAGCCTTGAGCTGGCGAC
ATATCCTTCGAAGGTGTGCCCTATCAACTTTCGACTGTGGCATAGACGCCCACAGTGGTT
TTGACGGGTAACGGGGAATCAGGGTTCGATTCCGGAGAGGGAGCCTTAAAAACGGCTACC
ACATCT
>HOIR5KG01A1Y2V__(reversed) rank=0002636 x=315.5 y=1605.0 length=456
CATGCATGTATCAGTACAAGCCAAACTAAGGTGAAACCGCGAATGGCTCATTAAATCAGT
TATTATTTACTGGCCGAGACAGTGATACATGGATAACTGTGGTAATTCTAGAGCTAATAC
ATGCAACCGAGCCCCAGTCCTGGCTCTCGGGCCAGGCGGGGCGCTTTTATTGGCTGAAAA
CCGATGATCGCCCTCGTGGCGGTCGTTATTCGATGAATCACAATAACATTGTGTGGATCG
TACGGTCTTGTACCGACGACGCGCCTTTCAAATATCTGCCTTATCAGCTCTCGACGGTTT
GCTAGTGGCTGACCGTGGCTCTGACGGGTAACGGGGAATCTGGGTTCGGTTCCGGAGAGG
GAGCCTGAGAGATGGCTACCACATCT
>HOIR5KG01APFGM__(reversed) rank=0002641 x=172.0 y=2036.5 length=434
CATGCATGTCTAAGTACAAGCCTAACTAAGGTGAAACCGCGAATGGCTCATTAAATCACA
CCTAATCTACTGGAATGTTAGCAGTTACTTGGATAACTGAGGTAATTCTTGAGCTAATAC
ATGCGAAAAATCTCGACTCACGGAGAGATGCTTTTATTAGATCAAAACCAAACAGACTCG
TCTGTATATTTGGTGACTCGGAATAACTTTGGGCTGATCGCATTGCCTTGTGCAGGCGAC
ATTTCCTTCGAAGGTGTGCCCTATCAACTGTCGACTGTGGTATAGACGACCACAGTGGTT
TTGACGGGTAACGGGGAATCAGGGTTCGATTCCGGAGAGGGAGCCTTAAAAACGGCTACC
ACATCC
>HOIR5KG01BU6KT__(reversed) rank=0002653 x=648.0 y=379.0 length=436
CATGCATGTCTAAGTACAAGCCTAACTAAGGTGAAACCGCGAATGGCTCATTAAATCACA
CCTAATCTACTGGAATGTTAGCAGTTACTTGGATAACTGAGGTAATTCTTGAGCTAATAC
ATGCGAAAAATCTCGACTCACGGAGAGATGCTTTTATTAGATCAAAACCAAACAGACTCG
TCTGTATATTTGGTGACTCGGAATAACTTTGGGCTGATCGCATTGCCTTGTGCAGGCGAC
ATTTCCTTCGAAGGTGTGCCCTATCAACTGTCGACTGTGGTATAGACGACCACAGTGGTT
TTGACGGGTAACGGGGAATCAGGGTTCGATTCCGGAGAGGGAGCCTTAAAAACGGCTACC
ACATCC
>HOIR5KG01AMYR7__(reversed) rank=0002677 x=144.0 y=1797.0 length=459
CATGCATGTCTAAGTACGAGCCGCTAGTCGGCGAAACCGCGAATGGCTCAATAAATCAGT
TATGGTTCCTTAGATCGTACCATCCTACTTGGATAACTGTGGTAATTCTAGAGCTAATAC
ATGCACTCAAGCCCCGACTCTCGGTTTCGGCCGGGCAGGAGGGGTGCTTTTATTAGATCA
AAACCAATCGGGGGGCTCGCTCCCCGTCCTTTTTGGTGACTCTGAATAACTTTTCGCCGA
TCGCACGGCCTCGAGCCGGCGACGCATCTTTCAAATGTCTGCCTTATCAACTTTCGATGG
TAGGTTATGCGCCTACCATGGTTGCAACGGGTAACGGGGAATCGGGGTTCGATTCCGGAG
AGGGAGCCTGAGAAACGGCTACCACATCC
>HOIR5KG01BGZLT__(reversed) rank=0002710 x=486.5 y=1711.0 length=459
CATGCATGTCTAAGTACGAGCCGCTAGTCGGCGAAACCGCGAATGGCTCAATAAATCAGT
TATGGTTCCTTAGATCGTACCATCCTACTTGGATAACTGTGGTAATTCTAGAGCTAATAC
ATGCACTCAAGCCCCGACTCTCGGTTTCGGCCGGGCAGGAGGGGTGCTTTTATTAGATCA
AAACCAATCGGGGGGCTCGCTCCCCGTCCTTTTTGGTGACTCTGAATAACTTTTCGCCGA
TCGCACGGCCTCGAGCCGGCGACGCATCTTTCAAATGTCTGCCTTATCAACTTTCGATGG
TAGGTTATGCGCCTACCATGGTTGCAACGGGTAACGGGGAATCGGGGTTCGATTCCGGAG
AGGGAGCCTGAGAAACGGCTACCACATCC
>HOIR5KG01ASNEB__(reversed) rank=0002719 x=209.0 y=737.5 length=436
CATGCATGTCTAAGTACAAGCCTCACTAAGGTGAAACCGCGAATGGCTCATTAAATCACA
CCTAATCTACTGGATAGTAAAAAGTTACTTGGATAACTGCGGTAATTCTGGAGCTAATAC
ATGCACAAAGCCGCGACTCACGAAGCGGCGCTTTTATTAGATCAAAACCAAACGGCTTCG
GCTGTACTCATGGTGACTCTGAATAACTTTGGGCTGATCGCATAGCCTTGAGCTGGCGAC
ATATCCTTCGAAGGTGTGCCCTATCAACTTTCGACTGTGGCATAGACGCCCACAGTGGTT
TTGACGGGTAACGGGGAATCAGGGTTCGATTCCGGAGAGGGAGCCTTAAAAACGGCTACC
ACATCT
>HOIR5KG01A9PD4__(reversed) rank=0002730 x=403.0 y=1850.0 length=454
CATGCATGTATCAGTACAAGCCAAACTAAGGTGAAACCGCGAATGGCTCATTAAATCAGT
TATTATTTACTGGCCGAGACAGTGATACATGGATAACTGTGGTAATTCTAGAGCTAATAC
ATGCAACCGAGCCCCAGTCCTGGCTCTCGGGCCAGGCGGGCGCTTTATTGGCTGAAAACC
GATGATCGCCCTCGTGGCGGTCGTTATTCGATGAATCACAATAACATTGTGTGGATCGTA
CGGTCTTGTACCGACGACGCGCCTTTCAAATATCTGCCTTATCAGCTCTCGACGGTTTGC
TAGTGGCTGACCGTGGCTCTGACGGGTAACGGGGAATCTGGGTTCGGTTCCGGAGAGGGA
GCCTGAGAGATGGCTACCACATCT
>HOIR5KG01ACKX8__(reversed) rank=0002739 x=26.0 y=638.0 length=440
CATGCATGTCTGAGTTTTAAGCTAATTTTTGGTGAAGCTGCGAATGGCTCATTATATCAG
TTATGATATGCTCAATTGCCTTTGCTTACATGGATAACTGTGGTAATTCTAGAGCTAATA
CATGCACATGAACCTGACCTCAAAGTATGGTTGTGTTTATTGATTTCAAAACCAACTCAA
GCTCTGCTTGATATGCTGCATGATTGATTATAAACGAATGAATTGCATGGCACACGCTGG
CAATGTATTGTTTTAGTTTCTGACCTATCAGCTTCCGACGGTAAGGTATTGGCTTACCGT
GGCAATGACGGGTGACGGAGAATTAGGGTTTGATTCCGGAGAGGGAGCCTGAGAAATGGC
TACCACATCT
>HOIR5KG01AVW5W__(reversed) rank=0002765 x=246.0 y=1810.0 length=434
CATGCATGTCTCAGTGTAAGCTTCAATATGGCAAGACTGTGAATGGCTCATTAAAACAGT
GGTAGCTTTTTTGGCTGTCTTTTACATGGATAACCGTGGTAATTCTAGAACTAATACATG
TGCAACTACCCAACTTTTCGGACGGGTTGTGTTTATTTGTAACAGAACCAATCCAGGTCA
ACCTGGTTTAGTGATGATTCACAATAACTGGATGAATTGCGTGGCACCAGCTGGTGATGA
ATCATTCAAGCTTCTGACCTATCAGCTTCCGACGGTAGGGTATTGGCCTACCCTGGCAAT
GACGGGTAACGGAGAATTAGGGTTTGATACCGGAGAGGGAGCCTGAGAAACGGCTACCAC
ATCT
>HOIR5KG01BBIC4__(reversed) rank=0002767 x=424.5 y=38.5 length=459
CATGCATGTCTAAGTACGAGCCGCTAGTCGGCGAAACCGCGAATGGCTCAATAAATCAGT
TATGGTTCCTTAGATCGTACCATCCTACTTGGATAACTGTGGTAATTCTAGAGCTAATAC
ATGCACTCAAGCCCCGACTCTCGGTTTCGGCCGGGCAGGAGGGGTGCTTTTATTAGATCA
AAACCAATCGGGGGGCTCGCTCCCCGTCCTTTTTGGTGACTCTGAATAACTTTTCGCCGA
TCGCACGGCCTCGAGCCGGCGACGCATCTTTCAAATGTCTGCCTTATCAACTTTCGATGG
TAGGTTATGCGCCTACCATGGTTGCAACGGGTAACGGGGAATCGGGGTTCGATTCCGGAG
AGGGAGCCTGAGAAACGGCTACCACATCC
>HOIR5KG01A2N71__(reversed) rank=0002772 x=323.0 y=1423.0 length=441
CATGCATGTCCAAGTACAAGCTTTCAAAAGCGAAACTGCGGATGGCTCATTAAATCAGTT
ATGGTTCCTTGGAGCGCATCCCCTTACATGGATAACTGTGGTAATTCTAGAGCTAATACA
TGCAATCAAGCGCCGACCTTACGGGAGGCGTGCTCTTATTAGGAACAAGACCAACCCGGG
TCCGCCCGGCTCCGTTGGTGAACTCTGGATAACCTGGCCGATCGCACGGTCTCTGCACCG
GCGACGGATCCTTCGAATGTCTGCCCTATCAACTTTCGATGGTACGTTATGCGCCTACCA
TGGTCGTAACGGGTAACGGAGAATCAGGGTTCGATTCCGGAGAGGGAGCTTGAGAAACGG
CTACCACATCC
>HOIR5KG01AL1YB__(reversed) rank=0002780 x=134.0 y=209.0 length=436
CATGCATGTCTAAGTACAAGCCTAACTAAGGTGAAACCGCGAATGGCTCATTAAATCACA
CCTAATCTACTGGAATGTTAGCAGTTACTTGGATAACTGAGGTAATTCTTGAGCTAATAC
ATGCGAAAAATCTCGACTCACGGAGAGATGCTTTTATTAGATCAAAACCAAACAGACTCG
TCTGTATATTTGGTGACTCGGAATAACTTTGGGCTGATCGCATTGCCTTGTGCAGGCGAC
ATTTCCTTCGAAGGTGTGCCCTATCAACTGTCGACTGTGGTATAGACGACCACAGTGGTT
TTGACGGGTAACGGGGAATCAGGGTTCGATTCCGGAGAGGGAGCCTTAAAAACGGCTACC
ACATCC
>HOIR5KG01AGDLR__(reversed) rank=0002786 x=69.0 y=1613.0 length=436
CATGCATGTCTAAGTACAAGCCTAACTAAGGTGAAACCGCGAATGGCTCATTAAATCACA
CCTAATCTACTGGAATGTTAGCAGTTACTTGGATAACTGAGGTAATTCTTGAGCTAATAC
ATGCGAAAAATCTCGACTCACGGAGAGATGCTTTTATTAGATCAAAACCAAACAGACTCG
TCTGTATATTTGGTGACTCGGAATAACTTTGGGCTGATCGCATTGCCTTGTGCAGGCGAC
ATTTCCTTCGAAGGTGTGCCCTATCAACTGTCGACTGTGGTATAGACGACCACAGTGGTT
TTGACGGGTAACGGGGAATCAGGGTTCGATTCCGGAGAGGGAGCCTTAAAAACGGCTACC
ACATCC
>HOIR5KG01AKURX__(reversed) rank=0002791 x=120.0 y=1595.0 length=434
CATGCATGTCTAAGTACGGCTCTAGTACGGTGAAACTGCGAATGGCTCATTAAATCAGTT
TTGGTTCATTTGATCGTGAAAGTTACATGGATAACTGTTGTAATTCAAGAGCTAATACAC
GCTAAGAGTGTCGCTCTCTGGGCGGCGCGCTTTTATCAGACCAAAACCAATCACCTTCGG
GTGTTCATTGTGGTGAGTCTGGATAAACTAGCTGATCGCATGGTCTCGAACCGGCGATGG
ATCATTCAAGTGTCTGACCTATCAACTGTCGATGGTAGCGTATTGGGCTACCATGGTTGT
AACGGGTAACGGAGAATTAGGGTTTGGTTCCGGAGAGGGAGTCTGAGAAACGGCTACCAC
ATCT
>HOIR5KG01ADNPH__(reversed) rank=0002793 x=38.0 y=1715.5 length=436
CATGCATGTCTAAGTACAAGCCTCACTAAGGTGAAACCGCGAATGGCTCATTAAATCACA
CCTAATCTACTGGATAGTAAAAAGTTACTTGGATAACTGCGGTAATTCTGGAGCTAATAC
ATGCACAAAGCCGCGACTCACGAAGCGGCGCTTTTATTAGATCAAAACCAAACGGCTTCG
GCTGTACTCATGGTGACTCTGAATAACTTTGGGCTGATCGCATAGCCTTGAGCTGGCGAC
ATATCCTTCGAAGGTGTGCCCTATCAACTTTCGACTGTGGCATAGACGCCCACAGTGGTT
TTGACGGGTAACGGGGAATCAGGGTTCGATTCCGGAGAGGGAGCCTTAAAAACGGCTACC
ACATCT
>HOIR5KG01AWXZX__(reversed) rank=0002803 x=258.0 y=395.0 length=436
CATGCATGTCTAAGTACAAGCCTCACTAAGGTGAAACCGCGAATGGCTCATTAAATCACA
CCTAATCTACTGGATAGTAAAAAGTTACTTGGATAACTGCGGTAATTCTGGAGCTAATAC
ATGCACAAAGCCGCGACTCACGAAGCGGCGCTTTTATTAGATCAAAACCAAACGGCTTCG
GCTGTACTCATGGTGACTCTGAATAACTTTGGGCTGATCGCATAGCCTTGAGCTGGCGAC
ATATCCTTCGAAGGTGTGCCCTATCAACTTTCGACTGTGGCATAGACGCCCACAGTGGTT
TTGACGGGTAACGGGGAATCAGGGTTCGATTCCGGAGAGGGAGCCTTAAAAACGGCTACC
ACATCT
>HOIR5KG01AP9ZV__(reversed) rank=0002807 x=182.0 y=649.0 length=435
CATGCATGTCTAAGTACAAGCCTAACTAAGGTGAAACCGCGAATGGCTCATTAAATCACA
CCTAATCTACTGGAATGTTAGCAGTTACTTGGATAACTGAGGTAATTCTTGAGCTAATAC
ATGCGAAAAATCTCGACTCACGGAGAGATGCTTTTATTAGATCAAAACCAAACAGACTCG
TCTGTATATTTGGTGACTCGGAATAACTTTGGGCTGATCGCATTGCCTTGTGCAGGCGAC
ATTTCCTTCGAAGGTGTGCCCTATCAACTGTCGACTGTGGTATAGACGACCACAGTGGTT
TTGACGGGTAACGGGGAATCAGGGTTCGATTCCGGAGAGGGAGCCTTAAAAACGGCTACC
ACATCC
>HOIR5KG01BJSTG__(reversed) rank=0002836 x=518.0 y=1810.5 length=459
CATGCATGTCTAAGTACGAGCCGCTAGTCGGCGAAACCGCGAATGGCTCAATAAATCAGT
TATGGTTCCTTAGATCGTACCATCCTACTTGGATAACTGTGGTAATTCTAGAGCTAATAC
ATGCACTCAAGCCCCGACTCTCGGTTTCGGCCGGGCAGGAGGGGTGCTTTTATTAGATCA
AAACCAATCGGGGGGCTCGCTCCCCGTCCTTTTTGGTGACTCTGAATAACTTTTCGCCGA
TCGCACGGCCTCGAGCCGGCGACACATCTTTCAAATGTCTGCCTTATCAACTTTCGATGG
TAGGTTATGCGCCTACCATGGTTGCAACGGGTAACGGGGAATCGGGGTTCGATTCCGGAG
AGGGAGCCTGAGAAACGGCTACCACATCC
>HOIR5KG01AGLUK__(reversed) rank=0002845 x=72.0 y=10.5 length=435
CATGCATGTCTAAGTACAAGCCTCACTAAGGTGAAACCGCGAATGGCTCATTAAATCACA
CCTAATCTACTGGATAGTAAAAAGTTACTTGGATAACTGCGGTAATTCTGGAGCTAATAC
ATGCACAAAGCCGCGACTCACGAAGCGGCGCTTTTATTAGATCAAAACCAAACGGCTTCG
GCTGTACTCATGGTGACTCTGAATAACTTTGGGCTGATCGCATAGCCTTGAGCTGGCGAC
ATATCCTTCGAAGGTGTGCCCTATCAACTTTCGACTGTGGCATAGACGCCCACAGTGGTT
TTGACGGGTAACGGGGAATCAGGGTTCGATTCCGGAGAGGGAGCCTTAAAACGGCTACCA
CATCT
>HOIR5KG01AZHIO__(reversed) rank=0002849 x=287.0 y=222.0 length=434
CATGCATGTCTAAGTACGGCTCTAGTACGGTGAAACTGCGAATGGCTCATTAAATCAGTT
TTGGTTCATTTGATCGTGAAAGTTACATGGATAACTGTTGTAATTCAAGAGCTAATACAC
GCTAAGAGTGTCGCTCTCTGGGCGGCGCGCTTTTATCAGACCAAAACCAATCACCTTCGG
GTGTTCATTGTGGTGAGTCTGGATAAACTAGCTGATCGCATGGTCTCGAACCGGCGATGG
ATCATTCAAGTGTCTGACCTATCAACTGTCGATGGTAGCGTATTGGGCTACCATGGTTGT
AACGGGTAACGGAGAATTAGGGTTTGGTTCCGGAGAGGGAGTCTGAGAAACGGCTACCAC
ATCT
>HOIR5KG01A5P02__(reversed) rank=0002850 x=358.0 y=372.0 length=436
CATGCATGTCTAAGTACAAGCCTAACTAAGGTGAAACCGCGAATGGCTCATTAAATCACA
CCTAATCTACTGGAATGTTAGCAGTTACTTGGATAACTGAGGTAATTCTTGAGCTAATAC
ATGCGAAAAATCTCGACTCACGGAGAGATGCTTTTATTAGATCAAAACCAAACAGACTCG
TCTGTATATTTGGTGACTCGGAATAACTTTGGGCTGATCGCATTGCCTTGTGCAGGCGAC
ATTTCCTTCGAAGGTGTGCCCTATCAACTGTCGACTGTGGTATAGACGACCACAGTGGTT
TTGACGGGTAACGGGGAATCAGGGTTCGATTCCGGAGAGGGAGCCTTAAAAACGGCTACC
ACATCC
>HOIR5KG01ANNWF__(reversed) rank=0002855 x=152.5 y=1581.0 length=439
CATGCACGTCTAAGTACAAGCCTCATTAAGGTGAAACCGCGAATGGCTCATTAAATCACA
CCTAATATACTGGATAGTGTCAGTTACTTGGATAACTGCGGTAATTCTGGAGCTAATACA
TGCGTCAAAGCCCCGAACTTTTTGTGAGGGGCGCTTTTATTAGATGAAAACCAAACGACT
TCGGTCGTCCCTTTGGTGATTCTGAATAACTTTCGGCTGATCGTACGGCCAAGCGCCGAC
GACGTATCTTTCTAAGGTGTGCCCTATCAACTTTCGACTGTGGCATAGACGCCCACAGTG
GTTTTGACGGGTAACGGGGAATCAGGGTTCGATTCCGGAGAGGGAGCCTGAGAAACGGCT
ACCACTTCT
>HOIR5KG01A1SQZ__(reversed) rank=0002884 x=313.0 y=1593.0 length=434
CATGCATGTCTAAGTACAAGCCTGAATAAGGTGAAACCGCGAATGGCTCATTAAATCACA
CCTAATGTACCGGATAGTTCCAATTACTTGGATAACTGCGGTAATTCTGGAGCTAATACA
TGCTTAAAGGCCTCGACTCAAGGAGGGGCGCATTTATTAGATCAAAACCAAACCGCTTGC
GGTTTTATTGGTGAATCTGAATAACTCTATGCTGATCGTATGGCTCAACGCCGACGACGT
ATCCGTCCAAGGTGTGCCCTATCAACTGTCGACTGTGGCATAGACGCCCACAGTGGTTTT
GACGGGTAACGGGGAATTAGGGTTCGATTCCGGAGAGGGAGCCTGAGAAACGGCTACCAC
TTCT
>HOIR5KG01AF968__(reversed) rank=0002901 x=68.5 y=1298.0 length=441
CATGCATGTCCAAGTACAAGCTTTCAAAAGCGAAACTGCGGATGGCTCATTAAATCAGTT
ATGGTTCCTTGGAGCGCATCCCCTTACATGGATAACTGTGGTAATTCTAGAGCTAATACA
TGCAATCAAGCGCCGACCTTACGGGAGGCGTGCTCTTATTAGGAACAAGACCAACCCGGG
TCCGCCCGGCTCCGTTGGTGAACTCTGGATAACCTGGCCGATCGCACGGTCTCTGCACCG
GCGACGGATCCTTCGAATGTCTGCCCTATCAACTTTCGATGGTACGTTATGCGCCTACCA
TGGTCGTAACGGGTAACGGAGAGTCAGGGTTCGATTCCGGAGAGGGAGCTTGAGAAACGG
CTACCACATCC
>HOIR5KG01AKZ3K__(reversed) rank=0002917 x=122.0 y=302.5 length=434
CATGCATGTCTAAGTACAAGCCTGAATAAGGTGAAACCGCGAATGGCTCATTAAATCACA
CCTAATGTACCGGATAGTTCCAATTACTTGGATAACTGCGGTAATTCTGGAGCTAATACA
TGCTTAAAGGCCTCGACTCAAGGAGGGGCGCATTTATTAGATCAAAACCAAACCGCTTGC
GGTTTTATTGGTGAATCTGAATAACTCTATGCTGATCGTATGGCTCAACGCCGACGACGT
ATCCGTCCAAGGTGTGCCCTATCAACTGTCGACTGTGGCATAGACGCCCACAGTGGTTTT
GACGGGTAACGGGGAATTAGGGTTCGATTCCGGAGAGGGAGCCTGAGAAACGGCTACCAC
TTCT
>HOIR5KG01ATOYL__(reversed) rank=0002928 x=221.0 y=267.0 length=436
CATGCATGTCTAAGTACAAGCCTCACTAAGGTGAAACCGCGAATGGCTCATTAAATCACA
CCTAATCTACTGGATAGTAAAAAGTTACTTGGATAACTGCGGTAATTCTGGAGCTAATAC
ATGCACAAAGCCGCGACTCACGAAGCGGCGCTTTTATTAGATCAAAACCAAACGGCTTCG
GCTGTACTCATGGTGACTCTGAATAACTTTGGGCTGATCGCATAGCCTTGAGCTGGCGAC
ATATCCTTCGAAGGTGTGCCCTATCAACTTTCGACTGTGGCATAGACGCCCACAGTGGTT
TTGACGGGTAACGGGGAATCAGGGTTCGATTCCGGAGAGGGAGCCTTAAAAACGGCTACC
ACATCT
>HOIR5KG01BII95__(reversed) rank=0002937 x=504.0 y=139.5 length=459
CATGCATGTCTAAGTACGAGCCGCTAGTCGGCGAAACCGCGAATGGCTCAATAAATCAGT
TATGGTTCCTTAGATCGTACCATCCTACTTGGATAACTGTGGTAATTCTAGAGCTAATAC
ATGCACTCAAGCCCCGACTCTCGGTTTCGGCCGGGCAGGAGGGGTGCTTTTATTAGATCA
AAACCAATCGGGGGGCTCGCTCCCCGTCCTTTTTGGTGACTCTGAATAACTTTTCGCCGA
TCGCACGGCCTCGAGCCGGCGACGCATCTTTCAAATGTCTGCCTTATCAACTTTCGATGG
TAGGTTATGCGCCTACCATGGTTGCAACGGGTAACGGGGAATCGGGGTTCGATTCCGGAG
AGGGAGCCTGAGAAACGGCTACCACATCC
>HOIR5KG01ABDAX__(reversed) rank=0002941 x=12.0 y=1415.0 length=436
CATGCATGTCTAAGTACAAGCCTCACTAAGGTGAAACCGCGAATGGCTCATTAAATCACA
CCTAATCTACTGGATAGTAAAAAGTTACTTGGATAACTGCGGTAATTCTGGAGCTAATAC
ATGCACAAAGCCGCGACTCACGAAGCGGCGCTTTTATTAGATCAAAACCAAACGGCTTCG
GCTGTACTCATGGTGACTCTGAATAACTTTGGGCTGATCGCATAGCCTTGAGCTGGCGAC
ATATCCTTCGAAGGTGTGCCCTATCAACTTTCGACTGTGGCATAGACGCCCACAGTGGTT
TTGACGGGTAACGGGGAATCAGGGTTCGATTCCGGAGAGGGAGCCTTAAAAACGGCTACC
ACATCT
>HOIR5KG01AB84Y__(reversed) rank=0002951 x=22.0 y=1712.0 length=435
CATGCATGTCTCAGTGTAAGCTTCAACATGGCAAGACTGTGAATGGCTCATTAAAACAGT
TGTAGCTTATTTGGCTGTCTTTTACATGGATAACCGTGGTAATTCTAGAACTAATACATG
TGCAACTACCCAACTTTTCGGACGGGTTGTGTTTATTTGTAACAGAACCAATCCAGGTCA
ACCTGGTTTAGTGATGATTCACAATAACTGGATGAATTGCGTGGCACCAGCTGGTGATGA
ATCATTCAAGCTTCTGACCTATCAGCTTCCGACGGTAGGGTATTGGCCTACCCTGGCAAT
GACGGGTAACGGAGAATTAGGGTTTGATACCGGAGAGGGAGCCTGAGAAACGGCTACCAC
ATCT
>HOIR5KG01BWBE0__(reversed) rank=0002956 x=661.0 y=58.0 length=434
CATGCATGTCTAAGTACGGCTCTAGTACGGTGAAACTGCGAATGGCTCATTAAATCAGTT
TTGGTTCATTTGATCGTGAAAGTTACATGGATAACTGTTGTAATTCAAGAGCTAATACAC
GCTAAGAGTGTCGCTCTCTGGGCGGCGCGCTTTTATCAGACCAAAACCAATCACCTTCGG
GTGTTCATTGTGGTGAGTCTGGATAAACTAGCTGATCGCATGGTCTCGAACCGGCGATGG
ATCATTCAAGTGTCTGACCTATCAACTGTCGATGGTAGCGTATTGGGCTACCATGGTTGT
AACGGGTAACGGAGAATTAGGGTTTGGTTCCGGAGAGGGAGTCTGAGAAACGGCTACCAC
ATCT
>HOIR5KG01ATLWW__(reversed) rank=0002971 x=220.0 y=414.0 length=433
CATGCATGTCTCAGTGTAAGCTTCAACATGGCAAGACTGTGAATGGCTCATTAAACAGTT
GTAGCTTATTTGGCTGTCTTTTACATGGATAACCGTGGTAATTCTAGAACTAATACATGT
GCAACTACCCAACTTTTCGGACGGGTTGTGTTTATTTGTAACAGAACCAATCCAGGTCAA
CCTGGTTCAGTGATGATTCACAATAACTGGATGAATTGCGTGGCACCAGCTGGTGATGAA
TCATTCAAGCTTCTGACCTATCAGCTTCCGACGGTAGGGTATTGGCCTACCCTGGCAATG
ACGGGTAACGGAGAATTAGGGTTTGATACCGGAGAGGGAGCCTGAGAAACGGCTACCACA
TCT
>HOIR5KG01AOC4V__(reversed) rank=0003011 x=160.0 y=1517.0 length=437
CATGCATGTCTAAGTATAAGCACTTGTACTGTGAAACTGCGAATGGCTCATTAAATCAGT
TATCGTTTATTTGATTGTACTTTACTACATGGATACCTGTGGTAATTCTAGAGCTAATAC
ATGCGAAAAGTCCCAACTTCTGGAAGGGATGTATTTATTAGATTAAAAGCCAATGCGGGT
CAAACCGTCCATTTGGTGATACATGATAACTTATCGAATCGCATGGCCCAGCGCCGGCGA
TATTTCATTCAAATTTCTGCCCTATCAACTTTCGATGGTAAGGTAGTGGCTTACCATGGT
CGTAACGGGTGACGGAGAATTAGGGTTCGATTCCGGAGAGGGAGCCTGAGAAACGGCTAC
CACATCT
>HOIR5KG01BD9JG__(reversed) rank=0003013 x=455.0 y=1594.0 length=436
CATGCATGTCTAAGTACAAGCCTAACTAAGGTGAAACCGCGAATGGCTCATTAAATCACA
CCTAATCTACTGGAATGTTAGCAGTTACTTGGATAACTGAGGTAATTCTTGAGCTAATAC
ATGCGAAAAATCTCGACTCACGGAGAGATGCTTTTATTAGATCAAAACCAAACAGACTCG
TCTGTATATTTGGTGACTCGGAATAACTTTGGGCTGATCGCATTGCCTTGTGCAGGCGAC
ATTTCCTTCGAAGGTGTGCCCTATCAACTGTCGACTGTGGTATAGACGACCACAGTGGTT
TTGACGGGTAACGGGGAATCAGGGTTCGATTCCGGAGAGGGAGCCTTAAAAACGGCTACC
ACATCC
>HOIR5KG01BSS05__(reversed) rank=0003014 x=621.0 y=103.5 length=434
CATGCATGTCTAAGTACAAGCCTGAATAAGGTGAAACCGCGAATGGCTCATTAAATCACA
CCTAATGTACCGGATAGTTCCAATTACTTGGATAACTGCGGTAATTCTGGAGCTAATACA
TGCTTAAAGGCCTCGACTCAAGGAGGGGCGCATTTATTAGATCAAAACCAAACCGCTTGC
GGTTTTATTGGTGAATCTGAATAACTCTATGCTGATCGTATGGCTCAACGCCGACGACGT
ATCCGTCCAAGGTGTGCCCTATCAACTGTCGACTGTGGCATAGACGCCCACAGTGGTTTT
GACGGGTAACGGGGAATTAGGGTTCGATTCCGGAGAGGGAGCCTGAGAAACGGCTACCAC
TTCT
>HOIR5KG01ADP59__(reversed) rank=0003030 x=39.5 y=815.0 length=434
CATGCATGTCTAAGTACAAGCCTGAATAAGGTGAAACCGCGAATGGCTCATTAAATCACA
CCTAATGTACCGGATAGTTCCAATTACTTGGATAACTGCGGTAATTCTGGAGCTAATACA
TGCTTAAAGGCCTCGACTCAAGGAGGGGCGCATTTATTAGATCAAAACCAAACCGCTTGC
GGTTTTATTGGTGAATCTGAATAACTCTATGCTGATCGTATGGCTCAACGCCGACGACGT
ATCCGTCCAAGGTGTGCCCTATCAACTGTCGACTGTGGCATAGACGCCCACAGTGGTTTT
GACGGGTAACGGGGAATTAGGGTTCGATTCCGGAGAGGGAGCCTGAGAAACGGCTACCAC
TTCT
>HOIR5KG01ACX59__(reversed) rank=0003034 x=30.0 y=1391.0 length=434
CATGCATGTCTAAGTACGGCTCTAGTACGGTGAAACTGCGAATGGCTCATTAAATCAGTT
TTGGTTCATTTGATCGTGAAAGTTACATGGATAACTGTTGTAATTCAAGAGCTAATACAC
GCTAAGAGTGTCGCTCTCTGGGCGGCGCGCTTTTATCAGACCAAAACCAATCACCTTCGG
GTGTTCATTGTGGTGAGTCTGGATAAACTAGCTGATCGCATGGTCTCGAACCGGCGATGG
ATCATTCAAGTGTCTGACCTATCAACTGTCGATGGTAGCGTATTGGGCTACCATGGTTGT
AACGGGTAACGGAGAATTAGGGTTTGGTTCCGGAGAGGGAGTCTGAGAAACGGCTACCAC
ATCT
>HOIR5KG01AHHVH__(reversed) rank=0003043 x=82.5 y=555.0 length=434
CATGCATGTCTCAGTGTAAGCTTCAATATGGCAAGACTGTGAATGGCTCATTAAAACAGT
TGTAGCTTATTTGGCTGTCTTTTACATGGATAACCGTGGTAGTTCTAGAACTAATACATG
TGCAACTACCCAACTTTTCGGACGGGTTGTGTTTATTTGTAACAGAACCAATCCAGGTCA
ACCTGGTTTAGTGATGATTCACAATAACTGGATGAATTGCGTGGCACCAGCTGGTGGTGA
ATCATTCAAGCTTCTGACCTATCAGCTTCCGACGGTAGGGTATTGGCCTACCCTGGCAAT
GACGGGTAACGGAGAATTAGGGTTTGATACCGGAGAGGGAGCTTGAGAAACGGCTACCAC
ATCT
>HOIR5KG01B0JAX__(reversed) rank=0003065 x=709.0 y=295.0 length=434
CATGCATGTCTCAGTGTAAGCTTCAACATGGCAAGACTGTGAATGGCTCATTAAAACAGT
TGTAGCTTATTTGGCTGTCTTTTACATGGATAACCGTGGTAATTCTAGAACTAATACATG
TGCAACTACCCAACTTTTCGGACGGGTTGTGTTTATTTGTAACAGAACCAATCCAGGTCA
ACCTGGTTTAGTGATGATTCACAATAACTGGATGAATTGCGTGGCACCAGCTGGTGATGA
ATCATTCAAGCTTCTGACCTATCAGCTTCCGACGGTAGGGTATTGGCCTACCCTGGCAAT
GACGGGTAACGGAGAATTAGGGTTTGATACCGGAGAGGGAGCCTGAGAAACGGCTACCAC
ATCT
>HOIR5KG01A5T5R__(reversed) rank=0003067 x=359.5 y=1629.0 length=434
CATGCATGTCTCAGTGTAAGCTTCAACATGGCAAGACTGTGAATGGCTCATTAAAACAGT
TGTAGCTTATTTGGCTGTCTTTTACATGGATAACCGTGGTAATTCTAGAACTAATACATG
TGCAACTACCCAACTTTTCGGACGGGTTGTGTTTATTTGTAACAGAACCAATCCAGGTCA
ACCTGGTTTAGTGATGATTCACAATAACTGGATGAATTGCGTGGCACCAGCTGGTGATGA
ATCATTCAAGCTTCTGACCTATCAGCTTCCGACGGTAGGGTATTGGCCTACCCTGGCAAT
GACGGGTAACGGAGAATTAGGGTTTGATACCGGAGAGGGAGCCTGAGAAACGGCTACCAC
ATCT
>HOIR5KG01ACXOH__(reversed) rank=0003082 x=30.0 y=751.0 length=438
CATGCATGTCTCAGTATAAGCTTCAACACGGCAAAACTGCGAATGGCTCATTAAAACAGT
TACAATTTATTTGATTGTCATTCATTACATGGATAACTGTGGTAATTCTAGAGCTAATAC
ATGCCCAATAATCCGACTCCGTGGAAGGGTTGTATTTATTAGATACAGAACCAACCCAAG
CTCTGCTTGGTCTCGTGGTGATTCATAATAAACGAATGAATTGCATGGTACCAACTGGCG
ATGTATCATTCAAGTTTCTGACCTATCAGCTTCCGACGGTACGGTATTGGCCTACCGTGG
CAATGACGGGTAACGGAGAATTAGGGTTCGATTCCGGAGAGGGAGCCTGAGAAACGGCTA
CCACATCT
>HOIR5KG01AKEMA__(reversed) rank=0003088 x=115.0 y=1136.0 length=434
CATGCATGTCTAAGTACGGCTCTAGTACGGTGAAACTGCGAATGGCTCATTAAATCAGTT
TTGGTTCATTTGATCGTGAAAGTTACATGGATAACTGTTGTAATTCAAGAGCTAATACAC
GCTAAGAGTGTCGCTCTCTGGGCGGCGCGCTTTTATCAGACCAAAACCAATCACCTTCGG
GTGTTCATTGTGGTGAGTCTGGATAAACTAGCTGATCGCATGGTCTCGAACCGGCGATGG
ATCATTCAAGTGTCTGACCTATCAACTGTCGATGGTAGCGTATTGGGCTACCATGGTTGT
AACGGGTAACGGAGAATTAGGGTTTGGTTCCGGAGAGGGAGTCTGAGAAACGGCTACCAC
ATCT
>HOIR5KG01AIZFJ__(reversed) rank=0003089 x=99.0 y=333.0 length=434
CATGCATGTCTCAGTGTAAGCTTCAACATGGCAAGACTGTGAATGGCTCATTAAAACAGT
TGTAGCTTATTTGGCTGTCTTTTACATGGATAACCGTGGTAATTCTAGAACTAATACATG
TGCAACTACCCAACTTTTCGGACGGGTTGTGTTTATTTGTAACAGAACCAATCCAGGTCA
ACCTGGTTTAGTGATGATTCACAATAACTGGATGAATTGCGTGGCACCAGCTGGTGATGA
ATCATTCAAGCTTCTGACCTATCAGCTTCCGACGGTAGGGTATTGGCCTACCCTGGCAAT
GACGGGTAACGGAGAATTAGGGTTTGATACCGGAGAGGGAGCCTGAGAAACGGCTACCAC
ATCT
>HOIR5KG01AP3KM__(reversed) rank=0003092 x=180.5 y=516.5 length=436
CATGCATGTCTAAGTACAAGCCTAACTAAGGTGAAACCGCGAATGGCTCATTAAATCACA
CCTAATCTACTGGAATGTTAGCAGTTACTTGGATAACTGAGGTAATTCTTGAGCTAATAC
ATGCGAAAAATCTCGACTCACGGAGAGATGCTTTTATTAGATCAAAACCAAACAGACTCG
TCTGTATATTTGGTGACTCGGAATAACTTTGGGCTGATCGCATTGCCTTGTGCAGGCGAC
ATTTCCTTCGAAGGTGTGCCCTATCAACTGTCGACTGTGGTATAGACGACCACAGTGGTT
TTGACGGGTAACGGGGAATCAGGGTTCGATTCCGGAGAGGGAGCCTTAAAAACGGCTACC
ACATCC
>HOIR5KG01A2T15__(reversed) rank=0003096 x=325.0 y=795.0 length=439
CATGCATGTCTCAGTATAAGCGTTCATTTTGTGAAACTGCAAATGGCTCATTAAAACAGT
TATAATGCACTTGATAATCGATTGTTATATGGATATCTGTGGAAATTCTATAGCTAATAC
ATGCAACTAAACCTAACTTTGTGGAAAGGTTGTGGTCATTAGTTACAGAACCAATTCAGG
CCCAGCTTGAAGAATTGAATGATTCACAATGACAGAATGTATTACATGGCAACAGCTGGT
AATAGTTCATTCCAGTTTCTGACCTATCAGCTTTCGACGGTAAGGTATTGGCTTACCGTG
GCAATGACAGGTGACGGAGGATTAGGGTTTGATTCCGGAGAGGGAGCTTGAGAAATGGCT
ACCACATCT
>HOIR5KG01AKKUC__(reversed) rank=0003103 x=117.0 y=1010.0 length=436
CATGCATGTCTAAGTACAAGCCTAACTAAGGTGAAACCGCGAATGGCTCATTAAATCACA
CCTAATCTACTGGAATGTTAGCAGTTACTTGGATAACTGAGGTAATTCTTGAGCTAATAC
ATGCGAAAAATCTCGACTCACGGAGAGATGCTTTTATTAGATCAAAACCAAACAGACTCG
TCTGTATATTTGGTGACTCGGAATAACTTTGGGCTGATCGCATTGCCTTGTGCAGGCGAC
ATTTCCTTCGAAGGTGTGCCCTATCAACTGTCGACTGTGGTATAGACGACCACAGTGGTT
TTGACGGGTAACGGGGAATCAGGGTTCGATTCCGGAGAGGGAGCCTTAAAAACGGCTACC
ACATCC
>HOIR5KG01BG5XQ__(reversed) rank=0003120 x=488.0 y=1724.0 length=436
CATGCATGTCTAAGTACAAGCCTAACTAAGGTGAAACCGCGAATGGCTCATTAAATCACA
CCTAATCTACTGGAATGTTAGCAGTTACTTGGATAACTGAGGTAATTCTTGAGCTAATAC
ATGCGAAAAATCTCGACTCACGGAGAGATGCTTTTATTAGATCAAAACCAAACAGACTCG
TCTGTATATTTGGTGACTCGGAATAACTTTGGGCTGATCGCATTGCCTTGTGCAGGCGAC
ATTTCCTTCGAAGGTGTGCCCTATCAACTGTCGACTGTGGTATAGACGACCACAGTGGTT
TTGACGGGTAACGGGGAATCAGGGTTCGATTCCGGAGAGGGAGCCTTAAAAACGGCTACC
ACATCC
>HOIR5KG01ANA2R__(reversed) rank=0003163 x=148.0 y=1345.5 length=434
CATGCATGTCTAAGTACAAGCCTGAATAAGGTGAAACCGCGAATGGCTCATTAAATCACA
CCTAATGTACCGGATAGTTCCAATTACTTGGATAACTGCGGTAATTCTGGAGCTAATACA
TGCTTAAAGGCCTCGACTCAAGGAGGGGCGCATTTATTAGATCAAAACCAAACCGCTTGC
GGTTTTATTGGTGAATCTGAATAACTCTATGCTGATCGTATGGCTCAACGCCGACGACGT
ATCCGTCCAAGGTGTGCCCTATCAACTGTCGACTGTGGCATAGACGCCCACAGTGGTTTT
GACGGGTAACGGGGAATCAGGGTTCGATTCCGGAGAGGGAGCCTGAGAAACGGCTACCAC
TTCT
>HOIR5KG01AZB6P__(reversed) rank=0003185 x=285.0 y=1503.0 length=436
CATGCATGTCTAAGTACAAGCCTCACTAAGGTGAAACCGCGAATGGCTCATTAAATCACA
CCTAATCTACTGGATAGTAAAAAGTTACTTGGATAACTGCGGTAATTCTGGAGCTAATAC
ATGCACAAAGCCGCGACTCACGAAGCGGCGCTTTTATTAGATCAAAACCAAACGGCTTCG
GCTGTACTCATGGTGACTCTGAATAACTTTGGGCTGATCGCATAGCCTTGAGCTGGCGAC
ATATCCTTCGAAGGTGTGCCCTATCAACTTTCGACTGTGGCATAGACGCCCACAGTGGTT
TTGACGGGTAACGGGGAATCAGGGTTCGATTCCGGAGAGGGAGCCTTAAAAACGGCTACC
ACATCT
>HOIR5KG01AKTJ9 rank=0003233 x=120.0 y=23.0 length=434
CATGCATGTCTAAGTACAAGCCTGAATAAGGTGAAACCGCGAATGGCTCATTAAATCACA
CCTAATGTACCGGATAGTTCCAATTACTTGGATAACTGCGGTAATTCTGGAGCTAATACA
TGCTTAAAGGCCTCGACTCAAGGAGGGGCGCATTTATTAGATCAAAACCAAACCGCTTGC
GGTTTTATTGGTGAATCTGAATAACTCTATGCTGATCGTATGGCTCAACGCCGACGACGT
ATCCGTCCAAGGTGTGCCCTATCAACTGTCGACTGTGGCATAGACGCCCACAGTGGTTTT
GACGGGTAACGGGGAATTAGGGTTCGATTCCGGAGAGGGAGCCTGAGAAACGGCTACCAC
TTCT
>HOIR5KG01AMVKD__(reversed) rank=0003239 x=143.0 y=1723.0 length=436
CATGCATGTCTAAGTACAAGCCTAACTAAGGTGAAACCGCGAATGGCTCATTAAATCACA
CCTAATCTACTGGAATGTTAGCAGTTACTTGGATAACTGAGGTAATTCTTGAGCTAATAC
ATGCGAAAAATCTCGACTCACGGAGAGATGCTTTTATTAGATCAAAACCAAACAGACTCG
TCTGTATATTTGGTGACTCGGAATAACTTTGGGCTGATCGCATTGCCTTGTGCAGGCGAC
ATTTCCTTCGAAGGTGTGCCCTATCAACTGTCGACTGTGGTATAGACGACCACAGTGGTT
TTGACGGGTAACGGGGAATCAGGGTTCGATTCCGGAGAGGGAGCCTTAAAAACGGCTACC
ACATCC
>HOIR5KG01AO4NK__(reversed) rank=0003250 x=169.5 y=318.5 length=444
CATGCATGTCTAAGTACATACTTTTACATGGTGAAACCGCGAATGGCTCATTAAATCAGT
TATGGTTCCTTAGATCGTACAATCCTACTTGGATAACTGTGGTAATTCTAGAGCTAATAC
ATGAAACTGACGCTCCGACCCTCTGGGAAAGAGCGCGTTTATTAGAACAAGACCAGTCGG
GGTTCTGCCCCGTACGATTGGTGATACTGGATAACTTTGTGCAGATCGCACGGCCTCGCG
CCGGCGACGTATCTTTCAAATGTCTGCCCTATCAACTGTCGATGGTACGTGATATGCCTA
CCATGGTTGTAACGGGTAACGGGGAATCAGGGTTCGATTCCGGAGAGGGAGCATGAGAAA
CGGCTACCACATCC
>HOIR5KG01AD9MF__(reversed) rank=0003254 x=45.5 y=1445.0 length=434
CATGCATGTCTAAGTACGGCTCTAGTACGGTGAAACTGCGAATGGCTCATTAAATCAGTT
TTGGTTCATTTGATCGTGAAAGTTACATGGATAACTGTTGTAATTCAAGAGCTAATACAC
GCTAAGAGTGTCGCTCTCTGGGCGGCGCGCTTTTATCAGACCAAAACCAATCACCTTCGG
GTGTTCATTGTGGTGAGTCTGGATAAACTAGCTGATCGCATGGTCTCGAACCGGCGATGG
ATCATTCAAGTGTCTGACCTATCAACTGTCGATGGTAGCGTATTGGGCTACCATGGTTGT
AACGGGTAACGGAGAATTAGGGTTTGGTTCCGGAGAGGGAGTCTGAGAAACGGCTACCAC
ATCT
>HOIR5KG01ACXDZ__(reversed) rank=0003276 x=30.0 y=373.0 length=438
CATGCATGTCTCAGTATAAGCTTCAACACGGCAAAACTGCGAATGGCTCATTAAAACAGT
TACAATTTATTTGATTGTCATTCATTACATGGATAACTGTGGTAATTCTAGAGCTAATAC
ATGCCCAATAATCCGACTCCGTGGAAGGGTTGTATTTATTAGATACAGAACCAACCCAAG
CTCTGCTTGGTCTCGTGGTGATTCATAATAAACGAATGAATTGCATGGTACCAACTGGCG
ATGTATCATTCAAGTTTCTGACCTATCAGCTTCCGACGGTACGGTATTGGCCTACCGTGG
CAATGACGGGTAACGGAGAATTAGGGTTCGATTCCGGAGAGGGAGCCTGAGAAACGGCTA
CCACATCT
>HOIR5KG01BANTT__(reversed) rank=0003288 x=414.0 y=1423.5 length=436
CATGCATGTCTAGGTACAAGCCTAACTAAGGTGAAACCGCGAATGGCTCATTAAATCACA
CCTAATCTACTGGAATGTTAGCAGTTACTTGGATAACTGAGGTAATTCTTGAGCTAATAC
ATGCGAAAAATCTCGACTCACGGAGAGATGCTTTTATTAGATCAAAACCAAACAGACTCG
TCTGTATATTTGGTGACTCGGAATAACTTTGGGCTGATCGCATTGCCTTGTGCAGGCGAC
ATTTCCTTCGAAGGTGTGCCCTATCAACTGTCGACTGTGGTATAGACGACCACAGTGGTT
TTGACGGGTAACGGGGAATCAGGGTTCGATTCCGGAGAGGGAGCCTTAAAAACGGCTACC
ACATCC
>HOIR5KG01AP7UE__(reversed) rank=0003308 x=181.5 y=1956.5 length=439
CATGCATGTCTGAGTTTAAGCTAATTTTTGGTGAAACTGCGAATGGCTCATTATATCAGT
TATAATATGCTCAATAACCTTAGCTTACATGGATAACTGTGGTAATTCTAGAGCTAATAC
ATGCACACAAACCTGACCTTCAAGTATGGTTGTGTTTATTGACTTCAAAACCAACTCAAG
CTCTGCTTGATGTTTTGTATGACTGATGATAAATTAATGAATTGCGTGGCGCATGCTGGC
AATGAATTGTTTTAGTTTCTGACCTATCAGCTTCCGACGGTAAAGTATGGGCTTACCGTG
GCAGTGACGGGTGACGGAGAATTAGGGTTTGATTCCGGAGAGGGAGCCTGAGAAATGGCT
ACCACATCT
>HOIR5KG01AI838__(reversed) rank=0003322 x=102.0 y=598.0 length=438
CATGCATGTGCCAGTGTAAGCTTCAGCATGGCCAGACTGTGAATGGCTCATTACAACAGT
TGTAGCTTATGTGGTGGTCTGTCTACATGGATAGCCGTGTTAATTCTAGAACTAATACAT
GTTCACTTGCCCAAACTCGGTGGTAGGGCGGTGCTTATTGGCAACAGAACCAGTCCAGGC
AATCCCTGGCTCATCGGTGAGTCATAATAATGTGGATATATTGTATGGCATCCGCAGATG
GCGGTCCATTCAAGCTTCTGACCTATCAGCTTCCGATGGTTGGACATTTGCCTACCATGG
CAATGACGGGTAACGGAGAATTAGGGTTTGACACCGGAGAGGGAGCCTGAGAAGCGGCTA
CTACATCT
>HOIR5KG01BZTX6__(reversed) rank=0003325 x=701.0 y=204.0 length=433
CATGCATGTCTAAGTACAAGCCTGAATAAGGTGAAACCGCGAATGGCTCATTAAATCACA
CCTAATGTACCGGATAGTTCCAATTACTTGGATAACTGCGGTAATTCTGGAGCTAATACA
TGCTTAAAGGCCTCGACTCAAGGAGGGGCGCATTTATTAGATCAAAACCAAACCGCTTGC
GGTTTTATTGGTGAATCTGAATAACTCTATGCTGATCGTATGGCTCAACGCCGACGACGT
ATCCGTCCAAGGTGTGCCCTATCAACTGTCGACTGTGGCATAGACGCCCACAGTGGTTTG
ACGGGTAACGGGGAATTAGGGTTCGATTCCGGAGAGGGAGCCTGAGAAACGGCTACCACT
TCT
>HOIR5KG01AMKUR__(reversed) rank=0003341 x=140.0 y=129.0 length=434
CATGCATGTCTCAGTGTAAGCTTCAACATGGCAAGACTGTGAATGGCTCATTAAAACAGT
TGTAGCTTATTTGGCTGTCTTTTACATGGATAACCGTGGTAATTCTAGAACTAATACATG
TGCAACTACCCAACTTTTCGGACGGGTTGTGTTTATTTGTAACAGAACCAATCCAGGTCA
ACCTGGTTTAGTGATGATTCACAATAACTGGATGAATTGCGTGGCACCAGCTGGTGATGA
ATCATTCAAGCTTCTGACCTATCAGCTTCCGACGGTAGGGTATTGGCCTACCCTGGCAAT
GACGGGTAACGGAGAATTAGGGTTTGATACCGGAGAGGGAGCCTGAGAAACGGCTACCAC
ATCT
>HOIR5KG01A0HF4__(reversed) rank=0003348 x=298.0 y=1730.5 length=446
CATGCATGTCTAAGTACACGCCTTTACACGGCAAAACTGCGAATGGCTCATTAAATCAGT
TATGGTTCCTTAGATCGTACAATCCTACTTGGATAACTGTGGCAATTCTAGAGCTAATAC
ATGCAACACAGCTCCGACCTTACGGGAAGAGCGCTTTTGTTAGCCCAAAACCAATCCGGT
CCTCGTGGCCGGTCATTGAATGGTGACTCTGAACAACTTTGTGCCGATCGTATGCCCTAG
CGGCGACGACGTATCTTTCAAATGTCTGCCCTATCAACTGTCGATGGTACGTGCTATGCC
TACCATGGTGATAACGGGTAACGGGGAATCAGGGTTCGATTCCGGAGAGGGAGCATGAGA
TACGGCTACCACATCC
>HOIR5KG01AFNBP__(reversed) rank=0003358 x=61.0 y=323.0 length=438
CATGCATGTCTCAGTATAAGCTTCAACACGGCAAAACTGCGAATGGCTCATTAAAACAGT
TACAATTTATTTGATTGTCATTCATTACATGGATAACTGTGGTAATTCTAGAGCTAATAC
ATGCCCAATAATCCGACTCCGTGGAAGGGTTGTATTTATTAGATACAGAACCAACCCAAG
CTCTGCTTGGTCTCGTGGTGATTCATAATAAACGAATGAATTGCATGGTACCAACTGGCG
ATGTATCATTCAAGTTTCTGACCTATCAGCTTCCGACGGTACGGTATTGGCCTACCGTGG
CAATGACGGGTAACGGAGAATTAGGGTTCGATTCCGGAGAGGGAGCCTGAGAAACGGCTA
CCACATCT
>HOIR5KG01A2LIG__(reversed) rank=0003363 x=322.0 y=2006.0 length=437
CATGCATGTCTAAGTACAAGCCTCACTAAGGTGAAACCGCGAATGGCTCATTAAATCACA
CCTAATCTACTGGATAGTAAAAAGTTACTTGGATAACTGCGGTAATTCTGGAGCTAATAC
ATGCACAAAGCCGCGACTCACGAAGCGGCGCTTTTATTAGATCAAAACCAAACGGCTTCG
GCTGTACTCATGGTGACTCTGAATAACTTTGGGCTGATCGCATAGCCTTGAGCTGGCGAC
ATATCCTTCGAAGGTGTGCCCTATCAACTTTCGACTGTGGCATAGACGCCCACAGTGGTT
TTGACGGGTAACGGGGAATCAGGGTTCGATTCCGGAGAGGGAGCCTTAAAAACGGCTACC
ACATCT
>HOIR5KG01AI9QM__(reversed) rank=0003371 x=102.5 y=1404.0 length=436
CATGCATGTCTAAGTACAAGCCTAACTAAGGTGAAACCGCGAATGGCTCATTAAATCACA
CCTAATCTACTGGAATGTTAGCAGTTACTTGGATAACTGAGGTAATTCTTGAGCTAATAC
ATGCGAAAAATCTCGACTCACGGAGAGATGCTTTTATTAGATCAAAACCAAACAGACTCG
TCTGTATATTTGGTGACTCGGAATAACTTTGGGCTGATCGCATTGCCTTGTGCAGGCGAC
ATTTCCTTCGAAGGTGTGCCCTATCAACTGTCGACTGTGGTATAGACGACCACAGTGGTT
TTGACGGGTAACGGGGAATCAGGGTTCGATTCCGGAGAGGGAGCCTTAAAAACGGCTACC
ACATCC
>HOIR5KG01A9K2F__(reversed) rank=0003372 x=402.0 y=341.0 length=436
CATGCATGTCTAAGTACAAGCCTCACTAAGGTGAAACCGCGAATGGCTCATTAAATCACA
CCTAATCTACTGGATAGTAAAAAGTTACTTGGATAACTGCGGTAATTCTGGAGCTAATAC
ATGCACAAAGCCGCGACTCACGAAGCGGCGCTTTTATTAGATCAAAACCAAACGGCTTCG
GCTGTACTCATGGTGACTCTGAATAACTTTGGGCTGATCGCATAGCCTTGAGCTGGCGAC
ATATCCTTCGAAGGTGTGCCCTATCAACTTTCGACTGTGGCATAGACGCCCACAGTGGTT
TTGACGGGTAACGGGGAATCAGGGTTCGATTCCGGAGAGGGAGCCTTAAAAACGGCTACC
ACATCT
>HOIR5KG01BULIX__(reversed) rank=0003386 x=641.5 y=1767.0 length=436
CATGCATGTCTAAGTACAAGCCTAACTAAGGTGAAACCGCGAATGGCTCATTAAATCACA
CCTAATCTACTGGAATGTTAGCAGTTACTTGGATAACTGAGGTAATTCTTGAGCTAATAC
ATGCGAAAAATCTCGACTCACGGAGAGATGCTTTTATTAGATCAAAACCAAACAGACTCG
TCTGTATATTTGGTGACTCGGAATAACTTTGGGCTGATCGCATTGCCTTGTGCAGGCGAC
ATTTCCTTCGAAGGTGTGCCCTATCAACTGTCGACTGTGGTATAGACGACCACAGTGGTT
TTGACGGGTAACGGGGAATCAGGGTTCGATTCCGGAGAGGGAGCCTTAAAAACGGCTACC
ACATCC
>HOIR5KG01AF06O__(reversed) rank=0003392 x=65.0 y=1902.5 length=459
CATGCATGTCTAAGTACGAGCCGCTAGTCGGCGAAACCGCGAATGGCTCAATAAATCAGT
TATGGTTCCTTAGATCGTACCATCCTACTTGGATAACTGTGGTAATTCTAGAGCTAATAC
ATGCACTCAAGCCCCGACTCTCGGTTTCGGCCGGGCAGGAGGGGTGCTTTTATTAGATCA
AAACCAATCGGGGGGCTCGCTCCCCGTCCTTTTTGGTGACTCTGAATAACTTTTCGCCGA
TCGCACGGCCTCGAGCCGGCGACGCATCTTTCAAATGTCTGCCTTATCAACTTTCGATGG
TAGGTTATGCGCCTACCATGGTTGCAACGGGTAACGGGGAATCGGGGTTCGATTCCGGAG
AGGGAGCCTGAGAAACGGCTACCACATCC
>HOIR5KG01BGOUM__(reversed) rank=0003393 x=483.0 y=60.0 length=434
CATGCATGTCTCAGTGTAAGCTTCAACATGGCAAGACTGTGAATGGCTCATTAAAACAGT
TGTAGCTTATTTGGCTGTCTTTTACATGGATAACCGTGGTAATTCTAGAACTAATACATG
TGCAACTACCCAACTTTTCGGACGGGTTGTGTTTATTTGTAACAGAACCAATCCAGGTCA
ACCTGGTTTAGTGATGATTCACAATAACTGGATGAATTGCGTGGCACCAGCTGGTGATGA
ATCATTCAAGCTTCTGACCTATCAGCTTCCGACGGTAGGGTATTGGCCTACCCTGGCAAT
GACGGGTAACGGAGAATTAGGGTTTGATACCGGAGAGGGAGCCTGAGAAACGGCTACCAC
ATCT
>HOIR5KG01AULTG__(reversed) rank=0003402 x=231.5 y=1890.0 length=441
CATGCATGTCCAAGTACAAGCTTTCAAAAGCGAAACTGCGGATGGCTCATTAAATCAGTT
ATGGTTCCTTGGAGCGCATCCCCTTACATGGATAACTGTGGTAATTCTAGAGCTAATACA
TGCAATCAAGCGCCGACCTTACGGGAGGCGTGCTCTTATTAGGAACAAGACCAACCCGGG
TCCGCCCGGCTCCGTTGGTGAACTCTGGATAACCTGGCCGATCGCACGGTCTCTGCACCG
GCGACGGATCCTTCGAATGTCTGCCCTATCAACTTTCGATGGTACGTTATGCGCCTACCA
TGGTCGTAACGGGTAACGGAGAATCAGGGTTCGATTCCGGAGAGGGAGCTTGAGAAACGG
CTACCACATCC
>HOIR5KG01ARBQA__(reversed) rank=0003408 x=194.5 y=400.0 length=441
CATGCATGTCCAAGTACAAGCTTTCAAAAGCGAAACTGCGGATGGCTCATTAAATCAGTT
ATGGTTCCTTGGAGCGCATCCCCTTACATGGATAACTGTGGTAATTCTAGAGCTAATACA
TGCAATCAAGCGCCGACCTTACGGGAGGCGTGCTCTTATTAGGAACAAGACCAACCCGGG
TCCGCCCGGCTCCGTTGGTGAACTCTGGATAACCTGGCCGATCGCACGGTCTCTGCACCG
GCGACGGATCCTTCGAATGTCTGCCCTATCAACTTTCGATGGTACGTTATGCGCCTACCA
TGGTCGTAACGGGTAACGGAGAATCAGGGTTCGATTCCGGAGAGGGAGCTTGAGAAACGG
CTACCACATCC
>HOIR5KG01A1Y10__(reversed) rank=0003411 x=315.0 y=1574.0 length=434
CATGCATGTCTCAGTGTAAGCTTCAACATGGCAAGACTGTGAATGGCTCATTAAAACAGT
TGTAGCTTATTTGGCTGTCTTTTACATGGATAACCGTGGTAATTCTAGAACTAATACATG
TGCAACTACCCAACTTTTCGGACGGGTTGTGTTTATTTGTAACAGAACCAATCCAGGTCA
ACCTGGTTTAGTGATGATTCACAATAACTGGATGAATTGCGTGGCACCAGCTGGTGATGA
ATCATTCAAGCTTCTGACCTATCAGCTTCCGACGGTAGGGTATTGGCCTACCCTGGCAAT
GACGGGTAACGGAGAATTAGGGTTTGATACCGGAGAGGGAGCCTGAGAAACGGCTACCAC
ATCT
>HOIR5KG01BXXNS__(reversed) rank=0003422 x=679.0 y=1814.0 length=459
CATGCATGTCTAAGTACGAGCCGCTAGTCGGCGAAACCGCGAATGGCTCAATAAATCAGT
TATGGTTCCTTAGATCGTACCATCCTACTTGGATAACTGTGGTAATTCTAGAGCTAATAC
ATGCACTCAAGCCCCGACTCTCGGTTTCGGCCGGGCAGGAGGGGTGCTTTTATTAGATCA
AAACCAATCGGGGGGCTCGCTCCCCGTCCTTTTTGGTGACTCTGAATAACTTTTCGCCGA
TCGCACGGCCTCGAGCCGGCGACGCATCTTTCAAATGTCTGCCTTATCAACTTTCGATGG
TAGGTTATGCGCCTACCATGGTTGCAACGGGTAACGGGGAATCGGGGTTCGATTCCGGAG
AGGGAGCCTGAGAAACGGCTACCACATCC
>HOIR5KG01BCE4B__(reversed) rank=0003432 x=434.0 y=1529.5 length=434
CATGCATGTCTAAGTACGGCTCTAGTACGGTGAAACTGCGAATGGCTCATTAAATCAGTT
TTGGTTCATTTGATCGTGAAAGTTACATGGATAACTGTTGTAATTCAAGAGCTAATACAC
GCTAAGAGTGTCGCTCTCTGGGCGGCGCGCTTTTATCAGACCAAAACCAATCACCTTCGG
GTGTTCATTGTGGTGAGTCTGGATAAACTAGCTGATCGCATGGTCTCGAACCGGCGATGG
ATCATTCAAGTGTCTGACCTATCAACTGTCGATGGTAGCGTATTGGGCTACCATGGTTGT
AACGGGTAACGGAGAATTAGGGTTTGGTTCCGGAGAGGGAGTCTGAGAAACGGCTACCAC
ATCT
>HOIR5KG01AKHT5__(reversed) rank=0003436 x=116.0 y=1211.0 length=436
CATGCATGTCTAAGTACAAGCCTAACTAAGGTGAAACCGCGAATGGCTCATTAAATCACA
CCTAATCTACTGGAATGTTAGCAGTTACTTGGATAACTGAGGTAATTCTTGAGCTAATAC
ATGCGAAAAATCTCGACTCACGGAGAGATGCTTTTATTAGATCAAAACCAAACAGACTCG
TCTGTATATTTGGTGACTCGGAATAACTTTGGGCTGATCGCATTGCCTTGTGCAGGCGAC
ATTTCCTTCGAAGGTGTGCCCTATCAACTGTCGACTGTGGTATAGACGACCACAGTGGTT
TTGACGGGTAACGGGGAATCAGGGTTCGATTCCGGAGAGGGAGCCTTAAAAACGGCTACC
ACATCC
>HOIR5KG01AFKW8__(reversed) rank=0003459 x=60.0 y=1306.0 length=434
CATGCATGTCTCAGTGTAAGCTTCAACATGGCAAGACTGTGAATGGCTCATTAAAACAGT
TGTAGCTTATTTGGCTGTCTTTTACATGGATAACCGTGGTAATTCTAGAACTAATACATG
TGCAACTACCCAACTTTTCGGACGGGTTGTGTTTATTTGTAACAGAACCAATCCAGGTCA
ACCTGGTTTAGTGATGATTCACAATAACTGGATGAATTGCGTGGCACCAGCTGGTGATGA
ATCATTCAAGCTTCTGACCTATCAGCTTCCGACGGTAGGGTATTGGCCTACCCTGGCAAT
GACGGGTAACGGAGAATTAGGGTTTGATACCGGAGAGGGAGCCTGAGAAACGGCTACCAC
ATCT
>HOIR5KG01BNA9A__(reversed) rank=0003487 x=558.5 y=1836.0 length=438
CATGCATGTGCCAGTGTAAGCTTCAGCATGGCCAGACTGTGAATGGCTCATTACAACAGT
TGTAGCTTATGTGGTGGTCTGTCTACATGGATAGCCGTGTTAATTCTAGAACTAATACAT
GTTCACTTGCCCAAACTCGGTGGTAGGGTGGTGCTTATTGGCAACAGAACCAGTCCAGGC
AATCCCTGGCTCATCGGTGAGTCATAATAATGTGGATATATTGTATGGCATCCGCAGATG
GCGGTCCATTCAAGCTTCTGACCTATCAGCTTCCGATGGTTGGGCATTTGCCTACCATGG
CAATGACGGGTAACGGAGAATTAGGGTTTGACACCGGAGAGGGAGCCTGAGAAGCGGCTA
CTACATCT
>HOIR5KG01AOSQD__(reversed) rank=0003501 x=165.5 y=1251.0 length=441
CATGCATGTCCAAGTACAAGCTTTCAAAAGCGAAACTGCGGATGGCTCATTAAATCAGTT
ATGGTTCCTTGGAGCGCATCCCCTTACATGGATAACTGTGGTAATTCTAGAGCTAATACA
TGCAATCAAGCGCCGACCTTACGGGAGGCGTGCTCTTATTAGGAACAAGACCAACCCGGG
TCCGCCCGGCTCCGTTGGTGAACTCTGGATAACCTGGCCGATCGCACGGTCTCTGCACCG
GCGACGGATCCTTCGAATGTCTGCCCTATCAACTTTCGATGGTACGTTATGCGCCTACCA
TGGTCGTAACGGGTAACGGAGAATCAGGGTTCGATTCCGGAGAGGGAGCTTGAGAAACGG
CTACCACATCC
>HOIR5KG01APHR3__(reversed) rank=0003504 x=173.5 y=945.0 length=436
CATGCATGTCTAAGTACAAGCCTAACTAAGGTGAAACCGCGAATGGCTCATTAAATCACA
CCTAATCTACTGGAATGTTAGCAGTTACTTGGATAACTGAGGTAATTCTTGAGCTAATAC
ATGCGAAAAATCTCGACTCACGGAGAGATGCTTTTATTAGATCAAAACCAAACAGACTCG
TCTGTATATTTGGTGACTCGGAATAACTTTGGGCTGATCGCATTGCCTTGTGCAGGCGAC
ATTTCCTTCGAAGGTGTGCCCTATCAACTGTCGACTGTGGTATAGACGACCACAGTGGTT
TTGACGGGTAACGGGGAATCAGGGTTCGATTCCGGAGAGGGAGCCTTAAAAACGGCTACC
ACATCC
>HOIR5KG01BKBOU__(reversed) rank=0003514 x=524.0 y=1692.5 length=434
CATGCATGTCTAAGTACAAGCCTGAATAAGGTGAAACCGCGAATGGCTCATTAAATCACA
CCTAATGTACCGGATAGTTCCAATTACTTGGATAACTGCGGTAATTCTGGAGCTAATACA
TGCTTAAAGGCCTCGACTCAAGGAGGGGCGCATTTATTAGATCAAAACCAAACCGCTTGC
GGTTTTATTGGTGAATCTGAATAACTCTATGCTGATCGTATGGCTCAACGCCGACGACGT
ATCCGTCCAAGGTGTGCCCTATCAACTGTCGACTGTGGCATAGACGCCCACAGTGGTTTT
GACGGGTAACGGGGAATTAGGGTTCGATTCCGGAGAGGGAGCCTGAGAAACGGCTACCAC
TTCT
>HOIR5KG01ATPQ2__(reversed) rank=0003529 x=221.0 y=1292.5 length=436
CATGCATGTCTAAGTACAAGCCTAACTAAGGTGAAACCGCGAATGGCTCATTAAATCACA
CCTAATCTACTGGAATGTTAGCAGTTACTTGGATAACTGAGGTAATTCTTGAGCTAATAC
ATGCGAAAAATCTCGACTCACGGAGAGATGCTTTTATTAGATCAAAACCAAACAGACTCG
TCTGTATATTTGGTGACTCGGAATAACTTTGGGCTGATCGCATTGCCTTGTGCAGGCGAC
ATTTCCTTCGAAGGTGTGCCCTATCAACTGTCGACTGTGGTATAGACGACCACAGTGGTT
TTGACGGGTAACGGGGAATCAGGGTTCGATTCCGGAGAGGGAGCCTTAAAAACGGCTACC
ACATCC
>HOIR5KG01AKBIY__(reversed) rank=0003554 x=114.0 y=1224.0 length=436
CATGCATGTCTAAGTACAAGCCTAACTAAGGTGAAACCGCGAATGGCTCATTAAATCACA
CCTAATCTACTGGAATGTTAGCAGTTACTTGGATAACTGAGGTAATTCTTGAGCTAATAC
ATGCGAAAAATCTCGACTCACGGAGAGATGCTTTTATTAGATCAAAACCAAACAGACTCG
TCTGTATATTTGGTGACTCGGAATAACTTTGGGCTGATCGCATTGCCTTGTGCAGGCGAC
ATTTCCTTCGAAGGTGTGCCCTATCAACTGTCGACTGTGGTATAGACGACCACAGTGGTT
TTGACGGGTAACGGGGAATCAGGGTTCGATTCCGGAGAGGGAGCCTTAAAAACGGCTACC
ACATCC
>HOIR5KG01AD2L5__(reversed) rank=0003561 x=43.0 y=555.0 length=438
CATGCATGTCTGAGTTTAAGCTAATTTTTGGTGAGCTGCGAATGGCTCATTATATCAGTT
ATGATATGCTCAATTGCCTTTGCTTACATGGATAACTGTGGTAATTCTAGAGCTAATACA
TGCACATGAACCTGACCTCAAAGTATGGTTGTGTTTATTGATTTCAAAACCAACTCAAGC
TCTGCTTGATATGCTGCATGATTGATTATAAACGAATGAATTGCATGGCACACGCTGGCA
ATGTATTGTTTTAGTTTCTGACCTATCAGCTTCCGACGGTAAGGTATTGGCTTACCGTGG
CAATGACGGGTGACGGAGAATTAGGGTTTGATTCCGGAGAGGGAGCCTGAGAAATGGCTA
CCACATCT
>HOIR5KG01AHKN5__(reversed) rank=0003584 x=83.5 y=83.0 length=436
CATGCATGTCTAAGTACAAGCCTAACTAAGGTGAAACCGCGAATGGCTCATTAAATCACA
CCTAATCTACTGGAATGTTAGCAGTTACTTGGATAACTGAGGTAATTCTTGAGCTAATAC
ATGCGAAAAATCTCGACTCACGGAGAGATGCTTTTATTAGATCAAAACCAAACAGACTCG
TCTGTATATTTGGTGACTCGGAATAACTTTGGGCTGATCGCATTGCCTTGTGCAGGCGAC
ATTTCCTTCGAAGGTGTGCCCTATCAACTGTCGACTGTGGTATAGACGACCACAGTGGTT
TTGACGGGTAACGGGGAATCAGGGTTCGATTCCGGAGAGGGAGCCTTAAAAACGGCTACC
ACATCC
>HOIR5KG01AGPEE__(reversed) rank=0003596 x=73.0 y=516.5 length=436
CATGCATGTCTAAGTACAAGCCTAACTAAGGTGAAACCGCGAATGGCTCATTAAATCACA
CCTAATCTACTGGAATGTTAGCAGTTACTTGGATAACTGAGGTAATTCTTGAGCTAATAC
ATGCGAAAAATCTCGACTCACGGAGAGATGCTTTTATTAGATCAAAACCAAACAGACTCG
TCTGTATATTTGGTGACTCGGAATAACTTTGGGCTGATCGCATTGCCTTGTGCAGGCGAC
ATTTCCTTCGAAGGTGTGCCCTATCAACTGTCGACTGTGGTATAGACGACCACAGTGGTT
TTGACGGGTAACGGGGAATCAGGGTTCGATTCCGGAGAGGGAGCCTTAAAAACGGCTACC
ACATCC
>HOIR5KG01BOR79__(reversed) rank=0003606 x=575.5 y=855.0 length=455
CATGCATGTATCAGTACAAGCCAAACTAAGGTGAAACCGCGAATGGCTCATTAAATCAGT
TATTATTTACTGGCCGAGACAGTGATACATGGATAACTGTGGTAATTCTAGAGCTAATAC
ATGCAACCGAGCCCCAGTCCTGGCTCTCGGGCCAGGCGGGCGCTTTTATTGGCTGAAAAC
CGATGATCGCCCTCGTGGCGGTCGTTATTCGATGAATCACAATAACATTGTGTGGATCGT
ACGGTCTTGTACCGACGACGCGCCTTTCAAATATCTGCCTTATCAGCTCTTGACGGTTTG
CTAGTGGCTGACCGTGGCTCTGACGGGTAACGGGGAATCTGGGTTCGGTTCCGGAGAGGG
AGCCTGAGAGATGGCTACCACATCT
>HOIR5KG01A2536__(reversed) rank=0003615 x=329.0 y=36.5 length=436
CATGCATGTCTAAGTACAAGCCTAACTAAGGTGAAACCGCGAATGGCTCATTAAATCACA
CCTAATCTACTGGAATGTTAGCAGTTACTTGGATAACTGAGGTAATTCTTGAGCTAATAC
ATGCGAAAAATCTCGACTCACGGAGAGATGCTTTTATTAGATCAAAACCAAACAGACTCG
TCTGTATATTTGGTGACTCGGAATAACTTTGGGCTGATCGCATTGCCTTGTGCAGGCGAC
ATTTCCTTCGAAGGTGTGCCCTATCAACTGTCGACTGTGGTATAGACGACCACAGTGGTT
TTGACGGGTAACGGGGAATCAGGGTTCGATTCCGGAGAGGGAGCCTTAAAAACGGCTACC
ACATCC
>HOIR5KG01A89GN__(reversed) rank=0003630 x=398.5 y=1685.0 length=459
CATGCATGTCTAAGTACGAGCCGCTAGTCGGCGAAACCGCGAATGGCTCAATAAATCAGT
TATGGTTCCTTAGATCGTACCATCCTACTTGGATAACTGTGGTAATTCTAGAGCTAATAC
ATGCACTCAAGCCCCGACTCTCGGTTTCGGCCGGGCAGGAGGGGTGCTTTTATTAGATCA
AAACCAATCGGGGGGCTCGCTCCCCGTCCTTTTTGGTGACTCTGAATAACTTTTCGCCGA
TCGCACGGCCTCGAGCCGGCGACGCATCTTTCAAATGTCTGCCTTATCAACTTTCGATGG
TAGGTTATGCGCCTACCATGGTTGCAACGGGTAACGGGGAATCGGGGTTCGATTCCGGAG
AGGGAGCCTGAGAAACGGCTACCACATCC
>HOIR5KG01AR18Q__(reversed) rank=0003636 x=202.0 y=1992.0 length=439
CATGCACGTCTAAGTACAAGCCTCATTAAGGTGAAACCGCGAATGGCTCATTAAATCACA
CCTAATATACTGGATAGTGTCAGTTACTTGGATAACTGCGGTAATTCTGGAGCTAATACA
TGCGTCAAAGCCCCGAACTTTTTGTGAGGGGCGCTTTTATTAGATGAAAACCAAACGACT
TCGGTCGTCCCTTTGGTGATTCTGAATAACTTTCGGCTGATCGTACGGCCAAGCGCCGAC
GACGTATCTTTCTAAGGTGTGCCCTATCAACTTTCGACTGTGGCATAGACGCCCACAGTG
GTTTTGACGGGTAACGGGGAATCAGGGTTCGATTCCGGAGAGGGAGCCTGAGAAACGGCT
ACCACTTCT
>HOIR5KG01AUR7A__(reversed) rank=0003665 x=233.0 y=1972.0 length=437
CATGCATGTCTAAGTACAAGACCTAACTAAGGTGAAACCGCGAATGGCTCATTAAATCAC
ACCTAATCTACTGGAATGTTAGCAGTTACTTGGATAACTGAGGTAATTCTTGAGCTAATA
CATGCGAAAAATCTCGACTCACGGAGAGATGCTTTTATTAGATCAAAACCAAACAGACTC
GTCTGTATATTTGGTGACTCGGAATAACTTTGGGCTGATCGCATTGCCTTGTGCAGGCGA
CATTTCCTTCGAAGGTGTGCCCTATCAACTGTCGACTGTGGTATAGACGACCACAGTGGT
TTTGACGGGTAACGGGGAATCAGGGTTCGATTCCGGAGAGGGAGCCTTAAAAACGGCTAC
CACATCC
>HOIR5KG01BTGC5__(reversed) rank=0003667 x=628.0 y=1671.0 length=436
CATGCATGTCTAAGTACAAGCCTAACTAAGGTGAAACCGCGAATGGCTCATTAAATCACA
CCTAATCTACTGGAATGTTAGCAGTTACTTGGATAACTGAGGTAATTCTTGAGCTAATAC
ATGCGAAAAATCTCGACTCACGGAGAGATGCTTTTATTAGATCAAAACCAAACAGACTCG
TCTGTATATTTGGTGACTCGGAATAACTTTGGGCTGATCGCATTGCCTTGTGCAGGCGAC
ATTTCCTTCGAAGGTGTGCCCTATCAACTGTCGACTGTGGTATAGACGACCACAGTGGTT
TTGACGGGTAACGGGGAATCAGGGTTCGATTCCGGAGAGGGAGCCTTAAAAACGGCTACC
ACATCC
>HOIR5KG01ANW04__(reversed) rank=0003763 x=155.0 y=1126.0 length=439
CATGCATGTCTCAGTATAAGCGTTCATTTTGTGAAACTGCAAATGGCTCATTAAAACAGT
TATAATGCACTTGATAATCGATTGTTATATGGATATCTGTGGAAATTCTATAGCTAATAC
ATGCAACTAAACCTAACTTTGTGGAAAGGTTGTGGTCATTAGTTACAGAACCAATTCAGG
CCCAGCTTGAAGAATTGAATGATTCACAATGACAGAATGTATTACATGGCAACAGCTGGT
AATAGTTCATTCCAGTTTCTGACCTATCAGCTTTCGACGGTAAGGTATTGGCTTACCGTG
GCAATGACAGGTGACGGAGGATTAGGGTTTGATTCCGGAGAGGGAGCTTGAGAAATGGCT
ACCACATCT
>HOIR5KG01ATSXO__(reversed) rank=0003775 x=222.0 y=1322.0 length=435
CATGCATGTCTAAGTACAAGCCTCACTAAGGTGAAACCGCGAATGGCTCATTAAATCACA
CCTAATCTACTGGATAGTAAAAAGTTACTTGGATAACTGCGGTAATTCTGGAGCTAATAC
ATGCACAAAGCCGCGACTCACGAAGCGGCGCTTTTATTAGATCAAAACCAAACGGCTTCG
GCTGTACTCATGGTGACTCTGAATAACTTTGGGCTGATCGCATAGCCTTGAGCTGGCGAC
ATATCCTTCGAAGGTGTGCCCTATCAACTTTCGACTGTGGCATAGACGCCCACAGTGGTT
TTGACGGGTAACGGGGAATCAGGGTTCGATTCCGGAGAGGGAGCCTTAAAAACGGCTACC
ACATCT
>HOIR5KG01A2TPU__(reversed) rank=0003781 x=325.0 y=352.0 length=434
CATGCATGTCTCAGTGTAAGCTTCAACATGGCAAGACTGTGAATGGCTCATTAAAACAGT
TGTAGCTTATTTGGCTGTCTTTTACATGGATAACCGTGGTAATTCTAGAACTAATACATG
TGCAACTACCCAACTTTTCGGACGGGTTGTGTTTATTTGTAACAGAACCAATCCAGGTCA
ACCTGGTTTAGTGATGATTCACAATAACTGGATGAATTGCGTGGCACCACCTGGTGATGA
ATCATTCAAGCTTCTGACCTATCAGCTTCCGACGGTAGGGTATTGGCCTACCCTGGCAAT
GACGGGTAACGGAGAATTAGGGTTTGATACCGGAGAGGGAGCCTGAGAAACGGCTACCAC
ATCT
>HOIR5KG01BD5QG__(reversed) rank=0003798 x=454.5 y=758.0 length=436
CATGCATGTCTAAGTACAAGCCTCACTAAGGTGAAACCGCGAATGGCTCATTAAATCACA
CCTAATCTACTGGATAGTAAAAAGTTACTTGGATAACTGCGGTAATTCTGGAGCTAATAC
ATGCACAAAGCCGCGACTCACGAAGCGGCGCTTTTATTAGATCAAAACCAAACGGCTTCG
GCTGTACTCATGGTGACTCTGAATAACTTTGGGCTGATCGCATAGCCTTGAGCTGGCGAC
ATATCCTTCGAAGGTGTGCCCTATCAACTTTCGACTGTGGCATAGACGCCCACAGTGGTT
TTGACGGGTAACGGGGAATCAGGGTTCGATTCCGGAGAGGGAGCCTTAAAAACGGCTACC
ACATCT
>HOIR5KG01AN5RH__(reversed) rank=0003800 x=158.5 y=155.0 length=439
CATGCATGTCTGAGTTTAAGCTAATTTTTGGTGAAGCTGCGAATGGCTCATTATATCAGT
TATGATATGCTCAATTGCCTTTGCTTACATGGATAACTGTGGTAATTCTAGAGCTAATAC
ATGCACATGAACCTGACCTCAAAGTATGGTTGTGTTTATTGATTTCAAAACCAACTCAAG
CTCTGCTTGATATGCTGCATGATTGATTATAAACGAATGAATTGCATGGCACACGCTGGC
AATGTATTGTTTTAGTTTCTGACCTATCAGCTTCCGACGGTAAGGTATTGGCTTACCGTG
GCAATGACGGGTGACGGAGAATTAGGGTTTGATTCCGGAGAGGGAGCCTGAGAAATGGCT
ACCACATCT
>HOIR5KG01BTIMM__(reversed) rank=0003862 x=629.0 y=508.0 length=433
CATGCATGTCTCAGTGTAAGCTTCAATATGGCAAGACTGTGAATGGCTCATTAAAACAGT
TGTAGCTTATTTGGCTGTCTTTTACATGGATAACCGTGGTAATTCTAGAACTAATACATG
TGCATTTACCCAACTTTTCGGACGGGTTGTGTTTATTTGTAACAGAACCAATCCAGGTCA
ACCTGGTTTAGTGATGATTCACAATAACTGGATGAATTGCGTGGCACCAGCTGGTGATGA
ATCATTCAAGCTTCTGACCTATCAGCTTCCGACGGTAGGGTATTGGCCTACCCTGGCAAT
GACGGGTAACGGAGAATTAGGGTTTGATACCGGAGAGGGAGCCTGAGAAACGGCTACCAC
ATCT
>HOIR5KG01AKICP__(reversed) rank=0003871 x=116.0 y=1879.0 length=434
CATGCATGTCTAAGTACGGCTCTAGTACGGTGAAACTGCGAATGGCTCATTAAATCAGTT
TTGGTTCATTTGATCGTGAAAGTTACATGGATAACTGTTGTAATTCAAGAGCTAATACAC
GCTAAGAGTGTCGCTCTCTGGGCGGCGCGCTTTTATCAGACCAAAACCAATCACCTTCGG
GTGTTCATTGTGGTGAGTCTGGATAAACTAGCTGATCGCATGGTCTCGAACCGGCGATGG
ATCATTCAAGTGTCTGACCTATCAACTGTCGATGGTAGCGTATTGGGCTACCATGGTTGT
AACGGGTAACGGAGAATTAGGGTTTGGTTCCGGAGAGGGAGTCTGAGAAACGGCTACCAC
ATCT
>HOIR5KG01A5UEA__(reversed) rank=0003900 x=359.0 y=1936.5 length=459
CATGCATGTCTAAGTACGAGCCGCTAGTCGGCGAAACCGCGAATGGCTCAATAAATCAGT
TATGGTTCCTTAGATCGTACCATCCTACTTGGATAACTGTGGTAATTCTAGAGCTAATAC
ATGCACTCAAGCCCCGACTCTCGGTTTCGGCCGGGCAGGAGGGGTGCTTTTATTAGATCA
AAACCAATCGGGGGGCTCGCTCCCCGTCCTTTTTGGTGACTCTGAATAACTTTTCGCCGA
TCGCACGGCCTCGAGCCGGCGACGCATCTTTCAAATGTCTGCCTTATCAACTTTCGATGG
TAGGTTATGCGCCTACCATGGTTGCAACGGGTAACGGGGAATCGGGGTTCGATTCCGGAG
AGGGAGCCTGAGAAACGGCTACCACATCC
>HOIR5KG01A2EZO__(reversed) rank=0003927 x=320.0 y=1746.0 length=438
CATGCATGTCTCAGTACTTGCTTTAACAAGGCGAAACCGCGAATGGCTCATTAAATCAGT
TATGGTTCACTAGATCGTACAGTTTACATGGATAACTGTGGTAATTCTAGAGCTAATACA
TGCAACCAGTCCGTTCCCTCGTGGAGCGGACGCAGTTATTTGCCCAAGACCAATCCGGCC
CTCGGGTCGGTCAATTGGTGACTCTGAATAACCGAAGCGGAGCGCATGATCTCGTATCGG
CGCCAGATCTTTCAAGTGTCTGACTTATCAGCTTGTTGTTAGGTTATGTTCCTAACAAGG
CTTTTACGGGTAACGGAGTGTCAGGGCCCGACACCGGAGAGGGAGCCTGAGAAACGGCTA
CCACATCC
>HOIR5KG01A4O0W__(reversed) rank=0003933 x=346.0 y=1566.5 length=436
CATGCATGTCTAAGTACAAGCCTAACTAAGGTGAAACCGCGAATGGCTCATTAAATCACA
CCTAATCTACTGGAATGTTAGCAGTTACTTGGATAACTGAGGTAATTCTTGAGCTAATAC
ATGCGAAAAATCTCGACTCACGGAGAGATGCTTTTATTAGATCAAAACCAAACAGACTCG
TCTGTATATTTGGTGACTCGGAATAACTTTGGGCTGATCGCATTGCCTTGTGCAGGCGAC
ATTTCCTTCGAAGGTGTGCCCTATCAACTGTCGACTGTGGTATAGACGACCACAGTGGTT
TTGACGGGTAACGGGGAATCAGGGTTCGATTCCGGAGAGGGAGCCTTAAAAACGGCTACC
ACATCC
>HOIR5KG01A7W6L__(reversed) rank=0003941 x=383.5 y=555.5 length=436
CATGCATGTCTAAGTACAAGCCTAACTAAGGTGAAACCGCGAATGGCTCATTAAATCACA
CCTAATCTACTGGAATGTTAGCAGTTACTTGGATAACTGAGGTAATTCTTGAGCTAATAC
ATGCGAAAAATCTCGACTCACGGAGAGATGCTTTTATTAGATCAAAACCAAACAGACTCG
TCTGTATATTTGGTGACTCGGAATAACTTTGGGCTGATCGCATTGCCTTGTGCAGGCGAC
ATTTCCTTCGAAGGTGTGCCCTATCAACTGTCGACTGTGGTATAGACGACCACAGTGGTT
TTGACGGGTAACGGGGAATCAGGGTTCGATTCCGGAGAGGGAGCCTTAAAAACGGCTACC
ACATCC
>HOIR5KG01AV3KL__(reversed) rank=0003945 x=248.0 y=1923.0 length=434
CATGCATGTCTAAGTACAAGCCTGAATAAGGTGAAACCGCGAATGGCTCATTAAATCACA
CCTAATGTACCGGATAGTTCCAATTACTTGGATAACTGCGGTAATTCTGGAGCTAATACA
TGCTTAAAGGCCTCGACTCAAGGAGGGGCGCATTTATTAGATCAAAACCAAACCGCTTGC
GGTTTTATTGGTGAATCTGAATAACTCTATGCTGATCGTATGGCTCAACGCCGACGACGT
ATCCGTCCAAGGTGTGCCCTATCAACTGTCGACTGTGGCATAGACGCCCACAGTGGTTTT
GACGGGTAACGGGGAATTAGGGTTCGATTCCGGAGAGGGAGCCTGAGAAACGGCTACCAC
TTCT
>HOIR5KG01A3P5Q__(reversed) rank=0003953 x=335.0 y=1436.0 length=446
CATGCATGTCTAAGTACACGCCTTTACACGGCAAAACTGCGAATGGCTCATTAAATCAGT
TATGGTTCCTTAGATCGTACAATCCTACTTGGATAACTGTGGCAATTCTAGAGCTAATAC
ATGCAACACAGCTCCGACCTTACGGGAAGAGCGCTTTTGTTAGCCCAAAACCAATCCGGT
CCTCGTGGCCGGTCATTGAATGGTGACTCTGAACAACTTTGTGCCGATCGTATGCCCTAG
CGGCGACGACGTATCTTTCAAATGTCTGCCCTATCAACTGTCGATGGTACGTGCTATGCC
TACCATGGTGATAACGGGTAACGGGGAATCAGGGTTCGATTCCGGAGAGGGAGCATGAGA
TACGGCTACCACATCC
>HOIR5KG01A1SE9__(reversed) rank=0003954 x=313.5 y=1171.5 length=434
CATGCATGTCTAAGTACGGCTCTAGTACGGTGAAACTGCGAATGGCTCATTAAATCAGTT
TTGGTTCATTTGATCGTGAAAGTTACATGGATAACTGTTGTAATTCAAGAGCTAATACAC
GCTAAGAGTGTCGCTCTCTGGGCGGCGCGCTTTTATCAGACCAAAACCAATCACCTTCGG
GTGTTCATTGTGGTGAGTCTGGATAAACTAGCTGATCGCATGGTCTCGAACCGGCGATGG
ATCATTCAAGTGTCTGACCTATCAACTGTCGATGGTAGCGTATTGGGCTACCATGGTTGT
AACGGGTAACGGAGAATTAGGGTTTGGTTCCGGAGAGGGAGTCTGAGAAACGGCTACCAC
ATCT
>HOIR5KG01AG86Y__(reversed) rank=0003967 x=79.0 y=1592.0 length=434
CATGCATGTCTAAGTACGGCTCTAGTACGGTGAAACTGCGAATGGCTCATTAAATCAGTT
TTGGTTCATTTGATCGTGAAAGTTACATGGATAACTGTTGTAATTCAAGAGCTAATACAC
GCTAAGAGTGTCGCTCTCTGGGCGGCGCGCTTTTATCAGACCAAAACCAATCACCTTCGG
GTGTTCATTGTGGTGAGTCTGGATAAACTAGCTGATCGCATGGTCTCGAACCGGCGATGG
ATCATTCAAGTGTCTGACCTATCAACTGTCGATGGTAGCGTATTGGGCTACCATGGTTGT
AACGGGTAACGGAGAATTAGGGTTTGGTTCCGGAGAGGGAGTCTGAGAAACGGCTACCAC
ATCT
>HOIR5KG01AUUWN__(reversed) rank=0003968 x=234.0 y=1381.0 length=436
CATGCATGTCTAAGTACAAGCCTCACTAAGGTGAAACCGCGAATGGCTCATTAAATCACA
CCTAATCTACTGGATAGTAAAAAGTTACTTGGATAACTGCGGTAATTCTGGAGCTAATAC
ATGCACAAAGCCGCGACTCACGAAGCGGCGCTTTTATTAGATCAAAACCAAACGGCTTCG
GCTGTACTCATGGTGACTCTGAATAACTTTGGGCTGATCGCATAGCCTTGAGCTGGCGAC
ATATCCTTCGAAGGTGTGCCCTATCAACTTTCGACTGTGGCATAGACGCCCACAGTGGTT
TTGACGGGTAACGGGGAATCAGGGTTCGATTCCGGAGAGGGAGCCTTAAAAACGGCTACC
ACATCT
>HOIR5KG01AFTHC__(reversed) rank=0003985 x=63.0 y=110.0 length=434
CATGCATGTCTCAGTGTAAGCTTCAACATGGCAAGACTGTGAATGGCTCATTAAAACAGT
TGTAGCTTATTTGGCTGTCTGTTACATGGATAACCGTGGTAATTCTAGAACTAATACATG
TGCAACTACCCAACTTTTCGGACGGGTTGTGTTTATTTGTAACAGAACCAATCCAGGTCA
ACCTGGTTTAGTGATGATTCACAATAACTGGATGAATTGCGTGGCACCAGCTGGTGATGA
ATCATTCAAGCTTCTGACCTATCAGCTTCCGACGGTAGGGTATTGGCCTACCCTGGCAAT
GACGGGTAACGGAGAATTAGGGTTTGATACCGGAGAGGGAGCCTGAGAAACGGCTACCAC
ATCT
>HOIR5KG01BB79O__(reversed) rank=0003992 x=432.0 y=842.5 length=434
CATGCATGTCTAAGTACAAGCCTGAATAAGGTGAAACCGCGAATGGCTCATTAAATCACA
CCTAATGTACCGGATAGTTCCAATTACTTGGATAACTGCGGTAATTCTGGAGCTAATACA
TGCTTAAAGGCCTCGACTCAAGGAGGGGCGCATTTATTAGATCAAAACCAAACCGCTTGC
GGTTTTATTGGTGAATCTGAATAACTCTATGCTGATCGTATGGCTCAACGCCGACGACGT
ATCCGTCCAAGGTGTGCCCTATCAACTGTCGACTGTGGCATAGACGCCCACAGTGGTTTT
GACGGGTAACGGGGAATTAGGGTTCGATTCCGGAGAGGGAGCCTGAGAAACGGCTACCAC
TTCT
>HOIR5KG01AYWBC__(reversed) rank=0004003 x=280.0 y=1414.0 length=434
CATGCATGTCTCAGTGTAAGCTTCAATATGGCAAGACTGTGAATGGCTCATTAAAACAGT
TGTAGCTTATTTGGCTGTCTTTTACATGGATAACCGTGGTAATTCTAGAACTAATACATG
TGCAACTACCCAACTTTTCGGACGGGTTGTGTTTATTTGTAACAGAACCAATCCAGGTCA
ACCTGGTTTAGTGATGATTCACAATAACTGGATGAATTGCGTGGCACCAGCTGGTGATGA
ATCATTCAAGCTTCTGACCTATCAGCTTCCGACGGTAGGGTATTGGCCTACCCTGGCAAT
GACGGGTAACGGAGAATTAGGGTTTGATACCGGAGAGGGAGCCTGAGAAACGGCTACCAC
ATCT
>HOIR5KG01AWE2B__(reversed) rank=0004026 x=252.5 y=433.5 length=439
CATGCATGTCTCAGTACTTGCTTTAACAAGGCGAAACCGCGAATGGCTCATTAAATCAGT
TATGGTTCACTAGATCGTACAGTTTACATGGATAACTGTGGTAATTCTAGAGCTAATACA
TGCAACCAGTCCGTTCCCTCGTGGAGCGGACGCAGTTATTTGCCCAAGACCAATCCGGCC
CTCGGGTCGGTCAATTGGTGACTCTGAATAACCGAAGCGGAGCGCATGATCTCGTATCGG
CGCCAGATCTTTCAAGTGTCTGACTTATCAGCTTGTTGTTAGGTTATGTTCCTAACAAGG
CTTTTACGGGTAACGGAGTGTCAGGGCCCGACACCGGAGAGGGAGCCTGAGAAACGGCTA
CCACATCC
>HOIR5KG01BXN8S__(reversed) rank=0004027 x=676.5 y=1898.0 length=436
CATGCATGTCTAAGTACAAGCCTAACTAAGGTGAAACCGCGAATGGCTCATTAAATCACA
CCTAATCTACTGGAATGTTAGCAGTTACTTGGATAACTGAGGTAATTCTTGAGCTAATAC
ATGCGAAAAATCTCGACTCACGGAGAGATGCTTTTATTAGATCAAAACCAAACAGACTCG
TCTGTATATTTGGTGACTCGGAATAACTTTGGGCTGATCGCATTGCCTTGTGCAGGCGAC
ATTTCCTTCGAAGGTGTGCCCTATCAACTGTCGACTGTGGTATAGACGACCACAGTGGTT
TTGACGGGTAACGGGGAATCAGGGTTCGATTCCGGAGAGGGAGCCTTAAAAACGGCTACC
ACATCC
>HOIR5KG01AURJH__(reversed) rank=0004030 x=233.0 y=1115.0 length=436
CATGCATGTCTAAGTACAAGCCTCACTAAGGTGAAACCGCGAATGGCTCATTAAATCACA
CCTAATCTACTGGATAGTAAAAAGTTACTTGGATAACTGCGGTAATTCTGGAGCTAATAC
ATGCACAAAGCCGCGACTCACGAAGCGGCGCTTTTATTAGATCAAAACCAAACGGCTTCG
GCTGTACTCATGGTGACTCTGAATAACTTTGGGCTGATCGCATAGCCTTGAGCTGGCGAC
ATATCCTTCGAAGGTGTGCCCTATCAACTTTCGACTGTGGCATAGACGCCCACAGTGGTT
TTGACGGGTAACGGGGAATCAGGGTTCGATTCCGGAGAGGGAGCCTTAAAAACGGCTACC
ACATCT
>HOIR5KG01ADDHO__(reversed) rank=0004032 x=35.0 y=762.0 length=434
CATGCATGTCTCAGTGTAAGCTTCAATATGGCAAGACTGTGAATGGCTCATTAAAACAGT
TGTAGCTTATTTGGCTGTCTTTTACATGGATAACCGTGGTAATTCTAGAACTAATACATG
TGCAACTACCCAACTTTTCGGACGGGTTGTGTTTATTTGTAACAGAACCAATCCAGGTCA
ACCTGGTTTAGTGATGATTCACAATAACTGGATGAATTGCGTGGCACCAGCTGGTGATGA
ATCATTCAAGCTTCTGACCTATCAGCTTCCGACGGTAGGGTATTGGCCTACCCTGGCAAT
GACGGGTAACGGAGAATTAGGGTTTGATACCGGAGAGGGAGCCTGGGAAACGGCTACCAC
ATCT
>HOIR5KG01B18DV__(reversed) rank=0004056 x=728.0 y=1633.0 length=436
CATGCATGTCTAAGTACAAGCCTAACTAAGGTGAAACCGCGAATGGCTCATTAAATCACA
CCTAATCTACTGGAATGTTAGCAGTTACTTGGATAACTGAGGTAATTCTTGAGCTAATAC
ATGCGAAAAATCTCGACTCACGGAGAGATGCTTTTATTAGATCAAAACCAAACAGACTCG
TCTGTATATTTGGTGACTCGGAATAACTTTGGGCTGATCGCATTGCCTTGTGCAGGCGAC
ATTTCCTTCGAAGGTGTGCCCTATCAACTGTCGACTGTGGTATAGACGACCACAGTGGTT
TTGACGGGTAACGGGGAATCAGGGTTCGATTCCGGAGAGGGAGCCTTAAAAACGGCTACC
ACATCC
>HOIR5KG01A03BG__(reversed) rank=0004085 x=305.0 y=1402.0 length=436
CATGCATGTCTAAGTACAAGCCTAACTAAGGTGAAACCGCGAATGGCTCATTAAATCACA
CCTAATCTACTGGAATGTTAGCAGTTACTTGGATAACTGAGGTAATTCTTGAGCTAATAC
ATGCGAAAAATCTCGACTCACGGAGAGATGCTTTTATTAGATCAAAACCAAACAGACTCG
TCTGTATATTTGGTGACTCGGAATAACTTTGGGCTGATCGCATTGCCTTGTGCAGGCGAC
ATTTCCTTCGAAGGTGTGCCCTATCAACTGTCGACTGTGGTATAGACGACCACAGTGGTT
TTGACGGGTAACGGGGAATCAGGGTTCGACTCCGGAGAGGGAGCCTTAAAAACGGCTACC
ACATCC
>HOIR5KG01ACIH4__(reversed) rank=0004097 x=25.0 y=1562.5 length=436
CATGCATGTCTAAGTACAAGCCTAACTAAGGTGAAACCGCGAATGGCTCATTAAATCACA
CCTAATCTACTGGAATGTTAGCAGTTACTTGGATAACTGAGGTAATTCTTGAGCTAATAC
ATGCGAAAAATCTCGACTCACGGAGAGATGCTTTTATTAGATCAAAACCAAACAGACTCG
TCTGTATATTTGGTGACTCGGAATAACTTTGGGCTGATCGCATTGCCTTGTGCAGGCGAC
ATTTCCTTCGAAGGTGTGCCCTATCAACTGTCGACTGTGGTATAGACGACCACAGTGGTT
TTGACGGGTAACGGGGAATCAGGGTTCGATTCCGGAGAGGGAGCCTTAAAAACGGCTACC
ACATCC
>HOIR5KG01ARFZ4__(reversed) rank=0004113 x=195.0 y=1842.5 length=434
CATGCATGTCTAAGTACAAGCCTGAATAAGGTGAAACCGCGAATGGCTCATTAAATCACA
CCTAATGTACCGGATAGTTCCAATTACTTGGATAACTGCGGTAATTCTGGAGCTAATACA
TGCTTAAAGGCCTCGACTCAAGGAGGGGCGCATTTATTAGATCAAAACCAAACCGCTTGC
GGTTTTATTGGTGAATCTGAATAACTCTATGCTGATCGTATGGCTCAACGCCGACGACGT
ATCCGTCCAAGGTGTGCCCTATCAACTGTCGACTGTGGCATAGACGCCCACAGTGGTTTT
GACGGGTAACGGGGAATTAGGGTTCGATTCCGGAGAGGGAGCCTGAGAAACGGCTACCAC
TTCT
>HOIR5KG01AIXHS__(reversed) rank=0004146 x=98.0 y=1918.5 length=446
CATGCATGTCTAAGTACACGCCTTTACACGGCAAAACTGCGAATGGCTCATTAAATCAGT
TATGGTTCCTTAGATCGTACAATCCTACTTGGATAACTGTGGCAATTCTAGAGCTAATAC
ATGCAACACAGCTCCGACCTTACGGGAAGAGCGCTTTTGTTAGCCCAAAACCAATCCGGT
CCTCGTGGCCGGTCATTGAATGGTGACTCTGAACAACTTTGTGCCGATCGTATGCCCTAG
CGGCGACGACGTATCTTTCAAATGTCTGCCCTATCAACTGTCGATGGTACGTGCTATGCC
TACCATGGTGATAACGGGTAACGGGGAATCAGGGTTCGATTCCGGAGAGGGAGCATGAGA
TACGGCTACCACATCC
>HOIR5KG01AA9GQ__(reversed) rank=0004149 x=11.5 y=536.5 length=441
CATGCATGTCCAAGTACAAGCTTTCAAAAGCGAAACTGCGGATGGCTCATTAAATCAGTT
ATGGTTCCTTGGAGCGCATCCCCTTACATGGATAACTGTGGTAATTCTAGAGCTAATACA
TGCAATCAAGCGCCGACCTTACGGGAGGCGTGCTCTTATTAGGAACAAGACCAACCCGGG
TCCGCCCGGCTCCGTTGGTGAACTCTGGATAACCTGGCCGATCGCACGGTCTCTGCACCG
GCGACGGATCCTTCGAATGTCTGCCCTATCAACTTTCGATGGTACGTTATGCGCCTACCA
TGGTCGTAACGGGTAACGGAGAATCAGGGTTCGATTCCGGAGAGGGAGCTTGAGAAACGG
CTACCACATCC
>HOIR5KG01A1SHM__(reversed) rank=0004172 x=313.5 y=1256.0 length=436
CATGCATGTCTAAGTACAAGCCTCACTAAGGTGAAACCGCGAATGGCTCATTAAATCACA
CCTAATCTACTGGATAGTAAAAAGTTACTTGGATAACTGCGGTAATTCTGGAGCTAATAC
ATGCACAAAGCCGCGACTCACGAAGCGGCGCTTTTATTAGATCAAAACCAAACGGCTTCG
GCTGTACTCATGGTGACTCTGAATAACTTTGGGCTGATCGCATAGCCTTGAGCTGGCGAC
ATATCCTTCGAAGGTGTGCCCTATCAACTTTCGACTGTGGCATAGACGCCCACAGTGGTT
TTGACGGGTAACGGGGAATCAGGGTTCGATTCCGGAGAGGGAGCCTTAAAAACGGCTACC
ACATCT
>HOIR5KG01BAKIW__(reversed) rank=0004173 x=413.0 y=1238.5 length=436
CATGCATGTCTAAGTACAAGCCTAACTAAGGTGAAACCGCGAATGGCTCATTAAATCACA
CCTAATCTACTGGAATGTTAGCAGTTACTTGGATAACTGAGGTAATTCTTGAGCTAATAC
ATGCGAAAAATCTCGACTCACGGAGAGATGCTTTTATTAGATCAAAACCAAACAGACTCG
TCTGTATATTTGGTGACTCGGAATAACTTTGGGCTGATCGCATTGCCTTGTGCAGGCGAC
ATTTCCTTCGAAGGTGTGCCCTATCAACTGTCGACTGTGGTATAGACGACCACAGTGGTT
TTGACGGGTAACGGGGAATCAGGGTTCGATTCCGGAGAGGGAGCCTTAAAAACGGCTACC
ACATCC
>HOIR5KG01AQPPO__(reversed) rank=0004179 x=187.0 y=538.0 length=439
CATGCACGTCTAAGTACAAGCCTCATTAAGGTGAAACCGCGAATGGCTCATTAAATCACA
CCTAATATACTGGATAGTGTCAGTTACTTGGATAACTGCGGTAATTCTGGAGCTAATACA
TGCGTCAAAGCCCCGAACTTTTTGTGAGGGGCGCTTTTATTAGATGAAAACCAAACGACT
TCGGTCGTCCCTTTGGTGATTCTGAATAACTTTCGGCTGATCGTACGGCCAAGCGCCGAC
GACGTATCTTTCTAAGGTGTGCCCTATCAACTTTCGACTGTGGCATAGACGCCCACAGTG
GTTTTGACGGGTAACGGGGAATCAGGGTTCGATTCCGGAGAGGGAGCCTGAGAAACGGCT
ACCACTTCT
>HOIR5KG01AFAV1__(reversed) rank=0004180 x=57.0 y=591.0 length=434
CATGCATGTCTCAGTGTAAGCTTCAATATGGCAAGACTGTGAATGGCTCATTAAAACAGT
TGTAGCTTATTTGGCTGTCTTTTACATGGATAACCGTGGTAATTCTAGAACTAATACATG
TGCAACTACCCAACTTTTCGGACGGGTTGTGTTTATTTGTAACAGAACCAATCCAGGTCA
ACCTGGTTTAGTGATGATTCACAATAACTGGATGAATTGCGTGGCACCAGCTGGTGATGA
ATCATTCAAGCTTCTGACCTATCAGCTTCCGACGGTAGGGTATTGGCCTACCCTGGCAAT
GACGGGTAACGGAGAATTAGGGTTTGATACCGGAGAGGGAGCCTGAGAAACGGCTACCAC
ATCT
>HOIR5KG01ABCRE__(reversed) rank=0004196 x=12.0 y=712.5 length=436
CATGCATGTCTAAGTACAAGCCTAACTAAGGTGAAACCGCGAATGGCTCATTAAATCACA
CCTAATCTACTGGAATGTTAGCAGTTACTTGGATAACTGAGGTAATTCTTGAGCTAATAC
ATGCGAAAAATCTCGACTCACGGAGAGATGCTTTTATTAGATCAAAACCAAACAGACTCG
TCTGTATATTTGGTGACTCGGAATAACTTTGGGCTGATCGCATTGCCTTGTGCAGGCGAC
ATTTCCTTCGAAGGTGTGCCCTATCAACTGTCGACTGTGGTATAGACGACCACAGTGGTT
TTGACGGGTAACGGGGAATCAGGGTTCGATTCCGGAGAGGGAGCCTTAAAAACGGCTACC
ACATCC
>HOIR5KG01ALJ2Z__(reversed) rank=0004197 x=128.0 y=1625.5 length=459
CATGCATGTCTAAGTACGAGCCGCTAGTCGGCGAAACCGCGAATGGCTCAATAAATCAGT
TATGGTTCCTTAGATCGTACCATCCTACTTGGATAACTGTGGTAATTCTAGAGCTAATAC
ATGCACTCAAGCCCCGACTCTCGGTTTCGGCCGGGCAGGAGGGGTGCTTTTATTAGATCA
AAACCAATCGGGGGGCTCGCTCCCCGTCCTTTTTGGTGACTCTGAATAACTTTTCGCCGA
TCGCACGGCCTCGAGCCGGCGACGCATCTTTCAAATGTCTGCCTTATCAACTTTCGATGG
TAGGTTATGCGCCTACCATGGTTGCAACGGGTAACGGGGAATCGGGGTTCGATTCCGGAG
AGGGAGCCTGAGAAACGGCTACCACATCC
>HOIR5KG01A17N8__(reversed) rank=0004223 x=318.0 y=454.0 length=434
CATGCATGTCTCAGTGTAAGCTTCAACATGGCAAGACTGTGAATGGCTCATTAAAACAGT
TGTAGCTTATTTGGCTGTCTTTTACATGGATAACCGTGGTAATTCTAGAACTAATACATG
TGCAACTACCCAACTTTTCGGACGGGTTGTGTTTATTTGTAACAGAACCAATCCAGGTCA
ACCTGGTTTAGTGATGATTCACAATAACTGGATGAATTGCGTGGCACCAGCTGGTGATGA
ATCATTCAAGCTTCTGACCTATCAGCTTCCGACGGTAGGGTATTGGCCTACCCTGGCAAT
GACGGGTAACGGAGAATTAGGGTTTGATACCGGAGAGGGAGCCTGAGAAACGGCTACCAC
ATCT
>HOIR5KG01AQCOC__(reversed) rank=0004224 x=183.0 y=26.0 length=434
CATGCATGTCTAAGTACAAGCCTGAATAAGGTGAAACCGCGAATGGCTCATTAAATCACA
CCTAATGTACCGGATAGTTCCAATTACTTGGATAACTGCGGTAATTCTGGAGCTAATACA
TGCTTAAAGGCCTCGACTCAAGGAGGGGCGCATTTATTAGATCAAAACCAAACCGCTTGC
GGTTTTATTGGTGAATCTGAATAACTCTATGCTGATCGTATGGCTCAACGCCGACGACGT
ATCCGTCCAAGGTGTGCCCTATCAACTGTCGACTGTGGCATAGACGCCCACAGTGGTTTT
GACGGGTAACGGGGAATTAGGGTTCGATTCCGGAGAGGGAGCCTGAGAAACGGCTACCAC
TTCT
>HOIR5KG01A7NIB__(reversed) rank=0004261 x=380.0 y=305.5 length=436
CATGCATGTCTAAGTACAAGCCTCACTAAGGTGAAACCGCGAATGGCTCATTAAATCACA
CCTAATCTACTGGATAGTAAAAAGTTACTTGGATAACTGCGGTAATTCTGGAGCTAATAC
ATGCACAAAGCCGCGACTCACGAAGCGGCGCTTTTATTAGATCAAAACCAAACGGCTTCG
GCTGTACTCATGGTGACTCTGAATAACTTTGGGCTGATCGCATAGCCTTGAGCTGGCGAC
ATATCCTTCGAAGGTGTGCCCTATCAACTTTCGACTGTGGCATAGACGCCCACAGTGGTT
TTGACGGGTAACGGGGAATCAGGGTTCGATTCCGGAGAGGGAGCCTTAAAAACGGCTACC
ACATCT
>HOIR5KG01A97EM__(reversed) rank=0004267 x=409.0 y=620.0 length=436
CATGCATGTCTAAGTACAAGCCTAACTAAGGTGAAACCGCGAATGGCTCATTAAATCACA
CCTAATCTACTGGAATGTTAGCAGTTACTTGGATAACTGAGGTAATTCTTGAGCTAATAC
ATGCGAAAAATCTCGACTCACGGAGAGATGCTTTTATTAGATCAAAACCAAACAGACTCG
TCTGTATATTTGGTGACTCGGAATAACTTTGGGCTGATCGCATTGCCTTGTGCAGGCGAC
ATTTCCTTCGAAGGTGTGCCCTATCAACTGTCGACTGTGGTATAGACGACCACAGTGGTT
TTGACGGGTAACGGGGAATCAGGGTTCGATTCCGGAGAGGGAGCCTTAAAAACGGCTACC
ACATCC
>HOIR5KG01APN3Q__(reversed) rank=0004283 x=175.5 y=948.0 length=434
CATGCATGTCTCAGTGTAAGCTTCAACATGGCAAGACTGTGAATGGCTCATTAAAACAGT
TGTAGCTTATTTGGCTGTCTTTTACATGGATAACCGTGGTAATTCTAGAACTAATACATG
TGCAACTACCCAACTTTTCGGACGGGTTGTGTTTATTTGTAACAGAACCAATCCAGGTCA
ACCTGGTTTAGTGATGATTCACAATAACTGGATGAATTGCGTGGCACCAGCTGGTGATGA
ATCATTCAAGCTTCTGACCTATCAGCTTCCGACGGTAGGGTATTGGCCTACCCTGGCAAT
GACGGGTAACGGAGAATTAGGGTTTGATACCGGAGAGGGAGCCTGAGAAACGGCTACCAC
ATCT
>HOIR5KG01BWBL4__(reversed) rank=0004284 x=661.0 y=314.0 length=437
CATGCATGTCTCAGTGTAAACTTTTATATGGTAAAACTGCGAATGGCTCATTAAAACAGT
TATAATTTATATGATGATCATTATTACATGGATACCTGTGGTAATTCTAGAGCTAATACA
TGCATACAAATCCGACTTCTAGGAAGGGTTGTGCTTATTAGCTTTCAAAACTGACTCAAG
CCTTGCTTGGTTCTTTGGTGATTCATAATGTGGATCTAATCGCATAGCATTTGCTGGCGA
TGAATCATTTAAGTTTCTGACCTATCAGCTTTTGACGGTAAGGTATTGGCTTACCGTGGC
CATGACGGGTAACGGAGAATTAGGGTTCGATTCCGGAGAGGGAGCCTGAGAAACGGCTAC
CACATCT
>HOIR5KG01AA962__(reversed) rank=0004292 x=11.0 y=1484.5 length=434
CATGCATGTCTAAGTACAAGCCTGAATAAGGTGAAACCGCGAATGGCTCATTAAATCACA
CCTAATGTACCGGATAGTTCCAATTACTTGGATAACTGCGGTAATTCTGGAGCTAATACA
TGCTTAAAGGCCTCGACTCAAGGAGGGGCGCATTTATTAGATCAAAACCAAACCGCTTGC
GGTTTTATTGGTGAATCTGAATAACTCTATGCTGATCGTATGGCTCAACGCCGACGACGT
ATCCGTCCAAGGTGTGCCCTATCAACTGTCGACTGTGGCATAGACGCCCACAGTGGTTTT
GACGGGTAACGGGGAATTAGGGTTCGATTCCGGAGAGGGAGCCTGAGAAACGGCTACCAC
TTCT
>HOIR5KG01BZUGR__(reversed) rank=0004293 x=701.5 y=873.5 length=439
CATGCACGTCTAAGTACAAGCCTCATTAAGGTGAAACCGCGAATGGCTCATTAAATCACA
CCTAATATACTGGATAGTGTCAGTTACTTGGATAACTGCGGTAATTCTGGAGCTAATACA
TGCGTCAAAGCCCCGAACTTTTTGTGAGGGGCGCTTTTATTAGATGAAAACCAAACGACT
TCGGTCGTCCCTTTGGTGATTCTGAATAACTTTCGGCTGATCGTACGGCCAAGCGCCGAC
GACGTATCTTTCTAAGGTGTGCCCTATCAACTTTCGACTGTGGCATAGACGCCCACAGTG
GTTTTGACGGGTAACGGGGAATCAGGGTTCGATTCCGGAGAGGGAGCCTGAGAAACGGCT
ACCACTTCT
>HOIR5KG01AFKXP__(reversed) rank=0004317 x=60.0 y=1323.0 length=441
CATGCATGTCCAAGTACAAGCTTTCAAAAGCGAAACTGCGGATGGCTCATTAAATCAGTT
ATGGTTCCTTGGAGCGCATCCCCTTACATGGATAACTGTGGTAATTCTAGAGCTAATACA
TGCAATCAAGCGCCGACCTTACGGGAGGCGTGCTCTTATTAGGAACAAGACCAACCCGGG
TCCGCCCGGCTCCGTTGGTGAACTCTGGATAACCTGGCCGATCGCACGGTCTCTGCACCG
GCGACGGATCCTTCGAATGTCTGCCCTATCAACTTTCGATGGTACGTTATGCGCCTACCA
TGGTCGTAACGGGTAACGGAGAATCAGGGTTCGATTCCGGAGAGGGAGCTTGAGAAACGG
CTACCACATCC
>HOIR5KG01BMCAI__(reversed) rank=0004324 x=547.0 y=1576.0 length=434
CATGCATGTCTCAGTGTAAGCTTCAACATGGCAAGACTGTGAATGGCTCATTAAAACAGT
TGTAGCTTATTTGGCTGTCTTTTACATGGATAACCGTGGTAATTCTAGAACTAATACATG
TGCAACTACCCAACTTTTCGGACGGGTTGTGTTTATTTGTAACAGAACCAATCCAGGTCA
ACCTGGTTTAGTGATGATTCACAATAACTGGATGAATTGCGTGGCACCAGCTGGTGATGA
ATCATTCAAGCTTCTGACCTATCAGCTTCCGACGGTAGGGTATTGGCCTACCCTGGCAAT
GACGGGTAACGGAGAATTAGGGTTTGATACCGGAGAGGGAGCCTGAGAAACGGCTACCAC
ATCT
>HOIR5KG01BAM18__(reversed) rank=0004331 x=414.5 y=430.0 length=434
CATGCATGTCTCAGTGTAAGCTTCAATATGGCAAGACTGTGAATGGCTCATTAAAACAGT
TGTAGCTTATTTGGCTGTCTTTTACATGGATAACCGTGGTAATTCTAGAACTAATACATG
TGCAACTACCCAACTTTTCGGACGGGATGTGTTTATTTGTAACAGAACCAATCCAGGTCA
ACCTGGTTTAGTGATGATTCACAATAACTGGATGAATTGCCTGGCACCAGCTGGTGATGA
ATCATTCAAGCTTCTGACCTATCAGCTTCCGACGGTAGGGCATTGGCCTACCCTGGCAAT
GACGGGTAACGGAGAATTAGGGTTTGATACCGGAGAGGGAGCCTGAGAAGCGGCTACCAC
ATCT
>HOIR5KG01AK3VW rank=0004334 x=123.0 y=1114.5 length=434
CATGCATGTCTCAGTGTAAGCTTCAACATGGCAAGACTGTGAATGGCTCATTAAAACAGT
TGTAGCTTATTTGGCTGTCTTTTACATGGATAACCGTGGTAATTCTAGAACTAATACATG
TGCAACTACCCAACTTTTCGGACGGGTTGTGTTTATTTGTAACAGAACCAATCCAGGTCA
ACCTGGTTTAGTGATGATTCACAATAACTGGATGAATTGCGTGGCACCAGCTGGTGGTGA
ATCATTCAAGCTTCTGACCTATCAGCTTCCGACGGTAGGGTATTGGCCTACCCTGGCAAT
GACGGGTAACGGAGAATTAGGGTTTGATACCGGAGAGGGAGCCTGAGAAACGGCTACCAC
ATCT
>HOIR5KG01BFAVU__(reversed) rank=0004335 x=467.0 y=840.0 length=434
CATGCATGTCTAAGTACAAGCCTGAATAAGGTGAAACCGCGAATGGCTCATTAAATCACA
CCTAATGTACCGGATAGTTCCAATTACTTGGATAACTGCGGTAATTCTGGAGCTAATACA
TGCTTAAAGGCCTCGACTCAAGGAGGGGCGCATTTATTAGATCAAAACCAAACCGCTTGC
GGTTTTATTGGTGAATCTGAATAACTCTATGCTGATCGTATGGCTCAACGCCGACGACGT
ATCCGTCCAAGGTGTGCCCTATCAACTGTCGACTGTGGCATAGACGCCCACAGTGGTTTT
GACGGGTAACGGGGAATTAGGGTTCGATTCCGGAGAGGGAGCCTGAGAAACGGCTACCAC
TTCT
>HOIR5KG01A18R6__(reversed) rank=0004346 x=318.0 y=1892.0 length=439
CATGCATGTCTGAGTTTAAGCTAATTTTTGGTGAAGCTGCGAATGGCTCATTATATCAGT
TATGATATGCTCAATTGCCTTTGCTTACATGGATAACTGTGGTAATTCTAGAGCTAATAC
ATGCACATGAACCTGACCTCAAAGTATGGTTGTGTTTATTGATTTCAAAACCAACTCAAG
CTCTGCTTGATATGCTGCATGATTGATTATAAACGAATGAATTGCATGGCACACGCTGGC
AATGTATTGTTTTAGTTTCTGACCTATCAGCTTCCGACGGTAAGGTATTGGCTTACCGTG
GCAATGACGGGTGACGGAGAATTAGGGTTTGATTCCGGAGAGGGAGCCTGAGAAATGGCT
ACCACATCT
>HOIR5KG01A2W6B__(reversed) rank=0004380 x=326.0 y=737.0 length=434
CATGCATGTCTCAGTGTAAGCTTCAACATGGCAAGACTGTGAATGGCTCATTAAAACAGT
TGTAGCTTATTTGGCTGTCTTTTACATGGATAACCGTGGTAATTCTAGAACTAATACATG
TGCAACTACCCAACTTTTCGGACGGGTTGTGTTTATTTGTAACAGAACCAATCCAGGTCA
ACCTGGTTTAGTGATGATTCACAATAACTGGATGAATTGCGTGGCACCAGCTGGTGATGA
ATCATTCAAGCTTCTGACCTATCAGCTTCCGACGGTAGGGTATTGGCCTACCCTGGCAAT
GACGGGTAACGGAGAATTAGGGTTTGATACCGGAGAGGGAGCCTGAGAAACGGCTACCAC
ATCT
>HOIR5KG01AQAIV__(reversed) rank=0004381 x=182.0 y=1333.5 length=434
CATGCATGTCTAAGTACGGCTCTAGTACGGTGAAACTGCGAATGGCTCATTAAATCAGTT
TTGGTTCATTTGATCGTGAAAGTTACATGGATAACTGTTGTAATTCAAGAGCTAATACAC
GCTAAGAGTGTCGCTCTCTGGGCGGCGCGCTTTTATCAGACCAAAACCAATCACCTTCGG
GTGTTCATTGTGGTGAGTCTGGATAAACTAGCTGATCGCATGGTCTCGAACCGGCGATGG
ATCATTCAAGTGTCTGACCTATCAACTGTCGATGGTAGCGTATTGGGCTACCATGGTTGT
AACGGGTAACGGAGAATTAGGGTTTGGTTCCGGAGAGGGAGTCTGAGAAACGGCTACCAC
ATCT
>HOIR5KG01AKUZE__(reversed) rank=0004389 x=120.0 y=1864.0 length=434
CATGCATGTCTCAGTGTAAGCTTCAACATGGCAAGACTGTGAATGGCTCATTAAAACAGT
TGTAGCTTATTTGGCTGTCTTTTACATGGATAACCGTGGTAATTCTAGAACTAATACATG
TGCAGCTACCCAACTTTTCGGACGGGTTGTGTTTATTTGTAACAGAACCAATCCAGGTCA
ACCTGGTTTAGTGATGATTCACAATAACTGGATGAATTGCGTGGCACCAGCTGGTGATGA
ATCATTCAAGCTTCTGACCTATCAGCTTCCGACGGTAGGGTATTGGCCTACCCTGGCAAT
GACGGGTAACGGAGAATTAGGGTTTGATACCGGAGAGGGAGCCTGAGAAACGGCTACCAC
ATCT
>HOIR5KG01AGMLG__(reversed) rank=0004390 x=72.5 y=978.0 length=436
CATGCATGTCTAAGTACAAGCCTAACTAAGGTGAAACCGCGAATGGCTCATTAAATCACA
CCTAATCTACTGGAATGTTAGCAGTTACTTGGATAACTGAGGTAATTCTTGAGCTAATAC
ATGCGAAAAATCTCGACTCACGGAGAGATGCTTTTATTAGATCAAAACCAAACAGACTCG
TCTGTATATTTGGTGACTCGGAATAACTTTGGGCTGATCGCATTGCCTTGTGCAGGCGAC
ATTTCCTTCGAAGGTGTGCCCTATCAACTGTCGACTGTGGTATAGACGACCACAGTGGTT
TTGACGGGTAGCGGGGAATCAGGGTTCGATTCCGGAGAGGGAGCCTTAAAAACGGCTACC
ACATCC
>HOIR5KG01A38Y4__(reversed) rank=0004393 x=341.0 y=1246.0 length=436
CATGCATGTCTAAGTACAAGCCTAACTAAGGTGAAACCGCGAATGGCTCATTAAATCACA
CCTAATCTACTGGAATGTTAGCAGTTACTTGGATAACTGAGGTAATTCTTGAGCTAATAC
ATGCGAAAAATCTCGACTCACGGAGAGATGCTTTTATTAGATCAAAACCAAACAGACTCG
TCTGTATATTTGGTGACTCGGAATAACTTTGAGCTGATCGCATTGCCTTGTGCAGGCGAC
ATTTCCTTCGAAGGTGTGCCCTATCAACTGTCGACTGTGGTTTAGACGACCACAGTGGTT
TTGACGGGTAACGGGGAATCAGGGTTCGATTCCGGAGAGGGAGCCTTAAAAACGGCTACC
ACATCC
>HOIR5KG01AH9XC__(reversed) rank=0004396 x=91.5 y=46.0 length=436
CATGCATGTCTAAGTACAAGCCTAACTAAGGTGAAACCGCGAATGGCTCATTAAATCACA
CCTAATCTACTGGAATGTTAGCAGTTACTTGGATAACTGAGGTAATTCTTGAGCTAATAC
ATGCGAAAAATCTCGACTCACGGAGAGATGCTTTTATTAGATCAAAACCAAACAGACTCG
TCTGTATATTTGGTGACTCGGAATAACTTTGGGCTGATCGCATTGCCTTGTGCAGGCGAC
ATTTCCTTCGAAGGTGTGCCCTATCAACTGTCGACTGTGGTATAGACGACCACAGTGGTT
TTGACGGGTAACGGGGAATCAGGGTTCGATTCCGGAGAGGGAGCCTTAAAAACGGCTACC
ACATCC
>HOIR5KG01A1LPM__(reversed) rank=0004397 x=311.0 y=664.0 length=434
CATGCATGTCTAAGTACGGCTCTAGTACGGTGAAACTGCGAATGGCTCATTAAATCAGTT
TTGGTTCATTTGATCGTGAAAGTTACATGGATAACTGTTGTAATTCAAGAGCTAATACAC
GCTAAGAGTGTCGCTCTCTGGGCGGCGCGCTTTTATCAGACCAAAACCAATCACCTTCGG
GTGTTCATTGTGGTGAGTCTGGATAAACTAGCTGATCGCATGGTCTCGAACCGGCGATGG
ATCATTCAAGTGTCTGACCTATCAACTGTCGATGGTAGCGTATTGGGCTACCATGGTTGT
AACGGGTAACGGAGAATTAGGGTTTGGTTCCGGAGAGGGAGTCTGAGAAACGGCTACCAC
ATCT
>HOIR5KG01AS3W2__(reversed) rank=0004401 x=214.5 y=1668.0 length=453
CATGCATGTGTAAGTACAGACTGTACAACGGTGAAACTGCGAATGGCTCATTAGATCAGT
TATGGTTCCTTAGATCGTACAATCCTACTTGGATAACTGTGGCAATTCTAGAGCTAATAC
ATGCTGACAATGTCCGACTTTCGTGGGAGGACTGCTTTTTATTAGATCAAGACCAATCTG
GTGTCCGTTTCGGCGGCCCAGTTGTTTTGGTGACTCTGGATAACTTTGTGCCGATCGCAG
GGCCTCGAGCCGGCGACGTATCTTTCAAATGTCTGACCTATCAATTGTCGATGGTACGTG
ACCTGCCTACCATGATAATAACGGGTAACGGGGAATCAGGGTTCGATTCCGGAGAGGGAG
CATGAGAAACGGCTACCACATCC
>HOIR5KG01BVJZY__(reversed) rank=0004415 x=652.5 y=1388.0 length=436
CATGCATGTCTAAGTACAAGCCTCACTAAGGTGAAACCGCGAATGGCTCATTAAATCACA
CCTAATCTACTGGATAGTAAAAAGTTACTTGGATAACTGCGGTAATTCTGGAGCTAATAC
ATGCACAAAGCCGCGACTCACGAAGCGGCGCTTTTATTAGATCAAAACCAAACGGCTTCG
GCTGTACTCATGGTGACTCTGAATAACTTTGGGCTGATCGCATAGCCTTGAGCTGGCGAC
ATATCCTTCGAAGGTGTGCCCTATCAACTTTCGACTGTGGCATAGACGCCCACAGTGGTT
TTGACGGGTAACGGGGAATCAGGGTTCGATTCCGGAGAGGGAGCCTTAAAAACGGCTACC
ACATCT
>HOIR5KG01A1E6Y__(reversed) rank=0004426 x=309.0 y=408.5 length=446
CATGCATGTCTAAGTACACGCCTTTACACGGCAAAACTGCGAATGGCTCATTAAATCAGT
TATGGTTCCTTAGATCGTACAATCCTACTTGGATAACTGTGGCAATTCTAGAGCTAATAC
ATGCAACACAGCTCCGACCTTACGGGAAGAGCGCTTTTGTTAGCCCAAAACCAATCCGGT
CCTCGTGGCCGGTCATTGAATGGTGACTCTGAACAACTTTGTGCCGATCGTATGCCCTAG
CGGCGACGACGTATCTTTCAAATGTCTGCCCTATCAACTGTCGATGGTACGTGCTATGCC
TACCATGGTGATAACGGGTAACGGGGAATCAGGGTTCGATTCCGGAGAGGGAGCATGAGA
TACGGCTACCACATCC
>HOIR5KG01BLTCO__(reversed) rank=0004427 x=541.0 y=1606.5 length=437
CATGCATGTCTAAGTATAACTCTTTTACTTTGAAAACTGCGAACGGCTCATTATATCAGT
TATAGTTTATTTGATAGTCCCTTACTACTTGGATACCCGTAGTAATTCTAGAGCTAATAC
ATGCATCAATACCCAACTGTTCGCGGAAGGGTAGTATTTATTAGGTATAGACCAACCCTC
TTCGGAGGTGCTTTGGTGATTCATAATAACTTTTCGAATCGCATGGCTCCATGCCGGCGA
TGGATCATTCAAGTTTCTGCCCTATCAGCTTTGGATGGTAGTGTATTGGACTACCATGGC
TTTAACGGGTAACGAATTGTTAGGGCAAGATTTCGGAGAGGGAGCCTGAGAGACGGCTAC
CACATCC
>HOIR5KG01ADDK4__(reversed) rank=0004437 x=35.0 y=886.0 length=434
CATGCATGTCTCAGTGTAAGCTTCAACATGGCAAGACTGTGAATGGCTCATTAAAACAGT
TGTAGCTTATTTGGCTGTCTTTTACATGGATAACCGTGGTAATTCTAGAACTAATACATG
TGCAACTACCCAACTTTTCGGACGGGTTGTGTTTATTTGTAACAGAACCAATCCAGGTCA
ACCTGGTTTAGTGATGATTCACAATAACTGGATGAATTGCGTGGCACCAGCTGGTGATGA
ATCATTCAAGCTTCTGACCTATCAGCTTCCGACGGTAGGGTATTGGCCTACCCTGGCAAT
GACGGGTAACGGAGAATTAGGGTTTGATACCGGAGAGGGAGCCTGAGAAACGGCTACCAC
ATCT
>HOIR5KG01BM30G__(reversed) rank=0004441 x=556.0 y=638.0 length=459
CATGCATGTCTAAGTACGAGCCGCTAGTCGGCGAAACCGCGAATGGCTCAATAAATCAGT
TATGGTTCCTTAGATCGTACCATCCTACTTGGATAACTGTGGTAATTCTAGAGCTAATAC
ATGCACTCAAGCCCCGACTCTCGGTTTCGGCCGGGCAGGAGGGGTGCTTTTATTAGATCA
AAACCAATCGGGGGGCTCGCTCCCCGTCCTTTTTGGTGACTCTGAATAACTTTTCGCCGA
TCGCACGGCCTCGAGCCGGCGACGCATCTTTCAAATGTCTGCCTTATCAACTTTCGATGG
TAGGTTATGCGCCTACCATGGTTGCAACGGGTAACGGGGAATCGGGGTTCGATTCCGGAG
AGGGAGCCTGAGAAACGGCTACCACATCC
>HOIR5KG01BZOKJ__(reversed) rank=0004466 x=699.0 y=1425.0 length=434
CATGCATGTCTAAGTACGGCTCTAGTACGGTGAAACTGCGAATGGCTCATTAAATCAGTT
TTGGTTCATTTGATCGTGAAAGTTACATGGATAACTGTTGTAATTCAAGAGCTAATACAC
GCTAAGAGTGTCGCTCTCTGGGCGGCGCGCTTTTATCAGACCAAAACCAATCACCTTCGG
GTGTTCATTGTGGTGAGTCTGGATAAACTAGCTGATCGCATGGTCTCGAACCGGCGATGG
ATCATTCAAGTGTCTGACCTATCAACTGTCGATGGTAGCGTATTGGGCTACCATGGTTGT
AACGGGTAACGGAGAATTAGGGTTTGGTTCCGGAGAGGGAGTCTGAGAAACGGCTACCAC
ATCT
>HOIR5KG01AVA4W rank=0004536 x=239.0 y=1934.0 length=458
CATGCATGTCTAAGTACGAGCCGCTAGTCGGCGAAACCGCGAATGGCTCAATAAATCAGT
TATGGTTCCTTAGATCGTACCATCCTACTTGGATAACTGTGGTAATTCTAGAGCTAATAC
ATGCACTCAAGCCCCGACTCTCGGTTTCGGCCGGGCAGGAGGGGTGCTTTTATTAGATCA
AAACCAATCGGGGGGCTCGCTCCCCGTCCTTTTGGTGACTCTGAATAACTTTTCGCCGAT
CGCACGGCCTCGAGCCGGCGACGCATCTTTCAAATGTCTGCCTTATCAACTTTCGATGGT
AGGTTATGCGCCTACCATGGTTGCAACGGGTAACGGGGAATCGGGGTTCGATTCCGGAGA
GGGAGCCTGAGAAACGGCTACCACATCC
>HOIR5KG01A5983__(reversed) rank=0004539 x=364.5 y=2005.0 length=440
CATGCACGTCTAAGTACAAGCCTCATTAAGGTGAAACCGCGAATGGCTCATTAAATCACA
CCTAATATACTGGATAGTGTCAGTTACTTGGATAACTGCGGTAATTCTGGAGCTAATACA
TGCGTCAAAGCCCCGAACTTTTTGTGAGGGGCGCTTTTATTAGATGAAAACCAAACGACT
TCGGTCGTCCCTTTGGTGATTCTGAATAACTTTCGGCTGATCGTACGGCCAAGCGCCGAC
GACGTATCTTTCTAAGGTGTGCCCTATCAACTTTCGACTGTGGCATAGACGCCCACAGTG
GTTTTGACGGGTAACGGGGAATCAGGGTTCGATTCCGGAGAGGGAGCCTGAGAAACGGCT
ACCACTTCT
>HOIR5KG01BKOJZ__(reversed) rank=0004560 x=528.0 y=1981.0 length=479
CATGCAAGTGTCAGCACATGCCGCCAAATGGCTAAGCCGCGAACGGCTCATTAAATCAGC
TATGGTTCCTTAGATCTTCGGCCGCGTCCTCGGACGTGGCGTTTGGATAACTGTGGTAAT
TCTAGAGCTAATACATGCCTGACGCCGTCGGGGCCCGCGAGGGTCGCGACGTCTTTATCC
CGTCAAGACCAGCCGATGCAGCGCGGCCTTCGGGCCGTGGCGGTCGACCTCCTTGATGAA
CTCTGGATAACTCCACTTGACCGCATGGCCTTGCGCCGGCGGCTGATCTAATAAATGTCT
GCCTTATCAACTGTCGACGGTAGGAGCCCGGCCTACCGTGGTGATAACGGGTAGCGGGGA
ATAAGGGTTCTATACCGGAGAGGGAGCATGAGAAACGGCTACCACATCC
>HOIR5KG01AVGVM__(reversed) rank=0004567 x=241.0 y=1184.0 length=434
CATGCATGTCTAAGTACAAGCCTGAATAAGGTGAAACCGCGAATGGCTCATTAAATCACA
CCTAATGTACCGGATAGTTCCAATTACTTGGATAACTGCGGTAATTCTGGAGCTAATACA
TGCTTAAAGGCCTCGACTCAAGGAGGGGCGCATTTATTAGATCAAAACCAAACCGCTTGC
GGTTTTATTGGTGAATCTGAATAACTCTATGCTGATCGTATGGCTCAACGCCGACGACGT
ATCCGTCCAAGGTGTGCCCTATCAACTGTCGACTGTGGCATAGACGCCCACAGTGGTTTT
GACGGGTAACGGGGAATTAGGGTTCGATTCCGGAGAGGGAGCCTGAGAAACGGCTACCAC
TTCT
>HOIR5KG01AWBWB__(reversed) rank=0004582 x=251.0 y=425.0 length=434
CATGCATGTCTAAGTACGGCTCTAGTACGGTGAAACTGCGAATGGCTCATTAAATCAGTT
TTGGTTCATTTGATCGTGAAAGTTACATGGATAACTGTTGTAATTCAAGAGCTAATACAC
GCTAAGAGTGTCGCTCTCTGGGCGGCGCGCTTTTATCAGACCAAAACCAATCACCTTCGG
GTGTTCATTGTGGTGAGTCTGGATAAACTAGCTGATCGCATGGTCTCGAACCGGCGATGG
ATCATTCAAGTGTCTGACCTATCAACTGTCGATGGTAGCGTATTGGGCTACCATGGTTGT
AACGGGTAACGGAGAATTAGGGTTTGGTTCCGGAGAGGGAGTCTGAGAAACGGCTACCAC
ATCT
>HOIR5KG01BXG6V__(reversed) rank=0004593 x=674.0 y=949.0 length=434
CATGCATGTCTCAGTGTAAGCTTCAACATGGCAAGACTGTGAATGGCTCATTAAAACAGT
TGTAGCTTATTTGGCTGTCTTTTACATGGATAACCGTGGTAATTCTAGAACTAATACATG
TGCAACTACCCAACTTTTCGGACGGGTTGTGTTTATTTGTAACAGAACCAATCCAGGTCA
ACCTGGTTTAGTGATGATTCACAATAACTGGATGAATTGCGTGGCACCAGCTGGTGATGA
ATCATTCAAGCTTCTGACCTATCAGCTTCCGACGGTAGGGTATTGGCCTACCCTGGCAAT
GACGGGTAACGGAGAATTAGGGTTTGATACCGGAGAGGGAGCCTGAGAAACGGCTACCAC
ATCT
>HOIR5KG01A7Z0E__(reversed) rank=0004595 x=384.0 y=124.0 length=459
CATGCATGTCTAAGTACGAGCCGCTAGTCGGCGAAACCGCGAATGGCTCAATAAATCAGT
TATGGTTCCTTAGATCGTACCATCCTACTTGGATAACTGTGGTAATTCTAGAGCTAATAC
ATGCACTCAAGCCCCGACTCTCGGTTTCGGCCGGGCAGGAGGGGTGCTTTTATTAGATCA
AAACCAATCGGGGGGCTCGCTCCCCGTCCTTTTTGGTGACTCTGAATAACTTTTCGCCGA
TCGCACGGCCTCGAGCCGGCGACGCATCTTTCAAATGTCTGCCTTATCAACTTTCGATGG
TAGGTTATGCGCCTACCATGGTTGCAACGGGTAACGGGGAATCGGGGTTCGATTCCGGAG
AGGGAGCCTGAGAAACGGCTACCACATCC
>HOIR5KG01ADCW2__(reversed) rank=0004604 x=35.5 y=20.0 length=436
CATGCATGTCTAAGTACAAGCCTAACTAAGGTGAAACCGCGAATGGCTCATTAAATCACA
CCTAATCTACTGGAATGTTAGCAGTTACTTGGATAACTGAGGTAATTCTTGAGCTAATAC
ATGCGAAAAATCTCGACTCACGGAGAGATGCTTTTATTAGATCAAAACCAAACAGACTCG
TCTGTATATTTGGTGACTCGGAATAACTTTGGGCTGATCGCATTGCCTTGTGCAGGCGAC
ATTTCCTTCGAAGGTGTGCCCTATCAACTGTCGACTGTGGTATAGACGACCACAGTGGTT
TTGACGGGTAACGGGGAATCAGGGTTCGATTCCGGAGAGGGAGCCTTAAAAACGGCTACC
ACATCC
>HOIR5KG01AY2BE__(reversed) rank=0004616 x=282.0 y=1000.0 length=459
CATGCATGTCTAAGTACGAGCCGCTAGTCGGCGAAACCGCGAATGGCTCAATAAATCAGT
TATGGTTCCTTAGATCGTACCATCCTACTTGGATAACTGTGGTAATTCTAGAGCTAATAC
ATGCACTCAAGCCCCGACTCTCGGTTTCGGCCGGGCAGGAGGGGTGCTTTTATTAGATCA
AAACCAATCGGGGGGCTCGCTCCCCGTCCTTTTTGGTGACTCTGAATAACTTTTCGCCGA
TCGCACGGCCTCGAGCCGGCGACGCATCTTTCAAATGTCTGCCTTATCAACTTCCGATGG
TAGGTTATGCGCCTACCATGGTTGCAACGGGTAACGGGGAATCGGGGTTCGATTCCGGAG
AGGGAGCCTGAGAAACGGCTACCACATCC
>HOIR5KG01BDP0I__(reversed) rank=0004628 x=449.0 y=864.0 length=436
CATGCATGTCTAAGTACAAGCCTAACTAAGGTGAAACCGCGAATGGCTCATTAAATCACA
CCTAATCTACTGGAATGTTAGCAGTTACTTGGATAACTGAGGTAATTCTTGAGCTAATAC
ATGCGAAAAATCTCGACTCACGGAGAGATGCTTTTATTAGATCAAAACCAAACAGGCTCG
TCTGTATATTTGGTGACTCGGAATAACTTTGGGCTGATCGCATTGCCTTGTGCAGGCGAC
ATTTCCTTCGAAGGTGTGCCCTATCAACTGTCGACTGTGGTATAGACGACCACAGTGGTT
TTGACGGGTAACGGGGAATCAGGGTTCGATTCCGGAGAGGGAGCCTTAAAAACGGCTACC
ACATCC
>HOIR5KG01BTMHK__(reversed) rank=0004633 x=630.0 y=1414.0 length=436
CATGCATGTCTAAGTACAAGCCTCACTAAGGTGAAACCGCGAATGGCTCATTAAATCACA
CCTAATCTACTGGATAGTAAAAAGTTACTTGGATAACTGCGGTAATTCTGGAGCTAATAC
ATGCACAAAGCCGCGACTCACGAAGCGGCGCTTTTATTAGATCAAAACCAAACGGCTTCG
GCTGTACTCATGGTGACTCTGAATAACTTTGGGCTGATCGCATAGCCTTGAGCTGGCGAC
ATATCCTTCGAAGGTGTGCCCTATCAACTTTCGACTGTGGCATAGACGCCCACAGTGGTT
TTGACGGGTAACGGGGAATCAGGGTTCGATTCCGGAGAGGGAGCCTTAAAAACGGCTACC
ACATCT
>HOIR5KG01A1PFY__(reversed) rank=0004639 x=312.0 y=1404.5 length=434
CATGCATGTCTCATTGTAAGCTTCAACATGGCAAGACTGTGAATGGCTCATTAAAACAGT
TGTAGCTTATTTGGCTGTCTTTTACATGGATAACCGTGGTAATTCTAGAACTAATACATG
TGCAACTACCCAACTTTTCGGACGGGTTGTGTTTATTTGTAACAGAACCAATCCAGGTCA
ACCTGGTTTAGTGATGATTCACAATAACTGGATGAATTGCGTGGCACCAGCTGGTGATGA
ATCATTCAAGCTTCTGACCTATCAGCTTCCGACGGTAGGGTATTGGCCTACCCTGGCAAT
GACGGGTAACGGAGAATTAGGGTTTGATACCGGAGAGGGAGCCTGAGAAACGGCTACCAC
ATCT
>HOIR5KG01BJMHF__(reversed) rank=0004642 x=516.0 y=1793.0 length=437
CATGCATGTCTAAGTACAAGCCTCACTAAGGTGAAACCGCGAATGGCTCATTAAATCACA
CCTAATCTACTGGATAGTAAAAAGTTACTTGGATAACTGCGGTAATTCTGGAGCTAATAC
ATGCACAAAGCCGCGACTCACGAAGCGGCGCTTTTATTAGATCAAAACCAAACGGCTTCG
GCTGTACTCATGGTGACTCTGAATAACTTTGGGCTGATCGCATAGCCTTGAGCTGGCGAC
ATATCCTTCGAAGGTGTGCCCTATCAACTTTCGACTGTGGCATAGACGCCCACAGTGGTT
TTGACGGGTAACGGGGAATCAGGGTTCGATTCCGGAGAGGGAGCCTTAAAAACGGCTACC
ACATCT
>HOIR5KG01AIG3X__(reversed) rank=0004663 x=93.5 y=1163.0 length=436
CATGCATGTCTAAGTACAAGCCTCACTAAGGTGAAACCGCGAATGGCTCATTAAATCACA
CCTAATCTACTGGATAGTAAAAAGTTACTTGGATAACTGCGGTAATTCTGGAGCTAATAC
ATGCACAAAGCCGCGACTCACGAAGCGGCGCTTTTATTAGATCAAAACCAAACGGCTTCG
GCTGTACTCATGGTGACTCTGAATAACTTTGGGCTGATCGCATAGCCTTGAGCTGGCGAC
ATATCCTTCGAAGGTGTGCCCTATCAACTTTCGACTGTGGCATAGACGCCCACAGTGGTT
TTGACGGGTAACGGGGAATCAGGGTTCGATTCCGGAGAGGGAGCCTTAAAAACGGCTACC
ACATCT
>HOIR5KG01AYTKO__(reversed) rank=0004688 x=279.5 y=1958.0 length=434
CATGCATGTCTCAGTGTAAGCTTCAATATGGCAAGACTGTGAATGGCTCATTAAAACAGT
TGTAGCTTATTTGGCTGTCTTTTACATGGATAACCGTGGTAATTCTAGAACTAATACATG
TGCAACTACCCAACTTTTCGGACGGGTTGTGTTTATTTGTAACAGAACCAATCCAGGTCA
ACCTGGTTTAGTGATGATTCACAATAACTGGATGAATTGCGTGGCACCAGCTGGTGATGA
ATCATTCAAGCTTCTGACCTATCAGCTTCCGACGGTAGGGTGTTGGCTTACCCTGGCAAT
GACGGGTAACGGAGAATTAGGGTTTGATACCGGAGAGGGAGCCTGGGAAACGGCTACCAC
ATCT
>HOIR5KG01AF3EK__(reversed) rank=0004695 x=66.5 y=682.0 length=435
CATGCATGTCTAAGTACAAGCCTAACTAAGGTGAAACCGCGAATGGCTCATTAAATCACA
CCTAATCTACTGGAATGTTAGCAGTTACTTGGATAACTGAGGTAATTCTTGAGCTAATAC
ATGCGAAAAATCTCGACTCACGGAGAGATGCTTTTATTAGATCAAAACCAAACAGACTCG
TCTGTATATTTGGTGACTCGGAATAACTTTGGGCTGATCGCATTGCCTTGTGCAGGCGAC
ATTTCCTTCGAAGGTGTGCCCTATCAACTGTCGACTGTGGTATAGACGACCACAGTGGTT
TTGACGGGTAACGGGGAATCAGGGTTCGATTCCGGAGAGGGAGCCTTAAAAACGGCTACC
ACATCC
>HOIR5KG01AF3R7__(reversed) rank=0004712 x=66.0 y=1173.0 length=434
CATGCATGTCTCAGTGTAAGCTTCAACATGGCAAGACTGTGAATGGCTCATTAAAACAGT
TGTAGCTTATTTGGCTGTCTTTTACATGGATAACCGTGGTAATTCTAGAACTAATACATG
TGCAACTACCCAACTTTTCGGACGGGTTGTGTTTATTTGTAACAGAACCAATCCAGGTCA
ACCTGGTTTAGTGATGATTCACAATAACTGGATGAATTGCGTGGCACCAGCTGGTGATGA
ATCATTCAAGCTTCTGACCTATCAGCTTCCGACGGTAGGGTATTGGCCTACCCTGGCAAT
GACGGGTAACGGAGAATTAGGGTTTGATACCGGAGAGGGAGCCTGAGAAACGGCTACCAC
ATCT
>HOIR5KG01AT179__(reversed) rank=0004721 x=225.0 y=1079.5 length=439
CATGCATGTCTGAGTTTAAGCTAATTTTTGGTGAAGCTGCGAATGGCTCATTATATCAGT
TATGATATGCTCAATTGCCTTTGCTTACATGGATAACTGTGGTAATTCTAGAGCTAATAC
ATGCACATGAACCTGACCTCAAAGTATGGTTGTGTTTATTGATTTCAAAACCAACTCAAG
CTCTGCTTGATATGCTGCATGATTGATTATAAACGAATGAATTGCATGGCACACGCTGGC
AATGTATTGTTTTAGTTTCTGACCTATCAGCTTCCGACGGTAAGGTATTGGCTTACCGTG
GCAATGACGGGTGACGGAGAATTAGGGTTTGATTCCGGAGAGGGAGCCTGAGAAATGGCT
ACCACATCT
>HOIR5KG01A9BRA__(reversed) rank=0004743 x=399.0 y=564.0 length=477
CATGCAAGTGTCAGCACATGCCGCCAAATGGCTAAGCCGCGAACGGCTCATTAAATCAGC
TATGGTTCCTTAGATCTTCGGTCGCGTCCTCGGGCGCGACGTTTGGATAACTGTGGTAAT
TCTAGAGCTAATACATGCCTTCGCCATCGGGGCCCGTGAGGGTCGCTATGCCTTTATCCC
ATCAAGACCGATCGGCGCAGCGCGGCCTCGTGTCGTGGCGGCCGTCCCATTTGATGAACT
CTGGATAACTCCACTTGACCGCATGGCCTTGCGCCGGCGGCTGATCTAATAAATGTCTGC
CTTATCAACTGTCGACGGTAGGAGCCCGGCCTACCGTGGTGATAACGGGTAGCGGGGAAT
AAGGGTTCTATACCGGAGAGGGAGCATGAGAAACGGCTACCACATCC
>HOIR5KG01AD5GS__(reversed) rank=0004756 x=44.5 y=154.0 length=436
CATGCATGTCTAAGTACAAGCCTCACTAAGGTGAAACCGCGAATGGCTCATTAAATCACA
CCTAATCTACTGGATAGTAAAAAGTTACTTGGATAACTGCGGTAATTCTGGAGCTAATAC
ATGCACAAAGCCGCGACTCACGAAGCGGCGCTTTTATTAGATCAAAACCAAACGGCTTCG
GCTGTACTCATGGTGACTCTGAATAACTTTGGGCTGATCGCATAGCCTTGAGCTGGCGAC
ATATCCTTCGAAGGTGTGCCCTATCAACTTTCGACTGTGGCATAGACGCCCACAGTGGTT
TTGACGGGTAACGGGGAATCAGGGTTCGATTCCGGAGAGGGAGCCTTAAAAACGGCTACC
ACATCT
>HOIR5KG01AYY4T__(reversed) rank=0004770 x=281.0 y=971.0 length=434
CATGCATGTCTCAGTGTAAGCTTCAATATGGCAAGACTGTGAATGGCTCATTAAAACAGT
TGTAGCTTATTTGGCTGTCTTTTACATGGATAACCGTGGTAATTCTAGAACTAATACATG
TGCAACTACCCAACTTTTCGGACGGGTTGTGTTTATTTGTAACAGAACCAATCCAGGTCA
ACCTGGTTTAGTGATGATTCACAATAACTGGATGAATTGCGTGGCACCAGCTGGTGATGA
ATCATTCAAGCTTCTGACCTATCAGCTTCCGACGGTAGGGTATTGGCCTACCCTGGCAAT
GACGGGTAACGGAGAATTAGGGTTTGATACCGGAGAGGGAGCCTGAGAAACGGCTACCAC
ATCT
>HOIR5KG01AQTRN__(reversed) rank=0004808 x=188.5 y=1697.0 length=436
CATGCATGTCTAAGTACAAGCCTCACTAAGGTGAAACCGCGAATGGCTCATTAAATCACA
CCTAATCTACTGGATAGTAAAAAGTTACTTGGATAACTGCGGTAATTCTGGAGCTAATAC
ATGCACAAAGCCGCGACTCACGAAGCGGCGCTTTTATTAGATCAAAACCAAACGGCTTCG
GCTGTACTCATGGTGACTCTGAATAACTTTGGGCTGATCGCATAGCCTTGAGCTGGCGAC
ATATCCTTCGAAGGTGTGCCCTATCAACTTTCGACTGTGGCATAGACGCCCACAGTGGTT
TTGACGGGTAACGGGGAATCAGGGTTCGATTCCGGAGAGGGAGCCTTAAAAACGGCTACC
ACATCT
>HOIR5KG01AUO05__(reversed) rank=0004818 x=232.0 y=1959.0 length=459
CATGCATGTCTAAGTACGAGCCGCTAGTCGGCGAAACCGCGAATGGCTCAATAAATCAGT
TATGGTTCCTTAGATCGTACCATCCTACTTGGATAACTGTGGTAATTCTAGAGCTAATAC
ATGCACTCAAGCCCCGACTCTCGGTTTCGGCCGGGCAGGAGGGGTGCTTTTATTAGATCA
AAACCAATCGGGGGGCTCGCTCCCCGTCCTTTTTGGTGACTCTGAATAACTTTTCGCCGA
TCGCACGGCCTCGAGCCGGCGACGCATCTTTCAAATGTCTGCCTTATCAACTTTCGATGG
TAGGTTATGCGCCTACCATGGTTGCAACGGGTAACGGGGAATCGGGGTTCGATTCCGGAG
AGGGAGCCTGAGAAACGGCTACCACATCC
>HOIR5KG01AGO18__(reversed) rank=0004856 x=73.0 y=78.5 length=434
CATGCATGTCTCAGTGTAAGCTTCAACATGGCAAGACTGTGAATGGCTCATTAAAACAGT
TGTAGCTTATTTGGCTGTCTTTTACATGGATAACCGTGGTAATTCTAGAACTAATACATG
TGCAACTACCCAACTTTTCGGACGGGTTGTGTTTATTTGTAACAGAACCAATCCAGGTCA
ACCTGGTTTAGTGATGATTCACAATAACTGGATGAATTGCGTGGCACCAGCTGGTGATGA
ATCATTCAAGCTTCTGACCTATCAGCTTCCGACGGTAGGGTATTGGCCTACCCTGGCAAT
GACGGGTAACGGAGAATTAGGGTTTGATACCGGAGAGGGAGCCTGAGAAACGGCTACCAC
ATCT
>HOIR5KG01BKBBC__(reversed) rank=0004862 x=524.5 y=1206.0 length=436
CATGCATGTCTAAGTACAAGCCTAACTAAGGTGAAACCGCGAATGGCTCATTAAATCACA
CCTAATCTACTGGAATGTTAGCAGTTACTTGGATAACTGAGGTAATTCTTGAGCTAATAC
ATGCGAAAAATCTCGACTCACGGAGAGATGCTTTTATTAGATCAAAACCAAACAGACTCG
TCTGTATATTTGGTGACTCGGAATAACTTTGGGCTGATCGCATTGCCTTGTGCAGGCGAC
ATTTCCTTCGAAGGTGTGCCCTATCAACTGTCGACTGTGGTATAGACGACCACAGTGGTT
TTGACGGGTAACGGGGAATCAGGGTTCGATTCCGGAGAGGGAGCCTTAAAAACGGCTACC
ACATCC
>HOIR5KG01ATZRH__(reversed) rank=0004880 x=224.5 y=1979.0 length=440
CATGCACGTCTAAGTACAAGCCTCATTAAGGTGAAACCGCGAATGGCTCATTAAATCACA
CCTAATATACTGGATAGTGTCAGTTACTTGGATAACTGCGGTAATTCTGGAGCTAATACA
TGCGTCAAAGCCCCGAACGTTTTTGTGAGGGGCGCTTTTATTAGATGAAAACCAAACGAC
TTCGGTCGTCCCTTTGGTGATTCTGAATAACTTTCGGCTGATCGTACGGCCAAGCGCCGA
CGACGTATCTTTCTAAGGTGTGCCCTATCGACTTTCGACTGTGGCATAGACGCCCACAGT
GGTTTTGACGGGTAACGGGGAATCAGGGTTCGATTCCGGAGAGGGAGCCTGAGAAACGGC
TACCACTTCT
>HOIR5KG01BNQ4Z__(reversed) rank=0004898 x=563.0 y=1937.0 length=438
CATGCATGTGCCAGTGTAAGCTTCAGCATGGCCAGACTGTGAATGGCTCATTACAACAGT
TGTAGCTTATGTGGTGGTCTGTCTACATGGATAGCCGTGTTAATTCTAGAACTAATACAT
GTTCACTTGCCCAAACTCGGTGGTAGGGCGGTGCTTATTGGCAACAGAACCAGTCCAGGC
AATCCCTGGCTCATCGGTGAGTCATGATAATGTGGATATATTGTATGGCATCCGCAGATG
GCGGTCCATTCAAGCTTCTGACCTATCAGCTTCCGATGGTTGGGCATTTGCCTACCATGG
CAATGACGGGTAACGGAGAATTAGGGTTTGACACCGGAGAGGGAGCCTGAGAAACGGCTA
CTACATCT
>HOIR5KG01BLTNP__(reversed) rank=0004909 x=541.0 y=2003.0 length=436
CATGCATGTCTAAGTACAAGCCTCACTAAGGTGAAACCGCGAATGGCTCATTAAATCACA
CCTAATCTACTGGATAGTAAAAAGTTACTTGGATAACTGCGGTAATTCTGGAGCTAATAC
ATGCACAAAGCCGCGACTCACGAAGCGGCGCTTTTATTAGATCAAAACCAAACGGCTTCG
GCTGTACTCATGGTGACTCTGAATAACTTTGGGCTGATCGCATAGCCTTGAGCTGGCGAC
ATATCCTTCGAAGGTGTGCCCTATCAACTTTCGACTGTGGCATAGACGCCCACAGTGGTT
TTGACGGGTAACGGGGAATCAGGGTTCGATTCCGGAGAGGGAGCCTTAAAAACGGCTACC
ACATCT
>HOIR5KG01AAWQP__(reversed) rank=0004926 x=7.0 y=431.0 length=434
CATGCATGTCTAAGTACAAGCCTGAATAAGGTGAAACCGCGAATGGCTCATTAAATCACA
CCTAATGTACCGGATAGTTCCAATTACTTGGATAACTGCGGTAATTCTGGAGCTAATACA
TGCTTAAAGGCCTCGACTCAAGGAGGGGCGCATTTATTAGATCAAAACCAAACCGCTTGC
GGTTTTATTGGTGAATCTGAATAACTCTATGCTGATCGTATGGCTCAACGCCGACGACGT
ATCCGTCCAAGGTGTGCCCTATCAACTGTCGACTGTGGCATAGACGCCCACAGTGGTTTT
GACGGGTAACGGGGAATTAGGGTTCGATTCCGGAGAGGGAGCCTGAGAAACGGCTACCAC
TTCT
>HOIR5KG01AV3CL__(reversed) rank=0004935 x=248.0 y=1635.0 length=446
CATGCATGTCTAAGTACACGCCTTTACACGGCAAAACTGCGAATGGCTCATTAAATCAGT
TATGGTTCCTTAGATCGTACAATCCTACTTGGATAACTGTGGCAATTCTAGAGCTAATAC
ATGCAACACAGCTCCGACCTTGCGGGAAGAGCGCTTTTGTTAGCCCAAAACCAATCCGGT
CCTCGTGGCCGGTCATTGAATGGTGACTCTGAACAACTTTGTGCCGATCGTATGCCCTAG
CGGCGACGACGTATCTTTCAAATGTCTGCCCTATCAACTGTCGATGGTACGTGCTATGCC
TACCATGGTGATAACGGGTAACGGGGAATCAGGGTTCGATTCCGGAGAGGGAGCATGAGA
TACGGCTACCACATCC
>HOIR5KG01BGGAG__(reversed) rank=0004953 x=480.0 y=1254.0 length=436
CATGCATGTCTAAGTACAAGCCTCACTAAGGTGAAACCGCGAATGGCTCATTAAATCACA
CCTAATCTACTGGATAGTAAAAAGTTACTTGGATAACTGCGGTAATTCTGGAGCTAATAC
ATGCACAAAGCCGCGACTCACGAAGCGGCGCTTTTATTAGATCAAAACCAAACGGCTTCG
GCTGTACTCATGGTGACTCTGAATAACTTTGGGCTGATCGCATAGCCTTGAGCTGGCGAC
ATATCCTTCGAAGGTGTGCCCTATCAACTTTCGACTGTGGCATAGACGCCCACAGTGGTT
TTGACGGGTAACGGGGAATCAGGGTTCGATTCCGGAGAGGGAGCCTTAAAAACGGCTACC
ACATCT
>HOIR5KG01A94VX__(reversed) rank=0004966 x=408.0 y=1451.0 length=436
CATGCATGTCTAAGTACAAGCCTAACTAAGGTGAAACCGCGAATGGCTCATTAAATCACA
CCTAATCTACTGGAATGTTAGCAGTTACTTGGATAACTGAGGTAATTCTTGAGCTAATAC
ATGCGAAAAATCTCGACTCACGGAGAGATGCTTTTATTAGATCAAAACCAAACAGACTCG
TCTGTATATTTGGTGACTCGGAATAACTTTGGGCTGATCGCATTGCCTTGTGCAGGCGAC
ATTTCCTTCGAAGGTGTGCCCTATCAACTGTCGACTGTGGTATAGACGACCACAGTGGTT
TTGACGGGTAACGGGGAATCAGGGTTCGATTCCGGAGAGGGAGCCTTAAAAACGGCTACC
ACATCC
>HOIR5KG01BRQ35 rank=0004967 x=609.5 y=115.0 length=438
CGTGCACGTCTAAGTACAAGCCTCATTAAGGTGAAACCGCGAATGGCTCATTAAATCACA
CCTAATATACTGGATAGTGTCAGTTACTTGGATAACTGCGGTAATTCTGGAGCTAATACA
TGCGTCAAAGCCCCGAACTTTTTGTGAGGGGCGCTTTTATTAGATGAAAACCAACGACTT
CGGTCGTCCCTTTGGTGATTCTGAATAACTTTCGGCTGATCGTACGGCCAAGCGCCGACG
ACGTATCTTTCTAAGGTGTGCCCTATCAACTTTCGACTGTGGCATAGACGCCCACAGTGG
TTTTGACGGGTAACGGGGAATCAGGGTTCGATTCCGGAGAGGGAGCCTGAGAAACGGCTA
CCACTTCT
>HOIR5KG01AGC4L rank=0004981 x=69.0 y=995.0 length=436
CATGCATGTCTAAGTACAAGCCTAACTAAGGTGAAACCGCGAATGGCTCATTAAATCACA
CCTAATCTACTGGAATGTTAGCAGTTACTTGGATAACTGAGGTAATTCTTGAGCTAATAC
ATGCGAAAAATCTCGACTCACGGAGAGATGCTTTTATTAGATCAAAACCAAACAGACTCG
TCTGTATATTTGGTGACTCGGAATAACTTTGGGCTGATCGCATTGCCTTGTGCAGGCGAC
ATTTCCTTCGAAGGTGTGCCCTATCAACTGTCGACTGTGGTATAGACGACCACAGTGGTT
TTGACGGGTAACGGGGAATCAGGGTTCGATTCCGGAGAGGGAGCCTTAAAAACGGCTACC
ACATCC
>HOIR5KG01A2ONU__(reversed) rank=0004991 x=323.5 y=1992.0 length=446
CATGCATGTCTGAGTTTAAGCTAAGTTTTTGGTGAAGCTGCGAATGGCTCATTATATCAG
TTATGATATGCTCAATTGCCTTTGCTTACATGGATAACTGTGGTAATTCTAGAGCTAATA
CATGCACATGAACCTGACCTCAAAGTATGGTTGTGTTTATTGATTTCAAAACCAACTCAA
GCTCTGCTTGATATGCTGCATGATTGATTATAAACGAATGAATTGCATGGCACACGCTGG
CAATGTATTGTTTTAGTTTCTGACCTATCAGCTTCCGACGGTAAGGTATTGGCTTACCGT
GGCAATGACGGGTGACGGAGAATTAGGGTTTGATTCCGGAGAGGGAGCCTGAGAAATGGC
TACCACATCT
>HOIR5KG01BJC6Q__(reversed) rank=0005046 x=513.0 y=2032.0 length=439
CATGCATGTCTCAGTATAAGCGTTCATTTTGTGAAACTGCAAATGGCTCATTAAAACAGT
TATAATGCACTTGATAATCGATTGTTATATGGATATCTGTGGAAATTCTATAGCTAATAC
ATGCAACTAAACCTAACTTTGTGGAAAGGTTGTGGTCATTAGTTACAGAACCAATTCAGG
CCCAGCTTGAAGAATTGAATGATTCACAATGACAGAATGTATTACATGGCAACAGCTGGT
AATAGTTCATTCCAGTTTCTGACCTATCAGCTTTCGACGGTAAGGTATTGGCTTACCGTG
GCAATGACAGGTGACGGAGGATTAGGGTTTGATTCCGGAGAGGGAGCTTGAGAAATGGCT
ACCACATCT
>HOIR5KG01AX9CK__(reversed) rank=0005053 x=273.5 y=322.0 length=434
CATGCATGTCTAAGTACAAGCCTGAATAAGGTGAAACCGCGAATGGCTCATTAAATCACA
CCTAATGTACCGGATAGTTCCAATTACTTGGATAACTGCGGTAATTCTGGAGCTAATACA
TGCTTAAAGGCCTCGACTCAAGGAGGGGCGCATTTATTAGATCAAAACCAAACCGCTTGC
GGTTTTATTGGTGAATCTGAATAACTCTATGCTGATCGTATGGCTCAACGCCGACGACGT
ATCCGTCCAAGGTGTGCCCTATCAACTGTCGACTGTGGCATAGACGCCCACAGTGGTTTT
GACGGGTAACGGGGAATTAGGGTTCGATTCCGGAGAGGGAGCCTGAGAAACGGCTACCAC
TTCT
>HOIR5KG01BHU9Q__(reversed) rank=0005068 x=496.0 y=1788.0 length=436
CATGCATATCTAAGTACAAGCCTAACTAAGGTGAAACCGCGAATGGCTCATTAAATCACA
CCTAATCTACTGGAATGTTAGCAGTTACTTGGATAACTGAGGTAATTCTTGAGCTAATAC
ATGCGAAAAATCTCGACTCACGGAGAGATGCTTTTATTAGATCAAAACCAAACAGACTCG
TCTGTATATTTGGTGACTCGGAATAACTTTGGGCTGATCGCATTGCCTTGTGCAGGCGAC
ATTTCCTTCGAAGGTGTGCCCTATCAACTGTCGACTGTGGTATAGACGACCACAGTGGTT
TTGACGGGTAACGGGGAATCAGGGTTCGATTCCGGAGAGGGAGCCTTAAAAACGGCTACC
ACATCC
>HOIR5KG01AMBF1__(reversed) rank=0005076 x=137.0 y=223.0 length=441
CATGCATGTCCAAGTACAAGCTTTCAAAAGCGAAACTGCGGATGGCTCATTAAATCAGTT
ATGGTTCCTTGGAGCGCATCCCCTTACATGGATAACTGTGGTAATTCTAGAGCTAATACA
TGCAATCAAGCGCCGACCTTACGGGAGGCGTGCTCTTATTAGGAACAAGACCAACCCGGG
TCCGCCCGGCTCCGTTGGTGAACTCTGGATAACCTGGCCGATCGCACGGTCTCTGCACCG
GCGACGGATCCTTCGAATGTCTGCCCTATCAACTTTCGATGGTACGTTATGCGCCTACCA
TGGTCGTAACGGGTAACGGAGAATCAGGGTTCGATTCCGGAGAGGGAGCTTGAGAAACGG
CTACCACATCC
>HOIR5KG01AN0DN__(reversed) rank=0005084 x=156.0 y=1369.0 length=436
CATGCATGTCTAAGTACAAGCCTAACTAAGGTGAAACCGCGAATGGCTCATTAAATCACA
CCTAATCTACTGGAATGTTAGCAGTTACTTGGATAACTGAGGTAATTCTTGAGCTAATAC
ATGCGAAAAATCTCGACTCACGGAGAGATGCTTTTATTAGATCAAAACCAAACAGACTCG
TCTGTATATTTGGTGACTCGGAATAACTTTGGGCTGATCGCATTGCCTTGTGCAGGCGAC
ATTTCCTTCGAAGGTGTGCCCTATCAACTGTCGACTGTGGTATAGACGACCACAGTGGTT
TTGACGGGTAACGGGGAATCAGGGTTCGATTCCGGAGAGGGAGCCTTAAAAACGGCTACC
ACATCC
>HOIR5KG01A12GB__(reversed) rank=0005096 x=316.0 y=1881.0 length=436
CATGCATGTCTAAGTACAAGCCTAACTAAGGTGAAACCGCGAATGGCTCATTAAATCACA
CCTAATCTACTGGAATGTTAGCAGTTACTTGGATAACTGAGGTAATTCTTGAGCTAATAC
ATGCGAAAAATCTCGACTCACGGAGAGATGCTTTTATTAGATCAAAACCAAACAGACTCG
TCTGTAATTTTGGTGACTCGGAATAACTTTGGGCTGATCGCATTGCCTTGTGCAGGCGAC
ATTTCCTTCGAAGGTGTGCCCTATCAACTGTCGACTGTGGTATAGACGACCACAGTGGTT
TTGACGGGTAACGGGGAATCAGGGTTCGATTCCGGAGAGGGAGCCTTAAAAACGGCTACC
ACATCC
>HOIR5KG01AMIY5__(reversed) rank=0005111 x=139.0 y=1791.0 length=437
CATGCATGTCTCAGTATAAGCTTCTATACGGCGAAACTGCGAATGGCTCATTAAAACAGT
TATAGTTTATTTGATGGTCATTCTCTACATGGATAACTGTGGCAATTCTAGAGCTAATAC
ATGCGCCCATACCCGACTTCGTGGAAGGGTTGTGTTTATTAGTTACAGAACCAACCCAGG
CTCCGCCTGGTATTTTGGTGATTCATAATAACCGAACGAATCGCATGGCTCCGCCGGCGA
TGAATCATTCAAGTTTCTGACCTATCAGCTTCCGACGGTAGGGTATTGGCCTACCGTGGC
TATGACGGGTAACGGAGAATTAGGGTTCGATTCCGGAGAGGGAGCCTGAGAAACGGCTAC
CACATCT
>HOIR5KG01ADTU5__(reversed) rank=0005112 x=40.0 y=1503.0 length=436
CATGCATGTCTAAGTACAAGCCTCACTAAGGTGAAACCGCGAATGGCTCATTAAATCACA
CCTAATCTACTGGATAGTAAAAAGTTACTTGGATAACTGCGGTAATTCTGGAGCTAATAC
ATGCACAAAGCCGCGACTCACGAAGCGGCGCTTTTATTAGATCAAAACCAAACGGCTTCG
GCTGTACTCATGGTGACTCTGAATAACTTTGGGCTGATCGCATAGCCTTGAGCTGGCGAC
ATATCCTTCGAAGGTGTGCCCTATCAACTTTCGACTGTGGCATAGACGCCCACAGTGGTT
TTGACGGGTAACGGGGAATCAGGGTTCGATTCCGGAGAGGGAGCCTTAAAAACGGCTACC
ACATCT
>HOIR5KG01AY8UW__(reversed) rank=0005118 x=284.0 y=1286.5 length=436
CATGCATGTCTAAGTACAAGCCTCACTAAGGTGAAACCGCGAATGGCTCATTAAATCACA
CCTAATCTACTGGATAGTAAAAAGTTACTTGGATAACTGCGGTAATTCTGGAGCTAATAC
ATGCACAAAGCCGCGACTCACGAAGCGGCGCTTTTATTAGATCAAAACCAAACGGCTTCG
GCTGTACTCATGGTGACTCTGAATAACTTTGGGCTGATCGCATAGCCTTGAGCTGGCGAC
ATATCCTTCGAAGGTGTGCCCTATCAACTTCCGACTGTGGCATAGACGCCCACAGTGGTT
TTGACGGGTAACGGGGAATCAGGGTTCGATTCCGGAGAGGGAGCCTTAAAAACGGCTACC
ACATCT
>HOIR5KG01AQMKF__(reversed) rank=0005119 x=186.0 y=557.0 length=438
CATGCATGTCTCAGTATAAGCTTCAACACGGCAAAACTGCGAATGGCTCATTAAAACAGT
TACAATTTATTTGATTGTCATTCATTACATGGATAACTGTGGTAATTCTAGAGCTAATAC
ATGCCCAATAATCCGACTCCGTGGAAGGGTTGTATTTATTAGATACAGAACCAACCCAAG
CTCTGCTTGGTCTCGTGGTGATTCATAATAAACGAATGAATTGCATGGTACCAACTGGCG
ATGTATCATTCAAGTTTCTGACCTATCAGCTTCCGACGGTACGGTATTGGCCTACCGTGG
CAATGACGGGTAACGGAGAATTAGGGTTCGATTCCGGAGAGGGAGCCTGAGAAACGGCTA
CCACATCT
>HOIR5KG01AZEXM__(reversed) rank=0005121 x=286.5 y=968.0 length=434
CATGCATGTCTAAGTACAAGCCTGAATAAGGTGAAACCGCGAATGGCTCATTAAATCACA
CCTAATGTACCGGATAGTTCCAATTACTTGGATAACTGCGGTAATTCTGGAGCTAATACA
TGCTTAAAGGCCTCGACTCAAGGAGGGGCGCATTTATTAGATCAAAACCAAACCGCTTGC
GGTTTTATTGGTGAATCTGAATAACTCTATGCTGATCGTATGGCTCAACGCCGACGACGT
ATCCGTCCAAGGTGTGCCCTATCAACTGTCGACTGTGGCATAGACGCCCACAGTGGTTTT
GACGGGTAACGGGGAATTAGGGTTCGATTCCGGAGAGGGAGCCTGAGAAACGGCTACCAC
TTCT
>HOIR5KG01ARO37__(reversed) rank=0005130 x=198.0 y=1365.5 length=434
CATGCATGTCTCAGTGTAAGCTTCAACATGGCAAGACTGTGAATGGCTCATTAAAACAGT
TGTAGCTTATTTGGCTGTCTTTTACATGGATAACCGTGGTAATTCTAGAACTAATACATG
TGCAACTACCCAACTTTTCGGACGGGTTGTGTTTATTTGTAACAGAACCAATCCAGGTCA
ACCTGGTTTAGTGATGATTCACAATAACTGGATGAATTGCGTGGCACCAGCTGGTGATGA
ATCATTCAAGCTTCTGACCTATCAGCTTCCGACGGTAGGGTATTGGCCTACCCTGGCAAT
GACGGGTAACGGAGAATTAGGGTTTGATACCGGAGAGGGAGCCTGAGAAACGGCTACCAC
ATCT
>HOIR5KG01AS6PR__(reversed) rank=0005136 x=215.0 y=1197.0 length=436
CATGCATGTCTAAGTACAAGCCTCACTAAGGTGAAACCGCGAATGGCTCATTAAATCACA
CCTAATCTACTGGATAGTAAAAAGTTACTTGGATAACTGCGGTAATTCTGGAGCTAATAC
ATGCACAAAGCCGCGACTCACGAAGCGGCGCTTTTATTAGATCAAAACCAAACGGCTTCG
GCTGTACTCATGGTGACTCTGAATAACTTTGGGCTGATCGCATAGCCTTGAGCTGGCGAC
ATATCCTTCGAAGGTGTGCCCTATCAACTTTCGACTGTGGCATAGACGCCCACAGTGGTT
TTGACGGGTAACGGGGAATCAGGGTTCGATTCCGGAGAGGGAGCCTTAAAAACGGCTACC
ACATCT
>HOIR5KG01A472B__(reversed) rank=0005147 x=352.5 y=1665.0 length=434
CATGCATGTCTCAGTGTAAGCTTCAACATGGCAAGACTGTGAATGGCTCATTAAAACAAT
TGTAGCTTATTTGGCTGTCTTTTACATGGATAACCGTGGTAATTCTAGAACTAATACATG
TGCAACTACCCAACTTTTCGGACGGGTTGTGTTTATTTGTAACAGAACCAATCCAGGTCA
ACCTGGTTTAGTGATGATTCACAATAACTGGATGAATTGCGTGGCACCAGCTGGTGATGA
ATCATTCAAGCTTCTGACCTATCAGCTTCCGACGGTAGGGTATTGGCCTACCCTGGCAAT
GACGGGTAACGGAGAATTAGGGTTTGATACCGGAGAGGGAGCCTGAGAAACGGCTACCAC
ATCT
>HOIR5KG01AFAL9__(reversed) rank=0005163 x=57.0 y=239.5 length=436
CATGCATGTCTAAGTACAAGCCTAACTAAGGTGAAACCGCGAATGGCTCATTAAATCACA
CCTAATCTACTGGAATGTTAGCAGTTACTTGGATAACTGAGGTAATTCTTGAGCTAATAC
ATGCGAAAAATCTCGACTCACGGAGAGATGCTTTTATTAGATCAAAACCAAACAGACTCG
TCTGTATATTTGGTGACTCGGAATAACTTTGGGCTGATCGCATTGCCTTGTGCAGGCGAC
ATTTCCTTCGAAGGTGTGCCCTATCAACTGTCGACTGTGGTATAGACGACCACAGTGGTT
TTGACGGGTAACGGGGAATCAGGGTTCGATTCCGGAGAGGGAGCCTTAAAAACGGCTACC
ACATCC
>HOIR5KG01AHBOP__(reversed) rank=0005179 x=80.0 y=727.0 length=459
CATGCATGTCTAAGTACGAGCCGCTAGTCGGCGAAACCGCGAATGGCTCAATAAATCAGT
TATGGTTCCTTAGATCGTACCATCCTACTTGGATAACTGTGGTAATTCTAGAGCTAATAC
ATGCACTCAAGCCCCGACTCTCGGTTTCGGCCGGGCAGGAGGGGTGCTTTTATTAGATCA
AAACCAATCGGGGGGCTCGCTCCCCGTCCTTTTTGGTGACTCTGAATAACTTTTCGCCGA
TCGCACGGCCTCGAGCCGGCGACGCATCTTTCAAATGTCTGCCTTATCAACTTTCGATGG
TAGGTTATGCGCCTACCATGGTTGCAACGGGTAACGGGGAATCGGGGTTCGATTCCGGAG
AGGGAGCCTGAGAAACGGCTACCACATCC
>HOIR5KG01AINK4__(reversed) rank=0005216 x=95.0 y=1366.0 length=459
CATGCATGTCTAAGTACGAGCCGCTAGTCGGCGAAACCGCGAATGGCTCAATAAATCAGT
TATGGTTCCTTAGATCGTACCATCCTACTTGGATAACTGTGGTAATTCTAGAGCTAATAC
ATGCACTCAAGCCCCGACTCTCGGTTTCGGCCGGGCAGGAGGGGTGCTTTTATTAGATCA
AAACCAATCGGGGGGCTCGCTCCCCGTCCTTTTTGGTGACTCTGAATAACTTTTCGCCGA
TCGCACGGCCTCGAGCCGGCGACGCATCTTTCAAATGTCTGCCTTATCAACTTTCGATGG
TAGGTTATGCGCCTACCATGGTTGCAACGGGTAACGGGGAATCGGGGTTCGATTCCGGAG
AGGGAGCCTGAGAAACGGCTACCACATCC
>HOIR5KG01A44HF__(reversed) rank=0005227 x=351.5 y=1121.0 length=436
CATGCATGTCTAAGTACAAGCCTAACTAAGGTGAAACCGCGAATGGCTCATTAAATCACA
CCTAATCTACTGGAATGTTAGCAGTTACTTGGATAACTGAGGTAATTCTTGAGCTAATAC
ATGCGAAAAATCTCGACTCACGGAGGGATGCTTTTATTAGATCAAAACCAAACAGACTCG
TCTGTATATTTGGTGACTCGGAATAACTTTGGGCTGATCGCATTGCCTTGTGCAGGCGAC
ATTTCCTTCGAAGGTGTGCCCTATCAACTGTCGACTGTGGTATAGACGACCACAGTGGTT
TTGACGGGTAACGGGGAATCAGGGTTCGATTCCGGAGAGGGAGCCTTAAAAACGGCTACC
ACATCC
>HOIR5KG01BGLV9__(reversed) rank=0005229 x=482.5 y=327.0 length=434
CATGCATGTCTAGGTACAAGCCTGAATAAGGTGAAACCGCGAATGGCTCATTAAATCACA
CCTAATGTACCGGATAGTTCCAATTACTTGGATAACTGCGGTAATTCTGGAGCTAATACA
TGCTTAAAGGCCTCGACTCAAGGAGGGGCGCATTTATTAGATCAAAACCAAACCGCTTGC
GGTTTTATTGGTGAATCTGAATAACTCTATGCTGATCGTATGGCTCAACGCCGACGACGT
ATCCGTCCAAGGTGTGCCCTATCAACTGTCGACTGTGGCATAGACGCCCACAGTGGTTTT
GACGGGTAACGGGGAATTAGGGTTCGATTCCGGAGAGGGAGCCTGAGAAACGGCTACCAC
TTCT
>HOIR5KG01AF9SB__(reversed) rank=0005234 x=68.0 y=761.0 length=459
CATGCATGTCTAAGTACGAGCCGCTAGTCGGCGAAACCGCGAATGGCTCAATAAATCAGT
TATGGTTCCTTAGATCGTACCATCCTACTTGGATAACTGTGGTAATTCTAGAGCTAATAC
ATGCACTCAAGCCCCGACTCTCGGTTTCGGCCGGGCAGGAGGGGTGCTTTTATTAGATCA
AAACCAATCGGGGGGCTCGCTCCCCGTCCTTTTTGGTGACTCTGAATAACTTTTCGCCGA
TCGCACGGCCTCGAGCCGGCGACGCATCTTTCAAATGTCTGCCTTATCAACTTTCGATGG
TAGGTTATGCGCCTACCATGGTTGCAACGGGTAACGGGGAATCGGGGTTCGATTCCGGAG
AGGGAGCCTGAGAAACGGCTACCACATCC
>HOIR5KG01A7Q43__(reversed) rank=0005238 x=381.0 y=917.0 length=435
CATGCATGTCTAAGTACAAGCCTGAATAAGGTGAAACCGCGAATGGCTCATTAAATCACA
CCTAATGTACCGGATAGTTCCAATTACTTGGATAACTGCGGTAATTCTGGAGCTAATACA
TGCTTAAAGGCCTCGACTCAAGGAGGGGCGCATTTATTAGAATCAAAACCAAACCGCTTG
CGGTTTTATTGGTGAATCTGAATAACTCTATGCTGATCGTATGGCTCAACGCCGACGACG
TATCCGTCCAAGGTGTGCCCTATCAACTGTCGACTGTGGCATAGACGCCCACAGTGGTTT
TGACGGGTAACGGGGAATTAGGGTTCGATTCCGGAGAGGGAGCCTGAGAAACGGCTACCA
CTTCT
>HOIR5KG01AF0QF__(reversed) rank=0005245 x=65.0 y=1317.0 length=459
CATGCATGTCTAAGTACGAGCCGCTAGTCGGCGAAACCGCGAATGGCTCAATAAATCAGT
TATGGTTCCTTAGATCGTACCATCCTACTTGGATAACTGTGGTAATTCTAGAGCTAATAC
ATGCACTCAAGCCCCGACTCTCGGTTTCGGCCGGGCAGGAGGGGTGCTTTTATTAGATCA
AAACCAATCGGGGGGCTCGCTCCCCGTCCTTTTTGGTGACTCTGAATAACTTTTCGCCGA
TCGCACGGCCTCGAGCCGGCGACGCATCTTTCAAATGTCTGCCTTATCAACTTTCGATGG
TAGGTTATGCGCCTACCATGGTTGCAACGGGTAACGGGGAATCGGGGTTCGATTCCGGAG
AGGGAGCCTGAGAAACGGCTACCACATCC
>HOIR5KG01ABTHG__(reversed) rank=0005248 x=17.0 y=1906.0 length=434
CATGCATGTCTAAGTACGGCTCTAGTACGGTGAAACTGCGAATGGCTCATTAAATCAGTT
TTGGTTCATTTGATCGTGAAAGTTACATGGATAACTGTTGTAATTCAAGAGCTAATACAC
GCTAAGAGTGTCGCTCTCTGGGCGGCGCGCTTTTATCAGACCAAAACCAATCACCTTCGG
GTGTTCATTGTGGTGAGTCTGGATAAACTAGCTGATCGCATGGTCTCGAACCGGCGATGG
ATCATTCAAGTGTCTGACCTATCAACTGTCGATGGTAGCGTATTGGGCTACCATGGTTGT
AACGGGTAACGGAGAATTAGGGTTTGGTTCCGGAGAGGGAGTCTGAGAAACGGCTACCAC
ATCT
>HOIR5KG01AD294__(reversed) rank=0005277 x=43.0 y=1418.0 length=439
CATGCATGTCTGAGTTTAAGCTAATTTTTGGTGAAGCTGCGAATGGCTCATTATATCAGT
TATGATATGCTCAATTGCCTTTGCTTACATGGATAACTGTGGTAATTCTAGAGCTAATAC
ATGCACATGAACCTGACCTCAAAGTATGGTTGTGTTTATTGATTTCAAAACCAACTCAAG
CTCTGCTTGATATGCTGCATGATTGATTATAAACGAATGAATTGCATGGCACACGCTGGC
AATGTATTGTTTTAGTTTCTGACCTATCAGCTTCCGACGGTAAGGTATTGGCTTACCGTG
GCAATGACGGGTGACGGAGAATTAGGGTTTGATTCCGGAGAGGGAGCCTGAGAAATGGCT
ACCACATCT
>HOIR5KG01BFDVD__(reversed) rank=0005279 x=468.0 y=615.5 length=434
CATGCATGTCTCAGTGTAAGCTTCAATATGGCAAGACTGTGAATGGCTCATTAAAACAGT
TGTAGCTTATTTGGCTGTCTTTTACATGGATAACCGTGGTAATTCTAGAACTAATACATG
TGCAACTACCCAACTTTTCGGACGGGTTGTGTTTATTTGTAACAGAACCAATCCAGGTCA
ACCTGGTTTAGTGATGATTCACAATAACTGGATGAATTGCGTGGCACCAGCTGGTGATGA
ATCATTCAAGCTTCTGACCTATCAGCTTCCGACGGTAGGGTATTGGCCTACCCTGGCAAT
GACGGGTAACGGAGAATTAGGGTTTGATACCGGAGAGGGAGCCTGAGAAACGGCTACCAC
ATCT
>HOIR5KG01A14MZ__(reversed) rank=0005290 x=317.0 y=617.5 length=438
CATGCATGTGCCAGTGTAAGCTTCAGCATGGCCAGACTGTGAATGGCTCATTACAACAGT
TGTAGCTTATGTGGTGGTCTGTCTACATGGATAGCCGTGTTAATTCTAGAACTAATACAT
GTTCACTTGCCCAAACTCGGTGGTAGGGTGGTGCTTATTGGCAACAGAACCAGTCCAGGC
AATCCCTGGCTCATCGGTGAGTCATAATAATGTGGATATATTGTATGGCATCCGCAGATG
GCGGTCCATTCAAGCTTCTGACCTATCAGCTTCCGATGGTTGGGCATTTGCCTACCATGG
CAATGACGGGTAACGGAGAATTAGGGTTTGACACCGGAGAGGGAGCCTGAGAAGCGGCTA
CTACATCT
>HOIR5KG01ASEB2__(reversed) rank=0005291 x=206.5 y=1280.0 length=436
CATGCATGTCTAAGTACAAGCCTCACTAAGGTGAAACCGCGAATGGCTCATTAAATCACA
CCTAATCTACTGGATAGTAAAAAGTTACTTGGATAACTGCGGTAATTCTGGAGCTAATAC
ATGCACAAAGCCGCGACTCACGAAGCGGCGCTTTTATTAGATCAAAACCAAACGGCTTCG
GCTGTACTCATGGTGACTCTGAATAACTTTGGGCTGATCGCATAGCCTTGAGCTGGCGAC
ATATCCTTCGAAGGTGTGCCCTATCAACTTTCGACTGTGGCATAGACGCCCACAGTGGTT
TTGACGGGTAACGGGGAATCAGGGTTCGATTCCGGAGAGGGAGCCTTAAAAACGGCTACC
ACATCT
>HOIR5KG01BLDP5__(reversed) rank=0005294 x=536.5 y=1835.0 length=439
CATGCATGTCTGAGTTTAAGCTAATTTTTGGTGAAGCTGCGAATGGCTCATTATATCAGT
TATGATATGCTCAATTGCCTTTGCTTACATGGATAACTGTGGTAATTCTAGAGCTAATAC
ATGCACATGAACCTGACCTCAAAGTATGGTTGTGTTTATTGATTTCAAAACCAACTCAAG
CTCTGCTTGATATGCTGCATGATTGATTATAAACGAATGAATTGCATGGCACACGCTGGC
AATGTATTGTTTTAGTTTCTGACCTATCAGCTTCCGACGGTAAGGTATTGGCTTACCGTG
GCAATGACGGGTGACGGAGAATTAGGGTTTGATTCCGGAGAGGGAGCCTGAGAAATGGCT
ACCACATCT
>HOIR5KG01A4XVM__(reversed) rank=0005317 x=349.0 y=752.0 length=436
CATGCATGTCTAAGTACAAGCCTAACTAAGGTGAAACCGCGAATGGCTCATTAAATCACA
CCTAATCTACTGGAATGTTAGCAGTTACTTGGATAACTGAGGTAATTCTTGAGCTAATAC
ATGCGAAAAATCTCGACTCACGGAGAGATGCTTTTATTAGATCAAAACCAAACAGACTCG
TCTGTATATTTGGTGACTCGGAATAACTTTGGGCTGATCGCATTGCCTTGTGCAGGCGAC
ATTTCCTTCGAAGGTGTGCCCTATCAACTGTCGACTGTGGTATAGACGACCACAGTGGTT
TTGACGGGTAACGGGGAATCAGGGTTCGATTCCGGAGAGGGAGCCTTAAAAACGGCTACC
ACATCC
>HOIR5KG01AD0C3__(reversed) rank=0005330 x=42.5 y=1733.5 length=459
CATGCATGTCTAAGTACGAGCCGCTAGTCGGCGAAACCGCGAATGGCTCAATAAATCAGT
TATGGTTCCTTAGATCGTACCATCCTACTTGGATAACTGTGGTAATTCTAGAGCTAATAC
ATGCACTCAAGCCCCGACTCTCGGTTTCGGCCGGGCAGGAGGGGTGCTTTTATTAGATCA
AAACCAATCGGGGGGCTCGCTCCCCGTCCTTTTTGGTGACTCTGAATAACTTTTCGCCGA
TCGCACGGCCTCGAGCCGGCGACGCATCTTTCAAATGTCTGCCTTATCAACTTTCGATGG
TAGGTTATGCGCCTACCATGGTTGCAACGGGTAACGGGGAATCGGGGTTCGATTCCGGAG
AGGGAGCCTGAGAAACGGCTACCACATCC
>HOIR5KG01B0W1T__(reversed) rank=0005348 x=713.0 y=1727.5 length=458
CATGCATGTCTAAGTACGAGCCGCTAGTCGGCGAAACCGCGAATGGCTCAATAAATCAGT
TATGGTTCCTTAGATCGTACCATCTACTTGGATAACTGTGGTAATTCTAGAGCTAATACA
TGCACTCAAGCCCCGACTCTCGGTTTCGGCCGGGCAGGAGGGGTGCTTTTATTAGATCAA
AACCAATCGGGGGGCTCGCTCCCCGTCCTTTTTGGTGACTCTGAATAACTTTTCGCCGAT
CGCACGGCCTCGAGCCGGCGACGCATCTTTCAAATGTCTGCCTTATCAACTTTCGATGGT
AGGTTATGCGCCTACCATGGTTGCAACGGGTAACGGGGAATCGGGGTTCGATTCCGGAGA
GGGAGCCTGAGAAACGGCTACCACATCC
>HOIR5KG01ATC0Q__(reversed) rank=0005354 x=217.5 y=1176.5 length=452
CATGCATGTGTAAGTACAGACTGTACAACGGTGAAACTGCGAATGGCTCATTAGATCAGT
TATGGTTCCTTAGATCGTACAATCCTACTTGGATAACTGTGGCAATTCTAGAGCTAATAC
ATGCTGACAATGTCCGACTTTCGTGGGAGGACTGCTTTTATTAGATCAAGACCAATCTGG
TGTCCGTTTCGGCGGCCCAGTTGTTTTGGTGACTCTGGATAACTTTGTGCCGATCGCAGG
GCCTCGAGCCGGCGACGTATCTTTCAAATGTCTGACCTATCAATTGTCGATGGTACGTGA
CCTGCCTACCATGATAATAACGGGTAACGGGGAATCAGGGTTCGATTCCGGAGAGGGAGC
ATGAGAAACGGCTACCACATCC
>HOIR5KG01APZ4D__(reversed) rank=0005358 x=179.0 y=139.0 length=434
CATGCATGTCTAAGTACAAGCCTGAATAAGGTGAAACCGCGAATGGCTCATTAAATCACA
CCTAATGTACCGGATAGTTCCAATTACTTGGATAACTGCGGTAATTCTGGAGCTAATACA
TGCTTAAAGGCCTCGACTCAAGGAGGGGCGCATTTATTAGATCAAAACCAAACCGCTTGC
GGTTTTATTGGTGAATCTGAATAACTCTATGCTGATCGTATGGCTCAACGCCGACGACGT
ATCCGTCCAAGGTGTGCCCTATCAACTGTCGACTGTGGCATAGACGCCCACAGTGGTTTT
GACGGGTAACGGGGAATTAGGGTTCGATTCCGGAGAGGGAGCCTGAGAAACGGCTACCAC
TTCT
>HOIR5KG01ABPT6__(reversed) rank=0005365 x=16.0 y=1276.0 length=438
CATGCATGTGCCAGTGTAAGCTTCAGCATGGCCAGACTGTGAATGGCTCATTACAACAGT
TGTAGCTTATGTGGTGGTCTGTCTACATGGATAGCCGTGTTAATTCTAGAACTAATACAT
GTTCACTTGCCCAAACTCGGTGGTAGGGCGGTGCTTATTGGCAACAGAACCAGTCCAGGC
AATCCCTGGCTCATCGGTGAGTCATAATAATGTGGTTATATTGTATGGCATCCGCAGATG
GCGGTCCATTCAAGCTTCTGACCTATCAGCTTCCGATGGTTGGACATTTGCCTACCATGG
CAATGACGGGTAACGGAGAATTAGGGTTTGACACCGGAGAGGGAGCCTGAGAAGCGGCTA
CTACATCT
>HOIR5KG01A5DJU__(reversed) rank=0005367 x=354.5 y=584.0 length=434
CATGCATGTCTCAGTGTAAGCTTCAATATGGCAAGACTGTGAATGGCTCATTAAAACAAT
TGTAGCTTATTTGGCTGTCTTTTACATGGATAACCGTGGTAATTCTAGAACTAATACATG
TGCAACTACCCAACTTTTCGGACGGGTTGTGTTTAGTTGTAACAGAACCAATCCAGGTCA
ACCTGGTTTAGTGATGATTCACAATAACTGGATGAATTGCATGGCACCAGCTGGTGATGA
ATCATTCAAGCTTCTGACCTATCAGCTTCCGACGGTAGGGTATTGGCCTTCCCTGGCAAT
GACGGGTAACGGAGAATTAGGGCTTGATACCGGAGAGGGAGCCTGAGAAACGGCTACCAC
ATCT
>HOIR5KG01AJS1W__(reversed) rank=0005369 x=108.5 y=1858.5 length=436
CATGCATGTCTAAGTACAAGCCTCACTAAGGTGAAACCGCGAATGGCTCATTAAATCACA
CCTAATCTACTGGATAGTAAAAAGTTACTTGGATAACTGCGGTAATTCTGGAGCTAATAC
ATGCACAAAGCCGCGACTCACGAAGCGGCGCTTTTATTAGATCAAAACCAAACGGCTTCG
GCTGTACTCATGGTGACTCTGAATAACTTTGGGCTGATCGCATAGCCTTGAGCTGGCGAC
ATATCCTTCGAAGGTGTGCCCTATCAACTTTCGACTGTGGCATAGACGCCCACAGTGGTT
TTGACGGGTAACGGGGAATCAGGGTTCGATTCCGGAGAGGGAGCCTTAAAAACGGCTACC
ACATCT
>HOIR5KG01A95BT__(reversed) rank=0005386 x=408.0 y=2023.0 length=438
CATGCATGTCTGAGTTTAAGCTAATTTTTGGTGAAGCTGCGAATGGCTCATTATATCAGT
TATGATATGCTCAATTGCCTTTGCTTACATGGATAACTGTGGTAATTCTAGAGCTAATAC
ATGCACATGAACCTGACCTCAAAGTATGGTTGTGTTTATTGATTTCAAAACCAACTCAAG
CTCTGCTTGATATGCTGCATGATTGATTATAAACGAATGAATTGCATGGCACACGCTGGC
AATGTATTGTTTTAGTTTCTGACCTATCAGCTTCCGACGGTAAGGTATTGGCTTACCGTG
GCAATGACGGGTGACGGAGAATTAGGGTTTGATTCCGGAGAGGGAGCCTGAGAAATGGCT
ACCACATCT
>HOIR5KG01AFKJU__(reversed) rank=0005393 x=60.0 y=824.5 length=434
CATGCATGTCTAAGTACGGCTCTAGTACGGTGAAACTGCGAATGGCTCATTAAATCAGTT
TTGGTTCATTTGATCGTGAAAGTTACATGGATAACTGTTGTAATTCAAGAGCTAATACAC
GCTAAGAGTGTCGCTCTCTGGGCGGCGCGCTTTTATCAGACCAAAACCAATCACCTTCGG
GTGTTCATTGTGGTGAGTCTGGATAAACTAGCTGATCGCATGGTCTCGAACCGGCGATGG
ATCATTCAAGTGTCTGACCTATCAACTGTCGATGGTAGCGTATTGGGCTACCATGGTTGT
AACGGGTAACGGAGAATTAGGGTTTGGTTCCGGAGAGGGAGTCTGAGAAACGGCTACCAC
ATCT
>HOIR5KG01B03E4__(reversed) rank=0005394 x=715.5 y=1790.5 length=435
CATGCATGTCTCAGTGTAAGCTTCAATATGGCAAGACTGTGAATGGCTCATTAAAACAGT
TGTAGCTTATTTGGCTGTCTTTTACATGGATAACCGTGGTAATTCTAGAACTAATACATG
TGCAACTACCCAACTTTTCGGACGGGTTGTGTTATTTGTAACAGAACCAATCCAGGTCAA
CCTCGGTTTAGTGATGATTCACAATAACTGGATGAATTGCGTGGCACCAGCTGGTGATGA
ATCATTCAAGCTTCTGACCTATCCAGCTTCCGACGGTAGGGTATTGGCCTACCCTGGCAA
TGACGGGTAACGGAGAATTAGGGTTTGATACCGGAGAGGGAGCCTCAGAAACGGCTACCA
CATCT
>HOIR5KG01AANA5__(reversed) rank=0005397 x=4.0 y=495.0 length=437
CATGCATGTCTAAGTATAACTCTTTTACTTTGAAAACTGCGAACGGCTCATTATATCAGT
TATAGTTTATTTGATAGTCCCTTACTACTTGGATACCCGTAGTAATTCTAGAGCTAATAC
ATGCATCAATACCCAACTGTTCGCGGAAGGGTAGTATTTATTAGGTATAGACCAACCCTC
TTCGGAGGTGCTTTGGTGATTCATAATAACTTTTCGAATCGCATGGCTCCATGCCGGCGA
TGGATCATTCAAGTTTCTGCCCTATCAGCTTTGGATGGTAGTGTATTGGACTACCATGGC
TTTAACGGGTAACGAATTGTTAGGGCAAGATTTCGGAGAGGGAGCCTGAGAGACGGCTAC
CACATCC
>HOIR5KG01BH1F5__(reversed) rank=0005404 x=498.0 y=1603.5 length=434
CATGCATGTCTCAGTGTAAGCTTCAACATGGCAAGACTGTGAATGGCTCATTAAAACAGT
TGTAGCTTATTTGGCTGTCTTTTACATGGATAACCGTGGTAATTCTAGAACTAATACATG
TGCAACTACCCAACTTTTCGGACGGGTTGTGTTTATTTGTAACAGAACCAATCCAGGTCA
ACCTGGTTTAGTGATGATTCACAATAACTGGATGAATTGCGTGGCACCAGCTGGTGATGA
ATCATTCAAGCTTCTGACCTATCAGCTTCCGACGGTAGGGTATTGGCCTACCCTGGCAAT
GACGGGTAACGGAGAATTAGGGTTTGATACCGGAGAGGGAGCCTGAGAAACGGCTACCAC
ATCT
>HOIR5KG01BZEVO__(reversed) rank=0005405 x=696.0 y=1154.0 length=436
CATGCATGTCTAAGTACAAGCCTCACTAAGGTGAAACCGCGAATGGCTCATTAAATCACA
CCTAATCTACTGGATAGTAAAAAGTTACTTGGATAACTGCGGTAATTCTGGAGCTAATAC
ATGCACAAAGCCGCGACTCACGAAGCGGCGCTTTTATTAGATCAAAACCAAACGGCTTCG
GCTGTACTCATGGTGACTCTGAATAACTTTGGGCTGATCGCATAGCCTTGAGCTGGCGAC
ATATCCTTCGAAGGTGTGCCCTATCAACTTTCGACTGTGGCATAGACGCCCACAGTGGTT
TTGACGGGTAACGGGGAATCAGGGTTCGATTCCGGAGAGGGAGCCTTAAAAACGGCTACC
ACATCT
>HOIR5KG01B20T0__(reversed) rank=0005408 x=737.0 y=1638.0 length=434
CATGCATGTCTAAGTACAAGCCTGAATAAGGTGAAACCGCGAATGGCTCATTAAATCACA
CCTAATGTACCGGATAGTTCCAATTACTTGGATAACTGCGGTAATTCTGGAGCTAATACA
TGCTTAAAGGCCTCGACTCAAGGAGGGGCGCATTTATTAGATCAAAACCAAACCGCTTGC
GGTTTTATTGGTGAATCTGAATAACTCTATGCTGATCGTATGGCTCAACGCCGACGACGT
ATCCGTCCAAGGTGTGCCCTATCAACTGTCGACTGTGGCATAGACGCCCACAGTGGTTTT
GACGGGTAACGGGGAATTAGGGTTCGATTCCGGAGAGGGAGCCTGAGAAACGGCTACCAC
TTCT
>HOIR5KG01ALS2W__(reversed) rank=0005411 x=131.0 y=998.0 length=458
CATGCATGTCTAAGTACGAGCCGCTAGTCGGCGAAACCGCGAATGGCTCAATAAATCAGT
TATGGTTCCTTAGATCGTACCATCCTACTTGGATAACTGTGGTAATTCTAGAGCTAATAC
ATGCACTCAAGCCCCGACTCTCGGTTTCGGCCGGGCAGGAGGGGTGCTTTTATTAGATCA
AAACCAATCGGGGGGCTCGCTCCCCGTCCTTTTGGTGACTCTGAATAACTTTTCGCCGAT
CGCACGGCCTCGAGCCGGCGACGCATCTTTCAAATGTCTGCCTTATCAACTTTCGATGGT
AGGTTATGCGCCTACCATGGTTGCAACGGGTAACGGGGAATCGGGGTTCGATTCCGGAGA
GGGAGCCTGAGAAACGGCTACCACATCC
>HOIR5KG01BU9QR__(reversed) rank=0005424 x=649.0 y=385.5 length=434
CATGCATGTCTAAGTACAAGCCTGAATAAGGTGAAACCGCGAATGGCTCATTAAATCACA
CCTAATGTACCGGATAGTTCCAATTACTTGGATAACTGCGGTAATTCTGGAGCTAATACA
TGCTTAAAGGCCTCGACTCAAGGAGGGGCGCATTTATTAGATCAAAACCAAACCGCTTGC
GGTTTTATTGGTGAATCTGAATAACTCTATGCTGATCGTATGGCTCAACGCCGACGACGT
ATCCGTCCAAGGTGTGCCCTATCAACTGTCGACTGTGGCATAGACGCCCACAGTGGTTTT
GACGGGTAACGGGGAATTAGGGTTCGATTCCGGAGAGGGAGCCTGAGAAACGGCTACCAC
TTCT
>HOIR5KG01BRXHS__(reversed) rank=0005436 x=611.0 y=190.5 length=459
CATGCATGTCTAAGTACGAGCCGCTAGTCGGCGAAACCGCGAATGGCTCAATAAATCAGT
TATGGTTCCTTAGATCGTACCATCCTACTTGGATAACTGTGGTAATTCTAGAGCTAATAC
ATGCACTCAAGCCCCGACTCTCGGTTTCGGCCGGGCAGGAGGGGTGCTTTTATTAGATCA
AAACCAATCGGGGGGCTCGCTCCCCGTCCTTTTTGGTGACTCTGAATAACTTTTCGCCGA
TCGCACGGCCTCGAGCCGGCGACGCATCTTTCAAATGTCTGCCTTATCAACTTTCGATGG
TAGGTTATGCGCCTACCATGGTTGCAACGGGTAACGGGGAATCGGGGTTCGATTCCGGAG
AGGGAGCCTGAGAAACGGCTACCACATCC
>HOIR5KG01AUT15__(reversed) rank=0005441 x=234.0 y=283.5 length=459
CATGCATGTCTAAGTACGAGCCGCTAGTCGGCGAAACCGCGAATGGCTCAATAAATCAGT
TATGGTTCCTTAGATCGTACCATCCTACTTGGATAACTGTGGTAATTCTAGAGCTAATAC
ATGCACTCAAGCCCCGACTCTCGGTTTCGGCCGGGCAGGAGGGGTGCTTTTATTAGATCA
AAACCAATCGGGGGGCTCGCTCCCCGTCCTTTTTGGTGACTCTGAATAACTTTTCGCCGA
TCGCACGGCCTCGAGCCGGCGACGCATCTTTCAAATGTCTGCCTTATCAACTTTCGATGG
TAGGTTATGCGCCTACCATGGTTGCAACGGGTAACGGGGAATCGGGGTTCGATTCCGGAG
AGGGAGCCTGAGAAACGGCTACCACATCC
>HOIR5KG01BOI6E__(reversed) rank=0005469 x=572.5 y=1412.0 length=436
CATGCATGTCTAAGTACAAGCCTAACTAAGGTGAAACCGCGAATGGCTCATTAAATCACA
CCTAATCTACTGGAATGTTAGCAGTTACTTGGATAACTGAGGTAATTCTTGAGCTAATAC
ATGCGAAAAATCTCGACTCACGGAGAGATGCTTTTATTAGATCAAAACCAAACAGACTCG
TCTGTATATTTGGTGACTCGGAATAACTTTGGGCTGATCGCATTGCCTTGTGCAGGCGAC
ATTTCCTTCGAAGGTGTGCCCTATCAACTGTCGACTGTGGTATAGACGACCACAGTGGTT
TTGACGGGTAACGGGGAATCAGGGTTCGATTCCGGAGAGGGAGCCTTAAAAACGGCTACC
ACATCC
>HOIR5KG01AXQNO__(reversed) rank=0005488 x=267.0 y=674.5 length=436
CATGCATGTCTAAGTACAAGCCTAACTAAGGTGAAACCGCGAATGGCTCATTAAATCACA
CCTAATCTACTGGAATGTTAGCAGTTACTTGGATAACTGAGGTAATTCTTGAGCTAATAC
ATGCGAAAAATCTCGACTCACGGAGAGATGCTTTTATTAGATCAAAACCAAACAGACTCG
TCTGTATATTTGGTGACTCGGAATAACTTTGGGCTGATCGCATTGCCTTGTGCAGGCGAC
ATTTCCTTCGAAGGTGTGCCCTATCAACTGTCGACTGTGGTATAGACGACCACAGTGGTT
TTGACGGGTAACGGGGAATCAGGGTTCGATTCCGGAGAGGGAGCCTTAAAAACGGCTACC
ACATCC
>HOIR5KG01AV6BM__(reversed) rank=0005542 x=249.0 y=1392.0 length=457
CATGCATGTCTAAGTTCACACTGTCTCACGGTGAAACCGCGAATGGCTCATTAAATCAGT
CGAGGTTCCTTAGATGACACGATCCTACTTGGATAACTGTGGCAATTCTAGAGCTAATAC
ATGCTTTTGAAGCTCCGACCCTCGTGGAAAGAGCGCTTTTATTAGTTCAAAACCAATCGC
CGTTGCCCTTCGCGGGGTGCGGCGTCCCCACTGGTGACTCTGGATAACTTTGTGCTGATC
GCATGGCCCTGCGCCGGCGACGCATCTTTCAAATGTCTGCCCTATCAAATGTCGATGGTA
CGTGACATGCCTACCATGTTTGTAACGGGTAACGGGGAATCAGGGTTCGATTCCGGAGAG
GGAGCATGAGAAACGGCTACCACATCC
>HOIR5KG01A6RRD__(reversed) rank=0005554 x=370.0 y=119.0 length=436
CATGCATGTCTAAGTACAAGCCTAACTAAGGTGAAACCGCGAATGGCTCATTAAATCACA
CCTAATCTACTGGAATGTTAGCAGTTACTTGGATAACTGAGGTAATTCTTGAGCTAATAC
ATGCGAAAAATCTCGACTCACGGAGAGATGCTTTTATTAGATCAAAACCAAACAGACTCG
TCTGTATATTTGGTGACTCGGAATAACTTCGGGCTGATCGCATTGCCTTGTGCAGGCGAC
ATTTCCTTCGAAGGTGTGCCCTATCAACTGTCGACTGTGGTATAGACGACCACAGTGGTT
TTGACGGGTAACGGGGAATCAGGGTTCGATTCCGGAGAGGGAGCCTTAAAAACGGCTACC
ACATCC
>HOIR5KG01AF9PT__(reversed) rank=0005602 x=68.0 y=671.5 length=436
CATGCATGTCTAAGTACAAGCCTAACTAAGGTGAAACCGCGAATGGCTCATTAAATCACA
CCTAATCTACTGGAATGTTAGCAGTTACTTGGATAACTGAGGTAATTCTTGAGCTAATAC
ATGCGAAAAATCTCGACTCACGGAGAGATGCTTTTATTAGATCAAAACCAAACAGACTCG
TCTGTATATTTGGTGACTCGGAATAACTTTGGGCTGATCGCATTGCCTTGTGCAGGCGAC
ATTTCCTTCGAAGGTGTGCCCTATCAACTGTCGACTGTGGTATAGACGACCACAGTGGTT
TTGACGGGTAACGGGGAATCAGGGTTCGATTCCGGAGAGGGAGCCTTAAAAACGGCTACC
ACATCC
>HOIR5KG01AW8HK__(reversed) rank=0005633 x=261.0 y=1702.0 length=439
CATGCATGTCTCAGTATAAGCGTTCATTTTGTGAAACTGCAAATGGCTCATTAAAACAGT
TATAATGCACTTGATAATCGATTGTTATATGGATATCTGTGGAAATTCTATAGCTAATAC
ATGCAACTAAACCTAACTTTGTGGAAAGGTTGTGGTCATTAGTTACAGAACCAATTCAGG
CCCAGCTTGAAGAATTGAATGATTCACAATGACAGAATGTATTACATGGCAACAGCTGGT
AATAGTTCATTCCAGTTTCTGACCTATCAGCTTTCGACGGTAAGGTATTGGCTTACCGTG
GCAATGACAGGTGACGGAGGATTAGGGTTTGATTCCGGAGAGGGAGCTTGAGAAATGGCT
ACCACATCT
>HOIR5KG01ABJZ4__(reversed) rank=0005642 x=14.0 y=1906.0 length=434
CATGCATGTCTCAGTGTAAGCTTCAATATGGCAAGACTGTGAATGGCTCATTCAAACAGT
TGTAGCTTAGTTGGCTGTCTTTTACATGGATAACCGTGGTAATTCTAGAACTAATACATG
TGCAACTACCCAACTTTTCGGACGGGTTGTGTTTATTTGTAACAGAACCAATCCAGGTCA
ACCTGGTTTAGTGATGATTCACAATAACTGGATGAATTGCGTGGCACCAGCTGGTGATGA
ATCATTCAAGCTTCTGACCTATCAGCTTCCGACGGTAGGGTATTGGCCTACCCTGGCAAT
GACGGGTAACGGAGAATTAGGGTTTGATACCGGAGAGGGAGCCTGAGAAACGGCTACCAC
ATCT
>HOIR5KG01AXXUW__(reversed) rank=0005663 x=269.0 y=1814.0 length=434
CATGCATGTCTAAGTACGGCTCTAGTACGGTGAAACTGCGAATGGCTCATTAAATCAGTT
TTGGTTCATTTGATCGTGAAAGTTACATGGATAACTGTTGTAATTCAAGAGCTAATACAC
GCTAAGAGTGTCGCTCTCTGGGCGGCGCGCTTTTATCAGACCAAAACCAATCACCTTCGG
GTGTTCATTGTGGTGAGTCTGGATAAACTAGCTGATCGCATGGTCTCGAACCGGCGATGG
ATCATTCAAGTGTCTGACCTATCAACTGTCGATGGTAGCGTATTGGGCTACCATGGTTGT
AACGGGTAACGGAGAATTAGGGTTTGGTTCCGGAGAGGGAGTCTGAGAAACGGCTACCAC
ATCT
>HOIR5KG01A6L7H__(reversed) rank=0005679 x=368.0 y=1115.0 length=436
CATGCATGTCTAAGTACAAGCCTAACTAAGGTGAAACCGCGAATGGCTCATTAAATCACA
CCTAATCTACTGGAATGTTAGCAGTTACTTGGATAACTGAGGTAATTCTTGAGCTAATAC
ATGCGAAAAATCTCGACTCACGGAGAGATGCTTTTATTAGATCAAAACCAAACAGACTCG
TCTGTATATTTGGTGACTCGGAATAACTTTGGGCTGATCGCATTGCCTTGTGCAGGCGAC
ATTTCCTTCGAAGGTGTGCCCTATCAACTGTCGACTGTGGTATAGACGACCACAGTGGTT
TTGACGGGTAACGGGGAATCAGGGTTCGATTCCGGAGAGGGAGCCTTAAAAACGGCTACC
ACATCC
>HOIR5KG01ACIFW rank=0005704 x=25.0 y=1482.0 length=433
CATGCATGTCTCAGTGTAAGCTTCAACATGGCAAGACTGTGAATGGCTCATTAAAACAGT
TGTAGCTTATTTGGCTGTCTTTTACATGGATAACCGTGGTAATTCTAGAACTAATACATG
TGCAACTACCCAACTTTTCGGACGGGTTGTGTTTATTTGTAACAGAACCAATCCAGGTCA
ACCTGGTTTAGTGATGATTCACAATAACTGGATGAATTGCGTGGCACCAGCTGGTGATGA
ATCATTCAAGCTTCTGACCTATCAGCTTCCGACGGTAGGGTATTGGCCTACCCTGGCAAT
GACGGGTAACGGAGAATTAGGGTTTGATACCGGAGAGGGAGCCTGAGAAACGGCTACCAC
ATCT
>HOIR5KG01AC4PU__(reversed) rank=0005738 x=32.5 y=1680.0 length=436
CATGCATGTCTAAGTACAAGCCTAACTAAGGTGAAACCGCGAATGGCTCATTAAATCACA
CCTAATCTACTGGAATGTTAGCAGTTACTTGGATAACTGAGGTAATTCTTGAGCTAATAC
ATGCGAAAAATCTCGACTCACGGAGAGATGCTTTTATTAGATCAAAACCAAACAGACTCG
TCTGTATATTTGGTGACTCGGAATAACTTTGGGCTGATCGCATTGCCTTGTGCAGGCGAC
ATTTCCTTCGAAGGTGTGCCCTATCAACTGTCGACTGTGGTATAGACGACCACAGTGGTT
TTGACGGGTAACGGGGAATCAGGGTTCGATTCCGGAGAGGGAGCCTTAAAAACGGCTACC
ACATCC
>HOIR5KG01AGSXV__(reversed) rank=0005741 x=74.0 y=1009.0 length=436
CATGCATGTCTAAGTACAAGCCTCACTAAGGTGAAACCGCGAATGGCTCATTAAATCACA
CCTAATCTACTGGATAGTAAAAAGTTACTTGGATAACTGCGGTAATTCTGGAGCTAATAC
ATGCACAAAGCCGCGACTCACGAAGCGGCGCTTTTATTAGATCAAAACCAAACGGCTTCG
GCTGTACTCATGGTGACTCTGAATAACTTTGGGCTGATCGCATAGCCTTGAGCTGGCGAC
ATATCCTTCGAAGGTGTGCCCTATCAACTTTCGACTGTGGCATAGACGCCCACAGTGGTT
TTGACGGGTAACGGGGAATCAGGGTTCGATTCCGGAGAGGGAGCCTTAAAAACGGCTACC
ACATCT
>HOIR5KG01AO5SB__(reversed) rank=0005763 x=169.5 y=1785.0 length=433
CATGCATGCCTCAGTATAAGCATACCTATAGTAAAACTGTGAATAGCTCTTTAAAACAGT
TATAGCTTCGTTGACTGGTTTCTACATGGACAACTGCGGTAATTCTTGAGCTAATACATG
TGTTTGCATCCAACTTGATTGACGGATTGTATTTATTAGTGACAGAACCAACCCAGGACT
CACTGGACTATGGTGACCCATTCTAGATCAATGAATCGTGTGGCGCATGCTGGCGATGAG
TCGTTCAAGTTTCTGACCTATCAGCTTCCGACGGTACGGTATTGGCTTACTGTGGCAATG
ACGGGTAACGGAGAATTAGGGTTTGATTCCGGAGAGGGAGCCTGAGAAATGGCTACCACA
TCT
>HOIR5KG01AZSCC__(reversed) rank=0005779 x=290.5 y=1962.0 length=436
CATGCATGTCTAAGTACAAGCCTAACTAAGGTGAAACCGCGAATGGCTCATTAAATCACA
CCTAATCTACTGGAATGTTAGCAGTTACTTGGATAACTGAGGTAATTCTTGAGCTAATAC
ATGCGAAAAATCTCGACTCACGGAGAGATGCTTTTATTAGATCAAAACCAAACAGACTCG
TCTGTATATTTGGTGACTCGGAATAACTTTGGGCTGATCGCATTGCCTTGTGCAGGCGAC
ATTTCCTTCGAAGGTGTGCCCTATCAACTGTCGACTGTGGTATAGACGACCACAGTGGTT
TTGACGGGTAACGGGGAATCAGGGTTCGATTCCGGAGAGGGAGCCTTAAAAACGGCTACC
ACATCC
>HOIR5KG01AKQKX__(reversed) rank=0005784 x=119.0 y=255.0 length=438
CATGCATGTCTCAGTATAAGCTTCAACACGGCAAAACTGCGAATGGCTCATTAAAACAGT
TACAATTTATTTGATTGTCATTCATTACATGGATAACTGTGGTAATTCTAGAGCTAATAC
ATGCCCAATAATCCGACTCCGTGGAAGGGTTGTATTTATTAGATACAGAACCAACCCAAG
CTCTGCTTGGTCTCGTGGTGATTCATAATAAACGAATGAATTGCATGGTACCAACTGGCG
ATGTATCATTCAAGTTTCTGACCTATCAGCTTCCGACGGTACGGTATTGGCCTACCGTGG
CAATGACGGGTAACGGAGAATTAGGGTTCGATTCCGGAGAGGGAGCCTGAGAAACGGCTA
CCACATCT
>HOIR5KG01AZR4X__(reversed) rank=0005787 x=290.0 y=1695.0 length=441
CATGCATGTCCAAGTACAAGCTTTCAAAAGCGAAACTGCGGATGGCTCATTAAATCAGTT
ATGGTTCCTTGGAGCGCATCCCCTTACATGGATAACTGTGGTAATTCTAGAGCTAATACA
TGCAATCAAGCGCCGACCTTACGGGAGGCGTGCTCTTATTAGGAACAAGACCAACCCGGG
TCCGCCCGGCTCCGTTGGTGAACTCTGGATAACCTGGCCGATCGCACGGTCTCTGCACCG
GCGACGGATCCTTCGAATGTCTGCCCTATCAACTTTCGATGGTACGTTATGCGCCTACCA
TGGTCGTAACGGGTAACGGAGAATCAGGGTTCGATTCCGGAGAGGGAGCTTGAGAAACGG
CTACCACATCC
>HOIR5KG01BPXJY__(reversed) rank=0005801 x=588.5 y=1164.5 length=452
CATGCATGTGTAAGTACAGACTGTACAACGGTGAAACTGCGAATGGCTCATTAGATCAGT
TATGGTTCCTTAGATCGTACAATCCTACTTGGATAACTGTGGCAATTCTAGAGCTAATAC
ATGCTGACAATGTCCGACTTTCGTGGGAGGACTGCTTTTATTAGATCAAGACCAATCTGG
TGTCCGTTTCGGCGGCCCAGTTGTTTTGGTGACTCTGGATAACTTTGTGCCGATCGCAGG
GCCTCGAGCCGGCGACGTATCTTTCAAATGTCTGACCTATCAATTGTCGATGGTACGTGA
CCTGCCTACCATGATAATAACGGGTAACGGGGAATCAGGGTTCGATTCCGGAGAGGGAGC
ATGAGAAACGGCTACCACATCC
>HOIR5KG01BAQ2J__(reversed) rank=0005813 x=415.5 y=1529.0 length=459
CATGCATGTCTAAGTACGAGCCGCTAGTCGGCGAAACCGCGAATGGCTCAATAAATCAGT
TATGGTTCCTTAGATCGTACCATCCTACTTGGATAACTGTGGTAATTCTAGAGCTAATAC
ATGCACTCAAGCCCCGACTCTCGGTTTCGGCCGGGCAGGAGGGGTGCTTTTATTAGATCA
AAACCAATCGGGGGGCTCGCTCCCCGTCCTTTTTGGTGACTCTGAATAACTTTTCGCCGA
TCGCACGGCCTCGAGCCGGCGACGCATCTTTCAAATGTCTGCCTTATCAACTTTCGATGG
TAGGTTATGCGCCTACCATGGTTGCAACGGGTAACGGGGAATCGGGGTTCGATTCCGGAG
AGGGAGCCTGAGAAACGGCTACCACATCC
>HOIR5KG01BUEOS__(reversed) rank=0005831 x=639.5 y=1098.0 length=438
CATGCATGTCTAAGTACAAGCCTAACTAAGGTGAAAACCGCGAATGGCTCATTAAATCAC
ACCTAATCTACTGGAATGTTAGCAGTTACTTGGATAACTGAGGTAATTCTTGAGCTAATA
CATGCGAAAAATCTCGACTCACGGAGAGATGCTTTTATTAGATCAAAACCAAAACAGACT
CGTCTGTATATTTGGTGACTCGGAATAACTTTGGGCTGATCGCATTGCCTTGTGCAGGCG
ACATTTCCTTCGAAGGTGTGCCCTATCAACTGTCGACTGTGGTATAGACGACCACAGTGG
TTTTGACGGGTAACGGGGAATCAGGGTTCGATTCCGGAGAGGGAGCCTTAAAAACGGCTA
CCACATCC
>HOIR5KG01BGWKV__(reversed) rank=0005884 x=485.0 y=1885.0 length=439
CATGCACGTCTAAGTACAAGCCTCATTAAGGTGAAACCGCGAATGGCTCATTAAATCACA
CCTAATATACTGGATAGTGTCAGTTACTTGGATAACTGCGGTAATTCTGGAGCTAATACA
TGCGTCAAAGCCCCGAACTTTTTGTGAGGGGCGCTTTTATTAGATGAAAACCAAACGACT
TCGGTCGTCCCTTTGGTGATTCTGAATAACTTTCGGCTGATCGTACGGCCAAGCGCCGAC
GACGTATCTTTCTAAGGTGTGCCCTATCAACTTTCGACTGTGGCATAGACGCCCACAGTG
GTTTTGACGGGTAACGGGGAATCAGGGTTCGATTCCGGAGAGGGAGCCTGAGAAACGGCT
ACCACTTCT
>HOIR5KG01AMI1T rank=0005895 x=139.0 y=1887.0 length=433
CATGCATGTCTAAGTACGGCTCTAGTACGGTGAAACTGCGAATGGCTCATTAAATCAGTT
TTGGTTCATTTGATCGTGAAAGTTACATGGATAACTGTTGTAATTCAAGAGCTAATACAC
GCTAAGAGTGTCGCTCTCTGGGCGGCGCGCTTTTATCAGACCAAAACCAATCACCTTCGG
GTGTTCATTGTGGTGAGTCTGGATAAACTAGCTGATCGCATGGTCTCGAACCGGCGATGG
ATCATTCAAGTGTCTGACCTATCAACTGTCGATGGTAGCGTATTGGGCTACCATGGTTGT
AACGGGTAACGGAGAATTAGGGTTTGGTTCCGGAGAGGGAGTCTGAGAACGGCTACCACA
TCT
>HOIR5KG01ANV83__(reversed) rank=0005896 x=155.0 y=117.0 length=436
CATGCATGTCTAAGTACAAGCCTAACTAAGGTGAAACCGCGAATGGCTCATTAAATCACA
CCTAATCTACTGGAATGTTAGCAGTTACTTGGATAACTGAGGTAATTCTTGAGCTAATAC
ATGCGAAAAATCTCGACTCACGGAGAGATGCTTTTATTAGATCAAAACCAAACAGACTCG
TCTGTATATTTGGTGACTCGGAATAACTTTGGGCTGATCGCATTGCCTTGTGCAGGCGAC
ATTTCCTTCGAAGGTGTGCCCTATCAACTGTCGACTGTGGTATAGACGACCACAGTGGTT
TTGACGGGTAACGGGGAATCAGGGTTCGATTCCGGAGAGGGAGCCTTAAAAACGGCTACC
ACATCC
>HOIR5KG01AY8C4__(reversed) rank=0005900 x=284.0 y=646.5 length=439
CATGCATGTCTGAGTTTAAGCTAATTTTTGGTGAAGCTGCGAATGGCTCATTATATCAGT
TATGATATGCTCAATTGCCTTTGCTTACATGGATAACTGTGGTAATTCTAGAGCTAATAC
ATGCACATGAACCTGACCTCAAAGTATGGTTGTGTTTATTGATTTCAAAACCAACTCAAG
CTCTGCTTGATATGCTGCATGATTGATTATAAACGAATGAATTGCATGGCACACGCTGGC
AATGTATTGTTTTAGTTTCTGACCTATCAGCTTCCGACGGTAAGGTATTGGCTTACCGTG
GCAATGACGGGTGACGGAGAATTAGGGTTTGATTCCGGAGAGGGAGCCTGAGAAATGGCT
ACCACATCT
>HOIR5KG01BP9QH__(reversed) rank=0005906 x=592.0 y=567.0 length=436
CATGCATGTCTCAGTATAAGCTTCTATACGGCGAAACTGCGAATGGCTCATTAAACAGTT
ATAGTTTATTTGATGGTCATTCATTACATGGATAACCGTGGTAATTCTAGAGCTAATACA
TGCGCTCAAACCCAACTTTGTGGAAGGGTTGTGTTTATTAGATACAGAACTAACCCAGGC
TCCGCCTGGTCTTTGGTGATTCATAATAACCGAACGGATCGCATGGCTCCAGCTGGCGAT
GAATCATTCAAGTTTCTGACCTATCAGCTTCCGACGGTAGGGTATTGGCCTACCGTGGCA
ATGACGGGTAACGGAGAATTAGGGTTCGATTCCGGAGAGGGAGCCTGAGAAACGGCTACC
ACATCT
>HOIR5KG01BQ6CD__(reversed) rank=0005908 x=602.0 y=1867.0 length=435
CATGCATGTCTAAGTACAAGCCTAACTAAGGTGAAACCGCGAATGGCTCATTAAATCACA
CCTAATCTACTGGAATGTTAGCAGTTACTTGGATAACTGAGGTAATTCTTGAGCTAATAC
ACGCGAAAAATCTCGACTCACGGAGAGATGCTTTTATTAGATCAAAACCAAACAGACTCG
TCTGTATATTTGGTGACTCGGAATAACTTTGGGCTGATCGCATTGCCTTGTGCAGGCGAC
ATTTCCTTCGAAGGTGTGCCCTATCAACTGTCGACTGTGGTATAGACGACCACAGTGGTT
TTGACGGGTAACGGGGAATCAGGGTTCGATTCCGGAGAGGGAGCCTTAAAAACGGCTACC
ACGTCC
>HOIR5KG01BDNJT__(reversed) rank=0005916 x=448.0 y=1767.0 length=434
CATGCATGTCTAAGTACAAGCCTGAATAAGGTGAAACCGCGAATGGCTCATTAAATCACA
CCTAATGTACCGGATAGTTCCAATTACTTGGATAACTGCGGTAATTCTGGAGCTAATACA
TGCTTAAAGGCCTCGACTCAAGGAGGGGCGCATTTATTAGATCAAAACCAAACCGCTTGC
GGTTTTATTGGTGAATCTGAATAACTCTATGCTGATCGTATGGCTCAACGCCGACGACGT
ATCCGTCCAAGGTGTGCCCTATCAACTGTCGACTGTGGCATAGACGCCCACAGTGGTTTT
GACGGGTAACGGGGAATTAGGGTTCGATTCCGGAGAGGGAGCCTGAGAAACGGCTACCAC
TTCT
>HOIR5KG01B2N5U__(reversed) rank=0005920 x=733.5 y=1600.5 length=434
CATGCATGTCTCAGTGTAAGCTTCAATATGGCAAGACTGTGAATGGCTCATTAAAACAGT
TGTAGCTTATTTGGCTGTCTTTTACATGGATAACCGTGGTAATTCTAGAACTAATACATG
TGCAGCTACCCAACTTTTCGGACGGGTTGTGTTTATTTGTAACAGAACCAATCCAGGTCA
ACCTGGTTTAGTGATGATTCACAATAACTGGATGAATTGCGTGGCACCAGCTGGTGATGA
ATCATTCAAGCTTCTGACCTATCAGCTTCCGACGGTAGGGTATTGGCCTACCCTGGCAAT
GACGGGTAACGGAGAATTAGGGTTTGATACCGGAGAGGGAGCCTGAGAAACGGCTACCAC
ATCT
>HOIR5KG01APXQD__(reversed) rank=0005923 x=178.0 y=1139.0 length=437
CATGCATGTCTAAGTATAACTCTTTTACTTTGAAAACTGCGAACGGCTCATTATATCAGT
TATAGTTTATTTGATAGTCCCTTACTACTTGGATACCCGTAGTAATTCTAGAGCTAATAC
ATGCATCAATACCCAACTGTTCGCGGAAGGGTAGTATTTATTAGGTATAGACCAACCCTC
TTCGGAGGTGCTTTGGTGATTCATAATAACTTTTCGAATCGCATGGCTCCATGCCGGCGA
TGGATCATTCAAGTTTCTGCCCTATCAGCTTTGGATGGTAGTGTATTGGACTACCATGGC
TTTAACGGGTAACGAATTGTTAGGGCAAGATTTCGGAGAGGGAGCCTGAGAGACGGCTAC
CACATCC
>HOIR5KG01AMNXE__(reversed) rank=0005953 x=141.5 y=16.0 length=459
CATGCATGTCTAAGTACGAGCCGCTAGTCGGCGAAACCGCGAATGGCTCAATAAATCAGT
TATGGTTCCTTAGATCGTACCATCCTACTTGGATAACTGTGGTAATTCTAGAGCTAATAC
ATGCACTCAAGCCCCGACTCTCGGTTTCGGCCGGGCAGGAGGGGTGCTTTTATTAGATCA
AAACCAATCGGGGGGCTCGCTCCCCGTCCTTTTTGGTGACTCTGAATAACTTTTCGCCGA
TCGCACGGCCTCGAGCCGGCGACGCATCTTTCAAATGTCTGCCTTATCAACTTTCGATGG
TAGGTTATGCGCCTACCATGGTTGCAACGGGTAACGGGGAATCGGGGTTCGATTCCGGAG
AGGGAGCCTGAGAAACGGCTACCACATCC
>HOIR5KG01AUB6O__(reversed) rank=0005964 x=228.5 y=1694.0 length=441
CATGCATGTCCAAGTACAAGCTTTCAAAAGCGAAACTGCGGATGGCTCATTAAATCAGTT
ATGGTTCCTTGGAGCGCATCCCCTTACATGGATAACTGTGGTAATTCTAGAGCTAATACA
TGCAATCAAGCGCCGACCTTACGGGAGGCGTGCTCTTATTAGGAACAAGACCAACCCGGG
TCCGCCCGGCTCCGTTGGTGAACTCTGGATAACCTGGCCGATCGCACGGTCTCTGCACCG
GCGACGGATCCTTCGAATGTCTGCCCTATCAACTTTCGATGGTACGTTATGCGCCTACCA
TGGTCGTAACGGGTAACGGAGAATCAGGGTTCGATTCCGGAGAGGGAGCTTGAGAAACGG
CTACCACATCC
>HOIR5KG01BZE98__(reversed) rank=0005968 x=696.0 y=1678.0 length=434
CATGCATGTCTCAGTGTAAGCTTCAATATGGCAAGACTGTGAATGGCTCATTAAAACAGT
TGTAGCTTATTTGGCTGTCTTTTACATGGATAACCGTGGTAATTCTAGAACTAATACATG
TGCAACTACCCAACTTTTCGGACGGGTTGTGTTTATTTGTAACAGAACCAATCCAGGTCA
ACCTGGTTTAGTGATGATTCACAATAACTGGATGAATTGCGTGGCACCAGCTGGTGATGA
ATCATTCAAGCTTCTGACCTATCAGCTTCCGACGGTAGGGTATTGGCCTACCCTGGCAAT
GACGGGTAACGGAGAATTAGGGTTTGATACCGGAGAGGGAGCCTGAGAAACGGCTACCAC
ATCT
>HOIR5KG01A725P__(reversed) rank=0005977 x=385.0 y=107.5 length=436
CATGCATGTCTAAGTACAAGCCTCACTAAGGTGAAACCGCGAATGGCTCATTAAATCACA
CCTAATCTACTGGATAGTAAAAAGTTACTTGGATAACTGCGGTAATTCTGGAGCTAATAC
ATGCACAAAGCCGCGACTCACGAAGCGGCGCTTTTATTAGATCAAAACCAAACGGCTTCG
GCTGTACTCATGGTGACTCTGAATAACTTTGGGCTGATCGCATAGCCTTGAGCTGGCGAC
ATATCCTTCGAAGGTGTGCCCTATCAACTTTCGACTGTGGCATAGACGCCCACAGTGGTT
TTGACGGGTAACGGGGAATCAGGGTTCGATTCCGGAGAGGGAGCCTTAAAAACGGCTACC
ACATCT
>HOIR5KG01A1Y36__(reversed) rank=0005981 x=315.0 y=1652.0 length=438
CATGCATGTGCCAGTGTAAGCTTCAGCATGGCCAGACTGTGAATGGCTCATTACAACAGT
TGTAGCTTATGTGGTGGTCTGTCTACATGGATAGCCGTGTTAATTCTAGAACTAATACAT
GTTCACTTGCCCAAACTCGGTGGTAGGGCGGTGCTTATTGGCAACAGGACCAGTCCAGGC
AATCCCTGGCTCATCGGTGAGTCATAATAATGTGGATATATTGTATGGCATCCGCAGATG
GCGGTCCATTCAAGCTTCTGACCTATCAGCTTCCGATGGTTGGGCATTTGCCTACCATGG
CAATGACGGGTAACGGAGAATTAGGGTTTGACACCGGAGAGGGAGCCTGAGAAGCGGCTA
CTACATCT
>HOIR5KG01A5KY8__(reversed) rank=0006000 x=356.0 y=2018.5 length=446
CATGCATGTCTAAGTACACGCCTTTACACGGCAAAACTGCGAATGGCTCATTAAATCAGT
TATGGTTCCTTAGATCGTACAATCCTACTTGGATAACTGTGGCAATTCTAGAGCTAATAC
ATGCAACACAGCTCCGACCTTACGGGAAGAGCGCTTTTGTTAGCCCAAAACCAATCCGGT
CCTCGTGGCCGGTCATTGAATGGTGACTCTGAACAACTTTGTGCCGATCGTATGCCCTAG
CGGCGACGACGTATCTTTCAAATGTCTGCCCTATCAACTGTCGATGGTACGTGCTATGCC
TACCATGGTGATAACGGGTAACGGGGAATCAGGGTTCGATTCCGGAGAGGGAGCATGAGA
TACGGCTACCACATCC
>HOIR5KG01A8DHF__(reversed) rank=0006013 x=388.5 y=1201.0 length=434
CATGCATGTCTAAGTACGGCTCTAGTACGGTGAAACTGCGAATGGCTCATTAAATCAGTT
TTGGTTCATTTGATCGTGAAAGTTACATGGATAACTGTTGTAATTCAAGAGCTAATACAC
GCTAAGAGTGTCGCTCTCTGGGCGGCGCGCTTTTATCAGACCAAAACCAATCACCTTCGG
GTGTTCATTGTGGTGAGTCTGGATAAACTAGCTGATCGCATGGTCTCGAACCGGCGATGG
ATCATTCAAGTGTCTGACCTATCAACTGTCGATGGTAGCGTATTGGGCTACCATGGTTGT
AACGGGTAACGGAGAATTAGGGTTTGGTTCCGGAGAGGGAGTCTGAGAAACGGCTACCAC
ATCT
>HOIR5KG01A1JAW__(reversed) rank=0006016 x=310.0 y=1638.5 length=436
CATGCATGTCTAAGTACAAGCCTAACTAAGGTGAAACCGCGAATGGCTCATTAAATCACA
CCTAATCTACTGGAATGTTAGCAGTTACTTGGATAACTGAGGTAATTCTTGAGCTAATAC
ATGCGAAAAATCTCGACTCACGGAGAGATGCTTTTATTAGATCAAAACCAAACAGACTCG
TCTGTATATTTGGTGACTCGGAATAACTTTGGGCTGATCGCATTGCCTTGTGCAGGCGAC
ATTTCCTTCGAAGGTGTGCCCTATCAACTGTCGACTGTGGTATAGACGACCACAGTGGTT
TTGACGGGTAACGGGGAATCAGGGTTCGATTCCGGAGAGGGAGCCTTAAAAACGGCTACC
ACATCC
>HOIR5KG01ARIK5 rank=0006030 x=196.0 y=1095.0 length=435
CATGCATGTCTAAGTACAAGCCTCACTAAGGTGAAACCGCGAATGGCTCATTAAATCACA
CCTAATCTACTGGATAGTAAAAGTTACTTGGATAACTGCGGTAATTCTGGAGCTAATACA
TGCACAAAGCCGCGACTCACGAAGCGGCGCTTTTATTAGATCAAAACCAAACGGCTTCGG
CTGTACTCATGGTGACTCTGAATAACTTTGGGCTGATCGCATAGCCTTGAGCTGGCGACA
TATCCTTCGAAGGTGTGCCCTATCAACTTTCGACTGTGGCATAGACGCCCACAGTGGTTT
TGACGGGTAACGGGGAATCAGGGTTCGATTCCGGAGAGGGAGCCTTAAAAACGGCTACCA
CATCT
>HOIR5KG01BI9SG__(reversed) rank=0006031 x=512.5 y=1726.0 length=436
CATGCATGTCTAAGTACAAGCCTCACTAAGGTGAAACCGCGAATGGCTCATTAAATCACA
CCTAATCTACTGGATAGTAAAAAGTTACTTGGATAACTGCGGTAATTCTGGAGCTAATAC
ATGCACAAAGCCGCGACTCACGAAGCGGCGCTTTTATTAGATCAAAACCAAACGGCTTCG
GCTGTACTCATGGTGACTCTGAATAACTTTGGGCTGATCGCATAGCCTTGAGCTGGCGAC
ATATCCTTCGAAGGTGTGCCCTATCAACTTTCGACTGTGGCATAGACGCCCACAGTGGTT
TTGACGGGTAACGGGGAATCAGGGTTCGATTCCGGAGAGGGAGCCTTAAAAACGGCTACC
ACATCT
>HOIR5KG01AAKFS__(reversed) rank=0006088 x=3.0 y=870.0 length=434
CATGCATGTCTAAGTACGGCTCTAGTACGGTGAAACTGCGAATGGCTCATTAAATCAGTT
TTGGTTCATTTGATCGTGAAAGTTACATGGATAACTGTTGTAATTCAAGAGCTAATACAC
GCTAAGAGTGTCGCTCTCTGGGCGGCGCGCTTTTATCAGACCAAAACCAATCACCTTCGG
GTGTTCATTGTGGTGAGTCTGGATAAACTAGCTGATCGCATGGTCTCGAACCGGCGATGG
ATCATTCAAGTGTCTGACCTATCAACTGTCGATGGTAGCGTATTGGGCTACCATGGTTGT
AACGGGTAACGGAGAATTAGGGTTTGGTTCCGGAGAGGGAGTCTGAGAAACGGCTACCAC
ATCT
>HOIR5KG01AFWV7__(reversed) rank=0006096 x=64.5 y=437.0 length=436
CATGCATGTCTAAGTACAAGCCTAACTAAGGTGAAACCGCGAATGGCTCATTAAATCACA
CCTAATCTACTGGAATGTTAGCAGTTACTTGGATAACTGAGGTAATTCTTGAGCTAATAC
ATGCGAAAAATCTCGACTCACGGAGAGATGCTTTTATTAGATCAAAACCAAACAGACTCG
TCTGTATATTTGGTGACTCGGAATAACTTTGGGCTGATCGCATTGCCTTGTGCAGGCGAC
ATTTCCTTCGAAGGTGTGCCCTATCAACTGTCGACTGTGGTATAGACGACCACAGTGGTT
TTGACGGGTAACGGGGAATCAGGGTTCGATTCCGGAGAGGGAGCCTTAAAAACGGCTACC
ACATCC
>HOIR5KG01BOZB2__(reversed) rank=0006137 x=577.0 y=1872.0 length=434
CATGCATGTCTCAGTGTAAGCTTCAACATGGCAAGACTGTGAATGGCTCATTAAAACAGT
TGTAGCTTATTTGGCTGTCTTTTACATGGATAACCGTGGTAATTCTAGAACTAATACATG
TGCAACTACCCAACTTTTCGGACGGGTTGTGTTTATTTGTAACAGAACCAATCCAGGTCA
ACCTGGTTTAGTGATGATTCACAATAACTGGATGAATTGCGTGGCACCAGCTGGTGATGA
ATCATTCAAGCTTCTGACCTATCAGCTTCCGACGGTAGGGTATTGGCCTACCCTGGCAAT
GACGGGTAACGGAGAATTAGGGTTTGATACCGGAGAGGGAGCCTGAGAAACGGCTACCAC
ATCT
>HOIR5KG01AFBAO__(reversed) rank=0006138 x=57.0 y=1118.5 length=439
CATGCACGTCTAAGTACAAGCCTCATTAAGGTGAAACCGCGAATGGCTCATTAAATCACA
CCTAATATACTGGATAGTGTCAGTTACTTGGATAACTGCGGTAATTCTGGAGCTAATACA
TGCGTCAAAGCCCCGAACTTTTTGTGAGGGGCGCTTTTATTAGATGAAAACCAAACGACT
TCGGTCGTCCCTTTGGTGATTCTGAATAACTTTCGGCTGATCGTACGGCCAAGCGCCGAC
GACGTATCTTTCTAAGGTGTGCCCTATCAACTTTCGACTGTGGCATAGACGCCCACAGTG
GTTTTGACGGGTAACGGGGAATCAGGGTTCGATTCCGGAGAGGGAGCCTGAGAAACGGCT
ACCACTTCT
>HOIR5KG01BGCT8__(reversed) rank=0006152 x=479.0 y=878.0 length=436
CATGCATGTCTAAGTACAAGCCTCACTAAGGTGAAACCGCGAATGGCTCATTAAATCACA
CCTAATCTACTGGATAGTAAAAAGTTACTTGGATAACTGCGGTAATTCTGGAGCTAATAC
ATGCACAAAGCCGCGACTCACGAAGCGGCGCTTTTATTAGATCAAAACCAAACGGCTTCG
GCTGTACTCATGGTGACTCTGAATAACTTTGGGCTGATCGCATAGCCTTGAGCTGGCGAC
ATATCCTTCGAAGGTGTGCCCTATCAACTTTCGACTGTGGCATAGACGCCCACAGTGGTT
TTGACGGGTAACGGGGAATCAGGGTTCGATTCCGGAGAGGGAGCCTTAAAAACGGCTACC
ACATCT
>HOIR5KG01AP0QA__(reversed) rank=0006166 x=179.5 y=928.0 length=434
CATGCATGTCTCAGTGTAAGCTTCAACATGGCAAGACTGTGAATGGCTCATTAAAACAGT
TGTAGCTTATTTGGCTGTCTTTTACATGGATAACCGTGGTAATTCTAGAACTAATACATG
TGCAACTACCCAACTTTTCGGACGGGTTGTGTTTATTTGTAACAGAACCAATCCAGGTCA
ACCTGGTTTAGTGATGATTCACAATAACTGGATGAATTGCGTGGCACCAGCTGGTGATGA
ATCATTCAAGCTTCTGACCTATCAGCTTCCGACGGTAGGGTATTGGCCTACCCTGGCAAT
GACGGGTAACGGAGAATTAGGGTTTGATACCGGAGAGGGAGCCTGAGAAACGGCTACCAC
ATCT
>HOIR5KG01BCHZZ__(reversed) rank=0006173 x=435.5 y=1165.5 length=445
CATGCATGTCTAAGTCTAATTGGATCTGACTATTGAAACTGTGAACTGCTCAATAAATCG
GTTATAACCTAAGTGATGATATCACACTACTTGGATACCTGTAGTAATTCTAGAGCTAAT
ACATGCGTAATGTCCCAACCTTCGCAAGATGGGAGGGATGCAGTTATTAGATTTAAAGCC
AACCCTCTTCTGAGGAAGTCTTGGTGATTCAAATAATCAAGTGGATTGTATGGTTTCCAT
ACTTGACAACACATCATTTGGGTTTCCGCCCTATCAGCTTTGGATGGTAGGGTATTGGCC
TACCATGGCTTAACGGGTGACGGATGGTTAGGGCTGGACCCCGGAGAGGGAGCCTGAGAA
ACGGCTACCACATCC
>HOIR5KG01AGZ0H__(reversed) rank=0006182 x=76.0 y=1983.0 length=436
CATGCATGTCTAAGTACAAGCCTCACTAAGGTGAAACCGCGAATGGCTCATTAAATCACA
CCTAATCTACTGGATAGTAAAAAGTTACTTGGATAACTGCGGTAATTCTGGAGCTAATAC
ATGCACAAAGCCGCGACTCACGAAGCGGCGCTTTTATTAGATCAAAACCAAACGGCTTCG
GCTGTACTCATGGTGACTCTGAATAACTTTGGGCTGATCGCATAGCCTTGAGCTGGCGAC
ATATCCTTCGAAGGTGTGCCCTATCAACTTTCGACTGTGGCATAGACGCCCACAGTGGTT
TTGACGGGTAACGGGGAATCAGGGTTCGATTCCGGAGAGGGAGCCTTAAAAACGGCTACC
ACATCT
>HOIR5KG01A3GY8__(reversed) rank=0006183 x=332.5 y=1826.5 length=438
CATGCATGTCTCAGTACTTGCTTTAACAAGGCGAAACCGCGAATGGCTCATTAAATCAGT
TATGGTTCACTAGATCGTACAGTTTACATGGATAACTGTGGTAATTCTAGAGCTAATACA
TGCAACCAGTCCGTTCCCTCGTGGAGCGGACGCAGTTATTTGCCCAAGACCAATCCGGCC
CTCGGGTCGGTCAATTGGTGACTCTGAATAACCGAAGCGGAGCGCATGATCTCGTATCGG
CGCCAGATCTTTCAAGTGTCTGACTTATCAGCTTGTTGTTAGGTTATGTTCCTAACAAGG
CTTTTACGGGTAACGGAGTGTCAGGGCCCGACACCGGAGAGGGAGCCTGAGAAACGGCTA
CCACATCC
>HOIR5KG01A43T5__(reversed) rank=0006184 x=351.5 y=283.0 length=434
CATGCATGTCTCAGTGTAAGCTTCAACATGGCAAGACTGTGAATGGCTCATTAAAACAGT
TGTAGCTTATTTGGCTGTCTTTTACATGGATAACCGTGGTAATTCTAGAACTAATACATG
TGCAACTACCCAACTGTTCGGACGGGTTGTGTTTATTTGTAACAGAACCAATCCAGGTCA
ACCTGGTTTAGTGATGATTCACAATAACTGGATGAATTGCGTGGCACCAGCTGGTGATGA
ATCATTCAAGCTTCTGACCTATCAGCTTCCGACGGTAGGGTATTGGCCTACCCTGGCAAT
GACGGGTAACGGAGAATTAGGGGTTGATACCGGAGAGGGAGCCTGAGAAACGGCTACCAC
ATCT
>HOIR5KG01ADEBE__(reversed) rank=0006195 x=35.0 y=1832.0 length=459
CATGCATGTCTAAGTACGAGCCGCTAGTCGGCGAAACCGCGAATGGCTCAATAAATCAGT
TATGGTTCCTTAGATCGTACCATCCTACTTGGATAACTGTGGTAATTCTAGAGCTAATAC
ATGCACTCAAGCCCCGACTCTCGGTTTCGGCCGGGCAGGAGGGGTGCTTTTATTAGATCA
AAACCAATCGGGGGGCTCGCTCCCCGTCCTTTTTGGTGACTCTGAATAACTTTTCGCCGA
TCGCACGGCCTCGAGCCGGCGACGCATCTTTCAAATGTCTGCCTTATCAACTTTCGATGG
TAGGTTATGCGCCTACCATGGTTGCAACGGGTAACGGGGAATCGGGGTTCGATTCCGGAG
AGGGAGCCTGAGAAACGGCTACCACATCC
>HOIR5KG01APQ6B__(reversed) rank=0006202 x=176.0 y=833.0 length=434
CATGCATGTCTAAGTACAAGCCTGAATAAGGTGAAACCGCGAATGGCTCATTAAATCACA
CCTAATGTACCGGATAGTTCCAATTACTTGGATAACTGCGGTAATTCTGGAGCTAATACA
TGCTTAAAGGCCTCGACTCAAGGAGGGGCGCATTTATTAGATCAAAACCAAACCGCTTGC
GGTTTTATTGGTGAATCTGAATAACTCTATGCTGATCGTATGGCTCAACGCCGACGACGT
ATCCGTCCAAGGTGTGCCCTATCAACTGTCGACTGTGGCATAGACGCCCACAGTGGTTTT
GACGGGTAACGGGGAATTAGGGTTCGATTCCGGAGAGGGAGCCTGAGAAACGGCTACCAC
TTCT
>HOIR5KG01A97LM__(reversed) rank=0006205 x=409.0 y=872.5 length=415
CATGCATGTCTCGGTATAAATTCTTGTACGGTGAAACTGCGAATGGCTCATTACATCAGT
TACAATCTACGCCCTGATTATTATACGGACACCTAGGCTAATTCTCTTGCTAACACGTTC
CTGAAATCTTCTGGACGTCATTGCTAGCGTGAGATCAACTCACAAGTTCACTTGTGACCC
TGGCGAATCATAGGAATTTGAATTTATCGCTCTTCGCGAAGCAGGGTTCGAGTTTCTGAC
CTATCATGTTTGACGGTTGTGTATTGGACCACCGTGCACTTGACGGGGAACAGAGAATTA
GGGTTTGATTCTGGAGAGGGTGCCTGAGAAACGCCAACCACATCT
>HOIR5KG01ABL1X__(reversed) rank=0006208 x=15.0 y=467.5 length=434
CATGCATGTCTAAGTACAAGCCTGAATAAGGTGAAACCGCGAATGGCTCATTAAATCACA
CCTAATGTACCGGATAGTTCCAATTACTTGGATAACTGCGGTAATTCTGGAGCTAATACA
TGCTTAAAGGCCTCGACTCAAGGAGGGGCGCATTTATTAGATCAAAACCAAACCGCTTGC
GGTTTTATTGGTGAATCTGAATAACTCTATGCTGATCGTATGGCTCAACGCCGACGACGT
ATCCGTCCAAGGTGTGCCCTATCAACTGTCGACTGTGGCATAGACGCCCACAGTGGTTTT
GACGGGTAACGGGGAATTAGGGTTCGATTCCGGAGAGGGAGCCTGAGAAACGGCTACCAC
TTCT
>HOIR5KG01AHEKH__(reversed) rank=0006212 x=81.5 y=367.0 length=434
CATGCATGTCTCAGTGTAAGCTTCAACATGGCAAGACTGTGAATGGCTCATTAAAACAGT
TGTAGCTTATTTGGCTGTCTTTTACATGGATAACCGTGGTAATTCTAGAACTAATACATG
TGCAACTACCCAACTTTTCGGACGGGTTGTGTTTATTTGTAACAGAACCAATCCAGGTCA
ACCTGGTTTAGTGATGATTCACAATAACTGGATGAATTGCGTGGCACCAGCTGGTGATGA
ATCATTCAAGCTTCTGACCTATCAGCTTCCGACGGTAGGGTATTGGCCTACCCTGGCAAT
GACGGGTAACGGAGAATTAGGGTTTGATACCGGAGAGGGAGCCTGAGAAACGGCTACCAC
ATCT
>HOIR5KG01BQAB4__(reversed) rank=0006234 x=592.0 y=1346.0 length=442
CATGCATGTCTAAGTATAAACAACTTTATACTGTGAAACTGCGAACGGCTCATTATATCA
GCAATTATTTATTTGATGGTTTCTTACTACATGGATAACCGTAGTAATTCTAGAGCTAAT
ACATGCGTAAAGTCTCGACTCTTGCGGGAGGGATGTATTTATTAGATTAAAAGCCAATGC
GGGTTCGTCCCGGTCTTTTGGTGAGTCATAGTAACTGTTCGAATCGCATGGCCTTGCGCC
GGCGATAGTTCATTCAAATTTCTGCCCTATCAGCTTTCGACGGTAGTGTAGTGGACTACC
GTGGCATTCACGGGTGACGGAGAATTAGGGTTCGATTCCGGAGAGGGAGCCTGAGAAACG
GCTACCACATCC
>HOIR5KG01AG40W__(reversed) rank=0006249 x=78.5 y=286.0 length=436
CATGCATGTCTAAGTACAAGCCTCACAAAGGTGAAACCGCCAATGGCTCATTAAATCACA
CCTAATCTACTGGATAGTAAAAAGTTACTTGGATAACTGCGGTAATTCTGGAGCTAATAC
ATGCACAAAGCCGCGACTCACGAAGCGGCGCTTTTATTAGATCAAAACCAAACGGCTTCG
GCTGTACTCATGGTGACTCTGAATAACTTTGGGCTGATCGCATAGCCTTGAGCTGGCGAC
ATATCCTTCGAAGGTGTGCCCTATCAACTTTCGACTGTGGCATAGACGCCCACAGTGGTT
TTGACGGGTAACGGGGAATCAGGGTTCGATTCCGGAGAGGGAGCCTTAAAAACGGCTACC
ACATCT
>HOIR5KG01ACKMY rank=0006253 x=26.5 y=232.0 length=435
CATGCATGTCTAAGTACAAGCCTCACTAAGGTGAAACCGCGAATGGCTCATTAAATCACA
CCTAATCTACTGGATAGTAAAAGTTACTTGGATAACTGCGGTAATTCTGGAGCTAATACA
TGCACAAAGCCGCGACTCACGAAGCGGCGCTTTTATTAGATCAAAACCAAACGGCTTCGG
CTGTACTCATGGTGACTCTGAATAACTTTGGGCTGATCGCATAGCCTTGAGCTGGCGACA
TATCCTTCGAAGGTGTGCCCTATCAACTTTCGACTGTGGCATAGACGCCCACAGTGGTTT
TGATGGGTAACGGGGAATCAGGGTTCGATTCCGGAGAGGGAGCCTTAAAAACGGCTACCA
CATCT
>HOIR5KG01BS3YV__(reversed) rank=0006262 x=624.0 y=1989.0 length=434
CATGCATGTCTCAGTGTAAGCTTCAACATGGCAAGACTGTGAATGGCTCATTAAAACAGT
TGTAGCTTATTTGGCTGTCTTTTACATGGATAACCGTGGTAATTCTAGAACTAATACATG
TGCAACTACCCAACTTTTCGGACGGGTTGTGTTTATTTGTAACAGAACCAATCCAGGTCA
ACCTGGTTTAGTGATGATTCACAATAACTGGATGAATTGCGTGGCACCAGCTGGTGATGA
ATCATTCAAGCTTCTGACCTATCAGCTTCCGACGGTAGGGTATTGGCCTACCCTGGCAAT
GACGGGTAACGGAGAATTAGGGTTTGATACCGGAGAGGGAGCCTGAGAAACGGCTACCAC
ATCT
>HOIR5KG01BMT2F__(reversed) rank=0006290 x=553.0 y=37.0 length=434
CATGCATGTCTCAGTGTAAGCTTCAACATGGCAAGACTGTGAATGGCTCATTAAAACAGT
TGTAGCTTATTTGGCTGTCTTTTACATGGATAACCGTGGTAATTCTAGAACTAATACATG
TGCAACTACCCAACTTTTCGGACGGGTTGTGTTTATTTGTAACAGAACCAATCCAGGTCA
ACCTGGTTTAGTGATGATTCACAATAACTGGATGAATTGCGTGGCACCAGCTGGTGATGA
ATCATTCAAGCTTCTGACCTATCAGCTTCCGACGGTAGGGTATTGGCCTACCCTGGCAAT
GACGGGTAACGGAGAATTAGGGTTTGATACCGGAGAGGGAGCCTGAGAAACGGCTACCAC
ATCT
>HOIR5KG01AJF81__(reversed) rank=0006293 x=104.0 y=1651.0 length=435
CATGCATGTCTAAGTACAAGCCTAACTAAGGTGAAACCGCGAATGGCTCATTAAATCACA
CCTAATCTACTGGAATGTTAGCAGTTACTTGGATAACTGAGGTAATTCTTGAGCTAATAC
ATGCGAAAAATCTCGACTCACGGAGAGATGCTTTTATTAGATCAAAACCAAACAGACTCG
TCTGTATATTTGGTGACTCGGAATAACTTTGGGCTGATCGCATTGCCTTGTGCAGGCGAC
ATTTCCTTCGAAGGTGTGCCCTATCAACTGTCGACTGTGGTATAGACGACCACAGTGGTT
TTGACGGGTAACGGGGAATCAGGGTTCGATTCCGGAGAGGGAGCCTTAAAAACGGCTACC
ACATCC
>HOIR5KG01ANDZT__(reversed) rank=0006301 x=149.0 y=1031.0 length=434
CATGCATGTCTCAGTGTAAGCTTCAACATGGCAAGACTGTGAATGGCTCATTAAAACAGT
TGTAGCTTATTTGGCTGTCTTTTACATGGATAACCGTGGTAATTCTAGAACTAATACATG
TGCAACTACCCAACTTTTCGGACGGGTTGTGTTTATTTGTAACAGAACCAATCCAGGTCA
ACCTGGTTTAGTGATGATTCACAATAACTGGATGAATTGCGTGGCACCAGCTGGTGATGA
ATCATTCAAGCTTCTGACCTATCAGCTTCCGACGGTAGGGTATTGGCCTACCCTGGCAAT
GACGGGTAACGGAGAATTAGGGTTTGATACCGGAGAGGGAGCCTGAGAAACGGCTACCAC
ATCT
>HOIR5KG01APEF6__(reversed) rank=0006317 x=172.0 y=724.0 length=434
CATGCATGTCTCAGTGTAAGCTTCAACATGGCAAGACTGTGAATGGCTCATTAAAACAGT
TGTAGCTTATTTGGCTGTCTTTTACATGGATAACCGTGGTAATTCTAGAACTAATACATG
TGCAACTACCCAACTTTTCGGACGGGTTGTGTTTATTTGTAACAGAACCAATCCAGGTCA
ACCTGGTTTAGTGATGATTCACAATAACTGGATGAATTGCGTGGCACCAGCTGGTGATGA
ATCATTCAAGCTTCTGACCTATCAGCTTCCGACGGTAGGGTATTGGCCTACCCTGGCAAT
GACGGGTAACGGAGAATTAGGGTTTGATACCGGAGAGGGAGCCTGAGAAACGGCTACCAC
ATCT
>HOIR5KG01BH713__(reversed) rank=0006342 x=500.0 y=1977.0 length=435
CATGCATGTCTAAGTACAAGCCTGAATAAGGTGAAACCGCGAATGGCTCATTAAATCACA
CCTAATGTACCGGATAGTTCCAATTACTTGGATAACTGCGGTAATTCTGGAGCTAATACA
TGCTTAAAGGCCTCGACTCAAGGAGGGGCGCATTTATTAGATCAAAACCAAACCGCTTGC
GGTTTTATTGGTGAATCTGAATAACTCTATGCTGATCGTATGGCTCAACGCCGACGACGT
ATCCGTCCAAGGTGTGCCCTATCAACTGTCGACTGTGGCATAGACGCCCACAGTGGTTTT
GACGGGTAACGGGGAATTAGGGTTCGATTCCGGAGAGGGAGCCTGAGAAACGGCTACCAC
TTCT
>HOIR5KG01AQ9TG__(reversed) rank=0006352 x=193.0 y=2018.0 length=436
CATGCATGTCTAAGTACAAGCCTAACTAAGGTGAAACCGCGAATGGCTCATTAAATCACA
CCTAATCTACTGGAATGTTAGCAGTTACTTGGATAACTGAGGTAATTCTTGAGCTAATAC
ATGCGAAAAATCTCGACTCACGGAGAGATGCTTTTATTAGATCAAAACCAAACAGACTCG
TCTGTATATTTGGTGACTCGGAATAACTTTGGGCTGATCGCATTGCCTTGTGCAGGCGAC
ATTTCCTTCGAAGGTGTGCCCTATCAACTGTCGACTGTGGTATAGACGACCACAGTGGTT
TTGACGGGTAACGGGGAATCAGGGTTCGATTCCGGAGAGGGAGCCTTAAAAACGGCTACC
ACATCT
>HOIR5KG01BLGTQ__(reversed) rank=0006369 x=537.5 y=1756.0 length=436
CATGCATGTCTAAGTACAAGCCTAACTAAGGTGAAACCGCGAATGGCTCATTAAATCACA
CCTAATCTACTGGAATGTTAGCAGTTACTTGGATAACTGAGGTAATTCTTGAGCTAATAC
ATGCGAAAAATCTCGACTCACGGAGAGATGCTTTTATTAGATCAAAACCAAACAGACTCG
TCTGTATATTTGGTGACTCGGAATAACTTTGGGCTGATCGCATTGCCTTGTGCAGGCGAC
ATTTCCTTCGAAGGTGTGCCCTATCAACTGTCGACTGTGGTATAGACGACCACAGTGGTT
TTGACGGGTAACGGGGAATCAGGGTTCGATTCCGGAGAGGGAGCCTTAAAAACGGCTACC
ACATCC
>HOIR5KG01AUBYR__(reversed) rank=0006372 x=228.0 y=1409.0 length=436
CATGCATGTCTAAGTACAAGCCTCACTAAGGTGAAACCGCGAATGGCTCATTAAATCACA
CCTAATCTACTGGATAGTAAAAAGTTACTTGGATAACTGCGGTAATTCTGGAGCTAATAC
ATGCACAAAGCCGCGACTCACGAAGCGGCGCTTTTATTAGATCAAAACCAAACGGCTTCG
GCTGTACTCATGGTGACTCTGAATAACTTTGGGCTGATCGCATAGCCTTGAGCTGGCGAC
ATATCCTTCGAAGGTGTGCCCTATCAACTTTCGACTGTGGCATAGACGCCCACAGTGGTT
TTGACGGGTAACGGGGAATCAGGGTTCGATTCCGGAGAGGGAGCCTTAAAAACGGCTACC
ACATCT
>HOIR5KG01AH411__(reversed) rank=0006379 x=89.0 y=1927.5 length=436
CATGCATGTCTAAGTACAAGCCTAACTAAGGTGAAACCGCGAATGGCTCATTAAATCACA
CCTAATCTACTGGAATGTTAGCAGTTACTTGGATAACTGAGGTAATTCTTGAGCTAATAC
ATGCGAAAAATCTCGACTCACGGAGAGATGCTTTTATTAGATCAAAACCAAACAGACTCG
TCTGTATATTTGGTGACTCGGAATAACTTTGGGCTGATCGCATTGCCTTGTGCAGGCGAC
ATTTCCTTCGAAGGTGTGCCCTATCAACTGTCGACTGTGGTATAGACGACCACAGTGGTT
TTGACGGGTAACGGGGAATCAGGGTTCGATTCCGGAGAGGGAGCCTTAAAAACGGCTACC
ACATCC
>HOIR5KG01BFK3P__(reversed) rank=0006381 x=470.5 y=1795.0 length=434
CATGCATGTCTCAGTGTAAGCTTCAACATGGCAAGACTGTGAATGGCTCATTAAAACAGT
TGTAGCTTATTTGGCTGTCTTTTACATGGATAACCGTGGTAATTCTAGAACTAATACATG
TGCAACTACCCAACTTTTCGGACGGGTTGTGTTTATTTGTAACAGAACCAATCCAGGTCA
ACCTGGTTTAGTGATGATTCACAATAACTGGATGAATTGCGTGGCACCAGCTGGTGATGA
ATCATTCAAGCTTCTGACCTATCAGCTTCCGACGGTAGGGTATTGGCCTACCCTGGCAAT
GACGGGTAACGGAGAATTAGGGTTTGATACCGGAGAGGGAGCCTGAGAAACGGCTACCAC
ATCT
>HOIR5KG01ASEL0__(reversed) rank=0006397 x=206.0 y=1638.0 length=438
CATGCATGTGCCAGTGTAAGCTTCAGCATGGCCAGACTGTGAATGGCTCATTACAACAGT
TGTAGCTTATGTGGTGGTCTGTCTACATGGATAGCCGTGTTAATTCTAGAACTAATACAT
GTTCACTTGCCCAAACTCGGTGGTAGGGTGGTGCTTATTGGCAACAGAACCAGTCCAGGC
AATCCCTGGCTCATCGGTGAGTCATAATAATGTGGATATATTGTATGGCATCCGCAGATG
GCGGTCCATTCAAGCTTCTGACCTATCAGCTTCCGATGGTTGGGCATTTGCCTACCATGG
CAATGACGGGTAACGGAGAATTAGGGTTTGACACCGGAGAGGGAGCCTGAGAAGCGGCTA
CTACATCT
>HOIR5KG01A1B2E__(reversed) rank=0006398 x=308.0 y=452.0 length=434
CATGCATGTCTAAGTACGGCTCTAGTACGGTGAAACTGCGAATGGCTCATTAAATCAGTT
TTGGTTCATTTGATCGTGAAAGTTACATGGATAACTGTTGTAATTCAAGAGCTAATACAC
GCTAAGAGTGTCGCTCTCTGGGCGGCGCGCTTTTATCAGACCAAAACCAATCACCTTCGG
GTGTTCATTGTGGTGAGTCTGGATAAACTAGCTGATCGCATGGTCTCGAACCGGCGATGG
ATCATTCAAGTGTCTGACCTATCAACTGTCGATGGTAGCGTATTGGGCTACCATGGTTGT
AACGGGTAACGGAGAATTAGGGTTTGGTTCCGGAGAGGGAGTCTGAGAAACGGCTACCAC
ATCT
>HOIR5KG01AUH6M__(reversed) rank=0006417 x=230.5 y=1276.0 length=436
CATGCATGTCTAAGTACAAGCCTAACTAAGGTGAAACCGCGAATGGCTCATTAAATCACA
CCTAATCTACTGGAATGTTAGCAGTTACTTGGATAACTGAGGTAATTCTTGAGCTAATAC
ATGCGAAAAATCTCGACTCACGGAGAGATGCTTTTATTAGATCAAAACCAAACAGACTCG
TCTGTATATTTGGTGACTCGGAATAACTTTGGGCTGATCGCATTGCCTTGTGCAGGCGAC
ATTTCCTTCGAAGGTGTGCCCTATCAACTGTCGACTGTGGTATAGACGACCACAGTGGTT
TTGACGGGTAACGGGGAATCAGGGTTCGATTCCGGAGAGGGAGCCTTAAAAGCGGCTACC
ACATCC
>HOIR5KG01ALJY9__(reversed) rank=0006455 x=128.5 y=1491.0 length=436
CATGCATGTCTAAGTACAAGCCTCACTAAGGTGAAACCGCGAATGGCTCATTAAATCACA
CCTAATCTACTGGATAGTAAAAAGTTACTTGGATAACTGCGGTAATTCTGGAGCTAATAC
ATGCACAAAGCCGCGACTCACGAAGCGGCGCTTTTATTAGATCAAAACCAAACGGCTTCG
GCTGTACTCATGGTGACTCTGAATAACTTTGGGCTGATCGCATAGCCTTGAGCTGGCGAC
ATATCCTTCGAAGGTGTGCCCTATCAACTTTCGACTGTGGCATAGACGCCCACAGTGGTT
TTGACGGGTAACGGGGAATCAGGGTTCGATTCCGGAGAGGGAGCCTTAAAAACGGCTACC
ACATCT
>HOIR5KG01AZVHK rank=0006462 x=291.0 y=1942.0 length=439
CATGCACGTCTAAGTACAAGCCTCATTAAGATGAAACCGCGAATGGCTCATTAAATCACA
CCTAATATACTGGATAGTGTCAGTTACTTGGATAACTGCGGTAATTCTGGAGCTAATACA
TGCGTCAAAGCCCCGAACTTTTTGTGAGGGGCGCTTTTATTAGATGAAAACCAAACGACT
TCGGTCGTCCCTTTGGTGATTCTGAATAACTTTCGGCTGATCGTACGGCCAAGCGCCGAC
GACGTATCTTTCTAAGGTGTGCCCTATCAACTTTCGACTGTGGCATAGACGCCCACAGTG
GTTTTGACGGGTAACGGGGAATCAGGGTTCGATTCCGGAGAGGGAGCCTGAGAAACGGCT
ACCACTTCT
>HOIR5KG01AFH6G__(reversed) rank=0006479 x=59.0 y=1846.0 length=436
CATGCATGTCTAAGTACAAGCCTAACTAAGGTGAAACCGCGAATGGCTCATTAAATCACA
CCTAATCTACTGGAATGTTAGCAGTTACTTGGATAACTGAGGTAATTCTTGAGCTAATAC
ATGCGAAAAATCTCGACTCACGGAGAGATGCTTTTATTAGATCAAAACCAAACAGACTCG
TCTGTATATTTGGTGACTCGGAATAACTTTGGGCTGATCGCATTGCCTTGTGCAGGCGAC
ATTTCCTTCGAAGGTGTGCCCTATCAACTGTCGACTGTGGTATAGACGACCACAGTGGTT
TTGACGGGTAACGGGGAATCAGGGTTCGATTCCGGAGAGGGAGCCTTAAAGACGGCTACC
ACATCC
>HOIR5KG01AK9W8__(reversed) rank=0006481 x=125.0 y=746.0 length=434
CATGCATGTCTCAGTGTAAGCTTCAACATGGCAAGACTGTGAATGGCTCATTAAAACAGT
TGTAGCTTATTTGGCTGTCTTTTACATGGATAACCGTGGTAATTCTAGAACTAATACATG
TGCAACTACCCAACTTTTCGGACGGGTTGTGTTTATTTGTAACAGAACCAATCCAGGTCA
ACCTGGTTTAGTGATGATTCACAATAACTGGATGAATTGCGTGGCACCAGCTGGTGATGA
ATCATTCAAGCTTCTGACCTATCAGCTTCCGACGGTAGGGTATTGGCCTACCCTGGCAAT
GACGGGTAACGGAGAATTAGGGTTTGATACCGGAGAGGGAGCCTGAGAAACGGCTACCAC
ATCT
>HOIR5KG01BHER8__(reversed) rank=0006484 x=491.0 y=902.0 length=436
CATGCATGTCTAAGTACAAGCCTCACTAAGGTGAAACCGCGAATGGCTCATTAAATCACA
CCTAATCTACTGGATAGTAAAAAGTTACTTGGATAACTGCGGTAATTCTGGAGCTAATAC
ATGCACAAAGCCGCGACTCACGAAGCGGCGCTTTTATTAGATCAAAACCAAACGGCTTCG
GCTGTACTCATGGTGACTCTGAATAACTTTGGGCTGATCGCATAGCCTTGAGCTGGCGAC
ATATCCTTCGAAGGTGTGCCCTATCAACTTTCGACTGTGGCATAGACGCCCACAGTGGTT
TTGACGGGTAACGGGGAATCAGGGTTCGATTCCGGAGAGGGAGCCTTAAAAACGGCTACC
ACATCT
>HOIR5KG01AYP4A__(reversed) rank=0006516 x=278.5 y=1576.0 length=436
CATGCATGTCTAAGTACAAGCCTAACTAAGGTGAAACCGCGAATGGCTCATTAAATCACA
CCTAATCTACTGGAATGTTAGCAGTTACTTGGATAACTGAGGTAATTCTTGAGCTAATAC
ATGCGAAAAATCTCGACTCACGGAGAGATGCTTTTATTAGATCAAAACCAAACAGACTCG
TCTGTATATTTGGTGACTCGGAATAACTTTGGGCTGATCGCATTGCCTTGTGCAGGCGAC
ATTTCCTTCGAAGGTGTGCCCTATCAACTGTCGACTGTGGTATAGACGACCACAGTGGTT
TTGACGGGTAACGGGGAATCAGGGTTCGATTCCGGAGAGGGAGCCTTAAAAACGGCTACC
ACATCC
>HOIR5KG01BHRX0__(reversed) rank=0006538 x=495.5 y=1574.5 length=434
CATGCATGTCTCAGTGTAAGCTTCAACATGGCAAGACTGTGAATGGCTCATTAAAACAGT
TGTAGCTTATTTGGCTGTCTTTTACATGGATAACCGTGGTAATTCTAGAACTAATACATG
TGCAACTACCCAACTTTTCGGACGGGTTGTGTTTATTTGTAACAGAACCAATCCAGGTCA
ACCTGGTTTAGTGATGATTCACAATAACTGGATGAATTGCGTGGCACCAGCTGGTGATGA
ATCATTCAAGCTTCTGACCTATCAGCTTCCGACGGTAGGGTATTGGCCTACCCTGGCAAT
GACGGGTAACGGAGAATTAGGGTTTGATACCGGAGAGGGAGCCTGAGAAACGGCTACCAC
ATCT
>HOIR5KG01AEU4M__(reversed) rank=0006540 x=52.0 y=644.0 length=436
CATGCATGTCTAAGTACAAGCCTCACTAAGGTGAAACCGCGAATGGCTCATTAAATCACA
CCTAATCTACTGGATAGTAAAAAGTTACTTGGATAACTGCGGTAATTCTGGAGCTAATAC
ATGCACAAAGCCGCGACTCACGAAGCGGCGCTTTTATTAGATCAAAACCAAACGGCTTCG
GCTGTACTCATGGTGACTCTGAATAACTTTGGGCTGATCGCATAGCCTTGAGCTGGCGAC
ATATCCTTCGAAGGTGTGCCCTATCAACTTTCGACTGTGGCATAGACGCCCACAGTGGTT
TTGACGGGTAACGGGGAATCAGGGTTCGATTCCGGAGAGGGAGCCTTAAAAACGGCTACC
ACATCT
>HOIR5KG01BG1MJ__(reversed) rank=0006560 x=487.5 y=233.0 length=434
CATGCATGTCTAAGTACAAGCCTGAATAAGGTGAAACCGCGAATGGCTCATTAAATCACA
CCTAATGTACCGGATAGTTCCAATTACTTGGATAACTGCGGTAATTCTGGAGCTAATACA
TGCTTAAAGGCCTCGACTCAAGGAGGGGCGCATTTATTAGATCAAAACCAAACCGCTTGC
GGTTTTATTGGTGAATCTGAATAACTCTATGCTGATCGTATGGCTCAACGCCGACGACGT
ATCCGTCCAAGGTGTGCCCTATCAACTGTCGACTGTGGCATAGACGCCCACAGTGGTTTT
GACGGGTAACGGGGAATTAGGGTTCGATTCCGGAGAGGGAGCCTGAGAAACGGCTACCAC
TTCT
>HOIR5KG01A2NN3__(reversed) rank=0006562 x=323.0 y=705.5 length=459
CATGCATGTCTAAGTACGAGCCGCTAGTCGGCGAAACCGCGAATGGCTCAATAAATCAGT
TATGGTTCCTTAGATCGTACCATCCTACTTGGATAACTGTGGTAATTCTAGAGCTAATAC
ATGCACTCAAGCCCCGACTCTCGGTTTCGGCCGGGCAGGAGGGGTGCTTTTATTAGATCA
AAACCAATCGGGGGGCTCGCTCCCCGTCCTTTTTGGTGACTCTGAATAACTTTTCGCCGA
TCGCACGGCCTCGAGCCGGCGACGCATCTTTCAAATGTCTGCCTTATCAACTTTCGATGG
TAGGTTATGCGCCTACCATGGTTGCAACGGGTAACGGGGAATCGGGGTTCGATTCCGGAG
AGGGAGCCTGAGAAACGGCTACCACATCC
>HOIR5KG01A6VTE__(reversed) rank=0006580 x=371.0 y=1280.0 length=441
CATGCATGTCCAAGTACAAGCTTTCAAAAGCGAAACTGCGGATGGCTCATTAAATCAGTT
ATGGTTCCTTGGAGCGCATCCCCTTACATGGATAACTGTGGTAATTCTAGAGCTAATACA
TGCAATCAAGCGCCGACCTTACGGGAGGCGTGCTCTTATTAGGAACAAGACCAACCCGGG
TCCGCCCGGCTCCGTTGGTGAACTCTGGATAACCTGGCCGATCGCACGGTCTCTGCACCG
GCGACGGATCCTTCGAATGTCTGCCCTATCAACTTTCGATGGTACGTTATGCGCCTACCA
TGGTCGTAACGGGTAACGGAGAATCAGGGTTCGATTCCGGAGAGGGAGCTTGAGAAACGG
CTACCACATCC
>HOIR5KG01AH7DS__(reversed) rank=0006581 x=90.5 y=846.0 length=426
CATGCATGTCTAAGTATAAACAATCTATACAGTGAAACTGCGAATGGCTCATTAAATCAG
TTATCGTTTATTTGATAGTACCTTGCTAATTGGCATACGCCTGGCAATTCTAGAGCTAAT
ACATGCATTCAAGCCCAACCTCTGGAAGGGCTGTATTTATTAGATAAAAAATCAACAACC
TTAGATGATTCATAATAACTTGTCGAATCGCATGGCCTCGGGCCGGCGATGGTTCATTCA
AATTTCTGCCCTATCAACTTTCGATGGTAGGATAGAGGCCTACCATGGTTTCAACGGGTA
ACGGGGAATAAGGGTTCGGTTCCGGAGAGGGAGCCTGAGAAACGGCTACCACATCC
>HOIR5KG01A97FB__(reversed) rank=0006601 x=409.0 y=645.5 length=436
CATGCATGTCTAAGTACAAGCCTAACTAAGGTGAAACCGCGAATGGCTCATTAAATCACA
CCTAATCTACTGGAATGTTAGCAGTTACTTGGATAACTGAGGTAATTCTTGAGCTAATAC
ATGCGAAAAATCTCGACTCACGGAGAGATGCTTTTATTAGATCAAAACCAAACAGACTCG
TCTGTATATTTGGTGACTCGGAATAACTTTGGGCTGATCGCATTGCCTTGTGCAGGCGAC
ATTTCCTTCGAAGGTGTGCCCTATCAACTGTCGACTGTGGTATAGACGACCACAGTGGTT
TTGACGGGTAACGGGGAATCAGGGTTCGATTCCGGAGAGGGAGCCTTAAAAACGGCTACC
ACATCC
>HOIR5KG01A6I8I__(reversed) rank=0006612 x=367.0 y=1360.0 length=436
CATGCATGTCTAAGTACAAGCCTAACTAAGGTGAAACCGCGAATGGCTCATTAAATCACA
CCTAATCTACTGGAATGTTAGCAGTTACTTGGATAACTGAGGTAATTCTTGAGCTAATAC
ATGCGAAAAATCTCGACTCACGGAGAGATGCTTTTATTAGATCAAAACCAAACAGACTCG
TCTGTATATTTGGTGACTCGGAATAACTTTGGGCTGATCGCATTGCCTTGTGCAGGCGAC
ATTTCCTTCGAAGGTGTGCCCTATCAACTGTCGACTGTGGTATAGACGACCACAGTGGTT
TTGACGGGTAACGGGGAATCAGGGTTCGATTCCGGAGAGGGAGCCTTAAAAACGGCTACC
ACATCC
>HOIR5KG01BTGCV__(reversed) rank=0006614 x=628.0 y=1661.5 length=438
CATGCATGTCTCAGTATAAGCTTCTACACGGCGAAACTGCGAATGGCTCATTAAAACAGT
TATCATTTATTTGGTGGTCCTTGTTTACATGGATAACCATGGTAATTCTAGAGCTAATAC
ATGCGCCCAGACCCAACTTCTTGGACGGGTCGTGTTTATTAGGTACAGAACCAACCCAGG
CTCTGCCTGGTTCTTTGGTGATTCATGATAACCGAACGAATCGCACGGCGAAAGCTGGCG
ATGAACCATTCAAGTTTCTGACCTATCAGCTTCCGACGGTAGGGTATTGGCCTACCGTGG
CAATGACGGGTAACGGAGAATTAGGGTTCGATTCCGGAGAGGGAGCCTGAGAAACGGCTA
CCACATCT
>HOIR5KG01BFP9A__(reversed) rank=0006621 x=472.0 y=284.0 length=434
CATGCATGTCTAAGTACAAGCCTGAATAAGGTGAAACCGCGAATGGCTCATTAAATCACA
CCTAATGTACCGGATAGTTCCAATTACTTGGATAACTGCGGTAATTCTGGAGCTAATACA
TGCTTAAAGGCCTCGACTCAAGGAGGGGCGCATTTATTAGATCAAAACCAAACCGCTTGC
GGTTTTATTGGTGAATCTGAATAACTCTATGCTGATCGTATGGCTCAACGCCGACGACGT
ATCCGTCCAAGGTGTGCCCTATCAACTGTCGACTGTGGCATAGACGCCCACAGTGGTTTT
GACGGGTAACGGGGAATTAGGGTTCGATTCCGGAGAGGGAGCCTGAGAAACGGCTACCAC
TTCT
>HOIR5KG01AGY66__(reversed) rank=0006626 x=76.0 y=928.0 length=438
CATGCATGTCTCAGTATAAGCTTCAACACGGCAAAACTGCGAATGGCTCATTAAAACAGT
TACAATTTATTTGATTGTCATTCATTACATGGATAACTGTGGTAATTCTAGAGCTAATAC
ATGCCCAATAATCCGACTCCGTGGAAGGGTTGTATTTATTAGATACAGAACCAACCCAAG
CTCTGCTTGGTCTCGTGGTGATTCATAATAAACGAATGAATTGCATGGTACCAACTGGCG
ATGTATCATTCAAGTTTCTGACCTATCAGCTTCCGACGGTACGGTATTGGCCTACCGTGG
CAATGACGGGTAACGGAGAATTAGGGTTCGATTCCGGAGAGGGAGCCTGAGAAACGGCTA
CCACATCT
>HOIR5KG01BB2DF__(reversed) rank=0006638 x=430.0 y=1393.0 length=436
CATGCATGTCTAAGTACAGGCCTAACTAAGGTGAAACCGCGAATGGCTCATTAAATCACA
CCTAATCTACTGGAATGTTAGCAGTTACTTGGATAACTGAGGTAATTCTTGAGCTAATAC
ATGCGAAAAATCTCGACTCACGGAGAGATGCTTTTATTAGATCAAAACCAAACAGACTCG
TCTGTATATTTGGTGACTCGGAATAACTTTGGGCTGATCGCATTGCCTTGTGCAGGCGAC
ATTTCCTTCGAAGGTGTGCCCTATCAACTGTCGACTGTGGTATAGACGACCACAGTGGTT
TTGACGGGTAACGGGGAATCAGGGTTCGATTCCGGAGAGGGAGCCTTAAAAACGGCTACC
ACATCC
>HOIR5KG01ANNZJ__(reversed) rank=0006641 x=152.0 y=1693.0 length=434
CATGCATGTCTAAGTACGGCTCTAGTACGGTGAAACTGCGAATGGCTCATTAAATCAGTT
TTGGTTCATTTGATCGTGAAAGTTACATGGATAACTGTTGTAATTCAAGAGCTAATACAC
GCTAAGAGTGTCGCTCTCTGGGCGGCGCGCTTTTATCAGACCAAAACCAATCACCTTCGG
GTGTTCATTGTGGTGAGTCTGGATAAACTAGCTGATCGCATGGTCTCGAACCGGCGATGG
ATCATTCAAGTGTCTGACCTATCAACTGTCGATGGTAGCGTATTGGGCTACCATGGTTGT
AACGGGTAACGGAGAATTAGGGTTTGGTTCCGGAGAGGGAGTCTGAGAAACGGCTACCAC
ATCT
>HOIR5KG01BL125__(reversed) rank=0006670 x=544.0 y=639.5 length=434
CATGCATGTCTCAGTGTAAGCTTCAATATGGCAAGACTGTGAATGGCTCATTAAAACAGT
TGTAGCTTATTTGGCTGTCTTTTACATGGATAACCGTGGTAATTCTAGAACTAATACATG
TGCAACTACCCAACTTTTCGGACGGGTTGTGTTTATTTGTAACAGAACCAATCCAGGTCA
ACCTGGTTTAGTGATGATTCACAATAACTGGATGAATTGCGTGGCACCAGCTGGTGATGA
ATCATTCAAGCTTCTGACCTATCAGCTTCCGACGGTAGGGTATTGGCCTACCCTGGCAAT
GACGGGTAACGGAGAATTAGGGTTTGATACCGGAGAGGGAGCCTGAGAAACGGCTACCAC
ATCT
>HOIR5KG01BBJIZ__(reversed) rank=0006676 x=424.0 y=1545.0 length=437
CATGCATGTCTAAGTACAAGCCTCACTAAGGTGAAACCGCGAATGGCTCATTAAATCACA
CCTAATCTACTGGATAGTAAAAAGTTACTTGGATAACTGCGGTAATTCTGGAGCTAATAC
ATGCACAAAGCCGCGACTCACGAAGCGGCGCTTTTATTAGATCAAAACCAAACGGCTTCG
GCTGTACTCATGGTGACTCTGAATAACTTTGGGCTGATCGCATAGCCTTGAGCTGGCGAC
ATATCCTTCGAAGGTGTGCCCTATCAACTTTCGACTGTGGCATAGACGCCCACAGTGGTT
TTGACGGGTAACGGGGAATCAGGGTTCGATTCCGGAGAGGGAGCCTTAAAAACGGCTACC
ACATCT
>HOIR5KG01AYCI6__(reversed) rank=0006679 x=274.0 y=352.0 length=434
CATGCATGTCTCAGTGTAAGCTTCAACATGGCAAGACTGTGAATGGCTCATTAAAACAGT
TGTAGCTTATTTGGCTGTCTTTTACATGGATAACCGTGGTAATTCTAGAACTAATACATG
TGCAACTACCCAACTTTTCGGACGGGTTGTGTTTATTTGTAACAGAACCAATCCAGGTCA
ACCTGGTTTAGTGATGATTCACAATAACTGGATGAATTGCGTGGCACCAGCTGGTGATGA
ATCATTCAAGCTTCTGACCTATCAGCTTCCGACGGTAGGGTATTGGCCTACCCTGGCAAT
GACGGGTAACGGAGAATTAGGGTTTGATACCGGAGAGGGAGCCTGAGAAACGGCTACCAC
ATCT
>HOIR5KG01BJ1PX__(reversed) rank=0006713 x=521.0 y=1059.0 length=436
CATGCATGTCTAAGTACAAGCCTCACTAAGGTGAAACCGCGAATGGCTCATTAAATCACA
CCTAATCTACTGGATAGTAAAAAGTTACTTGGATAACTGCGGTAATTCTGGAGCTAATAC
ATGCACAAAGCCGCGACTCACGAAGCGGCGCTTTTATTAGATCAAAACCAAACGGCTTCG
GCTGTACTCATGGTGACTCTGAATAACTTTGGGCTGATCGCATAGCCTTGAGCTGGCGAC
ATATCCTTCGAAGGTGTGCCCTATCGACTTTCGACTGTGGCATAGACGCCCACAGTGGTT
TTGACGGGTAACGGGGAATCAGGGTTCGATTCCGGAGAGGGAGCCTTAAAAACGGCTACC
ACATCT
>HOIR5KG01AX60O__(reversed) rank=0006745 x=272.0 y=1398.0 length=436
CATGCATGTCTAAGTACAAGCCTAACTAAGGTGAAACCGCGAATGGCTCATTAAATCACA
CCTAATCTACTGGAATGTTAGCAGTTACTTGGATAACTGAGGTAATTCTTGAGCTAATAC
ATGCGAAAAATCTCGACTCACGGAGAGATGCTTTTATTAGATCAAAACCAAACAGACTCG
TCTGTATATTTGGTGACTCGGAATAACTTTGGGCTGATCGCATTGCCTTGTGCAGGCGAC
ATTTCCTTCGAAGGTGTGCCCTATCAACTGTCGACTGTGGTATAGACGACCACAGTGGTT
TTGACGGGTAACGGGGAATCAGGGTTCGATTCCGGAGAGGGAGCCTTAAAAACGGCTACC
ACATCC
>HOIR5KG01AF9I9__(reversed) rank=0006746 x=68.0 y=435.0 length=436
CATGCATGTCTAAGTACAAGCCTAACTAAGGTGAAACCGCGAATGGCTCATTAAATCACA
CCTAATCTACTGGAATGTTAGCAGTTACTTGGATAACTGAGGTAATTCTTGAGCTAATAC
ATGCGAAAAATCTCGACTCACGGAGAGATGCTTTTATTAGATCAAAACCAAACAGACTCG
TCTGTATATTTGGTGACTCGGAATAACTTTGGGCTGATCGCATTGCCTTGTGCAGGCGAC
ATTTCCTTCGAAGGTGTGCCCTATCAACTGTCGACTGTGGTATAGACGACCACAGTGGTT
TTGACGGGTAACGGGGAATCAGGGTTCGATTCCGGAGAGGGAGCCTTAAAAACGGCTACC
ACATCC
>HOIR5KG01BROOI__(reversed) rank=0006772 x=608.0 y=1056.0 length=436
CATGCATGTCTAAGTACAAGCCTAACTAAGGTGAAACCGCGAATGGCTCATTAAATCACA
CCTAATCTACTGGAATGTTAGCAGTTACTTGGATAACTGAGGTAATTCTTGAGCTAATAC
ATGCGAAAAATCTCGACTCACGGAGAGATGCTTTTATTAGATCAAAACCAAACAGACTCG
TCTGTATATTTGGTGACTCGGAATAACTTTGGGCTGATCGCATTGCCTTGTGCAGGCGAC
ATTTCCTTCGAAGGTGTGCCCTATCAACTGTCGACTGTGGTATAGACGACCACAGTGGTT
TTGACGGGTAACGGGGAATCAGGGTTCGATTCCGGAGAGGGAGCCTTAAAAACGGCTACC
ACATCC
>HOIR5KG01A2JY3__(reversed) rank=0006778 x=322.0 y=13.5 length=436
CATGCATGTCTAAGTACAAGCCTAACTAAGGTGAAACCGCGAATGGCTCATTAAATCACA
CCTAATCTACTGGAATGTTAGCAGTTACTTGGATAACTGAGGTAATTCTTGAGCTAATAC
ATGCGAAAAATCTCGACTCACGGAGAGATGCTTTTATTAGATCAAAACCAAACAGACTCG
TCTGTATATTTGGTGACTCGGAATAACTTTGGGCTGATCGCATTGCCTTGTGCAGGCGAC
ATTTCCTTCGAAGGTGTGCCCTATCAACTGTCGACTGTGGTATAGACGACCACAGTGGTT
TTGACGGGTAACGGGGAATCAGGGTTCGATTCCGGAGAGGGAGCCTTAAAAACGGCTACC
ACATCC
>HOIR5KG01AM1IE__(reversed) rank=0006780 x=145.5 y=1236.0 length=457
CATGCATGTCTAAGTTCACACTGTCTCACGGTGAAACCGCGAATGGCTCATTAAATCAGT
CGAGGTTCCTTAGATGACACGATCCTACTTGGATAACTGTGGCAATTCTAGAGCTAATAC
ATGCTTTTGAAGCTCCGACCCTCGTGGAAAGAGCGCTTTTATTAGTTCAAAACCAATCGC
CGTTGCCCTTCGCGGGGTGCGGCGTCCCCACTGGTGACTCTGGATAACTTTGTGCTGATC
GCATGGCCCTGCGCCGGCGACGCATCTTTCAAATGTCTGCCCTATCAAATGTCGATGGTA
CGTGACATGCCTACCATGTTTGTAACGGGTAACGGGGAATCAGGGTTCGATTCCGGAGAG
GGAGCATGAGAAACGGCTACCACATCC
>HOIR5KG01B2Q54__(reversed) rank=0006792 x=734.5 y=1402.0 length=437
CATGCATGTCTAAGTACAAGCCTAACTAAGGTGAAACCGCGAATGGCTCATTAAATCACA
CCTAATCTACTGGAATGTTAGCAGTTACTTGGATAACTGAGGTAATTCTTGAGCTAATAC
ATGCGAAAAATCTCGACTCACGGAGAGATGCTTTTATTAGATCAAAACCAAACAGACTCG
TCTGTATATTTGGTGACTCGGAATAACTTTGGGCTGATCGCATTGCCTTGTGCAGGCGAC
ATTTCCTTCGAAGGTGTGCCCTATCAACTGTCGACTGTGGTATAGACGACCACAGTGGTT
TTGACGGGTAACGGGGAATCAGGGTTCGATTCCGGAGAGGGAGCCTTAAAAACGGCTACC
ACATCC
>HOIR5KG01ABZC7__(reversed) rank=0016808 x=19.0 y=1337.5 length=437
CATGCATGTCTAAGTACAAGCCTAACTAAGGTGAAACCGCGAATGGCTCATTAAATCACA
CCTAATCTACTGGAATGTTAGCAGTTACTTGGATAACTGAGGTAATTCTTGAGCTAATAC
ATGCGAAAAATCTCGACTCACGGAGAGATGCTTTTATTAGATCAAAACCAAACAGACTCG
TCTGTATATTTGGTGACTCGGAATAACTTTGGGCTGATCGCATTGCCTTGTGCAGGCGAC
ATTTCCTTCGAAGGTGTGCCCTATCAACTGTCGACTGTGGTATAGACGACCACAGTGGTT
TTGACGGGTAACGGGGAATCAGGGTTCGATTCCGGAGAGGGAGCCTTAAAAACGGCTACC
ACATCC
>HOIR5KG01BHH3J__(reversed) rank=0006800 x=492.0 y=1101.0 length=436
CATGCATGTCTAAGTACAAGCCTAACTAAGGTGAAACCGCGAATGGCTCATTAAATCACA
CCTAATCTACTGGAATGTTAGCAGTTACTTGGATAACTGAGGTAATTCTTGAGCTAATAC
ATGCGAAAAATCTCGACTCACGGAGAGATGCTTTTATTAGATCAAAACCAAACAGACTCG
TCTGTATATTTGGTGACTCGGAATAACTTTGGGCTGATCGCATTGCCTTGTGCAGGCGAC
ATTTCCTTCGAAGGTGTGCCCTATCAACTGTCGACTGTGGTATAGACGACCACAGTGGTT
TTGACGGGTAACGGGGAATCAGGGTTCGATTCCGGAGAGGGAGCCTTAAAAACGGCTACC
ACATCC
>HOIR5KG01AG423__(reversed) rank=0007084 x=78.0 y=365.0 length=436
CATGCATGTCTAAGTACAAGCCTAACTAAGGTGAAACCGCGAATGGCTCATTAAATCACA
CCTAATCTACTGGAATGTTAGCAGTTACTTGGATAACTGAGGTAATTCTTGAGCTAATAC
ATGCGAAAAATCTCGACTCACGGAGAGATGCTTTTATTAGATCAAAACCAAACAGACTCG
TCTGTATATTTGGTGACTCGGAATAACTTTGGGCTGATCGCATTGCCTTGTGCAGGCGAC
ATTTCCTTCGAAGGTGTGCCCTATCAACTGTCGACTGTGGTATAGACGACCACAGTGGTT
TTGACGGGTAACGGGGAATCAGGGTTCGATTCCGGAGAGGGAGCCTTAAAAACGGCTACC
ACATCC
>HOIR5KG01AYTHY__(reversed) rank=0008811 x=279.0 y=1860.0 length=436
CATGCATGTCTAAGTACAAGCCTAACTAAGGTGAAACCGCGAATGGCTCATTAAATCACA
CCTAATCTACTGGAATGTTAGCAGTTACTTGGATAACTGAGGTAATTCTTGAGCTAATAC
ATGCGAAAAATCTCGACTCACGGAGAGATGCTTTTATTAGATCAAAACCAAACAGACTCG
TCTGTATATTTGGTGACTCGGAATAACTTTGGGCTGATCGCATTGCCTTGTGCAGGCGAC
ATTTCCTTCGAAGGTGTGCCCTATCAACTGTCGACTGTGGTATAGACGACCACAGTGGTT
TTGACGGGTAACGGGGAATCAGGGTTCGATTCCGGAGAGGGAGCCTTAAAAACGGCTACC
ACATCC
>HOIR5KG01AYO7G__(reversed) rank=0009029 x=278.0 y=394.0 length=436
CATGCATGTCTAAGTACAAGCCTAACTAAGGTGAAACCGCGAATGGCTCATTAAATCACA
CCTAATCTACTGGAATGTTAGCAGTTACTTGGATAACTGAGGTAATTCTTGAGCTAATAC
ATGCGAAAAATCTCGACTCACGGAGAGATGCTTTTATTAGATCAAAACCAAACAGACTCG
TCTGTATATTTGGTGACTCGGAATAACTTTGGGCTGATCGCATTGCCTTGTGCAGGCGAC
ATTTCCTTCGAAGGTGTGCCCTATCAACTGTCGACTGTGGTATAGACGACCACAGTGGTT
TTGACGGGTAACGGGGAATCAGGGTTCGATTCCGGAGAGGGAGCCTTAAAAACGGCTACC
ACATCC
>HOIR5KG01A0D2J__(reversed) rank=0010851 x=297.0 y=1449.0 length=436
CATGCATGTCTAAGTACAAGCCTAACTAAGGTGAAACCGCGAATGGCTCATTAAATCACA
CCTAATCTACTGGAATGTTAGCAGTTACTTGGATAACTGAGGTAATTCTTGAGCTAATAC
ATGCGAAAAATCTCGACTCACGGAGAGATGCTTTTATTAGATCAAAACCAAACAGACTCG
TCTGTATATTTGGTGACTCGGAATAACTTTGGGCTGATCGCATTGCCTTGTGCAGGCGAC
ATTTCCTTCGAAGGTGTGCCCTATCAACTGTCGACTGTGGTATAGACGACCACAGTGGTT
TTGACGGGTAACGGGGAATCAGGGTTCGATTCCGGAGAGGGAGCCTTAAAAACGGCTACC
ACATCC
>HOIR5KG01ANWLO__(reversed) rank=0010916 x=155.0 y=570.5 length=436
CATGCATGTCTAAGTACAAGCCTAACTAAGGTGAAACCGCGAATGGCTCATTAAATCACA
CCTAATCTACTGGAATGTTAGCAGTTACTTGGATAACTGAGGTAATTCTTGAGCTAATAC
ATGCGAAAAATCTCGACTCACGGAGAGATGCTTTTATTAGATCAAAACCAAACAGACTCG
TCTGTATATTTGGTGACTCGGAATAACTTTGGGCTGATCGCATTGCCTTGTGCAGGCGAC
ATTTCCTTCGAAGGTGTGCCCTATCAACTGTCGACTGTGGTATAGACGACCACAGTGGTT
TTGACGGGTAACGGGGAATCAGGGTTCGATTCCGGAGAGGGAGCCTTAAAAACGGCTACC
ACATCC
>HOIR5KG01AO844__(reversed) rank=0011062 x=170.5 y=2038.0 length=436
CATGCATGTCTAAGTACAAGCCTAACTAAGGTGAAACCGCGAATGGCTCATTAAATCACA
CCTAATCTACTGGAATGTTAGCAGTTACTTGGATAACTGAGGTAATTCTTGAGCTAATAC
ATGCGAAAAATCTCGACTCACGGAGAGATGCTTTTATTAGATCAAAACCAAACAGACTCG
TCTGTATATTTGGTGACTCGGAATAACTTTGGGCTGATCGCATTGCCTTGTGCAGGCGAC
ATTTCCTTCGAAGGTGTGCCCTATCAACTGTCGACTGTGGTATAGACGACCACAGTGGTT
TTGACGGGTAACGGGGAATCAGGGTTCGATTCCGGAGAGGGAGCCTTAAAAACGGCTACC
ACATCC
>HOIR5KG01AWUY9__(reversed) rank=0011511 x=257.0 y=579.0 length=436
CATGCATGTCTAAGTACAAGCCTAACTAAGGTGAAACCGCGAATGGCTCATTAAATCACA
CCTAATCTACTGGAATGTTAGCAGTTACTTGGATAACTGAGGTAATTCTTGAGCTAATAC
ATGCGAAAAATCTCGACTCACGGAGAGATGCTTTTATTAGATCAAAACCAAACAGACTCG
TCTGTATATTTGGTGACTCGGAATAACTTTGGGCTGATCGCATTGCCTTGTGCAGGCGAC
ATTTCCTTCGAAGGTGTGCCCTATCAACTGTCGACTGTGGTATAGACGACCACAGTGGTT
TTGACGGGTAACGGGGAATCAGGGTTCGATTCCGGAGAGGGAGCCTTAAAAACGGCTACC
ACATCC
>HOIR5KG01AFNJ6__(reversed) rank=0012783 x=61.0 y=628.0 length=436
CATGCATGTCTAAGTACAAGCCTAACTAAGGTGAAACCGCGAATGGCTCATTAAATCACA
CCTAATCTACTGGAATGTTAGCAGTTACTTGGATAACTGAGGTAATTCTTGAGCTAATAC
ATGCGAAAAATCTCGACTCACGGAGAGATGCTTTTATTAGATCAAAACCAAACAGACTCG
TCTGTATATTTGGTGACTCGGAATAACTTTGGGCTGATCGCATTGCCTTGTGCAGGCGAC
ATTTCCTTCGAAGGTGTGCCCTATCAACTGTCGACTGTGGTATAGACGACCACAGTGGTT
TTGACGGGTAACGGGGAATCAGGGTTCGATTCCGGAGAGGGAGCCTTAAAAACGGCTACC
ACATCC
>HOIR5KG01AHOA4__(reversed) rank=0014217 x=84.5 y=702.5 length=436
CATGCATGTCTAAGTACAAGCCTAACTAAGGTGAAACCGCGAATGGCTCATTAAATCACA
CCTAATCTACTGGAATGTTAGCAGTTACTTGGATAACTGAGGTAATTCTTGAGCTAATAC
ATGCGAAAAATCTCGACTCACGGAGAGATGCTTTTATTAGATCAAAACCAAACAGACTCG
TCTGTATATTTGGTGACTCGGAATAACTTTGGGCTGATCGCATTGCCTTGTGCAGGCGAC
ATTTCCTTCGAAGGTGTGCCCTATCAACTGTCGACTGTGGTATAGACGACCACAGTGGTT
TTGACGGGTAACGGGGAATCAGGGTTCGATTCCGGAGAGGGAGCCTTAAAAACGGCTACC
ACATCC
>HOIR5KG01ACLJ3__(reversed) rank=0014645 x=26.0 y=1425.0 length=436
CATGCATGTCTAAGTACAAGCCTAACTAAGGTGAAACCGCGAATGGCTCATTAAATCACA
CCTAATCTACTGGAATGTTAGCAGTTACTTGGATAACTGAGGTAATTCTTGAGCTAATAC
ATGCGAAAAATCTCGACTCACGGAGAGATGCTTTTATTAGATCAAAACCAAACAGACTCG
TCTGTATATTTGGTGACTCGGAATAACTTTGGGCTGATCGCATTGCCTTGTGCAGGCGAC
ATTTCCTTCGAAGGTGTGCCCTATCAACTGTCGACTGTGGTATAGACGACCACAGTGGTT
TTGACGGGTAACGGGGAATCAGGGTTCGATTCCGGAGAGGGAGCCTTAAAAACGGCTACC
ACATCC
>HOIR5KG01APRR3__(reversed) rank=0015294 x=176.0 y=1617.0 length=436
CATGCATGTCTAAGTACAAGCCTAACTAAGGTGAAACCGCGAATGGCTCATTAAATCACA
CCTAATCTACTGGAATGTTAGCAGTTACTTGGATAACTGAGGTAATTCTTGAGCTAATAC
ATGCGAAAAATCTCGACTCACGGAGAGATGCTTTTATTAGATCAAAACCAAACAGACTCG
TCTGTATATTTGGTGACTCGGAATAACTTTGGGCTGATCGCATTGCCTTGTGCAGGCGAC
ATTTCCTTCGAAGGTGTGCCCTATCAACTGTCGACTGTGGTATAGACGACCACAGTGGTT
TTGACGGGTAACGGGGAATCAGGGTTCGATTCCGGAGAGGGAGCCTTAAAAACGGCTACC
ACATCC
>HOIR5KG01AHYOM__(reversed) rank=0015532 x=87.0 y=1860.0 length=436
CATGCATGTCTAAGTACAAGCCTAACTAAGGTGAAACCGCGAATGGCTCATTAAATCACA
CCTAATCTACTGGAATGTTAGCAGTTACTTGGATAACTGAGGTAATTCTTGAGCTAATAC
ATGCGAAAAATCTCGACTCACGGAGAGATGCTTTTATTAGATCAAAACCAAACAGACTCG
TCTGTATATTTGGTGACTCGGAATAACTTTGGGCTGATCGCATTGCCTTGTGCAGGCGAC
ATTTCCTTCGAAGGTGTGCCCTATCAACTGTCGACTGTGGTATAGACGACCACAGTGGTT
TTGACGGGTAACGGGGAATCAGGGTTCGATTCCGGAGAGGGAGCCTTAAAAACGGCTACC
ACATCC
>HOIR5KG01A5HQP__(reversed) rank=0015820 x=355.0 y=1919.5 length=436
CATGCATGTCTAAGTACAAGCCTAACTAAGGTGAAACCGCGAATGGCTCATTAAATCACA
CCTAATCTACTGGAATGTTAGCAGTTACTTGGATAACTGAGGTAATTCTTGAGCTAATAC
ATGCGAAAAATCTCGACTCACGGAGAGATGCTTTTATTAGATCAAAACCAAACAGACTCG
TCTGTATATTTGGTGACTCGGAATAACTTTGGGCTGATCGCATTGCCTTGTGCAGGCGAC
ATTTCCTTCGAAGGTGTGCCCTATCAACTGTCGACTGTGGTATAGACGACCACAGTGGTT
TTGACGGGTAACGGGGAATCAGGGTTCGATTCCGGAGAGGGAGCCTTAAAAACGGCTACC
ACATCC
>HOIR5KG01BKGTM__(reversed) rank=0016513 x=526.0 y=152.5 length=436
CATGCATGTCTAAGTACAAGCCTAACTAAGGTGAAACCGCGAATGGCTCATTAAATCACA
CCTAATCTACTGGAATGTTAGCAGTTACTTGGATAACTGAGGTAATTCTTGAGCTAATAC
ATGCGAAAAATCTCGACTCACGGAGAGATGCTTTTATTAGATCAAAACCAAACAGACTCG
TCTGTATATTTGGTGACTCGGAATAACTTTGGGCTGATCGCATTGCCTTGTGCAGGCGAC
ATTTCCTTCGAAGGTGTGCCCTATCAACTGTCGACTGTGGTATAGACGACCACAGTGGTT
TTGACGGGTAACGGGGAATCAGGGTTCGATTCCGGAGAGGGAGCCTTAAAAACGGCTACC
ACATCC
>HOIR5KG01BZX5A__(reversed) rank=0016515 x=702.5 y=1548.0 length=436
CATGCATGTCTAAGTACAAGCCTAACTAAGGTGAAACCGCGAATGGCTCATTAAATCACA
CCTAATCTACTGGAATGTTAGCAGTTACTTGGATAACTGAGGTAATTCTTGAGCTAATAC
ATGCGAAAAATCTCGACTCACGGAGAGATGCTTTTATTAGATCAAAACCAAACAGACTCG
TCTGTATATTTGGTGACTCGGAATAACTTTGGGCTGATCGCATTGCCTTGTGCAGGCGAC
ATTTCCTTCGAAGGTGTGCCCTATCAACTGTCGACTGTGGTATAGACGACCACAGTGGTT
TTGACGGGTAACGGGGAATCAGGGTTCGATTCCGGAGAGGGAGCCTTAAAAACGGCTACC
ACATCC
>HOIR5KG01ACQ55__(reversed) rank=0016777 x=28.0 y=507.0 length=436
CATGCATGTCTAAGTACAAGCCTAACTAAGGTGAAACCGCGAATGGCTCATTAAATCACA
CCTAATCTACTGGAATGTTAGCAGTTACTTGGATAACTGAGGTAATTCTTGAGCTAATAC
ATGCGAAAAATCTCGACTCACGGAGAGATGCTTTTATTAGATCAAAACCAAACAGACTCG
TCTGTATATTTGGTGACTCGGAATAACTTTGGGCTGATCGCATTGCCTTGTGCAGGCGAC
ATTTCCTTCGAAGGTGTGCCCTATCAACTGTCGACTGTGGTATAGACGACCACAGTGGTT
TTGACGGGTAACGGGGAATCAGGGTTCGATTCCGGAGAGGGAGCCTTAAAAACGGCTACC
ACATCC
>HOIR5KG01AC4WM__(reversed) rank=0016961 x=32.0 y=1924.0 length=436
CATGCATGTCTAAGTACAAGCCTAACTAAGGTGAAACCGCGAATGGCTCATTAAATCACA
CCTAATCTACTGGAATGTTAGCAGTTACTTGGATAACTGAGGTAATTCTTGAGCTAATAC
ATGCGAAAAATCTCGACTCACGGAGAGATGCTTTTATTAGATCAAAACCAAACAGACTCG
TCTGTATATTTGGTGACTCGGAATAACTTTGGGCTGATCGCATTGCCTTGTGCAGGCGAC
ATTTCCTTCGAAGGTGTGCCCTATCAACTGTCGACTGTGGTATAGACGACCACAGTGGTT
TTGACGGGTAACGGGGAATCAGGGTTCGATTCCGGAGAGGGAGCCTTAAAAACGGCTACC
ACATCC
>HOIR5KG01BR1QH__(reversed) rank=0016990 x=612.0 y=1591.0 length=436
CATGCATGTCTAAGTACAAGCCTAACTAAGGTGAAACCGCGAATGGCTCATTAAATCACA
CCTAATCTACTGGAATGTTAGCAGTTACTTGGATAACTGAGGTAATTCTTGAGCTAATAC
ATGCGAAAAATCTCGACTCACGGAGAGATGCTTTTATTAGATCAAAACCAAACAGACTCG
TCTGTATATTTGGTGACTCGGAATAACTTTGGGCTGATCGCATTGCCTTGTGCAGGCGAC
ATTTCCTTCGAAGGTGTGCCCTATCAACTGTCGACTGTGGTATAGACGACCACAGTGGTT
TTGACGGGTAACGGGGAATCAGGGTTCGATTCCGGAGAGGGAGCCTTAAAAACGGCTACC
ACATCC
>HOIR5KG01A6SKZ__(reversed) rank=0017470 x=370.0 y=1185.0 length=436
CATGCATGTCTAAGTACAAGCCTAACTAAGGTGAAACCGCGAATGGCTCATTAAATCACA
CCTAATCTACTGGAATGTTAGCAGTTACTTGGATAACTGAGGTAATTCTTGAGCTAATAC
ATGCGAAAAATCTCGACTCACGGAGAGATGCTTTTATTAGATCAAAACCAAACAGACTCG
TCTGTATATTTGGTGACTCGGAATAACTTTGGGCTGATCGCATTGCCTTGTGCAGGCGAC
ATTTCCTTCGAAGGTGTGCCCTATCAACTGTCGACTGTGGTATAGACGACCACAGTGGTT
TTGACGGGTAACGGGGAATCAGGGTTCGATTCCGGAGAGGGAGCCTTAAAAACGGCTACC
ACATCC
>HOIR5KG01ARYKA__(reversed) rank=0017678 x=201.0 y=1320.0 length=436
CATGCATGTCTAAGTACAAGCCTAACTAAGGTGAAACCGCGAATGGCTCATTAAATCACA
CCTAATCTACTGGAATGTTAGCAGTTACTTGGATAACTGAGGTAATTCTTGAGCTAATAC
ATGCGAAAAATCTCGACTCACGGAGAGATGCTTTTATTAGATCAAAACCAAACAGACTCG
TCTGTATATTTGGTGACTCGGAATAACTTTGGGCTGATCGCATTGCCTTGTGCAGGCGAC
ATTTCCTTCGAAGGTGTGCCCTATCAACTGTCGACTGTGGTATAGACGACCACAGTGGTT
TTGACGGGTAACGGGGAATCAGGGTTCGATTCCGGAGAGGGAGCCTTAAAAACGGCTACC
ACATCC
>HOIR5KG01AGJ6H__(reversed) rank=0018987 x=71.0 y=1943.0 length=436
CATGCATGTCTAAGTACAAGCCTAACTAAGGTGAAACCGCGAATGGCTCATTAAATCACA
CCTAATCTACTGGAATGTTAGCAGTTACTTGGATAACTGAGGTAATTCTTGAGCTAATAC
ATGCGAAAAATCTCGACTCACGGAGAGATGCTTTTATTAGATCAAAACCAAACAGACTCG
TCTGTATATTTGGTGACTCGGAATAACTTTGGGCTGATCGCATTGCCTTGTGCAGGCGAC
ATTTCCTTCGAAGGTGTGCCCTATCAACTGTCGACTGTGGTATAGACGACCACAGTGGTT
TTGACGGGTAACGGGGAATCAGGGTTCGATTCCGGAGAGGGAGCCTTAAAAACGGCTACC
ACATCC
>HOIR5KG01A3DMX__(reversed) rank=0019362 x=331.5 y=1591.0 length=436
CATGCATGTCTAAGTACAAGCCTAACTAAGGTGAAACCGCGAATGGCTCATTAAATCACA
CCTAATCTACTGGAATGTTAGCAGTTACTTGGATAACTGAGGTAATTCTTGAGCTAATAC
ATGCGAAAAATCTCGACTCACGGAGAGATGCTTTTATTAGATCAAAACCAAACAGACTCG
TCTGTATATTTGGTGACTCGGAATAACTTTGGGCTGATCGCATTGCCTTGTGCAGGCGAC
ATTTCCTTCGAAGGTGTGCCCTATCAACTGTCGACTGTGGTATAGACGACCACAGTGGTT
TTGACGGGTAACGGGGAATCAGGGTTCGATTCCGGAGAGGGAGCCTTAAAAACGGCTACC
ACATCC
>HOIR5KG01A135X__(reversed) rank=0020139 x=317.5 y=3.0 length=436
CATGCATGTCTAAGTACAAGCCTAACTAAGGTGAAACCGCGAATGGCTCATTAAATCACA
CCTAATCTACTGGAATGTTAGCAGTTACTTGGATAACTGAGGTAATTCTTGAGCTAATAC
ATGCGAAAAATCTCGACTCACGGAGAGATGCTTTTATTAGATCAAAACCAAACAGACTCG
TCTGTATATTTGGTGACTCGGAATAACTTTGGGCTGATCGCATTGCCTTGTGCAGGCGAC
ATTTCCTTCGAAGGTGTGCCCTATCAACTGTCGACTGTGGTATAGACGACCACAGTGGTT
TTGACGGGTAACGGGGAATCAGGGTTCGATTCCGGAGAGGGAGCCTTAAAAACGGCTACC
ACATCC
>HOIR5KG01APD9I__(reversed) rank=0006812 x=172.0 y=484.0 length=437
CATGCATGTCTAAGTACAAGCCTCACTAAGGTGAAACCGCGAATGGCTCATTAAATCACA
CCTAATCTACTGGATAGTAAAAAGTTACTTGGATAACTGCGGTAATTCTGGAGCTAATAC
ATGCACAAAGCCGCGACTCACGAAGCGGCGCTTTTTATTAGATCAAAACCAAACGGCTTC
GGCTGTACTCATGGTGACTCTGAATAACTTTGGGCTGATCGCATAGCCTTGAGCTGGCGA
CATATCCTTCGAAGGTGTGCCCTATCAACTTTCGACTGTGGCATAGACGCCCACAGTGGT
TTTGACGGGTAACGGGGAATCAGGGTTCGATTCCGGAGAGGGAGCCTTAAAAACGGCTAC
CACATCT
>HOIR5KG01BMYCM__(reversed) rank=0006842 x=554.0 y=1492.0 length=434
CATGCATGTCTCAGTGTAAGCTTCAACATGGCAAGACTGTGAATGGCTCATTAAAACAGT
TGTAGCTTATTTGGCTGTCTTTTACATGGATAACCGTGGTAATTCTAGAACTAATACATG
TGCAACTACCCAACTTTTCGGACGGGTTGTGTTTATTTGTAACAGAACCAATCCAGGTCA
ACCTGGTTTAGTGATGATTCACAATAACTGGATGAATTGCGTGGCACCAGCTGGTGATGA
ATCATTCAAGCTTCTGACCTATCAGCTTCCGACGGTAGGGTATTGGCCTACCCTGGCAAT
GACGGGTAACGGAGAATTAGGGTTTGATACCGGAGAGGGAGCCTGAGAAACGGCTACCAC
ATCT
>HOIR5KG01A7D4R__(reversed) rank=0006875 x=377.0 y=441.0 length=434
CATGCATGTCTCAGTGTAAGCTTCAACATGGCAAGACTGTGAATGGCTCATTAAAACAGT
TGTAGCTTATTTGGCTGTCTTTTACATGGATAACCGTGGTAATTCTAGAACTAATACATG
TGCAACTACCCAACTTTTCGGACGGGTTGTGTTTATTTGTAACAGAACCAATCCAGGTCA
ACCTGGTTTAGTGATGATTCACAATAACTGGATGAATTGCGTGGCACCAGCTGGTGATGA
ATCATTCAAGCTTCTGACCTATCAGCTTCCGACGGTAGGGTATTGGCCTACCCTGGCAAT
GACGGGTAACGGAGAATTAGGGTTTGATACCGGAGAGGGAGCCTGAGAAACGGCTACCAC
ATCT
>HOIR5KG01BIKHX__(reversed) rank=0006927 x=504.0 y=1715.5 length=434
CATGCATGTCTCAGTGTAAGCTTCAACATGGCAAGACTGTGAATGGCTCATTAAAACAGT
TGTAGCTTATTTGGCTGTCTTTTACATGGATAACCGTGGTAATTCTAGAACTAATACATG
TGCAACTACCCAACTTTTCGGACGGGTTGTGTTTATTTGTAACAGAACCAATCCAGGTCA
ACCTGGTTTAGTGATGATTCACAATAACTGGATGAATTGCGTGGCACCAGCTGGTGATGA
ATCATTCAAGCTTCTGACCTATCAGCTTCCGACGGTAGGGTATTGGCCTACCCTGGCAAT
GACGGGTAACGGAGAATTAGGGTTTGATACCGGAGAGGGAGCCTGAGAAACGGCTACCAC
ATCT
>HOIR5KG01BMR3T__(reversed) rank=0007136 x=552.0 y=1591.5 length=434
CATGCATGTCTCAGTGTAAGCTTCAACATGGCAAGACTGTGAATGGCTCATTAAAACAGT
TGTAGCTTATTTGGCTGTCTTTTACATGGATAACCGTGGTAATTCTAGAACTAATACATG
TGCAACTACCCAACTTTTCGGACGGGTTGTGTTTATTTGTAACAGAACCAATCCAGGTCA
ACCTGGTTTAGTGATGATTCACAATAACTGGATGAATTGCGTGGCACCAGCTGGTGATGA
ATCATTCAAGCTTCTGACCTATCAGCTTCCGACGGTAGGGTATTGGCCTACCCTGGCAAT
GACGGGTAACGGAGAATTAGGGTTTGATACCGGAGAGGGAGCCTGAGAAACGGCTACCAC
ATCT
>HOIR5KG01A462B__(reversed) rank=0007222 x=352.5 y=369.0 length=434
CATGCATGTCTCAGTGTAAGCTTCAACATGGCAAGACTGTGAATGGCTCATTAAAACAGT
TGTAGCTTATTTGGCTGTCTTTTACATGGATAACCGTGGTAATTCTAGAACTAATACATG
TGCAACTACCCAACTTTTCGGACGGGTTGTGTTTATTTGTAACAGAACCAATCCAGGTCA
ACCTGGTTTAGTGATGATTCACAATAACTGGATGAATTGCGTGGCACCAGCTGGTGATGA
ATCATTCAAGCTTCTGACCTATCAGCTTCCGACGGTAGGGTATTGGCCTACCCTGGCAAT
GACGGGTAACGGAGAATTAGGGTTTGATACCGGAGAGGGAGCCTGAGAAACGGCTACCAC
ATCT
>HOIR5KG01A4K6O__(reversed) rank=0007459 x=345.0 y=686.0 length=434
CATGCATGTCTCAGTGTAAGCTTCAACATGGCAAGACTGTGAATGGCTCATTAAAACAGT
TGTAGCTTATTTGGCTGTCTTTTACATGGATAACCGTGGTAATTCTAGAACTAATACATG
TGCAACTACCCAACTTTTCGGACGGGTTGTGTTTATTTGTAACAGAACCAATCCAGGTCA
ACCTGGTTTAGTGATGATTCACAATAACTGGATGAATTGCGTGGCACCAGCTGGTGATGA
ATCATTCAAGCTTCTGACCTATCAGCTTCCGACGGTAGGGTATTGGCCTACCCTGGCAAT
GACGGGTAACGGAGAATTAGGGTTTGATACCGGAGAGGGAGCCTGAGAAACGGCTACCAC
ATCT
>HOIR5KG01BQDRC__(reversed) rank=0007601 x=593.0 y=1686.0 length=434
CATGCATGTCTCAGTGTAAGCTTCAACATGGCAAGACTGTGAATGGCTCATTAAAACAGT
TGTAGCTTATTTGGCTGTCTTTTACATGGATAACCGTGGTAATTCTAGAACTAATACATG
TGCAACTACCCAACTTTTCGGACGGGTTGTGTTTATTTGTAACAGAACCAATCCAGGTCA
ACCTGGTTTAGTGATGATTCACAATAACTGGATGAATTGCGTGGCACCAGCTGGTGATGA
ATCATTCAAGCTTCTGACCTATCAGCTTCCGACGGTAGGGTATTGGCCTACCCTGGCAAT
GACGGGTAACGGAGAATTAGGGTTTGATACCGGAGAGGGAGCCTGAGAAACGGCTACCAC
ATCT
>HOIR5KG01BN57Z__(reversed) rank=0007619 x=568.0 y=1005.0 length=434
CATGCATGTCTCAGTGTAAGCTTCAACATGGCAAGACTGTGAATGGCTCATTAAAACAGT
TGTAGCTTATTTGGCTGTCTTTTACATGGATAACCGTGGTAATTCTAGAACTAATACATG
TGCAACTACCCAACTTTTCGGACGGGTTGTGTTTATTTGTAACAGAACCAATCCAGGTCA
ACCTGGTTTAGTGATGATTCACAATAACTGGATGAATTGCGTGGCACCAGCTGGTGATGA
ATCATTCAAGCTTCTGACCTATCAGCTTCCGACGGTAGGGTATTGGCCTACCCTGGCAAT
GACGGGTAACGGAGAATTAGGGTTTGATACCGGAGAGGGAGCCTGAGAAACGGCTACCAC
ATCT
>HOIR5KG01AF6SL__(reversed) rank=0007829 x=67.0 y=979.0 length=434
CATGCATGTCTCAGTGTAAGCTTCAACATGGCAAGACTGTGAATGGCTCATTAAAACAGT
TGTAGCTTATTTGGCTGTCTTTTACATGGATAACCGTGGTAATTCTAGAACTAATACATG
TGCAACTACCCAACTTTTCGGACGGGTTGTGTTTATTTGTAACAGAACCAATCCAGGTCA
ACCTGGTTTAGTGATGATTCACAATAACTGGATGAATTGCGTGGCACCAGCTGGTGATGA
ATCATTCAAGCTTCTGACCTATCAGCTTCCGACGGTAGGGTATTGGCCTACCCTGGCAAT
GACGGGTAACGGAGAATTAGGGTTTGATACCGGAGAGGGAGCCTGAGAAACGGCTACCAC
ATCT
>HOIR5KG01AI5QC__(reversed) rank=0008031 x=101.0 y=306.0 length=434
CATGCATGTCTCAGTGTAAGCTTCAACATGGCAAGACTGTGAATGGCTCATTAAAACAGT
TGTAGCTTATTTGGCTGTCTTTTACATGGATAACCGTGGTAATTCTAGAACTAATACATG
TGCAACTACCCAACTTTTCGGACGGGTTGTGTTTATTTGTAACAGAACCAATCCAGGTCA
ACCTGGTTTAGTGATGATTCACAATAACTGGATGAATTGCGTGGCACCAGCTGGTGATGA
ATCATTCAAGCTTCTGACCTATCAGCTTCCGACGGTAGGGTATTGGCCTACCCTGGCAAT
GACGGGTAACGGAGAATTAGGGTTTGATACCGGAGAGGGAGCCTGAGAAACGGCTACCAC
ATCT
>HOIR5KG01AA3FG__(reversed) rank=0008236 x=9.0 y=906.5 length=434
CATGCATGTCTCAGTGTAAGCTTCAACATGGCAAGACTGTGAATGGCTCATTAAAACAGT
TGTAGCTTATTTGGCTGTCTTTTACATGGATAACCGTGGTAATTCTAGAACTAATACATG
TGCAACTACCCAACTTTTCGGACGGGTTGTGTTTATTTGTAACAGAACCAATCCAGGTCA
ACCTGGTTTAGTGATGATTCACAATAACTGGATGAATTGCGTGGCACCAGCTGGTGATGA
ATCATTCAAGCTTCTGACCTATCAGCTTCCGACGGTAGGGTATTGGCCTACCCTGGCAAT
GACGGGTAACGGAGAATTAGGGTTTGATACCGGAGAGGGAGCCTGAGAAACGGCTACCAC
ATCT
>HOIR5KG01BFWHC__(reversed) rank=0008528 x=474.0 y=158.0 length=434
CATGCATGTCTCAGTGTAAGCTTCAACATGGCAAGACTGTGAATGGCTCATTAAAACAGT
TGTAGCTTATTTGGCTGTCTTTTACATGGATAACCGTGGTAATTCTAGAACTAATACATG
TGCAACTACCCAACTTTTCGGACGGGTTGTGTTTATTTGTAACAGAACCAATCCAGGTCA
ACCTGGTTTAGTGATGATTCACAATAACTGGATGAATTGCGTGGCACCAGCTGGTGATGA
ATCATTCAAGCTTCTGACCTATCAGCTTCCGACGGTAGGGTATTGGCCTACCCTGGCAAT
GACGGGTAACGGAGAATTAGGGTTTGATACCGGAGAGGGAGCCTGAGAAACGGCTACCAC
ATCT
>HOIR5KG01BSAA1__(reversed) rank=0008618 x=615.0 y=411.0 length=434
CATGCATGTCTCAGTGTAAGCTTCAACATGGCAAGACTGTGAATGGCTCATTAAAACAGT
TGTAGCTTATTTGGCTGTCTTTTACATGGATAACCGTGGTAATTCTAGAACTAATACATG
TGCAACTACCCAACTTTTCGGACGGGTTGTGTTTATTTGTAACAGAACCAATCCAGGTCA
ACCTGGTTTAGTGATGATTCACAATAACTGGATGAATTGCGTGGCACCAGCTGGTGATGA
ATCATTCAAGCTTCTGACCTATCAGCTTCCGACGGTAGGGTATTGGCCTACCCTGGCAAT
GACGGGTAACGGAGAATTAGGGTTTGATACCGGAGAGGGAGCCTGAGAAACGGCTACCAC
ATCT
>HOIR5KG01BLYI5__(reversed) rank=0008940 x=543.0 y=127.5 length=434
CATGCATGTCTCAGTGTAAGCTTCAACATGGCAAGACTGTGAATGGCTCATTAAAACAGT
TGTAGCTTATTTGGCTGTCTTTTACATGGATAACCGTGGTAATTCTAGAACTAATACATG
TGCAACTACCCAACTTTTCGGACGGGTTGTGTTTATTTGTAACAGAACCAATCCAGGTCA
ACCTGGTTTAGTGATGATTCACAATAACTGGATGAATTGCGTGGCACCAGCTGGTGATGA
ATCATTCAAGCTTCTGACCTATCAGCTTCCGACGGTAGGGTATTGGCCTACCCTGGCAAT
GACGGGTAACGGAGAATTAGGGTTTGATACCGGAGAGGGAGCCTGAGAAACGGCTACCAC
ATCT
>HOIR5KG01AIQAM__(reversed) rank=0009016 x=96.0 y=780.5 length=434
CATGCATGTCTCAGTGTAAGCTTCAACATGGCAAGACTGTGAATGGCTCATTAAAACAGT
TGTAGCTTATTTGGCTGTCTTTTACATGGATAACCGTGGTAATTCTAGAACTAATACATG
TGCAACTACCCAACTTTTCGGACGGGTTGTGTTTATTTGTAACAGAACCAATCCAGGTCA
ACCTGGTTTAGTGATGATTCACAATAACTGGATGAATTGCGTGGCACCAGCTGGTGATGA
ATCATTCAAGCTTCTGACCTATCAGCTTCCGACGGTAGGGTATTGGCCTACCCTGGCAAT
GACGGGTAACGGAGAATTAGGGTTTGATACCGGAGAGGGAGCCTGAGAAACGGCTACCAC
ATCT
>HOIR5KG01AG5XJ__(reversed) rank=0009092 x=78.5 y=1461.5 length=434
CATGCATGTCTCAGTGTAAGCTTCAACATGGCAAGACTGTGAATGGCTCATTAAAACAGT
TGTAGCTTATTTGGCTGTCTTTTACATGGATAACCGTGGTAATTCTAGAACTAATACATG
TGCAACTACCCAACTTTTCGGACGGGTTGTGTTTATTTGTAACAGAACCAATCCAGGTCA
ACCTGGTTTAGTGATGATTCACAATAACTGGATGAATTGCGTGGCACCAGCTGGTGATGA
ATCATTCAAGCTTCTGACCTATCAGCTTCCGACGGTAGGGTATTGGCCTACCCTGGCAAT
GACGGGTAACGGAGAATTAGGGTTTGATACCGGAGAGGGAGCCTGAGAAACGGCTACCAC
ATCT
>HOIR5KG01BC1FB__(reversed) rank=0009142 x=441.0 y=1765.0 length=434
CATGCATGTCTCAGTGTAAGCTTCAACATGGCAAGACTGTGAATGGCTCATTAAAACAGT
TGTAGCTTATTTGGCTGTCTTTTACATGGATAACCGTGGTAATTCTAGAACTAATACATG
TGCAACTACCCAACTTTTCGGACGGGTTGTGTTTATTTGTAACAGAACCAATCCAGGTCA
ACCTGGTTTAGTGATGATTCACAATAACTGGATGAATTGCGTGGCACCAGCTGGTGATGA
ATCATTCAAGCTTCTGACCTATCAGCTTCCGACGGTAGGGTATTGGCCTACCCTGGCAAT
GACGGGTAACGGAGAATTAGGGTTTGATACCGGAGAGGGAGCCTGAGAAACGGCTACCAC
ATCT
>HOIR5KG01AGZR2__(reversed) rank=0009195 x=76.0 y=1680.5 length=434
CATGCATGTCTCAGTGTAAGCTTCAACATGGCAAGACTGTGAATGGCTCATTAAAACAGT
TGTAGCTTATTTGGCTGTCTTTTACATGGATAACCGTGGTAATTCTAGAACTAATACATG
TGCAACTACCCAACTTTTCGGACGGGTTGTGTTTATTTGTAACAGAACCAATCCAGGTCA
ACCTGGTTTAGTGATGATTCACAATAACTGGATGAATTGCGTGGCACCAGCTGGTGATGA
ATCATTCAAGCTTCTGACCTATCAGCTTCCGACGGTAGGGTATTGGCCTACCCTGGCAAT
GACGGGTAACGGAGAATTAGGGTTTGATACCGGAGAGGGAGCCTGAGAAACGGCTACCAC
ATCT
>HOIR5KG01BFZJ3__(reversed) rank=0009324 x=475.0 y=49.0 length=434
CATGCATGTCTCAGTGTAAGCTTCAACATGGCAAGACTGTGAATGGCTCATTAAAACAGT
TGTAGCTTATTTGGCTGTCTTTTACATGGATAACCGTGGTAATTCTAGAACTAATACATG
TGCAACTACCCAACTTTTCGGACGGGTTGTGTTTATTTGTAACAGAACCAATCCAGGTCA
ACCTGGTTTAGTGATGATTCACAATAACTGGATGAATTGCGTGGCACCAGCTGGTGATGA
ATCATTCAAGCTTCTGACCTATCAGCTTCCGACGGTAGGGTATTGGCCTACCCTGGCAAT
GACGGGTAACGGAGAATTAGGGTTTGATACCGGAGAGGGAGCCTGAGAAACGGCTACCAC
ATCT
>HOIR5KG01A1VKB__(reversed) rank=0009409 x=314.5 y=1145.0 length=434
CATGCATGTCTCAGTGTAAGCTTCAACATGGCAAGACTGTGAATGGCTCATTAAAACAGT
TGTAGCTTATTTGGCTGTCTTTTACATGGATAACCGTGGTAATTCTAGAACTAATACATG
TGCAACTACCCAACTTTTCGGACGGGTTGTGTTTATTTGTAACAGAACCAATCCAGGTCA
ACCTGGTTTAGTGATGATTCACAATAACTGGATGAATTGCGTGGCACCAGCTGGTGATGA
ATCATTCAAGCTTCTGACCTATCAGCTTCCGACGGTAGGGTATTGGCCTACCCTGGCAAT
GACGGGTAACGGAGAATTAGGGTTTGATACCGGAGAGGGAGCCTGAGAAACGGCTACCAC
ATCT
>HOIR5KG01BGFH3__(reversed) rank=0009615 x=480.5 y=233.0 length=434
CATGCATGTCTCAGTGTAAGCTTCAACATGGCAAGACTGTGAATGGCTCATTAAAACAGT
TGTAGCTTATTTGGCTGTCTTTTACATGGATAACCGTGGTAATTCTAGAACTAATACATG
TGCAACTACCCAACTTTTCGGACGGGTTGTGTTTATTTGTAACAGAACCAATCCAGGTCA
ACCTGGTTTAGTGATGATTCACAATAACTGGATGAATTGCGTGGCACCAGCTGGTGATGA
ATCATTCAAGCTTCTGACCTATCAGCTTCCGACGGTAGGGTATTGGCCTACCCTGGCAAT
GACGGGTAACGGAGAATTAGGGTTTGATACCGGAGAGGGAGCCTGAGAAACGGCTACCAC
ATCT
>HOIR5KG01ACU6G__(reversed) rank=0009621 x=29.0 y=1606.0 length=434
CATGCATGTCTCAGTGTAAGCTTCAACATGGCAAGACTGTGAATGGCTCATTAAAACAGT
TGTAGCTTATTTGGCTGTCTTTTACATGGATAACCGTGGTAATTCTAGAACTAATACATG
TGCAACTACCCAACTTTTCGGACGGGTTGTGTTTATTTGTAACAGAACCAATCCAGGTCA
ACCTGGTTTAGTGATGATTCACAATAACTGGATGAATTGCGTGGCACCAGCTGGTGATGA
ATCATTCAAGCTTCTGACCTATCAGCTTCCGACGGTAGGGTATTGGCCTACCCTGGCAAT
GACGGGTAACGGAGAATTAGGGTTTGATACCGGAGAGGGAGCCTGAGAAACGGCTACCAC
ATCT
>HOIR5KG01AGJV0__(reversed) rank=0009995 x=71.0 y=1566.0 length=434
CATGCATGTCTCAGTGTAAGCTTCAACATGGCAAGACTGTGAATGGCTCATTAAAACAGT
TGTAGCTTATTTGGCTGTCTTTTACATGGATAACCGTGGTAATTCTAGAACTAATACATG
TGCAACTACCCAACTTTTCGGACGGGTTGTGTTTATTTGTAACAGAACCAATCCAGGTCA
ACCTGGTTTAGTGATGATTCACAATAACTGGATGAATTGCGTGGCACCAGCTGGTGATGA
ATCATTCAAGCTTCTGACCTATCAGCTTCCGACGGTAGGGTATTGGCCTACCCTGGCAAT
GACGGGTAACGGAGAATTAGGGTTTGATACCGGAGAGGGAGCCTGAGAAACGGCTACCAC
ATCT
>HOIR5KG01A2D41__(reversed) rank=0010394 x=320.5 y=643.5 length=434
CATGCATGTCTCAGTGTAAGCTTCAACATGGCAAGACTGTGAATGGCTCATTAAAACAGT
TGTAGCTTATTTGGCTGTCTTTTACATGGATAACCGTGGTAATTCTAGAACTAATACATG
TGCAACTACCCAACTTTTCGGACGGGTTGTGTTTATTTGTAACAGAACCAATCCAGGTCA
ACCTGGTTTAGTGATGATTCACAATAACTGGATGAATTGCGTGGCACCAGCTGGTGATGA
ATCATTCAAGCTTCTGACCTATCAGCTTCCGACGGTAGGGTATTGGCCTACCCTGGCAAT
GACGGGTAACGGAGAATTAGGGTTTGATACCGGAGAGGGAGCCTGAGAAACGGCTACCAC
ATCT
>HOIR5KG01AM62Z__(reversed) rank=0010589 x=147.0 y=265.0 length=434
CATGCATGTCTCAGTGTAAGCTTCAACATGGCAAGACTGTGAATGGCTCATTAAAACAGT
TGTAGCTTATTTGGCTGTCTTTTACATGGATAACCGTGGTAATTCTAGAACTAATACATG
TGCAACTACCCAACTTTTCGGACGGGTTGTGTTTATTTGTAACAGAACCAATCCAGGTCA
ACCTGGTTTAGTGATGATTCACAATAACTGGATGAATTGCGTGGCACCAGCTGGTGATGA
ATCATTCAAGCTTCTGACCTATCAGCTTCCGACGGTAGGGTATTGGCCTACCCTGGCAAT
GACGGGTAACGGAGAATTAGGGTTTGATACCGGAGAGGGAGCCTGAGAAACGGCTACCAC
ATCT
>HOIR5KG01BLAAH__(reversed) rank=0010618 x=535.0 y=1479.0 length=434
CATGCATGTCTCAGTGTAAGCTTCAACATGGCAAGACTGTGAATGGCTCATTAAAACAGT
TGTAGCTTATTTGGCTGTCTTTTACATGGATAACCGTGGTAATTCTAGAACTAATACATG
TGCAACTACCCAACTTTTCGGACGGGTTGTGTTTATTTGTAACAGAACCAATCCAGGTCA
ACCTGGTTTAGTGATGATTCACAATAACTGGATGAATTGCGTGGCACCAGCTGGTGATGA
ATCATTCAAGCTTCTGACCTATCAGCTTCCGACGGTAGGGTATTGGCCTACCCTGGCAAT
GACGGGTAACGGAGAATTAGGGTTTGATACCGGAGAGGGAGCCTGAGAAACGGCTACCAC
ATCT
>HOIR5KG01AF33A__(reversed) rank=0010684 x=66.0 y=1572.5 length=434
CATGCATGTCTCAGTGTAAGCTTCAACATGGCAAGACTGTGAATGGCTCATTAAAACAGT
TGTAGCTTATTTGGCTGTCTTTTACATGGATAACCGTGGTAATTCTAGAACTAATACATG
TGCAACTACCCAACTTTTCGGACGGGTTGTGTTTATTTGTAACAGAACCAATCCAGGTCA
ACCTGGTTTAGTGATGATTCACAATAACTGGATGAATTGCGTGGCACCAGCTGGTGATGA
ATCATTCAAGCTTCTGACCTATCAGCTTCCGACGGTAGGGTATTGGCCTACCCTGGCAAT
GACGGGTAACGGAGAATTAGGGTTTGATACCGGAGAGGGAGCCTGAGAAACGGCTACCAC
ATCT
>HOIR5KG01AVMTL__(reversed) rank=0010886 x=243.0 y=695.0 length=434
CATGCATGTCTCAGTGTAAGCTTCAACATGGCAAGACTGTGAATGGCTCATTAAAACAGT
TGTAGCTTATTTGGCTGTCTTTTACATGGATAACCGTGGTAATTCTAGAACTAATACATG
TGCAACTACCCAACTTTTCGGACGGGTTGTGTTTATTTGTAACAGAACCAATCCAGGTCA
ACCTGGTTTAGTGATGATTCACAATAACTGGATGAATTGCGTGGCACCAGCTGGTGATGA
ATCATTCAAGCTTCTGACCTATCAGCTTCCGACGGTAGGGTATTGGCCTACCCTGGCAAT
GACGGGTAACGGAGAATTAGGGTTTGATACCGGAGAGGGAGCCTGAGAAACGGCTACCAC
ATCT
>HOIR5KG01BY7ZX__(reversed) rank=0010978 x=694.0 y=427.0 length=434
CATGCATGTCTCAGTGTAAGCTTCAACATGGCAAGACTGTGAATGGCTCATTAAAACAGT
TGTAGCTTATTTGGCTGTCTTTTACATGGATAACCGTGGTAATTCTAGAACTAATACATG
TGCAACTACCCAACTTTTCGGACGGGTTGTGTTTATTTGTAACAGAACCAATCCAGGTCA
ACCTGGTTTAGTGATGATTCACAATAACTGGATGAATTGCGTGGCACCAGCTGGTGATGA
ATCATTCAAGCTTCTGACCTATCAGCTTCCGACGGTAGGGTATTGGCCTACCCTGGCAAT
GACGGGTAACGGAGAATTAGGGTTTGATACCGGAGAGGGAGCCTGAGAAACGGCTACCAC
ATCT
>HOIR5KG01A18DH__(reversed) rank=0011042 x=318.0 y=1363.5 length=434
CATGCATGTCTCAGTGTAAGCTTCAACATGGCAAGACTGTGAATGGCTCATTAAAACAGT
TGTAGCTTATTTGGCTGTCTTTTACATGGATAACCGTGGTAATTCTAGAACTAATACATG
TGCAACTACCCAACTTTTCGGACGGGTTGTGTTTATTTGTAACAGAACCAATCCAGGTCA
ACCTGGTTTAGTGATGATTCACAATAACTGGATGAATTGCGTGGCACCAGCTGGTGATGA
ATCATTCAAGCTTCTGACCTATCAGCTTCCGACGGTAGGGTATTGGCCTACCCTGGCAAT
GACGGGTAACGGAGAATTAGGGTTTGATACCGGAGAGGGAGCCTGAGAAACGGCTACCAC
ATCT
>HOIR5KG01BVFZA__(reversed) rank=0011060 x=651.0 y=276.5 length=434
CATGCATGTCTCAGTGTAAGCTTCAACATGGCAAGACTGTGAATGGCTCATTAAAACAGT
TGTAGCTTATTTGGCTGTCTTTTACATGGATAACCGTGGTAATTCTAGAACTAATACATG
TGCAACTACCCAACTTTTCGGACGGGTTGTGTTTATTTGTAACAGAACCAATCCAGGTCA
ACCTGGTTTAGTGATGATTCACAATAACTGGATGAATTGCGTGGCACCAGCTGGTGATGA
ATCATTCAAGCTTCTGACCTATCAGCTTCCGACGGTAGGGTATTGGCCTACCCTGGCAAT
GACGGGTAACGGAGAATTAGGGTTTGATACCGGAGAGGGAGCCTGAGAAACGGCTACCAC
ATCT
>HOIR5KG01AMKSW__(reversed) rank=0011130 x=140.0 y=62.0 length=434
CATGCATGTCTCAGTGTAAGCTTCAACATGGCAAGACTGTGAATGGCTCATTAAAACAGT
TGTAGCTTATTTGGCTGTCTTTTACATGGATAACCGTGGTAATTCTAGAACTAATACATG
TGCAACTACCCAACTTTTCGGACGGGTTGTGTTTATTTGTAACAGAACCAATCCAGGTCA
ACCTGGTTTAGTGATGATTCACAATAACTGGATGAATTGCGTGGCACCAGCTGGTGATGA
ATCATTCAAGCTTCTGACCTATCAGCTTCCGACGGTAGGGTATTGGCCTACCCTGGCAAT
GACGGGTAACGGAGAATTAGGGTTTGATACCGGAGAGGGAGCCTGAGAAACGGCTACCAC
ATCT
>HOIR5KG01BE15V__(reversed) rank=0011309 x=464.0 y=1825.0 length=434
CATGCATGTCTCAGTGTAAGCTTCAACATGGCAAGACTGTGAATGGCTCATTAAAACAGT
TGTAGCTTATTTGGCTGTCTTTTACATGGATAACCGTGGTAATTCTAGAACTAATACATG
TGCAACTACCCAACTTTTCGGACGGGTTGTGTTTATTTGTAACAGAACCAATCCAGGTCA
ACCTGGTTTAGTGATGATTCACAATAACTGGATGAATTGCGTGGCACCAGCTGGTGATGA
ATCATTCAAGCTTCTGACCTATCAGCTTCCGACGGTAGGGTATTGGCCTACCCTGGCAAT
GACGGGTAACGGAGAATTAGGGTTTGATACCGGAGAGGGAGCCTGAGAAACGGCTACCAC
ATCT
>HOIR5KG01BTB46__(reversed) rank=0011683 x=627.0 y=296.0 length=434
CATGCATGTCTCAGTGTAAGCTTCAACATGGCAAGACTGTGAATGGCTCATTAAAACAGT
TGTAGCTTATTTGGCTGTCTTTTACATGGATAACCGTGGTAATTCTAGAACTAATACATG
TGCAACTACCCAACTTTTCGGACGGGTTGTGTTTATTTGTAACAGAACCAATCCAGGTCA
ACCTGGTTTAGTGATGATTCACAATAACTGGATGAATTGCGTGGCACCAGCTGGTGATGA
ATCATTCAAGCTTCTGACCTATCAGCTTCCGACGGTAGGGTATTGGCCTACCCTGGCAAT
GACGGGTAACGGAGAATTAGGGTTTGATACCGGAGAGGGAGCCTGAGAAACGGCTACCAC
ATCT
>HOIR5KG01ANTLB__(reversed) rank=0011701 x=154.0 y=765.0 length=434
CATGCATGTCTCAGTGTAAGCTTCAACATGGCAAGACTGTGAATGGCTCATTAAAACAGT
TGTAGCTTATTTGGCTGTCTTTTACATGGATAACCGTGGTAATTCTAGAACTAATACATG
TGCAACTACCCAACTTTTCGGACGGGTTGTGTTTATTTGTAACAGAACCAATCCAGGTCA
ACCTGGTTTAGTGATGATTCACAATAACTGGATGAATTGCGTGGCACCAGCTGGTGATGA
ATCATTCAAGCTTCTGACCTATCAGCTTCCGACGGTAGGGTATTGGCCTACCCTGGCAAT
GACGGGTAACGGAGAATTAGGGTTTGATACCGGAGAGGGAGCCTGAGAAACGGCTACCAC
ATCT
>HOIR5KG01AC4MG__(reversed) rank=0011785 x=32.0 y=1558.0 length=434
CATGCATGTCTCAGTGTAAGCTTCAACATGGCAAGACTGTGAATGGCTCATTAAAACAGT
TGTAGCTTATTTGGCTGTCTTTTACATGGATAACCGTGGTAATTCTAGAACTAATACATG
TGCAACTACCCAACTTTTCGGACGGGTTGTGTTTATTTGTAACAGAACCAATCCAGGTCA
ACCTGGTTTAGTGATGATTCACAATAACTGGATGAATTGCGTGGCACCAGCTGGTGATGA
ATCATTCAAGCTTCTGACCTATCAGCTTCCGACGGTAGGGTATTGGCCTACCCTGGCAAT
GACGGGTAACGGAGAATTAGGGTTTGATACCGGAGAGGGAGCCTGAGAAACGGCTACCAC
ATCT
>HOIR5KG01BD9QR__(reversed) rank=0011959 x=455.5 y=1857.5 length=434
CATGCATGTCTCAGTGTAAGCTTCAACATGGCAAGACTGTGAATGGCTCATTAAAACAGT
TGTAGCTTATTTGGCTGTCTTTTACATGGATAACCGTGGTAATTCTAGAACTAATACATG
TGCAACTACCCAACTTTTCGGACGGGTTGTGTTTATTTGTAACAGAACCAATCCAGGTCA
ACCTGGTTTAGTGATGATTCACAATAACTGGATGAATTGCGTGGCACCAGCTGGTGATGA
ATCATTCAAGCTTCTGACCTATCAGCTTCCGACGGTAGGGTATTGGCCTACCCTGGCAAT
GACGGGTAACGGAGAATTAGGGTTTGATACCGGAGAGGGAGCCTGAGAAACGGCTACCAC
ATCT
>HOIR5KG01A5AUU__(reversed) rank=0011997 x=353.0 y=1188.0 length=434
CATGCATGTCTCAGTGTAAGCTTCAACATGGCAAGACTGTGAATGGCTCATTAAAACAGT
TGTAGCTTATTTGGCTGTCTTTTACATGGATAACCGTGGTAATTCTAGAACTAATACATG
TGCAACTACCCAACTTTTCGGACGGGTTGTGTTTATTTGTAACAGAACCAATCCAGGTCA
ACCTGGTTTAGTGATGATTCACAATAACTGGATGAATTGCGTGGCACCAGCTGGTGATGA
ATCATTCAAGCTTCTGACCTATCAGCTTCCGACGGTAGGGTATTGGCCTACCCTGGCAAT
GACGGGTAACGGAGAATTAGGGTTTGATACCGGAGAGGGAGCCTGAGAAACGGCTACCAC
ATCT
>HOIR5KG01AP1G7__(reversed) rank=0011999 x=179.5 y=1897.0 length=434
CATGCATGTCTCAGTGTAAGCTTCAACATGGCAAGACTGTGAATGGCTCATTAAAACAGT
TGTAGCTTATTTGGCTGTCTTTTACATGGATAACCGTGGTAATTCTAGAACTAATACATG
TGCAACTACCCAACTTTTCGGACGGGTTGTGTTTATTTGTAACAGAACCAATCCAGGTCA
ACCTGGTTTAGTGATGATTCACAATAACTGGATGAATTGCGTGGCACCAGCTGGTGATGA
ATCATTCAAGCTTCTGACCTATCAGCTTCCGACGGTAGGGTATTGGCCTACCCTGGCAAT
GACGGGTAACGGAGAATTAGGGTTTGATACCGGAGAGGGAGCCTGAGAAACGGCTACCAC
ATCT
>HOIR5KG01A6FE4__(reversed) rank=0012117 x=366.0 y=510.0 length=434
CATGCATGTCTCAGTGTAAGCTTCAACATGGCAAGACTGTGAATGGCTCATTAAAACAGT
TGTAGCTTATTTGGCTGTCTTTTACATGGATAACCGTGGTAATTCTAGAACTAATACATG
TGCAACTACCCAACTTTTCGGACGGGTTGTGTTTATTTGTAACAGAACCAATCCAGGTCA
ACCTGGTTTAGTGATGATTCACAATAACTGGATGAATTGCGTGGCACCAGCTGGTGATGA
ATCATTCAAGCTTCTGACCTATCAGCTTCCGACGGTAGGGTATTGGCCTACCCTGGCAAT
GACGGGTAACGGAGAATTAGGGTTTGATACCGGAGAGGGAGCCTGAGAAACGGCTACCAC
ATCT
>HOIR5KG01AVDOZ__(reversed) rank=0012172 x=240.0 y=1153.0 length=434
CATGCATGTCTCAGTGTAAGCTTCAACATGGCAAGACTGTGAATGGCTCATTAAAACAGT
TGTAGCTTATTTGGCTGTCTTTTACATGGATAACCGTGGTAATTCTAGAACTAATACATG
TGCAACTACCCAACTTTTCGGACGGGTTGTGTTTATTTGTAACAGAACCAATCCAGGTCA
ACCTGGTTTAGTGATGATTCACAATAACTGGATGAATTGCGTGGCACCAGCTGGTGATGA
ATCATTCAAGCTTCTGACCTATCAGCTTCCGACGGTAGGGTATTGGCCTACCCTGGCAAT
GACGGGTAACGGAGAATTAGGGTTTGATACCGGAGAGGGAGCCTGAGAAACGGCTACCAC
ATCT
>HOIR5KG01A1CE5__(reversed) rank=0012410 x=308.0 y=911.0 length=434
CATGCATGTCTCAGTGTAAGCTTCAACATGGCAAGACTGTGAATGGCTCATTAAAACAGT
TGTAGCTTATTTGGCTGTCTTTTACATGGATAACCGTGGTAATTCTAGAACTAATACATG
TGCAACTACCCAACTTTTCGGACGGGTTGTGTTTATTTGTAACAGAACCAATCCAGGTCA
ACCTGGTTTAGTGATGATTCACAATAACTGGATGAATTGCGTGGCACCAGCTGGTGATGA
ATCATTCAAGCTTCTGACCTATCAGCTTCCGACGGTAGGGTATTGGCCTACCCTGGCAAT
GACGGGTAACGGAGAATTAGGGTTTGATACCGGAGAGGGAGCCTGAGAAACGGCTACCAC
ATCT
>HOIR5KG01BWK0K__(reversed) rank=0012595 x=664.0 y=210.5 length=434
CATGCATGTCTCAGTGTAAGCTTCAACATGGCAAGACTGTGAATGGCTCATTAAAACAGT
TGTAGCTTATTTGGCTGTCTTTTACATGGATAACCGTGGTAATTCTAGAACTAATACATG
TGCAACTACCCAACTTTTCGGACGGGTTGTGTTTATTTGTAACAGAACCAATCCAGGTCA
ACCTGGTTTAGTGATGATTCACAATAACTGGATGAATTGCGTGGCACCAGCTGGTGATGA
ATCATTCAAGCTTCTGACCTATCAGCTTCCGACGGTAGGGTATTGGCCTACCCTGGCAAT
GACGGGTAACGGAGAATTAGGGTTTGATACCGGAGAGGGAGCCTGAGAAACGGCTACCAC
ATCT
>HOIR5KG01A853J__(reversed) rank=0012650 x=397.0 y=1421.0 length=434
CATGCATGTCTCAGTGTAAGCTTCAACATGGCAAGACTGTGAATGGCTCATTAAAACAGT
TGTAGCTTATTTGGCTGTCTTTTACATGGATAACCGTGGTAATTCTAGAACTAATACATG
TGCAACTACCCAACTTTTCGGACGGGTTGTGTTTATTTGTAACAGAACCAATCCAGGTCA
ACCTGGTTTAGTGATGATTCACAATAACTGGATGAATTGCGTGGCACCAGCTGGTGATGA
ATCATTCAAGCTTCTGACCTATCAGCTTCCGACGGTAGGGTATTGGCCTACCCTGGCAAT
GACGGGTAACGGAGAATTAGGGTTTGATACCGGAGAGGGAGCCTGAGAAACGGCTACCAC
ATCT
>HOIR5KG01BR7IW__(reversed) rank=0012670 x=614.0 y=902.5 length=434
CATGCATGTCTCAGTGTAAGCTTCAACATGGCAAGACTGTGAATGGCTCATTAAAACAGT
TGTAGCTTATTTGGCTGTCTTTTACATGGATAACCGTGGTAATTCTAGAACTAATACATG
TGCAACTACCCAACTTTTCGGACGGGTTGTGTTTATTTGTAACAGAACCAATCCAGGTCA
ACCTGGTTTAGTGATGATTCACAATAACTGGATGAATTGCGTGGCACCAGCTGGTGATGA
ATCATTCAAGCTTCTGACCTATCAGCTTCCGACGGTAGGGTATTGGCCTACCCTGGCAAT
GACGGGTAACGGAGAATTAGGGTTTGATACCGGAGAGGGAGCCTGAGAAACGGCTACCAC
ATCT
>HOIR5KG01AOTB5__(reversed) rank=0012703 x=165.0 y=2035.0 length=434
CATGCATGTCTCAGTGTAAGCTTCAACATGGCAAGACTGTGAATGGCTCATTAAAACAGT
TGTAGCTTATTTGGCTGTCTTTTACATGGATAACCGTGGTAATTCTAGAACTAATACATG
TGCAACTACCCAACTTTTCGGACGGGTTGTGTTTATTTGTAACAGAACCAATCCAGGTCA
ACCTGGTTTAGTGATGATTCACAATAACTGGATGAATTGCGTGGCACCAGCTGGTGATGA
ATCATTCAAGCTTCTGACCTATCAGCTTCCGACGGTAGGGTATTGGCCTACCCTGGCAAT
GACGGGTAACGGAGAATTAGGGTTTGATACCGGAGAGGGAGCCTGAGAAACGGCTACCAC
ATCT
>HOIR5KG01AE1HV__(reversed) rank=0012918 x=54.0 y=705.0 length=434
CATGCATGTCTCAGTGTAAGCTTCAACATGGCAAGACTGTGAATGGCTCATTAAAACAGT
TGTAGCTTATTTGGCTGTCTTTTACATGGATAACCGTGGTAATTCTAGAACTAATACATG
TGCAACTACCCAACTTTTCGGACGGGTTGTGTTTATTTGTAACAGAACCAATCCAGGTCA
ACCTGGTTTAGTGATGATTCACAATAACTGGATGAATTGCGTGGCACCAGCTGGTGATGA
ATCATTCAAGCTTCTGACCTATCAGCTTCCGACGGTAGGGTATTGGCCTACCCTGGCAAT
GACGGGTAACGGAGAATTAGGGTTTGATACCGGAGAGGGAGCCTGAGAAACGGCTACCAC
ATCT
>HOIR5KG01AAG88__(reversed) rank=0013121 x=2.0 y=842.0 length=434
CATGCATGTCTCAGTGTAAGCTTCAACATGGCAAGACTGTGAATGGCTCATTAAAACAGT
TGTAGCTTATTTGGCTGTCTTTTACATGGATAACCGTGGTAATTCTAGAACTAATACATG
TGCAACTACCCAACTTTTCGGACGGGTTGTGTTTATTTGTAACAGAACCAATCCAGGTCA
ACCTGGTTTAGTGATGATTCACAATAACTGGATGAATTGCGTGGCACCAGCTGGTGATGA
ATCATTCAAGCTTCTGACCTATCAGCTTCCGACGGTAGGGTATTGGCCTACCCTGGCAAT
GACGGGTAACGGAGAATTAGGGTTTGATACCGGAGAGGGAGCCTGAGAAACGGCTACCAC
ATCT
>HOIR5KG01BMBIM__(reversed) rank=0013288 x=547.0 y=572.0 length=434
CATGCATGTCTCAGTGTAAGCTTCAACATGGCAAGACTGTGAATGGCTCATTAAAACAGT
TGTAGCTTATTTGGCTGTCTTTTACATGGATAACCGTGGTAATTCTAGAACTAATACATG
TGCAACTACCCAACTTTTCGGACGGGTTGTGTTTATTTGTAACAGAACCAATCCAGGTCA
ACCTGGTTTAGTGATGATTCACAATAACTGGATGAATTGCGTGGCACCAGCTGGTGATGA
ATCATTCAAGCTTCTGACCTATCAGCTTCCGACGGTAGGGTATTGGCCTACCCTGGCAAT
GACGGGTAACGGAGAATTAGGGTTTGATACCGGAGAGGGAGCCTGAGAAACGGCTACCAC
ATCT
>HOIR5KG01BVYSD__(reversed) rank=0013292 x=657.0 y=75.0 length=434
CATGCATGTCTCAGTGTAAGCTTCAACATGGCAAGACTGTGAATGGCTCATTAAAACAGT
TGTAGCTTATTTGGCTGTCTTTTACATGGATAACCGTGGTAATTCTAGAACTAATACATG
TGCAACTACCCAACTTTTCGGACGGGTTGTGTTTATTTGTAACAGAACCAATCCAGGTCA
ACCTGGTTTAGTGATGATTCACAATAACTGGATGAATTGCGTGGCACCAGCTGGTGATGA
ATCATTCAAGCTTCTGACCTATCAGCTTCCGACGGTAGGGTATTGGCCTACCCTGGCAAT
GACGGGTAACGGAGAATTAGGGTTTGATACCGGAGAGGGAGCCTGAGAAACGGCTACCAC
ATCT
>HOIR5KG01AWE0J__(reversed) rank=0013368 x=252.5 y=369.5 length=434
CATGCATGTCTCAGTGTAAGCTTCAACATGGCAAGACTGTGAATGGCTCATTAAAACAGT
TGTAGCTTATTTGGCTGTCTTTTACATGGATAACCGTGGTAATTCTAGAACTAATACATG
TGCAACTACCCAACTTTTCGGACGGGTTGTGTTTATTTGTAACAGAACCAATCCAGGTCA
ACCTGGTTTAGTGATGATTCACAATAACTGGATGAATTGCGTGGCACCAGCTGGTGATGA
ATCATTCAAGCTTCTGACCTATCAGCTTCCGACGGTAGGGTATTGGCCTACCCTGGCAAT
GACGGGTAACGGAGAATTAGGGTTTGATACCGGAGAGGGAGCCTGAGAAACGGCTACCAC
ATCT
>HOIR5KG01AA0UW__(reversed) rank=0013427 x=8.0 y=1670.5 length=434
CATGCATGTCTCAGTGTAAGCTTCAACATGGCAAGACTGTGAATGGCTCATTAAAACAGT
TGTAGCTTATTTGGCTGTCTTTTACATGGATAACCGTGGTAATTCTAGAACTAATACATG
TGCAACTACCCAACTTTTCGGACGGGTTGTGTTTATTTGTAACAGAACCAATCCAGGTCA
ACCTGGTTTAGTGATGATTCACAATAACTGGATGAATTGCGTGGCACCAGCTGGTGATGA
ATCATTCAAGCTTCTGACCTATCAGCTTCCGACGGTAGGGTATTGGCCTACCCTGGCAAT
GACGGGTAACGGAGAATTAGGGTTTGATACCGGAGAGGGAGCCTGAGAAACGGCTACCAC
ATCT
>HOIR5KG01A65IW__(reversed) rank=0013718 x=374.0 y=1574.0 length=434
CATGCATGTCTCAGTGTAAGCTTCAACATGGCAAGACTGTGAATGGCTCATTAAAACAGT
TGTAGCTTATTTGGCTGTCTTTTACATGGATAACCGTGGTAATTCTAGAACTAATACATG
TGCAACTACCCAACTTTTCGGACGGGTTGTGTTTATTTGTAACAGAACCAATCCAGGTCA
ACCTGGTTTAGTGATGATTCACAATAACTGGATGAATTGCGTGGCACCAGCTGGTGATGA
ATCATTCAAGCTTCTGACCTATCAGCTTCCGACGGTAGGGTATTGGCCTACCCTGGCAAT
GACGGGTAACGGAGAATTAGGGTTTGATACCGGAGAGGGAGCCTGAGAAACGGCTACCAC
ATCT
>HOIR5KG01A65AE__(reversed) rank=0014137 x=374.5 y=1268.0 length=434
CATGCATGTCTCAGTGTAAGCTTCAACATGGCAAGACTGTGAATGGCTCATTAAAACAGT
TGTAGCTTATTTGGCTGTCTTTTACATGGATAACCGTGGTAATTCTAGAACTAATACATG
TGCAACTACCCAACTTTTCGGACGGGTTGTGTTTATTTGTAACAGAACCAATCCAGGTCA
ACCTGGTTTAGTGATGATTCACAATAACTGGATGAATTGCGTGGCACCAGCTGGTGATGA
ATCATTCAAGCTTCTGACCTATCAGCTTCCGACGGTAGGGTATTGGCCTACCCTGGCAAT
GACGGGTAACGGAGAATTAGGGTTTGATACCGGAGAGGGAGCCTGAGAAACGGCTACCAC
ATCT
>HOIR5KG01A1I80__(reversed) rank=0014184 x=310.0 y=1570.5 length=434
CATGCATGTCTCAGTGTAAGCTTCAACATGGCAAGACTGTGAATGGCTCATTAAAACAGT
TGTAGCTTATTTGGCTGTCTTTTACATGGATAACCGTGGTAATTCTAGAACTAATACATG
TGCAACTACCCAACTTTTCGGACGGGTTGTGTTTATTTGTAACAGAACCAATCCAGGTCA
ACCTGGTTTAGTGATGATTCACAATAACTGGATGAATTGCGTGGCACCAGCTGGTGATGA
ATCATTCAAGCTTCTGACCTATCAGCTTCCGACGGTAGGGTATTGGCCTACCCTGGCAAT
GACGGGTAACGGAGAATTAGGGTTTGATACCGGAGAGGGAGCCTGAGAAACGGCTACCAC
ATCT
>HOIR5KG01AY20N__(reversed) rank=0014388 x=282.0 y=1909.0 length=434
CATGCATGTCTCAGTGTAAGCTTCAACATGGCAAGACTGTGAATGGCTCATTAAAACAGT
TGTAGCTTATTTGGCTGTCTTTTACATGGATAACCGTGGTAATTCTAGAACTAATACATG
TGCAACTACCCAACTTTTCGGACGGGTTGTGTTTATTTGTAACAGAACCAATCCAGGTCA
ACCTGGTTTAGTGATGATTCACAATAACTGGATGAATTGCGTGGCACCAGCTGGTGATGA
ATCATTCAAGCTTCTGACCTATCAGCTTCCGACGGTAGGGTATTGGCCTACCCTGGCAAT
GACGGGTAACGGAGAATTAGGGTTTGATACCGGAGAGGGAGCCTGAGAAACGGCTACCAC
ATCT
>HOIR5KG01AZEAJ__(reversed) rank=0014440 x=286.0 y=137.5 length=434
CATGCATGTCTCAGTGTAAGCTTCAACATGGCAAGACTGTGAATGGCTCATTAAAACAGT
TGTAGCTTATTTGGCTGTCTTTTACATGGATAACCGTGGTAATTCTAGAACTAATACATG
TGCAACTACCCAACTTTTCGGACGGGTTGTGTTTATTTGTAACAGAACCAATCCAGGTCA
ACCTGGTTTAGTGATGATTCACAATAACTGGATGAATTGCGTGGCACCAGCTGGTGATGA
ATCATTCAAGCTTCTGACCTATCAGCTTCCGACGGTAGGGTATTGGCCTACCCTGGCAAT
GACGGGTAACGGAGAATTAGGGTTTGATACCGGAGAGGGAGCCTGAGAAACGGCTACCAC
ATCT
>HOIR5KG01BBVOA__(reversed) rank=0014554 x=428.0 y=904.0 length=434
CATGCATGTCTCAGTGTAAGCTTCAACATGGCAAGACTGTGAATGGCTCATTAAAACAGT
TGTAGCTTATTTGGCTGTCTTTTACATGGATAACCGTGGTAATTCTAGAACTAATACATG
TGCAACTACCCAACTTTTCGGACGGGTTGTGTTTATTTGTAACAGAACCAATCCAGGTCA
ACCTGGTTTAGTGATGATTCACAATAACTGGATGAATTGCGTGGCACCAGCTGGTGATGA
ATCATTCAAGCTTCTGACCTATCAGCTTCCGACGGTAGGGTATTGGCCTACCCTGGCAAT
GACGGGTAACGGAGAATTAGGGTTTGATACCGGAGAGGGAGCCTGAGAAACGGCTACCAC
ATCT
>HOIR5KG01AE1GS__(reversed) rank=0015316 x=54.0 y=666.0 length=434
CATGCATGTCTCAGTGTAAGCTTCAACATGGCAAGACTGTGAATGGCTCATTAAAACAGT
TGTAGCTTATTTGGCTGTCTTTTACATGGATAACCGTGGTAATTCTAGAACTAATACATG
TGCAACTACCCAACTTTTCGGACGGGTTGTGTTTATTTGTAACAGAACCAATCCAGGTCA
ACCTGGTTTAGTGATGATTCACAATAACTGGATGAATTGCGTGGCACCAGCTGGTGATGA
ATCATTCAAGCTTCTGACCTATCAGCTTCCGACGGTAGGGTATTGGCCTACCCTGGCAAT
GACGGGTAACGGAGAATTAGGGTTTGATACCGGAGAGGGAGCCTGAGAAACGGCTACCAC
ATCT
>HOIR5KG01A03CG__(reversed) rank=0015477 x=305.5 y=1438.0 length=434
CATGCATGTCTCAGTGTAAGCTTCAACATGGCAAGACTGTGAATGGCTCATTAAAACAGT
TGTAGCTTATTTGGCTGTCTTTTACATGGATAACCGTGGTAATTCTAGAACTAATACATG
TGCAACTACCCAACTTTTCGGACGGGTTGTGTTTATTTGTAACAGAACCAATCCAGGTCA
ACCTGGTTTAGTGATGATTCACAATAACTGGATGAATTGCGTGGCACCAGCTGGTGATGA
ATCATTCAAGCTTCTGACCTATCAGCTTCCGACGGTAGGGTATTGGCCTACCCTGGCAAT
GACGGGTAACGGAGAATTAGGGTTTGATACCGGAGAGGGAGCCTGAGAAACGGCTACCAC
ATCT
>HOIR5KG01A8GAR__(reversed) rank=0015528 x=389.0 y=753.5 length=434
CATGCATGTCTCAGTGTAAGCTTCAACATGGCAAGACTGTGAATGGCTCATTAAAACAGT
TGTAGCTTATTTGGCTGTCTTTTACATGGATAACCGTGGTAATTCTAGAACTAATACATG
TGCAACTACCCAACTTTTCGGACGGGTTGTGTTTATTTGTAACAGAACCAATCCAGGTCA
ACCTGGTTTAGTGATGATTCACAATAACTGGATGAATTGCGTGGCACCAGCTGGTGATGA
ATCATTCAAGCTTCTGACCTATCAGCTTCCGACGGTAGGGTATTGGCCTACCCTGGCAAT
GACGGGTAACGGAGAATTAGGGTTTGATACCGGAGAGGGAGCCTGAGAAACGGCTACCAC
ATCT
>HOIR5KG01ASRDV__(reversed) rank=0015673 x=210.0 y=1809.5 length=434
CATGCATGTCTCAGTGTAAGCTTCAACATGGCAAGACTGTGAATGGCTCATTAAAACAGT
TGTAGCTTATTTGGCTGTCTTTTACATGGATAACCGTGGTAATTCTAGAACTAATACATG
TGCAACTACCCAACTTTTCGGACGGGTTGTGTTTATTTGTAACAGAACCAATCCAGGTCA
ACCTGGTTTAGTGATGATTCACAATAACTGGATGAATTGCGTGGCACCAGCTGGTGATGA
ATCATTCAAGCTTCTGACCTATCAGCTTCCGACGGTAGGGTATTGGCCTACCCTGGCAAT
GACGGGTAACGGAGAATTAGGGTTTGATACCGGAGAGGGAGCCTGAGAAACGGCTACCAC
ATCT
>HOIR5KG01AWIJN__(reversed) rank=0015777 x=253.0 y=849.0 length=434
CATGCATGTCTCAGTGTAAGCTTCAACATGGCAAGACTGTGAATGGCTCATTAAAACAGT
TGTAGCTTATTTGGCTGTCTTTTACATGGATAACCGTGGTAATTCTAGAACTAATACATG
TGCAACTACCCAACTTTTCGGACGGGTTGTGTTTATTTGTAACAGAACCAATCCAGGTCA
ACCTGGTTTAGTGATGATTCACAATAACTGGATGAATTGCGTGGCACCAGCTGGTGATGA
ATCATTCAAGCTTCTGACCTATCAGCTTCCGACGGTAGGGTATTGGCCTACCCTGGCAAT
GACGGGTAACGGAGAATTAGGGTTTGATACCGGAGAGGGAGCCTGAGAAACGGCTACCAC
ATCT
>HOIR5KG01BVI27__(reversed) rank=0016115 x=652.0 y=209.5 length=434
CATGCATGTCTCAGTGTAAGCTTCAACATGGCAAGACTGTGAATGGCTCATTAAAACAGT
TGTAGCTTATTTGGCTGTCTTTTACATGGATAACCGTGGTAATTCTAGAACTAATACATG
TGCAACTACCCAACTTTTCGGACGGGTTGTGTTTATTTGTAACAGAACCAATCCAGGTCA
ACCTGGTTTAGTGATGATTCACAATAACTGGATGAATTGCGTGGCACCAGCTGGTGATGA
ATCATTCAAGCTTCTGACCTATCAGCTTCCGACGGTAGGGTATTGGCCTACCCTGGCAAT
GACGGGTAACGGAGAATTAGGGTTTGATACCGGAGAGGGAGCCTGAGAAACGGCTACCAC
ATCT
>HOIR5KG01BQ75U__(reversed) rank=0016275 x=603.0 y=128.0 length=434
CATGCATGTCTCAGTGTAAGCTTCAACATGGCAAGACTGTGAATGGCTCATTAAAACAGT
TGTAGCTTATTTGGCTGTCTTTTACATGGATAACCGTGGTAATTCTAGAACTAATACATG
TGCAACTACCCAACTTTTCGGACGGGTTGTGTTTATTTGTAACAGAACCAATCCAGGTCA
ACCTGGTTTAGTGATGATTCACAATAACTGGATGAATTGCGTGGCACCAGCTGGTGATGA
ATCATTCAAGCTTCTGACCTATCAGCTTCCGACGGTAGGGTATTGGCCTACCCTGGCAAT
GACGGGTAACGGAGAATTAGGGTTTGATACCGGAGAGGGAGCCTGAGAAACGGCTACCAC
ATCT
>HOIR5KG01BY2PU__(reversed) rank=0016346 x=692.0 y=1776.5 length=434
CATGCATGTCTCAGTGTAAGCTTCAACATGGCAAGACTGTGAATGGCTCATTAAAACAGT
TGTAGCTTATTTGGCTGTCTTTTACATGGATAACCGTGGTAATTCTAGAACTAATACATG
TGCAACTACCCAACTTTTCGGACGGGTTGTGTTTATTTGTAACAGAACCAATCCAGGTCA
ACCTGGTTTAGTGATGATTCACAATAACTGGATGAATTGCGTGGCACCAGCTGGTGATGA
ATCATTCAAGCTTCTGACCTATCAGCTTCCGACGGTAGGGTATTGGCCTACCCTGGCAAT
GACGGGTAACGGAGAATTAGGGTTTGATACCGGAGAGGGAGCCTGAGAAACGGCTACCAC
ATCT
>HOIR5KG01BKHYH__(reversed) rank=0016917 x=526.0 y=1623.0 length=434
CATGCATGTCTCAGTGTAAGCTTCAACATGGCAAGACTGTGAATGGCTCATTAAAACAGT
TGTAGCTTATTTGGCTGTCTTTTACATGGATAACCGTGGTAATTCTAGAACTAATACATG
TGCAACTACCCAACTTTTCGGACGGGTTGTGTTTATTTGTAACAGAACCAATCCAGGTCA
ACCTGGTTTAGTGATGATTCACAATAACTGGATGAATTGCGTGGCACCAGCTGGTGATGA
ATCATTCAAGCTTCTGACCTATCAGCTTCCGACGGTAGGGTATTGGCCTACCCTGGCAAT
GACGGGTAACGGAGAATTAGGGTTTGATACCGGAGAGGGAGCCTGAGAAACGGCTACCAC
ATCT
>HOIR5KG01BCQQA__(reversed) rank=0017097 x=438.0 y=192.0 length=434
CATGCATGTCTCAGTGTAAGCTTCAACATGGCAAGACTGTGAATGGCTCATTAAAACAGT
TGTAGCTTATTTGGCTGTCTTTTACATGGATAACCGTGGTAATTCTAGAACTAATACATG
TGCAACTACCCAACTTTTCGGACGGGTTGTGTTTATTTGTAACAGAACCAATCCAGGTCA
ACCTGGTTTAGTGATGATTCACAATAACTGGATGAATTGCGTGGCACCAGCTGGTGATGA
ATCATTCAAGCTTCTGACCTATCAGCTTCCGACGGTAGGGTATTGGCCTACCCTGGCAAT
GACGGGTAACGGAGAATTAGGGTTTGATACCGGAGAGGGAGCCTGAGAAACGGCTACCAC
ATCT
>HOIR5KG01A6C4C__(reversed) rank=0017246 x=365.0 y=1626.0 length=434
CATGCATGTCTCAGTGTAAGCTTCAACATGGCAAGACTGTGAATGGCTCATTAAAACAGT
TGTAGCTTATTTGGCTGTCTTTTACATGGATAACCGTGGTAATTCTAGAACTAATACATG
TGCAACTACCCAACTTTTCGGACGGGTTGTGTTTATTTGTAACAGAACCAATCCAGGTCA
ACCTGGTTTAGTGATGATTCACAATAACTGGATGAATTGCGTGGCACCAGCTGGTGATGA
ATCATTCAAGCTTCTGACCTATCAGCTTCCGACGGTAGGGTATTGGCCTACCCTGGCAAT
GACGGGTAACGGAGAATTAGGGTTTGATACCGGAGAGGGAGCCTGAGAAACGGCTACCAC
ATCT
>HOIR5KG01AZXYA__(reversed) rank=0017486 x=292.0 y=1040.0 length=434
CATGCATGTCTCAGTGTAAGCTTCAACATGGCAAGACTGTGAATGGCTCATTAAAACAGT
TGTAGCTTATTTGGCTGTCTTTTACATGGATAACCGTGGTAATTCTAGAACTAATACATG
TGCAACTACCCAACTTTTCGGACGGGTTGTGTTTATTTGTAACAGAACCAATCCAGGTCA
ACCTGGTTTAGTGATGATTCACAATAACTGGATGAATTGCGTGGCACCAGCTGGTGATGA
ATCATTCAAGCTTCTGACCTATCAGCTTCCGACGGTAGGGTATTGGCCTACCCTGGCAAT
GACGGGTAACGGAGAATTAGGGTTTGATACCGGAGAGGGAGCCTGAGAAACGGCTACCAC
ATCT
>HOIR5KG01BSATV__(reversed) rank=0017772 x=615.0 y=1089.0 length=434
CATGCATGTCTCAGTGTAAGCTTCAACATGGCAAGACTGTGAATGGCTCATTAAAACAGT
TGTAGCTTATTTGGCTGTCTTTTACATGGATAACCGTGGTAATTCTAGAACTAATACATG
TGCAACTACCCAACTTTTCGGACGGGTTGTGTTTATTTGTAACAGAACCAATCCAGGTCA
ACCTGGTTTAGTGATGATTCACAATAACTGGATGAATTGCGTGGCACCAGCTGGTGATGA
ATCATTCAAGCTTCTGACCTATCAGCTTCCGACGGTAGGGTATTGGCCTACCCTGGCAAT
GACGGGTAACGGAGAATTAGGGTTTGATACCGGAGAGGGAGCCTGAGAAACGGCTACCAC
ATCT
>HOIR5KG01BY8XR__(reversed) rank=0017925 x=694.5 y=1645.0 length=434
CATGCATGTCTCAGTGTAAGCTTCAACATGGCAAGACTGTGAATGGCTCATTAAAACAGT
TGTAGCTTATTTGGCTGTCTTTTACATGGATAACCGTGGTAATTCTAGAACTAATACATG
TGCAACTACCCAACTTTTCGGACGGGTTGTGTTTATTTGTAACAGAACCAATCCAGGTCA
ACCTGGTTTAGTGATGATTCACAATAACTGGATGAATTGCGTGGCACCAGCTGGTGATGA
ATCATTCAAGCTTCTGACCTATCAGCTTCCGACGGTAGGGTATTGGCCTACCCTGGCAAT
GACGGGTAACGGAGAATTAGGGTTTGATACCGGAGAGGGAGCCTGAGAAACGGCTACCAC
ATCT
>HOIR5KG01BQTDU__(reversed) rank=0017977 x=598.5 y=1456.0 length=434
CATGCATGTCTCAGTGTAAGCTTCAACATGGCAAGACTGTGAATGGCTCATTAAAACAGT
TGTAGCTTATTTGGCTGTCTTTTACATGGATAACCGTGGTAATTCTAGAACTAATACATG
TGCAACTACCCAACTTTTCGGACGGGTTGTGTTTATTTGTAACAGAACCAATCCAGGTCA
ACCTGGTTTAGTGATGATTCACAATAACTGGATGAATTGCGTGGCACCAGCTGGTGATGA
ATCATTCAAGCTTCTGACCTATCAGCTTCCGACGGTAGGGTATTGGCCTACCCTGGCAAT
GACGGGTAACGGAGAATTAGGGTTTGATACCGGAGAGGGAGCCTGAGAAACGGCTACCAC
ATCT
>HOIR5KG01AESN1__(reversed) rank=0018147 x=51.0 y=1551.5 length=434
CATGCATGTCTCAGTGTAAGCTTCAACATGGCAAGACTGTGAATGGCTCATTAAAACAGT
TGTAGCTTATTTGGCTGTCTTTTACATGGATAACCGTGGTAATTCTAGAACTAATACATG
TGCAACTACCCAACTTTTCGGACGGGTTGTGTTTATTTGTAACAGAACCAATCCAGGTCA
ACCTGGTTTAGTGATGATTCACAATAACTGGATGAATTGCGTGGCACCAGCTGGTGATGA
ATCATTCAAGCTTCTGACCTATCAGCTTCCGACGGTAGGGTATTGGCCTACCCTGGCAAT
GACGGGTAACGGAGAATTAGGGTTTGATACCGGAGAGGGAGCCTGAGAAACGGCTACCAC
ATCT
>HOIR5KG01AYWPJ__(reversed) rank=0018598 x=280.0 y=1925.0 length=434
CATGCATGTCTCAGTGTAAGCTTCAACATGGCAAGACTGTGAATGGCTCATTAAAACAGT
TGTAGCTTATTTGGCTGTCTTTTACATGGATAACCGTGGTAATTCTAGAACTAATACATG
TGCAACTACCCAACTTTTCGGACGGGTTGTGTTTATTTGTAACAGAACCAATCCAGGTCA
ACCTGGTTTAGTGATGATTCACAATAACTGGATGAATTGCGTGGCACCAGCTGGTGATGA
ATCATTCAAGCTTCTGACCTATCAGCTTCCGACGGTAGGGTATTGGCCTACCCTGGCAAT
GACGGGTAACGGAGAATTAGGGTTTGATACCGGAGAGGGAGCCTGAGAAACGGCTACCAC
ATCT
>HOIR5KG01AQWZR__(reversed) rank=0018879 x=189.0 y=1781.0 length=434
CATGCATGTCTCAGTGTAAGCTTCAACATGGCAAGACTGTGAATGGCTCATTAAAACAGT
TGTAGCTTATTTGGCTGTCTTTTACATGGATAACCGTGGTAATTCTAGAACTAATACATG
TGCAACTACCCAACTTTTCGGACGGGTTGTGTTTATTTGTAACAGAACCAATCCAGGTCA
ACCTGGTTTAGTGATGATTCACAATAACTGGATGAATTGCGTGGCACCAGCTGGTGATGA
ATCATTCAAGCTTCTGACCTATCAGCTTCCGACGGTAGGGTATTGGCCTACCCTGGCAAT
GACGGGTAACGGAGAATTAGGGTTTGATACCGGAGAGGGAGCCTGAGAAACGGCTACCAC
ATCT
>HOIR5KG01AP6CT__(reversed) rank=0019108 x=181.0 y=27.0 length=434
CATGCATGTCTCAGTGTAAGCTTCAACATGGCAAGACTGTGAATGGCTCATTAAAACAGT
TGTAGCTTATTTGGCTGTCTTTTACATGGATAACCGTGGTAATTCTAGAACTAATACATG
TGCAACTACCCAACTTTTCGGACGGGTTGTGTTTATTTGTAACAGAACCAATCCAGGTCA
ACCTGGTTTAGTGATGATTCACAATAACTGGATGAATTGCGTGGCACCAGCTGGTGATGA
ATCATTCAAGCTTCTGACCTATCAGCTTCCGACGGTAGGGTATTGGCCTACCCTGGCAAT
GACGGGTAACGGAGAATTAGGGTTTGATACCGGAGAGGGAGCCTGAGAAACGGCTACCAC
ATCT
>HOIR5KG01APNV5__(reversed) rank=0019140 x=175.0 y=675.0 length=434
CATGCATGTCTCAGTGTAAGCTTCAACATGGCAAGACTGTGAATGGCTCATTAAAACAGT
TGTAGCTTATTTGGCTGTCTTTTACATGGATAACCGTGGTAATTCTAGAACTAATACATG
TGCAACTACCCAACTTTTCGGACGGGTTGTGTTTATTTGTAACAGAACCAATCCAGGTCA
ACCTGGTTTAGTGATGATTCACAATAACTGGATGAATTGCGTGGCACCAGCTGGTGATGA
ATCATTCAAGCTTCTGACCTATCAGCTTCCGACGGTAGGGTATTGGCCTACCCTGGCAAT
GACGGGTAACGGAGAATTAGGGTTTGATACCGGAGAGGGAGCCTGAGAAACGGCTACCAC
ATCT
>HOIR5KG01BFZUW__(reversed) rank=0019711 x=475.0 y=438.5 length=434
CATGCATGTCTCAGTGTAAGCTTCAACATGGCAAGACTGTGAATGGCTCATTAAAACAGT
TGTAGCTTATTTGGCTGTCTTTTACATGGATAACCGTGGTAATTCTAGAACTAATACATG
TGCAACTACCCAACTTTTCGGACGGGTTGTGTTTATTTGTAACAGAACCAATCCAGGTCA
ACCTGGTTTAGTGATGATTCACAATAACTGGATGAATTGCGTGGCACCAGCTGGTGATGA
ATCATTCAAGCTTCTGACCTATCAGCTTCCGACGGTAGGGTATTGGCCTACCCTGGCAAT
GACGGGTAACGGAGAATTAGGGTTTGATACCGGAGAGGGAGCCTGAGAAACGGCTACCAC
ATCT
>HOIR5KG01AH97Z__(reversed) rank=0020091 x=91.0 y=429.0 length=434
CATGCATGTCTCAGTGTAAGCTTCAACATGGCAAGACTGTGAATGGCTCATTAAAACAGT
TGTAGCTTATTTGGCTGTCTTTTACATGGATAACCGTGGTAATTCTAGAACTAATACATG
TGCAACTACCCAACTTTTCGGACGGGTTGTGTTTATTTGTAACAGAACCAATCCAGGTCA
ACCTGGTTTAGTGATGATTCACAATAACTGGATGAATTGCGTGGCACCAGCTGGTGATGA
ATCATTCAAGCTTCTGACCTATCAGCTTCCGACGGTAGGGTATTGGCCTACCCTGGCAAT
GACGGGTAACGGAGAATTAGGGTTTGATACCGGAGAGGGAGCCTGAGAAACGGCTACCAC
ATCT
>HOIR5KG01BG1RN__(reversed) rank=0020236 x=487.0 y=417.0 length=434
CATGCATGTCTCAGTGTAAGCTTCAACATGGCAAGACTGTGAATGGCTCATTAAAACAGT
TGTAGCTTATTTGGCTGTCTTTTACATGGATAACCGTGGTAATTCTAGAACTAATACATG
TGCAACTACCCAACTTTTCGGACGGGTTGTGTTTATTTGTAACAGAACCAATCCAGGTCA
ACCTGGTTTAGTGATGATTCACAATAACTGGATGAATTGCGTGGCACCAGCTGGTGATGA
ATCATTCAAGCTTCTGACCTATCAGCTTCCGACGGTAGGGTATTGGCCTACCCTGGCAAT
GACGGGTAACGGAGAATTAGGGTTTGATACCGGAGAGGGAGCCTGAGAAACGGCTACCAC
ATCT
>HOIR5KG01BC4LZ__(reversed) rank=0006851 x=442.0 y=1797.5 length=434
CATGCATGTCTAAGTACAAGCCTGAATAAGGTGAAACCGCGAATGGCTCATTAAATCACA
CCTAATGTACCGGATAGTTCCAATTACTTGGATAACTGCGGTAATTCTGGAGCTAATACA
TGCTTAAAGGCCTCGACTCAAGGAGGGGCGCATTTATTAGATCAAAACCAAACCGCTTGC
GGTTTTATTGGTGAATCTGAATAACTCTATGCTGATCGTATGGCTCAACGCCGACGACGT
ATCCGTCCAAGGTGTGCCCTATCAACTGTCGACTGTGGCATAGACGCCCACAGTGGTTTT
GACGGGTAACGGGGAATTAGGGTTCGATTCCGGAGAGGGAGCCTGAGAAACGGCTACCAC
TTCT
>HOIR5KG01AFLFE__(reversed) rank=0007079 x=60.5 y=1960.5 length=434
CATGCATGTCTAAGTACAAGCCTGAATAAGGTGAAACCGCGAATGGCTCATTAAATCACA
CCTAATGTACCGGATAGTTCCAATTACTTGGATAACTGCGGTAATTCTGGAGCTAATACA
TGCTTAAAGGCCTCGACTCAAGGAGGGGCGCATTTATTAGATCAAAACCAAACCGCTTGC
GGTTTTATTGGTGAATCTGAATAACTCTATGCTGATCGTATGGCTCAACGCCGACGACGT
ATCCGTCCAAGGTGTGCCCTATCAACTGTCGACTGTGGCATAGACGCCCACAGTGGTTTT
GACGGGTAACGGGGAATTAGGGTTCGATTCCGGAGAGGGAGCCTGAGAAACGGCTACCAC
TTCT
>HOIR5KG01BZIAG__(reversed) rank=0007299 x=697.5 y=1478.5 length=434
CATGCATGTCTAAGTACAAGCCTGAATAAGGTGAAACCGCGAATGGCTCATTAAATCACA
CCTAATGTACCGGATAGTTCCAATTACTTGGATAACTGCGGTAATTCTGGAGCTAATACA
TGCTTAAAGGCCTCGACTCAAGGAGGGGCGCATTTATTAGATCAAAACCAAACCGCTTGC
GGTTTTATTGGTGAATCTGAATAACTCTATGCTGATCGTATGGCTCAACGCCGACGACGT
ATCCGTCCAAGGTGTGCCCTATCAACTGTCGACTGTGGCATAGACGCCCACAGTGGTTTT
GACGGGTAACGGGGAATTAGGGTTCGATTCCGGAGAGGGAGCCTGAGAAACGGCTACCAC
TTCT
>HOIR5KG01AG6BH__(reversed) rank=0007702 x=78.0 y=1963.0 length=434
CATGCATGTCTAAGTACAAGCCTGAATAAGGTGAAACCGCGAATGGCTCATTAAATCACA
CCTAATGTACCGGATAGTTCCAATTACTTGGATAACTGCGGTAATTCTGGAGCTAATACA
TGCTTAAAGGCCTCGACTCAAGGAGGGGCGCATTTATTAGATCAAAACCAAACCGCTTGC
GGTTTTATTGGTGAATCTGAATAACTCTATGCTGATCGTATGGCTCAACGCCGACGACGT
ATCCGTCCAAGGTGTGCCCTATCAACTGTCGACTGTGGCATAGACGCCCACAGTGGTTTT
GACGGGTAACGGGGAATTAGGGTTCGATTCCGGAGAGGGAGCCTGAGAAACGGCTACCAC
TTCT
>HOIR5KG01AEON5__(reversed) rank=0007910 x=50.0 y=467.0 length=434
CATGCATGTCTAAGTACAAGCCTGAATAAGGTGAAACCGCGAATGGCTCATTAAATCACA
CCTAATGTACCGGATAGTTCCAATTACTTGGATAACTGCGGTAATTCTGGAGCTAATACA
TGCTTAAAGGCCTCGACTCAAGGAGGGGCGCATTTATTAGATCAAAACCAAACCGCTTGC
GGTTTTATTGGTGAATCTGAATAACTCTATGCTGATCGTATGGCTCAACGCCGACGACGT
ATCCGTCCAAGGTGTGCCCTATCAACTGTCGACTGTGGCATAGACGCCCACAGTGGTTTT
GACGGGTAACGGGGAATTAGGGTTCGATTCCGGAGAGGGAGCCTGAGAAACGGCTACCAC
TTCT
>HOIR5KG01BG8O3__(reversed) rank=0008030 x=489.0 y=1205.0 length=434
CATGCATGTCTAAGTACAAGCCTGAATAAGGTGAAACCGCGAATGGCTCATTAAATCACA
CCTAATGTACCGGATAGTTCCAATTACTTGGATAACTGCGGTAATTCTGGAGCTAATACA
TGCTTAAAGGCCTCGACTCAAGGAGGGGCGCATTTATTAGATCAAAACCAAACCGCTTGC
GGTTTTATTGGTGAATCTGAATAACTCTATGCTGATCGTATGGCTCAACGCCGACGACGT
ATCCGTCCAAGGTGTGCCCTATCAACTGTCGACTGTGGCATAGACGCCCACAGTGGTTTT
GACGGGTAACGGGGAATTAGGGTTCGATTCCGGAGAGGGAGCCTGAGAAACGGCTACCAC
TTCT
>HOIR5KG01BXKX1__(reversed) rank=0008558 x=675.0 y=1719.0 length=434
CATGCATGTCTAAGTACAAGCCTGAATAAGGTGAAACCGCGAATGGCTCATTAAATCACA
CCTAATGTACCGGATAGTTCCAATTACTTGGATAACTGCGGTAATTCTGGAGCTAATACA
TGCTTAAAGGCCTCGACTCAAGGAGGGGCGCATTTATTAGATCAAAACCAAACCGCTTGC
GGTTTTATTGGTGAATCTGAATAACTCTATGCTGATCGTATGGCTCAACGCCGACGACGT
ATCCGTCCAAGGTGTGCCCTATCAACTGTCGACTGTGGCATAGACGCCCACAGTGGTTTT
GACGGGTAACGGGGAATTAGGGTTCGATTCCGGAGAGGGAGCCTGAGAAACGGCTACCAC
TTCT
>HOIR5KG01AL232__(reversed) rank=0008635 x=134.5 y=1712.5 length=434
CATGCATGTCTAAGTACAAGCCTGAATAAGGTGAAACCGCGAATGGCTCATTAAATCACA
CCTAATGTACCGGATAGTTCCAATTACTTGGATAACTGCGGTAATTCTGGAGCTAATACA
TGCTTAAAGGCCTCGACTCAAGGAGGGGCGCATTTATTAGATCAAAACCAAACCGCTTGC
GGTTTTATTGGTGAATCTGAATAACTCTATGCTGATCGTATGGCTCAACGCCGACGACGT
ATCCGTCCAAGGTGTGCCCTATCAACTGTCGACTGTGGCATAGACGCCCACAGTGGTTTT
GACGGGTAACGGGGAATTAGGGTTCGATTCCGGAGAGGGAGCCTGAGAAACGGCTACCAC
TTCT
>HOIR5KG01A2TSM__(reversed) rank=0008672 x=325.5 y=452.0 length=434
CATGCATGTCTAAGTACAAGCCTGAATAAGGTGAAACCGCGAATGGCTCATTAAATCACA
CCTAATGTACCGGATAGTTCCAATTACTTGGATAACTGCGGTAATTCTGGAGCTAATACA
TGCTTAAAGGCCTCGACTCAAGGAGGGGCGCATTTATTAGATCAAAACCAAACCGCTTGC
GGTTTTATTGGTGAATCTGAATAACTCTATGCTGATCGTATGGCTCAACGCCGACGACGT
ATCCGTCCAAGGTGTGCCCTATCAACTGTCGACTGTGGCATAGACGCCCACAGTGGTTTT
GACGGGTAACGGGGAATTAGGGTTCGATTCCGGAGAGGGAGCCTGAGAAACGGCTACCAC
TTCT
>HOIR5KG01AN9U1__(reversed) rank=0009015 x=159.5 y=1371.0 length=434
CATGCATGTCTAAGTACAAGCCTGAATAAGGTGAAACCGCGAATGGCTCATTAAATCACA
CCTAATGTACCGGATAGTTCCAATTACTTGGATAACTGCGGTAATTCTGGAGCTAATACA
TGCTTAAAGGCCTCGACTCAAGGAGGGGCGCATTTATTAGATCAAAACCAAACCGCTTGC
GGTTTTATTGGTGAATCTGAATAACTCTATGCTGATCGTATGGCTCAACGCCGACGACGT
ATCCGTCCAAGGTGTGCCCTATCAACTGTCGACTGTGGCATAGACGCCCACAGTGGTTTT
GACGGGTAACGGGGAATTAGGGTTCGATTCCGGAGAGGGAGCCTGAGAAACGGCTACCAC
TTCT
>HOIR5KG01AMI1M__(reversed) rank=0009030 x=139.0 y=1880.0 length=434
CATGCATGTCTAAGTACAAGCCTGAATAAGGTGAAACCGCGAATGGCTCATTAAATCACA
CCTAATGTACCGGATAGTTCCAATTACTTGGATAACTGCGGTAATTCTGGAGCTAATACA
TGCTTAAAGGCCTCGACTCAAGGAGGGGCGCATTTATTAGATCAAAACCAAACCGCTTGC
GGTTTTATTGGTGAATCTGAATAACTCTATGCTGATCGTATGGCTCAACGCCGACGACGT
ATCCGTCCAAGGTGTGCCCTATCAACTGTCGACTGTGGCATAGACGCCCACAGTGGTTTT
GACGGGTAACGGGGAATTAGGGTTCGATTCCGGAGAGGGAGCCTGAGAAACGGCTACCAC
TTCT
>HOIR5KG01BU9SZ__(reversed) rank=0009053 x=649.0 y=465.0 length=434
CATGCATGTCTAAGTACAAGCCTGAATAAGGTGAAACCGCGAATGGCTCATTAAATCACA
CCTAATGTACCGGATAGTTCCAATTACTTGGATAACTGCGGTAATTCTGGAGCTAATACA
TGCTTAAAGGCCTCGACTCAAGGAGGGGCGCATTTATTAGATCAAAACCAAACCGCTTGC
GGTTTTATTGGTGAATCTGAATAACTCTATGCTGATCGTATGGCTCAACGCCGACGACGT
ATCCGTCCAAGGTGTGCCCTATCAACTGTCGACTGTGGCATAGACGCCCACAGTGGTTTT
GACGGGTAACGGGGAATTAGGGTTCGATTCCGGAGAGGGAGCCTGAGAAACGGCTACCAC
TTCT
>HOIR5KG01AAND7__(reversed) rank=0009193 x=4.0 y=605.0 length=434
CATGCATGTCTAAGTACAAGCCTGAATAAGGTGAAACCGCGAATGGCTCATTAAATCACA
CCTAATGTACCGGATAGTTCCAATTACTTGGATAACTGCGGTAATTCTGGAGCTAATACA
TGCTTAAAGGCCTCGACTCAAGGAGGGGCGCATTTATTAGATCAAAACCAAACCGCTTGC
GGTTTTATTGGTGAATCTGAATAACTCTATGCTGATCGTATGGCTCAACGCCGACGACGT
ATCCGTCCAAGGTGTGCCCTATCAACTGTCGACTGTGGCATAGACGCCCACAGTGGTTTT
GACGGGTAACGGGGAATTAGGGTTCGATTCCGGAGAGGGAGCCTGAGAAACGGCTACCAC
TTCT
>HOIR5KG01A4IH0__(reversed) rank=0009271 x=344.0 y=1302.5 length=434
CATGCATGTCTAAGTACAAGCCTGAATAAGGTGAAACCGCGAATGGCTCATTAAATCACA
CCTAATGTACCGGATAGTTCCAATTACTTGGATAACTGCGGTAATTCTGGAGCTAATACA
TGCTTAAAGGCCTCGACTCAAGGAGGGGCGCATTTATTAGATCAAAACCAAACCGCTTGC
GGTTTTATTGGTGAATCTGAATAACTCTATGCTGATCGTATGGCTCAACGCCGACGACGT
ATCCGTCCAAGGTGTGCCCTATCAACTGTCGACTGTGGCATAGACGCCCACAGTGGTTTT
GACGGGTAACGGGGAATTAGGGTTCGATTCCGGAGAGGGAGCCTGAGAAACGGCTACCAC
TTCT
>HOIR5KG01BHBHW__(reversed) rank=0009395 x=490.0 y=738.0 length=434
CATGCATGTCTAAGTACAAGCCTGAATAAGGTGAAACCGCGAATGGCTCATTAAATCACA
CCTAATGTACCGGATAGTTCCAATTACTTGGATAACTGCGGTAATTCTGGAGCTAATACA
TGCTTAAAGGCCTCGACTCAAGGAGGGGCGCATTTATTAGATCAAAACCAAACCGCTTGC
GGTTTTATTGGTGAATCTGAATAACTCTATGCTGATCGTATGGCTCAACGCCGACGACGT
ATCCGTCCAAGGTGTGCCCTATCAACTGTCGACTGTGGCATAGACGCCCACAGTGGTTTT
GACGGGTAACGGGGAATTAGGGTTCGATTCCGGAGAGGGAGCCTGAGAAACGGCTACCAC
TTCT
>HOIR5KG01A2942__(reversed) rank=0009556 x=330.0 y=1156.0 length=434
CATGCATGTCTAAGTACAAGCCTGAATAAGGTGAAACCGCGAATGGCTCATTAAATCACA
CCTAATGTACCGGATAGTTCCAATTACTTGGATAACTGCGGTAATTCTGGAGCTAATACA
TGCTTAAAGGCCTCGACTCAAGGAGGGGCGCATTTATTAGATCAAAACCAAACCGCTTGC
GGTTTTATTGGTGAATCTGAATAACTCTATGCTGATCGTATGGCTCAACGCCGACGACGT
ATCCGTCCAAGGTGTGCCCTATCAACTGTCGACTGTGGCATAGACGCCCACAGTGGTTTT
GACGGGTAACGGGGAATTAGGGTTCGATTCCGGAGAGGGAGCCTGAGAAACGGCTACCAC
TTCT
>HOIR5KG01BYY10__(reversed) rank=0009838 x=691.0 y=1126.0 length=434
CATGCATGTCTAAGTACAAGCCTGAATAAGGTGAAACCGCGAATGGCTCATTAAATCACA
CCTAATGTACCGGATAGTTCCAATTACTTGGATAACTGCGGTAATTCTGGAGCTAATACA
TGCTTAAAGGCCTCGACTCAAGGAGGGGCGCATTTATTAGATCAAAACCAAACCGCTTGC
GGTTTTATTGGTGAATCTGAATAACTCTATGCTGATCGTATGGCTCAACGCCGACGACGT
ATCCGTCCAAGGTGTGCCCTATCAACTGTCGACTGTGGCATAGACGCCCACAGTGGTTTT
GACGGGTAACGGGGAATTAGGGTTCGATTCCGGAGAGGGAGCCTGAGAAACGGCTACCAC
TTCT
>HOIR5KG01A5GBQ__(reversed) rank=0009937 x=355.0 y=84.0 length=434
CATGCATGTCTAAGTACAAGCCTGAATAAGGTGAAACCGCGAATGGCTCATTAAATCACA
CCTAATGTACCGGATAGTTCCAATTACTTGGATAACTGCGGTAATTCTGGAGCTAATACA
TGCTTAAAGGCCTCGACTCAAGGAGGGGCGCATTTATTAGATCAAAACCAAACCGCTTGC
GGTTTTATTGGTGAATCTGAATAACTCTATGCTGATCGTATGGCTCAACGCCGACGACGT
ATCCGTCCAAGGTGTGCCCTATCAACTGTCGACTGTGGCATAGACGCCCACAGTGGTTTT
GACGGGTAACGGGGAATTAGGGTTCGATTCCGGAGAGGGAGCCTGAGAAACGGCTACCAC
TTCT
>HOIR5KG01AWFMJ__(reversed) rank=0009950 x=252.0 y=1161.5 length=434
CATGCATGTCTAAGTACAAGCCTGAATAAGGTGAAACCGCGAATGGCTCATTAAATCACA
CCTAATGTACCGGATAGTTCCAATTACTTGGATAACTGCGGTAATTCTGGAGCTAATACA
TGCTTAAAGGCCTCGACTCAAGGAGGGGCGCATTTATTAGATCAAAACCAAACCGCTTGC
GGTTTTATTGGTGAATCTGAATAACTCTATGCTGATCGTATGGCTCAACGCCGACGACGT
ATCCGTCCAAGGTGTGCCCTATCAACTGTCGACTGTGGCATAGACGCCCACAGTGGTTTT
GACGGGTAACGGGGAATTAGGGTTCGATTCCGGAGAGGGAGCCTGAGAAACGGCTACCAC
TTCT
>HOIR5KG01AIKIA__(reversed) rank=0010140 x=94.0 y=1472.0 length=434
CATGCATGTCTAAGTACAAGCCTGAATAAGGTGAAACCGCGAATGGCTCATTAAATCACA
CCTAATGTACCGGATAGTTCCAATTACTTGGATAACTGCGGTAATTCTGGAGCTAATACA
TGCTTAAAGGCCTCGACTCAAGGAGGGGCGCATTTATTAGATCAAAACCAAACCGCTTGC
GGTTTTATTGGTGAATCTGAATAACTCTATGCTGATCGTATGGCTCAACGCCGACGACGT
ATCCGTCCAAGGTGTGCCCTATCAACTGTCGACTGTGGCATAGACGCCCACAGTGGTTTT
GACGGGTAACGGGGAATTAGGGTTCGATTCCGGAGAGGGAGCCTGAGAAACGGCTACCAC
TTCT
>HOIR5KG01BJ17S__(reversed) rank=0010333 x=521.0 y=1702.0 length=434
CATGCATGTCTAAGTACAAGCCTGAATAAGGTGAAACCGCGAATGGCTCATTAAATCACA
CCTAATGTACCGGATAGTTCCAATTACTTGGATAACTGCGGTAATTCTGGAGCTAATACA
TGCTTAAAGGCCTCGACTCAAGGAGGGGCGCATTTATTAGATCAAAACCAAACCGCTTGC
GGTTTTATTGGTGAATCTGAATAACTCTATGCTGATCGTATGGCTCAACGCCGACGACGT
ATCCGTCCAAGGTGTGCCCTATCAACTGTCGACTGTGGCATAGACGCCCACAGTGGTTTT
GACGGGTAACGGGGAATTAGGGTTCGATTCCGGAGAGGGAGCCTGAGAAACGGCTACCAC
TTCT
>HOIR5KG01A8Y1S__(reversed) rank=0010437 x=395.0 y=478.0 length=434
CATGCATGTCTAAGTACAAGCCTGAATAAGGTGAAACCGCGAATGGCTCATTAAATCACA
CCTAATGTACCGGATAGTTCCAATTACTTGGATAACTGCGGTAATTCTGGAGCTAATACA
TGCTTAAAGGCCTCGACTCAAGGAGGGGCGCATTTATTAGATCAAAACCAAACCGCTTGC
GGTTTTATTGGTGAATCTGAATAACTCTATGCTGATCGTATGGCTCAACGCCGACGACGT
ATCCGTCCAAGGTGTGCCCTATCAACTGTCGACTGTGGCATAGACGCCCACAGTGGTTTT
GACGGGTAACGGGGAATTAGGGTTCGATTCCGGAGAGGGAGCCTGAGAAACGGCTACCAC
TTCT
>HOIR5KG01A2QRB__(reversed) rank=0010713 x=324.0 y=613.0 length=434
CATGCATGTCTAAGTACAAGCCTGAATAAGGTGAAACCGCGAATGGCTCATTAAATCACA
CCTAATGTACCGGATAGTTCCAATTACTTGGATAACTGCGGTAATTCTGGAGCTAATACA
TGCTTAAAGGCCTCGACTCAAGGAGGGGCGCATTTATTAGATCAAAACCAAACCGCTTGC
GGTTTTATTGGTGAATCTGAATAACTCTATGCTGATCGTATGGCTCAACGCCGACGACGT
ATCCGTCCAAGGTGTGCCCTATCAACTGTCGACTGTGGCATAGACGCCCACAGTGGTTTT
GACGGGTAACGGGGAATTAGGGTTCGATTCCGGAGAGGGAGCCTGAGAAACGGCTACCAC
TTCT
>HOIR5KG01A2DV3__(reversed) rank=0010866 x=320.0 y=321.0 length=434
CATGCATGTCTAAGTACAAGCCTGAATAAGGTGAAACCGCGAATGGCTCATTAAATCACA
CCTAATGTACCGGATAGTTCCAATTACTTGGATAACTGCGGTAATTCTGGAGCTAATACA
TGCTTAAAGGCCTCGACTCAAGGAGGGGCGCATTTATTAGATCAAAACCAAACCGCTTGC
GGTTTTATTGGTGAATCTGAATAACTCTATGCTGATCGTATGGCTCAACGCCGACGACGT
ATCCGTCCAAGGTGTGCCCTATCAACTGTCGACTGTGGCATAGACGCCCACAGTGGTTTT
GACGGGTAACGGGGAATTAGGGTTCGATTCCGGAGAGGGAGCCTGAGAAACGGCTACCAC
TTCT
>HOIR5KG01APZ8G__(reversed) rank=0010882 x=179.0 y=286.0 length=434
CATGCATGTCTAAGTACAAGCCTGAATAAGGTGAAACCGCGAATGGCTCATTAAATCACA
CCTAATGTACCGGATAGTTCCAATTACTTGGATAACTGCGGTAATTCTGGAGCTAATACA
TGCTTAAAGGCCTCGACTCAAGGAGGGGCGCATTTATTAGATCAAAACCAAACCGCTTGC
GGTTTTATTGGTGAATCTGAATAACTCTATGCTGATCGTATGGCTCAACGCCGACGACGT
ATCCGTCCAAGGTGTGCCCTATCAACTGTCGACTGTGGCATAGACGCCCACAGTGGTTTT
GACGGGTAACGGGGAATTAGGGTTCGATTCCGGAGAGGGAGCCTGAGAAACGGCTACCAC
TTCT
>HOIR5KG01B0CZG__(reversed) rank=0011533 x=707.5 y=298.5 length=434
CATGCATGTCTAAGTACAAGCCTGAATAAGGTGAAACCGCGAATGGCTCATTAAATCACA
CCTAATGTACCGGATAGTTCCAATTACTTGGATAACTGCGGTAATTCTGGAGCTAATACA
TGCTTAAAGGCCTCGACTCAAGGAGGGGCGCATTTATTAGATCAAAACCAAACCGCTTGC
GGTTTTATTGGTGAATCTGAATAACTCTATGCTGATCGTATGGCTCAACGCCGACGACGT
ATCCGTCCAAGGTGTGCCCTATCAACTGTCGACTGTGGCATAGACGCCCACAGTGGTTTT
GACGGGTAACGGGGAATTAGGGTTCGATTCCGGAGAGGGAGCCTGAGAAACGGCTACCAC
TTCT
>HOIR5KG01BA3IS__(reversed) rank=0011574 x=419.0 y=1282.0 length=434
CATGCATGTCTAAGTACAAGCCTGAATAAGGTGAAACCGCGAATGGCTCATTAAATCACA
CCTAATGTACCGGATAGTTCCAATTACTTGGATAACTGCGGTAATTCTGGAGCTAATACA
TGCTTAAAGGCCTCGACTCAAGGAGGGGCGCATTTATTAGATCAAAACCAAACCGCTTGC
GGTTTTATTGGTGAATCTGAATAACTCTATGCTGATCGTATGGCTCAACGCCGACGACGT
ATCCGTCCAAGGTGTGCCCTATCAACTGTCGACTGTGGCATAGACGCCCACAGTGGTTTT
GACGGGTAACGGGGAATTAGGGTTCGATTCCGGAGAGGGAGCCTGAGAAACGGCTACCAC
TTCT
>HOIR5KG01ABISC__(reversed) rank=0011583 x=14.0 y=330.5 length=434
CATGCATGTCTAAGTACAAGCCTGAATAAGGTGAAACCGCGAATGGCTCATTAAATCACA
CCTAATGTACCGGATAGTTCCAATTACTTGGATAACTGCGGTAATTCTGGAGCTAATACA
TGCTTAAAGGCCTCGACTCAAGGAGGGGCGCATTTATTAGATCAAAACCAAACCGCTTGC
GGTTTTATTGGTGAATCTGAATAACTCTATGCTGATCGTATGGCTCAACGCCGACGACGT
ATCCGTCCAAGGTGTGCCCTATCAACTGTCGACTGTGGCATAGACGCCCACAGTGGTTTT
GACGGGTAACGGGGAATTAGGGTTCGATTCCGGAGAGGGAGCCTGAGAAACGGCTACCAC
TTCT
>HOIR5KG01BKWX0__(reversed) rank=0011765 x=531.0 y=566.0 length=434
CATGCATGTCTAAGTACAAGCCTGAATAAGGTGAAACCGCGAATGGCTCATTAAATCACA
CCTAATGTACCGGATAGTTCCAATTACTTGGATAACTGCGGTAATTCTGGAGCTAATACA
TGCTTAAAGGCCTCGACTCAAGGAGGGGCGCATTTATTAGATCAAAACCAAACCGCTTGC
GGTTTTATTGGTGAATCTGAATAACTCTATGCTGATCGTATGGCTCAACGCCGACGACGT
ATCCGTCCAAGGTGTGCCCTATCAACTGTCGACTGTGGCATAGACGCCCACAGTGGTTTT
GACGGGTAACGGGGAATTAGGGTTCGATTCCGGAGAGGGAGCCTGAGAAACGGCTACCAC
TTCT
>HOIR5KG01AG9HM__(reversed) rank=0011790 x=79.0 y=1976.0 length=434
CATGCATGTCTAAGTACAAGCCTGAATAAGGTGAAACCGCGAATGGCTCATTAAATCACA
CCTAATGTACCGGATAGTTCCAATTACTTGGATAACTGCGGTAATTCTGGAGCTAATACA
TGCTTAAAGGCCTCGACTCAAGGAGGGGCGCATTTATTAGATCAAAACCAAACCGCTTGC
GGTTTTATTGGTGAATCTGAATAACTCTATGCTGATCGTATGGCTCAACGCCGACGACGT
ATCCGTCCAAGGTGTGCCCTATCAACTGTCGACTGTGGCATAGACGCCCACAGTGGTTTT
GACGGGTAACGGGGAATTAGGGTTCGATTCCGGAGAGGGAGCCTGAGAAACGGCTACCAC
TTCT
>HOIR5KG01AVSP8__(reversed) rank=0012064 x=245.5 y=158.0 length=434
CATGCATGTCTAAGTACAAGCCTGAATAAGGTGAAACCGCGAATGGCTCATTAAATCACA
CCTAATGTACCGGATAGTTCCAATTACTTGGATAACTGCGGTAATTCTGGAGCTAATACA
TGCTTAAAGGCCTCGACTCAAGGAGGGGCGCATTTATTAGATCAAAACCAAACCGCTTGC
GGTTTTATTGGTGAATCTGAATAACTCTATGCTGATCGTATGGCTCAACGCCGACGACGT
ATCCGTCCAAGGTGTGCCCTATCAACTGTCGACTGTGGCATAGACGCCCACAGTGGTTTT
GACGGGTAACGGGGAATTAGGGTTCGATTCCGGAGAGGGAGCCTGAGAAACGGCTACCAC
TTCT
>HOIR5KG01A3GUI__(reversed) rank=0012513 x=332.0 y=1656.0 length=434
CATGCATGTCTAAGTACAAGCCTGAATAAGGTGAAACCGCGAATGGCTCATTAAATCACA
CCTAATGTACCGGATAGTTCCAATTACTTGGATAACTGCGGTAATTCTGGAGCTAATACA
TGCTTAAAGGCCTCGACTCAAGGAGGGGCGCATTTATTAGATCAAAACCAAACCGCTTGC
GGTTTTATTGGTGAATCTGAATAACTCTATGCTGATCGTATGGCTCAACGCCGACGACGT
ATCCGTCCAAGGTGTGCCCTATCAACTGTCGACTGTGGCATAGACGCCCACAGTGGTTTT
GACGGGTAACGGGGAATTAGGGTTCGATTCCGGAGAGGGAGCCTGAGAAACGGCTACCAC
TTCT
>HOIR5KG01BI5HQ__(reversed) rank=0012626 x=511.0 y=252.0 length=434
CATGCATGTCTAAGTACAAGCCTGAATAAGGTGAAACCGCGAATGGCTCATTAAATCACA
CCTAATGTACCGGATAGTTCCAATTACTTGGATAACTGCGGTAATTCTGGAGCTAATACA
TGCTTAAAGGCCTCGACTCAAGGAGGGGCGCATTTATTAGATCAAAACCAAACCGCTTGC
GGTTTTATTGGTGAATCTGAATAACTCTATGCTGATCGTATGGCTCAACGCCGACGACGT
ATCCGTCCAAGGTGTGCCCTATCAACTGTCGACTGTGGCATAGACGCCCACAGTGGTTTT
GACGGGTAACGGGGAATTAGGGTTCGATTCCGGAGAGGGAGCCTGAGAAACGGCTACCAC
TTCT
>HOIR5KG01BXQES__(reversed) rank=0012705 x=677.5 y=610.5 length=434
CATGCATGTCTAAGTACAAGCCTGAATAAGGTGAAACCGCGAATGGCTCATTAAATCACA
CCTAATGTACCGGATAGTTCCAATTACTTGGATAACTGCGGTAATTCTGGAGCTAATACA
TGCTTAAAGGCCTCGACTCAAGGAGGGGCGCATTTATTAGATCAAAACCAAACCGCTTGC
GGTTTTATTGGTGAATCTGAATAACTCTATGCTGATCGTATGGCTCAACGCCGACGACGT
ATCCGTCCAAGGTGTGCCCTATCAACTGTCGACTGTGGCATAGACGCCCACAGTGGTTTT
GACGGGTAACGGGGAATTAGGGTTCGATTCCGGAGAGGGAGCCTGAGAAACGGCTACCAC
TTCT
>HOIR5KG01ALVJN__(reversed) rank=0012771 x=132.5 y=97.0 length=434
CATGCATGTCTAAGTACAAGCCTGAATAAGGTGAAACCGCGAATGGCTCATTAAATCACA
CCTAATGTACCGGATAGTTCCAATTACTTGGATAACTGCGGTAATTCTGGAGCTAATACA
TGCTTAAAGGCCTCGACTCAAGGAGGGGCGCATTTATTAGATCAAAACCAAACCGCTTGC
GGTTTTATTGGTGAATCTGAATAACTCTATGCTGATCGTATGGCTCAACGCCGACGACGT
ATCCGTCCAAGGTGTGCCCTATCAACTGTCGACTGTGGCATAGACGCCCACAGTGGTTTT
GACGGGTAACGGGGAATTAGGGTTCGATTCCGGAGAGGGAGCCTGAGAAACGGCTACCAC
TTCT
>HOIR5KG01A2G7W__(reversed) rank=0013015 x=321.5 y=538.0 length=434
CATGCATGTCTAAGTACAAGCCTGAATAAGGTGAAACCGCGAATGGCTCATTAAATCACA
CCTAATGTACCGGATAGTTCCAATTACTTGGATAACTGCGGTAATTCTGGAGCTAATACA
TGCTTAAAGGCCTCGACTCAAGGAGGGGCGCATTTATTAGATCAAAACCAAACCGCTTGC
GGTTTTATTGGTGAATCTGAATAACTCTATGCTGATCGTATGGCTCAACGCCGACGACGT
ATCCGTCCAAGGTGTGCCCTATCAACTGTCGACTGTGGCATAGACGCCCACAGTGGTTTT
GACGGGTAACGGGGAATTAGGGTTCGATTCCGGAGAGGGAGCCTGAGAAACGGCTACCAC
TTCT
>HOIR5KG01AD6QV__(reversed) rank=0013105 x=44.0 y=1813.0 length=434
CATGCATGTCTAAGTACAAGCCTGAATAAGGTGAAACCGCGAATGGCTCATTAAATCACA
CCTAATGTACCGGATAGTTCCAATTACTTGGATAACTGCGGTAATTCTGGAGCTAATACA
TGCTTAAAGGCCTCGACTCAAGGAGGGGCGCATTTATTAGATCAAAACCAAACCGCTTGC
GGTTTTATTGGTGAATCTGAATAACTCTATGCTGATCGTATGGCTCAACGCCGACGACGT
ATCCGTCCAAGGTGTGCCCTATCAACTGTCGACTGTGGCATAGACGCCCACAGTGGTTTT
GACGGGTAACGGGGAATTAGGGTTCGATTCCGGAGAGGGAGCCTGAGAAACGGCTACCAC
TTCT
>HOIR5KG01ASKZ0__(reversed) rank=0013531 x=208.5 y=1726.5 length=434
CATGCATGTCTAAGTACAAGCCTGAATAAGGTGAAACCGCGAATGGCTCATTAAATCACA
CCTAATGTACCGGATAGTTCCAATTACTTGGATAACTGCGGTAATTCTGGAGCTAATACA
TGCTTAAAGGCCTCGACTCAAGGAGGGGCGCATTTATTAGATCAAAACCAAACCGCTTGC
GGTTTTATTGGTGAATCTGAATAACTCTATGCTGATCGTATGGCTCAACGCCGACGACGT
ATCCGTCCAAGGTGTGCCCTATCAACTGTCGACTGTGGCATAGACGCCCACAGTGGTTTT
GACGGGTAACGGGGAATTAGGGTTCGATTCCGGAGAGGGAGCCTGAGAAACGGCTACCAC
TTCT
>HOIR5KG01AI21R__(reversed) rank=0013667 x=100.5 y=925.0 length=434
CATGCATGTCTAAGTACAAGCCTGAATAAGGTGAAACCGCGAATGGCTCATTAAATCACA
CCTAATGTACCGGATAGTTCCAATTACTTGGATAACTGCGGTAATTCTGGAGCTAATACA
TGCTTAAAGGCCTCGACTCAAGGAGGGGCGCATTTATTAGATCAAAACCAAACCGCTTGC
GGTTTTATTGGTGAATCTGAATAACTCTATGCTGATCGTATGGCTCAACGCCGACGACGT
ATCCGTCCAAGGTGTGCCCTATCAACTGTCGACTGTGGCATAGACGCCCACAGTGGTTTT
GACGGGTAACGGGGAATTAGGGTTCGATTCCGGAGAGGGAGCCTGAGAAACGGCTACCAC
TTCT
>HOIR5KG01AIZU0__(reversed) rank=0013825 x=99.0 y=890.0 length=434
CATGCATGTCTAAGTACAAGCCTGAATAAGGTGAAACCGCGAATGGCTCATTAAATCACA
CCTAATGTACCGGATAGTTCCAATTACTTGGATAACTGCGGTAATTCTGGAGCTAATACA
TGCTTAAAGGCCTCGACTCAAGGAGGGGCGCATTTATTAGATCAAAACCAAACCGCTTGC
GGTTTTATTGGTGAATCTGAATAACTCTATGCTGATCGTATGGCTCAACGCCGACGACGT
ATCCGTCCAAGGTGTGCCCTATCAACTGTCGACTGTGGCATAGACGCCCACAGTGGTTTT
GACGGGTAACGGGGAATTAGGGTTCGATTCCGGAGAGGGAGCCTGAGAAACGGCTACCAC
TTCT
>HOIR5KG01BE68F__(reversed) rank=0013983 x=466.0 y=205.5 length=434
CATGCATGTCTAAGTACAAGCCTGAATAAGGTGAAACCGCGAATGGCTCATTAAATCACA
CCTAATGTACCGGATAGTTCCAATTACTTGGATAACTGCGGTAATTCTGGAGCTAATACA
TGCTTAAAGGCCTCGACTCAAGGAGGGGCGCATTTATTAGATCAAAACCAAACCGCTTGC
GGTTTTATTGGTGAATCTGAATAACTCTATGCTGATCGTATGGCTCAACGCCGACGACGT
ATCCGTCCAAGGTGTGCCCTATCAACTGTCGACTGTGGCATAGACGCCCACAGTGGTTTT
GACGGGTAACGGGGAATTAGGGTTCGATTCCGGAGAGGGAGCCTGAGAAACGGCTACCAC
TTCT
>HOIR5KG01AJLJG__(reversed) rank=0014131 x=106.5 y=314.0 length=434
CATGCATGTCTAAGTACAAGCCTGAATAAGGTGAAACCGCGAATGGCTCATTAAATCACA
CCTAATGTACCGGATAGTTCCAATTACTTGGATAACTGCGGTAATTCTGGAGCTAATACA
TGCTTAAAGGCCTCGACTCAAGGAGGGGCGCATTTATTAGATCAAAACCAAACCGCTTGC
GGTTTTATTGGTGAATCTGAATAACTCTATGCTGATCGTATGGCTCAACGCCGACGACGT
ATCCGTCCAAGGTGTGCCCTATCAACTGTCGACTGTGGCATAGACGCCCACAGTGGTTTT
GACGGGTAACGGGGAATTAGGGTTCGATTCCGGAGAGGGAGCCTGAGAAACGGCTACCAC
TTCT
>HOIR5KG01A7RY2__(reversed) rank=0014578 x=381.5 y=1996.0 length=434
CATGCATGTCTAAGTACAAGCCTGAATAAGGTGAAACCGCGAATGGCTCATTAAATCACA
CCTAATGTACCGGATAGTTCCAATTACTTGGATAACTGCGGTAATTCTGGAGCTAATACA
TGCTTAAAGGCCTCGACTCAAGGAGGGGCGCATTTATTAGATCAAAACCAAACCGCTTGC
GGTTTTATTGGTGAATCTGAATAACTCTATGCTGATCGTATGGCTCAACGCCGACGACGT
ATCCGTCCAAGGTGTGCCCTATCAACTGTCGACTGTGGCATAGACGCCCACAGTGGTTTT
GACGGGTAACGGGGAATTAGGGTTCGATTCCGGAGAGGGAGCCTGAGAAACGGCTACCAC
TTCT
>HOIR5KG01AVDV4__(reversed) rank=0014624 x=240.0 y=1410.5 length=434
CATGCATGTCTAAGTACAAGCCTGAATAAGGTGAAACCGCGAATGGCTCATTAAATCACA
CCTAATGTACCGGATAGTTCCAATTACTTGGATAACTGCGGTAATTCTGGAGCTAATACA
TGCTTAAAGGCCTCGACTCAAGGAGGGGCGCATTTATTAGATCAAAACCAAACCGCTTGC
GGTTTTATTGGTGAATCTGAATAACTCTATGCTGATCGTATGGCTCAACGCCGACGACGT
ATCCGTCCAAGGTGTGCCCTATCAACTGTCGACTGTGGCATAGACGCCCACAGTGGTTTT
GACGGGTAACGGGGAATTAGGGTTCGATTCCGGAGAGGGAGCCTGAGAAACGGCTACCAC
TTCT
>HOIR5KG01AOTAK__(reversed) rank=0014647 x=165.0 y=1978.0 length=434
CATGCATGTCTAAGTACAAGCCTGAATAAGGTGAAACCGCGAATGGCTCATTAAATCACA
CCTAATGTACCGGATAGTTCCAATTACTTGGATAACTGCGGTAATTCTGGAGCTAATACA
TGCTTAAAGGCCTCGACTCAAGGAGGGGCGCATTTATTAGATCAAAACCAAACCGCTTGC
GGTTTTATTGGTGAATCTGAATAACTCTATGCTGATCGTATGGCTCAACGCCGACGACGT
ATCCGTCCAAGGTGTGCCCTATCAACTGTCGACTGTGGCATAGACGCCCACAGTGGTTTT
GACGGGTAACGGGGAATTAGGGTTCGATTCCGGAGAGGGAGCCTGAGAAACGGCTACCAC
TTCT
>HOIR5KG01A53H7__(reversed) rank=0014726 x=362.5 y=1453.0 length=434
CATGCATGTCTAAGTACAAGCCTGAATAAGGTGAAACCGCGAATGGCTCATTAAATCACA
CCTAATGTACCGGATAGTTCCAATTACTTGGATAACTGCGGTAATTCTGGAGCTAATACA
TGCTTAAAGGCCTCGACTCAAGGAGGGGCGCATTTATTAGATCAAAACCAAACCGCTTGC
GGTTTTATTGGTGAATCTGAATAACTCTATGCTGATCGTATGGCTCAACGCCGACGACGT
ATCCGTCCAAGGTGTGCCCTATCAACTGTCGACTGTGGCATAGACGCCCACAGTGGTTTT
GACGGGTAACGGGGAATTAGGGTTCGATTCCGGAGAGGGAGCCTGAGAAACGGCTACCAC
TTCT
>HOIR5KG01AWVPZ__(reversed) rank=0015043 x=257.0 y=1541.0 length=434
CATGCATGTCTAAGTACAAGCCTGAATAAGGTGAAACCGCGAATGGCTCATTAAATCACA
CCTAATGTACCGGATAGTTCCAATTACTTGGATAACTGCGGTAATTCTGGAGCTAATACA
TGCTTAAAGGCCTCGACTCAAGGAGGGGCGCATTTATTAGATCAAAACCAAACCGCTTGC
GGTTTTATTGGTGAATCTGAATAACTCTATGCTGATCGTATGGCTCAACGCCGACGACGT
ATCCGTCCAAGGTGTGCCCTATCAACTGTCGACTGTGGCATAGACGCCCACAGTGGTTTT
GACGGGTAACGGGGAATTAGGGTTCGATTCCGGAGAGGGAGCCTGAGAAACGGCTACCAC
TTCT
>HOIR5KG01AEJBJ__(reversed) rank=0015284 x=48.0 y=1725.0 length=434
CATGCATGTCTAAGTACAAGCCTGAATAAGGTGAAACCGCGAATGGCTCATTAAATCACA
CCTAATGTACCGGATAGTTCCAATTACTTGGATAACTGCGGTAATTCTGGAGCTAATACA
TGCTTAAAGGCCTCGACTCAAGGAGGGGCGCATTTATTAGATCAAAACCAAACCGCTTGC
GGTTTTATTGGTGAATCTGAATAACTCTATGCTGATCGTATGGCTCAACGCCGACGACGT
ATCCGTCCAAGGTGTGCCCTATCAACTGTCGACTGTGGCATAGACGCCCACAGTGGTTTT
GACGGGTAACGGGGAATTAGGGTTCGATTCCGGAGAGGGAGCCTGAGAAACGGCTACCAC
TTCT
>HOIR5KG01BH6PT__(reversed) rank=0015622 x=500.0 y=239.0 length=434
CATGCATGTCTAAGTACAAGCCTGAATAAGGTGAAACCGCGAATGGCTCATTAAATCACA
CCTAATGTACCGGATAGTTCCAATTACTTGGATAACTGCGGTAATTCTGGAGCTAATACA
TGCTTAAAGGCCTCGACTCAAGGAGGGGCGCATTTATTAGATCAAAACCAAACCGCTTGC
GGTTTTATTGGTGAATCTGAATAACTCTATGCTGATCGTATGGCTCAACGCCGACGACGT
ATCCGTCCAAGGTGTGCCCTATCAACTGTCGACTGTGGCATAGACGCCCACAGTGGTTTT
GACGGGTAACGGGGAATTAGGGTTCGATTCCGGAGAGGGAGCCTGAGAAACGGCTACCAC
TTCT
>HOIR5KG01AYPDT__(reversed) rank=0015903 x=278.0 y=623.0 length=434
CATGCATGTCTAAGTACAAGCCTGAATAAGGTGAAACCGCGAATGGCTCATTAAATCACA
CCTAATGTACCGGATAGTTCCAATTACTTGGATAACTGCGGTAATTCTGGAGCTAATACA
TGCTTAAAGGCCTCGACTCAAGGAGGGGCGCATTTATTAGATCAAAACCAAACCGCTTGC
GGTTTTATTGGTGAATCTGAATAACTCTATGCTGATCGTATGGCTCAACGCCGACGACGT
ATCCGTCCAAGGTGTGCCCTATCAACTGTCGACTGTGGCATAGACGCCCACAGTGGTTTT
GACGGGTAACGGGGAATTAGGGTTCGATTCCGGAGAGGGAGCCTGAGAAACGGCTACCAC
TTCT
>HOIR5KG01BTLX7__(reversed) rank=0015928 x=630.0 y=717.0 length=434
CATGCATGTCTAAGTACAAGCCTGAATAAGGTGAAACCGCGAATGGCTCATTAAATCACA
CCTAATGTACCGGATAGTTCCAATTACTTGGATAACTGCGGTAATTCTGGAGCTAATACA
TGCTTAAAGGCCTCGACTCAAGGAGGGGCGCATTTATTAGATCAAAACCAAACCGCTTGC
GGTTTTATTGGTGAATCTGAATAACTCTATGCTGATCGTATGGCTCAACGCCGACGACGT
ATCCGTCCAAGGTGTGCCCTATCAACTGTCGACTGTGGCATAGACGCCCACAGTGGTTTT
GACGGGTAACGGGGAATTAGGGTTCGATTCCGGAGAGGGAGCCTGAGAAACGGCTACCAC
TTCT
>HOIR5KG01AWFGC__(reversed) rank=0017120 x=252.5 y=938.5 length=434
CATGCATGTCTAAGTACAAGCCTGAATAAGGTGAAACCGCGAATGGCTCATTAAATCACA
CCTAATGTACCGGATAGTTCCAATTACTTGGATAACTGCGGTAATTCTGGAGCTAATACA
TGCTTAAAGGCCTCGACTCAAGGAGGGGCGCATTTATTAGATCAAAACCAAACCGCTTGC
GGTTTTATTGGTGAATCTGAATAACTCTATGCTGATCGTATGGCTCAACGCCGACGACGT
ATCCGTCCAAGGTGTGCCCTATCAACTGTCGACTGTGGCATAGACGCCCACAGTGGTTTT
GACGGGTAACGGGGAATTAGGGTTCGATTCCGGAGAGGGAGCCTGAGAAACGGCTACCAC
TTCT
>HOIR5KG01BB2ME__(reversed) rank=0017207 x=430.0 y=1716.0 length=434
CATGCATGTCTAAGTACAAGCCTGAATAAGGTGAAACCGCGAATGGCTCATTAAATCACA
CCTAATGTACCGGATAGTTCCAATTACTTGGATAACTGCGGTAATTCTGGAGCTAATACA
TGCTTAAAGGCCTCGACTCAAGGAGGGGCGCATTTATTAGATCAAAACCAAACCGCTTGC
GGTTTTATTGGTGAATCTGAATAACTCTATGCTGATCGTATGGCTCAACGCCGACGACGT
ATCCGTCCAAGGTGTGCCCTATCAACTGTCGACTGTGGCATAGACGCCCACAGTGGTTTT
GACGGGTAACGGGGAATTAGGGTTCGATTCCGGAGAGGGAGCCTGAGAAACGGCTACCAC
TTCT
>HOIR5KG01BJ088__(reversed) rank=0017333 x=521.0 y=458.0 length=434
CATGCATGTCTAAGTACAAGCCTGAATAAGGTGAAACCGCGAATGGCTCATTAAATCACA
CCTAATGTACCGGATAGTTCCAATTACTTGGATAACTGCGGTAATTCTGGAGCTAATACA
TGCTTAAAGGCCTCGACTCAAGGAGGGGCGCATTTATTAGATCAAAACCAAACCGCTTGC
GGTTTTATTGGTGAATCTGAATAACTCTATGCTGATCGTATGGCTCAACGCCGACGACGT
ATCCGTCCAAGGTGTGCCCTATCAACTGTCGACTGTGGCATAGACGCCCACAGTGGTTTT
GACGGGTAACGGGGAATTAGGGTTCGATTCCGGAGAGGGAGCCTGAGAAACGGCTACCAC
TTCT
>HOIR5KG01BY2OI__(reversed) rank=0017476 x=692.5 y=1728.0 length=434
CATGCATGTCTAAGTACAAGCCTGAATAAGGTGAAACCGCGAATGGCTCATTAAATCACA
CCTAATGTACCGGATAGTTCCAATTACTTGGATAACTGCGGTAATTCTGGAGCTAATACA
TGCTTAAAGGCCTCGACTCAAGGAGGGGCGCATTTATTAGATCAAAACCAAACCGCTTGC
GGTTTTATTGGTGAATCTGAATAACTCTATGCTGATCGTATGGCTCAACGCCGACGACGT
ATCCGTCCAAGGTGTGCCCTATCAACTGTCGACTGTGGCATAGACGCCCACAGTGGTTTT
GACGGGTAACGGGGAATTAGGGTTCGATTCCGGAGAGGGAGCCTGAGAAACGGCTACCAC
TTCT
>HOIR5KG01BLPFZ__(reversed) rank=0017972 x=540.0 y=637.0 length=434
CATGCATGTCTAAGTACAAGCCTGAATAAGGTGAAACCGCGAATGGCTCATTAAATCACA
CCTAATGTACCGGATAGTTCCAATTACTTGGATAACTGCGGTAATTCTGGAGCTAATACA
TGCTTAAAGGCCTCGACTCAAGGAGGGGCGCATTTATTAGATCAAAACCAAACCGCTTGC
GGTTTTATTGGTGAATCTGAATAACTCTATGCTGATCGTATGGCTCAACGCCGACGACGT
ATCCGTCCAAGGTGTGCCCTATCAACTGTCGACTGTGGCATAGACGCCCACAGTGGTTTT
GACGGGTAACGGGGAATTAGGGTTCGATTCCGGAGAGGGAGCCTGAGAAACGGCTACCAC
TTCT
>HOIR5KG01BZ0PH__(reversed) rank=0018043 x=703.0 y=771.5 length=434
CATGCATGTCTAAGTACAAGCCTGAATAAGGTGAAACCGCGAATGGCTCATTAAATCACA
CCTAATGTACCGGATAGTTCCAATTACTTGGATAACTGCGGTAATTCTGGAGCTAATACA
TGCTTAAAGGCCTCGACTCAAGGAGGGGCGCATTTATTAGATCAAAACCAAACCGCTTGC
GGTTTTATTGGTGAATCTGAATAACTCTATGCTGATCGTATGGCTCAACGCCGACGACGT
ATCCGTCCAAGGTGTGCCCTATCAACTGTCGACTGTGGCATAGACGCCCACAGTGGTTTT
GACGGGTAACGGGGAATTAGGGTTCGATTCCGGAGAGGGAGCCTGAGAAACGGCTACCAC
TTCT
>HOIR5KG01A3VJW__(reversed) rank=0018236 x=337.0 y=234.0 length=434
CATGCATGTCTAAGTACAAGCCTGAATAAGGTGAAACCGCGAATGGCTCATTAAATCACA
CCTAATGTACCGGATAGTTCCAATTACTTGGATAACTGCGGTAATTCTGGAGCTAATACA
TGCTTAAAGGCCTCGACTCAAGGAGGGGCGCATTTATTAGATCAAAACCAAACCGCTTGC
GGTTTTATTGGTGAATCTGAATAACTCTATGCTGATCGTATGGCTCAACGCCGACGACGT
ATCCGTCCAAGGTGTGCCCTATCAACTGTCGACTGTGGCATAGACGCCCACAGTGGTTTT
GACGGGTAACGGGGAATTAGGGTTCGATTCCGGAGAGGGAGCCTGAGAAACGGCTACCAC
TTCT
>HOIR5KG01BP4HI__(reversed) rank=0018299 x=590.0 y=1956.0 length=434
CATGCATGTCTAAGTACAAGCCTGAATAAGGTGAAACCGCGAATGGCTCATTAAATCACA
CCTAATGTACCGGATAGTTCCAATTACTTGGATAACTGCGGTAATTCTGGAGCTAATACA
TGCTTAAAGGCCTCGACTCAAGGAGGGGCGCATTTATTAGATCAAAACCAAACCGCTTGC
GGTTTTATTGGTGAATCTGAATAACTCTATGCTGATCGTATGGCTCAACGCCGACGACGT
ATCCGTCCAAGGTGTGCCCTATCAACTGTCGACTGTGGCATAGACGCCCACAGTGGTTTT
GACGGGTAACGGGGAATTAGGGTTCGATTCCGGAGAGGGAGCCTGAGAAACGGCTACCAC
TTCT
>HOIR5KG01BVDYS__(reversed) rank=0018343 x=650.0 y=1762.5 length=434
CATGCATGTCTAAGTACAAGCCTGAATAAGGTGAAACCGCGAATGGCTCATTAAATCACA
CCTAATGTACCGGATAGTTCCAATTACTTGGATAACTGCGGTAATTCTGGAGCTAATACA
TGCTTAAAGGCCTCGACTCAAGGAGGGGCGCATTTATTAGATCAAAACCAAACCGCTTGC
GGTTTTATTGGTGAATCTGAATAACTCTATGCTGATCGTATGGCTCAACGCCGACGACGT
ATCCGTCCAAGGTGTGCCCTATCAACTGTCGACTGTGGCATAGACGCCCACAGTGGTTTT
GACGGGTAACGGGGAATTAGGGTTCGATTCCGGAGAGGGAGCCTGAGAAACGGCTACCAC
TTCT
>HOIR5KG01AQJ01__(reversed) rank=0018547 x=185.5 y=1363.0 length=434
CATGCATGTCTAAGTACAAGCCTGAATAAGGTGAAACCGCGAATGGCTCATTAAATCACA
CCTAATGTACCGGATAGTTCCAATTACTTGGATAACTGCGGTAATTCTGGAGCTAATACA
TGCTTAAAGGCCTCGACTCAAGGAGGGGCGCATTTATTAGATCAAAACCAAACCGCTTGC
GGTTTTATTGGTGAATCTGAATAACTCTATGCTGATCGTATGGCTCAACGCCGACGACGT
ATCCGTCCAAGGTGTGCCCTATCAACTGTCGACTGTGGCATAGACGCCCACAGTGGTTTT
GACGGGTAACGGGGAATTAGGGTTCGATTCCGGAGAGGGAGCCTGAGAAACGGCTACCAC
TTCT
>HOIR5KG01BTVY6__(reversed) rank=0018614 x=633.0 y=1424.0 length=434
CATGCATGTCTAAGTACAAGCCTGAATAAGGTGAAACCGCGAATGGCTCATTAAATCACA
CCTAATGTACCGGATAGTTCCAATTACTTGGATAACTGCGGTAATTCTGGAGCTAATACA
TGCTTAAAGGCCTCGACTCAAGGAGGGGCGCATTTATTAGATCAAAACCAAACCGCTTGC
GGTTTTATTGGTGAATCTGAATAACTCTATGCTGATCGTATGGCTCAACGCCGACGACGT
ATCCGTCCAAGGTGTGCCCTATCAACTGTCGACTGTGGCATAGACGCCCACAGTGGTTTT
GACGGGTAACGGGGAATTAGGGTTCGATTCCGGAGAGGGAGCCTGAGAAACGGCTACCAC
TTCT
>HOIR5KG01A44BI__(reversed) rank=0018636 x=351.0 y=908.0 length=434
CATGCATGTCTAAGTACAAGCCTGAATAAGGTGAAACCGCGAATGGCTCATTAAATCACA
CCTAATGTACCGGATAGTTCCAATTACTTGGATAACTGCGGTAATTCTGGAGCTAATACA
TGCTTAAAGGCCTCGACTCAAGGAGGGGCGCATTTATTAGATCAAAACCAAACCGCTTGC
GGTTTTATTGGTGAATCTGAATAACTCTATGCTGATCGTATGGCTCAACGCCGACGACGT
ATCCGTCCAAGGTGTGCCCTATCAACTGTCGACTGTGGCATAGACGCCCACAGTGGTTTT
GACGGGTAACGGGGAATTAGGGTTCGATTCCGGAGAGGGAGCCTGAGAAACGGCTACCAC
TTCT
>HOIR5KG01BF6PF__(reversed) rank=0018740 x=477.0 y=1121.0 length=434
CATGCATGTCTAAGTACAAGCCTGAATAAGGTGAAACCGCGAATGGCTCATTAAATCACA
CCTAATGTACCGGATAGTTCCAATTACTTGGATAACTGCGGTAATTCTGGAGCTAATACA
TGCTTAAAGGCCTCGACTCAAGGAGGGGCGCATTTATTAGATCAAAACCAAACCGCTTGC
GGTTTTATTGGTGAATCTGAATAACTCTATGCTGATCGTATGGCTCAACGCCGACGACGT
ATCCGTCCAAGGTGTGCCCTATCAACTGTCGACTGTGGCATAGACGCCCACAGTGGTTTT
GACGGGTAACGGGGAATTAGGGTTCGATTCCGGAGAGGGAGCCTGAGAAACGGCTACCAC
TTCT
>HOIR5KG01BI5HU__(reversed) rank=0018986 x=511.0 y=256.5 length=434
CATGCATGTCTAAGTACAAGCCTGAATAAGGTGAAACCGCGAATGGCTCATTAAATCACA
CCTAATGTACCGGATAGTTCCAATTACTTGGATAACTGCGGTAATTCTGGAGCTAATACA
TGCTTAAAGGCCTCGACTCAAGGAGGGGCGCATTTATTAGATCAAAACCAAACCGCTTGC
GGTTTTATTGGTGAATCTGAATAACTCTATGCTGATCGTATGGCTCAACGCCGACGACGT
ATCCGTCCAAGGTGTGCCCTATCAACTGTCGACTGTGGCATAGACGCCCACAGTGGTTTT
GACGGGTAACGGGGAATTAGGGTTCGATTCCGGAGAGGGAGCCTGAGAAACGGCTACCAC
TTCT
>HOIR5KG01BQ6BY__(reversed) rank=0019603 x=602.0 y=1852.5 length=434
CATGCATGTCTAAGTACAAGCCTGAATAAGGTGAAACCGCGAATGGCTCATTAAATCACA
CCTAATGTACCGGATAGTTCCAATTACTTGGATAACTGCGGTAATTCTGGAGCTAATACA
TGCTTAAAGGCCTCGACTCAAGGAGGGGCGCATTTATTAGATCAAAACCAAACCGCTTGC
GGTTTTATTGGTGAATCTGAATAACTCTATGCTGATCGTATGGCTCAACGCCGACGACGT
ATCCGTCCAAGGTGTGCCCTATCAACTGTCGACTGTGGCATAGACGCCCACAGTGGTTTT
GACGGGTAACGGGGAATTAGGGTTCGATTCCGGAGAGGGAGCCTGAGAAACGGCTACCAC
TTCT
>HOIR5KG01AZ1MN__(reversed) rank=0020102 x=293.0 y=1709.0 length=434
CATGCATGTCTAAGTACAAGCCTGAATAAGGTGAAACCGCGAATGGCTCATTAAATCACA
CCTAATGTACCGGATAGTTCCAATTACTTGGATAACTGCGGTAATTCTGGAGCTAATACA
TGCTTAAAGGCCTCGACTCAAGGAGGGGCGCATTTATTAGATCAAAACCAAACCGCTTGC
GGTTTTATTGGTGAATCTGAATAACTCTATGCTGATCGTATGGCTCAACGCCGACGACGT
ATCCGTCCAAGGTGTGCCCTATCAACTGTCGACTGTGGCATAGACGCCCACAGTGGTTTT
GACGGGTAACGGGGAATTAGGGTTCGATTCCGGAGAGGGAGCCTGAGAAACGGCTACCAC
TTCT
>HOIR5KG01AGNAU__(reversed) rank=0006872 x=72.0 y=1892.0 length=436
CATGCATGTCTAAGTACAAGCCTAACTAAGGTGAAACCGCGAATGGCTCATTAAATCACA
CCTAATCTACTGGAATGTTAGCAGTTACTTGGATAACTGAGGTAATTCTTGAGCTAATAC
ATGCGAAAAATCTCGACTCACGGAGAGATGCTTTTATTAGATCAAAACCAAACAGACTCG
TCTGTATATTTGGTGACTCGGAATAACTTTGGGCTGATCGCATTGCCTTGTGCAGGCGAC
ATTTCCTTCGAAGGTGTGCCCTATCAACTGTCGACTGTGGTATAGACGACCACAGTGGTT
TTGACGGGTAACGGGGAATCAGGGTTCGATTCCGGAGAGGGAGCCTTAAAGACGGCTACC
ACATCC
>HOIR5KG01ANK1M__(reversed) rank=0008731 x=151.5 y=1976.0 length=436
CATGCATGTCTAAGTACAAGCCTAACTAAGGTGAAACCGCGAATGGCTCATTAAATCACA
CCTAATCTACTGGAATGTTAGCAGTTACTTGGATAACTGAGGTAATTCTTGAGCTAATAC
ATGCGAAAAATCTCGACTCACGGAGAGATGCTTTTATTAGATCAAAACCAAACAGACTCG
TCTGTATATTTGGTGACTCGGAATAACTTTGGGCTGATCGCATTGCCTTGTGCAGGCGAC
ATTTCCTTCGAAGGTGTGCCCTATCAACTGTCGACTGTGGTATAGACGACCACAGTGGTT
TTGACGGGTAACGGGGAATCAGGGTTCGATTCCGGAGAGGGAGCCTTAAAGACGGCTACC
ACATCC
>HOIR5KG01BWK4J__(reversed) rank=0006904 x=664.0 y=353.0 length=459
CATGCATGTCTAAGTACGAGCCGCTAGTCGGCGAAACCGCGAATGGCTCAATAAATCAGT
TATGGTTCCTTAGATCGTACCATCCTACTTGGATAACTGTGGTAATTCTAGAGCTAATAC
ATGCACTCAAGCCCCGACTCTCGGTTTCGGCCGGGCAGGAGGGGTGCTTTTATTAGATCA
AAACCAATCGGGGGGCTCGCTCCCCGTCCTTTTTGGTGACTCTGAATAACTTTTCGCCGA
TCGCACGGCCTCGAGCCGGCGACGCATCTTTCAAATGTCTGCCTTATCAACTTTCGATGG
TAGGTTATGCGCCTACCATGGTTGCAACGGGTAACGGGGAATCGGGGTTCGATTCCGGAG
AGGGAGCCTGAGAAACGGCTACCACATCC
>HOIR5KG01AQ88K__(reversed) rank=0006945 x=193.0 y=1266.0 length=459
CATGCATGTCTAAGTACGAGCCGCTAGTCGGCGAAACCGCGAATGGCTCAATAAATCAGT
TATGGTTCCTTAGATCGTACCATCCTACTTGGATAACTGTGGTAATTCTAGAGCTAATAC
ATGCACTCAAGCCCCGACTCTCGGTTTCGGCCGGGCAGGAGGGGTGCTTTTATTAGATCA
AAACCAATCGGGGGGCTCGCTCCCCGTCCTTTTTGGTGACTCTGAATAACTTTTCGCCGA
TCGCACGGCCTCGAGCCGGCGACGCATCTTTCAAATGTCTGCCTTATCAACTTTCGATGG
TAGGTTATGCGCCTACCATGGTTGCAACGGGTAACGGGGAATCGGGGTTCGATTCCGGAG
AGGGAGCCTGAGAAACGGCTACCACATCC
>HOIR5KG01AIZUF__(reversed) rank=0007461 x=99.0 y=869.0 length=459
CATGCATGTCTAAGTACGAGCCGCTAGTCGGCGAAACCGCGAATGGCTCAATAAATCAGT
TATGGTTCCTTAGATCGTACCATCCTACTTGGATAACTGTGGTAATTCTAGAGCTAATAC
ATGCACTCAAGCCCCGACTCTCGGTTTCGGCCGGGCAGGAGGGGTGCTTTTATTAGATCA
AAACCAATCGGGGGGCTCGCTCCCCGTCCTTTTTGGTGACTCTGAATAACTTTTCGCCGA
TCGCACGGCCTCGAGCCGGCGACGCATCTTTCAAATGTCTGCCTTATCAACTTTCGATGG
TAGGTTATGCGCCTACCATGGTTGCAACGGGTAACGGGGAATCGGGGTTCGATTCCGGAG
AGGGAGCCTGAGAAACGGCTACCACATCC
>HOIR5KG01AZ4YR__(reversed) rank=0007565 x=294.0 y=1937.0 length=459
CATGCATGTCTAAGTACGAGCCGCTAGTCGGCGAAACCGCGAATGGCTCAATAAATCAGT
TATGGTTCCTTAGATCGTACCATCCTACTTGGATAACTGTGGTAATTCTAGAGCTAATAC
ATGCACTCAAGCCCCGACTCTCGGTTTCGGCCGGGCAGGAGGGGTGCTTTTATTAGATCA
AAACCAATCGGGGGGCTCGCTCCCCGTCCTTTTTGGTGACTCTGAATAACTTTTCGCCGA
TCGCACGGCCTCGAGCCGGCGACGCATCTTTCAAATGTCTGCCTTATCAACTTTCGATGG
TAGGTTATGCGCCTACCATGGTTGCAACGGGTAACGGGGAATCGGGGTTCGATTCCGGAG
AGGGAGCCTGAGAAACGGCTACCACATCC
>HOIR5KG01ATYJF__(reversed) rank=0007886 x=224.0 y=393.0 length=459
CATGCATGTCTAAGTACGAGCCGCTAGTCGGCGAAACCGCGAATGGCTCAATAAATCAGT
TATGGTTCCTTAGATCGTACCATCCTACTTGGATAACTGTGGTAATTCTAGAGCTAATAC
ATGCACTCAAGCCCCGACTCTCGGTTTCGGCCGGGCAGGAGGGGTGCTTTTATTAGATCA
AAACCAATCGGGGGGCTCGCTCCCCGTCCTTTTTGGTGACTCTGAATAACTTTTCGCCGA
TCGCACGGCCTCGAGCCGGCGACGCATCTTTCAAATGTCTGCCTTATCAACTTTCGATGG
TAGGTTATGCGCCTACCATGGTTGCAACGGGTAACGGGGAATCGGGGTTCGATTCCGGAG
AGGGAGCCTGAGAAACGGCTACCACATCC
>HOIR5KG01AP4GK__(reversed) rank=0008490 x=180.5 y=1666.0 length=459
CATGCATGTCTAAGTACGAGCCGCTAGTCGGCGAAACCGCGAATGGCTCAATAAATCAGT
TATGGTTCCTTAGATCGTACCATCCTACTTGGATAACTGTGGTAATTCTAGAGCTAATAC
ATGCACTCAAGCCCCGACTCTCGGTTTCGGCCGGGCAGGAGGGGTGCTTTTATTAGATCA
AAACCAATCGGGGGGCTCGCTCCCCGTCCTTTTTGGTGACTCTGAATAACTTTTCGCCGA
TCGCACGGCCTCGAGCCGGCGACGCATCTTTCAAATGTCTGCCTTATCAACTTTCGATGG
TAGGTTATGCGCCTACCATGGTTGCAACGGGTAACGGGGAATCGGGGTTCGATTCCGGAG
AGGGAGCCTGAGAAACGGCTACCACATCC
>HOIR5KG01AQKIB__(reversed) rank=0008875 x=185.0 y=1985.0 length=459
CATGCATGTCTAAGTACGAGCCGCTAGTCGGCGAAACCGCGAATGGCTCAATAAATCAGT
TATGGTTCCTTAGATCGTACCATCCTACTTGGATAACTGTGGTAATTCTAGAGCTAATAC
ATGCACTCAAGCCCCGACTCTCGGTTTCGGCCGGGCAGGAGGGGTGCTTTTATTAGATCA
AAACCAATCGGGGGGCTCGCTCCCCGTCCTTTTTGGTGACTCTGAATAACTTTTCGCCGA
TCGCACGGCCTCGAGCCGGCGACGCATCTTTCAAATGTCTGCCTTATCAACTTTCGATGG
TAGGTTATGCGCCTACCATGGTTGCAACGGGTAACGGGGAATCGGGGTTCGATTCCGGAG
AGGGAGCCTGAGAAACGGCTACCACATCC
>HOIR5KG01AYGKG__(reversed) rank=0009242 x=275.0 y=1486.0 length=459
CATGCATGTCTAAGTACGAGCCGCTAGTCGGCGAAACCGCGAATGGCTCAATAAATCAGT
TATGGTTCCTTAGATCGTACCATCCTACTTGGATAACTGTGGTAATTCTAGAGCTAATAC
ATGCACTCAAGCCCCGACTCTCGGTTTCGGCCGGGCAGGAGGGGTGCTTTTATTAGATCA
AAACCAATCGGGGGGCTCGCTCCCCGTCCTTTTTGGTGACTCTGAATAACTTTTCGCCGA
TCGCACGGCCTCGAGCCGGCGACGCATCTTTCAAATGTCTGCCTTATCAACTTTCGATGG
TAGGTTATGCGCCTACCATGGTTGCAACGGGTAACGGGGAATCGGGGTTCGATTCCGGAG
AGGGAGCCTGAGAAACGGCTACCACATCC
>HOIR5KG01ANZ9V__(reversed) rank=0009273 x=156.0 y=1233.5 length=459
CATGCATGTCTAAGTACGAGCCGCTAGTCGGCGAAACCGCGAATGGCTCAATAAATCAGT
TATGGTTCCTTAGATCGTACCATCCTACTTGGATAACTGTGGTAATTCTAGAGCTAATAC
ATGCACTCAAGCCCCGACTCTCGGTTTCGGCCGGGCAGGAGGGGTGCTTTTATTAGATCA
AAACCAATCGGGGGGCTCGCTCCCCGTCCTTTTTGGTGACTCTGAATAACTTTTCGCCGA
TCGCACGGCCTCGAGCCGGCGACGCATCTTTCAAATGTCTGCCTTATCAACTTTCGATGG
TAGGTTATGCGCCTACCATGGTTGCAACGGGTAACGGGGAATCGGGGTTCGATTCCGGAG
AGGGAGCCTGAGAAACGGCTACCACATCC
>HOIR5KG01A1UYB__(reversed) rank=0009394 x=314.5 y=353.0 length=459
CATGCATGTCTAAGTACGAGCCGCTAGTCGGCGAAACCGCGAATGGCTCAATAAATCAGT
TATGGTTCCTTAGATCGTACCATCCTACTTGGATAACTGTGGTAATTCTAGAGCTAATAC
ATGCACTCAAGCCCCGACTCTCGGTTTCGGCCGGGCAGGAGGGGTGCTTTTATTAGATCA
AAACCAATCGGGGGGCTCGCTCCCCGTCCTTTTTGGTGACTCTGAATAACTTTTCGCCGA
TCGCACGGCCTCGAGCCGGCGACGCATCTTTCAAATGTCTGCCTTATCAACTTTCGATGG
TAGGTTATGCGCCTACCATGGTTGCAACGGGTAACGGGGAATCGGGGTTCGATTCCGGAG
AGGGAGCCTGAGAAACGGCTACCACATCC
>HOIR5KG01A3ZRS__(reversed) rank=0009567 x=338.0 y=1606.0 length=459
CATGCATGTCTAAGTACGAGCCGCTAGTCGGCGAAACCGCGAATGGCTCAATAAATCAGT
TATGGTTCCTTAGATCGTACCATCCTACTTGGATAACTGTGGTAATTCTAGAGCTAATAC
ATGCACTCAAGCCCCGACTCTCGGTTTCGGCCGGGCAGGAGGGGTGCTTTTATTAGATCA
AAACCAATCGGGGGGCTCGCTCCCCGTCCTTTTTGGTGACTCTGAATAACTTTTCGCCGA
TCGCACGGCCTCGAGCCGGCGACGCATCTTTCAAATGTCTGCCTTATCAACTTTCGATGG
TAGGTTATGCGCCTACCATGGTTGCAACGGGTAACGGGGAATCGGGGTTCGATTCCGGAG
AGGGAGCCTGAGAAACGGCTACCACATCC
>HOIR5KG01A2HZC__(reversed) rank=0009933 x=321.5 y=1526.0 length=459
CATGCATGTCTAAGTACGAGCCGCTAGTCGGCGAAACCGCGAATGGCTCAATAAATCAGT
TATGGTTCCTTAGATCGTACCATCCTACTTGGATAACTGTGGTAATTCTAGAGCTAATAC
ATGCACTCAAGCCCCGACTCTCGGTTTCGGCCGGGCAGGAGGGGTGCTTTTATTAGATCA
AAACCAATCGGGGGGCTCGCTCCCCGTCCTTTTTGGTGACTCTGAATAACTTTTCGCCGA
TCGCACGGCCTCGAGCCGGCGACGCATCTTTCAAATGTCTGCCTTATCAACTTTCGATGG
TAGGTTATGCGCCTACCATGGTTGCAACGGGTAACGGGGAATCGGGGTTCGATTCCGGAG
AGGGAGCCTGAGAAACGGCTACCACATCC
>HOIR5KG01A8PIV__(reversed) rank=0009973 x=392.0 y=421.5 length=459
CATGCATGTCTAAGTACGAGCCGCTAGTCGGCGAAACCGCGAATGGCTCAATAAATCAGT
TATGGTTCCTTAGATCGTACCATCCTACTTGGATAACTGTGGTAATTCTAGAGCTAATAC
ATGCACTCAAGCCCCGACTCTCGGTTTCGGCCGGGCAGGAGGGGTGCTTTTATTAGATCA
AAACCAATCGGGGGGCTCGCTCCCCGTCCTTTTTGGTGACTCTGAATAACTTTTCGCCGA
TCGCACGGCCTCGAGCCGGCGACGCATCTTTCAAATGTCTGCCTTATCAACTTTCGATGG
TAGGTTATGCGCCTACCATGGTTGCAACGGGTAACGGGGAATCGGGGTTCGATTCCGGAG
AGGGAGCCTGAGAAACGGCTACCACATCC
>HOIR5KG01AARDP__(reversed) rank=0009976 x=5.0 y=1675.0 length=459
CATGCATGTCTAAGTACGAGCCGCTAGTCGGCGAAACCGCGAATGGCTCAATAAATCAGT
TATGGTTCCTTAGATCGTACCATCCTACTTGGATAACTGTGGTAATTCTAGAGCTAATAC
ATGCACTCAAGCCCCGACTCTCGGTTTCGGCCGGGCAGGAGGGGTGCTTTTATTAGATCA
AAACCAATCGGGGGGCTCGCTCCCCGTCCTTTTTGGTGACTCTGAATAACTTTTCGCCGA
TCGCACGGCCTCGAGCCGGCGACGCATCTTTCAAATGTCTGCCTTATCAACTTTCGATGG
TAGGTTATGCGCCTACCATGGTTGCAACGGGTAACGGGGAATCGGGGTTCGATTCCGGAG
AGGGAGCCTGAGAAACGGCTACCACATCC
>HOIR5KG01BMT7F__(reversed) rank=0010290 x=553.0 y=217.5 length=459
CATGCATGTCTAAGTACGAGCCGCTAGTCGGCGAAACCGCGAATGGCTCAATAAATCAGT
TATGGTTCCTTAGATCGTACCATCCTACTTGGATAACTGTGGTAATTCTAGAGCTAATAC
ATGCACTCAAGCCCCGACTCTCGGTTTCGGCCGGGCAGGAGGGGTGCTTTTATTAGATCA
AAACCAATCGGGGGGCTCGCTCCCCGTCCTTTTTGGTGACTCTGAATAACTTTTCGCCGA
TCGCACGGCCTCGAGCCGGCGACGCATCTTTCAAATGTCTGCCTTATCAACTTTCGATGG
TAGGTTATGCGCCTACCATGGTTGCAACGGGTAACGGGGAATCGGGGTTCGATTCCGGAG
AGGGAGCCTGAGAAACGGCTACCACATCC
>HOIR5KG01BDD1H__(reversed) rank=0010482 x=445.0 y=1731.5 length=459
CATGCATGTCTAAGTACGAGCCGCTAGTCGGCGAAACCGCGAATGGCTCAATAAATCAGT
TATGGTTCCTTAGATCGTACCATCCTACTTGGATAACTGTGGTAATTCTAGAGCTAATAC
ATGCACTCAAGCCCCGACTCTCGGTTTCGGCCGGGCAGGAGGGGTGCTTTTATTAGATCA
AAACCAATCGGGGGGCTCGCTCCCCGTCCTTTTTGGTGACTCTGAATAACTTTTCGCCGA
TCGCACGGCCTCGAGCCGGCGACGCATCTTTCAAATGTCTGCCTTATCAACTTTCGATGG
TAGGTTATGCGCCTACCATGGTTGCAACGGGTAACGGGGAATCGGGGTTCGATTCCGGAG
AGGGAGCCTGAGAAACGGCTACCACATCC
>HOIR5KG01AIT7A__(reversed) rank=0011017 x=97.0 y=1748.0 length=459
CATGCATGTCTAAGTACGAGCCGCTAGTCGGCGAAACCGCGAATGGCTCAATAAATCAGT
TATGGTTCCTTAGATCGTACCATCCTACTTGGATAACTGTGGTAATTCTAGAGCTAATAC
ATGCACTCAAGCCCCGACTCTCGGTTTCGGCCGGGCAGGAGGGGTGCTTTTATTAGATCA
AAACCAATCGGGGGGCTCGCTCCCCGTCCTTTTTGGTGACTCTGAATAACTTTTCGCCGA
TCGCACGGCCTCGAGCCGGCGACGCATCTTTCAAATGTCTGCCTTATCAACTTTCGATGG
TAGGTTATGCGCCTACCATGGTTGCAACGGGTAACGGGGAATCGGGGTTCGATTCCGGAG
AGGGAGCCTGAGAAACGGCTACCACATCC
>HOIR5KG01A4OEA__(reversed) rank=0011689 x=346.0 y=752.0 length=459
CATGCATGTCTAAGTACGAGCCGCTAGTCGGCGAAACCGCGAATGGCTCAATAAATCAGT
TATGGTTCCTTAGATCGTACCATCCTACTTGGATAACTGTGGTAATTCTAGAGCTAATAC
ATGCACTCAAGCCCCGACTCTCGGTTTCGGCCGGGCAGGAGGGGTGCTTTTATTAGATCA
AAACCAATCGGGGGGCTCGCTCCCCGTCCTTTTTGGTGACTCTGAATAACTTTTCGCCGA
TCGCACGGCCTCGAGCCGGCGACGCATCTTTCAAATGTCTGCCTTATCAACTTTCGATGG
TAGGTTATGCGCCTACCATGGTTGCAACGGGTAACGGGGAATCGGGGTTCGATTCCGGAG
AGGGAGCCTGAGAAACGGCTACCACATCC
>HOIR5KG01APE23__(reversed) rank=0012025 x=172.5 y=1549.0 length=459
CATGCATGTCTAAGTACGAGCCGCTAGTCGGCGAAACCGCGAATGGCTCAATAAATCAGT
TATGGTTCCTTAGATCGTACCATCCTACTTGGATAACTGTGGTAATTCTAGAGCTAATAC
ATGCACTCAAGCCCCGACTCTCGGTTTCGGCCGGGCAGGAGGGGTGCTTTTATTAGATCA
AAACCAATCGGGGGGCTCGCTCCCCGTCCTTTTTGGTGACTCTGAATAACTTTTCGCCGA
TCGCACGGCCTCGAGCCGGCGACGCATCTTTCAAATGTCTGCCTTATCAACTTTCGATGG
TAGGTTATGCGCCTACCATGGTTGCAACGGGTAACGGGGAATCGGGGTTCGATTCCGGAG
AGGGAGCCTGAGAAACGGCTACCACATCC
>HOIR5KG01BAETD__(reversed) rank=0012115 x=411.5 y=2031.0 length=459
CATGCATGTCTAAGTACGAGCCGCTAGTCGGCGAAACCGCGAATGGCTCAATAAATCAGT
TATGGTTCCTTAGATCGTACCATCCTACTTGGATAACTGTGGTAATTCTAGAGCTAATAC
ATGCACTCAAGCCCCGACTCTCGGTTTCGGCCGGGCAGGAGGGGTGCTTTTATTAGATCA
AAACCAATCGGGGGGCTCGCTCCCCGTCCTTTTTGGTGACTCTGAATAACTTTTCGCCGA
TCGCACGGCCTCGAGCCGGCGACGCATCTTTCAAATGTCTGCCTTATCAACTTTCGATGG
TAGGTTATGCGCCTACCATGGTTGCAACGGGTAACGGGGAATCGGGGTTCGATTCCGGAG
AGGGAGCCTGAGAAACGGCTACCACATCC
>HOIR5KG01AHU2G__(reversed) rank=0012282 x=86.0 y=1270.5 length=459
CATGCATGTCTAAGTACGAGCCGCTAGTCGGCGAAACCGCGAATGGCTCAATAAATCAGT
TATGGTTCCTTAGATCGTACCATCCTACTTGGATAACTGTGGTAATTCTAGAGCTAATAC
ATGCACTCAAGCCCCGACTCTCGGTTTCGGCCGGGCAGGAGGGGTGCTTTTATTAGATCA
AAACCAATCGGGGGGCTCGCTCCCCGTCCTTTTTGGTGACTCTGAATAACTTTTCGCCGA
TCGCACGGCCTCGAGCCGGCGACGCATCTTTCAAATGTCTGCCTTATCAACTTTCGATGG
TAGGTTATGCGCCTACCATGGTTGCAACGGGTAACGGGGAATCGGGGTTCGATTCCGGAG
AGGGAGCCTGAGAAACGGCTACCACATCC
>HOIR5KG01AIC49__(reversed) rank=0012316 x=92.5 y=123.0 length=459
CATGCATGTCTAAGTACGAGCCGCTAGTCGGCGAAACCGCGAATGGCTCAATAAATCAGT
TATGGTTCCTTAGATCGTACCATCCTACTTGGATAACTGTGGTAATTCTAGAGCTAATAC
ATGCACTCAAGCCCCGACTCTCGGTTTCGGCCGGGCAGGAGGGGTGCTTTTATTAGATCA
AAACCAATCGGGGGGCTCGCTCCCCGTCCTTTTTGGTGACTCTGAATAACTTTTCGCCGA
TCGCACGGCCTCGAGCCGGCGACGCATCTTTCAAATGTCTGCCTTATCAACTTTCGATGG
TAGGTTATGCGCCTACCATGGTTGCAACGGGTAACGGGGAATCGGGGTTCGATTCCGGAG
AGGGAGCCTGAGAAACGGCTACCACATCC
>HOIR5KG01AR147__(reversed) rank=0012453 x=202.5 y=1865.0 length=459
CATGCATGTCTAAGTACGAGCCGCTAGTCGGCGAAACCGCGAATGGCTCAATAAATCAGT
TATGGTTCCTTAGATCGTACCATCCTACTTGGATAACTGTGGTAATTCTAGAGCTAATAC
ATGCACTCAAGCCCCGACTCTCGGTTTCGGCCGGGCAGGAGGGGTGCTTTTATTAGATCA
AAACCAATCGGGGGGCTCGCTCCCCGTCCTTTTTGGTGACTCTGAATAACTTTTCGCCGA
TCGCACGGCCTCGAGCCGGCGACGCATCTTTCAAATGTCTGCCTTATCAACTTTCGATGG
TAGGTTATGCGCCTACCATGGTTGCAACGGGTAACGGGGAATCGGGGTTCGATTCCGGAG
AGGGAGCCTGAGAAACGGCTACCACATCC
>HOIR5KG01BEE42__(reversed) rank=0012569 x=457.0 y=660.0 length=459
CATGCATGTCTAAGTACGAGCCGCTAGTCGGCGAAACCGCGAATGGCTCAATAAATCAGT
TATGGTTCCTTAGATCGTACCATCCTACTTGGATAACTGTGGTAATTCTAGAGCTAATAC
ATGCACTCAAGCCCCGACTCTCGGTTTCGGCCGGGCAGGAGGGGTGCTTTTATTAGATCA
AAACCAATCGGGGGGCTCGCTCCCCGTCCTTTTTGGTGACTCTGAATAACTTTTCGCCGA
TCGCACGGCCTCGAGCCGGCGACGCATCTTTCAAATGTCTGCCTTATCAACTTTCGATGG
TAGGTTATGCGCCTACCATGGTTGCAACGGGTAACGGGGAATCGGGGTTCGATTCCGGAG
AGGGAGCCTGAGAAACGGCTACCACATCC
>HOIR5KG01BKM5X__(reversed) rank=0013084 x=528.0 y=179.0 length=459
CATGCATGTCTAAGTACGAGCCGCTAGTCGGCGAAACCGCGAATGGCTCAATAAATCAGT
TATGGTTCCTTAGATCGTACCATCCTACTTGGATAACTGTGGTAATTCTAGAGCTAATAC
ATGCACTCAAGCCCCGACTCTCGGTTTCGGCCGGGCAGGAGGGGTGCTTTTATTAGATCA
AAACCAATCGGGGGGCTCGCTCCCCGTCCTTTTTGGTGACTCTGAATAACTTTTCGCCGA
TCGCACGGCCTCGAGCCGGCGACGCATCTTTCAAATGTCTGCCTTATCAACTTTCGATGG
TAGGTTATGCGCCTACCATGGTTGCAACGGGTAACGGGGAATCGGGGTTCGATTCCGGAG
AGGGAGCCTGAGAAACGGCTACCACATCC
>HOIR5KG01ANJVJ__(reversed) rank=0013537 x=151.0 y=461.5 length=459
CATGCATGTCTAAGTACGAGCCGCTAGTCGGCGAAACCGCGAATGGCTCAATAAATCAGT
TATGGTTCCTTAGATCGTACCATCCTACTTGGATAACTGTGGTAATTCTAGAGCTAATAC
ATGCACTCAAGCCCCGACTCTCGGTTTCGGCCGGGCAGGAGGGGTGCTTTTATTAGATCA
AAACCAATCGGGGGGCTCGCTCCCCGTCCTTTTTGGTGACTCTGAATAACTTTTCGCCGA
TCGCACGGCCTCGAGCCGGCGACGCATCTTTCAAATGTCTGCCTTATCAACTTTCGATGG
TAGGTTATGCGCCTACCATGGTTGCAACGGGTAACGGGGAATCGGGGTTCGATTCCGGAG
AGGGAGCCTGAGAAACGGCTACCACATCC
>HOIR5KG01BNW9G__(reversed) rank=0013577 x=565.0 y=1682.0 length=459
CATGCATGTCTAAGTACGAGCCGCTAGTCGGCGAAACCGCGAATGGCTCAATAAATCAGT
TATGGTTCCTTAGATCGTACCATCCTACTTGGATAACTGTGGTAATTCTAGAGCTAATAC
ATGCACTCAAGCCCCGACTCTCGGTTTCGGCCGGGCAGGAGGGGTGCTTTTATTAGATCA
AAACCAATCGGGGGGCTCGCTCCCCGTCCTTTTTGGTGACTCTGAATAACTTTTCGCCGA
TCGCACGGCCTCGAGCCGGCGACGCATCTTTCAAATGTCTGCCTTATCAACTTTCGATGG
TAGGTTATGCGCCTACCATGGTTGCAACGGGTAACGGGGAATCGGGGTTCGATTCCGGAG
AGGGAGCCTGAGAAACGGCTACCACATCC
>HOIR5KG01AANFI__(reversed) rank=0013778 x=4.0 y=652.0 length=459
CATGCATGTCTAAGTACGAGCCGCTAGTCGGCGAAACCGCGAATGGCTCAATAAATCAGT
TATGGTTCCTTAGATCGTACCATCCTACTTGGATAACTGTGGTAATTCTAGAGCTAATAC
ATGCACTCAAGCCCCGACTCTCGGTTTCGGCCGGGCAGGAGGGGTGCTTTTATTAGATCA
AAACCAATCGGGGGGCTCGCTCCCCGTCCTTTTTGGTGACTCTGAATAACTTTTCGCCGA
TCGCACGGCCTCGAGCCGGCGACGCATCTTTCAAATGTCTGCCTTATCAACTTTCGATGG
TAGGTTATGCGCCTACCATGGTTGCAACGGGTAACGGGGAATCGGGGTTCGATTCCGGAG
AGGGAGCCTGAGAAACGGCTACCACATCC
>HOIR5KG01BAAVL__(reversed) rank=0013820 x=410.5 y=1023.0 length=459
CATGCATGTCTAAGTACGAGCCGCTAGTCGGCGAAACCGCGAATGGCTCAATAAATCAGT
TATGGTTCCTTAGATCGTACCATCCTACTTGGATAACTGTGGTAATTCTAGAGCTAATAC
ATGCACTCAAGCCCCGACTCTCGGTTTCGGCCGGGCAGGAGGGGTGCTTTTATTAGATCA
AAACCAATCGGGGGGCTCGCTCCCCGTCCTTTTTGGTGACTCTGAATAACTTTTCGCCGA
TCGCACGGCCTCGAGCCGGCGACGCATCTTTCAAATGTCTGCCTTATCAACTTTCGATGG
TAGGTTATGCGCCTACCATGGTTGCAACGGGTAACGGGGAATCGGGGTTCGATTCCGGAG
AGGGAGCCTGAGAAACGGCTACCACATCC
>HOIR5KG01ASHR7__(reversed) rank=0014080 x=207.5 y=1653.0 length=459
CATGCATGTCTAAGTACGAGCCGCTAGTCGGCGAAACCGCGAATGGCTCAATAAATCAGT
TATGGTTCCTTAGATCGTACCATCCTACTTGGATAACTGTGGTAATTCTAGAGCTAATAC
ATGCACTCAAGCCCCGACTCTCGGTTTCGGCCGGGCAGGAGGGGTGCTTTTATTAGATCA
AAACCAATCGGGGGGCTCGCTCCCCGTCCTTTTTGGTGACTCTGAATAACTTTTCGCCGA
TCGCACGGCCTCGAGCCGGCGACGCATCTTTCAAATGTCTGCCTTATCAACTTTCGATGG
TAGGTTATGCGCCTACCATGGTTGCAACGGGTAACGGGGAATCGGGGTTCGATTCCGGAG
AGGGAGCCTGAGAAACGGCTACCACATCC
>HOIR5KG01BF53Q__(reversed) rank=0014386 x=477.0 y=340.0 length=459
CATGCATGTCTAAGTACGAGCCGCTAGTCGGCGAAACCGCGAATGGCTCAATAAATCAGT
TATGGTTCCTTAGATCGTACCATCCTACTTGGATAACTGTGGTAATTCTAGAGCTAATAC
ATGCACTCAAGCCCCGACTCTCGGTTTCGGCCGGGCAGGAGGGGTGCTTTTATTAGATCA
AAACCAATCGGGGGGCTCGCTCCCCGTCCTTTTTGGTGACTCTGAATAACTTTTCGCCGA
TCGCACGGCCTCGAGCCGGCGACGCATCTTTCAAATGTCTGCCTTATCAACTTTCGATGG
TAGGTTATGCGCCTACCATGGTTGCAACGGGTAACGGGGAATCGGGGTTCGATTCCGGAG
AGGGAGCCTGAGAAACGGCTACCACATCC
>HOIR5KG01AUCBS__(reversed) rank=0014828 x=228.0 y=1878.0 length=459
CATGCATGTCTAAGTACGAGCCGCTAGTCGGCGAAACCGCGAATGGCTCAATAAATCAGT
TATGGTTCCTTAGATCGTACCATCCTACTTGGATAACTGTGGTAATTCTAGAGCTAATAC
ATGCACTCAAGCCCCGACTCTCGGTTTCGGCCGGGCAGGAGGGGTGCTTTTATTAGATCA
AAACCAATCGGGGGGCTCGCTCCCCGTCCTTTTTGGTGACTCTGAATAACTTTTCGCCGA
TCGCACGGCCTCGAGCCGGCGACGCATCTTTCAAATGTCTGCCTTATCAACTTTCGATGG
TAGGTTATGCGCCTACCATGGTTGCAACGGGTAACGGGGAATCGGGGTTCGATTCCGGAG
AGGGAGCCTGAGAAACGGCTACCACATCC
>HOIR5KG01B06LV__(reversed) rank=0014868 x=716.5 y=1825.0 length=459
CATGCATGTCTAAGTACGAGCCGCTAGTCGGCGAAACCGCGAATGGCTCAATAAATCAGT
TATGGTTCCTTAGATCGTACCATCCTACTTGGATAACTGTGGTAATTCTAGAGCTAATAC
ATGCACTCAAGCCCCGACTCTCGGTTTCGGCCGGGCAGGAGGGGTGCTTTTATTAGATCA
AAACCAATCGGGGGGCTCGCTCCCCGTCCTTTTTGGTGACTCTGAATAACTTTTCGCCGA
TCGCACGGCCTCGAGCCGGCGACGCATCTTTCAAATGTCTGCCTTATCAACTTTCGATGG
TAGGTTATGCGCCTACCATGGTTGCAACGGGTAACGGGGAATCGGGGTTCGATTCCGGAG
AGGGAGCCTGAGAAACGGCTACCACATCC
>HOIR5KG01AYMDR__(reversed) rank=0015096 x=277.0 y=829.0 length=459
CATGCATGTCTAAGTACGAGCCGCTAGTCGGCGAAACCGCGAATGGCTCAATAAATCAGT
TATGGTTCCTTAGATCGTACCATCCTACTTGGATAACTGTGGTAATTCTAGAGCTAATAC
ATGCACTCAAGCCCCGACTCTCGGTTTCGGCCGGGCAGGAGGGGTGCTTTTATTAGATCA
AAACCAATCGGGGGGCTCGCTCCCCGTCCTTTTTGGTGACTCTGAATAACTTTTCGCCGA
TCGCACGGCCTCGAGCCGGCGACGCATCTTTCAAATGTCTGCCTTATCAACTTTCGATGG
TAGGTTATGCGCCTACCATGGTTGCAACGGGTAACGGGGAATCGGGGTTCGATTCCGGAG
AGGGAGCCTGAGAAACGGCTACCACATCC
>HOIR5KG01B1SP8__(reversed) rank=0015104 x=723.5 y=1822.0 length=459
CATGCATGTCTAAGTACGAGCCGCTAGTCGGCGAAACCGCGAATGGCTCAATAAATCAGT
TATGGTTCCTTAGATCGTACCATCCTACTTGGATAACTGTGGTAATTCTAGAGCTAATAC
ATGCACTCAAGCCCCGACTCTCGGTTTCGGCCGGGCAGGAGGGGTGCTTTTATTAGATCA
AAACCAATCGGGGGGCTCGCTCCCCGTCCTTTTTGGTGACTCTGAATAACTTTTCGCCGA
TCGCACGGCCTCGAGCCGGCGACGCATCTTTCAAATGTCTGCCTTATCAACTTTCGATGG
TAGGTTATGCGCCTACCATGGTTGCAACGGGTAACGGGGAATCGGGGTTCGATTCCGGAG
AGGGAGCCTGAGAAACGGCTACCACATCC
>HOIR5KG01AWYX8__(reversed) rank=0015572 x=258.5 y=1630.5 length=459
CATGCATGTCTAAGTACGAGCCGCTAGTCGGCGAAACCGCGAATGGCTCAATAAATCAGT
TATGGTTCCTTAGATCGTACCATCCTACTTGGATAACTGTGGTAATTCTAGAGCTAATAC
ATGCACTCAAGCCCCGACTCTCGGTTTCGGCCGGGCAGGAGGGGTGCTTTTATTAGATCA
AAACCAATCGGGGGGCTCGCTCCCCGTCCTTTTTGGTGACTCTGAATAACTTTTCGCCGA
TCGCACGGCCTCGAGCCGGCGACGCATCTTTCAAATGTCTGCCTTATCAACTTTCGATGG
TAGGTTATGCGCCTACCATGGTTGCAACGGGTAACGGGGAATCGGGGTTCGATTCCGGAG
AGGGAGCCTGAGAAACGGCTACCACATCC
>HOIR5KG01A7X2Q__(reversed) rank=0015883 x=383.0 y=1712.5 length=459
CATGCATGTCTAAGTACGAGCCGCTAGTCGGCGAAACCGCGAATGGCTCAATAAATCAGT
TATGGTTCCTTAGATCGTACCATCCTACTTGGATAACTGTGGTAATTCTAGAGCTAATAC
ATGCACTCAAGCCCCGACTCTCGGTTTCGGCCGGGCAGGAGGGGTGCTTTTATTAGATCA
AAACCAATCGGGGGGCTCGCTCCCCGTCCTTTTTGGTGACTCTGAATAACTTTTCGCCGA
TCGCACGGCCTCGAGCCGGCGACGCATCTTTCAAATGTCTGCCTTATCAACTTTCGATGG
TAGGTTATGCGCCTACCATGGTTGCAACGGGTAACGGGGAATCGGGGTTCGATTCCGGAG
AGGGAGCCTGAGAAACGGCTACCACATCC
>HOIR5KG01AGJRA__(reversed) rank=0015951 x=71.0 y=1396.5 length=459
CATGCATGTCTAAGTACGAGCCGCTAGTCGGCGAAACCGCGAATGGCTCAATAAATCAGT
TATGGTTCCTTAGATCGTACCATCCTACTTGGATAACTGTGGTAATTCTAGAGCTAATAC
ATGCACTCAAGCCCCGACTCTCGGTTTCGGCCGGGCAGGAGGGGTGCTTTTATTAGATCA
AAACCAATCGGGGGGCTCGCTCCCCGTCCTTTTTGGTGACTCTGAATAACTTTTCGCCGA
TCGCACGGCCTCGAGCCGGCGACGCATCTTTCAAATGTCTGCCTTATCAACTTTCGATGG
TAGGTTATGCGCCTACCATGGTTGCAACGGGTAACGGGGAATCGGGGTTCGATTCCGGAG
AGGGAGCCTGAGAAACGGCTACCACATCC
>HOIR5KG01ACOWA__(reversed) rank=0016349 x=27.5 y=1656.5 length=459
CATGCATGTCTAAGTACGAGCCGCTAGTCGGCGAAACCGCGAATGGCTCAATAAATCAGT
TATGGTTCCTTAGATCGTACCATCCTACTTGGATAACTGTGGTAATTCTAGAGCTAATAC
ATGCACTCAAGCCCCGACTCTCGGTTTCGGCCGGGCAGGAGGGGTGCTTTTATTAGATCA
AAACCAATCGGGGGGCTCGCTCCCCGTCCTTTTTGGTGACTCTGAATAACTTTTCGCCGA
TCGCACGGCCTCGAGCCGGCGACGCATCTTTCAAATGTCTGCCTTATCAACTTTCGATGG
TAGGTTATGCGCCTACCATGGTTGCAACGGGTAACGGGGAATCGGGGTTCGATTCCGGAG
AGGGAGCCTGAGAAACGGCTACCACATCC
>HOIR5KG01BSSZO__(reversed) rank=0016739 x=621.0 y=50.0 length=459
CATGCATGTCTAAGTACGAGCCGCTAGTCGGCGAAACCGCGAATGGCTCAATAAATCAGT
TATGGTTCCTTAGATCGTACCATCCTACTTGGATAACTGTGGTAATTCTAGAGCTAATAC
ATGCACTCAAGCCCCGACTCTCGGTTTCGGCCGGGCAGGAGGGGTGCTTTTATTAGATCA
AAACCAATCGGGGGGCTCGCTCCCCGTCCTTTTTGGTGACTCTGAATAACTTTTCGCCGA
TCGCACGGCCTCGAGCCGGCGACGCATCTTTCAAATGTCTGCCTTATCAACTTTCGATGG
TAGGTTATGCGCCTACCATGGTTGCAACGGGTAACGGGGAATCGGGGTTCGATTCCGGAG
AGGGAGCCTGAGAAACGGCTACCACATCC
>HOIR5KG01AY8EJ__(reversed) rank=0016982 x=284.0 y=697.0 length=459
CATGCATGTCTAAGTACGAGCCGCTAGTCGGCGAAACCGCGAATGGCTCAATAAATCAGT
TATGGTTCCTTAGATCGTACCATCCTACTTGGATAACTGTGGTAATTCTAGAGCTAATAC
ATGCACTCAAGCCCCGACTCTCGGTTTCGGCCGGGCAGGAGGGGTGCTTTTATTAGATCA
AAACCAATCGGGGGGCTCGCTCCCCGTCCTTTTTGGTGACTCTGAATAACTTTTCGCCGA
TCGCACGGCCTCGAGCCGGCGACGCATCTTTCAAATGTCTGCCTTATCAACTTTCGATGG
TAGGTTATGCGCCTACCATGGTTGCAACGGGTAACGGGGAATCGGGGTTCGATTCCGGAG
AGGGAGCCTGAGAAACGGCTACCACATCC
>HOIR5KG01A6S3E__(reversed) rank=0017030 x=370.0 y=1848.0 length=459
CATGCATGTCTAAGTACGAGCCGCTAGTCGGCGAAACCGCGAATGGCTCAATAAATCAGT
TATGGTTCCTTAGATCGTACCATCCTACTTGGATAACTGTGGTAATTCTAGAGCTAATAC
ATGCACTCAAGCCCCGACTCTCGGTTTCGGCCGGGCAGGAGGGGTGCTTTTATTAGATCA
AAACCAATCGGGGGGCTCGCTCCCCGTCCTTTTTGGTGACTCTGAATAACTTTTCGCCGA
TCGCACGGCCTCGAGCCGGCGACGCATCTTTCAAATGTCTGCCTTATCAACTTTCGATGG
TAGGTTATGCGCCTACCATGGTTGCAACGGGTAACGGGGAATCGGGGTTCGATTCCGGAG
AGGGAGCCTGAGAAACGGCTACCACATCC
>HOIR5KG01AMODL__(reversed) rank=0017185 x=141.0 y=599.5 length=459
CATGCATGTCTAAGTACGAGCCGCTAGTCGGCGAAACCGCGAATGGCTCAATAAATCAGT
TATGGTTCCTTAGATCGTACCATCCTACTTGGATAACTGTGGTAATTCTAGAGCTAATAC
ATGCACTCAAGCCCCGACTCTCGGTTTCGGCCGGGCAGGAGGGGTGCTTTTATTAGATCA
AAACCAATCGGGGGGCTCGCTCCCCGTCCTTTTTGGTGACTCTGAATAACTTTTCGCCGA
TCGCACGGCCTCGAGCCGGCGACGCATCTTTCAAATGTCTGCCTTATCAACTTTCGATGG
TAGGTTATGCGCCTACCATGGTTGCAACGGGTAACGGGGAATCGGGGTTCGATTCCGGAG
AGGGAGCCTGAGAAACGGCTACCACATCC
>HOIR5KG01A9FKB__(reversed) rank=0017494 x=400.5 y=1401.5 length=459
CATGCATGTCTAAGTACGAGCCGCTAGTCGGCGAAACCGCGAATGGCTCAATAAATCAGT
TATGGTTCCTTAGATCGTACCATCCTACTTGGATAACTGTGGTAATTCTAGAGCTAATAC
ATGCACTCAAGCCCCGACTCTCGGTTTCGGCCGGGCAGGAGGGGTGCTTTTATTAGATCA
AAACCAATCGGGGGGCTCGCTCCCCGTCCTTTTTGGTGACTCTGAATAACTTTTCGCCGA
TCGCACGGCCTCGAGCCGGCGACGCATCTTTCAAATGTCTGCCTTATCAACTTTCGATGG
TAGGTTATGCGCCTACCATGGTTGCAACGGGTAACGGGGAATCGGGGTTCGATTCCGGAG
AGGGAGCCTGAGAAACGGCTACCACATCC
>HOIR5KG01AEOG2__(reversed) rank=0017632 x=50.5 y=212.0 length=459
CATGCATGTCTAAGTACGAGCCGCTAGTCGGCGAAACCGCGAATGGCTCAATAAATCAGT
TATGGTTCCTTAGATCGTACCATCCTACTTGGATAACTGTGGTAATTCTAGAGCTAATAC
ATGCACTCAAGCCCCGACTCTCGGTTTCGGCCGGGCAGGAGGGGTGCTTTTATTAGATCA
AAACCAATCGGGGGGCTCGCTCCCCGTCCTTTTTGGTGACTCTGAATAACTTTTCGCCGA
TCGCACGGCCTCGAGCCGGCGACGCATCTTTCAAATGTCTGCCTTATCAACTTTCGATGG
TAGGTTATGCGCCTACCATGGTTGCAACGGGTAACGGGGAATCGGGGTTCGATTCCGGAG
AGGGAGCCTGAGAAACGGCTACCACATCC
>HOIR5KG01ASNT7__(reversed) rank=0017794 x=209.5 y=1309.0 length=459
CATGCATGTCTAAGTACGAGCCGCTAGTCGGCGAAACCGCGAATGGCTCAATAAATCAGT
TATGGTTCCTTAGATCGTACCATCCTACTTGGATAACTGTGGTAATTCTAGAGCTAATAC
ATGCACTCAAGCCCCGACTCTCGGTTTCGGCCGGGCAGGAGGGGTGCTTTTATTAGATCA
AAACCAATCGGGGGGCTCGCTCCCCGTCCTTTTTGGTGACTCTGAATAACTTTTCGCCGA
TCGCACGGCCTCGAGCCGGCGACGCATCTTTCAAATGTCTGCCTTATCAACTTTCGATGG
TAGGTTATGCGCCTACCATGGTTGCAACGGGTAACGGGGAATCGGGGTTCGATTCCGGAG
AGGGAGCCTGAGAAACGGCTACCACATCC
>HOIR5KG01A3P76__(reversed) rank=0018048 x=335.0 y=1524.0 length=459
CATGCATGTCTAAGTACGAGCCGCTAGTCGGCGAAACCGCGAATGGCTCAATAAATCAGT
TATGGTTCCTTAGATCGTACCATCCTACTTGGATAACTGTGGTAATTCTAGAGCTAATAC
ATGCACTCAAGCCCCGACTCTCGGTTTCGGCCGGGCAGGAGGGGTGCTTTTATTAGATCA
AAACCAATCGGGGGGCTCGCTCCCCGTCCTTTTTGGTGACTCTGAATAACTTTTCGCCGA
TCGCACGGCCTCGAGCCGGCGACGCATCTTTCAAATGTCTGCCTTATCAACTTTCGATGG
TAGGTTATGCGCCTACCATGGTTGCAACGGGTAACGGGGAATCGGGGTTCGATTCCGGAG
AGGGAGCCTGAGAAACGGCTACCACATCC
>HOIR5KG01BRLZ5__(reversed) rank=0018071 x=607.0 y=1683.5 length=459
CATGCATGTCTAAGTACGAGCCGCTAGTCGGCGAAACCGCGAATGGCTCAATAAATCAGT
TATGGTTCCTTAGATCGTACCATCCTACTTGGATAACTGTGGTAATTCTAGAGCTAATAC
ATGCACTCAAGCCCCGACTCTCGGTTTCGGCCGGGCAGGAGGGGTGCTTTTATTAGATCA
AAACCAATCGGGGGGCTCGCTCCCCGTCCTTTTTGGTGACTCTGAATAACTTTTCGCCGA
TCGCACGGCCTCGAGCCGGCGACGCATCTTTCAAATGTCTGCCTTATCAACTTTCGATGG
TAGGTTATGCGCCTACCATGGTTGCAACGGGTAACGGGGAATCGGGGTTCGATTCCGGAG
AGGGAGCCTGAGAAACGGCTACCACATCC
>HOIR5KG01A02RG__(reversed) rank=0018158 x=305.0 y=682.0 length=459
CATGCATGTCTAAGTACGAGCCGCTAGTCGGCGAAACCGCGAATGGCTCAATAAATCAGT
TATGGTTCCTTAGATCGTACCATCCTACTTGGATAACTGTGGTAATTCTAGAGCTAATAC
ATGCACTCAAGCCCCGACTCTCGGTTTCGGCCGGGCAGGAGGGGTGCTTTTATTAGATCA
AAACCAATCGGGGGGCTCGCTCCCCGTCCTTTTTGGTGACTCTGAATAACTTTTCGCCGA
TCGCACGGCCTCGAGCCGGCGACGCATCTTTCAAATGTCTGCCTTATCAACTTTCGATGG
TAGGTTATGCGCCTACCATGGTTGCAACGGGTAACGGGGAATCGGGGTTCGATTCCGGAG
AGGGAGCCTGAGAAACGGCTACCACATCC
>HOIR5KG01BH71T__(reversed) rank=0018305 x=500.0 y=1967.0 length=459
CATGCATGTCTAAGTACGAGCCGCTAGTCGGCGAAACCGCGAATGGCTCAATAAATCAGT
TATGGTTCCTTAGATCGTACCATCCTACTTGGATAACTGTGGTAATTCTAGAGCTAATAC
ATGCACTCAAGCCCCGACTCTCGGTTTCGGCCGGGCAGGAGGGGTGCTTTTATTAGATCA
AAACCAATCGGGGGGCTCGCTCCCCGTCCTTTTTGGTGACTCTGAATAACTTTTCGCCGA
TCGCACGGCCTCGAGCCGGCGACGCATCTTTCAAATGTCTGCCTTATCAACTTTCGATGG
TAGGTTATGCGCCTACCATGGTTGCAACGGGTAACGGGGAATCGGGGTTCGATTCCGGAG
AGGGAGCCTGAGAAACGGCTACCACATCC
>HOIR5KG01BWYA9__(reversed) rank=0018314 x=668.0 y=1059.5 length=459
CATGCATGTCTAAGTACGAGCCGCTAGTCGGCGAAACCGCGAATGGCTCAATAAATCAGT
TATGGTTCCTTAGATCGTACCATCCTACTTGGATAACTGTGGTAATTCTAGAGCTAATAC
ATGCACTCAAGCCCCGACTCTCGGTTTCGGCCGGGCAGGAGGGGTGCTTTTATTAGATCA
AAACCAATCGGGGGGCTCGCTCCCCGTCCTTTTTGGTGACTCTGAATAACTTTTCGCCGA
TCGCACGGCCTCGAGCCGGCGACGCATCTTTCAAATGTCTGCCTTATCAACTTTCGATGG
TAGGTTATGCGCCTACCATGGTTGCAACGGGTAACGGGGAATCGGGGTTCGATTCCGGAG
AGGGAGCCTGAGAAACGGCTACCACATCC
>HOIR5KG01AERJ7__(reversed) rank=0018589 x=51.5 y=117.5 length=459
CATGCATGTCTAAGTACGAGCCGCTAGTCGGCGAAACCGCGAATGGCTCAATAAATCAGT
TATGGTTCCTTAGATCGTACCATCCTACTTGGATAACTGTGGTAATTCTAGAGCTAATAC
ATGCACTCAAGCCCCGACTCTCGGTTTCGGCCGGGCAGGAGGGGTGCTTTTATTAGATCA
AAACCAATCGGGGGGCTCGCTCCCCGTCCTTTTTGGTGACTCTGAATAACTTTTCGCCGA
TCGCACGGCCTCGAGCCGGCGACGCATCTTTCAAATGTCTGCCTTATCAACTTTCGATGG
TAGGTTATGCGCCTACCATGGTTGCAACGGGTAACGGGGAATCGGGGTTCGATTCCGGAG
AGGGAGCCTGAGAAACGGCTACCACATCC
>HOIR5KG01BIZRZ__(reversed) rank=0018748 x=509.0 y=1037.0 length=459
CATGCATGTCTAAGTACGAGCCGCTAGTCGGCGAAACCGCGAATGGCTCAATAAATCAGT
TATGGTTCCTTAGATCGTACCATCCTACTTGGATAACTGTGGTAATTCTAGAGCTAATAC
ATGCACTCAAGCCCCGACTCTCGGTTTCGGCCGGGCAGGAGGGGTGCTTTTATTAGATCA
AAACCAATCGGGGGGCTCGCTCCCCGTCCTTTTTGGTGACTCTGAATAACTTTTCGCCGA
TCGCACGGCCTCGAGCCGGCGACGCATCTTTCAAATGTCTGCCTTATCAACTTTCGATGG
TAGGTTATGCGCCTACCATGGTTGCAACGGGTAACGGGGAATCGGGGTTCGATTCCGGAG
AGGGAGCCTGAGAAACGGCTACCACATCC
>HOIR5KG01AD3M5__(reversed) rank=0019270 x=43.5 y=1887.0 length=459
CATGCATGTCTAAGTACGAGCCGCTAGTCGGCGAAACCGCGAATGGCTCAATAAATCAGT
TATGGTTCCTTAGATCGTACCATCCTACTTGGATAACTGTGGTAATTCTAGAGCTAATAC
ATGCACTCAAGCCCCGACTCTCGGTTTCGGCCGGGCAGGAGGGGTGCTTTTATTAGATCA
AAACCAATCGGGGGGCTCGCTCCCCGTCCTTTTTGGTGACTCTGAATAACTTTTCGCCGA
TCGCACGGCCTCGAGCCGGCGACGCATCTTTCAAATGTCTGCCTTATCAACTTTCGATGG
TAGGTTATGCGCCTACCATGGTTGCAACGGGTAACGGGGAATCGGGGTTCGATTCCGGAG
AGGGAGCCTGAGAAACGGCTACCACATCC
>HOIR5KG01BD5JI__(reversed) rank=0019465 x=454.0 y=508.0 length=459
CATGCATGTCTAAGTACGAGCCGCTAGTCGGCGAAACCGCGAATGGCTCAATAAATCAGT
TATGGTTCCTTAGATCGTACCATCCTACTTGGATAACTGTGGTAATTCTAGAGCTAATAC
ATGCACTCAAGCCCCGACTCTCGGTTTCGGCCGGGCAGGAGGGGTGCTTTTATTAGATCA
AAACCAATCGGGGGGCTCGCTCCCCGTCCTTTTTGGTGACTCTGAATAACTTTTCGCCGA
TCGCACGGCCTCGAGCCGGCGACGCATCTTTCAAATGTCTGCCTTATCAACTTTCGATGG
TAGGTTATGCGCCTACCATGGTTGCAACGGGTAACGGGGAATCGGGGTTCGATTCCGGAG
AGGGAGCCTGAGAAACGGCTACCACATCC
>HOIR5KG01AK9OW__(reversed) rank=0019656 x=125.5 y=446.0 length=459
CATGCATGTCTAAGTACGAGCCGCTAGTCGGCGAAACCGCGAATGGCTCAATAAATCAGT
TATGGTTCCTTAGATCGTACCATCCTACTTGGATAACTGTGGTAATTCTAGAGCTAATAC
ATGCACTCAAGCCCCGACTCTCGGTTTCGGCCGGGCAGGAGGGGTGCTTTTATTAGATCA
AAACCAATCGGGGGGCTCGCTCCCCGTCCTTTTTGGTGACTCTGAATAACTTTTCGCCGA
TCGCACGGCCTCGAGCCGGCGACGCATCTTTCAAATGTCTGCCTTATCAACTTTCGATGG
TAGGTTATGCGCCTACCATGGTTGCAACGGGTAACGGGGAATCGGGGTTCGATTCCGGAG
AGGGAGCCTGAGAAACGGCTACCACATCC
>HOIR5KG01ALV0P__(reversed) rank=0019828 x=132.5 y=711.0 length=459
CATGCATGTCTAAGTACGAGCCGCTAGTCGGCGAAACCGCGAATGGCTCAATAAATCAGT
TATGGTTCCTTAGATCGTACCATCCTACTTGGATAACTGTGGTAATTCTAGAGCTAATAC
ATGCACTCAAGCCCCGACTCTCGGTTTCGGCCGGGCAGGAGGGGTGCTTTTATTAGATCA
AAACCAATCGGGGGGCTCGCTCCCCGTCCTTTTTGGTGACTCTGAATAACTTTTCGCCGA
TCGCACGGCCTCGAGCCGGCGACGCATCTTTCAAATGTCTGCCTTATCAACTTTCGATGG
TAGGTTATGCGCCTACCATGGTTGCAACGGGTAACGGGGAATCGGGGTTCGATTCCGGAG
AGGGAGCCTGAGAAACGGCTACCACATCC
>HOIR5KG01AOI3W__(reversed) rank=0019954 x=162.5 y=1066.0 length=459
CATGCATGTCTAAGTACGAGCCGCTAGTCGGCGAAACCGCGAATGGCTCAATAAATCAGT
TATGGTTCCTTAGATCGTACCATCCTACTTGGATAACTGTGGTAATTCTAGAGCTAATAC
ATGCACTCAAGCCCCGACTCTCGGTTTCGGCCGGGCAGGAGGGGTGCTTTTATTAGATCA
AAACCAATCGGGGGGCTCGCTCCCCGTCCTTTTTGGTGACTCTGAATAACTTTTCGCCGA
TCGCACGGCCTCGAGCCGGCGACGCATCTTTCAAATGTCTGCCTTATCAACTTTCGATGG
TAGGTTATGCGCCTACCATGGTTGCAACGGGTAACGGGGAATCGGGGTTCGATTCCGGAG
AGGGAGCCTGAGAAACGGCTACCACATCC
>HOIR5KG01BJSRU__(reversed) rank=0020121 x=518.5 y=1752.5 length=459
CATGCATGTCTAAGTACGAGCCGCTAGTCGGCGAAACCGCGAATGGCTCAATAAATCAGT
TATGGTTCCTTAGATCGTACCATCCTACTTGGATAACTGTGGTAATTCTAGAGCTAATAC
ATGCACTCAAGCCCCGACTCTCGGTTTCGGCCGGGCAGGAGGGGTGCTTTTATTAGATCA
AAACCAATCGGGGGGCTCGCTCCCCGTCCTTTTTGGTGACTCTGAATAACTTTTCGCCGA
TCGCACGGCCTCGAGCCGGCGACGCATCTTTCAAATGTCTGCCTTATCAACTTTCGATGG
TAGGTTATGCGCCTACCATGGTTGCAACGGGTAACGGGGAATCGGGGTTCGATTCCGGAG
AGGGAGCCTGAGAAACGGCTACCACATCC
>HOIR5KG01AVCYR__(reversed) rank=0020135 x=240.0 y=209.0 length=459
CATGCATGTCTAAGTACGAGCCGCTAGTCGGCGAAACCGCGAATGGCTCAATAAATCAGT
TATGGTTCCTTAGATCGTACCATCCTACTTGGATAACTGTGGTAATTCTAGAGCTAATAC
ATGCACTCAAGCCCCGACTCTCGGTTTCGGCCGGGCAGGAGGGGTGCTTTTATTAGATCA
AAACCAATCGGGGGGCTCGCTCCCCGTCCTTTTTGGTGACTCTGAATAACTTTTCGCCGA
TCGCACGGCCTCGAGCCGGCGACGCATCTTTCAAATGTCTGCCTTATCAACTTTCGATGG
TAGGTTATGCGCCTACCATGGTTGCAACGGGTAACGGGGAATCGGGGTTCGATTCCGGAG
AGGGAGCCTGAGAAACGGCTACCACATCC
>HOIR5KG01AFHGQ__(reversed) rank=0020137 x=59.0 y=920.5 length=459
CATGCATGTCTAAGTACGAGCCGCTAGTCGGCGAAACCGCGAATGGCTCAATAAATCAGT
TATGGTTCCTTAGATCGTACCATCCTACTTGGATAACTGTGGTAATTCTAGAGCTAATAC
ATGCACTCAAGCCCCGACTCTCGGTTTCGGCCGGGCAGGAGGGGTGCTTTTATTAGATCA
AAACCAATCGGGGGGCTCGCTCCCCGTCCTTTTTGGTGACTCTGAATAACTTTTCGCCGA
TCGCACGGCCTCGAGCCGGCGACGCATCTTTCAAATGTCTGCCTTATCAACTTTCGATGG
TAGGTTATGCGCCTACCATGGTTGCAACGGGTAACGGGGAATCGGGGTTCGATTCCGGAG
AGGGAGCCTGAGAAACGGCTACCACATCC
>HOIR5KG01BZXW7__(reversed) rank=0006907 x=702.0 y=1257.0 length=436
CATGCATGTCTAAGTACAAGCCTAACTAAGGTGAAACCGCGAATGGCTCATTAAATCACA
CCTAATCTACTGGAATGTTAGCAGTTACTTGGATAACTGAGGTAATTCTTGAGCTAATAC
ATGCGAAAAATCTCGACTCACGGAGAGATGCTTTTATTAGATCAAAACCAAACAGACTCG
TCTGTATATTTGGTGACTCGGAATAACTTTGGGCTGATCGCATTGCCTTGTGCAGGCGAC
ATTTCCTTCGAAGGTGTGCCCTATCAACTGTCGACTGTGGTATAGACGACCACAGTGGTT
TTGACGGGTAACGGGGAATCAGGGTTCGATTCCGGAGAGGGAGCCTTAAAAACGGCTACC
ACATCC
>HOIR5KG01AJ74S__(reversed) rank=0006998 x=113.0 y=922.0 length=436
CATGCATGTCTAAGTACAAGCCTAACTAAGGTGAAACCGCGAATGGCTCATTAAATCACA
CCTAATCTACTGGAATGTTAGCAGTTACTTGGATAACTGAGGTAATTCTTGAGCTAATAC
ATGCGAAAAATCTCGACTCACGGAGAGATGCTTTTATTAGATCAAAACCAAACAGACTCG
TCTGTATATTTGGTGACTCGGAATAACTTTGGGCTGATCGCATTGCCTTGTGCAGGCGAC
ATTTCCTTCGAAGGTGTGCCCTATCAACTGTCGACTGTGGTATAGACGACCACAGTGGTT
TTGACGGGTAACGGGGAATCAGGGTTCGATTCCGGAGAGGGAGCCTTAAAAACGGCTACC
ACATCC
>HOIR5KG01ANTTK__(reversed) rank=0007168 x=154.0 y=1062.0 length=436
CATGCATGTCTAAGTACAAGCCTAACTAAGGTGAAACCGCGAATGGCTCATTAAATCACA
CCTAATCTACTGGAATGTTAGCAGTTACTTGGATAACTGAGGTAATTCTTGAGCTAATAC
ATGCGAAAAATCTCGACTCACGGAGAGATGCTTTTATTAGATCAAAACCAAACAGACTCG
TCTGTATATTTGGTGACTCGGAATAACTTTGGGCTGATCGCATTGCCTTGTGCAGGCGAC
ATTTCCTTCGAAGGTGTGCCCTATCAACTGTCGACTGTGGTATAGACGACCACAGTGGTT
TTGACGGGTAACGGGGAATCAGGGTTCGATTCCGGAGAGGGAGCCTTAAAAACGGCTACC
ACATCC
>HOIR5KG01AXAR4__(reversed) rank=0007181 x=262.0 y=578.0 length=436
CATGCATGTCTAAGTACAAGCCTAACTAAGGTGAAACCGCGAATGGCTCATTAAATCACA
CCTAATCTACTGGAATGTTAGCAGTTACTTGGATAACTGAGGTAATTCTTGAGCTAATAC
ATGCGAAAAATCTCGACTCACGGAGAGATGCTTTTATTAGATCAAAACCAAACAGACTCG
TCTGTATATTTGGTGACTCGGAATAACTTTGGGCTGATCGCATTGCCTTGTGCAGGCGAC
ATTTCCTTCGAAGGTGTGCCCTATCAACTGTCGACTGTGGTATAGACGACCACAGTGGTT
TTGACGGGTAACGGGGAATCAGGGTTCGATTCCGGAGAGGGAGCCTTAAAAACGGCTACC
ACATCC
>HOIR5KG01AO4P9__(reversed) rank=0007217 x=169.0 y=415.5 length=436
CATGCATGTCTAAGTACAAGCCTAACTAAGGTGAAACCGCGAATGGCTCATTAAATCACA
CCTAATCTACTGGAATGTTAGCAGTTACTTGGATAACTGAGGTAATTCTTGAGCTAATAC
ATGCGAAAAATCTCGACTCACGGAGAGATGCTTTTATTAGATCAAAACCAAACAGACTCG
TCTGTATATTTGGTGACTCGGAATAACTTTGGGCTGATCGCATTGCCTTGTGCAGGCGAC
ATTTCCTTCGAAGGTGTGCCCTATCAACTGTCGACTGTGGTATAGACGACCACAGTGGTT
TTGACGGGTAACGGGGAATCAGGGTTCGATTCCGGAGAGGGAGCCTTAAAAACGGCTACC
ACATCC
>HOIR5KG01BQ1SE__(reversed) rank=0007263 x=601.0 y=60.0 length=436
CATGCATGTCTAAGTACAAGCCTAACTAAGGTGAAACCGCGAATGGCTCATTAAATCACA
CCTAATCTACTGGAATGTTAGCAGTTACTTGGATAACTGAGGTAATTCTTGAGCTAATAC
ATGCGAAAAATCTCGACTCACGGAGAGATGCTTTTATTAGATCAAAACCAAACAGACTCG
TCTGTATATTTGGTGACTCGGAATAACTTTGGGCTGATCGCATTGCCTTGTGCAGGCGAC
ATTTCCTTCGAAGGTGTGCCCTATCAACTGTCGACTGTGGTATAGACGACCACAGTGGTT
TTGACGGGTAACGGGGAATCAGGGTTCGATTCCGGAGAGGGAGCCTTAAAAACGGCTACC
ACATCC
>HOIR5KG01BML32__(reversed) rank=0007399 x=550.5 y=2016.0 length=436
CATGCATGTCTAAGTACAAGCCTAACTAAGGTGAAACCGCGAATGGCTCATTAAATCACA
CCTAATCTACTGGAATGTTAGCAGTTACTTGGATAACTGAGGTAATTCTTGAGCTAATAC
ATGCGAAAAATCTCGACTCACGGAGAGATGCTTTTATTAGATCAAAACCAAACAGACTCG
TCTGTATATTTGGTGACTCGGAATAACTTTGGGCTGATCGCATTGCCTTGTGCAGGCGAC
ATTTCCTTCGAAGGTGTGCCCTATCAACTGTCGACTGTGGTATAGACGACCACAGTGGTT
TTGACGGGTAACGGGGAATCAGGGTTCGATTCCGGAGAGGGAGCCTTAAAAACGGCTACC
ACATCC
>HOIR5KG01AATZE__(reversed) rank=0007417 x=6.0 y=952.0 length=436
CATGCATGTCTAAGTACAAGCCTAACTAAGGTGAAACCGCGAATGGCTCATTAAATCACA
CCTAATCTACTGGAATGTTAGCAGTTACTTGGATAACTGAGGTAATTCTTGAGCTAATAC
ATGCGAAAAATCTCGACTCACGGAGAGATGCTTTTATTAGATCAAAACCAAACAGACTCG
TCTGTATATTTGGTGACTCGGAATAACTTTGGGCTGATCGCATTGCCTTGTGCAGGCGAC
ATTTCCTTCGAAGGTGTGCCCTATCAACTGTCGACTGTGGTATAGACGACCACAGTGGTT
TTGACGGGTAACGGGGAATCAGGGTTCGATTCCGGAGAGGGAGCCTTAAAAACGGCTACC
ACATCC
>HOIR5KG01BYSSL__(reversed) rank=0007433 x=689.0 y=1203.5 length=436
CATGCATGTCTAAGTACAAGCCTAACTAAGGTGAAACCGCGAATGGCTCATTAAATCACA
CCTAATCTACTGGAATGTTAGCAGTTACTTGGATAACTGAGGTAATTCTTGAGCTAATAC
ATGCGAAAAATCTCGACTCACGGAGAGATGCTTTTATTAGATCAAAACCAAACAGACTCG
TCTGTATATTTGGTGACTCGGAATAACTTTGGGCTGATCGCATTGCCTTGTGCAGGCGAC
ATTTCCTTCGAAGGTGTGCCCTATCAACTGTCGACTGTGGTATAGACGACCACAGTGGTT
TTGACGGGTAACGGGGAATCAGGGTTCGATTCCGGAGAGGGAGCCTTAAAAACGGCTACC
ACATCC
>HOIR5KG01A77JO__(reversed) rank=0007435 x=386.5 y=1698.0 length=436
CATGCATGTCTAAGTACAAGCCTAACTAAGGTGAAACCGCGAATGGCTCATTAAATCACA
CCTAATCTACTGGAATGTTAGCAGTTACTTGGATAACTGAGGTAATTCTTGAGCTAATAC
ATGCGAAAAATCTCGACTCACGGAGAGATGCTTTTATTAGATCAAAACCAAACAGACTCG
TCTGTATATTTGGTGACTCGGAATAACTTTGGGCTGATCGCATTGCCTTGTGCAGGCGAC
ATTTCCTTCGAAGGTGTGCCCTATCAACTGTCGACTGTGGTATAGACGACCACAGTGGTT
TTGACGGGTAACGGGGAATCAGGGTTCGATTCCGGAGAGGGAGCCTTAAAAACGGCTACC
ACATCC
>HOIR5KG01AFHF9__(reversed) rank=0007491 x=59.0 y=903.0 length=436
CATGCATGTCTAAGTACAAGCCTAACTAAGGTGAAACCGCGAATGGCTCATTAAATCACA
CCTAATCTACTGGAATGTTAGCAGTTACTTGGATAACTGAGGTAATTCTTGAGCTAATAC
ATGCGAAAAATCTCGACTCACGGAGAGATGCTTTTATTAGATCAAAACCAAACAGACTCG
TCTGTATATTTGGTGACTCGGAATAACTTTGGGCTGATCGCATTGCCTTGTGCAGGCGAC
ATTTCCTTCGAAGGTGTGCCCTATCAACTGTCGACTGTGGTATAGACGACCACAGTGGTT
TTGACGGGTAACGGGGAATCAGGGTTCGATTCCGGAGAGGGAGCCTTAAAAACGGCTACC
ACATCC
>HOIR5KG01ACN8Q__(reversed) rank=0007505 x=27.5 y=808.5 length=436
CATGCATGTCTAAGTACAAGCCTAACTAAGGTGAAACCGCGAATGGCTCATTAAATCACA
CCTAATCTACTGGAATGTTAGCAGTTACTTGGATAACTGAGGTAATTCTTGAGCTAATAC
ATGCGAAAAATCTCGACTCACGGAGAGATGCTTTTATTAGATCAAAACCAAACAGACTCG
TCTGTATATTTGGTGACTCGGAATAACTTTGGGCTGATCGCATTGCCTTGTGCAGGCGAC
ATTTCCTTCGAAGGTGTGCCCTATCAACTGTCGACTGTGGTATAGACGACCACAGTGGTT
TTGACGGGTAACGGGGAATCAGGGTTCGATTCCGGAGAGGGAGCCTTAAAAACGGCTACC
ACATCC
>HOIR5KG01BVQEJ__(reversed) rank=0007519 x=654.5 y=1497.0 length=436
CATGCATGTCTAAGTACAAGCCTAACTAAGGTGAAACCGCGAATGGCTCATTAAATCACA
CCTAATCTACTGGAATGTTAGCAGTTACTTGGATAACTGAGGTAATTCTTGAGCTAATAC
ATGCGAAAAATCTCGACTCACGGAGAGATGCTTTTATTAGATCAAAACCAAACAGACTCG
TCTGTATATTTGGTGACTCGGAATAACTTTGGGCTGATCGCATTGCCTTGTGCAGGCGAC
ATTTCCTTCGAAGGTGTGCCCTATCAACTGTCGACTGTGGTATAGACGACCACAGTGGTT
TTGACGGGTAACGGGGAATCAGGGTTCGATTCCGGAGAGGGAGCCTTAAAAACGGCTACC
ACATCC
>HOIR5KG01BE7GO__(reversed) rank=0007521 x=466.5 y=502.0 length=436
CATGCATGTCTAAGTACAAGCCTAACTAAGGTGAAACCGCGAATGGCTCATTAAATCACA
CCTAATCTACTGGAATGTTAGCAGTTACTTGGATAACTGAGGTAATTCTTGAGCTAATAC
ATGCGAAAAATCTCGACTCACGGAGAGATGCTTTTATTAGATCAAAACCAAACAGACTCG
TCTGTATATTTGGTGACTCGGAATAACTTTGGGCTGATCGCATTGCCTTGTGCAGGCGAC
ATTTCCTTCGAAGGTGTGCCCTATCAACTGTCGACTGTGGTATAGACGACCACAGTGGTT
TTGACGGGTAACGGGGAATCAGGGTTCGATTCCGGAGAGGGAGCCTTAAAAACGGCTACC
ACATCC
>HOIR5KG01AZ07D__(reversed) rank=0007552 x=293.0 y=1159.5 length=436
CATGCATGTCTAAGTACAAGCCTAACTAAGGTGAAACCGCGAATGGCTCATTAAATCACA
CCTAATCTACTGGAATGTTAGCAGTTACTTGGATAACTGAGGTAATTCTTGAGCTAATAC
ATGCGAAAAATCTCGACTCACGGAGAGATGCTTTTATTAGATCAAAACCAAACAGACTCG
TCTGTATATTTGGTGACTCGGAATAACTTTGGGCTGATCGCATTGCCTTGTGCAGGCGAC
ATTTCCTTCGAAGGTGTGCCCTATCAACTGTCGACTGTGGTATAGACGACCACAGTGGTT
TTGACGGGTAACGGGGAATCAGGGTTCGATTCCGGAGAGGGAGCCTTAAAAACGGCTACC
ACATCC
>HOIR5KG01AUNW5__(reversed) rank=0007595 x=232.0 y=519.0 length=436
CATGCATGTCTAAGTACAAGCCTAACTAAGGTGAAACCGCGAATGGCTCATTAAATCACA
CCTAATCTACTGGAATGTTAGCAGTTACTTGGATAACTGAGGTAATTCTTGAGCTAATAC
ATGCGAAAAATCTCGACTCACGGAGAGATGCTTTTATTAGATCAAAACCAAACAGACTCG
TCTGTATATTTGGTGACTCGGAATAACTTTGGGCTGATCGCATTGCCTTGTGCAGGCGAC
ATTTCCTTCGAAGGTGTGCCCTATCAACTGTCGACTGTGGTATAGACGACCACAGTGGTT
TTGACGGGTAACGGGGAATCAGGGTTCGATTCCGGAGAGGGAGCCTTAAAAACGGCTACC
ACATCC
>HOIR5KG01BA2US__(reversed) rank=0007603 x=419.0 y=418.0 length=436
CATGCATGTCTAAGTACAAGCCTAACTAAGGTGAAACCGCGAATGGCTCATTAAATCACA
CCTAATCTACTGGAATGTTAGCAGTTACTTGGATAACTGAGGTAATTCTTGAGCTAATAC
ATGCGAAAAATCTCGACTCACGGAGAGATGCTTTTATTAGATCAAAACCAAACAGACTCG
TCTGTATATTTGGTGACTCGGAATAACTTTGGGCTGATCGCATTGCCTTGTGCAGGCGAC
ATTTCCTTCGAAGGTGTGCCCTATCAACTGTCGACTGTGGTATAGACGACCACAGTGGTT
TTGACGGGTAACGGGGAATCAGGGTTCGATTCCGGAGAGGGAGCCTTAAAAACGGCTACC
ACATCC
>HOIR5KG01ARK0Q__(reversed) rank=0007660 x=197.5 y=152.5 length=436
CATGCATGTCTAAGTACAAGCCTAACTAAGGTGAAACCGCGAATGGCTCATTAAATCACA
CCTAATCTACTGGAATGTTAGCAGTTACTTGGATAACTGAGGTAATTCTTGAGCTAATAC
ATGCGAAAAATCTCGACTCACGGAGAGATGCTTTTATTAGATCAAAACCAAACAGACTCG
TCTGTATATTTGGTGACTCGGAATAACTTTGGGCTGATCGCATTGCCTTGTGCAGGCGAC
ATTTCCTTCGAAGGTGTGCCCTATCAACTGTCGACTGTGGTATAGACGACCACAGTGGTT
TTGACGGGTAACGGGGAATCAGGGTTCGATTCCGGAGAGGGAGCCTTAAAAACGGCTACC
ACATCC
>HOIR5KG01BULG7__(reversed) rank=0007727 x=641.0 y=1705.0 length=436
CATGCATGTCTAAGTACAAGCCTAACTAAGGTGAAACCGCGAATGGCTCATTAAATCACA
CCTAATCTACTGGAATGTTAGCAGTTACTTGGATAACTGAGGTAATTCTTGAGCTAATAC
ATGCGAAAAATCTCGACTCACGGAGAGATGCTTTTATTAGATCAAAACCAAACAGACTCG
TCTGTATATTTGGTGACTCGGAATAACTTTGGGCTGATCGCATTGCCTTGTGCAGGCGAC
ATTTCCTTCGAAGGTGTGCCCTATCAACTGTCGACTGTGGTATAGACGACCACAGTGGTT
TTGACGGGTAACGGGGAATCAGGGTTCGATTCCGGAGAGGGAGCCTTAAAAACGGCTACC
ACATCC
>HOIR5KG01AKQOG__(reversed) rank=0007782 x=119.0 y=382.0 length=436
CATGCATGTCTAAGTACAAGCCTAACTAAGGTGAAACCGCGAATGGCTCATTAAATCACA
CCTAATCTACTGGAATGTTAGCAGTTACTTGGATAACTGAGGTAATTCTTGAGCTAATAC
ATGCGAAAAATCTCGACTCACGGAGAGATGCTTTTATTAGATCAAAACCAAACAGACTCG
TCTGTATATTTGGTGACTCGGAATAACTTTGGGCTGATCGCATTGCCTTGTGCAGGCGAC
ATTTCCTTCGAAGGTGTGCCCTATCAACTGTCGACTGTGGTATAGACGACCACAGTGGTT
TTGACGGGTAACGGGGAATCAGGGTTCGATTCCGGAGAGGGAGCCTTAAAAACGGCTACC
ACATCC
>HOIR5KG01A61PY__(reversed) rank=0007819 x=373.5 y=740.0 length=436
CATGCATGTCTAAGTACAAGCCTAACTAAGGTGAAACCGCGAATGGCTCATTAAATCACA
CCTAATCTACTGGAATGTTAGCAGTTACTTGGATAACTGAGGTAATTCTTGAGCTAATAC
ATGCGAAAAATCTCGACTCACGGAGAGATGCTTTTATTAGATCAAAACCAAACAGACTCG
TCTGTATATTTGGTGACTCGGAATAACTTTGGGCTGATCGCATTGCCTTGTGCAGGCGAC
ATTTCCTTCGAAGGTGTGCCCTATCAACTGTCGACTGTGGTATAGACGACCACAGTGGTT
TTGACGGGTAACGGGGAATCAGGGTTCGATTCCGGAGAGGGAGCCTTAAAAACGGCTACC
ACATCC
>HOIR5KG01ALS7W__(reversed) rank=0007837 x=131.0 y=1178.0 length=436
CATGCATGTCTAAGTACAAGCCTAACTAAGGTGAAACCGCGAATGGCTCATTAAATCACA
CCTAATCTACTGGAATGTTAGCAGTTACTTGGATAACTGAGGTAATTCTTGAGCTAATAC
ATGCGAAAAATCTCGACTCACGGAGAGATGCTTTTATTAGATCAAAACCAAACAGACTCG
TCTGTATATTTGGTGACTCGGAATAACTTTGGGCTGATCGCATTGCCTTGTGCAGGCGAC
ATTTCCTTCGAAGGTGTGCCCTATCAACTGTCGACTGTGGTATAGACGACCACAGTGGTT
TTGACGGGTAACGGGGAATCAGGGTTCGATTCCGGAGAGGGAGCCTTAAAAACGGCTACC
ACATCC
>HOIR5KG01AW1QL__(reversed) rank=0008084 x=259.0 y=1147.0 length=436
CATGCATGTCTAAGTACAAGCCTAACTAAGGTGAAACCGCGAATGGCTCATTAAATCACA
CCTAATCTACTGGAATGTTAGCAGTTACTTGGATAACTGAGGTAATTCTTGAGCTAATAC
ATGCGAAAAATCTCGACTCACGGAGAGATGCTTTTATTAGATCAAAACCAAACAGACTCG
TCTGTATATTTGGTGACTCGGAATAACTTTGGGCTGATCGCATTGCCTTGTGCAGGCGAC
ATTTCCTTCGAAGGTGTGCCCTATCAACTGTCGACTGTGGTATAGACGACCACAGTGGTT
TTGACGGGTAACGGGGAATCAGGGTTCGATTCCGGAGAGGGAGCCTTAAAAACGGCTACC
ACATCC
>HOIR5KG01AWI27__(reversed) rank=0008086 x=253.0 y=1553.0 length=436
CATGCATGTCTAAGTACAAGCCTAACTAAGGTGAAACCGCGAATGGCTCATTAAATCACA
CCTAATCTACTGGAATGTTAGCAGTTACTTGGATAACTGAGGTAATTCTTGAGCTAATAC
ATGCGAAAAATCTCGACTCACGGAGAGATGCTTTTATTAGATCAAAACCAAACAGACTCG
TCTGTATATTTGGTGACTCGGAATAACTTTGGGCTGATCGCATTGCCTTGTGCAGGCGAC
ATTTCCTTCGAAGGTGTGCCCTATCAACTGTCGACTGTGGTATAGACGACCACAGTGGTT
TTGACGGGTAACGGGGAATCAGGGTTCGATTCCGGAGAGGGAGCCTTAAAAACGGCTACC
ACATCC
>HOIR5KG01BG8WH__(reversed) rank=0008138 x=489.5 y=1471.0 length=436
CATGCATGTCTAAGTACAAGCCTAACTAAGGTGAAACCGCGAATGGCTCATTAAATCACA
CCTAATCTACTGGAATGTTAGCAGTTACTTGGATAACTGAGGTAATTCTTGAGCTAATAC
ATGCGAAAAATCTCGACTCACGGAGAGATGCTTTTATTAGATCAAAACCAAACAGACTCG
TCTGTATATTTGGTGACTCGGAATAACTTTGGGCTGATCGCATTGCCTTGTGCAGGCGAC
ATTTCCTTCGAAGGTGTGCCCTATCAACTGTCGACTGTGGTATAGACGACCACAGTGGTT
TTGACGGGTAACGGGGAATCAGGGTTCGATTCCGGAGAGGGAGCCTTAAAAACGGCTACC
ACATCC
>HOIR5KG01AF0XZ__(reversed) rank=0008230 x=65.5 y=1589.5 length=436
CATGCATGTCTAAGTACAAGCCTAACTAAGGTGAAACCGCGAATGGCTCATTAAATCACA
CCTAATCTACTGGAATGTTAGCAGTTACTTGGATAACTGAGGTAATTCTTGAGCTAATAC
ATGCGAAAAATCTCGACTCACGGAGAGATGCTTTTATTAGATCAAAACCAAACAGACTCG
TCTGTATATTTGGTGACTCGGAATAACTTTGGGCTGATCGCATTGCCTTGTGCAGGCGAC
ATTTCCTTCGAAGGTGTGCCCTATCAACTGTCGACTGTGGTATAGACGACCACAGTGGTT
TTGACGGGTAACGGGGAATCAGGGTTCGATTCCGGAGAGGGAGCCTTAAAAACGGCTACC
ACATCC
>HOIR5KG01AC07W__(reversed) rank=0008254 x=31.0 y=1242.0 length=436
CATGCATGTCTAAGTACAAGCCTAACTAAGGTGAAACCGCGAATGGCTCATTAAATCACA
CCTAATCTACTGGAATGTTAGCAGTTACTTGGATAACTGAGGTAATTCTTGAGCTAATAC
ATGCGAAAAATCTCGACTCACGGAGAGATGCTTTTATTAGATCAAAACCAAACAGACTCG
TCTGTATATTTGGTGACTCGGAATAACTTTGGGCTGATCGCATTGCCTTGTGCAGGCGAC
ATTTCCTTCGAAGGTGTGCCCTATCAACTGTCGACTGTGGTATAGACGACCACAGTGGTT
TTGACGGGTAACGGGGAATCAGGGTTCGATTCCGGAGAGGGAGCCTTAAAAACGGCTACC
ACATCC
>HOIR5KG01B1X5Z__(reversed) rank=0008304 x=725.0 y=677.5 length=436
CATGCATGTCTAAGTACAAGCCTAACTAAGGTGAAACCGCGAATGGCTCATTAAATCACA
CCTAATCTACTGGAATGTTAGCAGTTACTTGGATAACTGAGGTAATTCTTGAGCTAATAC
ATGCGAAAAATCTCGACTCACGGAGAGATGCTTTTATTAGATCAAAACCAAACAGACTCG
TCTGTATATTTGGTGACTCGGAATAACTTTGGGCTGATCGCATTGCCTTGTGCAGGCGAC
ATTTCCTTCGAAGGTGTGCCCTATCAACTGTCGACTGTGGTATAGACGACCACAGTGGTT
TTGACGGGTAACGGGGAATCAGGGTTCGATTCCGGAGAGGGAGCCTTAAAAACGGCTACC
ACATCC
>HOIR5KG01BCLE8__(reversed) rank=0008335 x=436.5 y=1506.0 length=436
CATGCATGTCTAAGTACAAGCCTAACTAAGGTGAAACCGCGAATGGCTCATTAAATCACA
CCTAATCTACTGGAATGTTAGCAGTTACTTGGATAACTGAGGTAATTCTTGAGCTAATAC
ATGCGAAAAATCTCGACTCACGGAGAGATGCTTTTATTAGATCAAAACCAAACAGACTCG
TCTGTATATTTGGTGACTCGGAATAACTTTGGGCTGATCGCATTGCCTTGTGCAGGCGAC
ATTTCCTTCGAAGGTGTGCCCTATCAACTGTCGACTGTGGTATAGACGACCACAGTGGTT
TTGACGGGTAACGGGGAATCAGGGTTCGATTCCGGAGAGGGAGCCTTAAAAACGGCTACC
ACATCC
>HOIR5KG01AKBIH__(reversed) rank=0008375 x=114.5 y=1207.0 length=436
CATGCATGTCTAAGTACAAGCCTAACTAAGGTGAAACCGCGAATGGCTCATTAAATCACA
CCTAATCTACTGGAATGTTAGCAGTTACTTGGATAACTGAGGTAATTCTTGAGCTAATAC
ATGCGAAAAATCTCGACTCACGGAGAGATGCTTTTATTAGATCAAAACCAAACAGACTCG
TCTGTATATTTGGTGACTCGGAATAACTTTGGGCTGATCGCATTGCCTTGTGCAGGCGAC
ATTTCCTTCGAAGGTGTGCCCTATCAACTGTCGACTGTGGTATAGACGACCACAGTGGTT
TTGACGGGTAACGGGGAATCAGGGTTCGATTCCGGAGAGGGAGCCTTAAAAACGGCTACC
ACATCC
>HOIR5KG01ATOUH__(reversed) rank=0008503 x=221.0 y=119.0 length=436
CATGCATGTCTAAGTACAAGCCTAACTAAGGTGAAACCGCGAATGGCTCATTAAATCACA
CCTAATCTACTGGAATGTTAGCAGTTACTTGGATAACTGAGGTAATTCTTGAGCTAATAC
ATGCGAAAAATCTCGACTCACGGAGAGATGCTTTTATTAGATCAAAACCAAACAGACTCG
TCTGTATATTTGGTGACTCGGAATAACTTTGGGCTGATCGCATTGCCTTGTGCAGGCGAC
ATTTCCTTCGAAGGTGTGCCCTATCAACTGTCGACTGTGGTATAGACGACCACAGTGGTT
TTGACGGGTAACGGGGAATCAGGGTTCGATTCCGGAGAGGGAGCCTTAAAAACGGCTACC
ACATCC
>HOIR5KG01AYGEF__(reversed) rank=0008550 x=275.5 y=1269.0 length=436
CATGCATGTCTAAGTACAAGCCTAACTAAGGTGAAACCGCGAATGGCTCATTAAATCACA
CCTAATCTACTGGAATGTTAGCAGTTACTTGGATAACTGAGGTAATTCTTGAGCTAATAC
ATGCGAAAAATCTCGACTCACGGAGAGATGCTTTTATTAGATCAAAACCAAACAGACTCG
TCTGTATATTTGGTGACTCGGAATAACTTTGGGCTGATCGCATTGCCTTGTGCAGGCGAC
ATTTCCTTCGAAGGTGTGCCCTATCAACTGTCGACTGTGGTATAGACGACCACAGTGGTT
TTGACGGGTAACGGGGAATCAGGGTTCGATTCCGGAGAGGGAGCCTTAAAAACGGCTACC
ACATCC
>HOIR5KG01AG8QX__(reversed) rank=0008587 x=79.0 y=1015.0 length=436
CATGCATGTCTAAGTACAAGCCTAACTAAGGTGAAACCGCGAATGGCTCATTAAATCACA
CCTAATCTACTGGAATGTTAGCAGTTACTTGGATAACTGAGGTAATTCTTGAGCTAATAC
ATGCGAAAAATCTCGACTCACGGAGAGATGCTTTTATTAGATCAAAACCAAACAGACTCG
TCTGTATATTTGGTGACTCGGAATAACTTTGGGCTGATCGCATTGCCTTGTGCAGGCGAC
ATTTCCTTCGAAGGTGTGCCCTATCAACTGTCGACTGTGGTATAGACGACCACAGTGGTT
TTGACGGGTAACGGGGAATCAGGGTTCGATTCCGGAGAGGGAGCCTTAAAAACGGCTACC
ACATCC
>HOIR5KG01AHBGJ__(reversed) rank=0008679 x=80.5 y=433.5 length=436
CATGCATGTCTAAGTACAAGCCTAACTAAGGTGAAACCGCGAATGGCTCATTAAATCACA
CCTAATCTACTGGAATGTTAGCAGTTACTTGGATAACTGAGGTAATTCTTGAGCTAATAC
ATGCGAAAAATCTCGACTCACGGAGAGATGCTTTTATTAGATCAAAACCAAACAGACTCG
TCTGTATATTTGGTGACTCGGAATAACTTTGGGCTGATCGCATTGCCTTGTGCAGGCGAC
ATTTCCTTCGAAGGTGTGCCCTATCAACTGTCGACTGTGGTATAGACGACCACAGTGGTT
TTGACGGGTAACGGGGAATCAGGGTTCGATTCCGGAGAGGGAGCCTTAAAAACGGCTACC
ACATCC
>HOIR5KG01APETZ__(reversed) rank=0008703 x=172.5 y=1221.0 length=436
CATGCATGTCTAAGTACAAGCCTAACTAAGGTGAAACCGCGAATGGCTCATTAAATCACA
CCTAATCTACTGGAATGTTAGCAGTTACTTGGATAACTGAGGTAATTCTTGAGCTAATAC
ATGCGAAAAATCTCGACTCACGGAGAGATGCTTTTATTAGATCAAAACCAAACAGACTCG
TCTGTATATTTGGTGACTCGGAATAACTTTGGGCTGATCGCATTGCCTTGTGCAGGCGAC
ATTTCCTTCGAAGGTGTGCCCTATCAACTGTCGACTGTGGTATAGACGACCACAGTGGTT
TTGACGGGTAACGGGGAATCAGGGTTCGATTCCGGAGAGGGAGCCTTAAAAACGGCTACC
ACATCC
>HOIR5KG01BUT2D__(reversed) rank=0008965 x=644.0 y=547.0 length=436
CATGCATGTCTAAGTACAAGCCTAACTAAGGTGAAACCGCGAATGGCTCATTAAATCACA
CCTAATCTACTGGAATGTTAGCAGTTACTTGGATAACTGAGGTAATTCTTGAGCTAATAC
ATGCGAAAAATCTCGACTCACGGAGAGATGCTTTTATTAGATCAAAACCAAACAGACTCG
TCTGTATATTTGGTGACTCGGAATAACTTTGGGCTGATCGCATTGCCTTGTGCAGGCGAC
ATTTCCTTCGAAGGTGTGCCCTATCAACTGTCGACTGTGGTATAGACGACCACAGTGGTT
TTGACGGGTAACGGGGAATCAGGGTTCGATTCCGGAGAGGGAGCCTTAAAAACGGCTACC
ACATCC
>HOIR5KG01APYCM__(reversed) rank=0009034 x=178.0 y=1940.0 length=436
CATGCATGTCTAAGTACAAGCCTAACTAAGGTGAAACCGCGAATGGCTCATTAAATCACA
CCTAATCTACTGGAATGTTAGCAGTTACTTGGATAACTGAGGTAATTCTTGAGCTAATAC
ATGCGAAAAATCTCGACTCACGGAGAGATGCTTTTATTAGATCAAAACCAAACAGACTCG
TCTGTATATTTGGTGACTCGGAATAACTTTGGGCTGATCGCATTGCCTTGTGCAGGCGAC
ATTTCCTTCGAAGGTGTGCCCTATCAACTGTCGACTGTGGTATAGACGACCACAGTGGTT
TTGACGGGTAACGGGGAATCAGGGTTCGATTCCGGAGAGGGAGCCTTAAAAACGGCTACC
ACATCC
>HOIR5KG01AMH5Q__(reversed) rank=0009041 x=139.0 y=732.0 length=436
CATGCATGTCTAAGTACAAGCCTAACTAAGGTGAAACCGCGAATGGCTCATTAAATCACA
CCTAATCTACTGGAATGTTAGCAGTTACTTGGATAACTGAGGTAATTCTTGAGCTAATAC
ATGCGAAAAATCTCGACTCACGGAGAGATGCTTTTATTAGATCAAAACCAAACAGACTCG
TCTGTATATTTGGTGACTCGGAATAACTTTGGGCTGATCGCATTGCCTTGTGCAGGCGAC
ATTTCCTTCGAAGGTGTGCCCTATCAACTGTCGACTGTGGTATAGACGACCACAGTGGTT
TTGACGGGTAACGGGGAATCAGGGTTCGATTCCGGAGAGGGAGCCTTAAAAACGGCTACC
ACATCC
>HOIR5KG01BQ41R__(reversed) rank=0009047 x=602.5 y=189.0 length=436
CATGCATGTCTAAGTACAAGCCTAACTAAGGTGAAACCGCGAATGGCTCATTAAATCACA
CCTAATCTACTGGAATGTTAGCAGTTACTTGGATAACTGAGGTAATTCTTGAGCTAATAC
ATGCGAAAAATCTCGACTCACGGAGAGATGCTTTTATTAGATCAAAACCAAACAGACTCG
TCTGTATATTTGGTGACTCGGAATAACTTTGGGCTGATCGCATTGCCTTGTGCAGGCGAC
ATTTCCTTCGAAGGTGTGCCCTATCAACTGTCGACTGTGGTATAGACGACCACAGTGGTT
TTGACGGGTAACGGGGAATCAGGGTTCGATTCCGGAGAGGGAGCCTTAAAAACGGCTACC
ACATCC
>HOIR5KG01AE2C4__(reversed) rank=0009171 x=54.0 y=1830.0 length=436
CATGCATGTCTAAGTACAAGCCTAACTAAGGTGAAACCGCGAATGGCTCATTAAATCACA
CCTAATCTACTGGAATGTTAGCAGTTACTTGGATAACTGAGGTAATTCTTGAGCTAATAC
ATGCGAAAAATCTCGACTCACGGAGAGATGCTTTTATTAGATCAAAACCAAACAGACTCG
TCTGTATATTTGGTGACTCGGAATAACTTTGGGCTGATCGCATTGCCTTGTGCAGGCGAC
ATTTCCTTCGAAGGTGTGCCCTATCAACTGTCGACTGTGGTATAGACGACCACAGTGGTT
TTGACGGGTAACGGGGAATCAGGGTTCGATTCCGGAGAGGGAGCCTTAAAAACGGCTACC
ACATCC
>HOIR5KG01BMQ13__(reversed) rank=0009194 x=552.0 y=233.0 length=436
CATGCATGTCTAAGTACAAGCCTAACTAAGGTGAAACCGCGAATGGCTCATTAAATCACA
CCTAATCTACTGGAATGTTAGCAGTTACTTGGATAACTGAGGTAATTCTTGAGCTAATAC
ATGCGAAAAATCTCGACTCACGGAGAGATGCTTTTATTAGATCAAAACCAAACAGACTCG
TCTGTATATTTGGTGACTCGGAATAACTTTGGGCTGATCGCATTGCCTTGTGCAGGCGAC
ATTTCCTTCGAAGGTGTGCCCTATCAACTGTCGACTGTGGTATAGACGACCACAGTGGTT
TTGACGGGTAACGGGGAATCAGGGTTCGATTCCGGAGAGGGAGCCTTAAAAACGGCTACC
ACATCC
>HOIR5KG01AVJ2Q__(reversed) rank=0009299 x=242.0 y=1232.0 length=436
CATGCATGTCTAAGTACAAGCCTAACTAAGGTGAAACCGCGAATGGCTCATTAAATCACA
CCTAATCTACTGGAATGTTAGCAGTTACTTGGATAACTGAGGTAATTCTTGAGCTAATAC
ATGCGAAAAATCTCGACTCACGGAGAGATGCTTTTATTAGATCAAAACCAAACAGACTCG
TCTGTATATTTGGTGACTCGGAATAACTTTGGGCTGATCGCATTGCCTTGTGCAGGCGAC
ATTTCCTTCGAAGGTGTGCCCTATCAACTGTCGACTGTGGTATAGACGACCACAGTGGTT
TTGACGGGTAACGGGGAATCAGGGTTCGATTCCGGAGAGGGAGCCTTAAAAACGGCTACC
ACATCC
>HOIR5KG01BAXR0__(reversed) rank=0009312 x=417.0 y=2030.5 length=436
CATGCATGTCTAAGTACAAGCCTAACTAAGGTGAAACCGCGAATGGCTCATTAAATCACA
CCTAATCTACTGGAATGTTAGCAGTTACTTGGATAACTGAGGTAATTCTTGAGCTAATAC
ATGCGAAAAATCTCGACTCACGGAGAGATGCTTTTATTAGATCAAAACCAAACAGACTCG
TCTGTATATTTGGTGACTCGGAATAACTTTGGGCTGATCGCATTGCCTTGTGCAGGCGAC
ATTTCCTTCGAAGGTGTGCCCTATCAACTGTCGACTGTGGTATAGACGACCACAGTGGTT
TTGACGGGTAACGGGGAATCAGGGTTCGATTCCGGAGAGGGAGCCTTAAAAACGGCTACC
ACATCC
>HOIR5KG01AKBFV__(reversed) rank=0009462 x=114.0 y=1113.0 length=436
CATGCATGTCTAAGTACAAGCCTAACTAAGGTGAAACCGCGAATGGCTCATTAAATCACA
CCTAATCTACTGGAATGTTAGCAGTTACTTGGATAACTGAGGTAATTCTTGAGCTAATAC
ATGCGAAAAATCTCGACTCACGGAGAGATGCTTTTATTAGATCAAAACCAAACAGACTCG
TCTGTATATTTGGTGACTCGGAATAACTTTGGGCTGATCGCATTGCCTTGTGCAGGCGAC
ATTTCCTTCGAAGGTGTGCCCTATCAACTGTCGACTGTGGTATAGACGACCACAGTGGTT
TTGACGGGTAACGGGGAATCAGGGTTCGATTCCGGAGAGGGAGCCTTAAAAACGGCTACC
ACATCC
>HOIR5KG01A23EH__(reversed) rank=0009490 x=328.0 y=615.0 length=436
CATGCATGTCTAAGTACAAGCCTAACTAAGGTGAAACCGCGAATGGCTCATTAAATCACA
CCTAATCTACTGGAATGTTAGCAGTTACTTGGATAACTGAGGTAATTCTTGAGCTAATAC
ATGCGAAAAATCTCGACTCACGGAGAGATGCTTTTATTAGATCAAAACCAAACAGACTCG
TCTGTATATTTGGTGACTCGGAATAACTTTGGGCTGATCGCATTGCCTTGTGCAGGCGAC
ATTTCCTTCGAAGGTGTGCCCTATCAACTGTCGACTGTGGTATAGACGACCACAGTGGTT
TTGACGGGTAACGGGGAATCAGGGTTCGATTCCGGAGAGGGAGCCTTAAAAACGGCTACC
ACATCC
>HOIR5KG01BSA14__(reversed) rank=0009569 x=615.0 y=1386.0 length=436
CATGCATGTCTAAGTACAAGCCTAACTAAGGTGAAACCGCGAATGGCTCATTAAATCACA
CCTAATCTACTGGAATGTTAGCAGTTACTTGGATAACTGAGGTAATTCTTGAGCTAATAC
ATGCGAAAAATCTCGACTCACGGAGAGATGCTTTTATTAGATCAAAACCAAACAGACTCG
TCTGTATATTTGGTGACTCGGAATAACTTTGGGCTGATCGCATTGCCTTGTGCAGGCGAC
ATTTCCTTCGAAGGTGTGCCCTATCAACTGTCGACTGTGGTATAGACGACCACAGTGGTT
TTGACGGGTAACGGGGAATCAGGGTTCGATTCCGGAGAGGGAGCCTTAAAAACGGCTACC
ACATCC
>HOIR5KG01ALG5V__(reversed) rank=0009614 x=127.0 y=1937.0 length=436
CATGCATGTCTAAGTACAAGCCTAACTAAGGTGAAACCGCGAATGGCTCATTAAATCACA
CCTAATCTACTGGAATGTTAGCAGTTACTTGGATAACTGAGGTAATTCTTGAGCTAATAC
ATGCGAAAAATCTCGACTCACGGAGAGATGCTTTTATTAGATCAAAACCAAACAGACTCG
TCTGTATATTTGGTGACTCGGAATAACTTTGGGCTGATCGCATTGCCTTGTGCAGGCGAC
ATTTCCTTCGAAGGTGTGCCCTATCAACTGTCGACTGTGGTATAGACGACCACAGTGGTT
TTGACGGGTAACGGGGAATCAGGGTTCGATTCCGGAGAGGGAGCCTTAAAAACGGCTACC
ACATCC
>HOIR5KG01AD9V2__(reversed) rank=0009630 x=45.0 y=1792.5 length=436
CATGCATGTCTAAGTACAAGCCTAACTAAGGTGAAACCGCGAATGGCTCATTAAATCACA
CCTAATCTACTGGAATGTTAGCAGTTACTTGGATAACTGAGGTAATTCTTGAGCTAATAC
ATGCGAAAAATCTCGACTCACGGAGAGATGCTTTTATTAGATCAAAACCAAACAGACTCG
TCTGTATATTTGGTGACTCGGAATAACTTTGGGCTGATCGCATTGCCTTGTGCAGGCGAC
ATTTCCTTCGAAGGTGTGCCCTATCAACTGTCGACTGTGGTATAGACGACCACAGTGGTT
TTGACGGGTAACGGGGAATCAGGGTTCGATTCCGGAGAGGGAGCCTTAAAAACGGCTACC
ACATCC
>HOIR5KG01BNJG0__(reversed) rank=0009715 x=561.5 y=194.0 length=436
CATGCATGTCTAAGTACAAGCCTAACTAAGGTGAAACCGCGAATGGCTCATTAAATCACA
CCTAATCTACTGGAATGTTAGCAGTTACTTGGATAACTGAGGTAATTCTTGAGCTAATAC
ATGCGAAAAATCTCGACTCACGGAGAGATGCTTTTATTAGATCAAAACCAAACAGACTCG
TCTGTATATTTGGTGACTCGGAATAACTTTGGGCTGATCGCATTGCCTTGTGCAGGCGAC
ATTTCCTTCGAAGGTGTGCCCTATCAACTGTCGACTGTGGTATAGACGACCACAGTGGTT
TTGACGGGTAACGGGGAATCAGGGTTCGATTCCGGAGAGGGAGCCTTAAAAACGGCTACC
ACATCC
>HOIR5KG01A3SGZ__(reversed) rank=0009727 x=336.0 y=337.0 length=436
CATGCATGTCTAAGTACAAGCCTAACTAAGGTGAAACCGCGAATGGCTCATTAAATCACA
CCTAATCTACTGGAATGTTAGCAGTTACTTGGATAACTGAGGTAATTCTTGAGCTAATAC
ATGCGAAAAATCTCGACTCACGGAGAGATGCTTTTATTAGATCAAAACCAAACAGACTCG
TCTGTATATTTGGTGACTCGGAATAACTTTGGGCTGATCGCATTGCCTTGTGCAGGCGAC
ATTTCCTTCGAAGGTGTGCCCTATCAACTGTCGACTGTGGTATAGACGACCACAGTGGTT
TTGACGGGTAACGGGGAATCAGGGTTCGATTCCGGAGAGGGAGCCTTAAAAACGGCTACC
ACATCC
>HOIR5KG01AW7TC__(reversed) rank=0009769 x=261.0 y=830.0 length=436
CATGCATGTCTAAGTACAAGCCTAACTAAGGTGAAACCGCGAATGGCTCATTAAATCACA
CCTAATCTACTGGAATGTTAGCAGTTACTTGGATAACTGAGGTAATTCTTGAGCTAATAC
ATGCGAAAAATCTCGACTCACGGAGAGATGCTTTTATTAGATCAAAACCAAACAGACTCG
TCTGTATATTTGGTGACTCGGAATAACTTTGGGCTGATCGCATTGCCTTGTGCAGGCGAC
ATTTCCTTCGAAGGTGTGCCCTATCAACTGTCGACTGTGGTATAGACGACCACAGTGGTT
TTGACGGGTAACGGGGAATCAGGGTTCGATTCCGGAGAGGGAGCCTTAAAAACGGCTACC
ACATCC
>HOIR5KG01BZ0Y1__(reversed) rank=0009914 x=703.0 y=1115.5 length=436
CATGCATGTCTAAGTACAAGCCTAACTAAGGTGAAACCGCGAATGGCTCATTAAATCACA
CCTAATCTACTGGAATGTTAGCAGTTACTTGGATAACTGAGGTAATTCTTGAGCTAATAC
ATGCGAAAAATCTCGACTCACGGAGAGATGCTTTTATTAGATCAAAACCAAACAGACTCG
TCTGTATATTTGGTGACTCGGAATAACTTTGGGCTGATCGCATTGCCTTGTGCAGGCGAC
ATTTCCTTCGAAGGTGTGCCCTATCAACTGTCGACTGTGGTATAGACGACCACAGTGGTT
TTGACGGGTAACGGGGAATCAGGGTTCGATTCCGGAGAGGGAGCCTTAAAAACGGCTACC
ACATCC
>HOIR5KG01A21A3__(reversed) rank=0009927 x=327.0 y=1997.0 length=436
CATGCATGTCTAAGTACAAGCCTAACTAAGGTGAAACCGCGAATGGCTCATTAAATCACA
CCTAATCTACTGGAATGTTAGCAGTTACTTGGATAACTGAGGTAATTCTTGAGCTAATAC
ATGCGAAAAATCTCGACTCACGGAGAGATGCTTTTATTAGATCAAAACCAAACAGACTCG
TCTGTATATTTGGTGACTCGGAATAACTTTGGGCTGATCGCATTGCCTTGTGCAGGCGAC
ATTTCCTTCGAAGGTGTGCCCTATCAACTGTCGACTGTGGTATAGACGACCACAGTGGTT
TTGACGGGTAACGGGGAATCAGGGTTCGATTCCGGAGAGGGAGCCTTAAAAACGGCTACC
ACATCC
>HOIR5KG01AKDT9__(reversed) rank=0010000 x=115.5 y=127.0 length=436
CATGCATGTCTAAGTACAAGCCTAACTAAGGTGAAACCGCGAATGGCTCATTAAATCACA
CCTAATCTACTGGAATGTTAGCAGTTACTTGGATAACTGAGGTAATTCTTGAGCTAATAC
ATGCGAAAAATCTCGACTCACGGAGAGATGCTTTTATTAGATCAAAACCAAACAGACTCG
TCTGTATATTTGGTGACTCGGAATAACTTTGGGCTGATCGCATTGCCTTGTGCAGGCGAC
ATTTCCTTCGAAGGTGTGCCCTATCAACTGTCGACTGTGGTATAGACGACCACAGTGGTT
TTGACGGGTAACGGGGAATCAGGGTTCGATTCCGGAGAGGGAGCCTTAAAAACGGCTACC
ACATCC
>HOIR5KG01A1SVD__(reversed) rank=0010101 x=313.0 y=1751.0 length=436
CATGCATGTCTAAGTACAAGCCTAACTAAGGTGAAACCGCGAATGGCTCATTAAATCACA
CCTAATCTACTGGAATGTTAGCAGTTACTTGGATAACTGAGGTAATTCTTGAGCTAATAC
ATGCGAAAAATCTCGACTCACGGAGAGATGCTTTTATTAGATCAAAACCAAACAGACTCG
TCTGTATATTTGGTGACTCGGAATAACTTTGGGCTGATCGCATTGCCTTGTGCAGGCGAC
ATTTCCTTCGAAGGTGTGCCCTATCAACTGTCGACTGTGGTATAGACGACCACAGTGGTT
TTGACGGGTAACGGGGAATCAGGGTTCGATTCCGGAGAGGGAGCCTTAAAAACGGCTACC
ACATCC
>HOIR5KG01AKUOS__(reversed) rank=0010163 x=120.0 y=1482.0 length=436
CATGCATGTCTAAGTACAAGCCTAACTAAGGTGAAACCGCGAATGGCTCATTAAATCACA
CCTAATCTACTGGAATGTTAGCAGTTACTTGGATAACTGAGGTAATTCTTGAGCTAATAC
ATGCGAAAAATCTCGACTCACGGAGAGATGCTTTTATTAGATCAAAACCAAACAGACTCG
TCTGTATATTTGGTGACTCGGAATAACTTTGGGCTGATCGCATTGCCTTGTGCAGGCGAC
ATTTCCTTCGAAGGTGTGCCCTATCAACTGTCGACTGTGGTATAGACGACCACAGTGGTT
TTGACGGGTAACGGGGAATCAGGGTTCGATTCCGGAGAGGGAGCCTTAAAAACGGCTACC
ACATCC
>HOIR5KG01BNZ4R__(reversed) rank=0010185 x=566.0 y=1305.0 length=436
CATGCATGTCTAAGTACAAGCCTAACTAAGGTGAAACCGCGAATGGCTCATTAAATCACA
CCTAATCTACTGGAATGTTAGCAGTTACTTGGATAACTGAGGTAATTCTTGAGCTAATAC
ATGCGAAAAATCTCGACTCACGGAGAGATGCTTTTATTAGATCAAAACCAAACAGACTCG
TCTGTATATTTGGTGACTCGGAATAACTTTGGGCTGATCGCATTGCCTTGTGCAGGCGAC
ATTTCCTTCGAAGGTGTGCCCTATCAACTGTCGACTGTGGTATAGACGACCACAGTGGTT
TTGACGGGTAACGGGGAATCAGGGTTCGATTCCGGAGAGGGAGCCTTAAAAACGGCTACC
ACATCC
>HOIR5KG01BDCYY__(reversed) rank=0010255 x=445.0 y=344.5 length=436
CATGCATGTCTAAGTACAAGCCTAACTAAGGTGAAACCGCGAATGGCTCATTAAATCACA
CCTAATCTACTGGAATGTTAGCAGTTACTTGGATAACTGAGGTAATTCTTGAGCTAATAC
ATGCGAAAAATCTCGACTCACGGAGAGATGCTTTTATTAGATCAAAACCAAACAGACTCG
TCTGTATATTTGGTGACTCGGAATAACTTTGGGCTGATCGCATTGCCTTGTGCAGGCGAC
ATTTCCTTCGAAGGTGTGCCCTATCAACTGTCGACTGTGGTATAGACGACCACAGTGGTT
TTGACGGGTAACGGGGAATCAGGGTTCGATTCCGGAGAGGGAGCCTTAAAAACGGCTACC
ACATCC
>HOIR5KG01AB8XD__(reversed) rank=0010270 x=22.0 y=1439.5 length=436
CATGCATGTCTAAGTACAAGCCTAACTAAGGTGAAACCGCGAATGGCTCATTAAATCACA
CCTAATCTACTGGAATGTTAGCAGTTACTTGGATAACTGAGGTAATTCTTGAGCTAATAC
ATGCGAAAAATCTCGACTCACGGAGAGATGCTTTTATTAGATCAAAACCAAACAGACTCG
TCTGTATATTTGGTGACTCGGAATAACTTTGGGCTGATCGCATTGCCTTGTGCAGGCGAC
ATTTCCTTCGAAGGTGTGCCCTATCAACTGTCGACTGTGGTATAGACGACCACAGTGGTT
TTGACGGGTAACGGGGAATCAGGGTTCGATTCCGGAGAGGGAGCCTTAAAAACGGCTACC
ACATCC
>HOIR5KG01AKLIK__(reversed) rank=0010288 x=117.5 y=1882.0 length=436
CATGCATGTCTAAGTACAAGCCTAACTAAGGTGAAACCGCGAATGGCTCATTAAATCACA
CCTAATCTACTGGAATGTTAGCAGTTACTTGGATAACTGAGGTAATTCTTGAGCTAATAC
ATGCGAAAAATCTCGACTCACGGAGAGATGCTTTTATTAGATCAAAACCAAACAGACTCG
TCTGTATATTTGGTGACTCGGAATAACTTTGGGCTGATCGCATTGCCTTGTGCAGGCGAC
ATTTCCTTCGAAGGTGTGCCCTATCAACTGTCGACTGTGGTATAGACGACCACAGTGGTT
TTGACGGGTAACGGGGAATCAGGGTTCGATTCCGGAGAGGGAGCCTTAAAAACGGCTACC
ACATCC
>HOIR5KG01AW38J__(reversed) rank=0010372 x=260.5 y=289.5 length=436
CATGCATGTCTAAGTACAAGCCTAACTAAGGTGAAACCGCGAATGGCTCATTAAATCACA
CCTAATCTACTGGAATGTTAGCAGTTACTTGGATAACTGAGGTAATTCTTGAGCTAATAC
ATGCGAAAAATCTCGACTCACGGAGAGATGCTTTTATTAGATCAAAACCAAACAGACTCG
TCTGTATATTTGGTGACTCGGAATAACTTTGGGCTGATCGCATTGCCTTGTGCAGGCGAC
ATTTCCTTCGAAGGTGTGCCCTATCAACTGTCGACTGTGGTATAGACGACCACAGTGGTT
TTGACGGGTAACGGGGAATCAGGGTTCGATTCCGGAGAGGGAGCCTTAAAAACGGCTACC
ACATCC
>HOIR5KG01A2E4N__(reversed) rank=0010404 x=320.0 y=1925.0 length=436
CATGCATGTCTAAGTACAAGCCTAACTAAGGTGAAACCGCGAATGGCTCATTAAATCACA
CCTAATCTACTGGAATGTTAGCAGTTACTTGGATAACTGAGGTAATTCTTGAGCTAATAC
ATGCGAAAAATCTCGACTCACGGAGAGATGCTTTTATTAGATCAAAACCAAACAGACTCG
TCTGTATATTTGGTGACTCGGAATAACTTTGGGCTGATCGCATTGCCTTGTGCAGGCGAC
ATTTCCTTCGAAGGTGTGCCCTATCAACTGTCGACTGTGGTATAGACGACCACAGTGGTT
TTGACGGGTAACGGGGAATCAGGGTTCGATTCCGGAGAGGGAGCCTTAAAAACGGCTACC
ACATCC
>HOIR5KG01ANAO0__(reversed) rank=0010499 x=148.5 y=850.0 length=436
CATGCATGTCTAAGTACAAGCCTAACTAAGGTGAAACCGCGAATGGCTCATTAAATCACA
CCTAATCTACTGGAATGTTAGCAGTTACTTGGATAACTGAGGTAATTCTTGAGCTAATAC
ATGCGAAAAATCTCGACTCACGGAGAGATGCTTTTATTAGATCAAAACCAAACAGACTCG
TCTGTATATTTGGTGACTCGGAATAACTTTGGGCTGATCGCATTGCCTTGTGCAGGCGAC
ATTTCCTTCGAAGGTGTGCCCTATCAACTGTCGACTGTGGTATAGACGACCACAGTGGTT
TTGACGGGTAACGGGGAATCAGGGTTCGATTCCGGAGAGGGAGCCTTAAAAACGGCTACC
ACATCC
>HOIR5KG01AAZ4Z__(reversed) rank=0010657 x=8.0 y=737.0 length=436
CATGCATGTCTAAGTACAAGCCTAACTAAGGTGAAACCGCGAATGGCTCATTAAATCACA
CCTAATCTACTGGAATGTTAGCAGTTACTTGGATAACTGAGGTAATTCTTGAGCTAATAC
ATGCGAAAAATCTCGACTCACGGAGAGATGCTTTTATTAGATCAAAACCAAACAGACTCG
TCTGTATATTTGGTGACTCGGAATAACTTTGGGCTGATCGCATTGCCTTGTGCAGGCGAC
ATTTCCTTCGAAGGTGTGCCCTATCAACTGTCGACTGTGGTATAGACGACCACAGTGGTT
TTGACGGGTAACGGGGAATCAGGGTTCGATTCCGGAGAGGGAGCCTTAAAAACGGCTACC
ACATCC
>HOIR5KG01AIHQA__(reversed) rank=0010671 x=93.0 y=1968.0 length=436
CATGCATGTCTAAGTACAAGCCTAACTAAGGTGAAACCGCGAATGGCTCATTAAATCACA
CCTAATCTACTGGAATGTTAGCAGTTACTTGGATAACTGAGGTAATTCTTGAGCTAATAC
ATGCGAAAAATCTCGACTCACGGAGAGATGCTTTTATTAGATCAAAACCAAACAGACTCG
TCTGTATATTTGGTGACTCGGAATAACTTTGGGCTGATCGCATTGCCTTGTGCAGGCGAC
ATTTCCTTCGAAGGTGTGCCCTATCAACTGTCGACTGTGGTATAGACGACCACAGTGGTT
TTGACGGGTAACGGGGAATCAGGGTTCGATTCCGGAGAGGGAGCCTTAAAAACGGCTACC
ACATCC
>HOIR5KG01A6776__(reversed) rank=0010672 x=375.0 y=980.5 length=436
CATGCATGTCTAAGTACAAGCCTAACTAAGGTGAAACCGCGAATGGCTCATTAAATCACA
CCTAATCTACTGGAATGTTAGCAGTTACTTGGATAACTGAGGTAATTCTTGAGCTAATAC
ATGCGAAAAATCTCGACTCACGGAGAGATGCTTTTATTAGATCAAAACCAAACAGACTCG
TCTGTATATTTGGTGACTCGGAATAACTTTGGGCTGATCGCATTGCCTTGTGCAGGCGAC
ATTTCCTTCGAAGGTGTGCCCTATCAACTGTCGACTGTGGTATAGACGACCACAGTGGTT
TTGACGGGTAACGGGGAATCAGGGTTCGATTCCGGAGAGGGAGCCTTAAAAACGGCTACC
ACATCC
>HOIR5KG01AEVPO__(reversed) rank=0010807 x=52.0 y=1402.0 length=436
CATGCATGTCTAAGTACAAGCCTAACTAAGGTGAAACCGCGAATGGCTCATTAAATCACA
CCTAATCTACTGGAATGTTAGCAGTTACTTGGATAACTGAGGTAATTCTTGAGCTAATAC
ATGCGAAAAATCTCGACTCACGGAGAGATGCTTTTATTAGATCAAAACCAAACAGACTCG
TCTGTATATTTGGTGACTCGGAATAACTTTGGGCTGATCGCATTGCCTTGTGCAGGCGAC
ATTTCCTTCGAAGGTGTGCCCTATCAACTGTCGACTGTGGTATAGACGACCACAGTGGTT
TTGACGGGTAACGGGGAATCAGGGTTCGATTCCGGAGAGGGAGCCTTAAAAACGGCTACC
ACATCC
>HOIR5KG01BEVWV__(reversed) rank=0010888 x=462.0 y=1917.5 length=436
CATGCATGTCTAAGTACAAGCCTAACTAAGGTGAAACCGCGAATGGCTCATTAAATCACA
CCTAATCTACTGGAATGTTAGCAGTTACTTGGATAACTGAGGTAATTCTTGAGCTAATAC
ATGCGAAAAATCTCGACTCACGGAGAGATGCTTTTATTAGATCAAAACCAAACAGACTCG
TCTGTATATTTGGTGACTCGGAATAACTTTGGGCTGATCGCATTGCCTTGTGCAGGCGAC
ATTTCCTTCGAAGGTGTGCCCTATCAACTGTCGACTGTGGTATAGACGACCACAGTGGTT
TTGACGGGTAACGGGGAATCAGGGTTCGATTCCGGAGAGGGAGCCTTAAAAACGGCTACC
ACATCC
>HOIR5KG01ACLOP__(reversed) rank=0010931 x=26.5 y=1591.5 length=436
CATGCATGTCTAAGTACAAGCCTAACTAAGGTGAAACCGCGAATGGCTCATTAAATCACA
CCTAATCTACTGGAATGTTAGCAGTTACTTGGATAACTGAGGTAATTCTTGAGCTAATAC
ATGCGAAAAATCTCGACTCACGGAGAGATGCTTTTATTAGATCAAAACCAAACAGACTCG
TCTGTATATTTGGTGACTCGGAATAACTTTGGGCTGATCGCATTGCCTTGTGCAGGCGAC
ATTTCCTTCGAAGGTGTGCCCTATCAACTGTCGACTGTGGTATAGACGACCACAGTGGTT
TTGACGGGTAACGGGGAATCAGGGTTCGATTCCGGAGAGGGAGCCTTAAAAACGGCTACC
ACATCC
>HOIR5KG01BFBMD__(reversed) rank=0011038 x=467.0 y=1795.0 length=436
CATGCATGTCTAAGTACAAGCCTAACTAAGGTGAAACCGCGAATGGCTCATTAAATCACA
CCTAATCTACTGGAATGTTAGCAGTTACTTGGATAACTGAGGTAATTCTTGAGCTAATAC
ATGCGAAAAATCTCGACTCACGGAGAGATGCTTTTATTAGATCAAAACCAAACAGACTCG
TCTGTATATTTGGTGACTCGGAATAACTTTGGGCTGATCGCATTGCCTTGTGCAGGCGAC
ATTTCCTTCGAAGGTGTGCCCTATCAACTGTCGACTGTGGTATAGACGACCACAGTGGTT
TTGACGGGTAACGGGGAATCAGGGTTCGATTCCGGAGAGGGAGCCTTAAAAACGGCTACC
ACATCC
>HOIR5KG01BS0E9__(reversed) rank=0011089 x=623.0 y=1491.0 length=436
CATGCATGTCTAAGTACAAGCCTAACTAAGGTGAAACCGCGAATGGCTCATTAAATCACA
CCTAATCTACTGGAATGTTAGCAGTTACTTGGATAACTGAGGTAATTCTTGAGCTAATAC
ATGCGAAAAATCTCGACTCACGGAGAGATGCTTTTATTAGATCAAAACCAAACAGACTCG
TCTGTATATTTGGTGACTCGGAATAACTTTGGGCTGATCGCATTGCCTTGTGCAGGCGAC
ATTTCCTTCGAAGGTGTGCCCTATCAACTGTCGACTGTGGTATAGACGACCACAGTGGTT
TTGACGGGTAACGGGGAATCAGGGTTCGATTCCGGAGAGGGAGCCTTAAAAACGGCTACC
ACATCC
>HOIR5KG01AX2YB__(reversed) rank=0011213 x=271.0 y=225.0 length=436
CATGCATGTCTAAGTACAAGCCTAACTAAGGTGAAACCGCGAATGGCTCATTAAATCACA
CCTAATCTACTGGAATGTTAGCAGTTACTTGGATAACTGAGGTAATTCTTGAGCTAATAC
ATGCGAAAAATCTCGACTCACGGAGAGATGCTTTTATTAGATCAAAACCAAACAGACTCG
TCTGTATATTTGGTGACTCGGAATAACTTTGGGCTGATCGCATTGCCTTGTGCAGGCGAC
ATTTCCTTCGAAGGTGTGCCCTATCAACTGTCGACTGTGGTATAGACGACCACAGTGGTT
TTGACGGGTAACGGGGAATCAGGGTTCGATTCCGGAGAGGGAGCCTTAAAAACGGCTACC
ACATCC
>HOIR5KG01B028Y__(reversed) rank=0011407 x=715.0 y=1568.5 length=436
CATGCATGTCTAAGTACAAGCCTAACTAAGGTGAAACCGCGAATGGCTCATTAAATCACA
CCTAATCTACTGGAATGTTAGCAGTTACTTGGATAACTGAGGTAATTCTTGAGCTAATAC
ATGCGAAAAATCTCGACTCACGGAGAGATGCTTTTATTAGATCAAAACCAAACAGACTCG
TCTGTATATTTGGTGACTCGGAATAACTTTGGGCTGATCGCATTGCCTTGTGCAGGCGAC
ATTTCCTTCGAAGGTGTGCCCTATCAACTGTCGACTGTGGTATAGACGACCACAGTGGTT
TTGACGGGTAACGGGGAATCAGGGTTCGATTCCGGAGAGGGAGCCTTAAAAACGGCTACC
ACATCC
>HOIR5KG01A5WSN__(reversed) rank=0011430 x=360.0 y=949.0 length=436
CATGCATGTCTAAGTACAAGCCTAACTAAGGTGAAACCGCGAATGGCTCATTAAATCACA
CCTAATCTACTGGAATGTTAGCAGTTACTTGGATAACTGAGGTAATTCTTGAGCTAATAC
ATGCGAAAAATCTCGACTCACGGAGAGATGCTTTTATTAGATCAAAACCAAACAGACTCG
TCTGTATATTTGGTGACTCGGAATAACTTTGGGCTGATCGCATTGCCTTGTGCAGGCGAC
ATTTCCTTCGAAGGTGTGCCCTATCAACTGTCGACTGTGGTATAGACGACCACAGTGGTT
TTGACGGGTAACGGGGAATCAGGGTTCGATTCCGGAGAGGGAGCCTTAAAAACGGCTACC
ACATCC
>HOIR5KG01ASKUF__(reversed) rank=0011452 x=208.5 y=1525.0 length=436
CATGCATGTCTAAGTACAAGCCTAACTAAGGTGAAACCGCGAATGGCTCATTAAATCACA
CCTAATCTACTGGAATGTTAGCAGTTACTTGGATAACTGAGGTAATTCTTGAGCTAATAC
ATGCGAAAAATCTCGACTCACGGAGAGATGCTTTTATTAGATCAAAACCAAACAGACTCG
TCTGTATATTTGGTGACTCGGAATAACTTTGGGCTGATCGCATTGCCTTGTGCAGGCGAC
ATTTCCTTCGAAGGTGTGCCCTATCAACTGTCGACTGTGGTATAGACGACCACAGTGGTT
TTGACGGGTAACGGGGAATCAGGGTTCGATTCCGGAGAGGGAGCCTTAAAAACGGCTACC
ACATCC
>HOIR5KG01ANQRQ__(reversed) rank=0011470 x=153.0 y=1204.0 length=436
CATGCATGTCTAAGTACAAGCCTAACTAAGGTGAAACCGCGAATGGCTCATTAAATCACA
CCTAATCTACTGGAATGTTAGCAGTTACTTGGATAACTGAGGTAATTCTTGAGCTAATAC
ATGCGAAAAATCTCGACTCACGGAGAGATGCTTTTATTAGATCAAAACCAAACAGACTCG
TCTGTATATTTGGTGACTCGGAATAACTTTGGGCTGATCGCATTGCCTTGTGCAGGCGAC
ATTTCCTTCGAAGGTGTGCCCTATCAACTGTCGACTGTGGTATAGACGACCACAGTGGTT
TTGACGGGTAACGGGGAATCAGGGTTCGATTCCGGAGAGGGAGCCTTAAAAACGGCTACC
ACATCC
>HOIR5KG01A0G16__(reversed) rank=0011493 x=298.5 y=1228.0 length=436
CATGCATGTCTAAGTACAAGCCTAACTAAGGTGAAACCGCGAATGGCTCATTAAATCACA
CCTAATCTACTGGAATGTTAGCAGTTACTTGGATAACTGAGGTAATTCTTGAGCTAATAC
ATGCGAAAAATCTCGACTCACGGAGAGATGCTTTTATTAGATCAAAACCAAACAGACTCG
TCTGTATATTTGGTGACTCGGAATAACTTTGGGCTGATCGCATTGCCTTGTGCAGGCGAC
ATTTCCTTCGAAGGTGTGCCCTATCAACTGTCGACTGTGGTATAGACGACCACAGTGGTT
TTGACGGGTAACGGGGAATCAGGGTTCGATTCCGGAGAGGGAGCCTTAAAAACGGCTACC
ACATCC
>HOIR5KG01A6X1Q__(reversed) rank=0011510 x=372.0 y=76.0 length=436
CATGCATGTCTAAGTACAAGCCTAACTAAGGTGAAACCGCGAATGGCTCATTAAATCACA
CCTAATCTACTGGAATGTTAGCAGTTACTTGGATAACTGAGGTAATTCTTGAGCTAATAC
ATGCGAAAAATCTCGACTCACGGAGAGATGCTTTTATTAGATCAAAACCAAACAGACTCG
TCTGTATATTTGGTGACTCGGAATAACTTTGGGCTGATCGCATTGCCTTGTGCAGGCGAC
ATTTCCTTCGAAGGTGTGCCCTATCAACTGTCGACTGTGGTATAGACGACCACAGTGGTT
TTGACGGGTAACGGGGAATCAGGGTTCGATTCCGGAGAGGGAGCCTTAAAAACGGCTACC
ACATCC
>HOIR5KG01BNHF5__(reversed) rank=0011520 x=560.5 y=1667.0 length=436
CATGCATGTCTAAGTACAAGCCTAACTAAGGTGAAACCGCGAATGGCTCATTAAATCACA
CCTAATCTACTGGAATGTTAGCAGTTACTTGGATAACTGAGGTAATTCTTGAGCTAATAC
ATGCGAAAAATCTCGACTCACGGAGAGATGCTTTTATTAGATCAAAACCAAACAGACTCG
TCTGTATATTTGGTGACTCGGAATAACTTTGGGCTGATCGCATTGCCTTGTGCAGGCGAC
ATTTCCTTCGAAGGTGTGCCCTATCAACTGTCGACTGTGGTATAGACGACCACAGTGGTT
TTGACGGGTAACGGGGAATCAGGGTTCGATTCCGGAGAGGGAGCCTTAAAAACGGCTACC
ACATCC
>HOIR5KG01BAAYL__(reversed) rank=0011523 x=410.0 y=1131.5 length=436
CATGCATGTCTAAGTACAAGCCTAACTAAGGTGAAACCGCGAATGGCTCATTAAATCACA
CCTAATCTACTGGAATGTTAGCAGTTACTTGGATAACTGAGGTAATTCTTGAGCTAATAC
ATGCGAAAAATCTCGACTCACGGAGAGATGCTTTTATTAGATCAAAACCAAACAGACTCG
TCTGTATATTTGGTGACTCGGAATAACTTTGGGCTGATCGCATTGCCTTGTGCAGGCGAC
ATTTCCTTCGAAGGTGTGCCCTATCAACTGTCGACTGTGGTATAGACGACCACAGTGGTT
TTGACGGGTAACGGGGAATCAGGGTTCGATTCCGGAGAGGGAGCCTTAAAAACGGCTACC
ACATCC
>HOIR5KG01AJX30__(reversed) rank=0011525 x=110.0 y=222.0 length=436
CATGCATGTCTAAGTACAAGCCTAACTAAGGTGAAACCGCGAATGGCTCATTAAATCACA
CCTAATCTACTGGAATGTTAGCAGTTACTTGGATAACTGAGGTAATTCTTGAGCTAATAC
ATGCGAAAAATCTCGACTCACGGAGAGATGCTTTTATTAGATCAAAACCAAACAGACTCG
TCTGTATATTTGGTGACTCGGAATAACTTTGGGCTGATCGCATTGCCTTGTGCAGGCGAC
ATTTCCTTCGAAGGTGTGCCCTATCAACTGTCGACTGTGGTATAGACGACCACAGTGGTT
TTGACGGGTAACGGGGAATCAGGGTTCGATTCCGGAGAGGGAGCCTTAAAAACGGCTACC
ACATCC
>HOIR5KG01BNKND__(reversed) rank=0011543 x=561.0 y=1719.0 length=436
CATGCATGTCTAAGTACAAGCCTAACTAAGGTGAAACCGCGAATGGCTCATTAAATCACA
CCTAATCTACTGGAATGTTAGCAGTTACTTGGATAACTGAGGTAATTCTTGAGCTAATAC
ATGCGAAAAATCTCGACTCACGGAGAGATGCTTTTATTAGATCAAAACCAAACAGACTCG
TCTGTATATTTGGTGACTCGGAATAACTTTGGGCTGATCGCATTGCCTTGTGCAGGCGAC
ATTTCCTTCGAAGGTGTGCCCTATCAACTGTCGACTGTGGTATAGACGACCACAGTGGTT
TTGACGGGTAACGGGGAATCAGGGTTCGATTCCGGAGAGGGAGCCTTAAAAACGGCTACC
ACATCC
>HOIR5KG01AIM52__(reversed) rank=0011562 x=95.0 y=824.0 length=436
CATGCATGTCTAAGTACAAGCCTAACTAAGGTGAAACCGCGAATGGCTCATTAAATCACA
CCTAATCTACTGGAATGTTAGCAGTTACTTGGATAACTGAGGTAATTCTTGAGCTAATAC
ATGCGAAAAATCTCGACTCACGGAGAGATGCTTTTATTAGATCAAAACCAAACAGACTCG
TCTGTATATTTGGTGACTCGGAATAACTTTGGGCTGATCGCATTGCCTTGTGCAGGCGAC
ATTTCCTTCGAAGGTGTGCCCTATCAACTGTCGACTGTGGTATAGACGACCACAGTGGTT
TTGACGGGTAACGGGGAATCAGGGTTCGATTCCGGAGAGGGAGCCTTAAAAACGGCTACC
ACATCC
>HOIR5KG01BRURK__(reversed) rank=0011696 x=610.0 y=750.0 length=436
CATGCATGTCTAAGTACAAGCCTAACTAAGGTGAAACCGCGAATGGCTCATTAAATCACA
CCTAATCTACTGGAATGTTAGCAGTTACTTGGATAACTGAGGTAATTCTTGAGCTAATAC
ATGCGAAAAATCTCGACTCACGGAGAGATGCTTTTATTAGATCAAAACCAAACAGACTCG
TCTGTATATTTGGTGACTCGGAATAACTTTGGGCTGATCGCATTGCCTTGTGCAGGCGAC
ATTTCCTTCGAAGGTGTGCCCTATCAACTGTCGACTGTGGTATAGACGACCACAGTGGTT
TTGACGGGTAACGGGGAATCAGGGTTCGATTCCGGAGAGGGAGCCTTAAAAACGGCTACC
ACATCC
>HOIR5KG01AC6YD__(reversed) rank=0011722 x=33.0 y=483.5 length=436
CATGCATGTCTAAGTACAAGCCTAACTAAGGTGAAACCGCGAATGGCTCATTAAATCACA
CCTAATCTACTGGAATGTTAGCAGTTACTTGGATAACTGAGGTAATTCTTGAGCTAATAC
ATGCGAAAAATCTCGACTCACGGAGAGATGCTTTTATTAGATCAAAACCAAACAGACTCG
TCTGTATATTTGGTGACTCGGAATAACTTTGGGCTGATCGCATTGCCTTGTGCAGGCGAC
ATTTCCTTCGAAGGTGTGCCCTATCAACTGTCGACTGTGGTATAGACGACCACAGTGGTT
TTGACGGGTAACGGGGAATCAGGGTTCGATTCCGGAGAGGGAGCCTTAAAAACGGCTACC
ACATCC
>HOIR5KG01AGVTD__(reversed) rank=0011724 x=75.0 y=639.5 length=436
CATGCATGTCTAAGTACAAGCCTAACTAAGGTGAAACCGCGAATGGCTCATTAAATCACA
CCTAATCTACTGGAATGTTAGCAGTTACTTGGATAACTGAGGTAATTCTTGAGCTAATAC
ATGCGAAAAATCTCGACTCACGGAGAGATGCTTTTATTAGATCAAAACCAAACAGACTCG
TCTGTATATTTGGTGACTCGGAATAACTTTGGGCTGATCGCATTGCCTTGTGCAGGCGAC
ATTTCCTTCGAAGGTGTGCCCTATCAACTGTCGACTGTGGTATAGACGACCACAGTGGTT
TTGACGGGTAACGGGGAATCAGGGTTCGATTCCGGAGAGGGAGCCTTAAAAACGGCTACC
ACATCC
>HOIR5KG01BSWY4__(reversed) rank=0011834 x=622.0 y=1118.0 length=436
CATGCATGTCTAAGTACAAGCCTAACTAAGGTGAAACCGCGAATGGCTCATTAAATCACA
CCTAATCTACTGGAATGTTAGCAGTTACTTGGATAACTGAGGTAATTCTTGAGCTAATAC
ATGCGAAAAATCTCGACTCACGGAGAGATGCTTTTATTAGATCAAAACCAAACAGACTCG
TCTGTATATTTGGTGACTCGGAATAACTTTGGGCTGATCGCATTGCCTTGTGCAGGCGAC
ATTTCCTTCGAAGGTGTGCCCTATCAACTGTCGACTGTGGTATAGACGACCACAGTGGTT
TTGACGGGTAACGGGGAATCAGGGTTCGATTCCGGAGAGGGAGCCTTAAAAACGGCTACC
ACATCC
>HOIR5KG01AF973__(reversed) rank=0011924 x=68.5 y=1329.0 length=436
CATGCATGTCTAAGTACAAGCCTAACTAAGGTGAAACCGCGAATGGCTCATTAAATCACA
CCTAATCTACTGGAATGTTAGCAGTTACTTGGATAACTGAGGTAATTCTTGAGCTAATAC
ATGCGAAAAATCTCGACTCACGGAGAGATGCTTTTATTAGATCAAAACCAAACAGACTCG
TCTGTATATTTGGTGACTCGGAATAACTTTGGGCTGATCGCATTGCCTTGTGCAGGCGAC
ATTTCCTTCGAAGGTGTGCCCTATCAACTGTCGACTGTGGTATAGACGACCACAGTGGTT
TTGACGGGTAACGGGGAATCAGGGTTCGATTCCGGAGAGGGAGCCTTAAAAACGGCTACC
ACATCC
>HOIR5KG01AUEZC__(reversed) rank=0012344 x=229.0 y=1222.0 length=436
CATGCATGTCTAAGTACAAGCCTAACTAAGGTGAAACCGCGAATGGCTCATTAAATCACA
CCTAATCTACTGGAATGTTAGCAGTTACTTGGATAACTGAGGTAATTCTTGAGCTAATAC
ATGCGAAAAATCTCGACTCACGGAGAGATGCTTTTATTAGATCAAAACCAAACAGACTCG
TCTGTATATTTGGTGACTCGGAATAACTTTGGGCTGATCGCATTGCCTTGTGCAGGCGAC
ATTTCCTTCGAAGGTGTGCCCTATCAACTGTCGACTGTGGTATAGACGACCACAGTGGTT
TTGACGGGTAACGGGGAATCAGGGTTCGATTCCGGAGAGGGAGCCTTAAAAACGGCTACC
ACATCC
>HOIR5KG01A03CB__(reversed) rank=0012345 x=305.5 y=1433.0 length=436
CATGCATGTCTAAGTACAAGCCTAACTAAGGTGAAACCGCGAATGGCTCATTAAATCACA
CCTAATCTACTGGAATGTTAGCAGTTACTTGGATAACTGAGGTAATTCTTGAGCTAATAC
ATGCGAAAAATCTCGACTCACGGAGAGATGCTTTTATTAGATCAAAACCAAACAGACTCG
TCTGTATATTTGGTGACTCGGAATAACTTTGGGCTGATCGCATTGCCTTGTGCAGGCGAC
ATTTCCTTCGAAGGTGTGCCCTATCAACTGTCGACTGTGGTATAGACGACCACAGTGGTT
TTGACGGGTAACGGGGAATCAGGGTTCGATTCCGGAGAGGGAGCCTTAAAAACGGCTACC
ACATCC
>HOIR5KG01AKQ2C__(reversed) rank=0012366 x=119.0 y=882.0 length=436
CATGCATGTCTAAGTACAAGCCTAACTAAGGTGAAACCGCGAATGGCTCATTAAATCACA
CCTAATCTACTGGAATGTTAGCAGTTACTTGGATAACTGAGGTAATTCTTGAGCTAATAC
ATGCGAAAAATCTCGACTCACGGAGAGATGCTTTTATTAGATCAAAACCAAACAGACTCG
TCTGTATATTTGGTGACTCGGAATAACTTTGGGCTGATCGCATTGCCTTGTGCAGGCGAC
ATTTCCTTCGAAGGTGTGCCCTATCAACTGTCGACTGTGGTATAGACGACCACAGTGGTT
TTGACGGGTAACGGGGAATCAGGGTTCGATTCCGGAGAGGGAGCCTTAAAAACGGCTACC
ACATCC
>HOIR5KG01A9H51__(reversed) rank=0012380 x=401.0 y=679.0 length=436
CATGCATGTCTAAGTACAAGCCTAACTAAGGTGAAACCGCGAATGGCTCATTAAATCACA
CCTAATCTACTGGAATGTTAGCAGTTACTTGGATAACTGAGGTAATTCTTGAGCTAATAC
ATGCGAAAAATCTCGACTCACGGAGAGATGCTTTTATTAGATCAAAACCAAACAGACTCG
TCTGTATATTTGGTGACTCGGAATAACTTTGGGCTGATCGCATTGCCTTGTGCAGGCGAC
ATTTCCTTCGAAGGTGTGCCCTATCAACTGTCGACTGTGGTATAGACGACCACAGTGGTT
TTGACGGGTAACGGGGAATCAGGGTTCGATTCCGGAGAGGGAGCCTTAAAAACGGCTACC
ACATCC
>HOIR5KG01AFRHL__(reversed) rank=0012383 x=62.0 y=1623.0 length=436
CATGCATGTCTAAGTACAAGCCTAACTAAGGTGAAACCGCGAATGGCTCATTAAATCACA
CCTAATCTACTGGAATGTTAGCAGTTACTTGGATAACTGAGGTAATTCTTGAGCTAATAC
ATGCGAAAAATCTCGACTCACGGAGAGATGCTTTTATTAGATCAAAACCAAACAGACTCG
TCTGTATATTTGGTGACTCGGAATAACTTTGGGCTGATCGCATTGCCTTGTGCAGGCGAC
ATTTCCTTCGAAGGTGTGCCCTATCAACTGTCGACTGTGGTATAGACGACCACAGTGGTT
TTGACGGGTAACGGGGAATCAGGGTTCGATTCCGGAGAGGGAGCCTTAAAAACGGCTACC
ACATCC
>HOIR5KG01BOONS__(reversed) rank=0012389 x=574.0 y=326.0 length=436
CATGCATGTCTAAGTACAAGCCTAACTAAGGTGAAACCGCGAATGGCTCATTAAATCACA
CCTAATCTACTGGAATGTTAGCAGTTACTTGGATAACTGAGGTAATTCTTGAGCTAATAC
ATGCGAAAAATCTCGACTCACGGAGAGATGCTTTTATTAGATCAAAACCAAACAGACTCG
TCTGTATATTTGGTGACTCGGAATAACTTTGGGCTGATCGCATTGCCTTGTGCAGGCGAC
ATTTCCTTCGAAGGTGTGCCCTATCAACTGTCGACTGTGGTATAGACGACCACAGTGGTT
TTGACGGGTAACGGGGAATCAGGGTTCGATTCCGGAGAGGGAGCCTTAAAAACGGCTACC
ACATCC
>HOIR5KG01ANHI5__(reversed) rank=0012428 x=150.0 y=1519.0 length=436
CATGCATGTCTAAGTACAAGCCTAACTAAGGTGAAACCGCGAATGGCTCATTAAATCACA
CCTAATCTACTGGAATGTTAGCAGTTACTTGGATAACTGAGGTAATTCTTGAGCTAATAC
ATGCGAAAAATCTCGACTCACGGAGAGATGCTTTTATTAGATCAAAACCAAACAGACTCG
TCTGTATATTTGGTGACTCGGAATAACTTTGGGCTGATCGCATTGCCTTGTGCAGGCGAC
ATTTCCTTCGAAGGTGTGCCCTATCAACTGTCGACTGTGGTATAGACGACCACAGTGGTT
TTGACGGGTAACGGGGAATCAGGGTTCGATTCCGGAGAGGGAGCCTTAAAAACGGCTACC
ACATCC
>HOIR5KG01AANVL__(reversed) rank=0012610 x=4.0 y=1231.5 length=436
CATGCATGTCTAAGTACAAGCCTAACTAAGGTGAAACCGCGAATGGCTCATTAAATCACA
CCTAATCTACTGGAATGTTAGCAGTTACTTGGATAACTGAGGTAATTCTTGAGCTAATAC
ATGCGAAAAATCTCGACTCACGGAGAGATGCTTTTATTAGATCAAAACCAAACAGACTCG
TCTGTATATTTGGTGACTCGGAATAACTTTGGGCTGATCGCATTGCCTTGTGCAGGCGAC
ATTTCCTTCGAAGGTGTGCCCTATCAACTGTCGACTGTGGTATAGACGACCACAGTGGTT
TTGACGGGTAACGGGGAATCAGGGTTCGATTCCGGAGAGGGAGCCTTAAAAACGGCTACC
ACATCC
>HOIR5KG01AYL1K__(reversed) rank=0012739 x=277.0 y=390.5 length=436
CATGCATGTCTAAGTACAAGCCTAACTAAGGTGAAACCGCGAATGGCTCATTAAATCACA
CCTAATCTACTGGAATGTTAGCAGTTACTTGGATAACTGAGGTAATTCTTGAGCTAATAC
ATGCGAAAAATCTCGACTCACGGAGAGATGCTTTTATTAGATCAAAACCAAACAGACTCG
TCTGTATATTTGGTGACTCGGAATAACTTTGGGCTGATCGCATTGCCTTGTGCAGGCGAC
ATTTCCTTCGAAGGTGTGCCCTATCAACTGTCGACTGTGGTATAGACGACCACAGTGGTT
TTGACGGGTAACGGGGAATCAGGGTTCGATTCCGGAGAGGGAGCCTTAAAAACGGCTACC
ACATCC
>HOIR5KG01BEFQA__(reversed) rank=0012790 x=457.0 y=1424.0 length=436
CATGCATGTCTAAGTACAAGCCTAACTAAGGTGAAACCGCGAATGGCTCATTAAATCACA
CCTAATCTACTGGAATGTTAGCAGTTACTTGGATAACTGAGGTAATTCTTGAGCTAATAC
ATGCGAAAAATCTCGACTCACGGAGAGATGCTTTTATTAGATCAAAACCAAACAGACTCG
TCTGTATATTTGGTGACTCGGAATAACTTTGGGCTGATCGCATTGCCTTGTGCAGGCGAC
ATTTCCTTCGAAGGTGTGCCCTATCAACTGTCGACTGTGGTATAGACGACCACAGTGGTT
TTGACGGGTAACGGGGAATCAGGGTTCGATTCCGGAGAGGGAGCCTTAAAAACGGCTACC
ACATCC
>HOIR5KG01AWMIM__(reversed) rank=0012925 x=254.5 y=1900.0 length=436
CATGCATGTCTAAGTACAAGCCTAACTAAGGTGAAACCGCGAATGGCTCATTAAATCACA
CCTAATCTACTGGAATGTTAGCAGTTACTTGGATAACTGAGGTAATTCTTGAGCTAATAC
ATGCGAAAAATCTCGACTCACGGAGAGATGCTTTTATTAGATCAAAACCAAACAGACTCG
TCTGTATATTTGGTGACTCGGAATAACTTTGGGCTGATCGCATTGCCTTGTGCAGGCGAC
ATTTCCTTCGAAGGTGTGCCCTATCAACTGTCGACTGTGGTATAGACGACCACAGTGGTT
TTGACGGGTAACGGGGAATCAGGGTTCGATTCCGGAGAGGGAGCCTTAAAAACGGCTACC
ACATCC
>HOIR5KG01A4SCT__(reversed) rank=0013052 x=347.0 y=1787.0 length=436
CATGCATGTCTAAGTACAAGCCTAACTAAGGTGAAACCGCGAATGGCTCATTAAATCACA
CCTAATCTACTGGAATGTTAGCAGTTACTTGGATAACTGAGGTAATTCTTGAGCTAATAC
ATGCGAAAAATCTCGACTCACGGAGAGATGCTTTTATTAGATCAAAACCAAACAGACTCG
TCTGTATATTTGGTGACTCGGAATAACTTTGGGCTGATCGCATTGCCTTGTGCAGGCGAC
ATTTCCTTCGAAGGTGTGCCCTATCAACTGTCGACTGTGGTATAGACGACCACAGTGGTT
TTGACGGGTAACGGGGAATCAGGGTTCGATTCCGGAGAGGGAGCCTTAAAAACGGCTACC
ACATCC
>HOIR5KG01ARMEY__(reversed) rank=0013075 x=197.0 y=1960.0 length=436
CATGCATGTCTAAGTACAAGCCTAACTAAGGTGAAACCGCGAATGGCTCATTAAATCACA
CCTAATCTACTGGAATGTTAGCAGTTACTTGGATAACTGAGGTAATTCTTGAGCTAATAC
ATGCGAAAAATCTCGACTCACGGAGAGATGCTTTTATTAGATCAAAACCAAACAGACTCG
TCTGTATATTTGGTGACTCGGAATAACTTTGGGCTGATCGCATTGCCTTGTGCAGGCGAC
ATTTCCTTCGAAGGTGTGCCCTATCAACTGTCGACTGTGGTATAGACGACCACAGTGGTT
TTGACGGGTAACGGGGAATCAGGGTTCGATTCCGGAGAGGGAGCCTTAAAAACGGCTACC
ACATCC
>HOIR5KG01BEBUE__(reversed) rank=0013233 x=456.0 y=484.0 length=436
CATGCATGTCTAAGTACAAGCCTAACTAAGGTGAAACCGCGAATGGCTCATTAAATCACA
CCTAATCTACTGGAATGTTAGCAGTTACTTGGATAACTGAGGTAATTCTTGAGCTAATAC
ATGCGAAAAATCTCGACTCACGGAGAGATGCTTTTATTAGATCAAAACCAAACAGACTCG
TCTGTATATTTGGTGACTCGGAATAACTTTGGGCTGATCGCATTGCCTTGTGCAGGCGAC
ATTTCCTTCGAAGGTGTGCCCTATCAACTGTCGACTGTGGTATAGACGACCACAGTGGTT
TTGACGGGTAACGGGGAATCAGGGTTCGATTCCGGAGAGGGAGCCTTAAAAACGGCTACC
ACATCC
>HOIR5KG01A0JMF__(reversed) rank=0013367 x=299.0 y=453.0 length=436
CATGCATGTCTAAGTACAAGCCTAACTAAGGTGAAACCGCGAATGGCTCATTAAATCACA
CCTAATCTACTGGAATGTTAGCAGTTACTTGGATAACTGAGGTAATTCTTGAGCTAATAC
ATGCGAAAAATCTCGACTCACGGAGAGATGCTTTTATTAGATCAAAACCAAACAGACTCG
TCTGTATATTTGGTGACTCGGAATAACTTTGGGCTGATCGCATTGCCTTGTGCAGGCGAC
ATTTCCTTCGAAGGTGTGCCCTATCAACTGTCGACTGTGGTATAGACGACCACAGTGGTT
TTGACGGGTAACGGGGAATCAGGGTTCGATTCCGGAGAGGGAGCCTTAAAAACGGCTACC
ACATCC
>HOIR5KG01AUUEI__(reversed) rank=0013403 x=234.0 y=728.0 length=436
CATGCATGTCTAAGTACAAGCCTAACTAAGGTGAAACCGCGAATGGCTCATTAAATCACA
CCTAATCTACTGGAATGTTAGCAGTTACTTGGATAACTGAGGTAATTCTTGAGCTAATAC
ATGCGAAAAATCTCGACTCACGGAGAGATGCTTTTATTAGATCAAAACCAAACAGACTCG
TCTGTATATTTGGTGACTCGGAATAACTTTGGGCTGATCGCATTGCCTTGTGCAGGCGAC
ATTTCCTTCGAAGGTGTGCCCTATCAACTGTCGACTGTGGTATAGACGACCACAGTGGTT
TTGACGGGTAACGGGGAATCAGGGTTCGATTCCGGAGAGGGAGCCTTAAAAACGGCTACC
ACATCC
>HOIR5KG01AGMBS__(reversed) rank=0013452 x=72.0 y=630.0 length=436
CATGCATGTCTAAGTACAAGCCTAACTAAGGTGAAACCGCGAATGGCTCATTAAATCACA
CCTAATCTACTGGAATGTTAGCAGTTACTTGGATAACTGAGGTAATTCTTGAGCTAATAC
ATGCGAAAAATCTCGACTCACGGAGAGATGCTTTTATTAGATCAAAACCAAACAGACTCG
TCTGTATATTTGGTGACTCGGAATAACTTTGGGCTGATCGCATTGCCTTGTGCAGGCGAC
ATTTCCTTCGAAGGTGTGCCCTATCAACTGTCGACTGTGGTATAGACGACCACAGTGGTT
TTGACGGGTAACGGGGAATCAGGGTTCGATTCCGGAGAGGGAGCCTTAAAAACGGCTACC
ACATCC
>HOIR5KG01AW1UY__(reversed) rank=0013614 x=259.0 y=1304.0 length=436
CATGCATGTCTAAGTACAAGCCTAACTAAGGTGAAACCGCGAATGGCTCATTAAATCACA
CCTAATCTACTGGAATGTTAGCAGTTACTTGGATAACTGAGGTAATTCTTGAGCTAATAC
ATGCGAAAAATCTCGACTCACGGAGAGATGCTTTTATTAGATCAAAACCAAACAGACTCG
TCTGTATATTTGGTGACTCGGAATAACTTTGGGCTGATCGCATTGCCTTGTGCAGGCGAC
ATTTCCTTCGAAGGTGTGCCCTATCAACTGTCGACTGTGGTATAGACGACCACAGTGGTT
TTGACGGGTAACGGGGAATCAGGGTTCGATTCCGGAGAGGGAGCCTTAAAAACGGCTACC
ACATCC
>HOIR5KG01AI529__(reversed) rank=0013720 x=101.0 y=771.5 length=436
CATGCATGTCTAAGTACAAGCCTAACTAAGGTGAAACCGCGAATGGCTCATTAAATCACA
CCTAATCTACTGGAATGTTAGCAGTTACTTGGATAACTGAGGTAATTCTTGAGCTAATAC
ATGCGAAAAATCTCGACTCACGGAGAGATGCTTTTATTAGATCAAAACCAAACAGACTCG
TCTGTATATTTGGTGACTCGGAATAACTTTGGGCTGATCGCATTGCCTTGTGCAGGCGAC
ATTTCCTTCGAAGGTGTGCCCTATCAACTGTCGACTGTGGTATAGACGACCACAGTGGTT
TTGACGGGTAACGGGGAATCAGGGTTCGATTCCGGAGAGGGAGCCTTAAAAACGGCTACC
ACATCC
>HOIR5KG01BQ2UK__(reversed) rank=0013927 x=601.5 y=1434.0 length=436
CATGCATGTCTAAGTACAAGCCTAACTAAGGTGAAACCGCGAATGGCTCATTAAATCACA
CCTAATCTACTGGAATGTTAGCAGTTACTTGGATAACTGAGGTAATTCTTGAGCTAATAC
ATGCGAAAAATCTCGACTCACGGAGAGATGCTTTTATTAGATCAAAACCAAACAGACTCG
TCTGTATATTTGGTGACTCGGAATAACTTTGGGCTGATCGCATTGCCTTGTGCAGGCGAC
ATTTCCTTCGAAGGTGTGCCCTATCAACTGTCGACTGTGGTATAGACGACCACAGTGGTT
TTGACGGGTAACGGGGAATCAGGGTTCGATTCCGGAGAGGGAGCCTTAAAAACGGCTACC
ACATCC
>HOIR5KG01BDZA1__(reversed) rank=0013938 x=452.0 y=619.0 length=436
CATGCATGTCTAAGTACAAGCCTAACTAAGGTGAAACCGCGAATGGCTCATTAAATCACA
CCTAATCTACTGGAATGTTAGCAGTTACTTGGATAACTGAGGTAATTCTTGAGCTAATAC
ATGCGAAAAATCTCGACTCACGGAGAGATGCTTTTATTAGATCAAAACCAAACAGACTCG
TCTGTATATTTGGTGACTCGGAATAACTTTGGGCTGATCGCATTGCCTTGTGCAGGCGAC
ATTTCCTTCGAAGGTGTGCCCTATCAACTGTCGACTGTGGTATAGACGACCACAGTGGTT
TTGACGGGTAACGGGGAATCAGGGTTCGATTCCGGAGAGGGAGCCTTAAAAACGGCTACC
ACATCC
>HOIR5KG01A0C8C__(reversed) rank=0013970 x=297.0 y=362.5 length=436
CATGCATGTCTAAGTACAAGCCTAACTAAGGTGAAACCGCGAATGGCTCATTAAATCACA
CCTAATCTACTGGAATGTTAGCAGTTACTTGGATAACTGAGGTAATTCTTGAGCTAATAC
ATGCGAAAAATCTCGACTCACGGAGAGATGCTTTTATTAGATCAAAACCAAACAGACTCG
TCTGTATATTTGGTGACTCGGAATAACTTTGGGCTGATCGCATTGCCTTGTGCAGGCGAC
ATTTCCTTCGAAGGTGTGCCCTATCAACTGTCGACTGTGGTATAGACGACCACAGTGGTT
TTGACGGGTAACGGGGAATCAGGGTTCGATTCCGGAGAGGGAGCCTTAAAAACGGCTACC
ACATCC
>HOIR5KG01A6GB2__(reversed) rank=0013996 x=366.0 y=1696.0 length=436
CATGCATGTCTAAGTACAAGCCTAACTAAGGTGAAACCGCGAATGGCTCATTAAATCACA
CCTAATCTACTGGAATGTTAGCAGTTACTTGGATAACTGAGGTAATTCTTGAGCTAATAC
ATGCGAAAAATCTCGACTCACGGAGAGATGCTTTTATTAGATCAAAACCAAACAGACTCG
TCTGTATATTTGGTGACTCGGAATAACTTTGGGCTGATCGCATTGCCTTGTGCAGGCGAC
ATTTCCTTCGAAGGTGTGCCCTATCAACTGTCGACTGTGGTATAGACGACCACAGTGGTT
TTGACGGGTAACGGGGAATCAGGGTTCGATTCCGGAGAGGGAGCCTTAAAAACGGCTACC
ACATCC
>HOIR5KG01AM1YV__(reversed) rank=0014051 x=145.0 y=1829.5 length=436
CATGCATGTCTAAGTACAAGCCTAACTAAGGTGAAACCGCGAATGGCTCATTAAATCACA
CCTAATCTACTGGAATGTTAGCAGTTACTTGGATAACTGAGGTAATTCTTGAGCTAATAC
ATGCGAAAAATCTCGACTCACGGAGAGATGCTTTTATTAGATCAAAACCAAACAGACTCG
TCTGTATATTTGGTGACTCGGAATAACTTTGGGCTGATCGCATTGCCTTGTGCAGGCGAC
ATTTCCTTCGAAGGTGTGCCCTATCAACTGTCGACTGTGGTATAGACGACCACAGTGGTT
TTGACGGGTAACGGGGAATCAGGGTTCGATTCCGGAGAGGGAGCCTTAAAAACGGCTACC
ACATCC
>HOIR5KG01BY1RB__(reversed) rank=0014062 x=692.0 y=533.0 length=436
CATGCATGTCTAAGTACAAGCCTAACTAAGGTGAAACCGCGAATGGCTCATTAAATCACA
CCTAATCTACTGGAATGTTAGCAGTTACTTGGATAACTGAGGTAATTCTTGAGCTAATAC
ATGCGAAAAATCTCGACTCACGGAGAGATGCTTTTATTAGATCAAAACCAAACAGACTCG
TCTGTATATTTGGTGACTCGGAATAACTTTGGGCTGATCGCATTGCCTTGTGCAGGCGAC
ATTTCCTTCGAAGGTGTGCCCTATCAACTGTCGACTGTGGTATAGACGACCACAGTGGTT
TTGACGGGTAACGGGGAATCAGGGTTCGATTCCGGAGAGGGAGCCTTAAAAACGGCTACC
ACATCC
>HOIR5KG01A29Q5__(reversed) rank=0014123 x=330.5 y=655.5 length=436
CATGCATGTCTAAGTACAAGCCTAACTAAGGTGAAACCGCGAATGGCTCATTAAATCACA
CCTAATCTACTGGAATGTTAGCAGTTACTTGGATAACTGAGGTAATTCTTGAGCTAATAC
ATGCGAAAAATCTCGACTCACGGAGAGATGCTTTTATTAGATCAAAACCAAACAGACTCG
TCTGTATATTTGGTGACTCGGAATAACTTTGGGCTGATCGCATTGCCTTGTGCAGGCGAC
ATTTCCTTCGAAGGTGTGCCCTATCAACTGTCGACTGTGGTATAGACGACCACAGTGGTT
TTGACGGGTAACGGGGAATCAGGGTTCGATTCCGGAGAGGGAGCCTTAAAAACGGCTACC
ACATCC
>HOIR5KG01ARHWM__(reversed) rank=0014206 x=196.0 y=212.5 length=436
CATGCATGTCTAAGTACAAGCCTAACTAAGGTGAAACCGCGAATGGCTCATTAAATCACA
CCTAATCTACTGGAATGTTAGCAGTTACTTGGATAACTGAGGTAATTCTTGAGCTAATAC
ATGCGAAAAATCTCGACTCACGGAGAGATGCTTTTATTAGATCAAAACCAAACAGACTCG
TCTGTATATTTGGTGACTCGGAATAACTTTGGGCTGATCGCATTGCCTTGTGCAGGCGAC
ATTTCCTTCGAAGGTGTGCCCTATCAACTGTCGACTGTGGTATAGACGACCACAGTGGTT
TTGACGGGTAACGGGGAATCAGGGTTCGATTCCGGAGAGGGAGCCTTAAAAACGGCTACC
ACATCC
>HOIR5KG01AERJL__(reversed) rank=0014209 x=51.0 y=95.0 length=436
CATGCATGTCTAAGTACAAGCCTAACTAAGGTGAAACCGCGAATGGCTCATTAAATCACA
CCTAATCTACTGGAATGTTAGCAGTTACTTGGATAACTGAGGTAATTCTTGAGCTAATAC
ATGCGAAAAATCTCGACTCACGGAGAGATGCTTTTATTAGATCAAAACCAAACAGACTCG
TCTGTATATTTGGTGACTCGGAATAACTTTGGGCTGATCGCATTGCCTTGTGCAGGCGAC
ATTTCCTTCGAAGGTGTGCCCTATCAACTGTCGACTGTGGTATAGACGACCACAGTGGTT
TTGACGGGTAACGGGGAATCAGGGTTCGATTCCGGAGAGGGAGCCTTAAAAACGGCTACC
ACATCC
>HOIR5KG01B1E2R__(reversed) rank=0014456 x=719.5 y=513.0 length=436
CATGCATGTCTAAGTACAAGCCTAACTAAGGTGAAACCGCGAATGGCTCATTAAATCACA
CCTAATCTACTGGAATGTTAGCAGTTACTTGGATAACTGAGGTAATTCTTGAGCTAATAC
ATGCGAAAAATCTCGACTCACGGAGAGATGCTTTTATTAGATCAAAACCAAACAGACTCG
TCTGTATATTTGGTGACTCGGAATAACTTTGGGCTGATCGCATTGCCTTGTGCAGGCGAC
ATTTCCTTCGAAGGTGTGCCCTATCAACTGTCGACTGTGGTATAGACGACCACAGTGGTT
TTGACGGGTAACGGGGAATCAGGGTTCGATTCCGGAGAGGGAGCCTTAAAAACGGCTACC
ACATCC
>HOIR5KG01AK6PZ__(reversed) rank=0014458 x=124.0 y=693.0 length=436
CATGCATGTCTAAGTACAAGCCTAACTAAGGTGAAACCGCGAATGGCTCATTAAATCACA
CCTAATCTACTGGAATGTTAGCAGTTACTTGGATAACTGAGGTAATTCTTGAGCTAATAC
ATGCGAAAAATCTCGACTCACGGAGAGATGCTTTTATTAGATCAAAACCAAACAGACTCG
TCTGTATATTTGGTGACTCGGAATAACTTTGGGCTGATCGCATTGCCTTGTGCAGGCGAC
ATTTCCTTCGAAGGTGTGCCCTATCAACTGTCGACTGTGGTATAGACGACCACAGTGGTT
TTGACGGGTAACGGGGAATCAGGGTTCGATTCCGGAGAGGGAGCCTTAAAAACGGCTACC
ACATCC
>HOIR5KG01AN98G__(reversed) rank=0014499 x=159.0 y=1854.0 length=436
CATGCATGTCTAAGTACAAGCCTAACTAAGGTGAAACCGCGAATGGCTCATTAAATCACA
CCTAATCTACTGGAATGTTAGCAGTTACTTGGATAACTGAGGTAATTCTTGAGCTAATAC
ATGCGAAAAATCTCGACTCACGGAGAGATGCTTTTATTAGATCAAAACCAAACAGACTCG
TCTGTATATTTGGTGACTCGGAATAACTTTGGGCTGATCGCATTGCCTTGTGCAGGCGAC
ATTTCCTTCGAAGGTGTGCCCTATCAACTGTCGACTGTGGTATAGACGACCACAGTGGTT
TTGACGGGTAACGGGGAATCAGGGTTCGATTCCGGAGAGGGAGCCTTAAAAACGGCTACC
ACATCC
>HOIR5KG01ANG53__(reversed) rank=0014575 x=150.0 y=1049.0 length=436
CATGCATGTCTAAGTACAAGCCTAACTAAGGTGAAACCGCGAATGGCTCATTAAATCACA
CCTAATCTACTGGAATGTTAGCAGTTACTTGGATAACTGAGGTAATTCTTGAGCTAATAC
ATGCGAAAAATCTCGACTCACGGAGAGATGCTTTTATTAGATCAAAACCAAACAGACTCG
TCTGTATATTTGGTGACTCGGAATAACTTTGGGCTGATCGCATTGCCTTGTGCAGGCGAC
ATTTCCTTCGAAGGTGTGCCCTATCAACTGTCGACTGTGGTATAGACGACCACAGTGGTT
TTGACGGGTAACGGGGAATCAGGGTTCGATTCCGGAGAGGGAGCCTTAAAAACGGCTACC
ACATCC
>HOIR5KG01BOVP8__(reversed) rank=0014622 x=576.0 y=1294.0 length=436
CATGCATGTCTAAGTACAAGCCTAACTAAGGTGAAACCGCGAATGGCTCATTAAATCACA
CCTAATCTACTGGAATGTTAGCAGTTACTTGGATAACTGAGGTAATTCTTGAGCTAATAC
ATGCGAAAAATCTCGACTCACGGAGAGATGCTTTTATTAGATCAAAACCAAACAGACTCG
TCTGTATATTTGGTGACTCGGAATAACTTTGGGCTGATCGCATTGCCTTGTGCAGGCGAC
ATTTCCTTCGAAGGTGTGCCCTATCAACTGTCGACTGTGGTATAGACGACCACAGTGGTT
TTGACGGGTAACGGGGAATCAGGGTTCGATTCCGGAGAGGGAGCCTTAAAAACGGCTACC
ACATCC
>HOIR5KG01A5Y8S__(reversed) rank=0014730 x=361.5 y=26.0 length=436
CATGCATGTCTAAGTACAAGCCTAACTAAGGTGAAACCGCGAATGGCTCATTAAATCACA
CCTAATCTACTGGAATGTTAGCAGTTACTTGGATAACTGAGGTAATTCTTGAGCTAATAC
ATGCGAAAAATCTCGACTCACGGAGAGATGCTTTTATTAGATCAAAACCAAACAGACTCG
TCTGTATATTTGGTGACTCGGAATAACTTTGGGCTGATCGCATTGCCTTGTGCAGGCGAC
ATTTCCTTCGAAGGTGTGCCCTATCAACTGTCGACTGTGGTATAGACGACCACAGTGGTT
TTGACGGGTAACGGGGAATCAGGGTTCGATTCCGGAGAGGGAGCCTTAAAAACGGCTACC
ACATCC
>HOIR5KG01AEY84__(reversed) rank=0014886 x=53.5 y=1894.0 length=436
CATGCATGTCTAAGTACAAGCCTAACTAAGGTGAAACCGCGAATGGCTCATTAAATCACA
CCTAATCTACTGGAATGTTAGCAGTTACTTGGATAACTGAGGTAATTCTTGAGCTAATAC
ATGCGAAAAATCTCGACTCACGGAGAGATGCTTTTATTAGATCAAAACCAAACAGACTCG
TCTGTATATTTGGTGACTCGGAATAACTTTGGGCTGATCGCATTGCCTTGTGCAGGCGAC
ATTTCCTTCGAAGGTGTGCCCTATCAACTGTCGACTGTGGTATAGACGACCACAGTGGTT
TTGACGGGTAACGGGGAATCAGGGTTCGATTCCGGAGAGGGAGCCTTAAAAACGGCTACC
ACATCC
>HOIR5KG01BKANI__(reversed) rank=0014925 x=524.0 y=348.5 length=436
CATGCATGTCTAAGTACAAGCCTAACTAAGGTGAAACCGCGAATGGCTCATTAAATCACA
CCTAATCTACTGGAATGTTAGCAGTTACTTGGATAACTGAGGTAATTCTTGAGCTAATAC
ATGCGAAAAATCTCGACTCACGGAGAGATGCTTTTATTAGATCAAAACCAAACAGACTCG
TCTGTATATTTGGTGACTCGGAATAACTTTGGGCTGATCGCATTGCCTTGTGCAGGCGAC
ATTTCCTTCGAAGGTGTGCCCTATCAACTGTCGACTGTGGTATAGACGACCACAGTGGTT
TTGACGGGTAACGGGGAATCAGGGTTCGATTCCGGAGAGGGAGCCTTAAAAACGGCTACC
ACATCC
>HOIR5KG01AQMWT__(reversed) rank=0014972 x=186.0 y=1003.5 length=436
CATGCATGTCTAAGTACAAGCCTAACTAAGGTGAAACCGCGAATGGCTCATTAAATCACA
CCTAATCTACTGGAATGTTAGCAGTTACTTGGATAACTGAGGTAATTCTTGAGCTAATAC
ATGCGAAAAATCTCGACTCACGGAGAGATGCTTTTATTAGATCAAAACCAAACAGACTCG
TCTGTATATTTGGTGACTCGGAATAACTTTGGGCTGATCGCATTGCCTTGTGCAGGCGAC
ATTTCCTTCGAAGGTGTGCCCTATCAACTGTCGACTGTGGTATAGACGACCACAGTGGTT
TTGACGGGTAACGGGGAATCAGGGTTCGATTCCGGAGAGGGAGCCTTAAAAACGGCTACC
ACATCC
>HOIR5KG01BPHBT__(reversed) rank=0015019 x=583.0 y=615.5 length=436
CATGCATGTCTAAGTACAAGCCTAACTAAGGTGAAACCGCGAATGGCTCATTAAATCACA
CCTAATCTACTGGAATGTTAGCAGTTACTTGGATAACTGAGGTAATTCTTGAGCTAATAC
ATGCGAAAAATCTCGACTCACGGAGAGATGCTTTTATTAGATCAAAACCAAACAGACTCG
TCTGTATATTTGGTGACTCGGAATAACTTTGGGCTGATCGCATTGCCTTGTGCAGGCGAC
ATTTCCTTCGAAGGTGTGCCCTATCAACTGTCGACTGTGGTATAGACGACCACAGTGGTT
TTGACGGGTAACGGGGAATCAGGGTTCGATTCCGGAGAGGGAGCCTTAAAAACGGCTACC
ACATCC
>HOIR5KG01A1R00__(reversed) rank=0015094 x=313.0 y=658.0 length=436
CATGCATGTCTAAGTACAAGCCTAACTAAGGTGAAACCGCGAATGGCTCATTAAATCACA
CCTAATCTACTGGAATGTTAGCAGTTACTTGGATAACTGAGGTAATTCTTGAGCTAATAC
ATGCGAAAAATCTCGACTCACGGAGAGATGCTTTTATTAGATCAAAACCAAACAGACTCG
TCTGTATATTTGGTGACTCGGAATAACTTTGGGCTGATCGCATTGCCTTGTGCAGGCGAC
ATTTCCTTCGAAGGTGTGCCCTATCAACTGTCGACTGTGGTATAGACGACCACAGTGGTT
TTGACGGGTAACGGGGAATCAGGGTTCGATTCCGGAGAGGGAGCCTTAAAAACGGCTACC
ACATCC
>HOIR5KG01BRYMV__(reversed) rank=0015097 x=611.0 y=1669.0 length=436
CATGCATGTCTAAGTACAAGCCTAACTAAGGTGAAACCGCGAATGGCTCATTAAATCACA
CCTAATCTACTGGAATGTTAGCAGTTACTTGGATAACTGAGGTAATTCTTGAGCTAATAC
ATGCGAAAAATCTCGACTCACGGAGAGATGCTTTTATTAGATCAAAACCAAACAGACTCG
TCTGTATATTTGGTGACTCGGAATAACTTTGGGCTGATCGCATTGCCTTGTGCAGGCGAC
ATTTCCTTCGAAGGTGTGCCCTATCAACTGTCGACTGTGGTATAGACGACCACAGTGGTT
TTGACGGGTAACGGGGAATCAGGGTTCGATTCCGGAGAGGGAGCCTTAAAAACGGCTACC
ACATCC
>HOIR5KG01BKXMH__(reversed) rank=0015126 x=531.0 y=1447.0 length=436
CATGCATGTCTAAGTACAAGCCTAACTAAGGTGAAACCGCGAATGGCTCATTAAATCACA
CCTAATCTACTGGAATGTTAGCAGTTACTTGGATAACTGAGGTAATTCTTGAGCTAATAC
ATGCGAAAAATCTCGACTCACGGAGAGATGCTTTTATTAGATCAAAACCAAACAGACTCG
TCTGTATATTTGGTGACTCGGAATAACTTTGGGCTGATCGCATTGCCTTGTGCAGGCGAC
ATTTCCTTCGAAGGTGTGCCCTATCAACTGTCGACTGTGGTATAGACGACCACAGTGGTT
TTGACGGGTAACGGGGAATCAGGGTTCGATTCCGGAGAGGGAGCCTTAAAAACGGCTACC
ACATCC
>HOIR5KG01BD87D__(reversed) rank=0015170 x=455.0 y=1159.0 length=436
CATGCATGTCTAAGTACAAGCCTAACTAAGGTGAAACCGCGAATGGCTCATTAAATCACA
CCTAATCTACTGGAATGTTAGCAGTTACTTGGATAACTGAGGTAATTCTTGAGCTAATAC
ATGCGAAAAATCTCGACTCACGGAGAGATGCTTTTATTAGATCAAAACCAAACAGACTCG
TCTGTATATTTGGTGACTCGGAATAACTTTGGGCTGATCGCATTGCCTTGTGCAGGCGAC
ATTTCCTTCGAAGGTGTGCCCTATCAACTGTCGACTGTGGTATAGACGACCACAGTGGTT
TTGACGGGTAACGGGGAATCAGGGTTCGATTCCGGAGAGGGAGCCTTAAAAACGGCTACC
ACATCC
>HOIR5KG01APZ3Z__(reversed) rank=0015317 x=179.5 y=125.0 length=436
CATGCATGTCTAAGTACAAGCCTAACTAAGGTGAAACCGCGAATGGCTCATTAAATCACA
CCTAATCTACTGGAATGTTAGCAGTTACTTGGATAACTGAGGTAATTCTTGAGCTAATAC
ATGCGAAAAATCTCGACTCACGGAGAGATGCTTTTATTAGATCAAAACCAAACAGACTCG
TCTGTATATTTGGTGACTCGGAATAACTTTGGGCTGATCGCATTGCCTTGTGCAGGCGAC
ATTTCCTTCGAAGGTGTGCCCTATCAACTGTCGACTGTGGTATAGACGACCACAGTGGTT
TTGACGGGTAACGGGGAATCAGGGTTCGATTCCGGAGAGGGAGCCTTAAAAACGGCTACC
ACATCC
>HOIR5KG01ABCCC__(reversed) rank=0015367 x=12.0 y=170.0 length=436
CATGCATGTCTAAGTACAAGCCTAACTAAGGTGAAACCGCGAATGGCTCATTAAATCACA
CCTAATCTACTGGAATGTTAGCAGTTACTTGGATAACTGAGGTAATTCTTGAGCTAATAC
ATGCGAAAAATCTCGACTCACGGAGAGATGCTTTTATTAGATCAAAACCAAACAGACTCG
TCTGTATATTTGGTGACTCGGAATAACTTTGGGCTGATCGCATTGCCTTGTGCAGGCGAC
ATTTCCTTCGAAGGTGTGCCCTATCAACTGTCGACTGTGGTATAGACGACCACAGTGGTT
TTGACGGGTAACGGGGAATCAGGGTTCGATTCCGGAGAGGGAGCCTTAAAAACGGCTACC
ACATCC
>HOIR5KG01BY4R7__(reversed) rank=0015551 x=693.0 y=357.0 length=436
CATGCATGTCTAAGTACAAGCCTAACTAAGGTGAAACCGCGAATGGCTCATTAAATCACA
CCTAATCTACTGGAATGTTAGCAGTTACTTGGATAACTGAGGTAATTCTTGAGCTAATAC
ATGCGAAAAATCTCGACTCACGGAGAGATGCTTTTATTAGATCAAAACCAAACAGACTCG
TCTGTATATTTGGTGACTCGGAATAACTTTGGGCTGATCGCATTGCCTTGTGCAGGCGAC
ATTTCCTTCGAAGGTGTGCCCTATCAACTGTCGACTGTGGTATAGACGACCACAGTGGTT
TTGACGGGTAACGGGGAATCAGGGTTCGATTCCGGAGAGGGAGCCTTAAAAACGGCTACC
ACATCC
>HOIR5KG01BVSPP__(reversed) rank=0015592 x=655.5 y=395.0 length=436
CATGCATGTCTAAGTACAAGCCTAACTAAGGTGAAACCGCGAATGGCTCATTAAATCACA
CCTAATCTACTGGAATGTTAGCAGTTACTTGGATAACTGAGGTAATTCTTGAGCTAATAC
ATGCGAAAAATCTCGACTCACGGAGAGATGCTTTTATTAGATCAAAACCAAACAGACTCG
TCTGTATATTTGGTGACTCGGAATAACTTTGGGCTGATCGCATTGCCTTGTGCAGGCGAC
ATTTCCTTCGAAGGTGTGCCCTATCAACTGTCGACTGTGGTATAGACGACCACAGTGGTT
TTGACGGGTAACGGGGAATCAGGGTTCGATTCCGGAGAGGGAGCCTTAAAAACGGCTACC
ACATCC
>HOIR5KG01ARLUZ__(reversed) rank=0015655 x=197.0 y=1241.0 length=436
CATGCATGTCTAAGTACAAGCCTAACTAAGGTGAAACCGCGAATGGCTCATTAAATCACA
CCTAATCTACTGGAATGTTAGCAGTTACTTGGATAACTGAGGTAATTCTTGAGCTAATAC
ATGCGAAAAATCTCGACTCACGGAGAGATGCTTTTATTAGATCAAAACCAAACAGACTCG
TCTGTATATTTGGTGACTCGGAATAACTTTGGGCTGATCGCATTGCCTTGTGCAGGCGAC
ATTTCCTTCGAAGGTGTGCCCTATCAACTGTCGACTGTGGTATAGACGACCACAGTGGTT
TTGACGGGTAACGGGGAATCAGGGTTCGATTCCGGAGAGGGAGCCTTAAAAACGGCTACC
ACATCC
>HOIR5KG01ASW3F__(reversed) rank=0015671 x=212.0 y=1017.0 length=436
CATGCATGTCTAAGTACAAGCCTAACTAAGGTGAAACCGCGAATGGCTCATTAAATCACA
CCTAATCTACTGGAATGTTAGCAGTTACTTGGATAACTGAGGTAATTCTTGAGCTAATAC
ATGCGAAAAATCTCGACTCACGGAGAGATGCTTTTATTAGATCAAAACCAAACAGACTCG
TCTGTATATTTGGTGACTCGGAATAACTTTGGGCTGATCGCATTGCCTTGTGCAGGCGAC
ATTTCCTTCGAAGGTGTGCCCTATCAACTGTCGACTGTGGTATAGACGACCACAGTGGTT
TTGACGGGTAACGGGGAATCAGGGTTCGATTCCGGAGAGGGAGCCTTAAAAACGGCTACC
ACATCC
>HOIR5KG01BP3T4__(reversed) rank=0015693 x=590.0 y=1114.0 length=436
CATGCATGTCTAAGTACAAGCCTAACTAAGGTGAAACCGCGAATGGCTCATTAAATCACA
CCTAATCTACTGGAATGTTAGCAGTTACTTGGATAACTGAGGTAATTCTTGAGCTAATAC
ATGCGAAAAATCTCGACTCACGGAGAGATGCTTTTATTAGATCAAAACCAAACAGACTCG
TCTGTATATTTGGTGACTCGGAATAACTTTGGGCTGATCGCATTGCCTTGTGCAGGCGAC
ATTTCCTTCGAAGGTGTGCCCTATCAACTGTCGACTGTGGTATAGACGACCACAGTGGTT
TTGACGGGTAACGGGGAATCAGGGTTCGATTCCGGAGAGGGAGCCTTAAAAACGGCTACC
ACATCC
>HOIR5KG01AEY8P__(reversed) rank=0015835 x=53.5 y=1879.0 length=436
CATGCATGTCTAAGTACAAGCCTAACTAAGGTGAAACCGCGAATGGCTCATTAAATCACA
CCTAATCTACTGGAATGTTAGCAGTTACTTGGATAACTGAGGTAATTCTTGAGCTAATAC
ATGCGAAAAATCTCGACTCACGGAGAGATGCTTTTATTAGATCAAAACCAAACAGACTCG
TCTGTATATTTGGTGACTCGGAATAACTTTGGGCTGATCGCATTGCCTTGTGCAGGCGAC
ATTTCCTTCGAAGGTGTGCCCTATCAACTGTCGACTGTGGTATAGACGACCACAGTGGTT
TTGACGGGTAACGGGGAATCAGGGTTCGATTCCGGAGAGGGAGCCTTAAAAACGGCTACC
ACATCC
>HOIR5KG01AHRP7__(reversed) rank=0015904 x=85.0 y=1037.0 length=436
CATGCATGTCTAAGTACAAGCCTAACTAAGGTGAAACCGCGAATGGCTCATTAAATCACA
CCTAATCTACTGGAATGTTAGCAGTTACTTGGATAACTGAGGTAATTCTTGAGCTAATAC
ATGCGAAAAATCTCGACTCACGGAGAGATGCTTTTATTAGATCAAAACCAAACAGACTCG
TCTGTATATTTGGTGACTCGGAATAACTTTGGGCTGATCGCATTGCCTTGTGCAGGCGAC
ATTTCCTTCGAAGGTGTGCCCTATCAACTGTCGACTGTGGTATAGACGACCACAGTGGTT
TTGACGGGTAACGGGGAATCAGGGTTCGATTCCGGAGAGGGAGCCTTAAAAACGGCTACC
ACATCC
>HOIR5KG01BNNN2__(reversed) rank=0016007 x=562.5 y=1536.5 length=436
CATGCATGTCTAAGTACAAGCCTAACTAAGGTGAAACCGCGAATGGCTCATTAAATCACA
CCTAATCTACTGGAATGTTAGCAGTTACTTGGATAACTGAGGTAATTCTTGAGCTAATAC
ATGCGAAAAATCTCGACTCACGGAGAGATGCTTTTATTAGATCAAAACCAAACAGACTCG
TCTGTATATTTGGTGACTCGGAATAACTTTGGGCTGATCGCATTGCCTTGTGCAGGCGAC
ATTTCCTTCGAAGGTGTGCCCTATCAACTGTCGACTGTGGTATAGACGACCACAGTGGTT
TTGACGGGTAACGGGGAATCAGGGTTCGATTCCGGAGAGGGAGCCTTAAAAACGGCTACC
ACATCC
>HOIR5KG01ADSUW__(reversed) rank=0016278 x=40.5 y=198.0 length=436
CATGCATGTCTAAGTACAAGCCTAACTAAGGTGAAACCGCGAATGGCTCATTAAATCACA
CCTAATCTACTGGAATGTTAGCAGTTACTTGGATAACTGAGGTAATTCTTGAGCTAATAC
ATGCGAAAAATCTCGACTCACGGAGAGATGCTTTTATTAGATCAAAACCAAACAGACTCG
TCTGTATATTTGGTGACTCGGAATAACTTTGGGCTGATCGCATTGCCTTGTGCAGGCGAC
ATTTCCTTCGAAGGTGTGCCCTATCAACTGTCGACTGTGGTATAGACGACCACAGTGGTT
TTGACGGGTAACGGGGAATCAGGGTTCGATTCCGGAGAGGGAGCCTTAAAAACGGCTACC
ACATCC
>HOIR5KG01BPOGR__(reversed) rank=0016292 x=585.0 y=1673.0 length=436
CATGCATGTCTAAGTACAAGCCTAACTAAGGTGAAACCGCGAATGGCTCATTAAATCACA
CCTAATCTACTGGAATGTTAGCAGTTACTTGGATAACTGAGGTAATTCTTGAGCTAATAC
ATGCGAAAAATCTCGACTCACGGAGAGATGCTTTTATTAGATCAAAACCAAACAGACTCG
TCTGTATATTTGGTGACTCGGAATAACTTTGGGCTGATCGCATTGCCTTGTGCAGGCGAC
ATTTCCTTCGAAGGTGTGCCCTATCAACTGTCGACTGTGGTATAGACGACCACAGTGGTT
TTGACGGGTAACGGGGAATCAGGGTTCGATTCCGGAGAGGGAGCCTTAAAAACGGCTACC
ACATCC
>HOIR5KG01AHXD6__(reversed) rank=0016347 x=87.0 y=188.5 length=436
CATGCATGTCTAAGTACAAGCCTAACTAAGGTGAAACCGCGAATGGCTCATTAAATCACA
CCTAATCTACTGGAATGTTAGCAGTTACTTGGATAACTGAGGTAATTCTTGAGCTAATAC
ATGCGAAAAATCTCGACTCACGGAGAGATGCTTTTATTAGATCAAAACCAAACAGACTCG
TCTGTATATTTGGTGACTCGGAATAACTTTGGGCTGATCGCATTGCCTTGTGCAGGCGAC
ATTTCCTTCGAAGGTGTGCCCTATCAACTGTCGACTGTGGTATAGACGACCACAGTGGTT
TTGACGGGTAACGGGGAATCAGGGTTCGATTCCGGAGAGGGAGCCTTAAAAACGGCTACC
ACATCC
>HOIR5KG01BNS9M__(reversed) rank=0016407 x=564.5 y=600.0 length=436
CATGCATGTCTAAGTACAAGCCTAACTAAGGTGAAACCGCGAATGGCTCATTAAATCACA
CCTAATCTACTGGAATGTTAGCAGTTACTTGGATAACTGAGGTAATTCTTGAGCTAATAC
ATGCGAAAAATCTCGACTCACGGAGAGATGCTTTTATTAGATCAAAACCAAACAGACTCG
TCTGTATATTTGGTGACTCGGAATAACTTTGGGCTGATCGCATTGCCTTGTGCAGGCGAC
ATTTCCTTCGAAGGTGTGCCCTATCAACTGTCGACTGTGGTATAGACGACCACAGTGGTT
TTGACGGGTAACGGGGAATCAGGGTTCGATTCCGGAGAGGGAGCCTTAAAAACGGCTACC
ACATCC
>HOIR5KG01AMSDE__(reversed) rank=0016522 x=142.5 y=1680.5 length=436
CATGCATGTCTAAGTACAAGCCTAACTAAGGTGAAACCGCGAATGGCTCATTAAATCACA
CCTAATCTACTGGAATGTTAGCAGTTACTTGGATAACTGAGGTAATTCTTGAGCTAATAC
ATGCGAAAAATCTCGACTCACGGAGAGATGCTTTTATTAGATCAAAACCAAACAGACTCG
TCTGTATATTTGGTGACTCGGAATAACTTTGGGCTGATCGCATTGCCTTGTGCAGGCGAC
ATTTCCTTCGAAGGTGTGCCCTATCAACTGTCGACTGTGGTATAGACGACCACAGTGGTT
TTGACGGGTAACGGGGAATCAGGGTTCGATTCCGGAGAGGGAGCCTTAAAAACGGCTACC
ACATCC
>HOIR5KG01ACLT7__(reversed) rank=0016934 x=26.0 y=1789.0 length=436
CATGCATGTCTAAGTACAAGCCTAACTAAGGTGAAACCGCGAATGGCTCATTAAATCACA
CCTAATCTACTGGAATGTTAGCAGTTACTTGGATAACTGAGGTAATTCTTGAGCTAATAC
ATGCGAAAAATCTCGACTCACGGAGAGATGCTTTTATTAGATCAAAACCAAACAGACTCG
TCTGTATATTTGGTGACTCGGAATAACTTTGGGCTGATCGCATTGCCTTGTGCAGGCGAC
ATTTCCTTCGAAGGTGTGCCCTATCAACTGTCGACTGTGGTATAGACGACCACAGTGGTT
TTGACGGGTAACGGGGAATCAGGGTTCGATTCCGGAGAGGGAGCCTTAAAAACGGCTACC
ACATCC
>HOIR5KG01AR7TH__(reversed) rank=0017047 x=204.5 y=1027.0 length=436
CATGCATGTCTAAGTACAAGCCTAACTAAGGTGAAACCGCGAATGGCTCATTAAATCACA
CCTAATCTACTGGAATGTTAGCAGTTACTTGGATAACTGAGGTAATTCTTGAGCTAATAC
ATGCGAAAAATCTCGACTCACGGAGAGATGCTTTTATTAGATCAAAACCAAACAGACTCG
TCTGTATATTTGGTGACTCGGAATAACTTTGGGCTGATCGCATTGCCTTGTGCAGGCGAC
ATTTCCTTCGAAGGTGTGCCCTATCAACTGTCGACTGTGGTATAGACGACCACAGTGGTT
TTGACGGGTAACGGGGAATCAGGGTTCGATTCCGGAGAGGGAGCCTTAAAAACGGCTACC
ACATCC
>HOIR5KG01BKJ8U__(reversed) rank=0017091 x=527.0 y=492.5 length=436
CATGCATGTCTAAGTACAAGCCTAACTAAGGTGAAACCGCGAATGGCTCATTAAATCACA
CCTAATCTACTGGAATGTTAGCAGTTACTTGGATAACTGAGGTAATTCTTGAGCTAATAC
ATGCGAAAAATCTCGACTCACGGAGAGATGCTTTTATTAGATCAAAACCAAACAGACTCG
TCTGTATATTTGGTGACTCGGAATAACTTTGGGCTGATCGCATTGCCTTGTGCAGGCGAC
ATTTCCTTCGAAGGTGTGCCCTATCAACTGTCGACTGTGGTATAGACGACCACAGTGGTT
TTGACGGGTAACGGGGAATCAGGGTTCGATTCCGGAGAGGGAGCCTTAAAAACGGCTACC
ACATCC
>HOIR5KG01BJI44__(reversed) rank=0017164 x=515.0 y=1558.5 length=436
CATGCATGTCTAAGTACAAGCCTAACTAAGGTGAAACCGCGAATGGCTCATTAAATCACA
CCTAATCTACTGGAATGTTAGCAGTTACTTGGATAACTGAGGTAATTCTTGAGCTAATAC
ATGCGAAAAATCTCGACTCACGGAGAGATGCTTTTATTAGATCAAAACCAAACAGACTCG
TCTGTATATTTGGTGACTCGGAATAACTTTGGGCTGATCGCATTGCCTTGTGCAGGCGAC
ATTTCCTTCGAAGGTGTGCCCTATCAACTGTCGACTGTGGTATAGACGACCACAGTGGTT
TTGACGGGTAACGGGGAATCAGGGTTCGATTCCGGAGAGGGAGCCTTAAAAACGGCTACC
ACATCC
>HOIR5KG01BXJX4__(reversed) rank=0017257 x=675.0 y=426.0 length=436
CATGCATGTCTAAGTACAAGCCTAACTAAGGTGAAACCGCGAATGGCTCATTAAATCACA
CCTAATCTACTGGAATGTTAGCAGTTACTTGGATAACTGAGGTAATTCTTGAGCTAATAC
ATGCGAAAAATCTCGACTCACGGAGAGATGCTTTTATTAGATCAAAACCAAACAGACTCG
TCTGTATATTTGGTGACTCGGAATAACTTTGGGCTGATCGCATTGCCTTGTGCAGGCGAC
ATTTCCTTCGAAGGTGTGCCCTATCAACTGTCGACTGTGGTATAGACGACCACAGTGGTT
TTGACGGGTAACGGGGAATCAGGGTTCGATTCCGGAGAGGGAGCCTTAAAAACGGCTACC
ACATCC
>HOIR5KG01AZO5P__(reversed) rank=0017307 x=289.0 y=1931.0 length=436
CATGCATGTCTAAGTACAAGCCTAACTAAGGTGAAACCGCGAATGGCTCATTAAATCACA
CCTAATCTACTGGAATGTTAGCAGTTACTTGGATAACTGAGGTAATTCTTGAGCTAATAC
ATGCGAAAAATCTCGACTCACGGAGAGATGCTTTTATTAGATCAAAACCAAACAGACTCG
TCTGTATATTTGGTGACTCGGAATAACTTTGGGCTGATCGCATTGCCTTGTGCAGGCGAC
ATTTCCTTCGAAGGTGTGCCCTATCAACTGTCGACTGTGGTATAGACGACCACAGTGGTT
TTGACGGGTAACGGGGAATCAGGGTTCGATTCCGGAGAGGGAGCCTTAAAAACGGCTACC
ACATCC
>HOIR5KG01ACRDN__(reversed) rank=0017317 x=28.0 y=777.0 length=436
CATGCATGTCTAAGTACAAGCCTAACTAAGGTGAAACCGCGAATGGCTCATTAAATCACA
CCTAATCTACTGGAATGTTAGCAGTTACTTGGATAACTGAGGTAATTCTTGAGCTAATAC
ATGCGAAAAATCTCGACTCACGGAGAGATGCTTTTATTAGATCAAAACCAAACAGACTCG
TCTGTATATTTGGTGACTCGGAATAACTTTGGGCTGATCGCATTGCCTTGTGCAGGCGAC
ATTTCCTTCGAAGGTGTGCCCTATCAACTGTCGACTGTGGTATAGACGACCACAGTGGTT
TTGACGGGTAACGGGGAATCAGGGTTCGATTCCGGAGAGGGAGCCTTAAAAACGGCTACC
ACATCC
>HOIR5KG01A4YTZ__(reversed) rank=0017540 x=349.0 y=1989.0 length=436
CATGCATGTCTAAGTACAAGCCTAACTAAGGTGAAACCGCGAATGGCTCATTAAATCACA
CCTAATCTACTGGAATGTTAGCAGTTACTTGGATAACTGAGGTAATTCTTGAGCTAATAC
ATGCGAAAAATCTCGACTCACGGAGAGATGCTTTTATTAGATCAAAACCAAACAGACTCG
TCTGTATATTTGGTGACTCGGAATAACTTTGGGCTGATCGCATTGCCTTGTGCAGGCGAC
ATTTCCTTCGAAGGTGTGCCCTATCAACTGTCGACTGTGGTATAGACGACCACAGTGGTT
TTGACGGGTAACGGGGAATCAGGGTTCGATTCCGGAGAGGGAGCCTTAAAAACGGCTACC
ACATCC
>HOIR5KG01BHRXY__(reversed) rank=0017711 x=495.5 y=1572.0 length=436
CATGCATGTCTAAGTACAAGCCTAACTAAGGTGAAACCGCGAATGGCTCATTAAATCACA
CCTAATCTACTGGAATGTTAGCAGTTACTTGGATAACTGAGGTAATTCTTGAGCTAATAC
ATGCGAAAAATCTCGACTCACGGAGAGATGCTTTTATTAGATCAAAACCAAACAGACTCG
TCTGTATATTTGGTGACTCGGAATAACTTTGGGCTGATCGCATTGCCTTGTGCAGGCGAC
ATTTCCTTCGAAGGTGTGCCCTATCAACTGTCGACTGTGGTATAGACGACCACAGTGGTT
TTGACGGGTAACGGGGAATCAGGGTTCGATTCCGGAGAGGGAGCCTTAAAAACGGCTACC
ACATCC
>HOIR5KG01AG8JI__(reversed) rank=0017715 x=79.0 y=748.5 length=436
CATGCATGTCTAAGTACAAGCCTAACTAAGGTGAAACCGCGAATGGCTCATTAAATCACA
CCTAATCTACTGGAATGTTAGCAGTTACTTGGATAACTGAGGTAATTCTTGAGCTAATAC
ATGCGAAAAATCTCGACTCACGGAGAGATGCTTTTATTAGATCAAAACCAAACAGACTCG
TCTGTATATTTGGTGACTCGGAATAACTTTGGGCTGATCGCATTGCCTTGTGCAGGCGAC
ATTTCCTTCGAAGGTGTGCCCTATCAACTGTCGACTGTGGTATAGACGACCACAGTGGTT
TTGACGGGTAACGGGGAATCAGGGTTCGATTCCGGAGAGGGAGCCTTAAAAACGGCTACC
ACATCC
>HOIR5KG01BT1SG__(reversed) rank=0017726 x=635.0 y=766.5 length=436
CATGCATGTCTAAGTACAAGCCTAACTAAGGTGAAACCGCGAATGGCTCATTAAATCACA
CCTAATCTACTGGAATGTTAGCAGTTACTTGGATAACTGAGGTAATTCTTGAGCTAATAC
ATGCGAAAAATCTCGACTCACGGAGAGATGCTTTTATTAGATCAAAACCAAACAGACTCG
TCTGTATATTTGGTGACTCGGAATAACTTTGGGCTGATCGCATTGCCTTGTGCAGGCGAC
ATTTCCTTCGAAGGTGTGCCCTATCAACTGTCGACTGTGGTATAGACGACCACAGTGGTT
TTGACGGGTAACGGGGAATCAGGGTTCGATTCCGGAGAGGGAGCCTTAAAAACGGCTACC
ACATCC
>HOIR5KG01AG8N8__(reversed) rank=0017754 x=79.0 y=918.0 length=436
CATGCATGTCTAAGTACAAGCCTAACTAAGGTGAAACCGCGAATGGCTCATTAAATCACA
CCTAATCTACTGGAATGTTAGCAGTTACTTGGATAACTGAGGTAATTCTTGAGCTAATAC
ATGCGAAAAATCTCGACTCACGGAGAGATGCTTTTATTAGATCAAAACCAAACAGACTCG
TCTGTATATTTGGTGACTCGGAATAACTTTGGGCTGATCGCATTGCCTTGTGCAGGCGAC
ATTTCCTTCGAAGGTGTGCCCTATCAACTGTCGACTGTGGTATAGACGACCACAGTGGTT
TTGACGGGTAACGGGGAATCAGGGTTCGATTCCGGAGAGGGAGCCTTAAAAACGGCTACC
ACATCC
>HOIR5KG01BKDK4__(reversed) rank=0017818 x=525.5 y=54.5 length=436
CATGCATGTCTAAGTACAAGCCTAACTAAGGTGAAACCGCGAATGGCTCATTAAATCACA
CCTAATCTACTGGAATGTTAGCAGTTACTTGGATAACTGAGGTAATTCTTGAGCTAATAC
ATGCGAAAAATCTCGACTCACGGAGAGATGCTTTTATTAGATCAAAACCAAACAGACTCG
TCTGTATATTTGGTGACTCGGAATAACTTTGGGCTGATCGCATTGCCTTGTGCAGGCGAC
ATTTCCTTCGAAGGTGTGCCCTATCAACTGTCGACTGTGGTATAGACGACCACAGTGGTT
TTGACGGGTAACGGGGAATCAGGGTTCGATTCCGGAGAGGGAGCCTTAAAAACGGCTACC
ACATCC
>HOIR5KG01AK27D__(reversed) rank=0017882 x=123.5 y=231.0 length=436
CATGCATGTCTAAGTACAAGCCTAACTAAGGTGAAACCGCGAATGGCTCATTAAATCACA
CCTAATCTACTGGAATGTTAGCAGTTACTTGGATAACTGAGGTAATTCTTGAGCTAATAC
ATGCGAAAAATCTCGACTCACGGAGAGATGCTTTTATTAGATCAAAACCAAACAGACTCG
TCTGTATATTTGGTGACTCGGAATAACTTTGGGCTGATCGCATTGCCTTGTGCAGGCGAC
ATTTCCTTCGAAGGTGTGCCCTATCAACTGTCGACTGTGGTATAGACGACCACAGTGGTT
TTGACGGGTAACGGGGAATCAGGGTTCGATTCCGGAGAGGGAGCCTTAAAAACGGCTACC
ACATCC
>HOIR5KG01A14LE__(reversed) rank=0017898 x=317.0 y=560.0 length=436
CATGCATGTCTAAGTACAAGCCTAACTAAGGTGAAACCGCGAATGGCTCATTAAATCACA
CCTAATCTACTGGAATGTTAGCAGTTACTTGGATAACTGAGGTAATTCTTGAGCTAATAC
ATGCGAAAAATCTCGACTCACGGAGAGATGCTTTTATTAGATCAAAACCAAACAGACTCG
TCTGTATATTTGGTGACTCGGAATAACTTTGGGCTGATCGCATTGCCTTGTGCAGGCGAC
ATTTCCTTCGAAGGTGTGCCCTATCAACTGTCGACTGTGGTATAGACGACCACAGTGGTT
TTGACGGGTAACGGGGAATCAGGGTTCGATTCCGGAGAGGGAGCCTTAAAAACGGCTACC
ACATCC
>HOIR5KG01BYDFL__(reversed) rank=0017946 x=684.0 y=1775.0 length=436
CATGCATGTCTAAGTACAAGCCTAACTAAGGTGAAACCGCGAATGGCTCATTAAATCACA
CCTAATCTACTGGAATGTTAGCAGTTACTTGGATAACTGAGGTAATTCTTGAGCTAATAC
ATGCGAAAAATCTCGACTCACGGAGAGATGCTTTTATTAGATCAAAACCAAACAGACTCG
TCTGTATATTTGGTGACTCGGAATAACTTTGGGCTGATCGCATTGCCTTGTGCAGGCGAC
ATTTCCTTCGAAGGTGTGCCCTATCAACTGTCGACTGTGGTATAGACGACCACAGTGGTT
TTGACGGGTAACGGGGAATCAGGGTTCGATTCCGGAGAGGGAGCCTTAAAAACGGCTACC
ACATCC
[truncated: 4,579,405 more chars]
