# Supplementary material for: Evaluating Detection Limits of Next-Generation Sequencing for the Surveillance and Monitoring of International Marine Pests
Source: PLoS One. 2013 Sep 4;8(9):e73935. doi: 10.1371/journal.pone.0073935 (PMC3762713; doi:10.1371/journal.pone.0073935)
Supplement: DNA S4 — Pyrosequencing reads for treatments 7–12 (fasta format). (ZIP) [file pone.0073935.s008.zip › Treatment_T8.fasta]

>HOIR5KG01ACLWV__(reversed) rank=0000066 x=26.0 y=1885.0 length=426
CAAAGATTAAGCCATGCATGTCTAAGTATAAACAATCTATACAGTGAAACTGCGAATGGC
TCATTAAATCAGTTATCGTTTATTTGATAGTACCTTGCTAATTGGCATACGCCTGGCAAT
TCTAGAGCTAATACATGCATTCAAGCCCAACCTCTGGAAGGGCTGTATTTATTAGATAAA
AAATCAACAACCTTAGATGATTCATAATAACTTGTCGAATCGCATGGCCTCGGGCCGGCG
ATGGTTCATTCAAATTTCTGCCCTATCAACTTTCGATGGTAGGATAGAGGCCTACCATGG
TTTCAACGGGTAACGGGGAATAAGGGTTCGGTTCCGGAGAGGGAGCCTGAGAAACGGCTA
CCACATCC
>HOIR5KG01A2E6A__(reversed) rank=0000073 x=320.0 y=1984.5 length=446
CAAAGATTAAGCCATGCATGTCTAAGTACACGCCTTTACACGGACAAAACTGCGAATGGC
TCATTAAATCAGTTATGGTTCCTTAGATCGTACAATCCTACTTGGATAACTGTGGCAATT
CTAGAGCTAATACATGCAACACAGCTCCGACCTTACGGGAAGAGCGCTTTTGTTAGCCCA
AAACCAATCCGGTCCTCGTGGCCGGTCCTGAATGGTGACTCTGAACAACTTTGTGCCGAT
CGTATGCCCTAGCGGCGACGACGTATCTTTCAAATGTCTGCCCTATCAACTGTCGATGGT
ACGTGCTATGCCTACCATGGTGATAACGGGTAACGGGGAATCAGGGTTCGATTCCGGAGA
GGGAGCATGAGATACGGCTACCACATCC
>HOIR5KG01AKX8K__(reversed) rank=0000095 x=121.5 y=1986.0 length=434
CAAAGATTAAGCCATGCATGTCTCAGTGTAAGCTTCAATATGGCAAGACTGTGAATGGCT
CATTAAAACAGTTGTAGCTTATTTGGCTGTCTTTTACATGGATAACCGTGGTAATTCTAG
AACTAATACATGTGCAACTACCTAACTTTTCGGACGGGTTGTGTTTATTTGTAACAGAAC
CAATCCAGGTCAACCTGGTTTAGTGATGATTCACAATAACTGGATGAATTGCGTGGCACC
AGCTGGTGATGAATCATTCAAGCTTCTGACCTATCAGCTTCCGACGGTAGGGTATTGGCC
TACCCTGGCAATGACGGGTGACGGAGAATTAGGGTTTGATTCCGGAGAGGGAGCCTGAGA
AATGGCTACCACATCT
>HOIR5KG01AGJ59__(reversed) rank=0000106 x=71.5 y=1935.0 length=436
CAAAGATTAAGCCATGCATGTCTAAGTACAAGCCTAACTAAGGTGAAACCGCGAATGGCT
CATTAAATCACACCTAATCTACTGGAATGTTAGCAGTTACTTGGATAACTGAGGTAATTC
TTGAGCTAATACATGCGAAAAATCTCGACTCACGGAGAGATGCTTTTATTAGATCAAAAC
CAAACAGACTCGTCTGTATATTTGGTGACTCGGAATAACTTTGGGCTGATCGCATTGCCT
TGTGCAGGCGACATTTCCTTCGAAGGTGTGCCCTATCAACTGTCGACTGTGGTATAGACG
ACCACAGTGGTTTTGACGGGTAACGGGGAATCAGGGTTCGATTCCGGAGAGGGAGCCTTA
AAAACGGCTACCACATCC
>HOIR5KG01BSKWR__(reversed) rank=0000121 x=618.0 y=1865.0 length=436
CAAAGATTAAGCCATGCATGTCTAAGTACAAGCCTAACTAAGGTGAAACCGCGAATGGCT
CATTAAATCACACCTAATCTACTGGAATGTTAGCAGTTACTTGGATAACTGAGGTAATTC
TTGAGCTAATACATGCGAAAAATCTCGACTCACGGAGAGATGCTTTTATTAGATCAAAAC
CAAACAGACTCGTCTGTATATTTGGTGACTCGGAATAACTTTGGGCTGATCGCATTGCCT
TGTGCAGGCGACATTTCCTTCGAAGGTGTGCCCTATCAACTGTCGACTGTGGTATAGACG
ACCACAGTGGTTTTGACGGGTAACGGGGAATCAGGGTTCGATTCCGGAGAGGGAGCCTTA
AAAACGGCTACCACATCC
>HOIR5KG01AAD2J__(reversed) rank=0000129 x=1.0 y=809.0 length=434
CAAAGATTAAGCCATGCATGTCTAAGTACAAGCCTGAATAAGGTGAAACCGCGAATGGCT
CATTAAATCACACCTAATGTACCGGATAGTTCCAATTACTTGGATAACTGCGGTAATTCT
GGAGCTAATACATGCTTAAAGGCCTCGACTCAAGGAGGGGCGCATTTATTAGATCAAAAC
CAAACCGCTTGCGGTTTTATTGGTGAATCTGAATAACTCTATGCTGATCGTATGGCTCAA
CGCCGACGACGTATCCGTCCAAGGTGTGCCCTATCAACTGTCGACTGTGGCATAGACGCC
CACAGTGGTTTTGACGGGTAACGGGGAATTAGGGTTCGATTCCGGAGAGGGAGCCTGAGA
AACGGCTACCACTTCT
>HOIR5KG01BYS8D__(reversed) rank=0000130 x=689.0 y=1771.5 length=436
CAAAGATTAAGCCATGCATGTCTAAGTACAAGCCTAACTAAGGTGAAACCGCGAATGGCT
CATTAAATCACACCTAATCTACTGGAATGTTAGCAGTTACTTGGATAACTGAGGTAATTC
TTGAGCTAATACATGCGAAAAATCTCGACTCACGGAGAGATGCTTTTATTAGATCAAAAC
CAAACAGACTCGTCTGTATATTTGGTGACTCGGAATAACTTTGGGCTGATCGCATTGCCT
TGTGCAGGCGACATTTCCTTCGAAGGTGTGCCCTATCAACTGTCGACTGCGGTATAGACG
ACCACAGTGGTTTTGACGGGTAACGGGGAATCAGGGTTCGATTCCGGAGAGGGAGCCTTA
AAAACGGCTACCACATCC
>HOIR5KG01AT2AF__(reversed) rank=0000168 x=225.0 y=1157.0 length=439
CAAAGATTAAGCCATGCACGTCTAAGTACAAGCCTCATTAAGGTGAAACCGCGAATGGCT
CATTAAATCACACCTAATATACTGGATAGTGTCAGTTACTTGGATAACTGCGGTAATTCT
GGAGCTAATACATGCGTCAAAGCCCCGAACTTTTTGTGAGGGGCGCTTTTATTAGATGAA
AACCAAACGACTTCGGTCGTCCCTTTGGTGATTCTGAATAACTTTCGGCTGATCGTACGG
CCAAGCGCCGACGACGTATCTTTCTAAGGTGTGCCCTATCAACTTTCGACTGTGGCATAG
ACGCCCACAGTGGTTTTGACGGGTAACGGGGAATCAGGGTTCGATTCCGGAGAGGGAGCC
TGAGAAACGGCTACCACCTCT
>HOIR5KG01ARY1I__(reversed) rank=0000174 x=201.0 y=1940.0 length=446
CAAAGATTAAGCCATGCATGTCTAAGTACACGCCTTTACACGGCAAAACTGCGAATGGCT
CATTAAATCAGTTATGGTTCCTTAGATCGTACAATCCTACTTGGATAACTGTGGCAATTC
TAGAGCTAATACATGCAACACAGCTCCGACCTTACGGGAAGAGCGCTTTTGTTAGCCCAA
AACCAATCCGGTCCTCGTGGCCGGTCATTGAATGGTGACTCTGAACAACTTTGTGCCGAT
CGTATGCCCTAGCGGCGACGACGTATCTTTCAAATGTCTGCCCTATCAACTGTCGATGGT
ACGTGCTATGCCTACCATGGTGATAACGGGTAACGGGGAATCAGGGTTCGATTCCGGAGA
GGGAGCATGAGATACGGCTACCACATCC
>HOIR5KG01ADEBJ__(reversed) rank=0000180 x=35.0 y=1837.0 length=434
CAAAGATTAAGCCATGCATGTCTAAGTACAAGCCTGAATAAGGTGAAACCGCGAATGGCT
CATTAAATCACACCTAATGTACCGGATAGTTCCAATTACTTGGATAACTGCGGTAATTCT
GGAGCTAATACATGCTTAAAGGCCTCGACTCAAGGAGGGGCGCATTTATTAGATCAAAAC
CAAACCGCTTGCGGTTTTATTGGTGAATCTGAATAACTCTATGCTGATCGTATGGCTCAA
CGCCGACGACGTATCCGTCCAAGGTGTGCCCTATCAACTGTCGACTGTGGCATAGACGCC
CACAGTGGTTTTGACGGGTAACGGGGAATTAGGGTTCGATTCCGGAGAGGGAGCCTGAGA
AACGGCTACCACTTCT
>HOIR5KG01AN66V__(reversed) rank=0000184 x=158.0 y=2005.0 length=438
CAAAGATTAAGCCATGCATGTGCCAGTGTAAGCTTCAGCATGGCCAGACTGTGAATGGCT
CATTACAACAGTTGTAGCTTATGTGGTGGTCTGTCTACATGGATAGCCGTGTTAATTCTA
GAACTAATACATGTTCACTTGCCCAAACTCGGTGGTAGGGCGGTGCTTATTGGCAACAGA
ACCAGTCCAGGCAATCCCTGGCTCATCGGTGAGTCATAATAATGTGGATATATTGTATGG
CATCCGCAGATGGCGGTCCATTCAAGCTTCTGACCTATCAGCTTCCGATGGTTGGGCATT
TGCCTACCATGGCAATGACGGGTAACGGAGAATTAGGGTTTGACACCGGAGAGGGAGCCT
GAGAAGCGGCTACTACATCT
>HOIR5KG01AA0KO__(reversed) rank=0000200 x=8.0 y=1302.0 length=446
CAAAGATTAAGCCATGCATGTCTAAGTACACGCCTTTACACGGCAAAACTGCGAATGGCT
CATTAAATCAGTTATGGTTCCTTAGATCGTACAATCCTACTTGGATAACTGTGGCAATTC
TAGAGCTAATACATGCAACACAGCTCCGACCTTACGGGAAGAGCGCTTTTGTTAGCCCAA
AACCAATCCGGTCCTCGTGGCCGGTCATTGAATGGTGACTCTGAACAACTTTGTGCCGAT
CGTATGCCCTAGCGGCGACGACGTATCTTTCAAATGTCTGCCCTATCAACTGTCGATGGT
ACGTGCTATGCCTACCATGGTGATAACGGGTAACGGGGAATCAGGGTTCGATTCCGGAGA
GGGAGCATGAGATACGGCTACCACATCC
>HOIR5KG01ADS35__(reversed) rank=0000207 x=40.0 y=531.5 length=434
CAAAGATTAAGCCATGCATGTCTCAGTGTAAGCTTCAACATGGCAAGACTGTGAATGGCT
CATTAAAACAGTTGTAGCTTATTTGGCTGTCTTTTACATGGATAACCGTGGTAATTCTAG
AACTAATACATGTGCAACTACCCAACTTTTCGGACGGGTTGTGTTTATTTGTAACAGAAC
CAATCCAGGTCAACCTGGTTTAGTGATGATTCACAATAACTGGATGAATTGCGTGGCACC
AGCTGGTGATGAATCATTCAAGCTTCTGACCTATCAGCTTCCGACGGTAGGGTATTGGCC
TACCCTGGCAATGACGGGTAACGGAGAATTAGGGTTTGATACCGGAGAGGGAGCCTGAGA
AACGGCTACCACATCT
>HOIR5KG01ACUGY__(reversed) rank=0000231 x=29.0 y=688.0 length=434
CAAAGATTAAGCCATGCATGTCTAAGTACAAGCCTGAATAAGGTGAAACCGCGAATGGCT
CATTAAATCACACCTAATGTACCGGATAGTTCCAATTACTTGGATAACTGCGGTAATTCT
GGAGCTAATACATGCTTAAAGGCCTCGACTCAAGGAGGGGCGCATTTATTAGATCAAAAC
CAAACCGCTTGCGGTTTTATTGGTGAATCTGAATAACTCTATGCTGATCGTATGGCTCAA
CGCCGACGACGTATCCGTCCAAGGTGTGCCCTATCAACTGTCGACTGTGGCATAGACGCC
CACAGTGGTTTTGACGGGTAACGGGGAATTAGGGTTCGATTCCGGAGAGGGAGCCTGAGA
AACGGCTACCACTTCT
>HOIR5KG01AFEFB__(reversed) rank=0000243 x=58.0 y=1077.0 length=436
CAAAGATTAAGCCATGCATGTCTAAGTACAAGCCTAACTAAGGTGAAACCGCGAATGGCT
CATTAAATCACACCTAATCTACTGGAATGTTAGCAGTTACTTGGATAACTGAGGTAATTC
TTGAGCTAATACATGCGAAAAATCTCGACTCACGGAGAGATGCTTTTATTAGATCAAAAC
CAAACAGACTCGTCTGTATATTTGGTGACTCGGAATAACTTTGGGCTGATCGCATTGCCT
TGTGCAGGCGACATTTCCTTCGAAGGTGTGCCCTATCAACTGTCGACTGTGGTATAGACG
ACCACAGTGGTTTTGACGGGTAACGGGGAATCAGGGTTCGATTCCGGAGAGGGAGCCTTA
AAAACGGCTACCACATCC
>HOIR5KG01AJLYJ__(reversed) rank=0000262 x=106.5 y=857.0 length=436
CAAAGATTAAGCCATGCATGTCTAAGTACAAGCCTAACTAAGGTGAAACCGCGAATGGCT
CATTAAATCACACCTAATCTACTGGAATGTTAGCAGTTACTTGGATAACTGAGGTAATTC
TTGAGCTAATACATGCGAAAAATCTCGACTCACGGAGAGATGCTTTTATTAGATCAAAAC
CAAACAGACTCGTCTGTATATTTGGTGACTCGGAATAACTTTGGGCTGATCGCATTGCCT
TGTGCAGGCGACATTTCCTTCGAAGGTGTGCCCTATCAACTGTCGACTGTGGTATAGACG
ACCACAGTGGTTTTGACGGGTAACGGGGAATCAGGGTTCGATTCCGGAGAGGGAGCCTTA
AAAACGGCTACCACATCC
>HOIR5KG01AGZSQ__(reversed) rank=0000263 x=76.0 y=1704.5 length=437
CAAAGATTAAGCCATGCATGTCTAAGTACAAGCCTCACTAAGGTGAAACCGCGAATGGCT
CATTAAATCACACCTAATCTACTGGATAGTTAACAGTTACTTGGATAACTGCGGTAATTC
TGGAGCTAATACATGCACAAAGCCCCGAACTTACGTGAGGGGCGCTTTTATTAGATCAAA
ACCAAACGGCTTCGGCTGTACTCTTGGTGACTCTGAATAACTTTGGGCTGATCGTACGGC
CTAGCGCCGACGACATATCCTTCGAAGGTGTGCCCTATCAACTGTCGACTGTGGCATAGA
CGCCCACAGTGGTTTTGACGGGTAACGGGGAATCAGGGTTCGATTCCGGAGAGGGAGCCT
TAAAACGGCTACCACATCT
>HOIR5KG01AKWQW__(reversed) rank=0000266 x=121.0 y=54.0 length=436
CAAAGATTAAGCCATGCATGTCTAAGTACAAGCCTAACTAAGGTGAAACCGCGAATGGCT
CATTAAATCACACCTAATCTACTGGAATGTTAGCAGTTACTTGGATAACTGAGGTAATTC
TTGAGCTAATACATGCGAAAAATCTCGACTCACGGAGAGATGCTTTTATTAGATCAAAAC
CAAACAGACTCGTCTGTATATTTGGTGACTCGGAATAACTTTGGGCTGATCGCATTGCCT
TGTGCAGGCGACATTTCCTTCGAAGGTGTGCCCTATCAACTGTCGACTGTGGTATAGACG
ACCACAGTGGTTTTGACGGGTAACGGGGAATCAGGGTTCGATTCCGGAGAGGGAGCCTTA
AAAACGGCTACCACATCC
>HOIR5KG01AFDX6__(reversed) rank=0000300 x=58.0 y=460.0 length=436
CAAAGATTAAGCCATGCATGTCTAAGTACAAGCCTAACTAAGGTGAAACCGCGAATGGCT
CATTAAATCACACCTAATCTACTGGAATGTTAGCAGTTACTTGGATAACTGAGGTAATTC
TTGAGCTAATACATGCGAAAAATCTCGACTCACGGAGAGATGCTTTTATTAGATCAAAAC
CAAACAGACTCGTCTGTATATTTGGTGACTCGGAATAACTTTGGGCTGATCGCATTGCCT
TGTGCAGGCGACATTTCCTTCGAAGGTGTGCCCTATCAACTGTCGACTGTGGTATAGACG
ACCACAGTGGTTTTGACGGGTAACGGGGAATCAGGGTTCGATTCCGGAGAGGGAGCCTTA
AAAACGGCTACCACATCC
>HOIR5KG01AJGGT__(reversed) rank=0000310 x=104.0 y=1931.0 length=436
CAAAGATTAAGCCATGCATGTCTAAGTACAAGCCTAACTAAGGTGAAACCGCGAATGGCT
CATTAAATCACACCTAATCTACTGGAATGTTAGCAGTTACTTGGATAACTGAGGTAATTC
TTGAGCTAATACATGCGAAAAATCTCGACTCACGGAGAGATGCTTTTATTAGATCAAAAC
CAAACAGACTCGTCTGTATATTTGGTGACTCGGAATAACTTTGGGCTGATCGCATTGCCT
TGTGCAGGCGACATTTCCTTCGAAGGTGTGCCCTATCAACTGTCGACTGTGGTATAGACG
ACCACAGTGGTTTTGACGGGTAACGGGGAATCAGGGTTCGATTCCGGAGAGGGAGCCTTA
AAAACGGCTACCACATCC
>HOIR5KG01BFRB0__(reversed) rank=0000315 x=472.0 y=1678.0 length=434
CAAAGATTAAGCCATGCATGTCTCAGTGTAAGCTTCAATATGGCAAGACTGTGAATGGCT
CATTAAAACAGTTGTAGCTTATTTGGCTGTCTTTTACATGGATAACCGTGGTAATTCTAG
AACTAATACATGTGCAACTACCCAACTTTTCGGACGGGTTGTGTTTATTTGTAACAGAAC
CAATCCAGGTCAACCTGGTTTAGTGATGATTCACAATAACTGGATGAATTGCGTGGCACC
AGCTGGTGATGAATCATTCAAGCTTCTGACCTATCAGCTTCCGACGGTAGGGTATTGGCC
TACCCTGGCAATGACGGGTAACGGAGAATTAGGGTTTGATACCGGAGAGGGAGCCTGAGA
AACGGCTACCACATCT
>HOIR5KG01BCOKT__(reversed) rank=0000318 x=437.0 y=1499.0 length=441
CAAAGATTAAGCCATGCATGTCCAAGTACAAGCTTTCAAAAGCGAAACTGCGGATGGCTC
ATTAAATCAGTTATGGTTCCTTGGAGCGCATCCCCTTACATGGATAACTGTGGTAATTCT
AGAGCTAATACATGCAATCAAGCGCCGACCTTACGGGAGGCGTGCTCTTATTAGGAACAA
GACCAACCCGGGTCCGCCCGGCTCCGTTGGTGAACTCTGGATAACCTGGCCGATCGCACG
GTCTCTGCACCGGCGACGGATCCTTCGAATGTCTGCCCTATCAACTTTCGATGGTACGTT
ATGCGCCTACCATGGTCGTAACGGGTAACGGAGAATCAGGGTTCGATTCCGGAGAGGGAG
CTTGAGAAACGGCTACCACATCC
>HOIR5KG01A7B33__(reversed) rank=0000325 x=376.0 y=1921.0 length=447
CAAAGATTAAGCCATGCATGTGTAAGTACAAATCTGTACATGGTAAAACTGCGAATGGCT
CATTAAATCAGTTGTGGTTCCTTAGATCGTTCATTTTTATGGATAACTGTAATAATTTTA
GAGCTAATACATGATGTCAAAGCTCCAATCTCTCTGAGAGAAGAGCGCATTTATTAGATC
AAGACCAATGGCGGGCTTGTCTCGTCTTGTTTGTGATGACTCTGAATTACTTTTTGCCGA
TTGTACGTCCTTAGCGACGATGACATATCTTTCAAATGTCTGCCCTATCAATTGTCGATG
GTTATTGCTATGCTCACCATGATTTTACGGGTAACGGAGAATCAGGGTTCGATTCCGGAG
AGGGAGCATGAGAAACGGCTACCACATCT
>HOIR5KG01AD0AV__(reversed) rank=0000336 x=42.5 y=1653.0 length=434
CAAAGATTAAGCCATGCATGTCTCAGTGTAAGCTTCAACATGGCAAGACTGTGAATGGCT
CATTAAAACAGTTGTAGCTTATTTGGCTGTCTTTTACATGGATAACCGTGGTAATTCTAG
AACTAATACATGTGCAACTACCCAACTTTTCGGACGGGTTGTGTTTATTTGTAACAGAAC
CAATCCAGGTCAACCTGGTTTAGTGATGATTCACAATAACTGGATGAATTGCGTGGCACC
AGCTGGTGATGAATCATTCAAGCTTCTGACCTATCAGCTTCCGACGGTAGGGTATTGGCC
TACCCTGGCAATGACGGGTAACGGAGAATTAGGGTTTGATACCGGAGAGGGAGCCTGAGA
AACGGCTACCACATCT
>HOIR5KG01AAQE8__(reversed) rank=0000338 x=5.5 y=434.0 length=434
CAAAGATTAAGCCATGCATGTCTCAGTGTAAGCTTCAATATGGCAAGACTGTGAATGGCT
CATTAAAACAGTTGTAGCTTATTTGGCTGTCTTTTACATGGATAACCGTGGTAATTCTAG
AACTAATACATGTGCAACTACCCAACTTTTCGGACGGGTTGTGTTTATTTGTAACAGAAC
CAATCCAGGTCAACCTGGTTTAGTGATGATTCACAATAACTGGATGAATTGCGTGGCACC
AGCTGGTGATGAATCATTCAAGCTTCTGACCTATCAGCTTCCGACGGTAGGGTATTGGCC
TACCCTGGCAATGACGGGTAACGGAGAATTAGGGTTTGATACCGGAGAGGGAGCCTGAGA
AACGGCTACCACATCT
>HOIR5KG01APLHJ__(reversed) rank=0000357 x=174.0 y=1653.5 length=436
CAAAGATTAAGCCATGCATGTCTAAGTACAAGCCTAACTAAGGTGAAACCGCGAATGGCT
CATTAAATCACACCTAATCTACTGGAATGTTAGCAGTTACTTGGATAACTGAGGTAATTC
TTGAGCTAATACATGCGAAAAATCTCGACTCACGGAGAGATGCTTTTATTAGATCAAAAC
CAAACAGACTCGTCTGTATATTTGGTGACTCGGAATAACTTTGGGCTGATCGCATTGCCT
TGTGCAGGCGACATTTCCTTCGAAGGTGTGCCCTATCAACTGTCGACTGTGGTATAGACG
ACCACAGTGGTTTTGACGGGTAACGGGGAATCAGGGTTCGATTCCGGAGAGGGAGCCTTA
AAAACGGCTACCACATCC
>HOIR5KG01AEUWZ__(reversed) rank=0000383 x=52.0 y=369.0 length=436
CAAAGATTAAGCCATGCATGTCTCAGTATAAGCTTCTATACGGCGAAACTGCGAATGGCT
CATTAAAACAGTTATAGTTTATTTGATGGTCATTCTCTACATGGATAACTGTGGCAATTC
TAGAGCTAATACATGCGCCCATACCCGACTTCGTGGAAGGGTTGTGTTTATTAGTTACAG
AACCAACCCAGGCTCCGCCTGGTATTTGGTGATTCATAATAACCGAACGAATCGCATGGC
TCCGCCGGCGATGAATCATTCAAGTTTCTGACCTATCAGCTTCCGACGGTAGGGTATTGG
CCTACCGTGGCTATGACGGGTAACGGAGAATTAGGGTTCGATTCCGGAGAGGGAGCCTGA
GAAACGGCTACCACATCT
>HOIR5KG01APYDN__(reversed) rank=0000398 x=178.0 y=1977.5 length=434
CAAAGATTAAGCCATGCATGTCTAAGTACAAGCCTGAATAAGGTGAAACCGCGAATGGCT
CATTAAATCACACCTAATGTACCGGATAGTTCCAATTACTTGGATAACTGCGGTAATTCT
GGAGCTAATACATGCTTAAAGGCCTCGACTCAAGGAGGGGCGCATTTATTAGATCAAAAC
CAAACCGCTTGCGGTTTTATTGGTGAATCTGAATAACTCTATGCTGATCGTATGGCTCAA
CGCCGACGACGTATCCGTCCAAGGTGTGCCCTATCAACTGTCGACTGTGGCATAGACGCC
CACAGTGGTTTTGACGGGTAACGGGGAATTAGGGTTCGATTCCGGAGAGGGAGCCTGAGA
AACGGCTACCACTTCT
>HOIR5KG01BTGHL__(reversed) rank=0000401 x=628.0 y=1831.0 length=436
CAAAGATTAAGCCATGCATGTCTAAGTACAAGCCTAACTAAGGTGAAACCGCGAATGGCT
CATTAAATCACACCTAATCTACTGGAATGTTAGCAGTTACTTGGATAACTGAGGTAATTC
TTGAGCTAATACATGCGAAAAATCTCGACTCACGGAGAGATGCTTTTATTAGATCAAAAC
CAAACAGACTCGTCTGTATATTTGGTGACTCGGAATAACTTTGGGCTGATCGCATTGCCT
TGTGCAGGCGACATTTCCTTCGAAGGTGTGCCCTATCAACTGTCGACTGTGGTATAGACG
ACCACAGTGGTTTTGACGGGTAACGGGGAATCAGGGTTCGATTCCGGAGAGGGAGCCTTA
AAAACGGCTACCACATCC
>HOIR5KG01AYM7V__(reversed) rank=0000420 x=277.0 y=1913.0 length=434
CAAAGATTAAGCCATGCATGTCTAAGTACAAGCCTGAATAAGGTGAAACCGCGAATGGCT
CATTAAATCACACCTAATGTACCGGATAGTTCCAATTACTTGGATAACTGCGGTAATTCT
GGAGCTAATACATGCTTAAAGGCCTCGACTCAAGGAGGGGCGCATTTATTAGATCAAAAC
CAAACCGCTTGCGGTTTTATTGGTGAATCTGAATAACTCTATGCTGATCGTATGGCTCAA
CGCCGACGACGTATCCGTCCAAGGTGTGCCCTATCAACTGTCGACTGTGGCATAGACGCC
CACAGTGGTTTTGACGGGTAACGGGGAATTAGGGTTCGATTCCGGAGAGGGAGCCTGAGA
AACGGCTACCACTTCT
>HOIR5KG01BTLJV__(reversed) rank=0000425 x=630.0 y=201.0 length=434
CAAAGATTAAGCCATGCATGTCTCAGTGTAAGCTTCAACATGGCAAGACTGTGAATGGCT
CATTAAAACAGTTGTAGCTTATTTGGCTGTCTTTTACATGGATAACCGTGGTAATTCTAG
AACTAATACATGTGCAACTACCCAACTTTTCGGACGGGTTGTGTTTATTTGTAACAGAAC
CAATCCAGGTCAACCTGGTTTAGTGATGATTCACAATAACTGGATGAATTGCGTGGCACC
AGCTGGTGATGAATCATTCAAGCTTCTGACCTATCAGCTTCCGACGGTAGGGTATTGGCC
TACCCTGGCAATGACGGGTAACGGAGAATTAGGGTTTGATACCGGAGAGGGAGCCTGAGA
AACGGCTACCACATCC
>HOIR5KG01BPH2I__(reversed) rank=0000430 x=583.0 y=1576.0 length=439
CAAAGATTAAGCCATGCACGTCTAAGTACAAGCCTCATTAAGGTGAAACCGCGAATGGCT
CATTAAATCACACCTAATATACTGGATAGTGTCAGTTACTTGGATAACTGCGGTAATTCT
GGAGCTAATACATGCGTCAAAGCCCCGAACTTTTTGTGAGGGGCGCTTTTATTAGATGAA
AACCAAACGACTTCGGTCGTCCCTTTGGTGATTCTGAATAACTTTCGGCTGATCGTACGG
CCAAGCGCCGACGACGTATCTTTCTAAGGTGTGCCCTATCAACTTTCGACTGTGGCATAG
ACGCCCACAGTGGTTTTGACGGGTAACGGGGAATCAGGGTTCGATTCCGGAGAGGGAGCC
TGAGAAACGGCTACCACTTCT
>HOIR5KG01AMSMM__(reversed) rank=0000433 x=142.0 y=2012.0 length=436
CAAAGATTAAGCCATGCATGTCTAAGTACAAGCCTCACTAAGGTGAAACCGCGAATGGCT
CGTTAAATCACACCTAATCTACTGGATAGTAAAAAGTTACTTGGATAACTGCGGTAATTC
TGGAGCTAATACATGCACAAAGCCGCGACTCACGAAGCGGCGCTTTTATTAGATCAAAAC
CAAACGGCTTCGGCTGTACTCATGGTGACTCTGAATAACTTTGGGCTGATCGCATAGCCT
TGAGCTGGCGACATATCCTTCGAAGGTGTGCCCTATCAACTTTCGACTGTGGCATAGACG
CCCACAGTGGTTTTGACGGGTAACGGGGAATCAGGGTTCGATTCCGGAGAGGGAGCCTTA
AAAACGGCTACCACATCT
>HOIR5KG01BPOMG__(reversed) rank=0000441 x=585.5 y=1878.0 length=436
CAAAGATTAAGCCATGCATGTCTAAGTACAAGCCTAACTAAGGTGAAACCGCGAATGGCT
CATTAAATCACACCTAATCTACTGGAATGTTAGCAGTTACTTGGATAACTGAGGTAATTC
TTGAGCTAATACATGCGAAAAATCTCGACTCACGGAGAGATGCTTTTATTAGATCAAAAC
CAAACAGACTCGTCTGTATATTTGGTGACTCGGAATAACTTTGGGCTGATCGCATTGCCT
TGTGCAGGCGACATTTCCTTCGAAGGTGTGCCCTATCAACTGTCGACTGTGGTATAGACG
ACCACAGTGGTTTTGACGGGTAACGGGGAATCAGGGTTCGATTCCGGAGAGGGAGCCTTA
AAAACGGCTACCACATCC
>HOIR5KG01AV54T__(reversed) rank=0000447 x=249.0 y=1147.0 length=434
CAAAGATTAAGCCATGCATGTCTCAGTGTAAGCTTCAACATGGCAAGACTGTGAATGGCT
CATTAAAACAGTTGTAGCTTATTTGGCTGTCTTTTACATGGATAACCGTGGTAATTCTAG
AACTAATACATGTGCAACTACCCAACTTTTCGGACGGGTTGTGTTTATTTGTAACAGAAC
CAATCCAGGTCAACCTGGTTTAGTGATGATTCACAATAACTGGATGAATTGCGTGGCACC
AGCTGGTGATGAATCATTCAAGCTTCTGACCTATCAGCTTCCGACGGTAGGGTATTGGCC
TACCCTGGCAATGACGGGTAACGGAGAATTAGGGTTTGATACCGGAGAGGGAGCCTGAGA
AACGGCTACCACATCT
>HOIR5KG01AHOZV__(reversed) rank=0000454 x=84.0 y=1593.0 length=426
CAAAGATTAAGCCATGCATGTCTAAGTATAAACAATCTATACAGTGAAACTGCGAATGGC
TCATTAAATCAGTTATCGTTTATTTGATAGTACCTTGCTAATTGGCATACGCCTGGCAAT
TCTAGAGCTAATACATGCATTCAAGCCCAACCTCTGGAAGGGCTGTATTTATTAGATAAA
AAATCAACAACCTTAGATGATTCATAATAACTTGTCGAATCGCATGGCCTCGGGCCGGCG
ATGGTTCATTCAAATTTCTGCCCTATCAACTTTCGATGGTAGGATAGAGGCCTACCATGG
TTTCAACGGGTAACGGGGAATAAGGGTTCGGTTCCGGAGAGGGAGCCTGAGAAACGGCTA
CCACATCC
>HOIR5KG01ACNVB__(reversed) rank=0000459 x=27.0 y=325.0 length=441
CAAAGATTAAGCCATGCATGTCCAAGTACAAGCTTTCAAAAGCGAAACTGCGGATGGCTC
ATTAAATCAGTTATGGTTCCTTGGAGCGCATCCCCTTACATGGATAACTGTGGTAATTCT
AGAGCTAATACATGCAATCAAGCGCCGACCTTACGGGAGGCGTGCTCTTATTAGGAACAA
GACCAACCCGGGTCCGCCCGGCTCCGTTGGTGAACTCTGGATAACCTGGCCGATCGCACG
GTCTCTGCACCGGCGACGGATCCTTCGAATGTCTGCCCTATCAACTTTCGATGGTACGTT
ATGCGCCTACCATGGTCGTAACGGGTAACGGAGAATCAGGGTTCGATTCCGGAGAGGGAG
CTTGAGAAACGGCTACCACATCC
>HOIR5KG01AJE5F__(reversed) rank=0000468 x=104.0 y=225.5 length=446
CAAAGATTAAGCCATGCATGTCTAAGTACACGCCTTTACACGGCAAAACTGCGAATGGCT
CATTAAATCAGTTATGGTTCCTTAGATCGTACAATCCTACTTGGATAACTGTGGCAATTC
TAGAGCTAATACATGCAACACAGCTCCGACCTTGCGGGAAGAGCGCTTTTGTTAGCCCAA
AACCAATCCGGTCCTCGTGGCCGGTCATTGAATGGTGACTCTGAACAACTTTGTGCCGAT
CGTATGCCCTAGCGGCGACGACGTATCTTTCAAATGTCTGCCCTATCAACTGTCGATGGT
ACGTGCTATGCCTACCATGGTGATAACGGGTAACGGGGAATCAGGGTTCGATTCCGGAGA
GGGAGCATGAGATACGGCTACCACATCC
>HOIR5KG01BTLLR__(reversed) rank=0000478 x=630.5 y=269.0 length=436
CAAAGATTAAGCCATGCATGTCTAAGTACAAGCCTAACTAAGGTGAAACCGCGAATGGCT
CATTAAATCACACCTAATCTACTGGAATGTTAGCAGTTACTTGGATAACTGAGGTAATTC
TTGAGCTAATACATGCGAAAAATCTCGACTCACGGAGAGATGCTTTTATTAGATCAAAAC
CAAACAGACTCGTCTGTATATTTGGTGACTCGGAATAACTTTGGGCTGATCGCATTGCCT
TGTGCAGGCGACATTTCCTTCGAAGGTGTGCCCTATCAACTGTCGACTGTGGTATAGACG
ACCACAGTGGTTTTGACGGGTAACGGGGAATCAGGGTTCGATTCCGGAGAGGGAGCCTTA
AAAACGGCTACCACATCC
>HOIR5KG01B23TU__(reversed) rank=0000482 x=738.0 y=1424.0 length=438
CAAAGATTAAGCCATGCATGTGCCAGTGTAAGCTTCAGCATGGCCAGACTGTGAATGGCT
CATTACAACAGTTGTAGCTTATGTGGTGGTCTGTCTACATGGATAGCCGTGTTAATTCTA
GAACTAATACATGTTCACTTGCCCAAACTCGGTGGTAGGGCGGTGCTTATTGGCAACAGA
ACCAGTCCAGGCAATCCCTGGCTCATCGGTGAGTCATAATAATGTGGATATATTGTATGG
CATCCGCAGATGGCGGTCCATTCAAGCTTCTGACCTATCAGCTTCCGATGGTTGGGCATT
TGCCTACCATGGCAATGACGGGTAACGGAGAATTAGGGTTTGACACCGGAGAGGGAGCCT
GAGAAGCGGCTACTACATCT
>HOIR5KG01A6MQO__(reversed) rank=0000497 x=368.0 y=1806.0 length=446
CAAAGATTAAGCCATGCATGTCTAAGTACACGCCTTTACACGGCAAAACTGCGAATGGCT
CATTAAATCAGTTATGGTTCCTTAGATCGTACAATCCTACTTGGATAACTGTGGCAATTC
TAGAGCTAATACATGCAACACAGCTCCGACCTTGCGGGAAGAGCGCTTTTGTTAGCCCAA
AACCAATCCGGTCCTCGTGGCCGGTCATTGAATGGTGACTCTGAACAACTTTGTGCCGAT
CGTATGCCCTAGCGGCGACGACGTATCTTTCAAATGTCTGCCCTATCAACTGTCGATGGT
ACGTGCTATGCCTACCATGGTGATAACGGGTAACGGGGAATCAGGGTTCGATTCCGGAGA
GGGAGCATGAGATACGGCTACCACATCC
>HOIR5KG01AUX9U__(reversed) rank=0000504 x=235.0 y=1648.0 length=436
CAAAGATTAAGCCATGCATGTCTAAGTACAAGCCTAACTAAGGTGAAACCGCGAATGGCT
CATTAAATCACACCTAATCTACTGGAATGTTAGCAGTTACTTGGATAACTGAGGTAATTC
TTGAGCTAATACATGCGAAAAATCTCGACTCACGGAGAGATGCTTTTATTAGATCAAAAC
CAAACAGACTCGTCTGTATATTTGGTGACTCGGAATAACTTTGGGCTGATCGCATTGCCT
TGTGCAGGCGACATTTCCTTCGAAGGTGTGCCCTATCAACTGTCGACTGTGGTATAGACG
ACCACAGTGGTTTTGACGGGTAACGGGGAATCAGGGTTCGATTCCGGAGAGGGAGCCTTA
AAAACGGCTACCACATCC
>HOIR5KG01ADDQV__(reversed) rank=0000507 x=35.0 y=1093.0 length=436
CAAAGATTAAGCCATGCATGTCTAAGTACAAGCCTAACTAAGGTGAAACCGCGAATGGCT
CATTAAATCACACCTAATCTACTGGAATGTTAGCAGTTACTTGGATAACTGAGGTAATTC
TTGAGCTAATACATGCGAAAAATCTCGACTCACGGAGAGATGCTTTTATTAGATCAAAAC
CAAACAGACTCGTCTGTATATTTGGTGACTCGGAATAACTTTGGGCTGATCGCATTGCCT
TGTGCAGGCGACATTTCCTTCGAAGGTGTGCCCTATCAACTGTCGACTGTGGTATAGACG
ACCACAGTGGTTTTGACGGGTAACGGGGAATCAGGGTTCGATTCCGGAGAGGGAGCCTTA
AAAACGGCTACCACATCC
>HOIR5KG01AKB3X__(reversed) rank=0000510 x=114.5 y=1979.0 length=446
CAAAGATTAAGCCATGCATGTCTAAGTACACGCCTTTACACGGCAAAACTGCGAATGGCT
CATTAAATCAGTTATGGTTCCTTAGATCGTACAATCCTACTTGGATAACTGTGGCAATTC
TAGAGCTAATACATGCAACACAGCTCCGACCTTACGGGAAGAGCGCTTTTGTTAGCCCAA
AACCAATCCGGTCCTCGTGGCCGGTCATTGAATGGTGACTCTGAACAACTTTGTGCCGAT
CGTATGCCCTAGCGGCGACGACGTATCTTTCAAATGTCTGCCCTATCAACTGTCGATGGT
ACGTGCTATGCCTACCATGGTGATAACGGGTAACGGGGAATCAGGGTTCGATTCCGGAGA
GGGAGCATGAGATACGGCTACCACATCC
>HOIR5KG01BJ179__(reversed) rank=0000520 x=521.0 y=1719.5 length=432
CAAAGATTAAGCCATGCATGTCTAAGTACAAGCCTCACTAAGGTGAAACCGCGAATGGCT
CATTAAATCACACCTAATCTACTGGATAGTAAAAAGTTACTTGGATAACTGCGGTAATTC
TGGAGCTAATACATGCACAAAGCCGCGACTCACGAAGCGGCGCTTTATTAGATCAAACCA
AACGGCTTCGGCTGTACTCATGGTGACTCTGAATAACTTTGGGCTGATCGCATAGCCTTG
AGCTGGCGACATATCCTTCGAAGGTGTGCCCTATCAACTTTCGACTGTGGCATAGACGCC
CACAGTGGTTTGACGGGTAACGGGGAATCAGGGTTCGATTCCGGAGAGGGAGCCTTAAAA
CGGCTACCACTTCT
>HOIR5KG01ACHSQ__(reversed) rank=0000521 x=25.0 y=648.0 length=434
CAAAGATTAAGCCATGCATGTCTAAGTACAAGCCTGAATAAGGTGAAACCGCGAATGGCT
CATTAAATCACACCTAATGTACCGGATAGTTCCAATTACTTGGATAACTGCGGTAATTCT
GGAGCTAATACATGCTTAAAGGCCTCGACTCAAGGAGGGGCGCATTTATTAGATCAAAAC
CAAACCGCTTGCGGTTTTATTGGTGAATCTGAATAACTCTATGCTGATCGTATGGCTCAA
CGCCGACGACGTATCCGTCCAAGGTGTGCCCTATCAACTGTCGACTGTGGCATAGACGCC
CACAGTGGTTTTGACGGGTAACGGGGAATTAGGGTTCGATTCCGGAGAGGGAGCCTGAGA
AACGGCTACCACTTCT
>HOIR5KG01AAEVK__(reversed) rank=0000529 x=1.0 y=1854.0 length=434
CAAAGATTAAGCCATGCATGTCTCAGTGTAAGCTTCAACATGGCAAGACTGTGAATGGCT
CATTAAAACAGTTGTAGCTTATTTGGCTGTCTTTTACATGGATAACCGTGGTAATTCTAG
AACTAATACATGTGCAACTACCCAACTTTTCGGACGGGTTGTGTTTATTTGTAACAGAAC
CAATCCAGGTCAACCTGGTTTAGTGATGATTCACAATAACTGGATGAATTGCGTGGCACC
AGCTGGTGATGAATCATTCAAGCTTCTGACCTATCAGCTTCCGACGGTAGGGTATTGGCC
TACCCTGGCAATGACGGGTAACGGAGAATTAGGGTTTGATACCGGAGAGGGAGCCTGAGA
AACGGCTACCACATCT
>HOIR5KG01A9CVY__(reversed) rank=0000535 x=399.0 y=2028.5 length=434
CAAAGATTAAGCCATGCATGTCTAAGTACAAGCCTGAATAAGGTGAAACCGCGAATGGCT
CATTAAATCACACCTAATGTACCGGATAGTTCCAATTACTTGGATAACTGCGGTAATTCT
GGAGCTAATACATGCTTAAAGGCCTCGACTCAAGGAGGGGCGCATTTATTAGATCAAAAC
CAAACCGCTTGCGGTTTTATTGGTGAATCTGAATAACTCTATGCTGATCGTATGGCTCAA
CGCCGACGACGTATCCGTCCAAGGTGTGCCCTATCAACTGTCGACTGTGGCATAGACGCC
CACAGTGGTTTTGACGGGTAACGGGGAATTAGGGTTCGATTCCGGAGAGGGAGCCTGAGA
AACGGCTACCACTTCT
>HOIR5KG01ABMPW__(reversed) rank=0000537 x=15.0 y=1330.0 length=437
CAAAGATTAAGCCATGCATGTCTAAGTACAAGCCTAACTAAGGTGAAACCGCGAATGGCT
CATTAAATCACACCTAATCTACTGGAATGTTAGCAGTTACTTGGATAACTGAGGTAATTC
TTGAGCTAATACATGCGAAAAATCTCGACTCACGGAGAGATGCTTTTATTAGATCAAAAC
CAAAACAGACTCGTCTGTATATTTGGTGACTCGGAATAACTTTGGGCTGATCGCATTGCC
TTGTGCAGGCGACATTTCCTTCGAAGGTGTGCCCTATCAACTGTCGACTGTGGTATAGAC
GACCACAGTGGTTTTGACGGGTAACGGGGAATCAGGGTTCGATTCCGGAGAGGGAGCCTT
AAAAACGGCTACCACATCC
>HOIR5KG01AK689__(reversed) rank=0000543 x=124.0 y=1387.0 length=447
CAAAGATTAAGCCATGCATGTCTAAGTACACGCCTTTTACACGGCAAAACTGCGAATGGC
TCATTAAATCAGTTATGGTTCCTTAGATCGTACAATCCTACTTGGATAACTGTGGCAATT
CTAGAGCTAATACATGCAACACAGCTCCGACCTTACGGGAAGAGCGCTTTTGTTAGCCCA
AAACCAATCCGGTCCTCGTGGCCGGTCATTGAATGGTGACTCTGAACAACTTTGTGCCGA
TCGTATGCCCTAGCGGCGACGACGTATCTTTCAAATGTCTGCCCTATCAACTGTCGATGG
TACGTGCTATGCCTACCATGGTGATAACGGGTAACGGGGAATCAGGGTTCGATTCCGGAG
AGGGAGCATGAGATACGGCTACCACATCC
>HOIR5KG01AMLIV__(reversed) rank=0000544 x=140.0 y=997.0 length=434
CAAAGATTAAGCCATGCATGTCTCAGTGTAAGCTTCAACATGGCAAGACTGTGAATGGCT
CATTAAAACAGTTGTAGCTTATTTGGCTGTCTTTTACATGGATAACCGTGGTAATTCTAG
AACTAATACATGTGCAACTACCCAACTTTTCGGACGGGTTGTGTTTATTTGTAACAGAAC
CAATCCAGGTCAACCTGGTTTAGTGATGATTCACAATAACTGGATGAATTGCGTGGCACC
AGCTGGTGATGAATCATTCAAGCTTCTGACCTATCAGCTTCCGACGGTAGGGTATTGGCC
TACCCTGGCAATGACGGGTAACGGAGAATTAGGGTTTGATACCGGAGAGGGAGCCTGAGA
AACGGCTACCACATCT
>HOIR5KG01AFKY6__(reversed) rank=0000551 x=60.0 y=1376.0 length=446
CAAAGATTAAGCCATGCATGTCTAAGTACACGCCTTTACACGGCAAAACTGCGAATGGCT
CATTAAATCAGTTATGGTTCCTTAGATCGTACAATCCTACTTGGATAACTGTGGCAATTC
TAGAGCTAATACATGCAACACAGCTCCGACCTTACGGGAAGAGCGCTTTTGTTAGCCCAA
AACCAATCCGGTCCTCGTGGCCGGTCATTGAATGGTGACTCTGAACAACTTTGTGCCGAT
CGTATGCCCTAGCGGCGACGACGTATCTTTCAAATGTCTGCCCTATCAACTGTCGATGGT
ACGTGCTATGCCTACCATGGTGATAACGGGTAACGGGGAATCAGGGTTCGATTCCGGAGA
GGGAGCATGAGATACGGCTACCACATCC
>HOIR5KG01AV2HA__(reversed) rank=0000554 x=248.0 y=508.0 length=436
CAAAGATTAAGCCATGCATGTCTAAGTACAAGCCTAACTAAGGTGAAACCGCGAATGGCT
CATTAAATCACACCTAATCTACTGGAATGTTAGCAGTTACTTGGATAACTGAGGTAATTC
TTGAGCTAATACATGCGAAAAATCTCGACTCACGGAGAGATGCTTTTATTAGATCAAAAC
CAAACAGACTCGTCTGTATATTTGGTGACTCGGAATAACTTTGGGCTGATCGCATTGCCT
TGTGCAGGCGACATTTCCTTCGAAGGTGTGCCCTATCAACTGTCGACTGTGGTATAGACG
ACCACAGTGGTTTTGACGGGTAACGGGGAATCAGGGTTCGATTCCGGAGAGGGAGCCTTA
AAAACGGCTACCACATCC
>HOIR5KG01AAGS6__(reversed) rank=0000555 x=2.0 y=264.0 length=436
CAAAGATTAAGCCATGCATGTCTAAGTACAAGCCTCACTAAGGTGAAACCGCGAATGGCT
CATTAAATCACACCTAATCTACTGGATAGTAAAAAGTTACTTGGATAACTGCGGTAATTC
TGGAGCTAATACATGCACAAAGCCGCGACTCACGAAGCGGCGCTTTTATTAGATCAAAAC
CAAACGGCTTCGGCTGTACTCATGGTGACTCTGAATAACTTTGGGCTGATCGCATAGCCT
TGAGCTGGCGACATATCCTTCGAAGGTGTGCCCTATCAACTTTCGACTGTGGCATAGACG
CCCACAGTGGTTTTGACGGGTAACGGGGAATCAGGGTTCGATTCCGGAGAGGGAGCCTTA
AAAACGGCTACCACATCT
>HOIR5KG01AIED3__(reversed) rank=0000558 x=92.0 y=1737.0 length=436
CAAAGATTAAGCCATGCATGTCTAAGTACAAGCCTAACTAAGGTGAAACCGCGAATGGCT
CATTAAATCACACCTAATCTACTGGAATGTTAGCAGTTACTTGGATAACTGAGGTAATTC
TTGAGCTAATACATGCGAAAAATCTCGACTCACGGAGAGATGCTTTTATTAGATCAAAAC
CAAACAGACTCGTCTGTATATTTGGTGACTCGGAATAACTTTGGGCTGATCGCATTGCCT
TGTGCAGGCGACATTTCCTTCGAAGGTGTGCCCTATCAACTGTCGACTGTGGTATAGACG
ACCACAGTGGTTTTGACGGGTAACGGGGAATCAGGGTTCGATTCCGGAGAGGGAGCCTTA
AAAACGGCTACCACATCC
>HOIR5KG01AY47W__(reversed) rank=0000562 x=283.0 y=666.0 length=434
CAAAGATTAAGCCATGCATGTCTAAGTACAAGCCTGAATAAGGTGAAACCGCGAATGGCT
CATTAAATCACACCTAATGTACCGGATAGTTCCAATTACTTGGATAACTGCGGTAATTCT
GGAGCTAATACATGCTTAAAGGCCTCGACTCAAGGAGGGGCGCATTTATTAGATCAAAAC
CAAACCGCTTGCGGTTTTATTGGTGAATCTGAATAACTCTATGCTGATCGTATGGCTCAA
CGCCGACGACGTATCCGTCCAAGGTGTGCCCTATCAACTGTCGACTGTGGCATAGACGCC
CACAGTGGTTTTGACGGGTAACGGGGAATTAGGGTTCGATTCCGGAGAGGGAGCCTGAGA
AACGGCTACCACTTCT
>HOIR5KG01AR7BT__(reversed) rank=0000575 x=204.0 y=391.5 length=434
CAAAGATTAAGCCATGCATGTCTCAGTGTAAGCTTCAACATGGCAAGACTGTGAATGGCT
CATTAAAACAGTTGTAGCTTATTTGGCTGTCTTTTACATGGATAACCGTGGTAATTCTAG
AACTAATACATGTGCAACTACCCAACTTTTCGGACGGGTTGTGTTTATTTGTAACAGAAC
CAATCCAGGTCAACCTGGTTTAGTGATGATTCACAATAACTGGATGAATTGCGTGGCACC
AGCTGGTGATGAATCATTCAAGCTTCTGACCTATCAGCTTCCGACGGTAGGGTATTGGCC
TACCCTGGCAATGACGGGTAACGGAGAATTAGGGTTTGATACCGGAGAGGGAGCCTGAGA
AACGGCTACCACATCT
>HOIR5KG01ALVYL__(reversed) rank=0000581 x=132.5 y=635.0 length=426
CAAAGATTAAGCCATGCATGTCTAAGTATAAACAATCTATACAGTGAAACTGCGAATGGC
TCATTAAATCAGTTATCGTTTATTTGATAGTACCTTGCTAATTGGCATACGCCTGGCAAT
TCTAGAGCTAATACATGCATTCAAGCCCAACCTCTGGAAGGGCTGTATTTATTAGATAAA
AAATCAACAACCTTAGATGATTCATAATAACTTGTCGAATCGCATGGCCTCGGGCCGGCG
ATGGTTCATTCAAATTTCTGCCCTATCAACTTTCGATGGTAGGATAGAGGCCTACCATGG
TTTCAACGGGTAACGGGGAATAAGGGTTCGGTTCCGGAGAGGGAGCCTGAGAAACGGCTA
CCACATCC
>HOIR5KG01AS0W5__(reversed) rank=0000597 x=213.0 y=1879.0 length=436
CAAAGATTAAGCCATGCATGTCTAAGTACAAGCCTAACTAAGGTGAAACCGCGAATGGCT
CATTAAATCACACCTAATCTACTGGAATGTTAGCAGTTACTTGGATAACTGAGGTAATTC
TTGAGCTAATACATGCGAAAAATCTCGACTCACGGAGAGATGCTTTTATTAGATCAAAAC
CAAACAGACTCGTCTGTATATTTGGTGACTCGGAATAACTTTGGGCTGATCGCATTGCCT
TGTGCAGGCGACATTTCCTTCGAAGGTGTGCCCTATCAACTGTCGACTGTGGTATAGACG
ACCACAGTGGTTTTGACGGGTAACGGGGAATCAGGGTTCGATTCCGGAGAGGGAGCCTTA
AAAACGGCTACCACATCC
>HOIR5KG01AE5BY__(reversed) rank=0000598 x=55.5 y=1580.0 length=446
CAAAGATTAAGCCATGCATGTCTAAGTACACGCCTTTACACGGCAAAACTGCGAATGGCT
CATTAAATCAGTTATGGTTCCTTAGATCGTACAATCCTACTTGGATAACTGTGGCAATTC
TAGAGCTAATACATGCAACACAGCTCCGACCTTACGGGAAGAGCGCTTTTGTTAGCCCAA
AACCAATCCGGTCCTCGTGGCCGGTCATTGAATGGTGACTCTGAACAACTTTGTGCCGAT
CGTATGCCCTAGCGGCGACGACGTATCTTTCAAATGTCTGCCCTATCAACTGTCGATGGT
ACGTGCTATGCCTACCATGGTGATAACGGGTAACGGGGAATCAGGGTTCGATTCCGGAGA
GGGAGCATGAGATACGGCTACCACATCC
>HOIR5KG01A68Z7__(reversed) rank=0000617 x=375.0 y=1989.0 length=439
CAAAGATTAAGCCATGCATGTCTCAGTATAAGCGTTCATTTTGTGAAACTGCAAATGGCT
CATTAAAACAGTTATAATGCACTTGATAATCGATTGTTATATGGATATCTGTGGAAATTC
TATAGCTAATACATGCAACTAAACCTAACTTTGTGGAAAGGTTGTGGTCATTAGTTACAG
AACCAATTCAGGCCCAGCTTGAAGAATTGAATGATTCACAATGACAGAATGTATTACATG
GCAACAGCTGGTAATAGTTCATTCCAGTTTCTGACCTATCAGCTTTCGACGGTAAGGTAT
TGGCTTACCGTGGCAATGACAGGTGACGGAGGATTAGGGTTTGATTCCGGAGAGGGAGCT
TGAGAAATGGCTACCACATCT
>HOIR5KG01BOC7D__(reversed) rank=0000628 x=570.0 y=1863.0 length=433
CAAAGATTAAGCCATGCATGTCTAAGTACAAGCCTGAATAAGGTGAAACCGCGAATGGCT
CATTAAATCACACCTAATGTACCGGATAGTTCCAATTACTTGGATAACTGCGGTAATTCT
GGAGCTAATACATGCTTAAAGGCCTCGACTCAAGGAGGGGCGCATTTATTAGATCAAAAC
CAAACCGCTTGCGGTTTTATTGGTGAATCTGAATAACTCTATGCTGATCGTATGGCTCAA
CGCCGACGACGTATCCGTCCAAGGTGTGCCCTATCAACTGTCGACTGTGGCATAGACGCC
CACAGTGGTTTGACGGGTAACGGGGAATTAGGGTTCGATTCCGGAGAGGGAGCCTGAGAA
ACGGCTACCACTTCT
>HOIR5KG01A9SN5__(reversed) rank=0000629 x=404.0 y=2003.0 length=436
CAAAGATTAAGCCATGCATGTCTAAGTACAAGCCTAACTAAGGTGAAACCGCGAATGGCT
CATTAAATCACACCTAATCTACTGGAATGTTAGCAGTTACTTGGATAACTGAGGTAATTC
TTGAGCTAATACATGCGAAAAATCTCGACTCACGGAGAGATGCTTTTATTAGATCAAAAC
CAAACAGACTCGTCTGTATATTTGGTGACTCGGAATAACTTTGGGCTGATCGCATTGCCT
TGTGCAGGCGACATTTCCTTCGAAGGTGTGCCCTATCAACTGTCGACTGTGGTATAGACG
ACCACAGTGGTTTTGACGGGTAACGGGGAATCAGGGTTCGATTCCGGAGAGGGAGCCTTA
AAAACGGCTACCACATCC
>HOIR5KG01ACLRO__(reversed) rank=0000632 x=26.0 y=1698.0 length=433
CAAAGATTAAGCCATGCATGTCTCAGTGTAAGCTTCAACATGGCAAGACTGTGAATGGCT
CATTAAAACAGTTGTAGCTTATTTGGCTGTCTTTTACATGGATAACCGTGGTAATTCTAG
AACTAATACATGTGCAACTACCCAATTTTTCGGACGGGTTGTGTTTATTTGTAACAGAAC
CAATCCAGGTCAACCTGGTTTAGTGATGATTCACAATAACTGGATGAATTGCGTGGCACC
AGCTGGTGATGAATCATTCAAGCTTCTGACCTATCAGCTTCCGACGGTAGGGTATTGGCC
TACCCTGGCAATGACGGGTAACGGAGAATTAGGGTTTGATACCGGAGAGAGAGCCTGAGA
ACGGCTACCACACTCC
>HOIR5KG01BJV3F__(reversed) rank=0000635 x=519.0 y=1961.0 length=434
CAAAGATTAAGCCATGCATGTCTCAGTGTAAGCTTCAACATGGCAAGACTGTGAATGGCT
CATTAAAACAGTTGTAGCTTATTTGGCTGTCTTTTACATGGATAACCGTGGTAATTCTAG
AACTAATACATGTGCAACTACCCAACTTTTCGGACGGGTTGTGTTTATTTGTAACAGAAC
CAATCCAGGTCAACCTGGTTTAGTGATGATTCACAATAACTGGATGAATTGCGTGGCACC
AGCTGGTGATGAATCATTCAAGCTTCTGACCTATCAGCTTCCGACGGTAGGGTATTGGCC
TACCCTGGCAATGACGGGTAACGGAGAATTAGGGTTTGATACCGGAGAGGGAGCCTGAGA
AACGGCTACCACATCT
>HOIR5KG01AMYL6__(reversed) rank=0000637 x=144.0 y=1580.0 length=436
CAAAGATTAAGCCATGCATGTCTAAGTACAAGCCTAACTAAGGTGAAACCGCGAATGGCT
CATTAAATCACACCTAATCTACTGGAATGTTAGCAGTTACTTGGATAACTGAGGTAATTC
TTGAGCTAATACATGCGAAAAATCTCGACTCACGGAGAGATGCTTTTATTAGATCAAAAC
CAAACAGACTCGTCTGTATATTTGGTGACTCGGAATAACTTTGGGCTGATCGCATTGCCT
TGTGCAGGCGACATTTCCTTCGAAGGTGTGCCCTATCAACTGTCGACTGTGGTATAGACG
ACCACAGTGGTTTTGACGGGTAACGGGGAATCAGGGTTCGATTCCGGAGAGGGAGCCTTA
AAAACGGCTACCACATCC
>HOIR5KG01AHBNG__(reversed) rank=0000659 x=80.5 y=682.0 length=436
CAAAGATTAAGCCATGCATGTCTAAGTACAAGCCTAACTAAGGTGAAACCGCGAATGGCT
CATTAAATCACACCTAATCTACTGGAATGTTAGCAGTTACTTGGATAACTGAGGTAATTC
TTGAGCTAATACATGCGAAAAATCTCGACTCACGGAGAGATGCTTTTATTAGATCAAAAC
CAAACAGACTCGTCTGTATATTTGGTGACTCGGAATAACTTTGGGCTGATCGCATTGCCT
TGTGCAGGCGACATTTCCTTCGAAGGTGTGCCCTATCAACTGTCGACTGTGGTATAGACG
ACCACAGTGGTTTTGACGGGTAACGGGGAATCAGGGTTCGATTCCGGAGAGGGAGCCTTA
AAAACGGCTACCACATCC
>HOIR5KG01ARYXI__(reversed) rank=0000662 x=201.0 y=1796.5 length=439
CAAAGATTAAGCCATGCACGTCTAAGTACAAGCCTCATTAAGGTGAAACCGCGAATGGCT
CATTAAATCACACCTAATATACTGGATAGTGTCAGTTACTTGGATAACTGCGGTAATTCT
GGAGCTAATACATGCGTCAAAGCCCCGAACTTTTTGTGAGGGGCGCTTTTATTAGATGAA
AACCAAACGACTTCGGTCGTCCCTTTGGTGATTCTGAATAACTTTCGGCTGATCGTACGG
CCAAGCGCCGACGACGTATCTTTCTAAGGTGTGCCCTATCAACTTTCGACTGTGGCATAG
ACGCCCACAGTGGTTTTGACGGGTAACGGGGAATCAGGGTTCGATTCCGGAGAGGGAGCC
TGAGAAACGGCTACCACTTCT
>HOIR5KG01AJCMS__(reversed) rank=0000672 x=103.0 y=1058.0 length=434
CAAAGATTAAGCCATGCATGTCTCAGTATAAGCTTCTATACGGCGAAACTGCGAATGGCT
CATTAAACAGTTATAGTTTATTTGATGGTCATTCTCTACATGGATAACTGTGGCAATTCT
AGAGCTAATACATGCGCCCATACCCGACTTCGTGGAAGGGTTGTGTTTATTAGTTACAGA
ACCAACCCAGGCTCCGCCTGGTATTTTGGTGATTCATAATAACCGAACGAATCGCATGGC
TCCGCCGGCGATGAATCATTCAAGTTTCTGACCTATCAGCTTCCGACGGTAGGGTATTGG
CCTACCGTGGCTATGACGGGTAACGGAGAATTAGGGTTCGATTCCGGAGAGGGAGCCTTA
AAACGGCTACCACATCC
>HOIR5KG01ATZL6__(reversed) rank=0000674 x=224.0 y=1788.0 length=434
CAAAGATTAAGCCATGCATGTCTCAGTGTAAGCTTCAACATGGCAAGACTGTGAATGGCT
CATTAAAACAGTTGTAGCTTATTTGGCTGTCTTTTACATGGATAACCGTGGTAATTCTAG
AACTAATACATGTGCAACTACCCAACTTTTCGGACGGGTTGTGTTTATTTGTAACAGAAC
CAATCCAGGTCAACCTGGTTTAGTGATGATTCACAATAACTGGATGAATTGCGTGGCACC
AGCTGGTGATGAATCATTCAAGCTTCTGACCTATCAGCTTCCGACGGTAGGGTATTGGCC
TACCCTGGCAATGACGGGTAACGGAGAATTAGGGTTTGATACCGGAGAGGGAGCCTGAGA
AACGGCTACCACATCT
>HOIR5KG01BVIY1__(reversed) rank=0000686 x=652.5 y=59.5 length=434
CAAAGATTAAGCCATGCATGTCTCAGTGTAAGCTTCAATATGGCAAGACTGTGAATGGCT
CATTAAAACAGTTGTAGCTTATTTGGCTGTCTTTTACATGGATAACCGTGGTAATTCTAG
AACTAATACATGTGCAACTACCCAACTTTTCGGACGGGTTGTGTTTATTTGTAACAGAAC
CAATCCAGGTCAACCTGGTTTAGTGATGATTCACAATAACTGGATGAATTGCGTGGCACC
AGCTGGTGATGAATCATTCAAGCTTCTGACCTATCAGCTTCCGACGGTAGGGTATTGGCC
TACCCTGGCAATGACGGGTAACGGAGAATTAGGGTTTGATACCGGAGAGGGAGCCTGAGA
AACGGCTACCACATCT
>HOIR5KG01BZ7VI__(reversed) rank=0000697 x=705.5 y=1868.0 length=436
CAAAGATTAAGCCATGCATGTCTAAGTACAAGCCTAACTAAGGTGAAACCGCGAATGGCT
CATTAAATCACACCTAATCTACTGGAATGTTAGCAGTTACTTGGATAACTGAGGTAATTC
TTGAGCTAATACATGCGAAAAATCTCGACTCACGGAGAGATGCTTTTATTAGATCAAAAC
CAAACAGACTCGTCTGTATATTTGGTGACTCGGAATAACTTTGGGCTGATCGCATTGCCT
TGTGCAGGCGACATTTCCTTCGAAGGTGTGCCCTATCAACTGTCGACTGTGGTATAGACG
ACCACAGTGGTTTTGACGGGTAACGGGGAATCAGGGTTCGATTCCGGAGAGGGAGCCTTA
AAAACGGCTACCACATCC
>HOIR5KG01BHLM8__(reversed) rank=0000737 x=493.0 y=1602.0 length=438
CAAAGATTAAGCCATGCATGTCTCAGTATAAGCGTTCATTTTGTGAAACTGCAAATGGCT
CATTAAAACAGTTATAATGCACTTGATAATCGATTGTTATATGGATATCTGTGGAAATTC
TATAGCTAATACATGCAACTAAACCTAACTTTGTGGAAAGGTTGTGGTCATTAGTTACAG
AACCAATTCAGGCCCAGCTTGAAGAATTGAATGATTCACAATGACAGAATGTATTACATG
GCAACAGCTGGTAATAGTTCATTCCAGTTTCTGACCTATCAGCTTTCGACGGTAAGGTAT
TGGCTTACCGTGGCAATGACAGGTGACGGAGGATTAGGGTTTGATTCCGGAGAGGGAGCT
TGAGAAATGGCTACCACATCT
>HOIR5KG01AUINZ__(reversed) rank=0000746 x=230.5 y=1901.0 length=434
CAAAGATTAAGCCATGCATGTCTAAGTACAAGCCTGAATAAGGTGAAACCGCGAATGGCT
CATTAAATCACACCTAATGTACCGGATAGTTCCAATTACTTGGATAACTGCGGTAATTCT
GGAGCTAATACATGCTTAAAGGCCTCGACTCAAGGAGGGGCGCATTTATTAGATCAAAAC
CAAACCGCTTGCGGTTTTATTGGTGAATCTGAATAACTCTATGCTGATCGTATGGCTCAA
CGCCGACGACGTATCCGTCCAAGGTGTGCCCTATCAACTGTCGACTGTGGCATAGACGCC
CACAGTGGTTTTGACGGGTAACGGGGAATTAGGGTTCGATTCCGGAGAGGGAGCCTGAGA
AACGGCTACCACTTCT
>HOIR5KG01AV15A__(reversed) rank=0000763 x=248.0 y=76.0 length=459
CAAAGATTAAGCCATGCATGTCTAAGTACACGCCTTTACACGGCAAAACCGCGAATGGCT
CAATAAATCAGTTATGGTTCCTTAGATCGTACCATCCTACTTGGATAACTGTGGTAATTC
TAGAGCTAATACATGCACTCAAGCCCCGACTCTCGGTTTCGGCCGGGCAGGAGGGGTGCT
TTTATTAGATCAAAACCAATCGGGGGGCTCGCTCCCCGTCCTTTTTGGTGACTCTGAATA
ACTTTTCGCCGATCGCACGGCCTCGAGCCGGCGACGCATCTTTCAAATGTCTGCCTTATC
AACTTTCGATGGTAGGTTATGCGCCTACCATGGTTGCAACGGGTAACGGGGAATCGGGGT
TCGATTCCGGAGAGGGAGCCTGAGAAACGGCTACCACATCC
>HOIR5KG01BD847__(reversed) rank=0000771 x=455.0 y=1081.0 length=434
CAAAGATTAAGCCATGCATGTCTAAGTACAAGCCTGAATAAGGTGAAACCGCGAATGGCT
CATTAAATCACACCTAATGTACCGGATAGTTCCAATTACTTGGATAACTGCGGTAATTCT
GGAGCTAATACATGCTTAAAGGCCTCGACTCAAGGAGGGGCGCATTTATTAGATCAAAAC
CAAACCGCTTGCGGTTTTATTGGTGAATCTGAATAACTCTATGCTGATCGTATGGCTCAA
CGCCGACGACGTATCCGTCCAAGGTGTGCCCTATCAACTGTCGACTGTGGCATAGACGCC
CACAGTGGTTTTGACGGGTAACGGGGAATTAGGGTTCGATTCCGGAGAGGGAGCCTGAGA
AACGGCTACCACTTCT
>HOIR5KG01BC4SW__(reversed) rank=0000781 x=442.0 y=2046.0 length=434
CAAAGATTAAGCCATGCATGTCTAAGTACAAGCCTGAATAAGGTGAAACCGCGAATGGCT
CATTAAATCACACCTAATGTACCGGATAGTTCCAATTACTTGGATAACTGCGGTAATTCT
GGAGCTAATACATGCTTAAAGGCCTCGACTCAAGGAGGGGCGCATTTATTAGATCAAAAC
CAAACCGCTTGCGGTTTTATTGGTGAATCTGAATAACTCTATGCTGATCGTATGGCTCAA
CGCCGACGACGTATCCGTCCAAGGTGTGCCCTATCAACTGTCGACTGTGGCATAGACGCC
CACAGTGGTTTTGACGGGTAACGGGGAATTAGGGTTCGATTCCGGAGAGGGAGCCTGAGA
AACGGCTACCACTTCT
>HOIR5KG01AAM08__(reversed) rank=0000798 x=4.0 y=138.0 length=436
CAAAGATTAAGCCATGCATGTCTAAGTACAAGCCTCACTAAGGTGAAACCGCGAATGGCT
CATTAAATCACACCTAATCTACTGGATAGTAAAAAGTTACTTGGATAACTGCGGTAATTC
TGGAGCTAATACATGCACAAAGCCGCGACTCACGAAGCGGCGCTTTTATTAGATCAAAAC
CAAACGGCTTCGGCTGTACTCATGGTGACTCTGAATAACTTTGGGCTGATCGCATAGCCT
TGAGCTGGCGACATATCCTTCGAAGGTGTGCCCTATCAACTTTCGACTGTGGCATAGACG
CCCACAGTGGTTTTGACGGGTAACGGGGAATCAGGGTTCGATTCCGGAGAGGGAGCCTTA
AAAACGGCTACCACATCT
>HOIR5KG01AQMO2__(reversed) rank=0000803 x=186.0 y=724.0 length=436
CAAAGATTAAGCCATGCATGTCTAAGTACAAGCCTAACTAAGGTGAAACCGCGAATGGCT
CATTAAATCACACCTAATCTACTGGAATGTTAGCAGTTACTTGGATAACTGAGGTAATTC
TTGAGCTAATACATGCGAAAAATCTCGACTCACGGAGAGATGCTTTTATTAGATCAAAAC
CAAACAGACTCGTCTGTATATTTGGTGACTCGGAATAACTTTGGGCTGATCGCATTGCCT
TGTGCAGGCGACATTTCCTTCGAAGGTGTGCCCTATCAACTGTCGACTGTGGTATAGACG
ACCACAGTGGTTTTGACGGGTAACGGGGAATCAGGGTTCGATTCCGGAGAGGGAGCCTTA
AAAACGGCTACCACATCC
>HOIR5KG01AMVO8__(reversed) rank=0000805 x=143.0 y=1898.0 length=436
CAAAGATTAAGCCATGCATGTCTAAGTACAAGCCTAACTAAGGTGAAACCGCGAATGGCT
CATTAAATCACACCTAATCTACTGGAATGTTAGCAGTTACTTGGATAACTGAGGTAATTC
TTGAGCTAATACATGCGAAAAATCTCGACTCACGGAGAGATGCTTTTATTAGATCAAAAC
CAAACAGACTCGTCTGTATATTTGGTGACTCGGAATAACTTTGGGCTGATCGCATTGCCT
TGTGCAGGCGACATTTCCTTCGAAGGTGTGCCCTATCAACTGTCGACTGTGGTATAGACG
ACCACAGTGGTTTTGACGGGTAACGGGGAATCAGGGTTCGATTCCGGAGAGGGAGCCTTA
AAAACGGCTACCACATCC
>HOIR5KG01BS0R3__(reversed) rank=0000812 x=623.0 y=1953.0 length=436
CAAAGATTAAGCCATGCATGTCTAAGTACAAGCCTAACTAAGGTGAAACCGCGAATGGCT
CATTAAATCACACCTAATCTACTGGAATGTTAGCAGTTACTTGGATAACTGAGGTAATTC
TTGAGCTAATACATGCGAAAAATCTCGACTCACGGAGAGATGCTTTTATTAGATCAAAAC
CAAACAGACTCGTCTGTATATTTGGTGACTCGGAATAACTTTGGGCTGATCGCATTGCCT
TGTGCAGGCGACATTTCCTTCGAAGGTGTGCCCTATCAACTGTCGACTGTGGTATAGACG
ACCACAGTGGTTTTGACGGGTAACGGGGAATCAGGGTTCGATTCCGGAGAGGGAGCCTTA
AAAACGGCTACCACATCC
>HOIR5KG01AUCEG__(reversed) rank=0000815 x=228.0 y=1974.0 length=446
CAAAGATTAAGCCATGCATGTCTAAGTACACGCCTTTACACGGCAAAACTGCGAATGGCT
CATTAAATCAGTTATGGTTCCTTAGATCGTACAATCCTACTTGGATAACTGTGGCAATTC
TAGAGCTAATACATGCAACACAGCTCCGACCTTACGGGAAGAGCGCTTTTGTTAGCCCAA
AACCAATCCGGTCCTCGTGGCCGGTCATTGAATGGTGACTCTGAACAACTTTGTGCCGAT
CGTATGCCCTAGCGGCGACGACGTATCTTTCAAATGTCTGCCCTATCAACTGTCGATGGT
ACGTGCTATGCCTACCATGGTGATAACGGGTAACGGGGAATCAGGGTTCGATTCCGGAGA
GGGAGCATGAGATACGGCTACCACATCC
>HOIR5KG01BRYV0__(reversed) rank=0000818 x=611.0 y=1998.0 length=446
CAAAGATTAAGCCATGCATGTCTAAGTACACGCCTTTACACGGCAAAACTGCGAATGGCT
CATTAAATCAGTTATGGTTCCTTAGATCGTACAATCCTACTTGGATAACTGTGGCAATTC
TAGAGCTAATACATGCAACACAGCTCCGACCTTGCGGGAAGAGCGCTTTTGTTAGCCCAA
AACCAATCCGGTCCTCGTGGCCGGTCATTGAATGGTGACTCTGAACAACTTTGTGCCGAT
CGTATGCCCTAGCGGCGACGACGTATCTTTCAAATGTCTGCCCTATCAACTGTCGATGGT
ACGTGCTATGCCTACCATGGTGATAACGGGTAACGGGGAATCAGGGTTCGATTCCGGAGA
GGGAGCATGAGATACGGCTACCACATCC
>HOIR5KG01A9SOR__(reversed) rank=0000820 x=404.0 y=2025.0 length=434
CAAAGATTAAGCCATGCATGTCTCAGTGTAAGCTTCAATATGGCAAGACTGTGAATGGCT
CATTAAAACAGTTGTAGCTTATTTGGCTGTCTTTTACATGGATAACCGTGGTAATTCTAG
AACTAATACATGTGCAACTACCCAACTTTTCGGACGGGTTGTGTTTATTTGTAACAGAAC
CAATCCAGGTCAACCTGGTTTAGTGATGATTCACAATAACTGGATGAATTGCGTGGCACC
AGCTGGTGATGAATCATTCAAGCTTCTGACCTATCAGCTTCCGACGGTAGGGTATTGGCC
TACCCTGGCAATGACGGGTAACGGAGAATTAGGGTTTGATACCGGAGAGGGAGCCTGAGA
AACGGCTACCACATCT
>HOIR5KG01BLTKE__(reversed) rank=0000827 x=541.0 y=1884.0 length=435
CAAAGATTAAGCCATGCATGTCTAAGTACAAGCCTAACTAAGGTGAAACCGCGAATGGCC
CATTAAATCACACCTAATCTACTGGAATGTTAGCAGTTACTTGGATAACTGAGGTAATTC
TTGAGCTAATACATGCGAAAAATCTCGACTCACGGAGAGATGCTTTTATTAGATCAAAAC
CAAACAGACTCGTCTGTATATTTGGTGACTCGGAATAACTTTGGGCTGATCGCATTGCCT
TGTGCAGGCGACATTTCCTTCGAAGGTGTGCCCTATCAACTGTCGACTGTGGTATAGACG
ACCACAGTGGTTTTGACGGGTAACGGGGAATCAGGGTTCGATTCCGGAGAGGGAGCCTTA
AAACGGCTACCACATCC
>HOIR5KG01AEORN__(reversed) rank=0000829 x=50.0 y=593.0 length=435
CAAAGATTAAGCCATGCATGTCTAAGTACAAGCCTAACTAAGGTGAAACCGCGAATGGCT
CATTAAATCACACCTAATCTACTGGAATGTTAGCAGTTACTTGGATAACTGAGGTAATTC
TTGAGCTAATACATGCGAAAAATCTCGACTCACGGAGAGATGCTTTTATTAGATCAAAAC
CAAACAGACTCGTCTGTATATTTGGTGACTCGGAATAACTTTGGGCTGATCGCATTGCCT
TGTGCAGGCGACATTTCCTTCGAAGGTGTGCCCTATCAACTGTCGACTGTGGTATAGACG
ACCACAGTGGTTTTGACGGGTAACGGGGAATCAGGGTTCGATTCCGGAGAGGGAGCCTTA
AAAACGGCTACCACATCC
>HOIR5KG01AEH6N__(reversed) rank=0000837 x=48.0 y=253.0 length=434
CAAAGATTAAGCCATGCATGTCTAAGTACAAGCCTGAATAAGGTGAAACCGCGAATGGCT
CATTAAATCACACCTAATGTACCGGATAGTTCCAATTACTTGGATAACTGCGGTAATTCT
GGAGCTAATACATGCTTAAAGGCCTCGACTCAAGGAGGGGCGCATTTATTAGATCAAAAC
CAAACCGCTTGCGGTTTTATTGGTGAATCTGAATAACTCTATGCTGATCGTATGGCTCAA
CGCCGACGACGTATCCGTCCAAGGTGTGCCCTATCAACTGTCGACTGTGGCATAGACGCC
CACAGTGGTTTTGACGGGTAACGGGGAATTAGGGTTCGATTCCGGAGAGGGAGCCTGAGA
AACGGCTACCACTTCT
>HOIR5KG01BBJU7__(reversed) rank=0000843 x=424.5 y=1985.0 length=434
CAAAGATTAAGCCATGCATGTCTCAGTGTAAGCTTCAACATGGCAAGACTGTGAATGGCT
CATTAAAACAGTTGTAGCTTATTTGGCTGTCTTTTACATGGATAACCGTGGTAATTCTAG
AACTAATACATGTGCAACTACCCAACTTTTCGGACGGGTGGTGTTTATTTGTAACAGAAC
CAATCCAGGTCAACCTGGTTTAGTGATGATTCACAATAACTGGATGAATTGCGTGGCACC
AGCTGGTGATGAATCATTCAAGCTTCTGACCTATCAGCTTCCGACGGTAGGGTATTGGCC
TACCCTGGCAATGACGGGTAACGGAGAATTAGGGTTTGATACCGGAGAGGGAGCCTGAGA
AACGGCTACCACATCT
>HOIR5KG01ARLS3__(reversed) rank=0000853 x=197.0 y=1173.5 length=435
CAAAGATTAAGCCATGCATGTCTAAGTACAAGCCTCACTAAGGTGAAACCGCGAATGGCT
CATTAAATCACACCTCATGTACTGGATAGTCTCAGTTACTTGGATAACTGCGGTAATTCT
GGAGCTAATACATGCAAACGATGCCCGACTCACGGAGGGCTGCTTTTATTAGATCAAACC
AAACCGCTTCGGCGGTCTCTTTGGTGATTCTGAATAACTTTGGGCTGATCGCACGGTCAT
GCACCGGCGACGTATCCTTCCAAGGTGTGCCCTATCAACTGTCGACTGTGGCATAGACGC
CCACAGTGGTTTTGACGGGTAACGGGGAATTAGGGTTCGATTCCGGAGAGGGAGCCTGAG
AAACGGCTACCACTTCT
>HOIR5KG01A2UIC__(reversed) rank=0000875 x=325.0 y=1378.0 length=437
CAAAGATTAAGCCATGCATGTCTAAGTACAAGCCTCACTAAGGTGAAACCGCGAATGGCT
CATTAAATCACACCTAATCTACTGGATAGTTAACAGTTACTTGGATAACTGCGGTAATTC
TGGAGCTAATACATGCACAAAGCCCCGAACTTACGTGAGGGGCGCTTTTATTAGATCAAA
ACCAAACGGCTTCGGCTGTACTCTTGGTGACTCTGAATAACTTTGGGCTGATCGTACGGC
CTAGCGCCGACGACATATCCTTCGAAGGTGTGCCCTATCAACTGTCGACTGTGGCATAGA
CGCCCACAGTGGTTTTGACGGGTAACGGGGAATCAGGGTTCGATTCCGGAGAGGGAGCCT
TAAAACGGCTACCACATCT
>HOIR5KG01ANXME rank=0000895 x=155.5 y=1892.5 length=440
CAAAGATTAAGCCATGCATGTCTGAGTTTAAGCTAATTTTTGGTGAAGCTGCGAATGGCT
CATTATATCAGTTATGATATGCTCAATTGCCTTTGCTTACATGGATAACTGTGGTAATTC
TAGAGCTAATACATGCACATGAACCTGACCTCAAAGTATGGTTGTGTTTATTGATTTCAA
AACCAACTCAAGCTCTGCTTGATATGCTGCATGATTGATTATAAACGAATGAATTGCATG
GCACACGCTGGCAATGTATTGTTTTAGTTTCTGACCTATCAGCTTCCGACGGTAAGGTAT
TGGCTTACCGTGGCAATGACGGGTGACGGAGAATTAGGGTTTGATTCCGGAGAGGGAGCC
TGAGAAATGGCTACCACATCT
>HOIR5KG01BDKE4__(reversed) rank=0000898 x=447.0 y=1806.0 length=437
CAAAGATTAAGCCATGCATGTCTCAGTATAAGCTTCAACACGGCAAAACTGCGAATGGCT
CATTAAAACAGTTACAATTTATTTGATTGTCATTCATTACATGGATAACTGTGGTAATTC
TAGAGCTAATACATGCCCAATAATCCGACTCCGTGGAAGGGTTGTATTTATTAGATACAG
AACCAACCCAAGCTCTGCTTGGTCTCGTGGTGATTCATAATAAACGAATGAATTGCATGG
TACCAACTGGCGATGTATCATTCAAGTTTCTGACCTATCAGCTTCCGACGGTACGGTATT
GGCCTACCGTGGCAATGACGGGTAACGGAGAATTAGGGTTCGATTCCGGAGAGGGAGCCT
GAGAACGGCTACCACACTCC
>HOIR5KG01BW978__(reversed) rank=0000908 x=672.0 y=118.0 length=446
CAAAGATTAAGCCATGCATGTCTAAGTACACGCCTTTACACGGCAAAACTGCGAATGGCT
CATTAAATCAGTTATGGTTCCTTAGATCGTACAATCCTACTTGGATAACTGTGGCAATTC
TAGAGCTAATACATGCAACACAGCTCCGACCTTACGGGAAGAGCGCTTTTGTTAGCCCAA
AACCAATCCGGTCCTCGTGGCCGGTCATTGAATGGTGACTCTGAACAACTTTGTGCCGAT
CGTATGCCCTAGCGGCGACGACGTATCTTTCAAATGTCTGCCCTATCAACTGTCGATGGT
ACGTGCTATGCCTACCATGGTGATAACGGGTAACGGGGAATCAGGGTTCGATTCCGGAGA
GGGAGCATGAGATACGGCTACCACATCC
>HOIR5KG01AKLF6__(reversed) rank=0000911 x=117.0 y=1796.5 length=433
CAAAGATTAAGCCATGCATGCCTCAGTATAAGCATACCTATAGTAAAACTGTGAATAGCT
CTTTAAAACAATTATAGCTTCGTTGACTGGTTTCTACATGGACAACTGCGGTAATTCTTG
AGCTAATACATGTGTTTGCATCCAACTTGATTGACGGATTGTATTTATTAGTGACAGAAC
CAACCCAGGACTCACTGGACTATGGTGACCCATTCTAGATCAATGAATCGTGTGGCGCAT
GCTGGCGATGAGTCGTTCAAGTTTCTGACCTATCAGCTTCCGACGGTACGGTATTGGCTT
ACTGTGGCAATGACGGGTAACGGAGAATTAGGGTTTGATTCCGGAGAGGGAGCCTGAGAA
ATGGCTACCACATCT
>HOIR5KG01BF939__(reversed) rank=0000913 x=478.0 y=1447.0 length=434
CAAAGATTAAGCCATGCATGTCTAAGTACAAGCCTGAATAAGGTGAAACCGCGAATGGCT
CATTAAATCACACCTAATGTACCGGATAGTTCCAATTACTTGGATAACTGCGGTAATTCT
GGAGCTAATACATGCTTAAAGGCCTCGACTCAAGGAGGGGCGCATTTATTAGATCAAAAC
CAAACCGCTTGCGGTTTTATTGGTGAATCTGAATAACTCTATGCTGATCGTATGGCTCAA
CGCCGACGACGTATCCGTCCAAGGTGTGCCCTATCAACTGTCGACTGTGGCATAGACGCC
CACAGTGGTTTTGACGGGTAACGGGGAATTAGGGTTCGATTCCGGAGAGGGAGCCTGAGA
AACGGCTACCACTTCT
>HOIR5KG01APFDJ__(reversed) rank=0000922 x=172.0 y=1925.0 length=436
CAAAGATTAAGCCATGCATGTCTAAGTACAAGCCTCACTAAGGTGAAACCGCGAATGGCT
CATTAAATCACACCTAATCTACTGGATAGTAAAAAGTTACTTGGATAACTGCGGTAATTC
TGGAGCTAATACATGCACAAAGCCGCGACTCACGAAGCGGCGCTTTTATTAGATCAAAAC
CAAACGGCTTCGGCTGTACTCATGGTGACTCTGAATAACTTTGGGCTGATCGCATAGCCT
TGAGCTGGCGACATATCCTTCGAAGGTGTGCCCTATCAACTTTCGACTGTGGCATAGACG
CCCACAGTGGTTTTGACGGGTAACGGGGAATTAGGGTTCGATTCCGGAGAGGGAGCCTGA
GAAACGGCTACCACTTCT
>HOIR5KG01A71GZ__(reversed) rank=0000923 x=384.0 y=2017.0 length=437
CAAAGATTAAGCCATGCATGTCTGAGTTTAAGCTAATTTTGGTGAAACTGCGAATGGCTC
ATTATATCAGTTATAATATGCTCAATAACCTTAGCTTACATGGATAACTGTGGTAATCCT
AGAGCTAATACATGCACACAAACCTGACCTTCAAGTATGGTTGTGTTTATTGACTTCAAA
ACCAACTCAAGCTCTGCTTGATGTTTTGTATGGCTGATGATAAATTAATGAATTGCGTGG
CGCATGCTGGCAATGAATTGTTTAGTTTCTGACCTATCAGCTTCCGACGGTAAAGTATGG
GCTTACCGTGGCAGTGACGGGTGACGGAGAATTAGGGTTTGATTCCGGAGAGGGAGGCTG
AGAAATGGCTACCACATCT
>HOIR5KG01BOI84__(reversed) rank=0000926 x=572.0 y=1510.0 length=436
CAAAGATTAAGCCATGCATGTCTAAGTACAAGCCTCACTAAGGTGAAACCGCGAATGGCT
CATTAAATCACACCTAATCTACTGGATAGTAAAAAGTTACTTGGATAACTGCGGTAATTC
TGGAGCTAATACATGCACAAAGCCGCGACTCACGAAGCGGCGCTTTTATTAGATCAAAAC
CAAACGGCTTCGGCTGTACTCATGGTGACTCTGAATAACTTTGGGCTGATCGCATAGCCT
TGAGCTGGCGACATATCCTTCGAAGGTGTGCCCTATCAACTTTCGACTGTGGCATAGACG
CCCACAGTGGTTTTGACGGGTAACGGGGAATCAGGGTTCGATTCCGGAGAGGGAGCCTTA
AAAACGGCTACCACATCT
>HOIR5KG01ARCTM__(reversed) rank=0000942 x=194.5 y=1816.0 length=436
CAAAGATTAAGCCATGCATGTCTAAGTACAAGCCTAACTAAGGTGAAACCGCGAATGGCT
CATTAAATCACACCTAATCTACTGGAATGTTAGCAGTTACTTGGATAACTGAGGTAATTC
TTGAGCTAATACATGCGAAAAATCTCGACTCACGGAGAGATGCTTTTATTAGATCAAAAC
CAAACAGACTCGTCTGTATATTTGGTGACTCGGAATAACTTTGGGCTGATCGCATTGCCT
TGTGCAGGCGACATTTCCTTCGAAGGTGTGCCCTATCAACTGTCGACTGTGGTATAGACG
ACCACAGTGGTTTTGACGGGTAACGGGGAATCAGGGTTCGATTCCGGAGAGGGAGCCTTA
AAAACGGCTACCACATCT
>HOIR5KG01BSNYD__(reversed) rank=0000957 x=619.0 y=1715.0 length=436
CAAAGATTAAGCCATGCATGTCTAAGTACAAGCCTAACTAAGGTGAAACCGCGAATGGCT
CATTAAATCACACCTAATCTACTGGAATGTTAGCAGTTACTTGGATAACTGAGGTAATTC
TTGAGCTAATACATGCGAAAAATCTCGACTCACGGAGAGATGCTTTTATTAGATCAAAAC
CAAACAGACTCGTCTGTATATTTGGTGACTCGGAATAACTTTGGGCTGATCGCATTGCCT
TGTGCAGGCGACATTTCCTTCGAAGGTGTGCCCTATCAACTGTCGACTGTGGTATAGACG
ACCACAGTGGTTTTGACGGGTAACGGGGAATCAGGGTTCGATTCCGGAGAGGGAGCCTTA
AAAACGGCTACCACATCC
>HOIR5KG01APN4M__(reversed) rank=0000962 x=175.0 y=980.0 length=434
CAAAGATTAAGCCATGCATGTCTAAGTACAAGCCTAACTAAGGTGAAACCGCGAATGGCT
CATTAAATCACACCTAATCTACTGGAATGTTAGCAGTTACTTGGATAACTGAGGTAATTC
TTGAGCTAATACATGCGAAAAATCTCGACTCACGGAGAGATGCTTTTATTAGATCAAAGC
CAAACAGACTCGTCTGTATATTTGGTGACTCGGAATAACTTTGGGCTGATCGCATTGCCT
TGTGCAGGCGACATTTCCTTCGAAGGTGTGCCCTATCAACTGTCGACTGTGGTATAGACG
ACCACAGTGGTTTGACGGGTAACGGGGAATCAGGGTTCGATTCCGGAGAGGGAGCCTTAA
AACGGCTACCACATCC
>HOIR5KG01AELNV__(reversed) rank=0000963 x=49.0 y=665.0 length=441
CAAAGATTAAGCCATGCATGTCCAAGTACAAGCTTTCAAAAGCGAAACTGCGGATGGCTC
ATTAAATCAGTTATGGTTCCTTGGAGCGCATCCCCTTACATGGATAACTGTGGTAATTCT
AGAGCTAATACATGCAATCAAGCGCCGACCTTACGGGAGGCGTGCTCTTATTAGGAACAA
GACCAACCCGGGTCCGCCCGGCTCCGTTGGTGAACTCTGGATAACCTGGCCGATCGCACG
GTCTCTGCACCGGCGACGGATCCTTCGAATGTCTGCCCTATCAACTTTCGATGGTACGTT
ATGCGCCTACCATGGTCGTAACGGGTAACGGAGAATCAGGGTTCGATTCCGGAGAGGGAG
CTTGAGAAACGGCTACCACATCC
>HOIR5KG01AJWA2__(reversed) rank=0000990 x=109.0 y=1980.0 length=434
CAAAGATTAAGCCATGCATGTCTAAGTACAAGCCTGAATAAGGTGAAACCGCGAATGGCT
CATTAAATCACACCTAATGTACCGGATAGTTCCAATTACTTGGATAACTGCGGTAATTCT
GGAGCTAATACATGCTTAAAGGCCTCGACTCAAGGAGGGGCGCATTTATTAGATCAAAAC
CAAACCGCTTGCGGTTTTATTGGTGAATCTGAATAACTCTATGCTGATCGTATGGCTCAA
CGCCGACGACGTATCCGTCCAAGGTGTGCCCTATCAACTGTCGACTGTGGCATAGACGCC
CACAGTGGTTTTGACGGGTAACGGGGAATTAGGGTTCGATTCCGGAGAGGGAGCCTGAGA
AACGGCTACCACTTCT
>HOIR5KG01BC343__(reversed) rank=0000998 x=442.0 y=1189.5 length=436
CAAAGATTAAGCCATGCATGTCTAAGTACAAGCCTAACTAAGGTGAAACCGCGAATGGCT
CATTAAATCACACCTAATCTACTGGAATGTTAGCAGTTACTTGGATAACTGAGGTAATTC
TTGAGCTAATACATGCGAAAAATCTCGACTCACGGAGAGATGCTTTTATTAGATCAAAAC
CAAACAGACTCGTCTGTATATTTGGTGACTCGGAATAACTTTGGGCTGATCGCATTGCCT
TGTGCAGGCGACATTTCCTTCGAAGGTGTGCCCTATCAACTGTCGACTGTGGTATAGACG
ACCACAGTGGTTTTGACGGGTAACGGGGAATCAGGGTTCGATTCCGGAGAGGGAGCCTTA
AAAACGGCTACCACATCC
>HOIR5KG01AK25Q__(reversed) rank=0001006 x=123.5 y=172.0 length=434
CAAAGATTAAGCCATGCATGTCTCAGTGTAAGCTTCAATATGGCAAGACTGTGAATGGCT
CATTAAAACAGTTGTAGCTTATTTGGCTGTCTTTTACATGGATAACCGTGGTAATTCTAG
AACTTATACATGTGCAACTACCCAACTTTTCGGACGGGTTGTGTTTATTTGTAACAGAAC
CAATCCAGGTCAACCTGGTTTAGTGATGATTCACAATAACTGGATGAATTGCGTGGCACC
AGCTGGTGATGAATCATTCAAGCTTCTGACCTATCAGCTTCCGACGGTAGGGTATTGGCC
TACCCTGGCAATGACGGGTAACGGAGAATTAGGGTTTGATACCGGAGAGGGAGCCTGAGA
AACGGCTACCACATCT
>HOIR5KG01AJISJ__(reversed) rank=0001018 x=105.0 y=849.0 length=436
CAAAGATTAAGCCATGCATGTCTCAGTATAAGCTTCAACACGGCAAAACTGCGAATGGCT
CATTAAAACAGTTACAATTTATTTGATTGTCATTCATTACATGGATAACTGTGGTAATTC
TAGAGCTAATACATGCCCAATAATCCGACTCCGTGGAAGGGTTGTATTTATTAGATACAG
AACCAACCCAAGCTCTGCTTGGTCTCGTGGTGATTCATAATAAACGAATGAATTGCATGG
TACCAACTGGCGATGTATCATTCAAGTTTCTGACCTATCAGCTTCCGACGGTACGGTATT
GGCCTACCGTGGCAATGACGGTAACGGAGAATTAGGGTTCGATTCCGGAGAGGGAGCCTG
AGAAACGGCTACCACATCT
>HOIR5KG01AJ2BY__(reversed) rank=0001021 x=111.5 y=1596.0 length=434
CAAAGATTAAGCCATGCATGTCTAAGTACAAGCCTGAATAAGGTGAAACCGCGAATGGCT
CATTAAATCACACCTAATGTACCGGATAGTTCCAATTACTTGGATAACTGCGGTAATTCT
GGAGCTAATACATGCTTAAAGGCCTCGACTCAAGGAGGGGCGCATTTATTAGATCAAAAC
CAAACCGCTTGCGGTTTTATTGGTGAATCTGAATAACTCTATGCTGATCGTATGGCTCAA
CGCCGACGACGTATCCGTCCAAGGTGTGCCCTATCAACTGTCGACTGTGGCATAGACGCC
CACAGTGGTTTTGACGGGTAACGGGGAATTAGGGTTCGATTCCGGAGAGGGAGCCTGAGA
AACGGCTACCACTTCT
>HOIR5KG01AF6ZL__(reversed) rank=0001023 x=67.0 y=1231.0 length=436
CAAAGATTAAGCCATGCATGTCTAAGTACAAGCCTAACTAAGGTGAAACCGCGAATGGCT
CATTAAATCACACCTAATCTACTGGAATGTTAGCAGTTACTTGGATAACTGAGGTAATTC
TTGAGCTAATACATGCGAAAAATCTCGACTCACGGAGAGATGCTTTTATTAGATCAAAAC
CAAACAGACTCGTCTGTATATTTGGTGACTCGGAATAACTTTGGGCTGATCGCATTGCCT
TGTGCAGGCGACATTTCCTTCGAAGGTGTGCCCTATCAACTGTCGACTGTGGTATAGACG
ACCACAGTGGTTTTGACGGGTAACGGGGAATCAGGGTTCGATTCCGGAGAGGGAGCCTTA
AAAACGGCTACCACATCC
>HOIR5KG01AKTPA__(reversed) rank=0001027 x=120.0 y=204.0 length=434
CAAAGATTAAGCCATGCATGTCTCAGTGTAAGCTTCAACATGGCAAGACTGTGAATGGCT
CATTAAAACAGTTGTAGCTTATTTGGCTGTCTTTTACATGGATAACCGTGGTAATTCTAG
AACTAATACATGTGCAACTACCCAACTTTTCGGACGGGTTGTGTTTATTTGTAACAGAAC
CGATCCAGGTCAACCTGGTTTAGTGATGATTCACAATAACTGGATGAATTGCGTGGCACC
AGCTGGTGATGAATCATTCAAGCTTCTGACCTATCAGCTTCCGACGGTAGGGTATTGGCC
TACCCTGGCAATGACGGGTAACGGAGAATTAGGGTTTGATACCGGAGAGGGAGCCTGAGA
AACGGCTACCACATCT
>HOIR5KG01BZFFQ__(reversed) rank=0001034 x=696.5 y=1876.0 length=434
CAAAGATTAAGCCATGCATGTCTAAGTACAAGCCTGAATAAGGTGAAACCGCGAATGGCT
CATTAAATCACACCTAATGTACCGGATAGTTCCAATTACTTGGATAACTGCGGTAATTCT
GGAGCTAATACATGCTTAAAGGCCTCGACTCAAGGAGGGGCGCATTTATTAGATCAAAAC
CAAACCGCTTGCGGTTTTATTGGTGAATCTGAATAACTCTATGCTGATCGTATGGCTCAA
CGCCGACGACGTATCCGTCCAAGGTGTGCCCTATCAACTGTCGACTGTGGCATAGACGCC
CACAGTGGTTTTGACGGGTAACGGGGAATTAGGGTTCGATTCCGGAGAGGGAGCCTGAGA
AACGGCTACCACTTCT
>HOIR5KG01ALMQM__(reversed) rank=0001036 x=129.5 y=972.0 length=434
CAAAGATTAAGCCATGCATGTCTAAGTACAAGCCTGAATAAGGTGAAACCGCGAATGGCT
CATTAAATCACACCTAATGTACCGGATAGTTCCAATTACTTGGATAACTGCGGTAATTCT
GGAGCTAATACATGCTTAAAGGCCTCGACTCAAGGAGGGGCGCATTTATTAGATCAAAAC
CAAACCGCTTGCGGTTTTATTGGTGAATCTGAATAACTCTATGCTGATCGTATGGCTCAA
CGCCGACGACGTATCCGTCCAAGGTGTGCCCTATCAACTGTCGACTGTGGCATAGACGCC
CACAGTGGTTTTGACGGGTAACGGGGAATTAGGGTTCGATTCCGGAGAGGGAGCCTGAGA
AACGGCTACCACTTCT
>HOIR5KG01ANS0H__(reversed) rank=0001045 x=154.0 y=15.0 length=436
CAAAGATTAAGCCATGCATGTCTAAGTACAAGCCTCACTAAGGTGAAACCGCGAATGGCT
CATTAAATCACACCTAATCTACTGGATAGTAAAAAGTTACTTGGATAACTGCGGTAATTC
TGGAGCTAATACATGCACAAAGCCGCGACTCACGAAGCGGCGCTTTTATTAGATCAAAAC
CAAACGGCTTCGGCTGTACTCATGGTGACTCTGAATAACTTTGGGCTGATCGCATAGCCT
TGAGCTGGCGACATATCCTTCGAAGGTGTGCCCTATCAACTTTCGACTGTGGCATAGACG
CCCACAGTGGTTTTGACGGGTAACGGGGAATCAGGGTTCGATTCCGGAGAGGGAGCCTTA
AAAACGGCTACCACATCT
>HOIR5KG01ALY8V__(reversed) rank=0001050 x=133.5 y=797.0 length=436
CAAAGATTAAGCCATGCATGTCTAAGTACAAGCCTCACTAAGGTGAAACCGCGAATGGCT
CATTAAATCACACCTAATCTACTGGATAGTAAAAAGTTACTTGGATAACTGCGGTAATTC
TGGAGCTAATACATGCACAAAGCCGCGACTCACGAAGCGGCGCTTTTATTAGATCAAAAC
CAAACGGCTTCGGCTGTACTCATGGTGACTCTGAATAACTTTGGGCTGATCGCATAGCCT
TGAGCTGGCGACATATCCTTCGAAGGTGTGCCCTATCAACTTTCGACTGTGGCATAGACG
CCCACAGTGGTTTTGACGGGTAACGGGGAATCAGGGTTCGATTCCGGAGAGGGAGCCTTA
AAAACGGCTACCACATCT
>HOIR5KG01AJOIK__(reversed) rank=0001054 x=107.5 y=74.5 length=436
CAAAGATTAAGCCATGCATGTCTAAGTACAAGCCTCACTAAGGTGAAACCGCGAATGGCT
CATTAAATCACACCTAATCTACTGGATAGTAAAAAGTTACTTGGATAACTGCGGTAATTC
TGGAGCTAATACATGCACAAAGCCGCGACTCACGAAGCGGCGCTTTTATTAGATCAAAAC
CAAACGGCTTCGGCTGTACTCATGGTGACTCTGAATAACTTTGGGCTGATCGCATAGCCT
TGAGCTGGCGACATATCCTTCGAAGGTGTGCCCTATCAACTTTCGACTGTGGCATAGACG
CCCACAGTGGTTTTGACGGGTAACGGGGAATCAGGGTTCGATTCCGGAGAGGGAGCCTTA
AAAACGGCTACCACATCT
>HOIR5KG01AGI8N__(reversed) rank=0001068 x=71.0 y=725.5 length=434
CAAAGATTAAGCCATGCATGTCTCAGTGTAAGCTTCAACATGGCAAGACTGTGAATGGCT
CATTAAAACAGTTGTAGCTTATTTGGCTGTCTTTTACATGGATAACCGTGGTAATTCTAG
AACTAATACATGTGCAACTACCCAACTTTTCGGACGGGTTGTGTTTATTTGTAACAGAAC
CAATCCAGGTCAACCTGGTTTAGTGATGATTCACAATAACTGGATGAATTGCGTGGCACC
AGCTGGTGATGAATCATTCAAGCTTCTGACCTATCAGCTTCCGACGGTAGGGTATTGGCC
TACCCTGGCAATGACGGGTAACGGAGAATTAGGGTTTGATACCGGAGAGGGAGCCTGAGA
AACGGCTACCACATCT
>HOIR5KG01AV0B9__(reversed) rank=0001082 x=247.0 y=1831.0 length=436
CAAAGATTAAGCCATGCATGTCTAAGTACAAGCCTCACTAAGGTGAAACCGCGAATGGCT
CATTAAATCACACCTAATCTACTGGATAGTAAAAAGTTACTTGGATAACTGCGGTAATTC
TGGAGCTAATACATGCACAAAGCCGCGACTCACGAAGCGGCGCTTTTATTAGATCAAAAC
CAAACGGCTTCGGCTGTACTCATGGTGACTCTGAATAACTTTGGGCTGATCGCATAGCCT
TGAGCTGGCGACATATCCTTCGAAGGTGTGCCCTATCAACTTTCGACTGTGGCATAGACG
CCCACAGTGGTTTTGACGGGTAACGGGGAATCAGGGTTCGATTCCGGAGAGGGAGCCTTA
AAAACGGCTACCACATCT
>HOIR5KG01A1OJK__(reversed) rank=0001086 x=312.0 y=238.5 length=435
TTGAGATTAAGCCATGCATGTCTTAGTATGAGGATCATACACACCGAAACTGCGAATGGC
TCATTACATAGGTCATAATTTACTTGATAATCAATACTACTTGGGTATCCGTAGTAATTC
TAGAGCTAATACATGCCAAAAACCAACCCTTGTGGACGGGTGGTATTTATTAGATAGAAA
CCAACCCTCTTCGGAGGTGCTTTTGGTGATTCATAATAACTTTGCGGATCGCATGGCTGT
GTGCCGGCGACAGATCAATCAAGTTTCCGCCCTATCAGCTTTGGATGGTAGGGTATTGGC
TTACCATGGCTTTTACGGGTGACGGAGGGTTAGGGCTCGACCCCGGAGAGGGAGCCTGAG
AGACGGCTACCACATCC
>HOIR5KG01ABYJQ__(reversed) rank=0001090 x=19.0 y=276.5 length=436
CAAAGATTAAGCCATGCATGTCTAAGTACAAGCCTAACTAAGGTGAAACCGCGAATGGCT
CATTAAATCACACCTAATCTACTGGAATGTTAGCAGTTACTTGGATAACTGAGGTAATTC
TTGAGCTAATACATGCGAAAAATCTCGACTCACGGAGAGATGCTTTTATTAGATCAAAAC
CAAACAGACTCGTCTGTATATTTGGTGACTCGGAATAACTTTGGGCTGATCGCATTGCCT
TGTGCAGGCGACATTTCCTTCGAAGGTGTGCCCTATCAACTGTCGACTGTGGTATAGACG
ACCACAGTGGTTTTGACGGGTAACGGGGAATCAGGGTTCGATTCCGGAGAGGGAGCCTTA
AAAACGGCTACCACATCC
>HOIR5KG01BIPXW__(reversed) rank=0001099 x=506.0 y=578.0 length=434
CAAAGATTAAGCCATGCATGTCTCAGTGTAAGCTTCAACATGGCAAGACTGTGAATGGCT
CATTAAAACAGTTGTAGCTTATTTGGCTGTCTTTTACATGGATAACCGTGGTAATTCTAG
AACTAATACATGTGCAACTACCCAACTTTTCGGACGGGTTGTGTTTATTTGTAACAGAAC
CAATCCAGGTCAACCTGGTTTAGTGATGATTCACAATAACTGGATGAATTGCGTGGCACC
AGCTGGTGATGAATCATTCAAGCTTCTGACCTATCAGCTTCCGACGGTAGGGTATTGGCC
TACCCTGGCAATGACGGGTAACGGAGAATTAGGGTTTGATACCGGAGAGGGAGCCTGAGA
AACGGCTACCACATCT
>HOIR5KG01ASM2R__(reversed) rank=0001100 x=209.0 y=321.0 length=428
TAAAGATTAAGCCATGCATGTCTAAGTGCAGTGTACTCTTACACACTAGACTGCGGACGG
CTCATTATAACAGTTATAGTTTATTTGATGGTTTTTTCTGTGGATAACCGTGGTAATTCT
AGAGCTAATACATGCTAAAATCCCTGCCGCTTGCGCGTGGGGAGCATTTATTAGATACCA
GAATCAGCGGCCTTCGGGTCTTACTGAGGACTCATAATAACTCAAGCAGATCGGGCTCAG
CCCGGCGTATCATTCAAGTTTCTGACCTATCAGTTAGTCGGTAGTGTATTGGACTACCGA
GGCGTTGACGGGTAACGGAGAATTAGGGTTCGATTCCGGAGAGGGAGCCTGAGAAACGGC
TACCACATCT
>HOIR5KG01A09CH__(reversed) rank=0001108 x=307.0 y=1023.0 length=436
CAAAGATTAAGCCATGCATGTCTAAGTACAAGCCTAACTAAGGTGAAACCGCGAATGGCT
CATTAAATCACACCTAATCTACTGGAATGTTAGCAGTTACTTGGATAACTGAGGTAATTC
TTGAGCTAATACATGCGAAAAATCTCGACTCACGGAGAGATGCTTTTATTAGATCAAAAC
CAAACAGACTCGTCTGTATATTTGGTGACTCGGAATAACTTTGGGCTGATCGCATTGCCT
TGTGCAGGCGACATTTCCTTCGAAGGTGTGCCCTATCAACTGTCGACTGTGGTATAGACG
ACCACAGTGGTTTTGACGGGTAACGGGGAATCAGGGTTCGATTCCGGAGAGGGAGCCTTA
AAAACGGCTACCACATCC
>HOIR5KG01ACX6N__(reversed) rank=0001116 x=30.0 y=1405.5 length=445
CAAAGATTAAGCCATGCATGTCTAAGTACACGCCTTTACACGGCAAAACTGCGAATGGCT
CATTAAATCAGTTATGGTTCCTTAGATCGTACAATCCTACTTGGATAACTGTGGCAATTC
TAGAGCTAATACATGCAACACAGCTCCGACCTTACGGGAAGAGCGCTTTTGTTAGCCCAA
AACCAATCCGGTCCTCGTGGCCGGTCCTGAATGGTGACTCTGAACAACTTTGTGCCGATC
GTATGCCCTAGCGGCGACGACGTATCTTTCAAATGTCTGCCCTATCAACTGTCGATGGTA
CGTGCTATGCCTACCATGGTGATAACGGGTAACGGGGAATCAGGGTTCGATTCCGGAGAG
GGAGCATGAGATACGGCTACCACATCC
>HOIR5KG01AGWFA__(reversed) rank=0001118 x=75.0 y=1428.0 length=434
CAAAGATTAAGCCATGCATGTCTCAGTGTAAGCTTCAACATGGCAAGACTGTGAATGGCT
CATTAAAACAGTTGTAGCTTATTTGGCTGTCTTTTACATGGATAACCGTGGTAATTCTAG
AACTAATACATGTGCAACTACCCAACTTTTCGGACGGGTTGTGTTTATTTGTAACAGAAC
CAATCCAGGTCAACCTGGTTTAGTGATGATTCACAATAACTGGATGAATTGCGTGGCACC
AGCTGGTGATGAATCATTCAAGCTTCTGACCTATCAGCTTCCGACGGTAGGGTATTGGCC
TACCCTGGCAATGACGGGTAACGGAGAATTAGGGTTTGATACCGGAGAGGGAGCCTGAGA
AACGGCTACCACATCT
>HOIR5KG01APX4G__(reversed) rank=0001119 x=178.0 y=1646.0 length=434
CAAAGATTAAGCCATGCATGTCTAAGTACAAGCCTGAATAAGGTGAAACCGCGAATGGCT
CATTAAATCACACCTAATGTACCGGATAGTTCCAATTACTTGGATAACTGCGGTAATTCT
GGAGCTAATACATGCTTAAAGGCCTCGACTCAAGGAGGGGCGCATTTATTAGATCAAAAC
CAAACCGCTTGCGGTTTTATTGGTGAATCTGAATAACTCTATGCTGATCGTATGGCTCAA
CGCCGACGACGTATCCGTCCAAGGTGTGCCCTATCAACTGTCGACTGTGGCATAGACGCC
CACAGTGGTTTTGACGGGTAACGGGGAATTAGGGTTCGATTCCGGAGAGGGAGCCTGAGA
AACGGCTACCACTTCT
>HOIR5KG01AZ4TF__(reversed) rank=0001120 x=294.0 y=1745.5 length=436
CAAAGATTAAGCCATGCATGTCTAAGTACAAGCCTAACTAAGGTGAAACCGCGAATGGCT
CATTAAATCACACCTAATCTACTGGAATGTTAGCAGTTACTTGGATAACTGAGGTAATTC
TTGAGCTAATACATGCGAAAAATCTCGACTCACGGAGAGATGCTTTTATTAGATCAAAAC
CAAACAGACTCGTCTGTATATTTGGTGACTCGGAATAACTTTGGGCTGATCGCATTGCCT
TGTGCAGGCGACATTTCCTTCGAAGGTGTGCCCTATCAACTGTCGACTGTGGTATAGACG
ACCACAGTGGTTTTGACGGGTAACGGGGAATCAGGGTTCGATTCCGGAGAGGGAGCCTTA
AAAACGGCTACCACATCC
>HOIR5KG01AC9ZD__(reversed) rank=0001126 x=34.5 y=311.0 length=434
CAAAGATTAAGCCATGCATGTCTCAGTGTAAGCTTCAATATGGCAAGACTGTGAATGGCT
CATTAAAACAGTTGTAGCTTATTTGGCTGTCTTTTACATGGATAACCGTGGTAATTCTAG
AACTAATACATGTGCAACTACCCAACTTTTCGGACGGGTTGTGTTTATTTGTAACAGAAC
CAATCCAGGTCAACCTGGTTTAGTGATGATTCACATTAACTGGATGAATTGCGTGGCACC
AGCTGGTGATGAATCATTCAAGCTTCTGACCTATCAGCTTCCGACGGTAGGGTATTGGCC
TACCCTGGCAATGACGGGTAACGGAGAATTAGGGTTTGATACCGGAGAGGGAGCCTGTGA
AACGGCTACCGCATCT
>HOIR5KG01BLDTW__(reversed) rank=0001139 x=536.5 y=1970.5 length=439
CAAAGATTAAGCCATGCATGTCTGAGTTTAAGCTAATTTTTGGTGAAGCTGCGAATGGCT
CATTATATCAGTTATGATATGCTCAATTGCCTTTGCTTACATGGATAACTGTGGTAATCC
TAGAGCTAATACATGCACATGAACCTGACCTCAAAGTATGGTTGTGTTTATTGATTTCAA
AACCAACTCAAGCTCTGCTTGATATGCTGCATGATTGATTATAAACGAATGAATTGCATG
GCACACGCTGGCAATGTATTGTTTTAGTTTCTGACCTATCAGCTTCCGACGGTAAGGTAT
TGGCTTACCGTGGCAATGACGGGTGACGGAGAATTAGGGTTTGATTCCGGAGAGGGAGCC
TGAGAAATGGCTACCACATCT
>HOIR5KG01BURW9__(reversed) rank=0001145 x=643.0 y=1867.0 length=433
CAAAGATTAAGCCATGCATGCCTCAGTATAAGCATACCTATAGTAAAACTGTGAATAGCT
CTTTAAAACAGTTATAGCTTCGTTGACTGGTTTCTACATGGACAACTGCGGTAATTCTTG
AGCTAATACATGTGTTTGCATCCAACTTGATTGACGGATTGTATTTATTAGTGACAGAAC
CAACCCAGGACTCACTGGACTATGGTGACCCATTCTAGATCAATGAATCGTGTGGCGCAT
GCTGGCGATGAGTCGTTCAAGTTTCTGACCTATCAGCTTCCGACGGTACGGTATTGGCTT
ACTGTGGCAATGACGGGTAACGGAGAATTAGGGTTTGATTCCGGAGAGGGAGCCTGAGAA
ATGGCTACCACATCT
>HOIR5KG01A2OLP__(reversed) rank=0001151 x=323.5 y=1915.0 length=441
CAAAGATTAAGCCATGCATGTCCAAGTACAAGCTTTCAAAAGCGAAACTGCGGATGGCTC
ATTAAATCAGTTATGGTTCCTTGGAGCGCATCCCCTTACATGGATAACTGTGGTAATTCT
AGAGCTAATACATGCAATCAAGCGCCGACCTTACGGGAGGCGTGCTCTTATTAGGAACAA
GACCAACCCGGGTCCGCCCGGCTCCGTTGGTGAACTCTGGATAACCTGGCCGATCGCACG
GTCTCTGCACCGGCGACGGATCCTTCGAATGTCTGCCCTATCAACTTTCGATGGTACGTT
ATGCGCCTACCATGGTCGTAACGGGTAACGGAGAATCAGGGTTCGATTCCGGAGAGGGAG
CTTGAGAAACGGCTACCACATCC
>HOIR5KG01AOADB__(reversed) rank=0001155 x=159.5 y=2029.0 length=434
CAAAGATTAAGCCATGCATGTCTAAGTACAAGCCTGAATAAGGTGAAACCGCGAATGGCT
CATTAAATCACACCTAATGTACCGGATAGTTCCAATTACTTGGATAACTGCGGTAATTCT
GGAGCTAATACATGCTTAAAGGCCTCGACTCAAGGAGGGGCGCATTTATTAGATCAAAAC
CAAACCGCTTGCGGTTTTATTGGTGAATCTGAATAACTCTATGCTGATCGTATGGCTCAA
CGCCGACGACGTATCCGTCCAAGGTGTGCCCTATCAACTGTCGACTGTGGCATAGACGCC
CACAGTGGTTTTGACGGGTAACGGGGAATTAGGGTTCGATTCCGGAGAGGGAGCCTGAGA
AACGGCTACCACTTCT
>HOIR5KG01AWMD6__(reversed) rank=0001157 x=254.0 y=1740.5 length=434
CAAAGATTAAGCCATGCATGTCTAAGTACAAGCCTGAATAAGGTGAAACCGCGAATGGCT
CATTAAATCACACCTAATGTACCGGATAGTTCCAATTACTTGGATAACTGCGGTAATTCT
GGAGCTAATACATGCTTAAAGGCCTCGACTCAAGGAGGGGCGCATTTATTAGATCAAAAC
CAAACCGCTTGCGGTTTTATTGGTGAATCTGAATAACTCTATGCTGATCGTATGGCTCAA
CGCCGACGACGTATCCGTCCAAGGTGTGCCCTATCAACTGTCGACTGTGGCATAGACGCC
CACAGTGGTTTTGACGGGTAACGGGGAATTAGGGTTCGATTCCGGAGAGGGAGCCTGAGA
AACGGCTACCACTTCT
>HOIR5KG01ALJ6Q__(reversed) rank=0001158 x=128.0 y=1760.0 length=434
CAAAGATTAAGCCATGCATGTCTCAGTGTAAGCTTCAACATGGCAAGACTGTGAATGGCT
CATTAAAACAGTTGTAGCTTATTTGGCTGTCTTTTACATGGATAACCGTGGTAATTCTAG
AACTAATACATGTGCAACTACCCAACTTTTCGGACGGGTTGTGTTTATTTGTAACAGAAC
CAATCCAGGTCAACCTGGTTTAGTGATGATTCACAATAACTGGATGAATTGCGTGGCACC
AGCTGGTGATGAATCATTCAAGCTTCTGACCTATCAGCTTCCGACGGTAGGGTATTGGCC
TACCCTGGCAATGACGGGTAACGGAGAATTAGGGTTTGATACCGGAGAGGGAGCCTGAGA
AACGGCTACCACATCT
>HOIR5KG01BIQ2H__(reversed) rank=0001161 x=506.0 y=2039.5 length=434
CAAAGATTAAGCCATGCATGTCTAAGTACAAGCCTCACTAAGGTGAAACCGCGAATGGCT
CATTAAATCACACCTCATGTACTGGATAGTCTCAGTTACTTGGATAACTGCGGTAATTCT
GGAGCTAATACATGCAAACGATGCCCGACTCACGGAGGGCTGCTTTATTAGATCAAACCA
AACCGCTTCGGCGGTCTCTTTGGTGATTCTGAATAACTTTGGGCTGATCGCACGGTCATG
CACCGGCGACGTATCCTTCCAAGGTGTGCCCTATCAACTGTCGACTGTGGCATAGACGCC
CACAGTGGTTTTGACGGGTAACGGGGAATTAGGGTTCGATTCCGGAGAGGGAGCCTGAGA
AACGGCTACCACTTCT
>HOIR5KG01AM1O2__(reversed) rank=0001162 x=145.0 y=1476.5 length=436
CAAAGATTAAGCCATGCATGTCTAAGTACAAGCCTAACTAAGGTGAAACCGCGAATGGCT
CATTAAATCACACCTAATCTACTGGAATGTTAGCAGTTACTTGGATAACTGAGGTAATTC
TTGAGCTAATACATGCGAAAAATCTCGACTCACGGAGAGATGCTTTTATTAGATCAAAAC
CAAACAGACTCGTCTGTATATTTGGTGACTCGGAATAACTTTGGGCTGATCGCATTGCCT
TGTGCAGGCGACATTTCCTTCGAAGGTGTGCCCTATCAACTGTCGACTGTGGTATAGACG
ACCACAGTGGTTTTGACGGGTAACGGGGAATCAGGGTTCGATTCCGGAGAGGGAGCCTTA
AAAACGGCTACCACATCC
>HOIR5KG01ASXUU rank=0001169 x=212.0 y=2004.0 length=434
CAAAGATTAAGCCATGCATGTCTCAGTGTAAGCTTCAACATGGCAAGACTGTGAATGGCT
CATTAAAACAGTTGTAGCTTATTTGGCTGTCTTTTACATGGATAACCGTGGTAATTCTAG
AACTAATACATGTGCAACTACCCAACTTTTCGGACGGGTTGTGTTTATTTGTAACAGAAC
CAATCCAGGTCAACCTGGTTTAGTGATGATTCACAATAACTGGATGAATTGCGTGGCACC
AGCTGGTGATGAATCATTCAAGCTTCTGACCTATCAGCTTCCGACGGTAGGGTATTGGCC
TACCCTGGCAATGACGGGTAACGGAGAATTAGGGTTTGATACCGGAGAGGGAGCCTGAGA
AACGGCTACCACATCT
>HOIR5KG01AWOC5__(reversed) rank=0001172 x=255.0 y=199.0 length=439
CAAAGATTAAGCCATGCATGTCCAAGTACAAGCTTTCAAAAGCGAAACTGCGGATGGCTC
ATTAAATCAGTTATGGTTCCTTGGAGCGCGTCCCCTTACATGGATAACTGTGGTAATTCT
AGAGCTAATACATGCAATCAAGCGCCGACCTTACGGGAGGCGTGCTCTTATTAGGAACAA
GACCAACCCGGGTCCGCCCGGCTCCGTTGGTGAACTCTGGATAACCTGGCCGATCGCACG
GTCTCTGCACCGGCGACGGATCCTTCGAATGTCTGCCCTATCAACTTTCGATGGTACGTT
ATGCGCCTACCATGGTCGTAACGGGTAACGGAGAATCAGGGTTCGATTCCGGAGAGGGAG
CTTGAGAACGGCTACCACACTC
>HOIR5KG01ACFE9__(reversed) rank=0001180 x=24.0 y=1667.0 length=446
CAAAGATTAAGCCATGCATGTCTAAGTACACGCCTTTACACGGCAAAACTGCGAATGGCT
CATTAAATCAGTTATGGTTCCTTAGATCGTACAATCCTACTTGGATAACTGTGGCAATTC
TAGAGCTAATACATGCAACACAGCTCCGACCTTACGGGAAGAGCGCTTTTGTTAGCCCAA
AACCAATCCGGTCCTCGTGGCCGGTCATTGAATGGTGACTCTGAACAACTTTGCGCCGAT
CGTATGCCCTAGCGGCGACGACGTATCTTTCAAATGTCTGCCCTATCAACTGTCGATGGT
ACGTGCTATGCCTACCATGGTGATAACGGGTAACGGGGAATCAGGGTTCGATTCCGGAGA
GGGAGCATGAGATACGGCTACCACATCC
>HOIR5KG01B2RFO__(reversed) rank=0001187 x=734.0 y=1746.0 length=434
CAAAGATTAAGCCATGCATGTCTCAGTGTAAGCTTCAATATGGCAAGACTGTGAATGGCT
CATTAAAACAGTTGTAGCTTATTTGGCTGTCTTTTACATGGATAACCGTGGTAATTCTAG
AACTAATACATGTGCAACTACCCAACTTTTCGGACGGGTTGTGTTTATTTGTAACAGAAC
CAATCCAGGTCAACCTGGTTTAGTGATGATTCACAATAACTGGATGAATTGCGTGGCACC
AGCTGGTGATGAATCATTCAAGCTTCTGACCTATCAGCTTCCGACGGTAGGGTATTGGCC
TACCCTGGCAATGACGGGTAACGGAGAATTAGGGTTTGATACCGGAGAGGGAGCCTGAGA
AACGGCTACCACATCT
>HOIR5KG01B1FXK__(reversed) rank=0001206 x=719.0 y=1622.5 length=436
CAAAGATTAAGCCATGCATGTCTAAGTACAAGCCTAACTAAGGTGAAACCGCGAATGGCT
CATTAAATCACACCTAATCTACTGGAATGTTAGCAGTTACTTGGATAACTGAGGTAATTC
TTGAGCTAATACATGCGAAAAATCTCGACTCACGGAGAGATGCTTTTATTAGATCAAAAC
CAAACAGACTCGTCTGTATATTTGGTGACTCGGAATAACTTTGGGCTGATCGCATTGCCT
TGTGCAGGCGACATTTCCTTCGAAGGTGTGCCCTATCAACTGTCGACTGTGGTATAGACG
ACCACAGTGGTTTTGACGGGTAACGGGGAATCAGGGTTCGATTCCGGAGAGGGAGCCTTA
AAAACGGCTACCACATCC
>HOIR5KG01AWF5N__(reversed) rank=0001209 x=252.0 y=1849.0 length=436
CAAAGATTAAGCCATGCATGTCTAAGTATAAACTGCTATACTGTGAAACTGCGAATGGCT
CATTAAATCAGTTATAGTTTATTTGATGGTACCTTACTACACGGATAACCGTAGTAATTC
TAGAGCTAATACGTGCGCACACCCCGACTTCTGGAAGGGGCGTATTTATTAGATAAAAGG
CCGACCGGGCGCAAGCTCGACTCACGGTGAATCATGATAAACAGACGGACCGCATTGCTT
CATGCTGGCGGCGTTTCATTCAAATTTCTGCCCTATCAACTTTCGATGGTAGGATAGAGG
CCTACCATGGTGGTAACGGGTGACGGAGGATTAGGGTTCGATTCCGGAGAGGGAGCCTGA
GAAACGGCTACCACATCC
>HOIR5KG01A2OHM__(reversed) rank=0001212 x=323.0 y=1768.0 length=433
CAAAGATTAAGCCATGCATGCCTCAGTATAAGCATACCTATAGTAAAACTGTGAATGGCT
CTTTAAAACAGTTATAGCTTCGTTGACTGGTTTCTACATGGACAACTGCGGTAATTCTTG
AGCTAATACATGTGTTTGCATCCAACTTGATTGACGGATTGTATTTATTAGTGACAGAAC
CAACCCAGGACTCACTGGACTATGGTGACCCATTCTAGATCAATGAATCGTGTGGCGCAT
GCTGGCGATGAGTCGTTCAAGTTTCTGACCTATCAGCTTCCGACGGTACGGTATTGGCTT
ACTGTGGCAATGACGGGTAACGGAGAATTAGGGTTTGATTCCGGAGAGGGAGCCTGAGAA
ATGGCTACCACATCT
>HOIR5KG01BUELC__(reversed) rank=0001213 x=639.0 y=974.0 length=434
CAAAGATTAAGCCGTGCATGTCTCCGTGTAAGCTTCAATATGGCAAGACTGTGAATGGCT
CATTAAAACAGTTGTAGCTTATTTGGCTGTCTTTTACATGGATAACCGTGGTAATTCTAG
AACTAATACATGTGCAACTACCCAACTTTTCGGACGGGTTGTGTTTATTTGTAACAGAAC
CAATCCAGGTCAACCTGGTTTAGTGATGATTCACAATAACTGGATGAATTGCGTGGCACC
AGCTGGTGATGAATCATTCAAGCTTCTGACCTATCAGCTTCCGACGGTAGGGTATTGGCC
TACCCTGGCAATGACGGGTAACGGAGAATTAGGGTTTGATACCGGAGAGGGAGCCTGAGA
AACGGCTACCACATCT
>HOIR5KG01ADDEY__(reversed) rank=0001216 x=35.0 y=664.5 length=436
CAAAGATTAAGCCATGCATGTCTAAGTACAAGCCTAACTAAGGTGAAACCGCGAATGGCT
CATTAAATCACACCTAATCTACTGGAATGTTAGCAGTTACTTGGATAACTGAGGTAATTC
TTGAGCTAATACATGCGAAAAATCTCGACTCACGGAGAGATGCTTTTATTAGATCAAAAC
CAAACAGACTCGTCTGTATATTTGGTGACTCGGAATAACTTTGGGCTGATCGCATTGCCT
TGTGCAGGCGACATTTCCTTCGAAGGTGTGCCCTATCAACTGTCGACTGTGGTATAGACG
ACCACAGTGGTTTTGACGGGTAACGGGGAATCAGGGTTCGATTCCGGAGAGGGAGCCTTA
AAAACGGCTACCACATCC
>HOIR5KG01A5AWA__(reversed) rank=0001242 x=353.0 y=1240.0 length=436
CAAAGATTAAGCCATGCATGTCTAAGTACAAGCCTAACTAAGGTGAAACCGCGAATGGCT
CATTAAATCACACCTAATCTACTGGAATGTTAGCAGTTACTTGGATAACTGAGGTAATTC
TTGAGCTAATACATGCGAAAAATCTCGACTCACGGAGAGATGCTTTTATTAGATCAAAAC
CAAACAGACTCGTCTGTATATTTGGTGACTCGGAATAACTTTGGGCTGATCGCATTGCCT
TGTGCAGGCGACATTTCCTTCGAAGGTGTGCCCTATCAACTGTCGACTGTGGTATAGACG
ACCACAGTGGTTTTGACGGGTAACGGGGAATCAGGGTTCGATTCCGGAGAGGGAGCCTTA
AAAACGGCTACCACATCC
>HOIR5KG01AGF9Z__(reversed) rank=0001252 x=70.5 y=981.5 length=434
CAAAGATTAAGCCATGCATGTCTAAGTACAAGCCTAACTAAGGTGAAACCGCGAATGGCT
CATTAAATCACACCTAATCTACTGGAATGTTAGCAGTTACTTGGATAACTGAGGTAATTC
TTGAGCTAATACATGCGAAAAATCTCGACTCACGGAGAGATGCTTTATTAGATCAAAACC
AAACAGACTCGTCTGTATATTTGGTGACTCGGAATAACTTTGGGCTGATCGCATTGCCTT
GTGCGGGCGACATTTCCTTCGAAGGTGTGCCCTATCAACTGTCGACTGTGGTATAGACGA
CCACAGTGGTTTTGACGGGTAACGGGGAATCAGGGTTCGATTCCGGAGAGGGAGCCTTAA
AACGGCTACCACATCC
>HOIR5KG01APOVC__(reversed) rank=0001268 x=175.0 y=1942.0 length=434
CAAAGATTAAGCCATGCATGTCTAAGTACAAGCCTGAATAAGGTGAAACCGCGAATGGCT
CATTAAATCACACCTAATGTACCGGATAGTTCCAATTACTTGGATAACTGCGGTAATTCT
GGAGCTAATACATGCTTAAAGGCCTCGACTCAAGGAGGGGCGCATTTATTAGATCAAAAC
CAAACCGCTTGCGGTTTTATTGGTGAATCTGAATAACTCTATGCTGATCGTATGGCTCAA
CGCCGACGACGTATCCGTCCAAGGTGTGCCCTATCAACTGTCGACTGTGGCATAGACGCC
CACAGTGGTTTTGACGGGTAACGGGGAATTAGGGTTCGATTCCGGAGAGGGAGCCTGAGA
AACGGCTACCACTTCT
>HOIR5KG01ATVZ7__(reversed) rank=0001272 x=223.0 y=1205.5 length=434
CAAAGATTAAGCCATGCATGTCTAAGTACAAGCCTGAATAAGGTGAAACCGCGAATGGCT
CATTAAATCACACCTAATGTACCGGATAGTTCCAATTACTTGGATAACTGCGGTAATTCT
GGAGCTAATACATGCTTAAAGGCCTCGACTCAAGGAGGGGCGCATTTATTAGATCAAAAC
CAAACCGCTTGCGGTTTTATTGGTGAATCTGAATAACTCTATGCTGATCGTATGGCTCAA
CGCCGACGACGTATCCGTCCAAGGTGTGCCCTATCAACTGTCGACTGTGGCATAGACGCC
CACAGTGGTTTTGACGGGTAACGGGGAATTAGGGTTCGATTCCGGAGAGGGAGCCTGAGA
AACGGCTACCACTTCT
>HOIR5KG01AYTJG__(reversed) rank=0001283 x=279.0 y=1914.0 length=436
CAAAGATTAAGCCATGCATGTCTAAGTACAAGCCTAACTAAGGTGAAACCGCGAATGGCT
CATTAAATCACACCTAATCTACTGGAATGTTAGCAGTTACTTGGATAACTGAGGTAATTC
TTGAGCTAATACATGCGAAAAATCTCGACTCACGGAGAGATGCTTTTATTAGATCAAAAC
CAAACAGACTCGTCTGTATATTTGGTGACTCGGAATAACTTTGGGCTGATCGCATTGCCT
TGTGCAGGCGACATTTCCTTCGAAGGTGTGCCCTATCAACTGTCGACTGTGGTATAGACG
ACCACAGTGGTTTTGACGGGTAACGGGGAATCAGGGTTCGATTCCGGAGAGGGAGCCTTA
AAAACGGCTACCACATCC
>HOIR5KG01AGPO8__(reversed) rank=0001288 x=73.0 y=906.0 length=439
CAAAGATTAAGCCATGCATGTCTGAGTTTAAGCTAATTTTTGGTGAAGCTGCGAATGGCT
CATTATATCAGTTATGATATGCTCAATTGCCTTTGCTTACATGGATAACTGTGGTAATTC
TAGAGCTAATACATGCACATGAACCTGACCTCAAAGTATGGTTGTGTTTATTGATTTCAA
AACCAACTCAAGCTCTGCTTGATATGCTGCATGATTGATTATAAACGAATGAATTGCATG
GCACACGCTGGCAATGTATTGTTTTAGTTTCTGACCTATCAGCTTCCGACGGTAAGGTAT
TGGCTTACCGTGGCAATGACGGGTGACGGAGAATTAGGGTTTGATTCCGGAGAGGGAGCC
TGAGAAATGGCTACCACATCT
>HOIR5KG01ASTU9__(reversed) rank=0001292 x=211.0 y=931.0 length=436
CAAAGATTAAGCCATGCATGTCTAAGTACAAGCCTCACTAAGGTGAAACCGCGAATGGCT
CATTAAATCACACCTCATGTACTGGATAGTCTCAGTTACTTGGATAACTGCGGTAATTCT
GGAGCTAATACATGCAAACGATGCCCGACTCACGGAGGGCTGCTTTTATTAGATCAAAAC
CAAACCGCTTCGGCGGTCTCTTTGGTGATTCTGAATAACTTTGGGCTGATCGCACGGTCA
TGCACCGGCGACGTATCCTTCCAAGGTGTGCCCTATCAACTGTCGACTGTGGCATAGACG
CCCACAGTGGTTTTGACGGGTAACGGGGAATTAGGGTTCGATTCCGGAGAGGGAGCCTGA
GAAACGGCTACCACTTCT
>HOIR5KG01AMPC2__(reversed) rank=0001303 x=141.0 y=1876.0 length=434
CAAAGATTAAGCCATGCATGTCTCAGTGTAAGCTTCAATATGGCAAGACTGTGAATGGCT
CATTAAAACAGTTGTAGCTTGTTTGGCTGTCTTTTACATGGATAACCGTGGTAATTCTAG
AACTAATACATGTGCAACTACCCAACTTTTCGGACGGGTTGTGTTTATTTGTAACAGAAC
CAATCCAGGTCAACCTGGTTTAGTGATGATTCACAATAACTGGATGAATTGCGTGGCACC
AGCTGGTGATGAATCATTCAAGCTTCTGACCTATCAGCTTCCGACGGTAGGGTATTGGCC
TACCCTGGCAATGACGGGTAACGGAGAATTAGGGTTTGATACCGGAGAGGGAGCCTGAGA
AACGGCTACCACATCT
>HOIR5KG01ALJBY__(reversed) rank=0001322 x=128.5 y=652.0 length=436
CAAAGATTAAGCCATGCATGTCTAAGTACAAGCCTAACTAAGGTGAAACCGCGAATGGCT
CATTAAATCACACCTAATCTACTGGAATGTTAGCAGTTACTTGGATAACTGAGGTAATTC
TTGAGCTAATACATGCGAAAAATCTCGACTCACGGAGAGATGCTTTTATTAGATCAAAAC
CAAACAGACTCGTCTGTATATTTGGTGACTCGGAATAACTTTGGGCTGATCGCATTGCCT
TGTGCAGGCGACATTTCCTTCGAAGGTGTGCCCTATCAACTGTCGACTGTGGTATAGACG
ACCACAGTGGTTTTGACGGGTAACGGGGAATCAGGGTTCGATTCCGGAGAGGGAGCCTTA
AAAACGGCTACCACATCC
>HOIR5KG01APXZM__(reversed) rank=0001324 x=178.0 y=1472.0 length=437
CAAAGATTAAGCCATGCATGTCTAAGTACAAGCCTAACTAAGGTGAAACCGCGAATGGCT
CATTAAATCACACCTAATCTACTGGAATGTTAGCAGTTACTTGGATAACTGAGGTAATTC
TTGAGCTAATACATGCGAAAAATCTCGACTCACGGAGAGATGCTTTTATTAGATCAAAAC
CAAACAGACTCGTCTGTATATTTGGTGACTCGGAATAACTTTGGGCTGATCGCATTGCCT
TGTGCAGGCGACATTTCCTTCGAAGGTGTGCCCTATCAACTGTCGACTGTGGTATAGACG
ACCACAGTGGTTTTGACGGGTAACGGGGAATCAGGGTTCGATTCCGGAGAGGGAGCCTTA
AAAACGGCTACCACATCC
>HOIR5KG01AATIG__(reversed) rank=0001333 x=6.5 y=342.0 length=459
CAAAGATTAAGCCATGCATGTCTAAGTACGAGCCGCTAGTCGGCGAAACCGCGAATGGCT
CAATAAATCAGTTATGGTTCCTTAGATCGTACCATCCTACTTGGATAACTGTGGTAATTC
TAGAGCTAATACATGCACTCAAGCCCCGACTCTCGGTTTCGGCCGGGCAGGAGGGGTGCT
TTTATTAGATCAAAACCAATCGGGGGGCTCGCTCCCCGTCCTTTTTGGTGACTCTGAATA
ACTTTTCGCCGATCGCACGGCCTCGAGCCGGCGACGCATCTTTCAAATGTCTGCCTTATC
AACTTTCGATGATAGGTTATGCGCCTACCATGGTTGCAACGGGTAACGGGGAATCGGGGT
TCGATTCCGGAGAGGGAGCCTGAGAAACGGCTACCACATCC
>HOIR5KG01BJI9A__(reversed) rank=0001342 x=515.0 y=1708.0 length=433
CAAAGATTAAGCCATGCATGTCTAAGTACAAGCCTGAATAAGGTGAAACCGCGAATGGCT
CATTAAATCACACCTAATGTACCGGATAGTTCCAATTACTTGGATAACTGCGGTAATTCT
GGAGCTAATACATGCTTAAAGGCCTCGACTCAAGGAGGGGCGCATTTATTAGATCAAAAC
CAAACCGCTTGCGGTTTTATTGGTGAATCTGAATAACTCTATGCTGATCGTATGGCTCAA
CGCCGACGACGTATCCGTCCAAGGTGTGCCCTATCAACTGTCGACTGTGGCATAGACGCC
CACAGTGGTTTGACGGGTAACGGGGAATTAGGGTTCGATTCCGGAGAGGGAGCCTGAGAA
ACGGCTACCACTTCT
>HOIR5KG01AS98B__(reversed) rank=0001360 x=216.0 y=1657.0 length=436
CAAAGATTAAGCCATGCATGTCTAAGTACAAGCCTAACTAAGGTGAAACCGCGAATGGCT
CATTAAATCACACCTAATCTACTGGAATGTTAGCAGTTACTTGGATAACTGAGGTAATTC
TTGAGCTAATACATGCGAAAAATCTCGACTCACGGAGAGATGCTTTTATTAGATCAAAAC
CAAACAGACTCGTCTGTATATTTGGTGACTCGGAATAACTTTGGGCTGATCGCATTGCCT
TGTGCAGGCGACATTTCCTTCGAAGGTGTGCCCTATCAACTGTCGACTGTGGTATAGACG
ACCACAGTGGTTTTGACGGGTAACGGGGAATCAGGGTTCGATTCCGGAGAGGGAGCCTTA
AAAACGGCTACCACATCC
>HOIR5KG01BCENW__(reversed) rank=0001368 x=434.0 y=938.0 length=436
CAAAGATTAAGCCATGCATGTCTAAGTACAAGCCTAACTAAGGTGAAACCGCGAATGGCT
CATTAAATCACACCTAATCTACTGGAATGTTAGCAGTTACTTGGATAACTGAGGTAATTC
TTGAGCTAATACATGCGAAAAATCTCGACTCACGGAGAGATGCTTTTATTAGATCAAAAC
CAAACAGACTCGTCTGTATATTTGGTGACTCGGAATAACTTTGGGCTGATCGCATTGCCT
TGTGCAGGCGACATTTCCTTCGAAGGTGTGCCCTATCAACTGTCGACTGTGGTATAGACG
ACCACAGTGGTTTTGACGGGTAACGGGGAATCAGGGTTCGATTCCGGAGAGGGAGCCTTA
AAAACGGCTACCACATCC
>HOIR5KG01AWSUO__(reversed) rank=0001372 x=256.0 y=1918.5 length=437
CAAAGATTAAGCCATGCATGTGCCAGTGTAAGCTTCAGCATGGCCAGACTGTGAATGGCT
CATTAAAACAGTTGTAGCTTATGTGGTGGTCTGTCTACATGGATAACCGTGGTAATTCTA
GAACTAATACATGTGCAACTGCCCGACTTGGTGGTAGGGTGGTGCTTATCTGCAACAGAA
CCAGTCCAGGCAATCCCTGGCTTAATGGTGAGTCATAATAATTTGAATATATTGTATGGC
ATCAGCAGATGGTGGTTCATTCAAGCTTCTGACCTATCAGCTTCCGATGGTTGGGCATTT
GCCTACCCTGGCAATGACGGGTAACGGAGAATTAGGGTTTGACACCGGAGAGGGAGCCTG
AGAAGCGGCTACCACATCT
>HOIR5KG01AE37L__(reversed) rank=0001374 x=55.0 y=127.0 length=445
CAAAGATTAAGCCATGCATGTCTAAGTACACGCCTTTACACGGCAAAACTGCGAATGGCT
CATTAAATCAGTTATGGTTCCTTAGATCGTACAATCCTACTTGGATAACTGTGGCAATTC
TAGAGCTAATACATGCAACACAGCTCCGACCTTACGGGAAGAGCGCTTTTGTTAGCCCAA
AACCAATCCGGTCCTCGTGGCCGGTCCTGAATGGTGACTCTGAACAACTTTGTGCCGATC
GTATGCCCTAGCGGCGACGACGTATCTTTCAAATGTCTGCCCTATCAACTGTCGATGGTA
CGTGCTATGCCTACCATGGTGATAACGGGTAACGGGGAATCAGGGTTCGATTCCGGAGAG
GGAGCATGAGATACGGCTACCACATCC
>HOIR5KG01AT2S1__(reversed) rank=0001378 x=225.0 y=1827.0 length=436
CAAAGATTAAGCCATGCATGTCTAAGTACAAGCCTGAATAAGGTGAAACCGCGAATGGCT
CATTAAATCACACCTAATGTACCGGATAGTTCCAATTACTTGGATAACTGCGGTAATTCT
GGAGCTAATACATGCTTAAAGGCCTCGACTCAAGGAGGGGCGCATTTATTAGATCAAAAC
CAAACCGCTTGCGGTTTTATTGGTGAATCTGAATAACTCTATGCTGATCGTATGGCTCAA
CGCCGACGACGTATCCGTCCAAGGTGTGCCCTATCAACTGTCGACTGTGGCATAGACGCC
CACAGTGGTTTTGACGGGTAACGGGGAATTAGGGTTCGATTCCGGAGAGGGAGCCTGAGA
AACGGCTACCACTTCT
>HOIR5KG01AJY8K__(reversed) rank=0001411 x=110.0 y=1682.0 length=440
CAAAGATTAAGCCATGCATGTCCAAGTACAAGCTTTCAAAAGCGAAACTGCGGATGGCTC
ATTAAATCAGTTATGGTTCCTTGGAGCGCATCCCCTTACATGGATAACTGTGGTAATTCT
AGAGCTAATACATGCAATCAAGCGCCGACCTTACGGGAGGCGTGCTCTTATTAGGAACAA
GACCAACCCGGGTCCGCCCGGCTCCGTTGGTGAACTCTGGATAACCTGGCCGATCGCACG
GTCTCTGCACCGGCGACGGATCCTTCGAATGTCTGCCCTATCAACTTTCGATGGTACGTT
ATGCGCCTACCATGGTCGTAACGGGTAACGGAGAATCAGGGTTCGATTCCGGAGAGGGAG
CTTGAGAAACGGCTACCACATCC
>HOIR5KG01ABILR__(reversed) rank=0001416 x=14.0 y=93.0 length=436
CAAAGATTAAGCCATGCATGTCTAAGTACAAGCCTCACTAAGGTGAAACCGCGAATGGCT
CATTAAATCACACCTAATCTACTGGATAGTAAAAAGTTACTTGGATAACTGCGGTAATTC
TGGAGCTAATACATGCACAAAGCCGCGACTCACGAAGCGGCGCTTTTATTAGATCAAAAC
CAAACGGCTTCGGCTGTACTCATGGTGACTCTGAATAACTTTGGGCTGATCGCATAGCCT
TGAGCTGGCGACATATCCTTCGAAGGTGTGCCCTATCAACTTTCGACTGTGGCATAGACG
CCCACAGTGGTTTTGACGGGTAACGGGGAATCAGGGTTCGATTCCGGAGAGGGAGCCTTA
AAAACGGCTACCACATCT
>HOIR5KG01AF53T__(reversed) rank=0001419 x=67.0 y=87.0 length=436
CAAAGATTAAGCCATGCATGTCTAAGTACAAGCCTAACTAAGGTGAAACCGCGAATGGCT
CATTAAATCACACCTAATCTACTGGAATGTTAGCAGTTACTTGGATAACTGAGGTAATTC
TTGAGCTAATACATGCGAAAAATCTCGACTCACGGAGAGATGCTTTTATTAGATCAAAAC
CAAACAGACTCGTCTGTATATTTGGTGACTCGGAATAACTTTGGGCTGATCGCATTGCCT
TGTGCAGGCGACATTTCCTTCGAAGGTGTGCCCTATCAACTGTCGACTGTGGTATAGACG
ACCACAGTGGTTTTGACGGGTAACGGGGAATCAGGGTTCGATTCCGGAGAGGGAGCCTTA
AAAACGGCTACCACATCC
>HOIR5KG01AGGWB__(reversed) rank=0001424 x=70.0 y=1785.0 length=439
CAAAGATTAAGCCATGCATGTCTGAGTTTAAGCTAATTTTTGGTGAAGCTGCGAATGGCT
CATTATATCAGTTATGATATGCTCAATTGCCTTTGCTTACATGGATAACTGTGGTAATTC
TAGAGCTAATACATGCACATGAACCTGACCTCAAAGTATGGTTGTGTTTATTGATTTCAA
AACCAACTCAAGCTCTGCTTGATATGCTGCATGATTGATTATAAACGAATGAATTGCATG
GCACACGCTGGCAATGTATTGTTTTAGTTTCTGACCTATCAGCTTCCGACGGTAAGGTAT
TGGCTTACCGTGGCAATGACGGGTGACGGAGAATTAGGGTTTGATTCCGGAGAGGGAGCC
TGAGAAATGGCTACCACATCT
>HOIR5KG01AEU18__(reversed) rank=0001428 x=52.0 y=558.5 length=436
CAAAGATTAAGCCATGCATGTCTAAGTACAAGCCTCACTAAGGTGAAACCGCGAATGGCT
CATTAAATCACACCTAATCTACTGGATAGTAAAAAGTTACTTGGATAACTGCGGTAATTC
TGGAGCTAATACATGCACAAAGCCGCGACTCACGAAGCGGCGCTTTTATTAGATCAAAAC
CAAACGGCTTCGGCTGTACTCATGGTGACTCTGAATAACTTTGGGCTGATCGCATAGCCT
TGAGCTGGCGACATATCCTTCGAAGGTGTGCCCTATCAACTTTCGACTGTGGCATAGACG
CCCACAGTGGTTTTGACGGGTAACGGGGAATTAGGGTTCGATTCCGGAGAGGGAGCCTGA
GAAACGGCTACCACTTCT
>HOIR5KG01AFKTZ__(reversed) rank=0001433 x=60.0 y=1189.0 length=425
CAAAGATTAAGCCATGCATGTCTAAGTATAAACAATCTATACAGTGAAACTGCGAATGGC
TCATTAAATCAGTTATCGTTTATTTGATAGTACCTTGCTAATTGGCATACGCCTGGCAAT
TCTAGAGCTAATACATGCATTCAAGCCCAACCTCTGGAAGGGCTGTATTTATTAGATAAA
AAATCAACAACCTTAGATGATTCATAATAACTTGTCGAATCGCATGGCCTCGGGCCGGCG
ATGGTTCATTCAAATTTCTGCCCTATCAACTTTCGATGGTAGGATAGAGGCCTACCATGG
TTCAACGGGTAACGGGGAATAAGGGTTCGGTTCCGGAGAGGGAGCCTGAGAAACGGCTAC
CACATCC
>HOIR5KG01BD3G4__(reversed) rank=0001434 x=453.5 y=1926.0 length=446
CAAAGATTAAGCCATGCATGTCTAAGTACACGCCTTTACACGGCAAAACTGCGAATGGCT
CATTAAATCAGTTATGGTTCCTTAGATCGTACAATCCTACTTGGATAACTGTGGCAATTC
TAGAGCTAATACATGCAACACAGCTCCGACCTTACGGGAAGAGCGCTTTTGTTAGCCCAA
AACCAATCCGGTCCTCGTGGCCGGTCATTGAATGGTGACTCTGAACAACTTTGTGCCGAT
CGTATGCCCTAGCGGCGACGACGTATCTTTCAAATGTCTGCCCTATCAACTGTCGATGGT
ACGTGCTATGCCTACCATGGTGATAACGGGTAACGGGGAATCAGGGTTCGATTCCGGAGA
GGGAGCATGAGATACGGCTACCACATCC
>HOIR5KG01ASHB8__(reversed) rank=0001444 x=207.0 y=1078.0 length=446
CAAAGATTAAGCCATGCATGTCTAAGTACACGCCTTTACACGGCAAAACTGCGAATGGCT
CATTAAATCAGTTATGGTTCCTTAGATCGTACAATCCTACTTGGATAACTGTGGCAATTC
TAGAGCTAATACATGCAACACAGCTCCGACCTTACGGGAAGAGCGCTTTTGTTAGCCCAA
AACCAATCCGGTCCTCGTGGCCGGTCATTGAATGGTGACTCTGAACAACTTTGTGCCGAT
CGTATGCCCTAGCGGCGACGACGTATCTTTCAAATGTCTGCCCTATCAACTGTCGATGGT
ACGTGCTATGCCTACCATGGTGATAACGGGTAACGGGGAATCAGGGTTCGATTCCGGAGA
GGGAGCATGAGATACGGCTACCACATCC
>HOIR5KG01BANFB__(reversed) rank=0001448 x=414.0 y=901.5 length=435
CAAAGATTAAGCCATGCATGTCTAAGTACAAGCCTAACTAAGGTGAAACCGCGAATGGCT
CATTAAATCACACCTAATCTACTGGAATGTTAGCAGTTACTTGGATAACTGAGGTAATTC
TTGAGCTAATACATGCGAAAAATCTCGACTCACGGAGAGATGCTTTTATTAGATCAAAAC
CAAACAGACTCGTCTGTATATTTGGTGACTCGGAATAACTTTGGGCTGATCGCATTGCCT
TGTGCAGGCGACATTTCCTTCGAAGGTGTGCCCTATCAACTGTCGACTGTGGTATAGACG
ACCACAGTGGTTTTGACGGGTAACGGGGAATCAGGGTTCGATTCCGGAGAGGGAGCCTTA
AAAACGGCTACCACATCC
>HOIR5KG01AHCLT__(reversed) rank=0001452 x=80.5 y=1919.0 length=441
CAAAGATTAAGCCATGCATGTCCAAGTACAAGCTTTCAAAAGCGAAACTGCGGATGGCTC
ATTAAATCAGTTATGGTTCCTTGGAGCGCATCCCCTTACATGGATAACTGTGGTAATTCT
AGAGCTAATACATGCAATCAAGCGCCGACCTTACGGGAGGCGTGCTCTTATTAGGAACAA
GACCAACCCGGGTCCGCCCGGCTCCGTTGGTGAACTCTGGATAACCTGGCCGATCGCACG
GTCTCTGCACCGGCGACGGATCCTTCGAATGTCTGCCCTATCAACTTTCGATGGTACGTT
ATGCGCCTACCATGGTCGTAACGGGTAACGGAGAATCAGGGTTCGATTCCGGAGAGGGAG
CTTGAGAAACGGCTACCACATCC
>HOIR5KG01BKBTI__(reversed) rank=0001458 x=524.5 y=1860.5 length=434
CAAAGATTAAGCCATGCATGTCTCAGTGTAAGCTTCAACATGGCAAGACTGTGAATGGCT
CATTAAAACAGTTGTAGCTTATTTGGCTGTCTTTTACATGGATAACCGTGGTAATTCTAG
AACTAATACATGTGCAACTACCCAACTTTTCGGACGGGTTGTGTTTATTTGTAACAGAAC
CAATCCAGGTCAACCTGGTTTAGTGATGATTCACAATAACTGGATGAATTGCGTGGCACC
AGCTGGTGATGAATCATTCAAGCTTCTGACCTATCAGCTTCCGACGGTAGGGTATTGGCC
TACCCTGGCAATGACGGGTAACGGAGAATTAGGGTTTGATACCGGAGAGGGAGCCTGAGA
AACGGCTACCACATCT
>HOIR5KG01AIM0S__(reversed) rank=0001467 x=95.0 y=634.0 length=436
CAAAGATTAAGCCATGCATGTCTAAGTACAAGCCTAACTAAGGTGAAACCGCGAATGGCT
CATTAAATCACACCTAATCTACTGGAATGTTAGCAGTTACTTGGATAACTGAGGTAATTC
TTGAGCTAATACATGCGAAAAATCTCGACTCACGGAGAGATGCTTTTATTAGATCAAAAC
CAAACAGACTCGTCTGTATATTTGGTGACTCGGAATAACTTTGGGCTGATCGCATTGCCT
TGTGCAGGCGACATTTCCTTCGAAGGTGTGCCCTATCAACTGTCGACTGTGGTATAGACG
ACCACAGTGGTTTTGACGGGTAACGGGGAATCAGGGTTCGATTCCGGAGAGGGAGCCTTA
AAAACGGCTACCACATCC
>HOIR5KG01A0Q0O__(reversed) rank=0001483 x=301.0 y=1846.5 length=441
CAAAGATTAAGCCATGCATGTCCAAGTACAAGCTTTCAAAAGCGAAACTGCGGATGGCTC
ATTAAATCAGTTATGGTTCCTTGGAGCGCATCCCCTTACATGGATAACTGTGGTAATTCT
AGAGCTAATACATGCAATCAAGCGCCGACCTTACGGGAGGCGTGCTCTTATTAGGAACAA
GACCAACCCGGGTCCGCCCGGCTCCGTTGGTGAACTCTGGATAACCTGGCCGATCGCACG
GTCTCTGCACCGGCGACGGATCCTTCGAATGTCTGCCCTATCAACTTTCGATGGTACGTT
ATGCGCCTACCATGGTCGTAACGGGTAACGGAGAATCAGGGTTCGATTCCGGAGAGGGAG
CTTGAGAAACGGCTACCACATCC
>HOIR5KG01BGADG__(reversed) rank=0001485 x=478.5 y=1778.5 length=436
CAAAGATTAAGCCATGCATGTCTAAGTACAAGCCTAACTAAGGTGAAACCGCGAATGGCT
CATTAAATCACACCTAATCTACTGGAATGTTAGCAGTTACTTGGATAACTGAGGTAATTC
TTGAGCTAATACATGCGAAAAATCTCGACTCACGGAGAGATGCTTTTATTAGATCAAAAC
CAAACAGACTCGTCTGTATATTTGGTGACTCGGAATAACTTTGGGCTGATCGCATTGCCT
TGTGCAGGCGACATTTCCTTCGAAGGTGTGCCCTATCAACTGTCGACTGTGGTATAGACG
ACCACAGTGGTTTTGACGGGTAACGGGGAATCAGGGTTCGATTCCGGAGAGGGAGCCTTA
AAAACGGCTACCACATCC
>HOIR5KG01AC6PH__(reversed) rank=0001487 x=33.0 y=163.5 length=434
CAAAGATTAAGCCATGCATGTCTCAGTGTAAGCTTCAACATGGCAAGACTGTGAATGGCT
CATTAAAACAATTGTAGCTTATTTGGCTGTCTTTTACATGGATAACCGTGGTAATTCTAG
AACTAATACATGTGCAACTACCCAACTTTTCGGACGGGTTGTGTTTATTTGTAACAGAAC
CAATCCAGGTCAACCTGGTTTAGTGATGATTCACAATAACTGGATGAATTGCGTGGCACC
AGCTGGTGATGAATCATTCAAGCTTCTGACCTATCAGCTTCCGACGGTAGGGTATTGGCC
TACCCTGGCAATGACGGGTAACGGAGAATTAGGGTTTGATACCGGAGAGGGAGCCTGAGA
AACGGCTACCACATCT
>HOIR5KG01ABJNR__(reversed) rank=0001495 x=14.0 y=1461.5 length=436
CAAAGATTAAGCCATGCATGTCTAAGTACAAGCCTAACTAAGGTGAAACCGCGAATGGCT
CATTAAATCACACCTAATCTACTGGAATGTTATCAGTTACTTGGATAACTGAGGTAATTC
TTGAGCTAATACATGCGAAAAATCTCGACTCACAGAGAGATGCTTTTATTAGATCAAAAC
CAAACAGACTCGTCTGTATATTTGGTGACTCGGAATAACTTTGGGCTGATCGCATTGCCT
TGTGCAGGCGACATTTCCTTCGAAGGTGTGCCCTATCAACTGTCGACTGTGGTATAGACG
ACCACAGTGGTTTTGACGGGTAACGGGGAATCAGGGTTCGATTCCGGAGAGGGAGCCTTA
AAAACGGCTACCACATCC
>HOIR5KG01AJFXX__(reversed) rank=0001496 x=104.0 y=1251.0 length=435
CAAAGATTAAGCCATGCATGTCTAAGTACAAGCCTAACTAAGGTGAAACCGCGAATGGCT
CATTAAATCACACCTAATCTACTGGAATGTTAGCAGTTACTTGGATAACTGAGGTAATTC
TTGAGCTAATACATGCGAAAAATCTCGACTCACGGAGAGATGCTTTTATTAGATCAAAAC
CAAACAGACTCGTCTGTATATTTGGTGACTCGGAATAACTTTGGGCTGATCGCATTGCCT
TGTGCAGGCGACATTTCCTTCGAAGGTGTGCCCTATCAACTGTCGACTGTGGTATAGACG
ACCACAGTGGTTTGACGGGTAACGGGGAATCAGGGTTCGATTCCGGAGAGGGAGCCTTAA
AAACGGCTACCACATCC
>HOIR5KG01BZX9Y__(reversed) rank=0001502 x=702.5 y=1716.0 length=434
CAAAGATTAAGCCATGCATGTCTCAGTGTAAGCTTCAACATGGCAAGACTGCGAATGGCT
CATTAAAACAGTTGTAGCTTATTTGGCTGTCTTTTACATGGATAACCGTGGTAATTCTAG
AACTAATACATGTGCAACTACCCAACTTTTCGGACGGGTTGTGTTTATTTGTAACAGAAC
CAATCCAGGTCAACCTGGTTTAGTGATGATTCACAATAACTGGATGAATTGCGTGGCACC
AGCTGGTGATGAATCATTCAAGCTTCTGACCTATCAGCTTCCGACGGTAGGGTATTGGCC
TACCCTGGCAATGACGGGTAACGGAGAATTAGGGTTTGATACCGGAGAGGGAGCCTGAGA
AACGGCTACCACATCT
>HOIR5KG01BH3RZ__(reversed) rank=0001504 x=499.0 y=525.0 length=438
CAAAGATTAAGCCATGCATGTCTCAGTATAAGCTTCAACACGGCAAAACTGCGAATGGCT
CATTAAAACAGTTACAATTTATTTGATTGTCATTCATTACATGGATAACTGTGGTAATTC
TAGAGCTAATACATGCCCAATAATCCGACTCCGTGGAAGGGTTGTATTTATTAGATACAG
AACCAACCCAAGCTCTGCTTGGTCTCGTGGTGATTCATAATAAACGAATGAATTGCATGG
TACCAACTGGCGATGTATCATTCAAGTTTCTGACCTATCAGCTTCCGACGGTACGGTATT
GGCCTACCGTGGCAATGACGGGTAACGGAGAATTAGGGTTCGATTCCGGAGAGGGAGCCT
GAGAAACGGCTACCACATCT
>HOIR5KG01AMOLT__(reversed) rank=0001517 x=141.0 y=895.0 length=436
CAAAGATTAAGCCATGCATGTCTAAGTACAAGCCTCACTAAGGTGAAACCGCGAATGGCT
CATTAAATCACACCTAATCTACTGGATAGTAAAAAGTTACTTGGATAACTGCGGTAATTC
TGGAGCTAATACATGCACAAAGCCGCGACTCACGAAGCGGCGCTTTTATTAGATCAAAAC
CAAACGGCTTCGGCTGTACTCATGGTGACTCTGAATAACTTTGGGCTGATCGCATAGCCT
TGAGCTGGCGACATATCCTTCGAAGGTGTGCCCTATCAACTTTCGACTGTGGCATAGACG
CCCACAGTGGTTTTGACGGGTAACGGGGAATCAGGGTTCGATTCCGGAGAGGGAGCCTTA
AAAACGGCTACCACATCT
>HOIR5KG01AEVOG__(reversed) rank=0001520 x=52.0 y=1358.0 length=434
CAAAGATTAAGCCATGCATGTCTCAGTGTAAGCTTCAACATGGCAAGACTGTGAATGGCT
CATTAAAACAGTTGTAGCTTATTTGGCTGTCTTTTACATGGATAACCGTGGTAATTCTAG
AACTAATACATGTGCAACTACCCAACTTTTCGGACGGGTTGTGTTTATTTGTAACAGAAC
CAATCCAGGTCAACCTGGTTTAGTGATGATTCACAATAACTGGATGAATTGCGTGGCACC
AGCTGGTGATGAATCATTCAAGCTTCTGACCTATCAGCTTCCGACGGTAGGGTATTGGCC
TACCCTGGCAATGACGGGTAACGGAGAATTAGGGTTTGATACCGGAGAGGGAGCCTGAGA
AACGGCTACCACATCT
>HOIR5KG01BNAAT__(reversed) rank=0001523 x=558.0 y=595.0 length=434
CAAAGATTAAGCCATGCATGTCTCAGTGTAAGCTTCAACATGGCAAGACTGTGAATGGCT
CATTAAAACAGTTGTAGCTTATTTGGCTGTCTTTTACATGGATAACCGTGGTAATTCTAG
AACTAATACATGTGCAACTACCCAACTTTTCGGACGGGTTGTGTTTATTTGTAACAGAAC
CAATCCAGGTCAACCTGGTTTAGTGATGATTCACAATAACTGGATGAATTGCGTGGCACC
AGCTGGTGATGAATCATTCAAGCTTCTGACCTATCAGCTTCCGACGGTAGGGTATTGGCC
TACCCTGGCAATGACGGGTAACGGAGAATTAGGGTTTGATACCGGAGAGGGAGCCTGAGA
AACGGCTACCACATCT
>HOIR5KG01A4YIN__(reversed) rank=0001540 x=349.0 y=1581.0 length=441
CAAAGATTAAGCCATGCATGTCCAAGTACAAGCTTTCAAAAGCGAAACTGCGGATGGCTC
ATTAAATCAGTTATGGTTCCTTGGAGCGCATCCCCTTACATGGATAACTGTGGTAATTCT
AGAGCTAATACATGCAATCAAGCGCCGACCTTACGGGAGGCGTGCTCTTATTAGGAACAA
GACCAACCCGGGTCCGCCCGGCTCCGTTGGTGAACTCTGGATAACCTGGCCGATCGCACG
GTCTCTGCACCGGCGACGGATCCTTCGAATGTCTGCCCTATCAACTTTCGATGGTACGTT
ATGCGCCTACCATGGTCGTAACGGGTAACGGAGAATCAGGGTTCGATTCCGGAGAGGGAG
CTTGAGAAACGGCTACCACATCC
>HOIR5KG01AHBYQ__(reversed) rank=0001542 x=80.0 y=1088.0 length=434
CAAAGATTAAGCCATGCATGTCTCAGTGTAAGCTTCAACATGGCAAGACTGTGAATGGCT
CATTAAAACAGTTGTAGCTTATTTGGCTGTCTTTTACATGGATAACCGTGGTAATTCTAG
AACTAATACATGTGCAACTACCCAACTTTTCGGACGGGTTGTGTTTATTTGTAACAGAAC
CAATCCAGGTCAACCTGGTTTAGTGATGATTCACAATAACTGGATGAATTGCGTGGCACC
AGCTGGTGATGAATCATTCAAGCTTCTGACCTATCAGCTTCCGACGGTAGGGTATTGGCC
TACCCTGGCAATGACGGGTAACGGAGAATTAGGGTTTGATACCGGAGAGGGAGCCTGAGA
AACGGCTACCACATCT
>HOIR5KG01AAXF4__(reversed) rank=0001555 x=7.0 y=1346.5 length=441
CAAAGATTAAGCCATGCATGTCCAAGTACAAGCTTTCAAAAGCGAAACTGCGGATGGCTC
ATTAAATCAGTTATGGTTCCTTGGAGCGCATCCCCTTACATGGATAACTGTGGTAATTCT
AGAGCTAATACATGCAATCAAGCGCCGACCTTACGGGAGGCGTGCTCTTATTAGGAACAA
GACCAACCCGGGTCCGCCCGGCTCCGTTGGTGAACTCTGGATAACCTGGCCGATCGCACG
GTCTCTGCACCGGCGACGGATCCTTCGAATGTCTGCCCTATCAACTTTCGATGGTACGTT
ATGCGCCTACCATGGTCGTAACGGGTAACGGAGAATCAGGGTTCGATTCCGGAGAGGGAG
CTTGAGAAACGGCTACCACATCC
>HOIR5KG01A3FQU__(reversed) rank=0001563 x=332.5 y=228.0 length=434
CAAAGATTAAGCCATGCATGTCTAAGTACGGCTCTAGTACGGTGAAACTGCGAATGGCTC
ATTAAATCAGTTTTGGTTCATTTGATCGTGAAAGTTACATGGATAACTGTTGTAATTCAA
GAGCTAATACACGCTAAGAGTGTCGCTCTCTGGGCGGCGCGCTTTTATCAGACCAAAACC
AATCACCTTCGGGTGTTCATTGTGGTGAGTCTGGATAAACTAGCTGATCGCATGGTCTCG
AACCGGCGATGGATCATTCAAGTGTCTGACCTATCAACTGTCGATGGTAGCGTATTGGGC
TACCATGGTTGTAACGGGTAACGGAGAATTAGGGTTTGGTTCCGGAGAGGGAGTCTGAGA
AACGGCTACCACATCT
>HOIR5KG01AGF65__(reversed) rank=0001570 x=70.5 y=879.0 length=436
CAAAGATTAAGCCATGCATGTCTAAGTACAAGCCTCACTAAGGTGAAACCGCGAATGGCT
CATTAAATCACACCTAATCTACTGGATAGTAAAAAGTTACTTGGATAACTGCGGTAATTC
TGGAGCTAATACATGCACAAAGCCGCGACTCACGAAGCGGCGCTTTTATTAGATCAAAAC
CAAACGGCTTCGGCTGTACTCATGGTGACTCTGAATAACTTTGGGCTGATCGCATAGCCT
TGAGCTGGCGACATATCCTTCGAAGGTGTGCCCTATCAACTTTCGACTGTGGCATAGACG
CCCACAGTGGTTTTGACGGGTAACGGGGAATCAGGGTTCGATTCCGGAGAGGGAGCCTTA
AAAACGGCTACCACATCT
>HOIR5KG01AOLM2__(reversed) rank=0001582 x=163.5 y=252.0 length=433
CAAAGATTAAGCCATGCATGTCTCAGTGTAAGCTTCAACATGGCAAGACTGTGAATGGCT
CATTAAAAAGTTGTAGCTTATTTGGCTGTCTTTTACATGGATAACCGTGGTAATTCTAGA
ACTAATACATGTGCAACTACCCAACTTTTCGGACGGGTTGTGTTTATTTGTAACAGAACC
AATCCAGGTCAACCTGGTTTAGTGATGATTCACAATAACTGGATGAATTGCGTGGCACCA
GCTGGTGATGAATCATTCAAGCTTCTGACCTATCAGCTTCCGACGGTAGGGTATTGGCCT
ACCCTGGCAATGACGGGTAACGGAGAATTAGGGTTTGATACCGGAGAGGGAGCCTGAGAA
ACGGCTACCACATCT
>HOIR5KG01BXQ68__(reversed) rank=0001598 x=677.0 y=1634.0 length=433
CAAAGATTAAGCCATGCATGTCTCAGTGTAAGCTTCAACATGGCAAGACTGTGAATGGCT
CATTAAACAGTTGTAGCTTATTTGGCTGTCTTTTACATGGATAACCATGGTAATTCTAGA
ACTAATACATGTGCAACTACCCAACTTTTCGGACGGGTTGTGTTTATTTGTAACAGAACC
AATCCAGGTCAACCTGGTTTAGTGATGATTCACAATAACTGGATGAATTGCGTGGCACCA
GCTGGTGATGAATCATTCAAGCTTCTGACCTATCAGCTTCCGACGGTAGGGTATTGGCCT
ACCCTGGCAATGACGGGTAACGGAGAATTAGGGTTTGATACCGGAGAGGGAGCCTGAGAA
ACGGCTACCACATCT
>HOIR5KG01ANP25__(reversed) rank=0001603 x=153.0 y=319.0 length=436
CAAAGATTAAGCCATGCATGTCTAAGTACAAGCCTAACTAAGGTGAAACCGCGAATGGCT
CATTAAATCACACCTAATCTACTGGAATGTTAGCAGTTACTTGGATAACTGAGGTAATTC
TTGAGCTAATACATGCGAAAAATCTCGACTCACGGAGAGATGCTTTTATTAGATCAAAAC
CAAACAGACTCGTCTGTATATTTGGTGACTCGGAATAACTTTGGGCTGATCGCATTGCCT
TGTGCAGGCGACATTTCCTTCGAAGGTGTGCCCTATCAACTGTCGACTGTGGTATAGACG
ACCACAGTGGTTTTGACGGGTAACGGGGAATCAGGGTTCGATTCCGGAGAGGGAGCCTTA
AAAACGGCTACCACATCC
>HOIR5KG01AN3L1__(reversed) rank=0001604 x=157.5 y=1463.0 length=436
CAAAGATTAAGCCATGCATGTCTAAGTACAAGCCTAACTAAGGTGAAACCGCGAATGGCT
CATTAAATCACACCTAATCTACTGGAATGTTAGCAGTTACTTGGATAACTGAGGTAATTC
TTGAGCTAATACATGCGAAAAATCTCGACTCACGGAGAGATGCTTTTATTAGATCAAAAC
CAAACAGACTCGTCTGTATATTTGGTGACTCGGAATAACTTTGGGCTGATCGCATTGCCT
TGTGCAGGCGACATTTCCTTCGAAGGTGTGCCCTATCAACTGTCGACTGTGGTATAGACG
ACCACAGTGGTTTTGACGGGTAACGGGGAATCAGGGTTCGATTCCGGAGAGGGAGCCTTA
AAAACGGCTACCACATCC
>HOIR5KG01A1SZY__(reversed) rank=0001605 x=313.0 y=1916.0 length=446
CAAAGATTAAGCCATGCATGTCTAAGTACACGCCTTTACACGGCAAAACTGCGAATGGCT
CATTAAATCAGTTATGGTTCCTTAGATCGTACAATCCTACTTGGATAACTGTGGCAATTC
TAGAGCTAATACATGCAACACAGCTCCGACCTTACGGGAAGAGCGCTTTTGTTAGCCCAA
AACCAATCCGGTCCTCGTGGCCGGTCATTGAATGGTGACTCTGAACAACTTTGTGCCGAT
CGTATGCCCTAGCGGCGACGACGTATCTTTCAAATGTCTGCCCTATCAACTGTCGATGGT
ACGTGCTATGCCTACCATGGTGATAACGGGTAACGGGGAATCAGGGTTCGATTCCGGAGA
GGGAGCATGAGATACGGCTACCACATCC
>HOIR5KG01AQWXK__(reversed) rank=0001610 x=189.0 y=1702.0 length=440
CAAAGATTAAGCCATGCATGTCCAAGTACAAGCTTTCAAAAGCGAAACTGCGGATGGCTC
ATTAAATCAGTTATGGTTCCTTGGAGCGCATCCCCTTACATGGATAACTGTGGTAATTCT
AGAGCTAATACATGCAATCAAGCGCCGACCTTACGGGAGGCGTGCTCTTATTAGGAACAA
GACCAACCCGGGTCCGCCCGGCTCCGTTGGTGAACTCTGGATAACCTGGCCGATCGCACG
GTCTCTGCACCGGCGACGGATCCTTCGAATGTCTGCCCTATCAACTTTCGATGGTACGTT
ATGCGCCTACCATGGTCGTAACGGGTAACGGAGAATCAGGGTTCGATTCCGGAGAGGGAG
CTTGAGAAACGGCTACCACATCC
>HOIR5KG01ASEDT__(reversed) rank=0001613 x=206.0 y=1343.0 length=446
CAAAGATTAAGCCATGCATGTCTAAGTACACGCCTTTACACGGCAAAACTGCGAATGGCT
CATTAAATCAGTTATGGTTCCTTAGATCGTACAATCCTACTTGGATAACTGTGGCAATTC
TAGAGCTAATACATGCAACACAGCTCCGACCTTACGGGAAGAGCGCTTTTGTTAGCCCAA
AACCAATCCGGTCCTCGTGGCCGGTCATTGAATGGTGACTCTGAACAACTTTGTGCCGAT
CGTATGCCCTAGCGGCGACGACGTATCTTTCAAATGTCTGCCCTATCAACTGTCGATGGT
ACGTGCTATGCCTACCATGGTGATAACGGGTAACGGGGAATCAGGGTTCGATTCCGGAGA
GGGAGCATGAGATACGGCTACCACATCC
>HOIR5KG01B2Z76__(reversed) rank=0001614 x=737.0 y=852.0 length=433
CAAAGATTAAGCCATGCATGTCTAAGTACAAGCCTGAATAAGGTGAAACCGCGAATGGCT
CATTAAATCACACCTAATGTACCGGATAGTTCCAATTACTTGGATAACTGCGGTAATTCT
GGAGCTAATACATGCTTAAAGGCCTCGACTCAAGGAGGGGCGCATTTATTAGATACAAAA
CCAAACCGCTTGCGGTTTTATTGGTGAATCTGAATAACTCTATGCTGATCGTATGGCTCA
ACGCCGACGACGTATCCGTCCAAGGTGTGCCCTATCAACTGTCGACTGTGGCATAGACGC
CCACAGTGGTTTGACGGGTACGGGGAATTAGGGTTCGATTCCGGAGAGGGAGCCTGAGAA
ACGGCTACCACTTCT
>HOIR5KG01AMSGV__(reversed) rank=0001616 x=142.0 y=1805.5 length=434
CAAAGATTAAGCCATGCATGTCTCAGTGTAAGCTTCAACATGGCAAGACTGTGAATGGCT
CATTAAAACAGTTGTAGCTTATTTGGCTGTCTTTTACATGGATAACCGTGGTAATTCTAG
AACTAATACATGTGCAACTACCCAACTTTTCGGACGGGTTGTGTTTATTTGTAACAGAAC
CAATCCAGGTCAACCTGGTTTAGTGATGATTCACAATAACTGGATGAATTGCGTGGCACC
AGCTGGTGATGAATCATTCAAGCTTCTGACCTATCAGCTTCCGACGGTAGGGTATTGGCC
TACCCTGGCAATGACGGGTAACGGAGAATTAGGGTTTGATACCGGAGAGGGAGCCTGAGA
AACGGCTACCACATCT
>HOIR5KG01BYV9J__(reversed) rank=0001620 x=690.0 y=1605.5 length=436
CAAAGATTAAGCCATGCATGTCTAAGTACAAGCCTAACTAAGGTGAAACCGCGAATGGCT
CATTAAATCACACCTAATCTACTGGAATGTTAGCAGTTACTTGGATAACTGAGGTAATTC
TTGAGCTAATACATGCGAAAAATCTCGACTCACGGAGAGATGCTTTTATTAGATCAAAAC
CAAACAGACTCGTCTGTATATTTGGTGACTCGGAATAACTTTGGGCTGATCGCATTGCCT
TGTGCAGGCGACATTTCCTTCGAAGGTGTGCCCTATCAACTGTCGACTGTGGTATAGACG
ACCACAGTGGTTTTGACGGGTAACGGGGAATCAGGGTTCGATTCCGGAGAGGGAGCCTTA
AAAACGGCTACCACATCC
>HOIR5KG01BKWUD__(reversed) rank=0001635 x=531.5 y=435.5 length=434
CAAAGATTAAGCCATGCATGTCTAAGTACAAGCCTGAATAAGGTGAAACCGCGAATGGCT
CATTAAATCACACCTAATGTACCGGATAGTTCCAATTACTTGGATAACTGCGGTAATTCT
GGAGCTAATACATGCTTAAAGGCCTCGACTCAAGGAGGGGCGCATTTATTAGATCAAAAC
CAAACCGCTTGCGGTTTTATTGGTGAATCTGAATAACTCTATGCTGATCGTATGGCTCAA
CGCCGACGACGTATCCGTCCAAGGTGTGCCCTATCAACTGTCGACTGTGGCATAGACGCC
CACAGTGGTTTTGACGGGTAACGGGGAATTAGGGTTCGATTCCGGAGAGGGAGCCTGAGA
AACGGCTACCACTTCT
>HOIR5KG01AFGSI__(reversed) rank=0001637 x=59.0 y=48.5 length=434
CAAAGATTAAGCCATGCATGTCTCAGTGTAAGCTTCAATATGGTAAGACTGTGAATGGCT
CATTAAAGCAGTTGTAGCTTATTTGGCTGTCTTTTACATGGATAACCGTGGTAATTCTAG
AACTAATACATGTGCAACTACCCAACTTTTCGGACGGGTTGTGTTTATTTGTAACAGAAC
CAATCCAGGTCAACCTGGTTTAGTGATGATTCACAATAACTGGATGAATTGCGTGGCACC
AGCTGGTGATGAATCATTCAAGCTTCTGACCTATCAGCCTCCGACGGTAGGGTATTGGCC
TACCCTGGCAATGACGGGTAACGGAGAATTAGGGTTTGATACCGGAGAGGGAGCCTGAGA
AACGGCTACCACATCT
>HOIR5KG01ACLOI__(reversed) rank=0001643 x=26.5 y=1584.0 length=434
CAAAGATTAAGCCATGCATGTCTCAGTGTAAGCTTCAACATGGCAAGACTGTGAATGGCT
CATTAAAACAGTTGTAGCTTATTTGGCTGTCTTTTACATGGATAACCGTGGTAATTCTAG
AACTAATACATGTGCAACTACCCAACTTTTCGGACGGGTTGTGTTTATTTGTAACAGAAC
CAATCCAGGTCAACCTGGTTTAGTGATGATTCACAATAACTGGATGAATTGCGTGGCACC
AGCTGGTGATGAATCATTCAAGCTTCTGACCTATCAGCTTCCGACGGTAGGGTATTGGCC
TACCCTGGCAATGACGGGTAACGGAGAATTAGGGTTTGATACCGGAGAGGGAGCCTGAGA
AACGGCTACCACATCT
>HOIR5KG01AKQO4__(reversed) rank=0001656 x=119.0 y=406.0 length=434
CAAAGATTAAGCCATGCATGTCTAAGTACAAGCCTGAATAAGGTGAAACCGCGAATGGCT
CATTAAATCACACCTAATGTACCGGATAGTTCCAATTACTTGGATAACTGCGGTAATTCT
GGAGCTAATACATGCTTAAAGGCCTCGACTCAAGGAGGGGCGCATTTATTAGATCAAAAC
CAAACCGCTTGCGGTTTTATTGGTGAATCTGAATAACTCTATGCTGATCGTATGGCTCAA
CGCCGACGACGTATCCGTCCAAGGTGTGCCCTATCAACTGTCGACTGTGGCATAGACGCC
CACAGTGGTTTTGACGGGTAACGGGGAATTAGGGTTCGATTCCGGAGAGGGAGCCTGAGA
AACGGCTACCACTTCT
>HOIR5KG01ABV6V__(reversed) rank=0001660 x=18.0 y=1317.0 length=434
CAAAGATTAAGCCATGCATGTCTCAGTGTAAGCTTCAACATGGCAAGACTGTGAATGGCT
CATTAAAACAGTTGTAGCTTATTTGGCTGTCTTTTACATGGATAACCGTGGTAATTCTAG
AACTAATACATGTGCAACTACCCAACTTTTCGGACGGGTTGTGTTTATTTGTAACAGAAC
CAATCCAGGTCAACCTGGTTTAGTGATGATTCACAATAACTGGATGAATTGCGTGGCACC
AGCTGGTGATGAATCATTCAAGCTTCTGACCTATCAGCTTCCGACGGTAGGGTATTGGCC
TACCCTGGCAATGACGGGTAACGGAGAATTAGGGTTTGATACCGGAGAGGGAGCCTGAGA
AACGGCTACCACATCT
>HOIR5KG01BKEWR__(reversed) rank=0001673 x=525.5 y=1769.5 length=436
CAAAGATTAAGCCATGCATGTCTAAGTACAAGCCTCACTAAGGTGAAACCGCGAATGGCT
CATTAAATCACACCTAATCTACTGGATAGTAAAAAGTTACTTGGATAACTGCGGTAATTC
TGGAGCTAATACATGCACAAAGCCGCGACTCACGAAGCGGCGCTTTTATTAGATCAAAAC
CAAACGGCTTCGGCTGTACTCATGGTGACTCTGAATAACTTTGGGCTGATCGCATAGCCT
TGAGCTGGCGACATATCCTTCGAAGGTGTGCCCTATCAACTTTCGACTGTGGCATAGACG
CCCACAGTGGTTTTGACGGGTAACGGGGAATCAGGGTTCGATTCCGGAGAGGGAGCCTTA
AAAACGGCTACCACATCT
>HOIR5KG01BCKC2__(reversed) rank=0001674 x=436.5 y=132.0 length=434
CAAAGATTAAGCCATGCATGTCTCAGTGTAAGCTTCAACATGGCAAGACTGTGAATGGCT
CATTAAAACAGTTGTAGCTTATTTGGCTGTCTTTTACATGGATAACCGTGGTAATTCTAG
AACTAATACATGTGCAACTACCCAACTTTTCGGACGGGTTGTGTTTATTTGTAACAGAAC
CAATCCAGGTCAACCTGGTTTAGTGATGATTCACAATAACTGGATGAATTGCGTGGCACC
AGCTGGTGATGAATCATTCAAGCTTCTGACCTATCAGCTTCCGACGGTAGGGTATTGGCC
TACCCTGGCAATGACGGGTAACGGAGAATTAGGGTTTGATACCGGAGAGGGAGCCTGAGA
AACGGCTACCACATCT
>HOIR5KG01A6V3U__(reversed) rank=0001681 x=371.5 y=1656.0 length=446
CAAAGATTAAGCCATGCATGTCTAAGTACACGCCTTTACACGGCAAAACTGCGAATGGCT
CATTAAATCAGTTATGGTTCCTTAGATCGTACAATCCTACTTGGATAACTGTGGCAATTC
TAGAGCTAATACATGCAACACAGCTCCGACCTTACGGGAAGAGCGCTTTTGTTAGCCCAA
AACCAATCCGGTCCTCGTGGCCGGTCATTGAATGGTGACTCTGAACAACTTTGTGCCGAT
CGTATGCCCTAGCGGCGACGACGTATCTTTCAAATGTCTGCCCTATCAACTGTCGATGGT
ACGTGCTATGCCTACCATGGTGATAACGGGTAACGGGGAATCAGGGTTCGATTCCGGAGA
GGGAGCATGAGATACGGCTACCACATCC
>HOIR5KG01AIMWT__(reversed) rank=0001684 x=95.0 y=491.0 length=439
CAAAGATTAAGCCATGCACGTCTAAGTACAAGCCTCATTAAGGTGAAACCGCGAATGGCT
CATTAAATCACACCTAATATACTGGATAGTGTCAGTTACTTGGATAACTGCGGTAATTCT
GGAGCTAATACATGCGTCAAAGCCCCGAACTTTTTGTGAGGGGCGCTTTTATTAGATGAA
AACCAAACGACTTCGGTCGTCCCTTTGGTGATTCTGAATAACTTTCGGCTGATCGTACGG
CCAAGCGCCGACGACGTATCTTTCTAAGGTGTGCCCTATCAACTTTCGACTGTGGCATAG
ACGCCCACAGTGGTTTTGACGGGTAACGGGGAATCAGGGTTCGATTCCGGAGAGGGAGCC
TGAGAAACGGCTACCACTTCT
>HOIR5KG01ASQYX__(reversed) rank=0001703 x=210.0 y=1271.0 length=434
CAAAGATTAAGCCATGCATGTCTAAGTACAAGCCTGAATAAGGTGAAACCGCGAATGGCT
CATTAAATCACACCTAATGTACCGGATAGTTCCAATTACTTGGATAACTGCGGTAATTCT
GGAGCTAATACATGCTTAAAGGCCTCGACTCAAGGAGGGGCGCATTTATTAGATCAAAAC
CAAACCGCTTGCGGTTTTATTGGTGAATCTGAATAACTCTATGCTGATCGTATGGCTCAA
CGCCGACGACGTATCCGTCCAAGGTGTGCCCTATCAACTGTCGACTGTGGCATAGACGCC
CACAGTGGTTTTGACGGGTAACGGGGAATTAGGGTTCGATTCCGGAGAGGGAGCCTGAGA
AACGGCTACCACTTCT
>HOIR5KG01AI2GA__(reversed) rank=0001715 x=100.0 y=152.0 length=434
CAAAGATTAAGCCATGCATGTCTCAGTGTAAGCTTCAATATGGCAAGACTGTGAATGGCT
CATTAAAACAGTTGTAGCTTATGTGGCTGTCTTTTACATGGATAACCGTGGTAATTCTAG
AACTAATACATGTGCAACTACCCAACTTTTCGGACGGGTTGTGTTTATTTGTAACAGAAC
CAATCCAGGTCAACCTGGTTTAGTGATGATTCACAATAACTGGATGAATTGCGTGGCACC
AGCTGGTGATGAATCATTCAAGCTTCTGACCTATCAGCTTCCGACGGTAGGGTATTGGCC
TACCCTGGCAATGACGGGTAACGGAGAATTAGGGTTTGATACCGGAGAGGGAGCCTGAGA
AACGGCTACCACATCT
>HOIR5KG01BGPWE__(reversed) rank=0001721 x=483.0 y=1420.5 length=434
CAAAGATTAAGCCATGCATGTCTCAGTGTAAGCTTCAATATGGCAAGACTGTGAATGGCT
CATTAAAACAGTTGTAGCTTATTTGGCTGTCTTTTACATGGATAACCGTGGTAATTCTAG
AACTAATACATGTGCAACTACCCAACTTTTCGGACGGGTTGTGTTTATTTGTAACAGAAC
CAATCCAGGTCAACCTGGTTTAGTGATGATTCACAATAACTGGATGAATTGCGTGGCACC
AGCTGGTGATGAATCATTCAAGCTTCTGACCTATCAGCTTCCGACGGTAGGGTATTGGCC
TACCCTGGCAATGACGGGTAACGGAGAATTAGGGTTTGATACCGGAGAGGGAGCCTGAGA
AACGGCTACCACATCT
>HOIR5KG01AB8CI__(reversed) rank=0001724 x=22.0 y=688.0 length=431
CAAAGATTAAGCCATGCATGTCTCAGTGTAAGCTTCAACATGGCAAGACTGTGAATGGCT
CATTAAAACAGTTGTAGCTTATTTGGCTGTCTTTTACATGGATAACCGTGGTAATTCTAG
AACTAATACATGTGCAACTACCCAACTTTTCGGACGGGTTGTGTTTATTTGTAACAGAAC
CAATCCAGGTCAACCTGGTTTAGTGATGATTCACAATAACTGGATGAATTGCGTGGCACC
AGCTGGTGATGAATCATTCAAGCTTCTGACCTATCAGCTTCCGACGGTAGGGTATTGGCC
TACCCTGGCAATGACGGGTAACGGAGAATTAGGGTTTGATACCGGAGAGGGAGCCTGAGA
AACGGCTACCACATCT
>HOIR5KG01AFK72__(reversed) rank=0001734 x=60.0 y=1696.0 length=439
CAAAGATTAAGCCATGCACGTCTAAGTACAAGCCTCATTAAGGTGAAACCGCGAATGGCT
CATTAAATCACACCTAATATACTGGATAGTGTCAGTTACTTGGATAACTGCGGTAATTCT
GGAGCTAATACATGCGTCAAAGCCCCGAACTTTTTGTGAGGGGCGCTTTTATTAGATGAA
AACCAAACGACTTCGGTCGTCCCTTTGGTGATTCTGAATAACTTTCGGCTGATCGTACGG
CCAAGCGCCGACGACGTATCTTTCTAAGGTGTGCCCTATCAACTTTCGACTGTGGCATAG
ACGCCCACAGTGGTTTTGACGGGTAACGGGGAATCAGGGTTCGATTCCGGAGAGGGAGCC
TGAGAAACGGCTACCACTTCT
>HOIR5KG01ADT2T__(reversed) rank=0001743 x=40.0 y=1779.0 length=434
CAAAGATTAAGCCATGCATGTCTCAGTGTAAGCTTCAACATGGCAAGACTGTGAATGGCT
CATTAAAACAGTTGTAGCTTATTTGGCTGTCTTTTACATGGATAACCGTGGTAATTCTAG
AACTAATACATGTGCAACTACCCAACTTTTCGGACGGGTTGTGTTTATTTGTAACAGAAC
CAATCCAGGTCAACCTGGTTTAGTGATGATTCACAATAACTGGATGAATTGCGTGGCACC
AGCTGGTGATGAATCATTCAAGCTTCTGACCTATCAGCTTCCGACGGTAGGGTATTGGCC
TACCCTGGCAATGACGGGTAACGGAGAATTAGGGTTTGATACCGGAGAGGGAGCCTGAGA
AACGGCTACCACATCT
>HOIR5KG01AFDSF__(reversed) rank=0001747 x=58.5 y=253.0 length=436
CAAAGATTAAGCCATGCATGTCTAAGTACAAGCCTAACTAAGGTGAAACCGCGAATGGCT
CATTAAATCACACCTAATCTACTGGAATGTTAGCAGTTACTTGGATAACTGAGGTAATTC
TTGAGCTAATACATGCGAAAAATCTCGACTCACGGAGAGATGCTTTTATTAGATCAAAAC
CAAACAGACTCGTCTGTATATTTGGTGACTCGGAATAACTTTGGGCTGATCGCATTGCCT
TGTGCAGGCGACATTTCCTTCGAAGGTGTGCCCTATCAACTGTCGACTGTGGTATAGACG
ACCACAGTGGTTTTGACGGGTAACGGGGAATCAGGGTTCGATTCCGGAGAGGGAGCCTTA
AAAACGGCTACCACATCC
>HOIR5KG01AVJ1U__(reversed) rank=0001750 x=242.5 y=1200.0 length=445
CAAAGATTAAGCCATGCATGTCTAAGTACAAACTTTTACACAGTGAAACTGCGAATGGCT
CATTAAATCAGTTATGGTTCCTTAGATCGTACAAGTTACTTGGATAACTGTGGTAATTCT
AGAGCTAATACATGCGACAAAGCTCCGACCTTCGTGGGAAGAGCGCTTTTATTAGATCAA
AACCAATCGGTTCTTTCGGGGGCCGTCCTATTGGTGACTCTGGATAACTTTGGGCTGATC
GCACGGCCTTGAGCCGGCGACGTATCTTTCAAATGTCTGCCCTATCAACTTTCGATGGTA
CGTGATATGCCTACCATGGTTGTAACGGGTAACGGGGAATCAGGGTTCGATTCCGGAGAG
GGAGCATGAGAAACGGCTACCACATCC
>HOIR5KG01BEPOW__(reversed) rank=0001777 x=460.0 y=2046.0 length=434
CAAAGATTAAGCCATGCATGTCTCAGTGTAAGCTTCAACATGGCAAGACTGTGAATGGCT
CATTAAAACAGTTGTAGCTTATTTGGCTGTCTTTTACATGGATAACCGTGGTAATTCTAG
AACTAATACATGTGCAACTACCCAACTTTTCGGACGGGTTGTGTTTATTTGTAACAGAAC
CAATCCAGGTCAACCTGGTTTAGTGATGATTCACAATAACTGGATGAATTGCGTGGCACC
AGCTGGTGATGAATCATTCAAGCTTCTGACCTATCAGCTTCCGACGGTAGGGTATTGGCC
TACCCTGGCAATGACGGGTAACGGAGAATTAGGGTTTGATACCGGAGAGGGAGCCTGAGA
AACGGCTACCACATCT
>HOIR5KG01AJR0Z__(reversed) rank=0001780 x=108.0 y=529.0 length=435
CAAAGATTAAGCCATGCATGTCTCAGTGTAAGCTTCAACATGGCAAGACTGTGAATGGCT
CATTAAAACAGTTGTAGCTTATTTGGCTGTCTTTTACATGGATAACCGTGGTAATTCTAG
AACTAATACATGTGCAACTACCCAACTTTTCGGACGGGTTGTGTTTATTTGTAACAGAAC
CAATCCAGGTCAACCTGGTTTAGTGATGATTCACAATAACTGGATGAATTGCGTGGCACC
AGCTGGTGATGAATCATTCAAGCTTCTGACCTATCAGCTTCCGACGGTAGGGTATTGGCC
TACCCTGGCAATGACGGGTAACGGAGAATTAGGGTTTGATACCGGAGAGGGAGCCTGAGA
AACGGCTACCACATCT
>HOIR5KG01BGIM7__(reversed) rank=0001784 x=481.5 y=209.0 length=434
CAAAGATTAAGCCATGCATGTCTAAGTACAAGCCTGAATAAGGTGAAACCGCGAATGGCT
CATTAAATCACACCTAATGTACCGGATAGTTCCAATTACTTGGATAACTGCGGTAATTCT
GGAGCTAATACATGCTTAAAGGCCTCGACTCAAGGAGGGGCGCATTTATTAGATCAAAAC
CAAACTGCTTGCGGTTTTATTGGTGAATCTGAATAACTCTATGCTGATCGTATGGCTCAA
CGCCGACGACGTATCCGTCCAAGGTGTGCCCTATCAACTGTCGACTGTGGCATAGACGCC
CACAGTGGTTTTGACGGGTAACGGGGAATTAGGGTTCGATTCCGGAGAGGGAGCCTGAGA
AACGGCTACCACTTCT
>HOIR5KG01AHXF1__(reversed) rank=0001792 x=87.0 y=255.0 length=434
CAAAGATTAAGCCATGCATGTCTCAGTGTAAGCTTCAACATGGCAAGACTGTGAATGGCT
CATTAAAACAGTTGTAGCTTATTTGGCTGTCTTTTACATGGATAACCGTGGTAATTCTAG
AACTAATACATGTGCAACTACCCAACTTTTCGGACGGGTTGTGTTTATTTGTAACAGAAC
CAATCCAGGTCAACCTGGTTTAGTGATGATTCACAATAACTGGATGAATTGCGTGGCACC
AGCTGGTGATGAATCATTCAAGCTTCTGACCTATCAGCTTCCGACGGTAGGGTATTGGCC
TACCCTGGCAATGACGGGTAACGGAGAATTAGGGTTTGATACCGGAGAGGGAGCCTGAGA
AACGGCTACCACATCT
>HOIR5KG01BIT65__(reversed) rank=0001803 x=507.0 y=1999.0 length=434
CAAAGATTAAGCCATGCATGTCTCAGTGTAAGCTTCAACATGGCAAGACTGTGAATGGCT
CATTAAAACAGTTGTAGCTTATTTGGCTGTCTTTTACATGGATAACCGTGGTAATTCTAG
AACTAATACATGTGCAACTACCCAACTTTTCGGACGGGTTGTGTTTATTTGTAACAGAAC
CAATCCAGGTCAACCTGGTTTAGTGATGATTCACAATAACTGGATGAATTGCGTGGCACC
AGCTGGTGATGAATCATTCAAGCTTCTGACCTATCAGCTTCCGACGGTAGGGTATTGGCC
TACCCTGGCAATGACGGGTAACGGAGAATTAGGGTTTGATACCGGAGAGGGAGCCTGAGA
AACGGCTACCACATCT
>HOIR5KG01ARVP6__(reversed) rank=0001813 x=200.0 y=1740.5 length=434
CAAAGATTAAGCCATGCATGTCTCAGTGTAAGCTTCAATATGGCAAGACTGTGAATGGCT
CATTAAAACAGTTGTAGCTTATTTGGCTGTCTTTTACATGGATAACCGTGGTAATTCTAG
AACTAATACATGTGCAACTACCCAACTTTTCGGACGGGTTGTGTTTATTTGTAACAGAAC
CAATCCAGGTCAACCTGGTTTAGTGATGATTCACAATAACTGGATGAATTGCGTGGCACC
AGCTGGTGATGAATCATTCAAGCTTCTGACCTATCAGCTTCCGACGGTAGGGTATTGGCC
TACCCTGGCAATGACGGGTAACGGAGAATTAGGGTTTGATACCGGAGAGGGAGCCTGAGA
AACGGCTACCACATCT
>HOIR5KG01BCU4S__(reversed) rank=0001814 x=439.0 y=1802.0 length=434
CAAAGATTAAGCCATGCATGTCTAAGTACAAGCCTGAATAAGGTGAAACCGCGAATGGCT
CATTAAATCACACCTAATGTACCGGATAGTTCCAATTACTTGGATAACTGCGGTAATTCT
GGAGCTAATACATGCTTAAAGGCCTCGACTCAAGGAGGGGCGCATTTATTAGATCAAAAC
CAAACCGCTTGCGGTTTTATTGGTGAATCTGAATAACTCTATGCTGATCGTATGGCTCAA
CGCCGACGACGTATCCGTCCAAGGTGTGCCCTATCAACTGTCGACTGTGGCATAGACGCC
CACAGTGGTTTTGACGGGTAACGGGGAATTAGGGTTCGATTCCGGAGAGGGAGCCTGAGA
AACGGCTACCACTTCT
>HOIR5KG01AE018__(reversed) rank=0001827 x=54.0 y=142.0 length=438
CAAAGATTAAGCCATGCATGTGCCAGTGTAAGCTTCAACATGGCCAGACTGTGAATGGCT
CATTGCAACAGTTGTAGCTTATGTGGTGGTCTGTCTACATGGATAGCCGTGTTAATTCTA
GAACTAATACATGTTCACTTGCCCAAACTCGGAGGTTGGGTGGTGCTTATTGGCAACAGA
ACCAGTCCAGGCAATCCCTGGCTCATCGGTGAGTCATAATAATGTGGATATATTGTATGG
CATCCGCAGATGGCGGTCCATTCAAGCTTCTGACCTATCAGCTTCCGATGGTTGGGGATT
TGCCTACCATGGCAATGACGGGTAACGGAGAATTAGGGTTTGACACCGGAGAGGGAGCCT
GAGAAGCGGCTACTACATCT
>HOIR5KG01AI3SA__(reversed) rank=0001850 x=100.0 y=1880.0 length=439
CAAAGATTAAGCCATGCACGTCTAAGTACAAGCCTCATTAAGGTGAAACCGCGAATGGCT
CATTAAATCACACCTAATATACTGGATAGTGTCAGTTACTTGGATAACTGCGGTAATTCT
GGAGCTAATACATGCGTCAAAGCCCCGAACTTTTTGTGAGGGGCGCTTTTATTAGATGAA
AACCAAACGACTTCGGTCGTCCCTTTGGTGATTCTGAATAACTTTCGGCTGATCGTACGG
CCAAGCGCCGACGACGTATCTTTCTAAGGTGTGCCCTATCAACTTTCGACTGTGGCATAG
ACGCCCACAGTGGTTTTGACGGGTAACGGGGAATCAGGGTTCGATTCCGGAGAGGGAGCC
TGAGAAACGGCTACCACTTCT
>HOIR5KG01APLD5__(reversed) rank=0001865 x=174.0 y=1531.0 length=436
CAAAGATTAAGCCATGCATGTCTAAGTACAAGCCTCACTAAGGTGAAACCGCGAATGGCT
CATTAAATCACACCTCATGTACTGGATAGTCTCAGTTACTTGGATAACTGCGGTAATTCT
GGAGCTAATACATGCAAACGATGCCCGACTCACGGAGGGCTGCTTTTATTAGATCAAAAC
CAAACCGCTTCGGCGGTCTCTTTGGTGATTCTGAATAACTTTGGGCTGATCGCACGGTCA
TGCACCGGCGACGTATCCTTCCAAGGTGTGCCCTATCAACTGTCGACTGTGGCATAGACG
CCCACAGTGGTTTTGACGGGTAACGGGGAATTAGGGTTCGATTCCGGAGAGGGAGCCTGA
GAAACGGCTACCACTTCT
>HOIR5KG01BCU4L__(reversed) rank=0001870 x=439.0 y=1795.0 length=462
ACAAGATTAAGCCATGCATGTCTAAGTACGAGCCGCTAGTCGGCGAAACCGCGAATGGCT
CAATAAATCAGTTATGGTTCCTTAGATCGTACCATCCTACTTGGATAACTGTGGTAATTC
TAGAGCTAATACATGCACTCAACGCCCCGACTCTCGGTTTCGGCCGGGCAGGAGGGGTGT
CTTTTATTAGATACAAAACCAATCGGGGGGCTCGCTCCCCGTCCTTTTTGGTGACTCTGA
ATAACTTTTCGCCGATCGCACGGCCTCGAGCCGGCGACGCATCTTTCAAATGTCTGCCTT
ATCAACTTTCGATGGTAGGTTATGCGCCTACCATGGTTGCAACGGGTAACGGGGAATCGG
GGTTCGATTCCGGAGAGGGAGCCTGAGAAACGGCTACCACATCC
>HOIR5KG01ASJ8V__(reversed) rank=0001872 x=208.5 y=749.0 length=434
CAAAGATTAAGCCATGCATGTCTCAGTGTAAGCTTCAACATGGCAAGACTGTGAATGGCT
CATTAAAACAGTTGTAGCTTATTTGGCTGTCTTTTACATGGATAACCGTGGTAATTCTAG
AACTAATACATGTGCAACTACCCAACTTTTCGGACGGGTTGTGTTTATTTGTAACAGAAC
CAATCCAGGTCAACCTGGTTTAGTGATGATTCACAATAACTGGATGAATTGCGTGGCACC
AGCTGGTGATGAATCATTCAAGCTTCTGACCTATCAGCTTCCGACGGTAGGGTATTGGCC
TACCCTGGCAATGACGGGTAACGGAGAATTAGGGTTTGATACCGGAGAGGGAGCCTGAGA
AACGGCTACCACATCT
>HOIR5KG01ARR4M__(reversed) rank=0001876 x=199.0 y=1172.0 length=436
CAAGAAGTTAAGCCATGCATGTCTAAGTACAAGCCTGAATAAGGTGAAACCGCGAATGGC
TCATTAAATCACACCTAATGTACCGGATAGTTCCAATTACTTGGATAACTGCGGTAATTC
TGGAGCTAATACATGCTTAAAGGCCTCGACTCAAGGAGGGGCGCATTTATTAGATCAAAA
CCAAACCGCTTGCGGTTTTATTGGTGAATCTGAATAACTCTATGCTGATCGTATGGCTCA
ACGCCGACGACGTATCCGTCCAAGGTGTGCCCTATCAACTGTCGACTGTGGCATAGACGC
CCACAGTGGTTTTGACGGGTAACGGGGAATTAGGGTTCGATTCCGGAGAGGGAGCCTGAG
AAACGGCTACCACTTCT
>HOIR5KG01AGZIA__(reversed) rank=0001883 x=76.5 y=1328.0 length=441
CAAAGATTAAGCCATGCATGTCCAAGTACAAGCTTTCAAAAGCGAAACTGCGGATGGCTC
ATTAAATCAGTTATGGTTCCTTGGAGCGCATCCCCTTACATGGATAACTGTGGTAATTCT
AGAGCTAATACATGCAATCAAGCGCCGACCTTACGGGAGGCGTGCTCTTATTAGGAACAA
GACCAACCCGGGTCCGCCCGGCTCCGTTGGTGAACTCTGGATAACCTGGCCGATCGCACG
GTCTCTGCACCGGCGACGGATCCTTCGAATGTCTGCCCTATCAACTTTCGATGGTACGTT
ATGCGCCTACCATGGTCGTAACGGGTAACGGAGAATCAGGGTTCGATTCCGGAGAGGGAG
CTTGAGAAACGGCTACCACATCC
>HOIR5KG01ALWJX__(reversed) rank=0001890 x=132.0 y=1403.0 length=436
CAAAGATTAAGCCATGCATGTCTAAGTACAAGCCTCACTAAGGTGAAACCGCGAATGGCT
CATTAAATCACACCTAATCTACTGGATAGTAAAAAGTTACTTGGATAACTGCGGTAATTC
TGGAGCTAATACATGCACAAAGCCGCGACTCACGAAGCGGCGCTTTTATTAGATCAAAAC
CAAACGGCTTCGGCTGTACTCATGGTGACTCTGAATAACTTTGGGCTGATCGCATAGCCT
TGAGCTGGCGACATATCCTTCGAAGGTGTGCCCTATCAACTTTCGACTGTGGCATAGACG
CCCACAGTGGTTTTGACGGGTAACGGGGAATCAGGGTTCGATTCCGGAGAGGGAGCCTTA
AAAACGGCTACCACATCT
>HOIR5KG01ADWWA__(reversed) rank=0001900 x=41.0 y=1336.5 length=436
CAAAGATTAAGCCATGCATGTCTAAGTACAAGCCTAACTAAGGTGAAACCGCGAATGGCT
CATTAAATCACACCTAATCTACTGGAATGTTAGCAGTTACTTGGATAACTGAGGTAATTC
TTGAGCTAATACATGCGAAAAATCTCGACTCACGGAGAGATGCTTTTATTAGATCAAAAC
CAAACAGACTCGTCTGTATATTTGGTGACTCGGAATAACTTTGGGCTGATCGCATTGCCT
TGTGCAGGCGACATTTCCTTCGAAGGTGTGCCCTATCAACTGTCGACTGTGGTATAGACG
ACCACAGTGGTTTTGACGGGTAACGGGGAATCAGGGTTCGATTCCGGAGAGGGAGCCTTA
AAAACGGCTACCACATCC
>HOIR5KG01BWEME__(reversed) rank=0001920 x=662.0 y=116.0 length=441
CAAAGATTAAGCCATGCATGTCCAAGTACAAGCTTTCAAAAGCGAAACTGCGGATGGCTC
ATTAAATCAGTTATGGTTCCTTGGAGCGCATCCCCTTACATGGATAACTGTGGTAATTCT
AGAGCTAATACATGCAATCAAGCGCCGACCTTACGGGAGGCGTGCTCTTATTAGGAACAA
GACCAACCCGGGTCCGCCCGGCTCCGTTGGTGAACTCTGGATAACCTGGCCGATCGCACG
GTCTCTGCACCGGCGACGGATCCTTCGAATGTCTGCCCTATCAACTTTCGATGGTACGTT
ATGCGCCTACCATGGTCGTAACGGGTAACGGAGAATCAGGGTTCGATTCCGGAGAGGGAG
CTTGAGAAACGGCTACCACATCC
>HOIR5KG01AKA50__(reversed) rank=0001927 x=114.0 y=758.5 length=434
CAAAGATTAAGCCATGCATGTCTCAGTGTAAGCTTCAACATGGCAAGACTGTGAATGGCT
CATTAAAGCAGTTGTAGCTTATTTGGCTGTCTTTTACATGGATAACCGTGGTAATTCTAG
AACTAATACATGTGCAACTACCCAACTTTTCGGACGGGTTGGGTTTATTTGTAACAGAAC
CAATCCAGGTCAACCTGGTTTAGTGATGATTCACAATAACTGGATGAATTGCGTGGCACC
AGCTGGTGATGAATCATTCAAGCTTCTGACCTATCAGCTTCCGACGGTAGGGTATTGGCC
TACCCTGGCAATGACGGGTAACGGAGAATTAGGGTTTGATACCGGAGAGGGAGCCTGAGA
AACGGCTACCACATCT
>HOIR5KG01ASHOF__(reversed) rank=0001928 x=207.0 y=1517.0 length=436
CAAAGATTAAGCCATGCATGTCTAAGTACAAGCCTAACTAAGGTGAAACCGCGAATGGCT
CATTAAATCACACCTAATCTACTGGAATGTTAGCAGTTACTTGGATAACTGAGGTAATTC
TTGAGCTAATACATGCGAAAAATCTCGACTCACGGAGAGATGCTTTTATTAGATCAAAAC
CAAACAGACTCGTCTGTATATTTGGTGACTCGGAATAACTTTGGGCTGATCGCATTGCCT
TGTGCAGGCGACATTTCCTTCGAAGGTGTGCCCTATCAACTGTCGACTGTGGTATAGACG
ACCACAGTGGTTTTGACGGGTAACGGGGAATCAGGGTTCGATTCCGGAGAGGGAGCCTTA
AAAACGGCTACCACATCC
>HOIR5KG01BRUQL__(reversed) rank=0001943 x=610.0 y=715.5 length=436
CAAAGATTAAGCCATGCATGTCTAAGTACAAGCCTAACTAAGGTGAAACCGCGAATGGCT
CATTAAATCACACCTAATCTACTGGAATGTTAGCAGTTACTTGGATAACTGAGGTAATTC
TTGAGCTAATACATGCGAAAAATCTCGACTCACGGAGAGATGCTTTTATTAGATCAAAAC
CAAACAGACTCGTCTGTATATTTGGTGACTCGGAATAACTTTGGGCTGATCGCATTGCCT
TGTGCAGGCGACATTTCCTTCGAAGGTGTGCCCTATCAACTGTCGACTGTGGTATAGACG
ACCACAGTGGTTTTGACGGGTAACGGGGAATCAGGGTTCGATTCCGGAGAGGGAGCCTTA
AAAACGGCTACCACATCC
>HOIR5KG01AYI8X__(reversed) rank=0001948 x=276.0 y=863.0 length=434
CAAAGATTAAGCCATGCATGTCTAAGTACAAGCCTGAATAAGGTGAAACCGCGAATGGCT
CATTAAATCACACCTAATGTACCGGATAGTTCCAATTACTTGGATAACTGCGGTAATTCT
GGAGCTAATACATGCTTAAAGGCCTCGACTCAAGGAGGGGCGCATTTATTAGATCAAAAC
CAAACCGCTTGCGGTTTTATTGGTGAATCTGAATAACTCTATGCTGATCGTATGGCTCAA
CGCCGACGACGTATCCGTCCAAGGTGTGCCCTATCAACTGTCGACTGTGGCATAGACGCC
CACAGTGGTTTTGACGGGTAACGGGGAATTAGGGTTCGATTCCGGAGAGGGAGCCTGAGA
AACGGCTACCACTTCT
>HOIR5KG01AAZW6__(reversed) rank=0001958 x=8.5 y=456.0 length=436
CAAAGATTAAGCCATGCATGTCTAAGTACAAGCCTAACTAAGGTGAAACCGCGAATGGCT
CATTAAATCACACCTAATCTACTGGAATGTTAGCAGTTACTTGGATAACTGAGGTAATTC
TTGAGCTAATACATGCGAAAAATCTCGACTCACGGAGAGATGCTTTTATTAGATCAAAAC
CAAACAGACTCGTCTGTATATTTGGTGACTCGGAATAACTTTGGGCTGATCGCATTGCCT
TGTGCAGGCGACATTTCCTTCGAAGGTGTGCCCTATCAACTGTCGACTGTGGTATAGACG
ACCACAGTGGTTTTGACGGGTAACGGGGAATCAGGGTTCGATTCCGGAGAGGGAGCCTTA
AAAACGGCTACCACATCC
>HOIR5KG01ANZ02__(reversed) rank=0001959 x=156.0 y=916.0 length=445
CAAAGATTAAGCCATGCATGTCTAAGTACACGCCTTTACACGGCAAAACTGCGAATGGCT
CATTAAATCAGTTATGGTTCCTTAGATCGTACAATCCTACTTGGATAACTGTGGCAATTC
TAGAGCTAATACATGCAACACAGCTCCGACCTTACGGGAAGAGCGCTTTTGTTAGCCCAA
AACCAATCCGGTCCTCGTGGCCGGTCCTGAATGGTGACTCTGAACAACTTTGTGCCGATC
GTATGCCCTAGCGGCGACGACGTATCTTTCAAATGTCTGCCCTATCAACTGTCGATGGTA
CGTGCTATGCCTACCATGGTGATAACGGGTAACGGGGAATCAGGGTTCGATTCCGGAGAG
GGAGCATGAGATACGGCTACCACATCC
>HOIR5KG01A6STR__(reversed) rank=0001963 x=370.0 y=1501.0 length=442
CAAAGATTAAGCCATGCAGGTCTAAGTACAGGCCCTATACGGCGAAACTGCGAATGGCTC
ATTAAATCAGTTATGGTTCCTTAGACACACCACATCCACTTGGACAACTGTGGAAAATCT
AGAGCTAATACATGCGAGAAAGCTCCGACCTCCGGGGAAGAGCGCATTTGTTAGTACAAA
ACCAACCCGGGTTCGCGCCCGGCCATCTTGGTGACTCTGAACAACCTTGGGCTGATCGCA
CGGCCTCGCGCCGGCGACGCACCTTTCAAATGTCTGCCCTATCAACTGTCGATGGTACGT
GCTATGCGTACCATGGTTCTCACGGGTAACGGGGAATCAGGGTTCGATTCCGGAGAGGGA
GCCTGAGAAACGGCTACCACATCC
>HOIR5KG01ALC0W__(reversed) rank=0001977 x=126.0 y=670.0 length=436
CAAAGATTAAGCCATGCATGTCTAAGTACAAGCCTAACTAAGGTGAAACCGCGAATGGCT
CATTAAATCACACCTAATCTACTGGAATGTTAGCAGTTACTTGGATAACTGAGGTAATTC
TTGAGCTAATACATGCGAAAAATCTCGACTCACGGAGAGATGCTTTTATTAGATCAAAAC
CAAACAGACTCGTCTGTATATTTGGTGACTCGGAATAACTTTGGGCTGATCGCATTGCCT
TGTGCAGGCGACATTTCCTTCGAAGGTGTGCCCTATCAACTGTCGACTGTGGTATAGACG
ACCACAGTGGTTTTGACGGGTAACGGGGAATCAGGGTTCGATTCCGGAGAGGGAGCCTTA
AAAACGGCTACCACATCC
>HOIR5KG01BG2KC__(reversed) rank=0002006 x=487.0 y=1450.5 length=436
CAAAGATTAAGCCATGCATGTCTAAGTACAAGCCTAACTAAGGTGAAACCGCGAATGGCT
CATTAAATCACACCTAATCTACTGGAATGTTAGCAGTTACTTGGATAACTGAGGTAATTC
TTGAGCTAATACATGCGAAAAATCTCGACTCACGGAGAGATGCTTTTATTAGATCAAAAC
CAAACAGACTCGTCTGTATATTTGGTGACTCGGAATAACTTTGGGCTGATCGCATTGCCT
TGTGCAGGCGACATTTCCTTCGAAGGTGTGCCCTATCAACTGCCGACTGTGGTATAGACG
ACCACAGTGGTTTTGACGGGTAACGGGGAATCAGGGTTCGATTCCGGAGAGGGAGCCTTA
AAAACGGCTACCACATCC
>HOIR5KG01AMBQT__(reversed) rank=0002009 x=137.0 y=611.5 length=434
CAAAGATTAAGCCATGCATGTCTAAGTACAAGCCTGAATAAGGTGAAACCGCGAATGGCT
CATTAAATCACACCTAATGTACCGGATAGTTCCAATTACTTGGATAACTGCGGTAATTCT
GGAGCTAATACATGCTTAAAGGCCTCGACTCAAGGAGGGGCGCATTTATTAGATCAAAAC
CAAACCGCTTGCGGTTTTATTGGTGAATCTGAATAACTCTATGCTGATCGTATGGCTCAA
CGCCGACGACGTATCCGTCCAAGGTGTGCCCTATCAACTGTCGACTGTGGCATAGACGCC
CACAGTGGTTTTGACGGGTAACGGGGAATTAGGGTTCGATTCCGGAGAGGGAGCCTGAGA
AACGGCTACCACTTCT
>HOIR5KG01AZ7QO__(reversed) rank=0002010 x=295.0 y=1438.0 length=439
CAAAGATTAAGCCATGCATGTCTGAGTTTAAGCTAATTTTTGGTGAAGCTGCGAATGGCT
CATTATATCAGTTATGATATGCTCAATTGCCTTTGCTTACATGGATAACTGTGGTAATTC
TAGAGCTAATACATGCACATGAACCTGACCTCAAAGTATGGTTGTGTTTATTGATTTCAA
AACCAACTCAAGCTCTGCTTGATATGCTGCATGATTGATTATAAACGAATGAATTGCATG
GCACACGCTGGCAATGTATTGTTTTAGTTTCTGACCTATCAGCTTCCGACGGTAAGGTAT
TGGCTTACCGTGGCAATGACGGGTGACGGAGAATTAGGGTTTGATTCCGGAGAGGGAGCC
TGAGAAATGGCTACCACATCT
>HOIR5KG01AF6L8__(reversed) rank=0002013 x=67.0 y=750.0 length=436
CAAAGATTAAGCCATGCATGTCTAAGTACAAGCCTAACTAAGGTGAAACCGCGAATGGCT
CATTAAATCACACCTAATCTACTGGAATGTTAGCAGTTACTTGGATAACTGAGGTAATTC
TTGAGCTAATACATGCGAAAAATCTCGACTCACGGAGAGATGCTTTTATTAGATCAAAAC
CAAACAGACTCGTCTGTATATTTGGTGACTCGGAATAACTTTGGGCTGATCGCATTGCCT
TGTGCAGGCGACATTTCCTTCGAAGGTGTGCCCTATCAACTGTCGACTGTGGTATAGACG
ACCACAGTGGTTTTGACGGGTAACGGGGAATCAGGGTTCGATTCCGGAGAGGGAGCCTTA
AAAACGGCTACCACATCC
>HOIR5KG01BCLD1__(reversed) rank=0002018 x=436.0 y=1463.0 length=436
CAAAGATTAAGCCATGCATGTCTCAGTATAAGCTTCAACACGACAAAACTGCGAATGGCT
CATTAAACAGTTACAATTTTTTGGTTGTCATTCATTACATGGATAACTGTGGTAATTCTA
GAGCTAATACATGCCCAATAATCCGATTCCGTGGACGGGTTGTATTTATTAGATACAGAA
CCAACCCAAGCTCTGCTTGGTCCCGTGGTGATTCATAATAAACGAATGAATTGCATGGTG
CCAACTGGCGATGTATCATTCAAGTTTCTGACCTATCAGCTTCCGACGGTACGGTATTGG
CCTACCGTGGCAATGACGGGTAACGGAGAATTAGGGTTCGATTCCGGAGAGGGAGCCTGA
GAAACGGCTCCCACATCT
>HOIR5KG01BCYFQ__(reversed) rank=0002043 x=440.0 y=1988.0 length=436
CAAAGATTAAGCCATGCATGTCTAAGTACAAGCCTAACTAAGGTGAAACCGCGAATGGCT
CATTAAATCACACCTAATCTACTGGAATGTTAGCAGTTACTTGGATAACTGAGGTAATTC
TTGAGCTAATACATGCGAAAAATCTCGACTCACGGAGAGATGCTTTTATTAGATCAAAAC
CAAACAGACTCGTCTGTATATTTGGTGACTCGGAATAACTTTGGGCTGATCGCATTGCCT
TGTGCAGGCGACATTTCCTTCGAAGGTGTGCCCTATCAACTGTCGACTGTGGTATAGACG
ACCACAGTGGTTTTGACGGGTAACGGGGAATCAGGGTTCGATTCCGGAGAGGGAGCCTTA
AAAACGGCTACCACATCC
>HOIR5KG01AOI8Y__(reversed) rank=0002062 x=162.0 y=1248.0 length=434
CAAAGATTAAGCCATGCATGTCTAAGTACAAGCCTGAATAAGGTGAAACCGCGAATGGCT
CATTAAATCACACCTAATGTACCGGATAGTTCCAATTACTTGGATAACTGCGGTAATTCT
GGAGCTAATACATGCTTAAAGGCCTCGACTCAAGGAGGGGCGCATTTATTAGATCAAAAC
CAAACCGCTTGCGGTTTTATTGGTGAATCTGAATAACTCTATGCTGATCGTATGGCTCAA
CGCCGACGACGTATCCGTCCAAGGTGTGCCCTATCAACTGTCGACTGTGGCATAGACGCC
CACAGTGGTTTTGACGGGTAACGGGGAATTAGGGTTCGATTCCGGAGAGGGAGCCTGAGA
AACGGCTACCACTTCT
>HOIR5KG01AANKO__(reversed) rank=0002063 x=4.0 y=838.0 length=434
CAAAGATTAAGCCATGCATGTCTAAGTACAAGCCTGAATAAGGTGAAACCGCGAATGGCT
CATTAAATCACACCTAATGTACCGGATAGTTCCAATTACTTGGATAACTGCGGTAATTCT
GGAGCTAATACATGCTTAAAGGCCTCGACTCAAGGAGGGGCGCATTTATTAGATCAAAAC
CAAACCGCTTGCGGTTTTATTGGTGAATCTGAATAACTCTATGCTGATCGTATGGCTCAA
CGCCGACGACGTATCCGTCCAAGGTGTGCCCTATCAACTGTCGACTGTGGCATAGACGCC
CACAGTGGTTTTGACGGGTAACGGGGAATTAGGGTTCGATTCCGGAGAGGGAGCCTGAGA
AACGGCTACCACTTCT
>HOIR5KG01BVFSW__(reversed) rank=0002079 x=651.5 y=46.0 length=477
CAAAGATTAAGCCATGCAAGTGTCAGCACATGCCGCCAAATGGCTAAGCCGCGAACGGCT
CATTAAATCAGCTATGGTTCCTTAGATCTTCGGTCGCGTCCTCGGGCGCAACGTTTGGAT
AACTGTGGTAATTCTAGAGCTAATACGTGCCTTCGCCATCGGGGCCCGTGAGGGTCGCGA
TGCCTTTATCCCATCAAGACCGATCGGCGCAGCGCGGCCTCGTGTCGTGGCGGCCGTCCC
ATTTGATGAACTCTGGATAACTCCACTTGACCGCATGGCCTTGCGCCGGCGGCTGATCTA
ATAAATGTCTGCCTTATCAACTGTCGACGGTAGGAGCCCGGCCTACCGTGGTGATAACGG
GTAGCGGGGAATAAGGGTTCTATACCGGAGAGGGAGCATGAGAAACGGCTACCACATCC
>HOIR5KG01AJCJ5__(reversed) rank=0002090 x=103.0 y=963.0 length=439
CAAAGATTAAGCCATGCACGTCTAAGTACAAGCCTCATTAAGGTGAAACCGCGAATGGCT
CATTAAATCACACCTAATATACTGGATAGTGTCAGTTACTTGGATAACTGCGGTAATTCT
GGAGCTAATACATGCGTCAAAGCCCCGAACTTTTTGTGAGGGGCGCTTTTATTAGATGAA
AACCAAACGACTTCGGTCGTCCCTTTGGTGATTCTGAATAACTTTCGGCTGATCGTACGG
CCAAGCGCCGACGACGTATCTTTCTAAGGTGTGCCCTATCAACTTTCGACTGTGGCATAG
ACGCCCACAGTGGTTTTGACGGGTAACGGGGAATCAGGGTTCGATTCCGGAGAGGGAGCC
TGAGAAACGGCTACCACTTCT
>HOIR5KG01ACNRB__(reversed) rank=0002097 x=27.0 y=181.0 length=439
CAAAGATTAAGCCATGCACGTCTAAGTACAAGCCTCATTAAGGTGAAACCGCGAATGGCT
CATTAAATCACACCTAATATACTGGATAGTGTCAGTTACTTGGATAACTGCGGTAATTCT
GGAGCTAATACATGCGTCAAAGCCCCGAACTTTTTGTGAGGGGCGCTTTTATTAGATGAA
AACCAAACGACTTCGGTCGTCCCTTTGGTGATTCTGAATAACTTTCGGCTGATCGTACGG
CCAAGCGCCGACGACGTATCTTTCTAAGGTGTGCCCTATCAACTTTCGACTGTGGCATAG
ACGCCCACAGTGGTTTTGACGGGTAACGGGGAATCAGGGTTCGATTCCGGAGAGGGAGCC
TGAGAAACGGCTACCACTTCT
>HOIR5KG01AH323__(reversed) rank=0002098 x=89.5 y=669.0 length=437
CAAAGATTAAGCCATGCATGTTTCAGACTAAGCTCTTCATAACAAATCTGTGAATGGCTC
ATTATAACAGTTATAGTATCATTGGCTGTTGCTTCTTACATGGATACCTGTGGTAATTCT
ATAGCTAATACATGCTTGCAAACCCAACTTATTGGAAGGGTTGTCCTTGTTAGTTCCAGA
ACCAATCCTAGCTCTGCTAGGCTATTTGGTGATTTATGAGAAGGAAATGAATCACATAGC
TGCTGCTGGTGATGCATCTTTTCAGTTTCTGACCTATCAGCTTTCGATGGGAAGGTATTG
GCTTCCTGTGGCAATGACGGGTAACGGAGAATTAGGGTTTGATTCCGGAGAGGGAGCCTG
AGGAATGGCTACCACATCT
>HOIR5KG01AG234__(reversed) rank=0002109 x=77.0 y=1906.0 length=434
CAAAGATTAAGCCATGCATGTCTCAGTGTAAGCTTCAACATGGCAAGACTGTGAATGGCT
CATTAAAACAGTTGTAGCTTATTTGGCTGTCTTTTACATGGATAACCGTGGTAATTCTAG
AACTAATACATGTGCAACTACCCAACTTTTCGGACGGGTTGTGTTTATTTGTAACAGAAC
CAATCCAGGTCAACCTGGTTTAGTGATGATTCACAATAACTGGATGAATTGCGTGGCACC
AGCTGGTGATGAATCATTCAAGCTTCTGACCTATCAGCTTCCGACGGTAGGATATTGGCC
TACCCTGGCAATGACGGGTAACGGAGAATTAGGGTTTGATACCGGAGAGGGAGCCTGAGA
AACGGCTACCACATCT
>HOIR5KG01APRLK__(reversed) rank=0002112 x=176.0 y=1382.0 length=436
CAAAGATTAAGCCATGCATGTCTAGGTACAAGCCTAACTAAGGTGAAACCGCGAATGGCT
CATTAAATCACACCTAATCTACTGGAATGTTAGCAGTTACTTGGATAACTGAGGTAATTC
TTGAGCTAATACATGCGAAAAATCTCGACTCACGGAGAGATGCTTTTATTAGATCAAAAC
CAAACAGACTCGTCTGTATATTTGGTGACTCGGAATAACTTTGGGCTGATCGCATTGCCT
TGTGCAGGCGACATTTCCTTCGAAGGTGTGCCCTATCAACTGTCGACTGTGGTATAGACG
ACCACAGTGGTTTTGACGGGTAACGGGGAATCAGGGTTCGATTCCGGAGAGGGAGCCTTA
AAAACGGCTACCACATCC
>HOIR5KG01AKZ0V__(reversed) rank=0002113 x=122.0 y=205.0 length=436
CAAAGATTAAGCCATGCATGTCTAAGTACAAGCCTAACTAAGGTGAAACCGCGAATGGCT
CATTAAATCACACCTAATCTACTGGAATGTTAGCAGTTACTTGGATAACTGAGGTAATTC
TTGAGCTAATACATGCGAAAAATCTCGACTCACGGAGAGATGCTTTTATTAGATCAAAAC
CAAACAGACTCGTCTGTATATTTGGTGACTCGGAATAACTTTGGGCTGATCGCATTGCCT
TGTGCAGGCGACATTTCCTTCGAAGGTGTGCCCTATCAACTGTCGACTGTGGTATAGACG
ACCACAGTGGTTTTGACGGGTAACGGGGAATCAGGGTTCGATTCCGGAGAGGGAGCCTTA
AAAACGGCTACCACATCC
>HOIR5KG01AQSZJ__(reversed) rank=0002118 x=188.0 y=685.0 length=435
CAAAGATTAAGCCATGCATGTCTAAGTACAAGCCTCACTAAGGTGAAACCGCGAATGGCT
CATTAAATCACACCTAATCTACTGGATAGTAAAAAGTTACTTGGATAACTGCGGTAATTC
TGGAGCTAATACATGCACAAAGCCGCGACTCACGAAGCGGCGCTTTTATTAGATCAAAAC
CAAACGGCTTCGGCTGTACTCATGGTGACTCTGAATAACTTTGGGCTGATCGCATAGCCT
TGAGCTGGCGACATATCCTTCGAAGGTGTGCCCTATCAACTTTCGACTGTGGCATAGACG
CCCACAGTGGTTTTGACGGGTAACGGGGAATCAGGGTTCGATTCCGGAGAGGGAGCCTTA
AAAACGGCTACCACATCT
>HOIR5KG01BX89Y__(reversed) rank=0002119 x=683.0 y=484.0 length=433
CAAAGATTAAGCCATGCATGCCTCAGTATAAGCATACCTATAGTAAAACTGTGAATAGCT
CTTTAAAACAGTTATAGCTTCGTTGACTGGTTTCTACATGGACAACTGCGGTAATTCTTG
AGCTAATACATGTGTTTGCATCCAACTTGATTGACGGATTGTATTTATTAGTGACAGAAC
CAACCCAGGACTCACTGGACTATGGTGACCCATTCTAGATCAATGAATCGTGTGGCGCAT
GCTGGCGATGAGTCGTTCAAGTTTCTGACCTATCAGCTTCCGACGGTACGGTATTGGCTT
ACTGTGGCAATGACGGGTAACGGAGAATTAGGGTTTGATTCCGGAGAGGGAGCCTGAGAA
ATGGCTACCACATCT
>HOIR5KG01AB8Z6__(reversed) rank=0002130 x=22.0 y=1540.5 length=436
CAAAGATTAAGCCATGCATGTCTAAGTACAAGCCTAACTAAGGTGAAACCGCGAATGGCT
CATTAAATCACACCTAATCTACTGGAATGTTAGCAGTTACTTGGATAACTGAGGTAATTC
TTGAGCTAATACATGCGAAAAATCTCGACTCACGGAGAGATGCTTTTATTAGATCAAAAC
CAAACAGACTCGTCTGTATATTTGGTGACTCGGAATAACTTTGGGCTGATCGCATTGCCT
TGTGCAGGCGACATTTCCTTCGAAGGTGTGCCCTATCAACTGTCGACTGTGGTATAGACG
ACCACAGTGGTTTTGACGGGTAACGGGGAATCAGGGTTCGATTCCGGAGAGGGAGCCTTA
AAAACGGCTACCACATCC
>HOIR5KG01BIKG1__(reversed) rank=0002136 x=504.5 y=1683.0 length=434
CAAAGATTAAGCCATGCATGTCTCAGTGTAAGCTTCAACATGGCAAGACTGTGAATGGCT
CATTAAAACAGTTGTAGCTTATTTGGCTGTCTTTTACATGGATAACCGTGGTAATTCTAG
AACTAATACATGTGCAACTACCCAACTTTTCGGACGGGTTGTGTTTATTTGTAACAGAAC
CAATCCAGGTCAACCTGGTTTAGTGATGATTCACAATAACTGGATGAATTGCGTGGCACC
AGCTGGTGATGAATCATTCAAGCTTCTGACCTATCAGCTTCCGACGGTAGGGTATTGGCC
TACCCTGGCAATGACGGGTAACGGAGAATTAGGGTTTGATACCGGAGAGGGAGCCTGAGA
AACGGCTACCACATCT
>HOIR5KG01AR15A__(reversed) rank=0002137 x=202.5 y=1868.0 length=435
CAAAGATTAAGCCATGCATGTCTAAGTACAAGCCTGAATAAGGTGAAAACCGCGAATGGC
TCATTAAATCACACCTAATGTACCGGATAGTTCCAATTACTTGGATAACTGCGGTAATTC
TGGAGCTAATACATGCTTAAAGGCCTCGACTCAAGGAGGGGCGCATTTATTAGATCAAAA
CCAAACCGCTTGCGGTTTTATTGGTGAATCTGAATAACTCTATGCTGATCGTATGGCTCA
ACGCCGACGACGTATCCGTCCAAGGTGTGCCCTATCAACTGTCGACTGTGGCATAGACGC
CCACAGTGGTTTTGACGGGTAACGGGGAATTAGGGTTCGATTCCGGAGAGGGAGCCTGAG
AAACGGCTACCACTTCT
>HOIR5KG01APIH2__(reversed) rank=0002140 x=173.0 y=1880.0 length=436
CAAAGATTAAGCCATGCATGTCTAAGTACAAGCCTAACTAAGGTGAAACCGCGAATGGCT
CATTAAATCACACCTAATCTACTGGAATGTTAGCAGTTACTTGGATAACTGAGGTAATTC
TTGAGCTAATACATGCGAAAAATCTCGACTCACGGAGAGATGCTTTTATTAGATCAAAAC
CAAACAGACTCGTCTGTATATTTGGTGACTCGGAATAACTTTGGGCTGATCGCATTGCCT
TGTGCAGGCGACATTTCCTTCGAAGGTGTGCCCTATCAACTGTCGACTGTGGTATAGACG
ACCACAGTGGTTTTGACGGGTAACGGGGAATCAGGGTTCGATTCCGGAGAGGGAGCCTTA
AAAACGGCTACCACATCC
>HOIR5KG01BJRK4__(reversed) rank=0002168 x=518.0 y=214.0 length=433
CAAAGATTAAGCCATGCATGTCTCAGTGTAAGCTTCAACATGGCAAGACTGTGAATGGCT
CATTAAACAGTTGTAGCTTATTTGGCTGTCTTTTACATGGATGACCGTGGTAATTCTAGA
ACTAATACATGTGCAACTACCCAACTTTTCGGACGGGTTGTGTTTATTTGTAACAGAACC
AATCCAGGTCAACCTGGTTTAGTGATGATTCACAATAACTGGATGAATTGCGTGGCACCA
GCTGGTGATGAATCATTCAAGCTTCTGACCTATCAGCTTCCGACGGTAGGGTATTGGCCT
ACCCTGGCAATGACGGGTAACGGAGAATTAGGGTTTGATACCGGAGAGGGAGCCTGAGAA
ACGGCTACCACATCT
>HOIR5KG01AEPTK__(reversed) rank=0002176 x=50.0 y=1958.5 length=436
CAAAGATTAAGCCATGCATGTCTAAGTACAAGCCTAACTAAGGTGAAACCGCGAATGGCT
CATTAAATCACACCTAATCTACTGGAATGTTAGCAGTTACTTGGATAACTGAGGTAATTC
TTGAGCTAATACATGCGAAAAATCTCGACTCACGGAGAGATGCTTTTATTAGATCAAAAC
CAAACAGACTCGTCTGTATATTTGGTGACTCGGAATAACTTTGGGCTGATCGCATTGCCT
TGTGCAGGCGACATTTCCTTCGAAGGTGTGCCCTATCAACTGTCGACTGTGGTATAGACG
ACCACAGTGGTTTTGACGGGTAACGGGGAATCAGGGTTCGATTCCGGAGAGGGAGCCTTA
AAAACGGCTACCACATCC
>HOIR5KG01AA9PH__(reversed) rank=0002179 x=11.0 y=851.0 length=434
CAAAGATTAAGCCATGCATGTCTAAGTACAAGCCTGAATAAGGTGAAACCGCGAATGGCT
CATTAAATCACACCTAATGTACCGGATAGTTCCAATTACTTGGATAACTGCGGTAATTCT
GGAGCTAATACATGCTTAAAGGCCTCGACTCAAGGAGGGGCGCATTTATTAGATCAAAAC
CAAACCGCTTGCGGTTTTATTGGTGAATCTGAATAACTCTATGCTGATCGTATGGCTCAA
CGCCGACGACGTATCCGTCCAAGGTGTGCCCTATCAACTGTCGACTGTGGCATAGACGCC
CACAGTGGTTTTGACGGGTAACGGGGAATTAGGGTTCGATTCCGGAGAGGGAGCCTGAGA
AACGGCTACCACTTCT
>HOIR5KG01BQ78L__(reversed) rank=0002196 x=603.5 y=227.0 length=434
CAAAGATTAAGCCATGCATGTCTCAGTGTAAGCTTCAACATGGCAAGACTGTGAATGGCT
CATTAAAACAGTTGTAGCTTATTTGGCTGTCTTTTACATGGATAACCGTGGTAATTCTAG
AACTAATACATGTGCAACTACCCAACTTTTCGGACGGGTTGTGTTTATTTGTAACAGAAC
CAATCCAGGTCAACCTGGTTTAGTGATGATTCACAATAACTGGATGAATTGCGTGGCACC
AGCTGGTGATGAATCATTCAAGCTTCTGACCTATCAGCTTCCGACGGTAGGGTATTGGCC
TACCCTGGCAATGACGGGTAACGGAGAATTAGGGTTTGATACCGGAGAGGGAGCCTGAGA
AACGGCTACCACATCT
>HOIR5KG01AJCP4__(reversed) rank=0002197 x=103.5 y=1178.0 length=436
CAAAGATTAAGCCATGCATGTCTAAGTACAAGCCTAACTAAGGTGAAACCGCGAATGGCT
CATTAAATCACACCTAATCTACTGGAATGTTAGCAGTTACTTGGATAACTGAGGTAATTC
TTGAGCTAATACATGCGAAAAATCTCGACTCACGGAGAGATGCTTTTATTAGATCAAAAC
CAAACAGACTCGTCTGTATATTTGGTGACTCGGAATAACTTTGGGCTGATCGCATTGCCT
TGTGCAGGCGACATTTCCTTCGAAGGTGTGCCCTATCAACTGTCGACTGTGGTATAGACG
ACCACAGTGGTTTTGACGGGTAACGGGGAATCAGGGTTCGATTCCGGAGAGGGAGCCTTA
AAAACGGCTACCACATCC
>HOIR5KG01AUUWD__(reversed) rank=0002204 x=234.0 y=1371.0 length=434
CAAAGATTAAGCCATGCATGTCTAAGTACAAGCCTGAATAAGGTGAAACCGCGAATGGCT
CATTAAATCACACCTAATGTACCGGATAGTTCCAATTACTTGGATAACTGCGGTAATTCT
GGAGCTAATACATGCTTAAAGGCCTCGACTCAAGGAGGGGCGCATTTATTAGATCAAAAC
CAAACCGCTTGCGGTTTTATTGGTGAATCTGAATAACTCTATGCTGATCGTATGGCTCAA
CGCCGACGACGTATCCGTCCAAGGTGTGCCCTATCAACTGTCGACTGTGGCATAGACGCC
CACAGTGGTTTTGACGGGTAACGGGGAATTAGGGTTCGATTCCGGAGAGGGAGCCTGAGA
AACGGCTACCACTTCT
>HOIR5KG01A50R3__(reversed) rank=0002205 x=361.0 y=2017.0 length=444
CAAAGATTAAGCCATGCATGTCTAAGTATAAACAACTTTATACTGTGAAACTGCGAACGG
CTCATTATATCAGCAATTATTTATTTGATGGTTTCTTACTACATGGATAACCGTAGTAAT
TCTAGAGCTAATACATGCGTTAAAGTCTCGACTCGCAAGGGGAGGGATGTATTTATTAGA
TTAAAAGCCAATGCGGGTCCGTCCCGGTCTTTTGGTGAATCATAGTAACTGTTCGAATCG
CATGGCCTTGCGCCGGCGATAGTTCATTCAAATTTCTGCCCTATCAGCTTTCGACGGTAG
TGTAGTGGACTACCGTGGCATTCACGGGTGACGGAGAATTAGGGTTCGATTCCGGAGAGG
GAGCCTGAGAAACGGCTACCACATCC
>HOIR5KG01AVGEL__(reversed) rank=0002208 x=241.5 y=571.5 length=436
CAAAGATTAAGCCATGCATGTCTAAGTACAAGCCTAACTAAGGTGAAACCGCGAATGGCT
CATTAAATCACACCTAATCTACTGGAATGTTAGCAGTTACTTGGATAACTGAGGTAATTC
TTGAGCTAATACATGCGAAAAATCTCGACTCACGGAGAGATGCTTTTATTAGATCAAAAC
CAAACAGACTCGTCTGTATATTTGGTGACTCGGAATAACTTTGGGCCGATCGCATTGCCT
TGTGCAGGCGACATTTCCTTCGAAGGTGTGCCCTATCAACTGTCGACTGTGGTATAGACG
ACCACAGTGGTTTTGACGGGTAACGGGGAATCAGGGTTCGATTCCGGAGAGGGAGCCTTA
AAAACGGCTACCACATCC
>HOIR5KG01AF53O__(reversed) rank=0002210 x=67.0 y=82.0 length=437
CAAAGATTAAGCCATGCATGTGCCAGTGTAAGCTTCCGCATGGCCAGACTGTGAATGGCT
CATTACAACAGTTGTAGCTTATGTGGTGGTCTGTCTACATGGATAACCGTGGTAATTCTA
GGACTAATACATGTGCAACTGCCCGACTTAGCGGTAGGGCGGTGCTTATTTGCAACAGAA
CCAGTCCAGGCAATCCCTGGCTCATTGGTGAGTCATAATAATTTGAATATATTGTACGGC
ATCAGCAGATGGTGGTTCATTCAAGCTTCTGACCTATCAGCTTCCGATGGTTGGGTATTT
GCCTACCCTGGCAATGACGGGTAACGGAGAATTAGGGTTCGACACCGGAGAGGGAGCCTG
AGAAGCGGCTACCACATCT
>HOIR5KG01AH1J4__(reversed) rank=0002215 x=88.0 y=1490.5 length=436
CAAAGATTAAGCCATGCATGTCTCAGAATTAGCTTTTCATAACGAATCTGCGAATGGCTC
ATTAAAACAGTTATAGTTTCATTGGTTGTTGATACTTACATGGATACCTGTGGTAATTCT
ATAGCTAATACATGCTTAGCAACCCAACTCTGTGGAAGGGTTATGCTTATTAGTTCCAGA
ACCATTCCTGGCACTGCCAGGCTTTTTGGTGATTTATGATAAGTGTGTGGATCACATGGC
TGCCGCCGGTGACTCATCTTTAAGTTTCTGACCTATCAGCTTCCGACGGGAAGGTCTTGG
CTTCCCGTGGCAATGACGGGTAACGGAGAATTAGGGTTTGATTCCGGAGAGGGAGCCTGA
GGAATGGCTACCACATCT
>HOIR5KG01AZFKP__(reversed) rank=0002222 x=286.0 y=1799.5 length=437
CAAAGATTAAGCCATGCATGTCTAAGTACAAGCCTAACTAAGGTGAAACCGCGAATGGCT
CATTAAATCACACCTAATCTACTGGAATGTTAGCAGTTACTTGGATAACTGAGGTAATTC
TTGAGCTAATACATGCGAAAAATACTCGACTCACGGAGAGATGCTTTTATTAGATCAAAA
CCAAACAGACTCGTCTGTATATTTGGTGACTCGGAATAACTTTGGGCTGATCGCATTGCC
TTGTGCAGGCGACATTTCCTTCGAAGGTGTGCCCTATCAACTGTCGACTGTGGTATAGAC
GACCACAGTGGTTTTGACGGGTAACGGGGAATCAGGGTTCGATTCCGGAGAGGGAGCCTT
AAAAACGGCTACCACATCC
>HOIR5KG01AMH5Z__(reversed) rank=0002237 x=139.0 y=741.5 length=433
CAAAGATTAAGCCATGCATGTCTAAGTACAAGCCTGAATAAGGTGAAACCGCGAATGGCT
CATTAAATCACACCTAATGTACCGGATAGTTCCAATTACTTGGATAACTGCGGTAATTCT
GGAGCTAATACATGCTTAAAGGCCTCGACTCAAGGAGGGGCGCATTTATTAGATCAAAAC
CAAACCGCTTGCGGTTTTATTGGTGAATCTGAATAACTCTATGCTGATCGTATGGCTCAA
CGCCGACGACGTATCCGTCCAAGGTGTCCTACTCAACTGTCGACTGTGGCATAGACGCCC
ACAGTGGTTTTGACGGGTAACGGGGAATTAGGGTTCGATTCCGGAGAGGGAGCCTGAGAA
ACGGCTACCACTTCT
>HOIR5KG01BARGO__(reversed) rank=0002245 x=415.0 y=2038.5 length=446
CAAAGATTAAGCCATGCATGTCTAAGTACACGCCTTTACACGGCAAAACTGCGAATGGCT
CATTAAATCAGTTATGGTTCCTTAGATCGTACAATCCTACTTGGATAACTGTGGCAATTC
TAGAGCTAATACATGCAACACAGCTCCGACCTTACGGGAAGAGCGCTTTTGTTAGCCCAA
AACCAATCCGGTCCTCGTGGCCGGTCATTGAATGGTGACTCTGAACAACTTTGTGCCGAT
CGTATGCCCTAGCGGCGACGACGTATCTTTCAAATGTCTGCCCTATCAACTGTCGATGGT
ACGTGCTATGCCTACCATGGTGATAACGGGTAACGGGGAATCAGGGTTCGATTCCGGAGA
GGGAGCATGAGATACGGCTACCACATCC
>HOIR5KG01BA9J1__(reversed) rank=0002248 x=421.0 y=911.0 length=438
CAAAGATTAAGCCATGCATGTGCCAGTGTAAGCTTCAGCATGGCCAGACTGTGAATGGCT
CATTACAACAGTTGTAGCTTATGTGGTGGTCTGTCTACATGGATAGCCGTGTTAATTCTA
GAACTAATACATGTTCACTTGCCCAAACTCGGTGGTAGGGCGGTGCTTATTGGCAACAGA
ACCAGTCCAGGCAATCCCTGGCTCATCGGTGAGTCATAATAATGTGGATATATTGTATGG
CATCCGCAGATGGCGGTCCATTCAAGCTTCTGACCTATCAGCTTCCGATGGTTGGGCATT
TGCCTACCATGGCAATGACGGGTAACGGAGAATTAGGGTTTGACACCGGAGAGGGAGCCT
GAGAAGCGGCTACTACATCT
>HOIR5KG01AM1TK__(reversed) rank=0002253 x=145.0 y=1638.0 length=436
CAAAGATTAAGCCATGCATGTCTAAGTACAAGCCTAACTAAGGTGAAACCGCGAATGGCT
CATTAAATCACACCTAATCTACTGGAATGTTAGCAGTTACTTGGATAACTGAGGTAATTC
TTGAGCTAATACATGCGAAAAATCTCGACTCACGGAGAGATGCTTTTATTAGATCAAAAC
CAAACAGACTCGTCTGTATATTTGGTGACTCGGAATAACTTTGGGCTGATCGCATTGCCT
TGTGCAGGCGACATTTCCTTCGAAGGTGTGCCCTATCAACTGTCGACTGTGGTATAGACG
ACCACAGTGGTTTTGACGGGTAACGGGGAATCAGGGTTCGATTCCGGAGAGGGAGCCTTA
AAAACGGCTACCACATCC
>HOIR5KG01BRITC__(reversed) rank=0002270 x=606.0 y=1646.0 length=434
CAAAGATTAAGCCATGCATGTCTCAGTGTAAGCTTCAACATGGCAAGACTGTGAATGGCT
CATTAAAACAGTTGTAGCTTATTTGGCTGTCTTTTACATGGATAACCGTGGTAATTCTAG
AACTAATACATGTGCAACTACCCAACTTTTCGGACGGGTTGTGTTTATTTGTAACAGAAC
CAATCCAGGTCAACCTGGTTTAGTGATGATTCACAATAACTGGATGAATTGCGTGGCACC
AGCTGGTGATGAATCATTCAAGCTTCTGACCTATCAGCTTCCGACGGTAGGGTATTGGCC
TACCCTGGCAATGACGGGTAACGGAGAATTAGGGTTTGATACCGGAGAGGGAGCCTGAGA
AACGGCTACCACATCT
>HOIR5KG01AOGC0__(reversed) rank=0002271 x=161.0 y=1602.0 length=441
CAAAGATTAAGCCATGCATGTCCAAGTACAAGCTTTCAAAAGCGAAACTGCGGATGGCTC
ATTAAATCAGTTATGGTTCCTTGGAGCGCATCCCCTTACATGGATAACTGTGGTAATTCT
AGAGCTAATACATGCAATCAAGCGCCGACCTTACGGGAGGCGTGCTCTTATTAGGAACAA
GACCAACCCGGGTCCGCCCGGCTCCGTTGGTGAACTCTGGATAACCTGGCCGATCGCACG
GTCTCTGCACCGGCGACGGATCCTTCGAATGTCTGCCCTATCAACTTTCGATGGTACGTT
ATGCGCCTACCATGGTCGTAACGGGTAACGGAGAATCAGGGTTCGATTCCGGAGAGGGAG
CTTGAGAAACGGCTACCACATCC
>HOIR5KG01BX5ZN__(reversed) rank=0002293 x=682.0 y=321.0 length=434
CAAAGATTAAGCCATGCATGTCTAAGTACAAGCCTGAATAAGGTGAAACCGCGAATGGCT
CATTAAATCACACCTAATGTACCGGATAGTTCCAATTACTTGGATAACTGCGGTAATTCT
GGAGCTAATACATGCTTAAAGGCCTCGACTCAAGGAGGGGCGCATTTATTAGATCAAAAC
CAAACCGCTTGCGGTTTTATTGGTGAATCTGAATAACTCTATGCTGATCGTATGGCTCAA
CGCCGACGACGTATCCGTCCAAGGTGTGCCCTATCAACTGTCGACTGTGGCATAGACGCC
CACAGTGGTTTTGACGGGTAACGGGGAATTAGGGTTCGATTCCGGAGAGGGAGCCTGAGA
AACGGCTACCACTTCT
>HOIR5KG01AAQLL__(reversed) rank=0002294 x=5.5 y=663.0 length=434
CAAAGATTAAGCCATGCATGTCTCAGTGTAAGCTTCAATATGGCAAGACTGTGAATGGCT
CATTAAAACAGTTGTAGCTTATTTGGCTGTCTTTTACATGGATAACCGTGGTAATTCTAG
AACTAATACATGTGCAACTACCCAACTTTTCGGACGGGTTGTGTTTATTTGTAACAGAAC
CAATCCAGGTCAACCTGGTTTAGTGATGATTCACAATAACTGGATGAATTGCGTGGCACC
AGCTGGTGATGAATCATTCAAGCTTCTGACCTATCAGCTTCCGACGGTAGGGTATTGGCC
TACCCAGGCAATGACGGGTAACGGAGAATTAGGGTTTGATACCGGAGAGGGAGCCTGAGA
AACGGCTACCACATCT
>HOIR5KG01AGMRF__(reversed) rank=0002307 x=72.0 y=1193.0 length=436
CAAAGATTAAGCCATGCATGTCTAAGTACAAGCCTAACTAAGGTGAAACCGCGAATGGCT
CATTAAATCACACCTAATCTACTGGAATGTTAGCAGTTACTTGGATAACTGAGGTAATTC
TTGAGCTAATACATGCGAAAAATCTCGACTCACGGAGAGATGCTTTTATTAGATCAAAAC
CAAACAGACTCGTCTGTATATTTGGTGACTCGGAATAACTTTGGGCTGATCGCATTGCCT
TGTGCAGGCGACATTTCCTTCGAAGGTGTGCCCTATCAACTGTCGACTGTGGTATAGACG
ACCACAGTGGTTTTGACGGGTAACGGGGAATCAGGGTTCGATTCCGGAGAGGGAGCCTTA
AAAACGGCTACCACATCC
>HOIR5KG01ABAEO__(reversed) rank=0002362 x=11.5 y=1758.0 length=438
CAAAGATTAAGCCATGCATGTGCCAGTGTAAGCTTCAGCATGGCCAGACTGTGAATGGCT
CATTACAACAGTTGTAGCTTATGTGGTGGTCTGTCTACATGGATAGCCGTGTTAATTCTA
GAACTAATACATGTTCACTTGCCCAAACTCGGTGGTAGGGCGGTGCTTATTGGCAACAGA
ACCAGTCCAGGCAATCCCTGGCTCATCGGTGAGTCATAATAATGTGGATATATTGTATGG
CATCCGCAGATGGCGGTCCATTCAAGCTTCTGACCTATCAGCTTCCGATGGTTGGGCATT
TGCCTACCATGGCAATGACGGGTAACGGAGAATTAGGGTTTGACACCGGAGAGGGAGCCT
GAGAAGCGGCTACTACATCT
>HOIR5KG01A2XSH__(reversed) rank=0002371 x=326.5 y=1535.0 length=434
CAAAGATTAAGCCATGCATGTCTAAGTACAAGCCTGAATAAGGTGAAACCGCGAATGGCT
CATTAAATCACACCTAATGTACCGGATAGTTCCAATTACTTGGATAACTGCGGTAATTCT
GGAGCTAATACATGCTTAAAGGCCTCGACTCAAGGAGGGGCGCATTTATTAGATCAAAAC
CAAACCGCTTGCGGTTTTATTGGTGAATCTGAATAACTCTATGCTGATCGTATGGCTCAA
CGCCGACGACGTATCCGTCCAAGGTGTGCCCTATCAACTGTCGACTGTGGCATAGACGCC
CACAGTGGTTTTGACGGGTAACGGGGAATTAGGGTTCGATTCCGGAGAGGGAGCCTGAGA
AACGGCTACCACTTCT
>HOIR5KG01BDTLN__(reversed) rank=0002386 x=450.0 y=1417.0 length=438
CAAAGATTAAGCCATGCATGTGCCAGTGTAAGCTTCAGCATGGCCAGACTGTGAATGGCT
CATTACAACAGTTGTAGCTTATGTGGTGGTCTGTCTACATGGATAGCCGTGTTAATTCTA
GAACTAATACATGTTCACTTGCCCAAACTCGGTGGTAGGGCGGTGCTTATTGGCAACAGA
ACCAGTCCAGGCAATCCCTGGCTCATCGGTGAGTCATAATAATGTGGATATATTGTATGG
CATCCGCAGATGGCGGTCCATTCAAGCTTCTGACCTATCAGCTTCCGATGGTTGGGCATT
TGCCTACCATGGCAATGACGGGTAACGGAGAATTAGGGTTTGACACCGGAGAGGGAGCCT
GAGAAGCGGCTACTACATCT
>HOIR5KG01AMXQ5__(reversed) rank=0002388 x=144.0 y=463.5 length=436
CAAAGATTAAGCCATGCATGTCTCAGTGTAAGCTTCAACATGGCAAGACTGTGAATGGCT
CAATTAAAACAGTTGTAGCTTATTTGGCTGTCTTTTACATGGATAACCGTGGTAATTCTA
GAACTAATACATGTGCAACTACCCTAACTTTTCGGACGGGTTGTGTTTATTTGTAACAGA
ACCAATCCAGGTCAACCTGGTTTAGTGATGATTCACAATAACTGGATGAATTGCGTGGCA
CCAGCTGGTGATGAATCATTCAAGCTTCTGACCTATCAGCTTCCGACGGTAGGGTATTGG
CCTACCCTGGCAATGACGGGTAACGGAGAATTAGGGTTTGATACCGGAGAGGGAGCCTGA
GAAACGGCTACCACATCT
>HOIR5KG01BRESZ__(reversed) rank=0002390 x=605.0 y=545.5 length=434
CAAAGATTAAGCCATGCATGTCTAAGTACAAGCCTGAATAAGGTGAAACCGCGAATGGCT
CATTAAATCACACCTAATGTACCGGATAGTTCCAATTACTTGGATAACTGCGGTAATTCT
GGAGCTAATACATGCTTAAAGGCCTCGACTCAAGGAGGGGCGCATTTATTAGATCAAAAC
CAAACCGCTTGCGGTTTTATTGGTGAATCTGAATAACTCTATGCTGATCGTATGGCTCAA
CGCCGACGACGTATCCGTCCAAGGTGTGCCCTATCAACTGTCGACTGTGGCATAGACGCC
CACAGTGGTTTTGACGGGTAACGGGGAATTAGGGTTCGATTCCGGAGAGGGAGCCTGAGA
AACGGCTACCACTTCT
>HOIR5KG01B2K1A__(reversed) rank=0002396 x=732.0 y=1644.0 length=436
CAAAGATTAAGCCATGCATGTCTAAGTACAAGCCTAACTAAGGTGAAACCGCGAATGGCT
CATTAAATCACACCTAATCTACTGGAATGTTAGCAGTTACTTGGATAACTGAGGTAATTC
TTGAGCTAATACATGCGAAAAATCTCGACTCACGGAGAGATGCTTTTATTAGATCAAAAC
CAAACAGACTCGTCTGTATATTTGGTGACTCGGAATAACTTTGGGCTGATCGCATTGCCT
TGTGCAGGCGACATTTCCTTCGAAGGTGTGCCCTATCAACTGTCGACTGTGGTATAGACG
ACCACAGTGGTTTTGACGGGTAACGGGGAATCAGGGTTCGATTCCGGAGAGGGAGCCTTA
AAAACGGCTACCACATCC
>HOIR5KG01A14E2__(reversed) rank=0002397 x=317.0 y=332.0 length=436
CAAAGATTAAGCCATGCATGTCTAAGTACAAGCCTCACTAAGGTGAAACCGCGAATGGCT
CATTAAATCACACCTAATCTACTGGATAGTAAAAAGTTACTTGGATAACTGCGGTAATTC
TGGAGCTAATACATGCACAAAGCCGCGACTCACGAAGCGGCGCTTTTATTAGATCAAAAC
CAAACGGCTTCGGCTGTACTCATGGTGACTCTGAATAACTTTGGGCTGATCGCATAGCCT
TGAGCTGGCGACATATCCTTCGAAGGTGTGCCCTATCAACTTTCGACTGTGGCATAGACG
CCCACAGTGGTTTTGACGGGTAACGGGGAATCAGGGTTCGATTCCGGAGAGGGAGCCTTA
AAAACGGCTACCACATCT
>HOIR5KG01BT5CT__(reversed) rank=0002400 x=636.5 y=1291.0 length=441
CAAAGATTAAGCCATGCATGTCCAAGTACAAGCTTTCAAAAGCGAAACTGCGGATGGCTC
ATTAAATCAGTTATGGTTCCTTGGAGCGCATCCCCTTACATGGATAACTGTGGTAATTCT
AGAGCTAATACATGCAATCAAGCGCCGACCTTACGGGAGGCGTGCTCTTATTAGGAACAA
GACCAACCCGGGTCCGCCCGGCTCCGTTGGTGAACTCTGGATAACCTGGCCGATCGCACG
GTCTCTGCACCGGCGACGGATCCTTCGAATGTCTGCCCTATCAACTTTCGATGGTACGTT
ATGCGCCTACCATGGTCGTAACGGGTAACGGAGAATCAGGGTTCGATTCCGGAGAGGGAG
CTTGAGAAACGGCTACCACATCC
>HOIR5KG01BN94K__(reversed) rank=0002414 x=569.0 y=1970.5 length=436
CAAAGATTAAGCCATGCATGTCTAAGTACAAGCCTAACTAAGGTGAAACCGCGAATGGCT
CATTAAATCACACCTAATCTACTGGAATGTTAGCAGTTACTTGGATAACTGAGGTAATTC
TTGAGCTAATACATGCGAAAAATCTCGACTCACGGAGAGATGCTTTTATTAGATCAAAAC
CAAACAGACTCGTCTGTATATTTGGTGACTCGGAATAACTTTGGGCTGATCGCATTGCCT
TGTGCAGGCGACATTTCCTTCGAAGGTGTGCCCTATCAACTGTCGACTGTGGTATAGACG
ACCACAGTGGTTTTGACGGGTAACGGGGAATCAGGGTTCGATTCCGGAGAGGGAGCCTTA
AAAACGGCTACCACATCC
>HOIR5KG01AA20G__(reversed) rank=0002419 x=9.0 y=366.0 length=441
CAAAGATTAAGCCATGCATGTCCAAGTACAAGCTTTCAAAAGCGAAACTGCGGATGGCTC
ATTAAATCAGTTATGGTTCCTTGGAGCGCATCCCCTTACATGGATAACTGTGGTAATTCT
AGAGCTAATACATGCAATCAAGCGCCGACCTTACGGGAGGCGTGCTCTTATTAGGAACAA
GACCAACCCGGGTCCGCCCGGCTCCGTTGGTGAACTCTGGATAACCTGGCCGATCGCACG
GTCTCTGCACCGGCGACGGATCCTTCGAATGTCTGCCCTATCAACTTTCGATGGTACGTT
ATGCGCCTACCATGGTCGTAACGGGTAACGGAGAATCAGGGTTCGATTCCGGAGAGGGAG
CTTGAGAAACGGCTACCACATCC
>HOIR5KG01AFXFS__(reversed) rank=0002424 x=64.5 y=1142.5 length=433
CAAAGATTAAGCCATGCATGTCTAAGTACAAGCCTGAATAAGGTGAAACCGCGAATGGCT
CATTAAATCACACCTAATGTACCGGATAGTTCCAATTACTTGGATAACTGCGGTAATTCT
GGAGCTAATACATGCTTAAAGGCCTCGACTCAAGGAGGGGCGCATTTATTAGATCAAAAC
CAAACCGCTTGCGGTTTTATTGGTGAATCTGAATAACTCTATGCTGATCGTATGGCTCAA
CGCCGACGACGTATCCGTCCAAGGTGTGCCCTATCAACTGTCGACTGTGGCATAGACGCC
CACAGTGGTTTTGACGGGTAACGGGGAATTAGGGTTCGATTCCGGAGAGGGAGCCTGAGA
ACGGCTACCACTTCT
>HOIR5KG01AUQ4A__(reversed) rank=0002443 x=233.0 y=568.0 length=436
CAAAGATTAAGCCATGCATGTCTAAGTACAAGCCTAACTAAGGTGAAACCGCGAATGGCT
CATTAAATCACACCTAATCTACTGGAATGTTAGCAGTTACTTGGATAACTGAGGTAATTC
TTGAGCTAATACATGCGAAAAATCTCGACTCACGGAGAGATGCTTTTATTAGATCAAAAC
CAAACAGACTCGTCTGTATATTTGGTGACTCGGAATAACTTTGGGCTGATCGCATTGCCT
TGTGCAGGCGACATTTCCTTCGAAGGTGTGCCCTATCAACTGTCGACTGTGGTATAGACG
ACCACAGTGGTTTTGACGGGTAACGGGGAATCAGGGTTCGATTCCGGAGAGGGAGCCTTA
AAAACGGCTACCACATCC
>HOIR5KG01AP65Z__(reversed) rank=0002447 x=181.0 y=1077.0 length=434
CAAAGATTAAGCCATGCATGTCTAAGTACAAGCCTGAATAAGGTGAAACCGCGAATGGCT
CATTAAATCACACCTAATGTACCGGATAGTTCCAATTACTTGGATAACTGCGGTAATTCT
GGAGCTAATACATGCTTAAAGGCCTCGACTCAAGGAGGGGCGCATTTATTAGATCAAAAC
CAAACCGCTTGCGGTTTTATTGGTGAATCTGAATAACTCTATGCTGATCGTATGGCTCAA
CGCCGACGACGTATCCGTCCAAGGTGTGCCCTATCAACTGTCGACTGTGGCATAGACGCC
CACAGTGGTTTTGACGGGTAACGGGGAATTAGGGTTCGATTCCGGAGAGGGAGCCTGAGA
AACGGCTACCACTTCT
>HOIR5KG01AC031__(reversed) rank=0002453 x=31.5 y=1103.0 length=434
CAAAGATTAAGCCATGCATGTCTAAGTACAAGCCTGAATAAGGTGAAACCGCGAATGGCT
CATTAAATCACACCTAATGTACCGGATAGTTCCAATTACTTGGATAACTGCGGTAATTCT
GGAGCTAATACATGCTTAAAGGCCTCGACTCAAGGAGGGGCGCATTTATTAGATCAAAAC
CAAACCGCTTGCGGTTTTATTGGTGAATCTGAATAACTCTATGCTGATCGTATGGCTCAA
CGCCGACGACGTATCCGTCCAAGGTGTGCCCTATCAACTGTCGACTGTGGCATAGACGCC
CACAGTGGTTTTGACGGGTAACGGGGAATTAGGGTTCGATTCCGGAGAGGGAGCCTGAGA
AACGGCTACCACTTCT
>HOIR5KG01BQ73O__(reversed) rank=0002465 x=603.5 y=50.0 length=434
CAAAGATTAAGCCATGCATGTCTCAGTGTAAGCTTCAACATGGCAAGACTGTGAATGGCT
CATTAAAACAGTTGTAGCTTATTTGGCTGTCTTTTACATGGATAACCGTGGTAATTCTAG
AACTAATACATGTGCAACTACCCAACTTTTCGGACGGGTTGTGTTTATTTGTAACAGAAC
CAATCCAGGTCAACCTGGTTTAGTGATGATTCACAATAACTGGATGAATTGCGTGGCACC
AGCTGGTGATGAATCATTCAAGCTTCTGACCTATCAGCTTCCAACGGTAGGGTATTGGCC
TACCCTGGCAATGACGGGTAACGGAGAATTAGGGTTTGATACCGGAGAGGGAGCCTGAGA
AACGGCTACCACATCT
>HOIR5KG01A9N30__(reversed) rank=0002470 x=403.0 y=190.0 length=436
CAAAGATTAAGCCATGCATGTCTAAGTACAAGCCTAACTAAGGTGAAACCGCGAATGGCT
CATTAAATCACACCTAATCTACTGGAATGTTAGCAGTTACTTGGATAACTGAGGTAATTC
TTGAGCTAATACATGCGAAAAATCTCGACTCACGGAGAGATGCTTTTATTAGATCAAAAC
CAAACAGACTCGTCTGTATATTTGGTGACTCGGAATAACTTTGGGCTGATCGCATTGCCT
TGTGCAGGCGACATTTCCTTCGAAGGTGTGCCCTATCAACTGTCGACTGTGGTATAGACG
ACCACAGTGGTTTTGACGGGTAACGGGGAATCAGGGTTCGATTCCGGAGAGGGAGCCTTA
AAAACGGCTACCACATCC
>HOIR5KG01AI6DC__(reversed) rank=0002475 x=101.0 y=1134.0 length=442
CAAAGATTAAGCCATGCATGTCCAAGTACAAGCTTTCAAAAGCGAAACTGCGGATGGCTC
ATTAAATCAGTTATGGTTCCTTGGAGCGCATCCCCTTACATGGATAACTGTGGTAATTCT
AGAGCTAATACATGCAATCAAGCGCCGACCTTACGGGAGGCGTGCTCTTATTAGGAACAA
GACCAACCCGGGTCCGCCCGGCTCCGTTGGTGAACTCTGGATAACCTGGCCGATCGCACG
GTCTCTGCACCGGCGACGGATCCTTCGAATGTCTGCCCTATCAACTTTCGATGGTACGTT
ATGCGCCTACCATGGTCGTAACGGGTAACGGAGAATCAGGGTTCGATTCCGGAGAGGGAG
CTTGAGAAACGGCTACCACATCC
>HOIR5KG01AWY65__(reversed) rank=0002478 x=258.0 y=1951.5 length=434
CAAAGATTAAGCCATGCATGTCTCAGTGTAAGCTTCAATATGGCAAGACTGTGAATGGCT
CATTAAAACAGTTGTAGCTTATTTGGCTGTCTTTTACATGGATAACCGTGGTAATTCTAG
AACTAATACATGTGCAACTACCCAACTTTTCGGACGGGTTGTGTTTATTTGTAACAGAAC
CAATCCAGGTCAACCTGGTTTAGTAATGATTCACAATAACTGGATGAATTGCGTGGCACC
AGCTGGTGATGAATCATTCAAGCTTCTGACCTATCAGCTTCCGACGGTAGGGTATTGGCC
TACCCTGGCAATGACGGGTAACGGATAATTAGGGTTTGATACCGGAGAGGGAGCCTGAGA
AACGGCTACCACATCT
>HOIR5KG01AFW9N__(reversed) rank=0002481 x=64.0 y=921.5 length=436
CAAAGATTAAGCCATGCATGTCTAAGTACAAGCCTCACTAAGGTGAAACCGCGAATGGCT
CATTAAATCACACCTAATCTACTGGATAGTAAAAAGTTACTTGGATAACTGCGGTAATTC
TGGAGCTAATACATGCACAAAGCCGCGACTCACGAAGCGGCGCTTTTATTAGATCAAAAC
CAAACGGCTTCGGCTGTACTCATGGTGACTCTGAATAACTTTGGGCTGATCGCATAGCCT
TGAGCTGGCGACATATCCTTCGAAGGTGTGCCCTATCAACTTTCGACTGTGGCATAGACG
CCCACAGTGGTTTTGACGGGTAACGGGGAATCAGGGTTCGATTCCGGAGAGGGAGCCTTA
AAAACGGCTACCACATCT
>HOIR5KG01A202S__(reversed) rank=0002483 x=327.0 y=1698.0 length=434
CAAAGATTAAGCCATGCATGTCTCAGTGTAAGCTTCAATATGGCAAGACTGTGAATGGCT
CATTAAAACAGTTGTAGCTTATTTGGCTGTCTTTTACATGGATAACCGTGGTAATTCTAG
AACTAATACATGTGCAACTACCCAACTTTTCGGACGGGATGTGTTTATTTGTAACAGAAC
CAATCCAGGTCAACCTGGTTTAGTGATGATTCACAATAACTGGATGAATTGCGTGGCACC
AGCTGGTGATGAATCATTCAAGCTTCTGACCTATCAGCTTCCGACGGTAGGGTATTGGCC
TACCCTGGCAATGACGGGTAACGGAGAATTAGGGTTTGATACCGGAGAGGGAGCCTGAGA
AACGGCTACCACATCT
>HOIR5KG01ADTF3__(reversed) rank=0002495 x=40.0 y=961.0 length=441
CAAAGATTAAGCCATGCATGTCCAAGTACAAGCTTTCAAAAGCGAAACTGCGGATGGCTC
ATTAAATCAGTTATGGTTCCTTGGAGCGCATCCCCTTACATGGATAACTGTGGTAATTCT
AGAGCTAATACATGCAATCAAGCGCCGACCTTACGGGAGGCGTGCTCTTATTAGGAACAA
GACCAACCCGGGTCCGCCCGGCTCCGTTGGTGAACTCTGGATAACCTGGCCGATCGCACG
GTCTCTGCACCGGCGACGGATCCTTCGAATGTCTGCCCTATCAACTTTCGATGGTACGTT
ATGCGCCTACCATGGTCGTAACGGGTAACGGAGAATCAGGGTTCGATTCCGGAGAGGGAG
CTTGAGAAACGGCTACCACATCC
>HOIR5KG01A7OTM__(reversed) rank=0002511 x=380.0 y=2008.0 length=459
CAAAGATTAAGCCATGCATGTCTAAGTACGAGCCGCTAGTCGGCGAAACCGCGAATGGCT
CAATAAATCAGTTATGGTTCCTTAGATCGTACCATCCTACTTGGATAACTGTGGTAATTC
TAGAGCTAATACATGCACTCAAGCCCCGACTCTCGGTTTCGGCCGGGCAGGAGGGGTGCT
TTTATTAGATCAAAACCAATCGGGGGGCTCGCTCCCCGTCCTTTTTGGTGACTCTGAATA
ACTTTTCGCCGATCGCACGGCCTCGAGCCGGCGACGCATCTTTCAAATGTCTGCCTTATC
AACTTTCGATGGTAGGTTATGCGCCTACCATGGTTGCAACGGGTAACGGGGAATCGGGGT
TCGATTCCGGAGAGGGAGCCTGAGAAACGGCTACCACATCC
>HOIR5KG01BA6O4__(reversed) rank=0002512 x=420.0 y=1302.0 length=434
CAAAGATTAAGCCATGCATGTCTAAGTACAAGCCTGAATAAGGTGAAACCGCGAATGGCT
CATTAAATCACACCTAATGTACCGGATAGTTCCAATTACTTGGATAACTGCGGTAATTCT
GGAGCTAATACATGCTTAAAGGCCTCGACTCAAGGAGGGGCGCATTTATTAGATCAAAAC
CAAACCGCTTGCGGTTTTATTGGTGAATCTGAATAACTCTATGCTGATCGTATGGCTCAA
CGCCGACGACGTATCCGTCCAAGGTGTGCCCTATCAACTGTCGACTGTGGCATAGACGCC
CACAGTGGTTTTGACGGGTAACGGGGAATTAGGGTTCGATTCCGGAGAGGGAGCCTGAGA
AACGGCTACCACTTCT
>HOIR5KG01B1I6O__(reversed) rank=0002515 x=720.0 y=1742.0 length=441
CAAAGATTAAGCCATGCATGTCCAAGTACAAGCTTTCAAAAGCGAAACTGCGGATGGCTC
ATTAAATCAGTTATGGTTCCTTGGAGCGCATCCCCTTACATGGATAACTGTGGTAATTCT
AGAGCTAATACATGCAATCAAGCGCCGACCTTACGGGAGGCGTGCTCTTATTAGGAACAA
GACCAACCCGGGTCCGCCCGGCTCCGTTGGTGAACTCTGGATAACCTGGCCGATCGCACG
GTCTCTGCACCGGCGACGGATCCTTCGAATGTCTGCCCTATCAACTTTCGATGGTACGTT
ATGCGCCTACCATGGTCGTAACGGGTAACGGAGAATCAGGGTTCGATTCCGGAGAGGGAG
CTTGAGAAACGGCTACCACATCC
>HOIR5KG01BJ5MY__(reversed) rank=0002527 x=522.0 y=2040.5 length=436
CAAAGATTAAGCCATGCATGTCTAAGTACAAGCCTAACTAAGGTGAAACCGCGAATGGCT
CATTAAATCACACCTAATCTACTGGAATGTTAGCAGTTACTTGGATAACTGAGGTAATTC
TTGAGCTAATACATGCGAAAAATCTCGACTCACGGAGAGATGCTTTTATTAGATCAAAAC
CAAACAGACTCGTCTGTATATTTGGTGACTCGGAATAACTTTGGGCTGATCGCATTGCCT
TGTGCAGGCGACATTTCCTTCGAAGGTGTGCCCTATCAACTGTCGACTGTGGTATAGACG
ACCACAGTGGTTTTGACGGGTAACGGGGAATCAGGGTTCGATTCTGGAGAGGGAGCCTGA
GAAACGGCTACCACTTCT
>HOIR5KG01BXWHT__(reversed) rank=0002538 x=679.0 y=303.0 length=436
CAAAGATTAAGCCATGCATGTCTAAGTACAAGCCTAACTAAGGTGAAACCGCGAATGGCT
CATTAAATCACACCTAATCTACTGGAATGTTAGCAGTTACTTGGATAACTGAGGTAATTC
TTGAGCTAATACATGCGAAAAATCTCGACTCACGGAGAGATGCTTTTATTAGATCAAAAC
CAAACAGACTCGTCTGTATATTTGGTGACTCGGAATAACTTTGGGCTGATCGCATTGCCT
TGTGCAGGCGACATTTCCTTCGAAGGTGTGCCCTATCAACTGTCGACTGTGGTATAGACG
ACCACAGTGGTTTTGACGGGTAACGGGGAATCAGGGTTCGATTCCGGAGAGGGAGCCTTA
AAAACGGCTACCACATCC
>HOIR5KG01BYM1K__(reversed) rank=0002539 x=687.0 y=1942.0 length=436
CAAAGATTAAGCCATGCATGTCTAAGTACAAGCCTAACTAAGGTGAAACCGCGAATGGCT
CATTAAATCACACCTAATCTACTGGAATGTTAGCAGTTACTTGGATAACTGAGGTAATTC
TTGAGCTAATACATGCGAAAAATCTCGACTCACGGAGAGATGCTTTTATTAGATCAAAAC
CAAACAGACTCGTCTGTATATTTGGTGACTCGGAATAACTTTGGGCTGATCGCATTGCCT
TGTGCAGGCGACATTTCCTTCGAAGGTGTGCCCTATCAACTGTCGACTGTGGTATAGACG
ACCACAGTGGTTTTGACGGGTAACGGGGAATCAGGGTTCGATTCCGGAGAGGGAGCCTTA
AAAACGGCTACCACATCC
>HOIR5KG01BVYR8__(reversed) rank=0002560 x=657.0 y=70.0 length=436
CAAAGATTAAGCCATGCATGTCTAAGTACAAGCCTAACTAAGGTGAAACCGCGAATGGCT
CATTAAATCACACCTAATCTACTGGAATGTTAGCAGTTACTTGGATAACTGAGGTAATTC
TTGAGCTAATACATGCGAAAAATCTCGACTCACGGAGAGATGCTTTTATTAGATCAAAAC
CAAACAGACTCGTCTGTATATTTGGTGACTCGGAATAACTTTGGGCTGATCGCATTGCCT
TGTGCAGGCGACATTTCCTTCGAAGGTGTGCCCTATCAACTGTCGACTGTGGTATAGACG
ACCACAGTGGTTTTGACGGGTAACGGGGAATCAGGGTTCGATTCCGGAGAGGGAGCCTTA
AAAACGGCTACCACATCC
>HOIR5KG01AWSTX__(reversed) rank=0002578 x=256.0 y=1891.5 length=436
CAAAGATTAAGCCATGCATGTCTAAGTACAAGCCTAACTAAGGTGAAACCGCGAATGGCT
CATTAAATCACACCTAATCTACTGGAATGTTAGCAGTTACTTGGATAACTGAGGTAATTC
TTGAGCTAATACATGCGAAAAATCTCGACTCACGGAGAGATGCTTTTATTAGATCAAAAC
CAAACAGACTCGTCTGTATATTTGGTGACTCGGAATAACTTTGGGCTGATCGCATTGCCT
TGTGCAGGCGACATTTCCTTCGAAGGTGTGCCCTATCAACTGTCGACTGTGGTATAGACG
ACCACAGTGGTTTTGACGGGTAACGGGGAATCAGGGTTCGATTCCGGAGAGGGAGCCTTA
AAAACGGCTACCACATCC
>HOIR5KG01AMYH8__(reversed) rank=0002598 x=144.5 y=1438.0 length=434
CAAAGATTAAGCCATGCATGTCTCAGTGTAAGCTTCAACATGGCAAGACTGTGAATGGCT
CATTAAAACAGTTGTAGCTTATTTGGCTGTCTTTTACATGGATAACCGTGGTAATTCTAG
AACTAATACATGTGCAACTACCCAACTTTTCGGACGGGTTGTGTTTATTTGTAACAGAAC
CAATCCAGGTCAACCTGGTTTAGTGATGATTCACAATAACTGGATGAATTGCGTGGCACC
AGCTGGTGATGAATCATTCAAGCTTCTGACCTATCAGCTTCCGACGGTAGGGTATTGGCC
TACCCTGGCAAGGACGGGTAACGGAGAATTAGGGTTTGATACCGGAGAGGGAGCCTGAGA
AACGGCTACCACATCT
>HOIR5KG01A1C7U__(reversed) rank=0002621 x=308.0 y=1944.0 length=436
CAAAGATTAAGCCATGCATGTCTAAGTACAAGCCTAACTAAGGTGAAACCGCGAATGGCT
CATTAAATCACACCTAATCTACTGGAATGTTAGCAGTTACTTGGATAACTGAGGTAATTC
TTGAGCTAATACATGCGAAAAATCTCGACTCACGGAGAGATGCTTTTATTAGATCAAAAC
CAAACAGACTCGTCTGTATATTTGGTGACTCGGAATAACTTTGGGCTGATCGCATTGCCT
TGTGCAGGCGACATTTCCTTCGAAGGTGTGCCCTATCAACTGTCGACTGTGGTATAGACG
ACCACAGTGGTTTTGACGGGTAACGGGGAATCAGGGTTCGATTCCGGAGAGGGAGCCTTA
AAAACGGCTACCACATCC
>HOIR5KG01AYYMN__(reversed) rank=0002635 x=281.0 y=317.0 length=434
CAAAGATTAAGCCATGCATGTCTAAGTACAAGCCTGAATAAGGTGAAACCGCGAATGGCT
CATTAAATCACACCTAATGTACCGGATAGTTCCAATTACTTGGATAACTGCGGTAATTCT
GGAGCTAATACATGCTTAAAGGCCTCGACTCAAGGAGGGGCGCATTTATTAGATCAAAAC
CAAACCGCTTGCGGTTTTATTGGTGAATCTGAATAACTCTATGCTGATCGTATGGCTCAA
CGCCGACGACGTATCCGTCCAAGGTGTGCCCTATCAACTGTCGACTGTGGCATAGACGCC
CACAGTGGTTTTGACGGGTAACGGGGAATTAGGGTTCGATTCCGGAGAGGGAGCCTGAGA
AACGGCTACCACTTCT
>HOIR5KG01BAQ8E__(reversed) rank=0002649 x=415.0 y=1740.0 length=436
CAAAGATTAAGCCATGCATGTCTAAGTACAAGCCTAACTAAGGTGAAACCGCGAATGGCT
CATTAAATCACACCTAATCTACTGGAATGTTAGCAGTTACTTGGATAACTGAGGTAATTC
TTGAGCTAATACATGCGAAAAATCTCGACTCACGGAGAGATGCTTTTATTAGATCAAAAC
CAAACAGACTCGTCTGTATATTTGGTGACTCGGAATAACTTTGGGCTGATCGCATTGCCT
TGTGCAGGCGACATTTCCTTCGAAGGTGTGCCCTATCAACTGTCGACTGTGGTATAGACG
ACCACAGTGGTTTTGACGGGTAACGGGGAATCAGGGTTCGATTCCGGAGAGGGAGCCTTA
AAAACGGCTACCACATCC
>HOIR5KG01ALAKF__(reversed) rank=0002670 x=125.0 y=1581.0 length=441
CAAAGATTAAGCCATGCATGTCCAAGTACAAGCTTTCAAAAGCGAAACTGCGGATGGCTC
ATTAAATCAGTTATGGTTCCTTGGAGCGCATCCCCTTACATGGATAACTGTGGTAATTCT
AGAGCTAATACATGCAATCAAGCGCCGACCTTACGGGAGGCGTGCTCTTATTAGGAACAA
GACCAACCCGGGTCCGCCCGGCTCCGTTGGTGAACTCTGGATAACCTGGCCGATCGCACG
GTCTCTGCACCGGCGACGGATCCTTCGAATGTCTGCCCTATCAACTTTCGATGGTACGTT
ATGCGCCTACCATGGTCGTAACGGGTAACGGAGAATCAGGGTTCGATTCCGGAGAGGGAG
CTTGAGAAACGGCTACCACATCC
>HOIR5KG01A4BLT__(reversed) rank=0002681 x=342.0 y=559.0 length=445
CAAAGATTAAGCCATGCATGTCTAAGTACACGCCTTTACACGGCAAAACTGCGAATGGCT
CATTAAATCAGTTATGGTTCCTTAGATCGTACAATCCTACTTGGATAACTGTGGCAATTC
TAGAGCTAATACATGCAACACAGCTCCGACCTTACGGGAAGAGCGCTTTTGTTAGCCCAA
AACCAATCCGGTCCTCGTGGCCGGTCCTGAATGGTGACTCTGAACAACTTTGTGCCGATC
GTATGCCCTAGCGGCGACGACGTATCTTTCAAATGTCTGCCCTATCAACTGTCGATGGTA
CGTGCTATGCCTACCATGGTGATAACGGGTAACGGGGAATCAGGGTTCGATTCCGGAGAG
GGAGCATGAGATACGGCTACCACATCC
>HOIR5KG01AJVMT__(reversed) rank=0002687 x=109.0 y=1107.0 length=436
CAAAGATTAAGCCATGCATGTCTAAGTACAAGCCTAACTAAGGTGAAACCGCGAATGGCT
CATTAAATCACACCTAATCTACTGGAATGTTAGCAGTTACTTGGATAACTGAGGTAATTC
TTGAGCTAATACATGCGAAAAATCTCGACTCACGGAGAGATGCTTTTATTAGATCAAAAC
CAAACAGACTCGTCTGTATATTTGGTGACTCGGAATAACTTTGGGCTGATCGCATTGCCT
TGTGCAGGCGACATTTCCTTCGAAGGTGTGCCCTATCAACTGTCGACTGTGGTATAGACG
ACCACAGTGGTTTTGACGGGTAACGGGGAATCAGGGTTCGATTCCGGAGAGGGAGCCTTA
AAAACGGCTACCACATCC
>HOIR5KG01BIV6W__(reversed) rank=0002690 x=508.0 y=486.5 length=438
CAAAGATTAAGCCATGCATGTCTGAGTTTAAGCTAATTTTTGGTGAAGCTGCGAATGGCT
CATTATATCAGTTATGATATGCTCAATTGCCTTTGCTTACATGGATAACTGTGGTAATTC
TAGAGCTAATACATGCACATGAACCTGACCTCAAAGTATGGTTGTGTTTATTGATTTCAA
AACCAACTCAAGCTCTGCTTGATATGCTGCATGATTGATTATAAACGAATGAATTGCATG
GCACACGCTGGCAATGTATTGTTTAGTTTCTGACCTATCAGCTTCCGACGGTAAGGTATT
GGCTTACCGTGGCAATGACGGGTGACGGAGAATTAGGGTTTGATTCCGGAGAGGGAGCCT
GAGAAATGGCTACCACATCT
>HOIR5KG01AXWJI__(reversed) rank=0002695 x=269.0 y=108.0 length=436
CAAAGATTAAGCCATGCATGTCTAAGTACAAGCCTAACTAAGGTGAAACCGCGAATGGCT
CATTAAATCACACCTAATCTACTGGAATGTTAGCAGTTACTTGGATAACTGAGGTAATTC
TTGAGCTAATACATGCGAAAAATCTCGACTCACGGAGAGATGCTTTTATTAGATCAAAAC
CAAACAGACTCGTCTGTATATTTGGTGACTCGGAATAACTTTGGGCTGATCGCATTGCCT
TGTGCAGGCGACATTTCCTTCGAAGGTGTGCCCTATCAACTGTCGACTGTGGTATAGACG
ACCACAGTGGTTTTGACGGGTAACGGGGAATCAGGGTTCGATTCCGGAGAGGGAGCCTTA
AAAACGGCTACCACATCC
>HOIR5KG01A4ORU__(reversed) rank=0002698 x=346.0 y=1240.0 length=437
CAAAGATTAAGCCATGCATGTCTAAGTATAACTCTTTTACTTTGAAAACTGCGAACGGCT
CATTATATCAGTTATAGTTTATTTGATAGTCCCTTACTACTTGGATACCCGTAGTAATTC
TAGAGCTAATACATGCATCAATACCCAACTGTTCGCGGAAGGGTAGTATTTATTAGGTAT
AGACCAACCCTCTTCGGAGGTGCTTTGGTGATTCATAATAACTTTTCGAATCGCATGGCT
CCATGCCGGCGATGGATCATTCAAGTTTCTGCCCTATCAGCTTTGGATGGTAGTGTATTG
GACTACCATGGCTTTAACGGGTAACGAATTGTTAGGGCAAGATTTCGGAGAGGGAGCCTG
AGAGACGGCTACCACATCC
>HOIR5KG01AIWIZ__(reversed) rank=0002701 x=98.0 y=665.0 length=433
CAAAGATTAAGCCATGCATGTCTCAGTGTAAGCTTCAATATGGCAAGACTGTGAATGGCT
CATTAAACAGTTGTAGCTTATTTGGCTGTCTTTTACGTGGATAACCGTGGTAATTCTAGA
ACTAATACATGTGCAACTACCCAACTTTTCGGACGGGTTGTGTTTATTTGTAACAGAACC
AATCCAGGTCAACCTGGTTTAGTGATGATTCACAATAACTGGATGAATTGCGTGGCACCA
GCTGGTGATGAATCATTCAAGCTTCTGACCTATCAGCTTCCGACGGTAGGGTATTGGCCT
ACCCTGGCAATGACGGGTAACGGAGAATTAGGGTTTGATACCGGAGAGGGAGCCTGAGAA
ACGGCTACCACATCT
>HOIR5KG01A8DUE__(reversed) rank=0002703 x=388.0 y=1668.0 length=434
CAAAGATTAAGCCATGCATGTCTAAGTACAAGCCTGAATAAGGTGAAACCGCGAATGGCT
CATTAAATCACACCTAATGTACCGGATAGTTCCAATTACTTGGATAACTGCGGTAATTCT
GGAGCTAATACATGCTTAAAGGCCTCGACTCAAGGAGGGGCGCATTTATTAGATCAAAAC
CAAACCGCTTGCGGTTTTATTGGTGAATCTGAATAACTCTATGCTGATCGTATGGCTCAA
CGCCGACGACGTATCCGTCCAAGGTGTGCCCTATCAACTGTCGACTGTGGCATAGACGCC
CACAGTGGTTTTGACGGGTAACGGGGAATTAGGGTTCGATTCCGGAGAGGGAGCCTGAGA
AACGGCTACCACTTCT
>HOIR5KG01BW613__(reversed) rank=0002705 x=671.0 y=105.5 length=436
CAAAGATTAAGCCATGCATGTCTAAGTACAAGCCTAACTAAGGTGAAACCGCGAATGGCT
CATTAAATCACACCTAATCTACTGGAATGTTAGCAGTTACTTGGATAACTGAGGTAATTC
TTGAGCTAATACATGCGAAAAATCTCGACTCACGGAGAGATGCTTTTATTAGATCAAAAC
CAAACAGACTCGTCTGTATATTTGGTGACTCGGAATAACTTTGGGCTGATCGCATTGCCT
TGTGCAGGCGACATTTCCTTCGAAGGTGTGCCCTATCAACTGTCGACTGTGGTATAGACG
ACCACAGTGGTTTTGACGGGTAACGGGGAATCAGGGTTCGATTCCGGAGAGGGAGCCTTA
AAAACGGCTACCACATCC
>HOIR5KG01AKEYF__(reversed) rank=0002708 x=115.0 y=1573.5 length=434
CAAAGATTAAGCCATGCATGTCTCAGTGTAAGCTTCAACATGGCAAGACTGTGAATGGCT
CATTAAAACAGTTGTAGCTTATTTGGCTGTCTTTTACATGGATAACCGTGGTAATTCTAG
AACTAATACATGTGCAACTACCCAACTTTTCGGACGGGTTGTGTTTATTTGTAACAGAAC
CAATCCAGGTCAACCTGGTTTAGTGATGATTCACAATAACTGGATGAATTGCGTGGCACC
AGCTGGTGATGAATCATTCAAGCTTCTGACCTATCAGCTTCCGACGGTAGGGTATTGGCC
TACCCTGGCAATGACGGGTAACGGAGAATTAGGGTTTGATACCGGAGAGGGAGCCTGAGA
AACGGCTACCACATCT
>HOIR5KG01AZL1N__(reversed) rank=0002717 x=288.0 y=1993.0 length=438
CAAAGATTAAGCCATGCATGTCTAAGTACAAGCCTAACTAAGGTGAAACCGCGAATGGCT
CATTAAATCACACCTAATCTACTGGAATGTTAGCAGTTACTTGGATAACTGAGGTAATTC
TTGAGCTAATACATGCGAAAAATCTCGACTCACGGAGAGATGCGTTTTATTAGATCAAAA
CCAAACAGACTCGTCTGTATATTTGGTGACTCGGAATAACTTTGGGCTGATCGCATTGCC
TTGTGCAGGCGACATTTCCTTCGAAGGTGTGCCCTATCAACTGTCGACTGTGGTATAGAC
GACCACAGTGGTTTTGACGGGTAACGGGGAATCAGGGTTCGATTCCGGAGAGGGAGCCTT
AAAAACGGCTACCACATCC
>HOIR5KG01BJFSJ__(reversed) rank=0002726 x=514.5 y=1313.0 length=435
CAAAGATTAAGCCATGCATGTCTCAGTGTAAGCTTCAATATGGCAAGACTGTGAATGGCT
CATTAAAACAGTTGTAGCTTATTTTGGCTGTCTTTTACATGGATAACCGTGGTAATTCTA
GAACTAATACATGTGCAACTACCCAACTTTTCGGACGGGTTGTGTTTATTTGTAACAGAA
CCAATCCAGGTCAACCTGGTTTCGTGATGATTCACAATAACTGGATGAATTGCGTGGCAC
CAGCTGGTGATGAATCATTCAAGCTTCTGACCTATCAGCTTCCGACGGTAGGGTATTGGC
CTACCCTGGCAATGACGGGTAACGGAGAATTTGGGTTTGATACCGGAGAGGGAGCCTGAG
AAACGGCTACCACATCT
>HOIR5KG01A74ES__(reversed) rank=0002733 x=385.0 y=1730.0 length=445
CAAAGATTAAGCCATGCATGTCTAAGTACACGCCTTTACACGGCAAAACTGCGAATGGCT
CATTAAATCAGTTATGGTTCCTTAGATCGTACAATCCTACTTGGATAACTGTGGCAATTC
TAGAGCTAATACATGCAACACAGCTCCGACCTTACGGGAAGAGCGCTTTTGTTAGCCCAA
AACCAATCCGGTCCTCGTGGCCGGTCCTGAATGGTGACTCTGAACAACTTTGTGCCGATC
GTATGCCCTAGCGGCGACGACGTATCTTTCAAATGTCTGCCCTATCAACTGTCGATGGTA
CGTGCTATGCCTACCATGGTGATAACGGGTAACGGGGAATCAGGGTTCGATTCCGGAGAG
GGAGCATGAGATACGGCTACCACATCC
>HOIR5KG01AIKPO__(reversed) rank=0002761 x=94.0 y=1738.0 length=426
CAAAGATTAAGCCATGCATGTCTAAGTATAAACAATCTATACAGTGAAACTGCGAATGGC
TCATTAAATCAGTTATCGTTTATTTGATAGTACCTTGCTAATTGGCATACGCCTGGCAAT
TCTAGAGCTAATACATGCATTCAAGCCCAACCTCTGGAAGGGCTGTATTTATTAGATAAA
AAATCAACAACCTTAGATGATTCATAATAACTTGTCGAATCGCATGGCCTCGGGCCGGCG
ATGGTTCATTCAAATTTCTGCCCTATCAACTTTCGATGGTAGGATAGAGGCCTACCATGG
TTTCAACGGGTAACGGGGAATAAGGGTTCGGTTCCGGAGAGGGAGCCTGAGAAACGGCTA
CCACATCC
>HOIR5KG01BEII5__(reversed) rank=0002778 x=458.5 y=959.0 length=435
CAAAGATTAAGCCATGCATGTCTAAGTACAAGCCTAACTAAGGTGAAACCGCGAATGGCT
CATTAAATCACACCTAATCTACTGGAATGTTAGCAGTTACTTGGATAACTGAGGTAATTC
TTGAGCTAATACATGACGAAAATCTCGACTCACGGGAGATGCTTTTATTAGATCAAAACC
AAACAGACTCGTCTGTATATTTGGTGACTCGGAATAACTTTGGGCTGATCGCATTGCCTT
GTGCAGGCGACATTTCCTTCGAAGGTGTGCCCTATCAACTGTCGACTGTGGTATAGACGA
CCACAGTGGTTTTGACGGGTAACGGGGAATCAGGGTTCGATTCCGGAGAGGGAGCCTTAA
AAACGGCTACCACATCC
>HOIR5KG01AD810__(reversed) rank=0002779 x=45.0 y=710.5 length=441
CAAAGATTAAGCCATGCATGTCCAAGTACAAGCTTTCAAAAGCGAAACTGCGGATGGCTC
ATTAAATCAGTTATGGTTCCTTGGAGCGCATCCCCTTACATGGATAACTGTGGTAATTCT
AGAGCTAATACATGCAATCAAGCGCCGACCTTACGGGAGGCGTGCTCTTATTAGGAACAA
GACCAACCCGGGTCCGCCCGGCTCCGTTGGTGAACTCTGGATAACCTGGCCGATCGCACG
GTCTCTGCACCGGCGACGGATCCTTCGAATGTCTGCCCTATCAACTTTCGATGGTACGTT
ATGCGCCTACCATGGTCGTAACGGGTAACGAAGAATCAGGGTTCGATTCCGGAGAGGGAG
CTTGAGAAACGGCTACCACATCC
>HOIR5KG01A6F7E__(reversed) rank=0002795 x=366.0 y=1528.0 length=436
CAAAGATTAAGCCATGCATGTCTAAGTACAAGCCTCACTAAGGTGAAACCGCGAATGGCT
CATTAAATCACACCTAATCTACTGGATAGTAAAAAGTTACTTGGATAACTGCGGTAATTC
TGGAGCTAATACATGCACAAAGCCGCGACTCACGAAGCGGCGCTTTTATTAGATCAAAAC
CAAACGGCTTCGGCTGTACTCATGGTGACTCTGAATAACTTTGGGCTGATCGCATAGCCT
TGAGCTGGCGACATATCCTTCGAAGGTGTGCCCTATCAACTTTCGACTGTGGCATAGACG
CCCACAGTGGTTTTGACGGGTAACGGGGAATCAGGGTTCGATTCCGGAGAGGGAGCCTTA
AAAACGGCTACCACATCT
>HOIR5KG01AL5T4__(reversed) rank=0002798 x=135.0 y=1146.5 length=436
CAAAGATTAAGCCATGCATGTCTAAGTACAAGCCTAACTAAGGTGAAACCGCGAATGGCT
CATTAAATCACACCTAATCTACTGGAATGTTAGCAGTTACTTGGATAACTGAGGTAATTC
TTGAGCTAATACATGCGAAAAATCTCGACTCACGGAGAGATGCTTTTATTAGATCAAAAC
CAAACAGACTCGTCTGTATATTTGGTGACTCGGAATAACTTTGGGCTGATCGCATTGCCT
TGTGCAGGCGACATTTCCTTCGAAGGTGTGCCCTATCAACTGTCGACTGTGGTATAGACG
ACCACAGTGGTTTTGACGGGTAACGGGGAATCAGGGTTCGATTCCGGAGAGGGAGCCTTA
AAAACGGCTACCACATCC
>HOIR5KG01AWX2Q__(reversed) rank=0002801 x=258.0 y=496.0 length=434
CAAAGATTAAGCCATGCATGTCTAAGTACAAGCCTGAATAAGGTGAAACCGCGAATGGCT
CATTAAATCACACCTAATGTACCGGATAGTTCCAATTACTTGGATAACTGCGGTAATTCT
GGAGCTAATACATGCTTAAAGGCCTCGACTCAAGGAGGGGCGCATTTATTAGATCAAAAC
CAAACCGCTTGCGGTTTTATTGGTGAATCTGAATAACTCTATGCTGATCGTATGGCTCAA
CGCCGACGACGTATCCGTCCAAGGTGTGCCCTATCAACTGTCGACTGTGGCATAGACGCC
CACAGTGGTTTTGACGGGTAACGGGGAATTAGGGTTCGATTCCGGAGAGGGAGCCTGAGA
AACGGCTACCACTTCT
>HOIR5KG01AKQKS__(reversed) rank=0002804 x=119.0 y=250.0 length=459
CAAAGATTAAGCCATGCATGTCTAAGTACGAGCCGCTAGTCGGCGAAACCGCGAATGGCT
CAATAAATCAGTTATGGTTCCTTAGATCGTACCATCCTACTTGGATAACTGTGGTAATTC
TAGAGCTAATACATGCACTCAAGCCCCGACTCTCGGTTTCGGCCGGGCAGGAGGGGTGCT
TTTATTAGATCAAAACCAATCGGGGGGCTCGCTCCCCGTCCTTTTTGGTGACTCTGAATA
ACTTTTCGCCGATCGCACGGCCTCGAGCCGGCGACGCATCTTTCAAATGTCTGCCTTATC
AACTTTCGATGGTAGGTTATGCGCCTACCATGGTTGCAACGGGTAACGGGGAATCGGGGT
TCGATTCCGGAGAGGGAGCCTGAGAAACGGCTACCACATCC
>HOIR5KG01APQRO__(reversed) rank=0002818 x=176.0 y=306.0 length=438
CAAAGATTAAGCCATGCATGTCTGAGTTTAAGCTAATTTTTGGTGAAACTGCGAATGGCT
CATTATATCAGTTATAATATGCTCAATAACCTTAGCTTACATGGATAACTGTGGTAATTC
TAGGGCTAATACATGCACACAAACCTGACCTTCAAGTATGGTTGTGTTTATTGACTTCAA
AACCAACTCAAGCTCTGCTTGATGTTTTGTATGACTGATGATAAATTAATGAATTGCGTG
GCGCATGCTGGCAATGAATTGTTTAGTTTCTGACCTATCAGCTTCCGACGGTAAAGTATG
GGCTTACCGTGGCAGTGACGGGTGACGGAGAATTAGGGTTTGATTCCGGAGAGGGAGCCT
GAGAAATGGCTACCACATCT
>HOIR5KG01BQFM5__(reversed) rank=0002827 x=594.5 y=31.0 length=436
CAAAGATTAAGCCATGCATGTCTAAGTACAAGCCTAACTAAGGTGAAACCGCGAATGGCT
CATTAAATCACACCTAATCTACTGGAATGTTAGCAGTTACTTGGATAACTGAGGTAATTC
TTGAGCTAATACATGCGAAAAATCTCGACTCACGGAGAGATGCTTTTATTAGATCAAAAC
CAAACAGACTCGTCTGTATATTTGGTGACTCGGAATAACTTTGGGCTGATCGCATTGCCT
TGTGCAGGCGACATTTCCTTCGAAGGTGTGCCCTATCAACTGTCGACTGTGGTATAGACG
ACCACAGTGGTTTTGACGGGTAACGGGGAATCAGGGTTCGATTCCGGAGAGGGAGCCTTA
AAAACGGCTACCACATCC
>HOIR5KG01BLV9K__(reversed) rank=0002831 x=542.0 y=1286.0 length=434
CAAAGATTAAGCCATGCATGTCTAAGTACAAGCCTGAATAAGGTGAAACCGCGAATGGCT
CATTAAATCACACCTAATGTACCGGATAGTTCCAATTACTTGGATAACTGCGGTAATTCT
GGAGCTAATACATGCTTAAAGGCCTCGACTCAAGGAGGGGCGCATTTATTAGATCAAAAC
CAAACCGCTTGCGGTTTTATTGGTGAATCTGAATAACTCTATGCTGATCGTATGGCTCAA
CGCCGACGACGTATCCGTCCAAGGTGTGCCCTATCAACTGTCGACTGTGGCATAGACGCC
CACAGTGGTTTTGACGGGTAACGGGGAATTAGGGTTCGATTCCGGAGAGGGAGCCTGAGA
AACGGCTACCACTTCT
>HOIR5KG01BL597__(reversed) rank=0002866 x=545.0 y=1981.0 length=445
CAAAGATTAAGCCATGCATGTCTAAGTACACGCCTTTACACGGCAAAACTGCGAATGGCT
CATTAAATCAGTTATGGTTCCTTAGATCGTACAATCCTACTTGGATAACTGTGGCAATTC
TAGAGCTAATACATGCAACACAGCTCCGACCTTACGGGAAGAGCGCTTTTGTTAGCCCAA
AACCAATCCGGTCCTCGTGGCCGGTCCTGAATGGTGACTCTGAACAACTTTGTGCCGATC
GTATGCCCTAGCGGCGACGACGTATCTTTCAAATGTCTGCCCTATCAACTGTCGATGGTA
CGTGCTATGCCTACCATGGTGATAACGGGTAACGGGGAATCAGGGTTCGATTCCGGAGAG
GGAGCATGAGATACGGCTACCACATCC
>HOIR5KG01AYZGD__(reversed) rank=0002867 x=281.0 y=1387.0 length=433
CAAAGATTAAGCCATGCATGTCTCAGTGTAAGCTTCAACATGGCAAGACTGTGAATGGCT
CATTAAACAGTTGTAGCTTATTTGGCTGTCTTTTACATGGATAACCGTGGTAATTCTAGA
ACTAATACATGTGCAACTACCCAACTTTTCGGACGGGTTGTGTCTATTTGTAACAGAACC
AATCCAGGTCAACCTGGTTTAGTGATGATTCACAATAACTGGATGAATTGCGTGGCACCA
GCTGGTGATGAATCATTCAAGCTTCTGACCTATCAGCTTCCGACGGTAGGGTATTGGCCT
ACCCTGGCAATGACGGGTAACGGAGAATTAGGGTTTGATACCGGAGAGGGAGCCTGAGAA
ACGGCTACCACATCT
>HOIR5KG01BCEK5__(reversed) rank=0002875 x=434.0 y=839.0 length=436
CAAAGATTAAGCCATGCATGTCTAAGTACAAGCCTAACTAAGGTGAAACCGCGAATGGCT
CATTAAATCACACCTAATCTACTGGAATGTTAGCAGTTACTTGGATAACTGAGGTAATTC
TTGAGCTAATACATGCGAAAAATCTCGACTCACGGAGAGATGCTTTTATTAGATCAAAAC
CAAACAGACTCGTCTGTAATTTTGGTGACTCGGAATAACTTTGGGCTGATCGCATTGCCT
TGTGCAGGCGACATTTCCTTCGAAGGTGTGCCCTATCAACTGTCGACTGTGGTATAGACG
ACCACAGTGGTTTTGACGGGTAACGGGGAATCAGGGTTCGATTCCGGAGAGGGAGCCTTA
AAAACGGCTACCACATCC
>HOIR5KG01BXMU5__(reversed) rank=0002878 x=676.0 y=111.0 length=434
CAAAGATTAAGCCATGCATGTCTAAGTACAAGCCTGAATAAGGTGAAACCGCGAATGGCT
CATTAAATCACACCTAATGTACCGGATAGTTCCAATTACTTGGATAACTGCGGTAATTCT
GGAGCTAATACATGCTTAAAGGCCTCGACTCAAGGAGGGGCGCATTTATTAGATCAAAAC
CAAACCGCTTGCGGTTTTATTGGTGAATCTGAATAACTCTATGCTGATCGTATGGCTCAA
CGCCGACGACGTATCCGTCCAAGGTGTGCCCTATCAACTGTCGACTGTGGCATAGACGCC
CACAGTGGTTTTGACGGGTAACGGGGAATTAGGGTTCGATTCCGGAGAGGGAGCCTGAGA
AACGGCTACCACTTCT
>HOIR5KG01AAEDB__(reversed) rank=0002883 x=1.0 y=1197.0 length=434
CAAAGATTTAAGCCATGCATGCCTCAGTATAAGCATACCTATAGTAAAACTGTGAATAGC
TCTTTAAAACAGTTATAGCTTCGTTGACTGGTTTCTACATGGACAACTGCGGTAATTCTT
GAGCTAATACATGTGTTTGCATCCAACTTGATTGACGGATTGTATTTATTAGTGACAGAA
CCAACCCAGGACTCACTGGACTATGGTGACCCATTCTAGATCAATGAATCGTGTGGCGCA
TGCTGGCGATGAGTCGTTCAAGTTTCTGACCTATCAGCTTCCGACGGTACGGTATTGGCT
TACTGTGGCAATGACGGGTAACGGAGAATTAGGGTTTGATTCCGGAGAGGGAGCCTGAGA
AATGGCTACCACATCT
>HOIR5KG01AYDJY__(reversed) rank=0002886 x=274.0 y=1676.0 length=439
CAAAGATTAAGCCATGCACGTCTAAGTACAAGCCTCATTAAGGTGAAACCGCGAATGGCT
CATTAAATCACACCTAATATACTGGATAGTGTCAGTTACTTGGATAACTGCGGTAATTCT
GGAGCTAATACATGCGTCAAAGCCCCGAACTTTTTGTGAGGGGCGCTTTTATTAGATGAA
AACCAAACGACTTCGGTCGTCCCTTTGGTGATTCTGAATAACTTTCGGCTGATCGTACGG
CCAAGCGCCGACGACGTATCTTTCTAAGGTGTGCCCTATCAACTTTCGACTGTGGCATAG
ACGCCCACAGTGGTTTTGACGGGTAACGGGGAATCAGGGTTCGATTCCGGAGAGGGAGCC
TGAGAAACGGCTACCACTTCT
>HOIR5KG01AH90P__(reversed) rank=0002898 x=91.5 y=167.0 length=434
CAAAGATTAAGCCATGCATGTCTCAGTGTAAGCTTCAACATGGCAAGACTGTGAATGGCT
CATTAAAACAGTTGTAGCTAATTTGGCTGTCTTTTACATGGATAACCGTGGTAATTCTAG
AACTAATACATGTGCAACTACCCAACTTTTCGGACGGGTTGTGTTTATTTGTAACAGAAC
CAATCCAGGTCAACCTGGTTTAGTGATGATTCACAATAACTGGATGAATTGCGTGGCACC
AGCTGGTGATGAATCATTCAAGCTTCTGACCTATCAGCTTCCGACGGTAGGGTATTGGCC
TACCCTGGCAATGACGGGTAACGGAGAATTAGGGTTTGATACCGGAGAGGGAGCCTGAGA
AACGGCTACCACATCT
>HOIR5KG01AC3W6__(reversed) rank=0002905 x=32.0 y=648.0 length=433
CAAAGATTAAGCCATGCATGCCTCAGTATAAGCATACCTATAGTAAAACTGTGAATAGCT
CTTTAAAACAGTTATAGCTTCGTTGACTGGTTTCTACATGGACAACTGCGGTAATTCTTG
AGCTAATACATGTGTTTGCATCCAACTTGATTGACGGATTGTATTTATTAGTGACAGAAC
CAACCCAGGACTCACTGGACTATGGTGACCCATTCTAGATCAATGAATCGTGTGGCGCAT
GCTGGCGATGAGTCGTTCAAGTTTCTGACCTATCAGCTTCCGACGGTACGGTATTGGCTT
ACTGTGGCAATGACGGGTAACGGAGAATTAGGGTTTGATTCCGGAGAGGGAGCCTGAGAA
ATGGCTACCACATCT
>HOIR5KG01A76KL__(reversed) rank=0002909 x=386.0 y=435.0 length=441
CAAAGATTAAGCCATGCATGTCCAAGTACAAGCTTTCAAAAGCGAAACTGCGGATGGCTC
ATTAAATCAGTTATGGTTCCTTGGAGCGCATCCCCTTACATGGATAACTGTGGTAATTCT
AGAGCTAATACATGCAATCAAGCGCCGACCTTACGGGAGGCGTGCTCTTATTAGGAACAA
GACCAACCCGGGTCCGCCCGGCTCCGTTGGTGAACTCTGGATAACCTGGCCGATCGCACG
GTCTCTGCACCGGCGACGGATCCTTCGAATGTCTGCCCTATCAACTTTCGATGGTACGTT
ATGCGCCTACCATGGTCGTAACGGGTAACGGAGAATCAGGGTTCGATTCCGGAGAGGGAG
CTTGAGAAACGGCTACCACATCC
>HOIR5KG01ALSCQ__(reversed) rank=0002927 x=131.0 y=56.0 length=434
CAAAGATTAAGCCATGCATGTCTCAGTGTAAGCTTCAACATGGCAAGACTGTGAATGGCT
CATTAAAACAGTTGTAGCTTATTTGGCTGTCTTTTACATGGATAACCGTGGTAATTCTAG
AACTAATACATGTGCAACTACCCAACTTTTCGGACGGGTTGTGTTTATTTGTAACAGAAC
CAATCCAGGTCAACCTGGTTTAGTGATGATTCACAATAACTGGATGAATTGCGTGGCACC
AGCTGGTGATGAATCATTCAAGCTTCTGACCTATCAGCTTCCGACGGTAGGGTATTGGCC
TACCCTGGCAATGACGGGTAACGGAGAATTAGGGTTTGATACCGGAGAGGGAGCCTGAGA
AACGGCTACCACATCT
>HOIR5KG01AGMA7__(reversed) rank=0002935 x=72.0 y=609.0 length=435
CAAAGATTAAGCCATGCATGTCTAAGTACAAGCCTAACTAAGGTGAAACCGCGAATGGCT
CATTAAATCACACCTAATCTACTGGAATGTTAGCAGTTACTTGGATAACTGAGGTAATTC
TTGAGCTAATACATGCGAAAAATCTCGACTCACGGAGAGATGCTTTTATTAGATCAAAAC
CAAACAGACTCGTCTGTATATTTGGTGACTCGGAATAACTTTGGGCTGATCGCATTGCCT
TGTGCAGGCGACATTTCCTTCGAAGGTGTGCCCTATCAACTGTCGACTGTGGTATAGACG
ACCACAGTGGTTTTGACGGGTAACGGGGAATCAGGGTTCGATTCCGGAGAGGGAGCCTTA
AAAACGGCTACCACATCC
>HOIR5KG01AGPV6__(reversed) rank=0002940 x=73.5 y=1156.0 length=445
CAAAGATTAAGCCATGCATGTCTAAGTACACGCCTTTACACGGCAAAACTGCGAATGGCT
CATTAAATCAGTTATGGTTCCTTAGATCGTACAATCCTACTTGGATAACTGTGGCAATTC
TAGAGCTAATACATGCAACACAGCTCCGACCTTACGGGAAGAGCGCTTTTGTTAGCCCAA
AACCAATCCGGTCCTCGTGGCCGGTCCTGAATGGTGACTCTGAACAACTTTGTGCCGATC
GTATGCCCTAGCGGCGACGACGTATCTTTCAAATGTCTGCCCTATCAACTGTCGATGGTA
CGTGCTATGCCTACCATGGTGATAACGGGTAACGGGGAATCAGGGTTCGATTCCGGAGAG
GGAGCATGAGATACGGCTACCACATCC
>HOIR5KG01A1X6I rank=0002945 x=315.0 y=440.0 length=436
CAAAGATTAAGCCATGCATGTCTAAGTACAAGCCTAACTAAGGTGAAACCGCGAATGGCT
CATTAAATCACACCTAATCTACTGGAATGTTAGCAGTTACTTGGATAACTGAGGTAATTC
TTGAGCTAATACATGCGAAAAATCTCGACTCACGGAGAGATGCTTTTATTAGATCAAAAC
CAAACAGACTCGTCTGTATATTTGGTGACTCGGAATAACTTTGGGCTGATCGCATTGCCT
TGTGCAGGCGACATTTCCTTCGAAGGTGTGCCCTATCAACTGTCGACTGTGGTATAGACG
ACCACAGTGGTTTTGACGGGTAACGGGGAATCAGGGTTCGATTCCGGAGAGGGAGCCTTA
AAAACGGCTACCACATCC
>HOIR5KG01AJOQ7__(reversed) rank=0002959 x=107.0 y=385.0 length=434
CAAAGATTAAGCCATGCATGTCTCAGTGTAAGCTTCAACATGGCAAGACTGTGAATGGCT
CATTAAAACAGTTGTAGCTTATTTGGCTGTCTTTTACATGGATAACCGTGGTAATTCTAG
AACTAATACATGTGCAACTACCCAACTTTTCGGACGGGTTGTGTTTATTTGTAACAGAAC
CAATCCAGGTCAACCTGGTTTAGTGATGATTCACAATAACTGGATGAATTGCGTGGCACC
AGCTGGTGATGAATCATTCAAGCTTCTGACCTATCAGCTTCCGACGGTAGGGTATTGGCC
TACCCTGGCAATGACGGGTAACGGAGAATTAGGGTTTGATACCGGAGAGGGAGCCTGAGA
AACGGCTACCACATCT
>HOIR5KG01ADHJY__(reversed) rank=0002976 x=36.0 y=1932.0 length=434
CAAAGATTAAGCCATGCATGTCTAAGTACAAGCCTGAATAAGGTGAAACCGCGAATGGCT
CATTAAATCACACCTAATGTACCGGATAGTTCCAATTACTTGGATAACTGCGGTAATTCT
GGAGCTAATACATGCTTAAAGGCCTCGACTCAAGGAGGGGCGCATTTATTAGATCAAAAC
CAAACCGCTTGCGGTTTTATTGGTGAATCTGAATAACTCTATGCTGATCGTATGGCTCAA
CGCCGACGACGTATCCGTCCAAGGTGTGCCCTATCAACTGTCGACTGTGGCATAGACGCC
CACAGTGGTTTTGACGGGTAACGGGGAATTAGGGTTCGATTCCGGAGAGGGAGCCTGAGA
AACGGCTACCACTTCT
>HOIR5KG01BDAWI__(reversed) rank=0002990 x=444.5 y=1760.0 length=436
CAAAGATTAAGCCATGCATGTCTAAGTACAAGCCTAACTAAGGTGAAACCGCGAATGGCT
CATTAAATCACACCTAATCTACTGGAATGTTAGCAGTTACTTGGATAACTGAGGTAATTC
TTGAGCTAATACATGCGAAAAATCTCGACTCACGGAGAGATGCTTTTATTAGATCAAAAC
CAAACAGACTCGTCTGTATATTTGGTGACTCGGAATAACTTTGGGCTGATCGCATTGCCT
TGTGCAGGCGACATTTCCTTCGAAGGTGTGCCCTATCAACTGTCGACTGTGGTATAGACG
ACCACAGTGGTTTTGACGGGTAACGGGGAATCAGGGTTCGATTCCGGAGAGGGAGCCTTA
AAAACGGCTACCACATCC
>HOIR5KG01BNXDP__(reversed) rank=0002996 x=565.5 y=1835.5 length=436
CAAAGATTAAGCCATGCATGTCTAAGTACAAGCCTAACTAAGGTGAAACCGCGAATGGCT
CATTAAATCACACCTAATCTACTGGAATGTTAGCAGTTACTTGGATAACTGAGGTAATTC
TTGAGCTAATACATGCGAAAAATCTCGACTCACGGAGAGATGCTTTTATTAGATCAAAAC
CAAACAGACTCGTCTGTATATTTGGTGACTCGGAATAACTTTGGGCTGATCGCATTGCCT
TGTGCAGGCGACATTTCCTTCGAAGGTGTGCCCTATCAACTGTCGACTGTGGTATAGACG
ACCACAGTGGTTTTGACGGGTAACGGGGAATCAGGGTTCGATTCCGGAGAGGGAGCCTTA
AAAACGGCTACCACATCC
>HOIR5KG01AI3RQ__(reversed) rank=0002997 x=100.0 y=1860.0 length=434
CAAAGATTAAGCCATGCATGTCTAAGTACAAGCCTGAATAAGGTGAAACCGCGAATGGCT
CATTAAATCACACCTAATGTACCGGATAGTTCCAATTACTTGGATAACTGCGGTAATTCT
GGAGCTAATACATGCTTAAAGGCCTCGACTCAAGGAGGGGCGCATTTATTAGATCAAAAC
CAAACCGCTTGCGGTTTTATTGGTGAATCTGAATAACTCTATGCTGATCGTATGGCTCAA
CGCCGACGACGTATCCGTCCAAGGTGTGCCCTATCAACTGTCGACTGTGGCATAGACGCC
CACAGTGGTTTTGACGGGTAACGGGGAATTAGGGTTCGATTCCGGAGAGGGAGCCTGAGA
AACGGCTACCACTTCT
>HOIR5KG01APIEK__(reversed) rank=0003006 x=173.0 y=1754.0 length=436
CAAAGATTAAGCCATGCATGTCTAAGTACAAGCCTCACTAAGGTGAAACCGCGAATGGCT
CATTAAATCACACCTAATCTACTGGATAGTAAAAAGTTACTTGGATAACTGCGGTAATTC
TGGAGCTAATACATGCACAAAGCCGCGACTCACGAAGCGGCGCTTTTATTAGATCAAAAC
CAAACGGCTTCGGCTGTACTCATGGTGACTCTGAATAACTTTGGGCTGATCGCATAGCCT
TGAGCTGGCGACATATCCTTCGAAGGTGTGCCCTATCAACTTTCGACTGTGGCATAGACG
CCCACAGTGGTTTTGACGGGTAACGGGGAATCAGGGTTCGATTCCGGAGAGGGAGCCTTA
AAAACGGCTACCACATCT
>HOIR5KG01AFHJ8__(reversed) rank=0003023 x=59.0 y=1046.0 length=445
CAAAGATTAAGCCATGCATGTCTAAGTACACGCCTTTACACGGCAAAACTGCGAATGGCT
CATTAAATCAGTTATGGTTCCTTAGATCGTACAATCCTACTTGGATAACTGTGGCAATTC
TAGAGCTAATACATGCAACACAGCTCCGACCTTACGGGAAGAGCGCTTTTGTTAGCCCAA
AACCAATCCGGTCCTCGTGGCCGGTCCTGAATGGTGACTCTGAACAACTTTGTGCCGATC
GTATGCCCTAGCGGCGACGACGTATCTTTCAAATGTCTGCCCTATCAACTGTCGATGGTA
CGTGCTATGCCTACCATGGTGATAACGGGTAACGGGGAATCAGGGTTCGATTCCGGAGAG
GGAGCATGAGATACGGCTACCACATCC
>HOIR5KG01AHOFJ__(reversed) rank=0003031 x=84.0 y=861.0 length=459
CAAAGATTAAGCCATGCATGTCTAAGTACGAGCCGCTAGTCGGCGAAACCGCGAATGGCT
CAATAAATCAGTTATGGTTCCTTAGATCGTACCATCCTACTTGGATAACTGTGGTAATTC
TAGAGCTAATACATGCACTCAAGCCCCGACTCTCGGTTTCGGCCGGGCAGGAGGGGTGCT
TTTATTAGATCAAAACCAATCGGGGGGCTCGCTCCCCGTCCTTTTTGGTGACTCTGAATA
ACTTTTCGCCGATCGCACGGCCTCGAGCCGGCGACGCATCTTTCAAATGTCTGCCTTATC
AACTTTCGATGGTAGGTTATGCGCCTACCATGGTTGCAACGGGTAACGGGGAATCGGGGT
TCGATTCCGGAGAGGGAGCCTGAGAAACGGCTACCACATCC
>HOIR5KG01A7D08__(reversed) rank=0003041 x=377.0 y=314.0 length=436
CAAAGATTAAGCCATGCATGTCTAAGTACAAGCCTCACTAAGGTGAAACCGCGAATGGCT
CATTAAATCACACCTAATCTACTGGATAGTAAAAAGTTACTTGGATAACTGCGGTAATTC
TGGAGCTAATACATGCACAAAGCCGCGACTCACGAAGCGGCGCTTTTATTAGATCAAAAC
CAAACGGCTTCGGCTGTACTCATGGTGACTCTGAATAACTTTGGGCTGATCGCATAGCCT
TGAGCTGGCGACATATCCTTCGAAGGTGTGCCCTATCAACTTTCGACTGTGGCATAGACG
CCCACAGTGGTTTTGACGGGTAACGGGGAATCAGGGTTCGATTCCGGAGAGGGAGCCTTA
AAAACGGCTACCACATCT
>HOIR5KG01AHEYY__(reversed) rank=0003049 x=81.0 y=888.5 length=436
CAAAGATTAAGCCATGCATGTCTAAGTACAAGCCTAACTAAGGTGAAACCGCGAATGGCT
CATTAAATCACACCTAATCTACTGGAATGTTAGCAGTTACTTGGATAACTGAGGTAATTC
TTGAGCTAATACATGCGAAAAATCTCGACTCACGGAGAGATGCTTTTATTAGATCAAAAC
CAAACAGACTCGTCTGTATATTTGGTGACTCGGAATAACTTTGGGCTGATCGCATTGCCT
TGTGCAGGCGACATTTCCTTCGAAGGTGTGCCCTATCAACTGTCGACTGTGGTATAGACG
ACCACAGTGGTTTTGACGGGTAACGGGGAATCAGGGTTCGATTCCGGAGAGGGAGCCTTA
AAAACGGCTACCACATCC
>HOIR5KG01AS896__(reversed) rank=0003070 x=216.0 y=428.0 length=436
CAAAGATTAAGCCATGCATGTCTAAGTACAAGCCTAACTAAGGTGAAACCGCGAATGGCT
CATTAAATCACACCTAATCTACTGGAATGTTAGCAGTTACTTGGATAACTGAGGTAATTC
TTGAGCTAATACATGCGAAAAATCTCGACTCACGGAGAGATGCTTTTATTAGATCAAAAC
CAAACAGACTCGTCTGTATATTTGGTGACTCGGAATAACTTTGGGCTGATCGCATTGCCT
TGTGCAGGCGACATTTCCTTCGAAGGTGTGCCCTATCAACTGTCGACTGTGGTATAGACG
ACCACAGTGGTTTTGACGGGTAACGGGGAATCAGGGTTCGATTCCGGAGAGGGAGCCTTA
AAAACGGCTACCACATCC
>HOIR5KG01AC3OM__(reversed) rank=0003074 x=32.0 y=340.0 length=436
CAAAGATTAAGCCATGCATGTCTAAGTACAAGCCTAACTAAGGTGAAACCGCGAATGGCT
CATTAAATCACACCTAATCTACTGGAATGTTAGCAGTTACTTGGATAACTGAGGTAATTC
TTGAGCTAATACATGCGAAAAATCTCGACTCACGGAGAGATGCTTTTATTAGATCAAAAC
CAAACAGACTCGTCTGTATATTTGGTGACTCGGAATAACTTTGGGCTGATCGCATTGCCT
TGTGCAGGCGACATTTCCTTCGAAGGTGTGCCCTATCAACTGTCGACTGTGGTATAGACG
ACCACAGTGGTTTTGACGGGTAACGGGGAATCAGGGTTCGATTCCGGAGAGGGAGCCTTA
AAAACGGCTACCACATCC
>HOIR5KG01BYFF9__(reversed) rank=0003085 x=685.0 y=295.0 length=434
CAAAGATTAAGCCATGCATGTCTCAGTGTAAGCTTCAACATGGCAAGACTGTGAATGGCT
CATTAAAACAGTTGTAGCTTATTTGGCTGTCTTTTACATGGATAACCGTGGTAATTCTAG
AACTAATACATGTGCAACTACCCAACTTTTCGGACGGGTTGTGTTTATTTGTAACAGAAC
CAATCCAGGTCATCCTGGTTTAGTGATGATTCACAATAACTGGATGAATTGCGTGGCACC
AGCTGGTGATGAATCATTCAAGCTTCTGACCTATCAGCTTCCGACGGTAGGGTATTGGCC
TACCCTGGCAATGACGGGTAACGGAGAATTAGGGTTTGATACCGGAGAGGGAGCCTGAGA
AACGGCTACCACATCT
>HOIR5KG01AANU9__(reversed) rank=0003100 x=4.0 y=1219.0 length=445
CAAAGATTAAGCCATGCATGTCTAAGTACACGCCTTTACACGGCAAAACTGCGAATGGCT
CATTAAATCAGTTATGGTTCCTTAGATCGTACAATCCTACTTGGATAACTGTGGCAATTC
TAGAGCTAATACATGCAACACAGCTCCGACCTTACGGGAAGAGCGCTTTTGTTAGCCCAA
AACCAATCCGGTCCTCGTGGCCGGTCCTGAATGGTGACTCTGAACAACTTTGTGCCGATC
GTATGCCCTAGCGGCGACGACGTATCTTTCAAATGTCTGCCCTATCAACTGTCGATGGTA
CGTGCTATGCCTACCATGGTGATAACGGGTAACGGGGAATCAGGGTTCGATTCCGGAGAG
GGAGCATGAGATACGGCTACCACATCC
>HOIR5KG01BK0FJ__(reversed) rank=0003105 x=532.0 y=989.0 length=446
CAAAGATTAAGCCATGCATGTCTAAGTACACGCCTTTACACGGCAAAACTGCGAATGGCT
CATTAAATCAGTTATGGTTCCTTAGATCGTACAATCCTACTTGGATAACTGTGGCAATTC
TAGAGCTAATACATGCAACACAGCTCCGACCTTACGGGAAGAGCGCTTTTGTTAGCCCAA
AACCAATCCGGTCCTCGTGGCCGGTCATTGAATGGTGACTCTGAACAACTTTGTGCCGAT
CGTATGCCCTAGCGGCGACGACGTATCTTTCAAATGTCTGCCCTATCAACTGTCGATGGT
ACGTGCTATGCCTACCATGGTGATAACGGGTAACGGGGAATCAGGGTTCGATTCCGGAGA
GGGAGCATGAGATACGGCTACCACATCC
>HOIR5KG01AC3T2__(reversed) rank=0003114 x=32.5 y=536.0 length=434
CAAAGATTAAGCCATGCATGTCTCAGTGTAAGCTTCAATATGGCAAGACTGTGAATGGCT
CATTAAAACAGTTGTAGCTTATTTGGCTGTCTTTTACATGGATAACCGTGGTAATTCTAG
AACTAATACATGTGCAACTACCCGACTTTTCGGACGGGTTGTGTTTATTTGTAACAGAAC
CAATCCAGGTCAACCTGGTTTAGTGATGATTCACAATAACTGGATGAATTGCGTGGCACC
AGCTGGTGATGAATCATTCAAGCTTCTGACCTATCAGCTTCCGACGGTAGGGTATTGGCC
TACCCTGGCAATGACGGGTAACGGAGAATTAGGGTTTGATACCGGAGAGGGAGCCTGAGA
AACGGCTACCACATCT
>HOIR5KG01A7RVB__(reversed) rank=0003133 x=381.5 y=1861.5 length=434
CAAAGATTAAGCCATGCATGTCTCAGTGTAAGCTTCAACATGGCAAGACTGTGAATGGCT
CATTAAAACAGTTGTAGCTTATTTGGCTGTCTTTTACATGGATAACCGTGGTAATTCTAG
AACTAATACATGTGCAACTACCCAACTTTTCGGACGGGTTGTGTTTATTTGTAACAGAAC
CAATCCAGGTCAACCTGGTTTAGTGATGATTCACAATAACTGGATGAATTGCGTGGCACC
AGCTGGTGATGAATCATTCAAGCTTCTGACCTATCAGCTTCCGACGGTAGGGTATTGGCC
TACCCTGGCAATGACGGGTAACGGAGAATTAGGGTTTGATACCGGAGAGGGAGCCTGAGA
AACGGCTACCACATCT
>HOIR5KG01BM3OU__(reversed) rank=0003136 x=556.5 y=220.0 length=448
CAAAGATTAAGCCATGCATGTCTAAGTACACGCCTTTACACGGCAAAACTGCGAATGGCT
CATTAAATCAGTTATGGTTCCTTAGATCGTACAATCCTACTTGGATAACTGTGGCAATTC
TAGAGCTAATACATGCAACACAGCTCCGACCTTACGGGAAGAGCGCTTTTGTTAGCCCAA
AACCAATCCGGTCCTCGTGGCCGGTCATTGAATGGTGACTCTGAACAACTTTGTGCCGAT
CGTATGCCCTAGCGGCGACGACGTATCTTTCAAATGTCTGCCCTATCAACTGTCGATGGT
ACGTGCTATGCCTACCATGGTGATAACGGGTAACGGGGAAGTCAGGGTTCGATTCCGGAG
GAGGGAGCATGAGATACGGCTACCACATCC
>HOIR5KG01AHLKL__(reversed) rank=0003138 x=83.0 y=1251.0 length=441
CAAAGATTAAGCCATGCATGTCCAAGTACAAGCTTTCAAAAGCGAAACTGCGGATGGCTC
ATTAAATCAGTTATGGTTCCTTGGAGCGCATCCCCTTACATGGATAACTGTGGTAATTCT
AGAGCTAATACATGCAATCAAGCGCCGACCTTACGGGAGGCGTGCTCTTATTAGGAACAA
GACCAACCCGGGTCCGCCCGGCTCCGTTGGTGAACTCTGGATAACCTGGCCGATCGCACG
GTCTCTGCACCGGCGACGGATCCTTCGAATGTCTGCCCTATCAACTTTCGATGGTACGTT
ATGCGCCTACCATGGTCGTAACGGGTAACGGAGAATCAGGGTTCGATTCCGGAGAGGGAG
CTTGAGAAACGGCTACCACATCC
>HOIR5KG01AKKVT__(reversed) rank=0003139 x=117.0 y=1063.0 length=437
CAAAGATTAAGCCATGCATGTCTGAGTTTAAGCTAATTTTGGTGAAGCTGCGAATGGCTC
ATTATATCAGTTATGATATGCTCAATTGCCTTTGCTTACATGGATAACTGTGGTAATTCT
AGAGCTAATACATGCACATGAACCTGACCTCAAAGTATGGTTGTGTTTATTGATTTCAAA
ACCAACTCAAGCTCTGCTTGATATGCTGCATGATTGATTATAAACGAATGAATTGCATGG
CACACGCTGGCAATGTATTGTTTAGTTTCTGACCTATCAGCTTCCGACGGTAAGGTATTG
GCTTACCGTGGCAATGACGGGTGACGGAGAATTAGGGTTTGATTCCGGAGAGGGAGCCTG
AGAAATGGCTACCACATCT
>HOIR5KG01BVG6A__(reversed) rank=0003149 x=651.0 y=1824.5 length=441
CAAAGATTAAGCCATGCATGTCCAAGTACAAGCTTTCAAAAGCGAAACTGCGGATGGCTC
ATTAAATCAGTTATGGTTCCTTGGAGCGCATCCCCTTACATGGATAACTGTGGTAATTCT
AGAGCTAATACATGCAATCAAGCGCCGACCTTACGGGAGGCGTGCTCTTATTAGGAACAA
GACCAACCCGGGTCCGCCCGGCTCCGTTGGTGAACTCTGGATAACCTGGCCGATCGCACG
GTCTCTGCACCGGCGACGGATCCTTCGAATGTCTGCCCTATCAACTTTCGATGGTACGTT
ATGCGCCTACCATGGTCGTAACGGGTAACGGAGAATCAGGGTTCGATTCCGGAGAGGGAG
CTTGAGAAACGGCTACCACATCC
>HOIR5KG01AYTF1__(reversed) rank=0003152 x=279.0 y=1791.0 length=435
CAAAGATTAAGCCATGCATGTCTAAGTACAAGCCTAACTAAGGTGAAACCGCGAATGGCT
CATTAAATCACACCTAATCTACTGGAATGTTAGCAGTTACTTGGATAACTGAGGTAATTC
TTGAGCTAATACATGCGAAAAATCTCGACTCACGGAGAGATGCTTTTATTAGATCAAAAC
CAAACAGACTCGTCTGTATATTTGGTGACTCGGAATAACTTTGGGCTGATCGCATTGCCT
TGTGCAGGCGACATTTCCTTCGAAGGTGTGCCCTATCAACTGTCGACTGTGGTATAGACG
ACCACAGTGGTTTTGACGGGTAACGGGGAATCAGGGTTCGATTCCGGAGAGGGAGCCTTA
AAAACGGCTACCACATCC
>HOIR5KG01A5WIN__(reversed) rank=0003160 x=360.0 y=589.5 length=436
CAAAGATTAAGCCATGCATGTCTAAGTATAACCCTTTACTTTGAAAACTGCGAACGGCTC
ATTATATCAGTTATAGTTTATTTGATAGTCCCTTACTACTTGGATACCCGTAGTAATTCT
AGAGCTAATACATGCATCAATACCCAACTGTTCGCGGAAGGGTAGTATTTATTAGGTATA
GACCAACCCTCTTCGGAGGTGCTTTGGTGATTCATAATAACTTTTCGAATCGCATGGCTC
CATGCCGGCGATGGATCATTCAAGTTTCTGCCCTATCAGCTTTGGATGGTAGTGTATTGG
ACTACCATGGCTTTAACGGGTAACGAATTGTTAGGGCAAGATTTCGGAGAGGGAGCCTGA
GAGACGGCTACCACATCC
>HOIR5KG01AOCOW__(reversed) rank=0003161 x=160.0 y=942.0 length=435
CAAAGATTAAGCCATGCATGTCTAAGTACAAGCCTCACTAAGGTGAAACCGCGAATGGCT
CATTAAATCACACCTAATCTACTGGATAGTGAAAAGTTACTTGGATAACTGCGGTAATTC
TGGAGCTAATACATGCACAAAGCCGCGACTCACGAAGCGGCGCTTTTATTAGATCAAAAC
CAAACGGCTTCGGCTGTACTCATGGTGACTCTGAATAACTTTGGGCTGATCGCATAGCCT
TGAGCTGGCGACATATCCTTCGAAGGTGTGCCCTATCAACTTTCGACTGTGGCATAGACG
CCCACAGTGGTTTTGACGGGTAACGGGGAATCAGGGTTCGATTCCGGAGAGGGAGCCTTA
AAACGGCTACCACATCT
>HOIR5KG01ABIJI__(reversed) rank=0003164 x=14.5 y=12.5 length=434
CAAAGATTAAGCCATGCATGTCTAAGTACAAGCCTGAATAAGGTGAAACCGCGAATGGCT
CATTAAATCACACCTAATGTACCGGATAGTTCCAATTACTTGGATAACTGCGGTAATTCT
GGAGCTAATACATGCTTAAAGGCCTCGACTCAAGGAGGGGCGCATTTATTAGATCAAAAC
CAAACCGCTTGCGGTTTTATTGGTGAATCTGAATAACTCTATGCTGATCGTATGGCTCAA
CGCCGACGACGTATCCGTCCAAGGTGTGCCCTATCAACTGTCGACTGTGGCATAGACGCC
CACAGTGGTTTTGACGGGTAACGGGGAATTAGGGTTCGATTCCGGAGAGGGAGCCTGAGA
AACGGCTACCACTTCT
>HOIR5KG01AIDL9 rank=0003202 x=92.0 y=735.0 length=441
CAAAGATTAAGCCATGCATGTCCAAGTACAAGCTTTCAAAAGCGAAACTGCGGATGGCTC
ATTAAATCAGTTATGGTTCCTTGGAGCGCATCCCCTTACATGGATAACTGTGGTAATTCT
AGAGCTAATACATGCAATCAAGCGCCGACCTTACGGGAGGCGTGCTCTTATTAGGAACAA
GACCAACCCGGGTCCGCCCGGCTCCGTTGGTGAACTCTGGATAACCTGGCCGATCGCACG
GTCTCTGCACCGGCGACGGATCCTTCGAATGTCTGCCCTATCAACTTTCGATGGTACGTT
ATGCGCCTACCATGGTCGTAACGGGTAACGGAGAATCAGGGTTCGATTCCGGAGAGGGAG
CTTGAGAAACGGCTACCACATCC
>HOIR5KG01A2AKJ__(reversed) rank=0003204 x=319.0 y=113.5 length=436
CAAAGATTAAGCCATGCATGTCTAAGTACAAGCCTAACTAAGGTGAAACCGCGAATGGCT
CATTAAATCACACCTAATCTACTGGAATGTTAGCAGTTACTTGGATAACTGAGGTAATTC
TTGAGCTAATACATGCGAAAAATCTCGACTCACGAAGAGATGCTTTTATTAGATCAAAAC
CAAACAGACTCGTCTGTATATTTGGTGACTCGGAATAACTTTGGGCTGATCGCATTGCCT
TGTGCAGGCGACATTTCCTTCGAAGGTGTGCCCTATCAACTGTCGACTGTGGTATAGACG
ACCACAGTGGTTTTGACGGGTAACGGGGAATCAGGGTTCGATTCCGGAGAGGGAGCCTTA
AAAACGGCTACCACATCC
>HOIR5KG01AAESR__(reversed) rank=0003211 x=1.5 y=1753.5 length=434
CAAAGATTAAGCCATGCATGTCTCAGTGTAAGCTTCAACATGGCAAGACTGTGAATGGCT
CATTAAAACAGTTGTAGCTTATTTGGCTGTCTTTTACATGGATAACCGTGGTAATTCTAG
AACTAATACATGTGCAACTACCCAACTTTTCGGACGGGTTGTGTTTATTTGTAACAGAAC
CAATCCAGGTCAACCTGGTTTAGTGATGATTCACAATAACTGGATGAATTGCGTGGCACC
AGCTGGTGATGAATCATTCAAGCTTCTGACCTATCAGCTTCCGACGGTAGGGTATTGGCC
TACCCTGGCAATGACGGGTAACGGAGAATTAGGGTTTGATACCGGAGAGGGAGCCTGAGA
AACGGCTACCACATCT
>HOIR5KG01AMYSJ__(reversed) rank=0003217 x=144.0 y=1809.0 length=426
CAAAGATTAAGCCATGCATGTCTAAGTATAAACAATCTATACAGTGAAACTGCGAATGGC
TCATTAAATCAGTTATCGTTTATTTGATAGTACCTTGCTAATTGGCATACGCCTGGCAAT
TCTAGAGCTAATACATGCATTCAAGCCCAACCTCTGGAAGGGCTGTATTTATTAGATAAA
AAATCAACAACCTTAGATGATTCATAATAACTTGTCGAATCGCATGGCCTCGGGCCGGCG
ATGGTTCATTCAAATTTCTGCCCTATCAACTTTCGATGGTAGGATAGAGGCCTACCATGG
TTTCAACGGGTAACGGGGAATAAGGGTTCGGTTCCGGAGAGGGAGCCTGAGAAACGGCTA
CCACATCC
>HOIR5KG01BULII__(reversed) rank=0003245 x=641.5 y=1752.0 length=436
CAAAGATTAAGCCATGCATGTCTAAGTACAAGCCTAACTAAGGTGAAACCGCGAATGGCT
CATTAAATCACACCTAATCTACTGGAATGTTAGCAGTTACTTGGATAACTGAGGTAATTC
TTGAGCTAATACATGCGAAAAATCTCGACTCACGGAGAGATGCTTTTATTAGATCAAAAC
CAAACAGACTCGTCTGTATATTTGGTGACTCGGAATAACTTTGGGCTGATCGCATTGCCT
TGTGCAGGCGACATTTCCTTCGAAGGTGTGCCCTATCAACTGTCGACTGTGGTATAGACG
ACCACAGTGGTTTTGACGGGTAACGGGGAATCAGGGTTCGATTCCGGAGAGGGAGCCTTA
AAAACGGCTACCACATCC
>HOIR5KG01ALSWI__(reversed) rank=0003266 x=131.0 y=768.0 length=434
CAAAGATTAAGCCATGCATGTCTCAGTGTAAGCTTCAACATGGCAAGACTGTGAATGGCT
CATTAAAACAGTTGTAGCTTATTTGGCTGTCTTTTACATGGATAACCGTGGTAATTCTAG
AACTAATACATGTGCAACTACCCAACTTTTCGGACGGGTTGTGTTTATTTGTAACAGAAC
CAATCCAGGTCAACCTGGTTTAGTGATGATTCACAATAACTGGATGAATTGCGTGGCACC
AGCTGGTGATGAATCATTCAAGCTTCTGACCTATCAGCTTCCGACGGTAGGGTATTGGCC
TACCCTGGCAATGACGGGTAACGGAGAATTAGGGTTTGATACCGGAGAGGGAGCCTGAGA
AACGGCTACCACATCT
>HOIR5KG01BP1A5__(reversed) rank=0003272 x=589.5 y=1935.0 length=436
CAAAGATTAAGCCATGCATGTCTAAGTACAAGCCTAACTAAGGTGAAACCGCGAATGGCT
CATTAAATCACACCTAATCTACTGGAATGTTAGCAGTTACTTGGATAACTGAGGTAATTC
TTGAGCTAATACATGCGAAAAATCTCGACTCACGGAGAGATGCTTTTATTAGATCAAAAC
CAAACAGACTCGTCTGTATATTTGGTGACTCGGAATAACTTTGGGCTGATCGCATTGCCT
TGTGCAGGCGACATTTCCTTCGAAGGTGTGCCCTATCAACTGTCGACTGTGGTATAGACG
ACCACAGTGGTTTTGACGGGTAACGGGGAATCAGGGTTCGATTCCGGAGAGGGAGCCTTA
AAAACGGCTACCACATCC
>HOIR5KG01AHT57__(reversed) rank=0003278 x=86.0 y=109.0 length=426
CAAAGATTAAGCCATGCATGTCTAAGTATAAACAATCTATACAGTGAAACTGCGAATGGC
TCATTAAATCAGTTATCGTTTATTTGATAGTACCTTGCTAATTGGCATACGCCTGGCAAT
TCTAGAGCTAATACATGCATTCAAGCCCAACCTCTGGAAGGGCTGTATTTATTAGATAAA
AAATCAACAACCTTAGATGATTCATAATAACTTGTCGAATCGCATGGCCTCGGGCCGGCG
ATGGTTCATTCAAATTTCTGCCCTATCAACTTTCGATGGTAGGATAGAGGCCTACCATGG
TTTCAACGGGTAACGGGGAATAAGGGTTCGGTTCCGGAGAGGGAGCCTGAGAAACGGCTA
CCACATCC
>HOIR5KG01A05NZ__(reversed) rank=0003282 x=306.0 y=349.0 length=436
CAAAGATTAAGCCATGCATGTCTAAGTACAAGCCTAACTAAGGTGAAACCGCGAATGGCT
CATTAAATCACACCTAATCTACTGGAATGTTAGCAGTTACTTGGATAACTGAGGTAATTC
TTGAGCTAATACATGCGAAAAATCTCGACTCACGGAGAGATGCTTTTATTAGATCAAAAC
CAAACAGACTCGTCTGTATATTTGGTGACTCGGAATAACTTTGGGCTGATCGCATTGCCT
TGTGCAGGCGACATTTCCTTCGAAGGTGTGCCCTATCAACTGTCGACTGTGGTATAGACG
ACCACAGTGGTTTTGACGGGTAACGGGGAATCAGGGTTCGATTCCGGAGAGGGAGCCTTA
AAAACGGCTACCACATCC
>HOIR5KG01BMD8V__(reversed) rank=0003305 x=548.0 y=13.0 length=446
CAAAGATTAAGCCATGCATGTCTAAGTACACGCCTTTACACGGCAAAACTGCGAATGGCT
CATTAAATCAGTTATGGTTCCTTAGATCGTACAATCCTACTTGGATAACTGTGGCAATTC
TAGAGCTAATACATGCAACACAGCTCCGACCTTACGGGAAGAGCGCTTTTGTTAGCCCAA
AACCAATCCGGTCCTCGTGGCCGGTCCTGAATGGTGACTCTGAACAACTTTGTGCCGATC
GTATGCCCTAGCGGCGACGACGTATCTTTCAAATGTCTGCCCTATCAACTGTCGATGGTA
CGTGCTATGCCTACCATGGTGATAACGGGTAACGGGGAATCAGGGTTCGATTCCGGAGAG
GGAGCATGAGATACGGCTACCACACTCC
>HOIR5KG01APENV__(reversed) rank=0003311 x=172.5 y=1001.0 length=434
CAAAGATTAAGCCATGCATGTCTCAGTGTAAGCTTCAACATGGCAAGACTGTGAATGGCT
CATTAAAACAGTTGTAGCTTATTTGGCTGTCTTTTACATGGATAACCGTGGTAATTCTAG
AACTAATACATGTGCAACTACCCAACTTTTCGGACGGGTTGTGTTTATTTGTAACAGAAC
CAATCCAGGTCAACCTGGTTTAGTGATGATTCACAATAACTGGATGAATTGCGTGGCACC
AGCTGGTGATGAATCATTCAAGCTTCTGACCTATCAGCTTCCGACGGTAGGGTATTGGCC
TACCCTGGCAATGACGGGTAACGGAGAATTAGGGTTTGATACCGGAGAGGGAGCCTGAGA
AACGGCTACCACATCT
>HOIR5KG01AQQBV__(reversed) rank=0003316 x=187.0 y=1337.0 length=434
CAAAGATTAAGCCATGCATGTCTAAGTACAAGCCTGAATAAGGTGAAACCGCGAATGGCT
CATTAAATCACACCTAATGTACCGGATAGTTCCAATTACTTGGATAACTGCGGTAATTCT
GGAGCTAATACATGCTTAAAGGCCTCGACTCAAGGAGGGGCGCATTTATTAGATCAAAAC
CAAACCGCTTGCGGTTTTATTGGTGAATCTGAATAACTCTATGCTGATCGTATGGCTCAA
CGCCGACGACGTATCCGTCCAAGGTGTGCCCTATCAACTGTCGACTGTGGCATAGACGCC
CACAGTGGTTTTGACGGGTAACGGGGAATTAGGGTTCGATTCCGGAGAGGGAGCCTGAGA
AACGGCTACCACTTCT
>HOIR5KG01A6C1R__(reversed) rank=0003328 x=365.5 y=1533.0 length=436
CAAAGATTAAGCCATGCATGTCTAAGTACAAGCCTAACTAAGGTGAAACCGCGAATGGCT
CATTAAATCACACCTAATCTACTGGAATGTTAGCAGTTACTTGGATAACTGAGGTAATTC
TTGAGCTAATACATGCGAAAAATCTCGACTCACGGAGAGATGCTTTTATTAGATCAAAAC
CAAACAGACTCGTCTGTATATTTGGTGACTCGGAATAACTTTGGGCTGATCGCATTGCCT
TGTGCAGGCGACATTTCCTTCGAAGGTGTGCCCTATCAACTGTCGACTGTGGTATAGACG
ACCACAGTGGTTTTGACGGGTAACGGGGAATCAGGGTTCGATTCCGGAGAGGGAGCCTTA
AAAACGGCTACCACATCC
>HOIR5KG01AEIRC__(reversed) rank=0003330 x=48.0 y=998.0 length=436
CAAAGATTAAGCCATGCATGTCTAAGTACAAGCCTCACTAAGGTGAAACCGCGAATGGCT
CATTAAATCACACCTAATCTACCGGATAGTAAAAAGTTACTTGGATAACTGCGGTAATTC
TGGAGCTAATACATGCACAAAGCCGCGACTCACGAAGCGGCGCTTTTATTAGATCAAAAC
CAAACGGCTTCGGCTGTACTCATGGTGACTCTGAATAACTTTGGGCTGATCGCATAGCCT
TGAGCTGGCGACATATCCTTCGAAGGTGTGCCCTATCAACTTTCGACTGTGGCATAGACG
CCCACAGTGGTTTTGACGGGTAACGGGGAATCAGGGTTCGATTCCGGAGAGGGAGCCTTA
AAAACGGCTACCACATCT
>HOIR5KG01AVKI4__(reversed) rank=0003331 x=242.0 y=1822.0 length=435
CAAAGATTAAGCCATGCATGTCTCAGTGTAAGCTTCAACATGGCAAGACTGTGAATGGCT
CATTAAAACAGTTGTAGCTTATTTCGGCTGTCTTTTACATGGATAACCGTGGTAATTCTA
GAACTAATACATGTGCAACTACCCAACTTTTCGGACGGGTTGTGTTTATTTGTAACAGAA
CCAATCCAGGTCAACCTGGTTTAGTGATGATTCACAATAACTGGATGAATTGCGTGGCAC
CAGCTGGTGATGAATCATTCAAGCTTCTGACCTATCAGCTTCCGACGGTAGGGTATTGGC
CTACCCTGGCAATGACGGGTAACGGAGAATTAGGGTTTGATACCGGAGAGGGAGCCTGAG
AAACGGCTACCACATCT
>HOIR5KG01AUOSG__(reversed) rank=0003339 x=232.0 y=1646.0 length=436
CAAAGATTAAGCCATGCATGTCTAAGTACAAGCCTCACTAAGGTGAAACCGCGAATGGCT
CATTAAATCACACCTAATCTACTGGATAGTAAAAAGTTACTTGGATAACTGCGGTAATTC
TGGAGCTAATACATGCACAAAGCCGCGACTCACGAAGCGGCGCTTTTATTAGATCAAAAC
CAAACGGCTTCGGCTGTACTCATGGTGACTCTGAATAACTTTGGGCTGATCGCATAGCCT
TGAGCTGGCGACATATCCTTCGAAGGTGTGCCCTATCAACTTTCGACTGTGGCATAGACG
CCCACAGTGGTTTTGACGGGTAACGGGGAATCAGGGTTCGATTCCGGAGAGGGAGCCTTA
AAAACGGCTACCACATCT
>HOIR5KG01B1LGZ__(reversed) rank=0003349 x=721.0 y=609.0 length=436
CAAAGATTAAGCCATGCATGTCTAAGTACAAGCCTAACTAAGGTGAAACCGCGAATGGCT
CATTAAATCACACCTAATCTACTGGAATGTTAGCAGTTACTTGGATAACTGAGGTAATTC
TTGAGCTAATACATGCGAAAAATCTCGACTCACGGAGAGATGCTTTTATTAGATCAAAAC
CAAACAGACTCGTCTGTATATTTGGTGACTCGGAATAACTTTGGGCTGATCGCATTGCCT
TGTGCAGGCGACATTTCCTTCGAAGGTGTGCCCTATCAACTGTCGACTGTGGTATAGACG
ACCACAGTGGTTTTGACGGGTAACGGGGAATCAGGGTTCGATTCCGGAGAGGGAGCCTTA
AAAACGGCTACCACATCC
>HOIR5KG01ABR5E rank=0003359 x=17.0 y=176.5 length=459
CAAAGATTAAGCCATGCATGTCTAAGTACGAGCCGCTAGTCGGCGAAACCGCGAATGGCT
CAATAAATCAGTTATGGTTCCTTAGATCGTACCATCCTACTTGGATAACTGTGGTAATTC
TAGAGCTAATACATGCACTCAAGCCCCGACTCTCGGTTTCGGCCGGGCAGGAGGGGTGCT
TTTATTAGATCAAAACCAATCGGGGGGCTCGCTCCCCGTCCTTTTTGGTGACTCTGAATA
ACTTTTCGCCGATCGCACGGCCTCGAGCCGGCGACGCATCTTTCAAATGTCTGCCTTATC
AACTTTCGATGGTAGGTTATGCGCCTACCATGGTTGCAACGGGTAACGGGGAATCGGGGT
TCGATTCCGGAGAGGGAGCCTGAGAAACGGCTACCACATCC
>HOIR5KG01AFANN__(reversed) rank=0003360 x=57.0 y=289.0 length=433
CAAAGATTAAGCCATGCATGCCTCAGTATAAGCATACCTATAGTAAAACTGTGAATAGCT
CTTTAAAACAGTTATAGCTTCGTTGACTGGTTTCTACATGGACAACTGCGGTAATTCTTG
AGCTAATACATGTGTTTGCATCCAACTTGATTGACGGATTGTATTTATTAGTGACAGAAC
CAACCCAGGACTCACTGGACTATGGTGACCCATTCTAGATCAATGAATCGTGTGGCGCAT
GCTGGCGATGAGTCGTTCAAGTTTCTGACCTATCAGCTTCCGACGGTACGGTATTGGCTT
ACTGTGGCAATGACGGGTAACGGAGAATTAGGGTTTGATTCCGGAGAGGGAGCCTGAGAA
ATGGCTACCACATCT
>HOIR5KG01ADDLS__(reversed) rank=0003365 x=35.0 y=910.0 length=446
CAAAGATTAAGCCATGCATGTCTAAGTACACGCCTTTACACGGCAAAACTGCGAATGGCT
CATTAAATCAGTTATGGTTCCTTAGATCGTACAATCCTACTTGGATAACTGTGGCAATTC
TAGAGCTAATACATGCAACACAGCTCCGACCTTACGGGAAGAGCGCTTTTGTTAGCCCAA
AACCAATCCGGTCCTCGTGGCCAGTCATTGAATGGTGACTCTGAACAACTTTGTGCCGAT
CGTATGCCCTAGCGGCGACGACGTATCTTTCAAATGTCTGCCCTATCAACTGTCGATGGT
ACGTGCTATGCCTACCATGGTGATAACGGGTAACGGGGAATCAGGGTTCGATTCCGGAGA
GGGAGCATGAGATACGGCTACCACATCC
>HOIR5KG01A8G2Y__(reversed) rank=0003369 x=389.0 y=1768.0 length=436
CAAAGATTAAGCCATGCATGTCTAAGTACAAGCCTAACTAAGGTGAAACCGCGAATGGCT
CATTAAATCACACCTAATCTACTGGAATGTTAGCAGTTACTTGGATAACTGAGGTAATTC
TTGAGCTAATACATGCGAAAAATCTCGACTCACGGAGAGATGCTTTTATTAGATCAAAAC
CAAACAGACTCGTCTGTATATTTGGTGACTCGGAATAACTTTGGGCTGATCGCATTGCCT
TGTGCAGGCGACATTTCCTTCGAAGGTGTGCCCTATCAACTGTCGACTGTGGTATAGACG
ACCACAGTGGTTTTGACGGGTAACGGGGAATCAGGGTTCGATTCCGGAGAGGGAGCCTTA
AAAACGGCTACCACATCC
>HOIR5KG01AVPWE__(reversed) rank=0003373 x=244.0 y=588.0 length=435
CAAAGATTAAGCCATGCATGTCTAAGTACAAGCCTCACTAAGGTGAAACCGCGAATGGCT
CATTAAATCACACCTAATCTACTGGATAGTAAAAAGTTACTTGGATAACTGCGGTAATTC
TGGAGCTAATACATGCACAAAGCCGCGACTCACGAAGCGGCGCTTTTATTAGATCAAAAC
CAAACGGCTTCGGCTGTACTCATGGTGACTCTGAATAACTTTGGGCTGATCGCATAGCCT
TGAGCTGGCGACATATCCTTCGAAGGTGTGCCCTATCAACTTTCGACTGTGGCATAGACG
CCCACAGTGGTTTGACGGGTAACGGGGAATCAGGGTTCGATTCCGGAGAGGGAGCCTTAA
AAACGGCTACCACTTCT
>HOIR5KG01B03EL__(reversed) rank=0003379 x=715.0 y=1771.5 length=459
CAAAGATTAAGCCATGCATGTCTAAGTACGAGCCGCTAGTCGGCGAAACCGCGAATGGCT
CAATAAATCAGTTATGGTTCCTTAGATCGTACCATCCTACTTGGATAACTGTGGTAATTC
TAGAGCTAATACATGCACTCAAGCCCCGACTCTCGGTTTCGGCCGGGCAGGAGGGGTGCT
TTTATTAGATCAAAACCAATCGGGGGGCTCGCTCCCCGTCCTTTTTGGTGACTCTGAATA
ACTTTTCGCCGATCGCACGGCCTCGAGCCGGCGACGCATCTTTCAAATGTCTGCCTTATC
AACTTTCGATGGTAGGTTATGCGCCTACCATGGTTGCAACGGGTAACGGGGAATCGGGGT
TCGATTCCGGAGAGGGAGCCTGAGAAACGGCTACCACATCC
>HOIR5KG01AC6XM__(reversed) rank=0003380 x=33.0 y=456.5 length=435
CAAAGATTAAGCCATGCATGTCTAAGTACAAGCCTAACTAAGGTGAAACCGCGAATGGCT
CATTAAATCACACCTAATCTACTGGAATGTTAGCAGTTACTTGGATAACTGAGGTAATTC
TTGAGCTAATACATGCGAAAAATCTCGACTCACGGAGAGATGCTTTTATTAGATCAAAAC
CAAACAGACTCGTCTGTATATTTGGTGACTCGGAATAACTTTGGGCTGATCGCATTGCCT
TGTGCAGGCGACATTTCCTTCGAAGGTGTGCCCTATCAACTGTCGACTGTGGTATAGACG
ACCACAGTGGTTTTGACGGGTAACGGGGAATCAGGGTTCGATTCCGGAGAGGGAGCCTTA
AAACGGCTACCACATCC
>HOIR5KG01B2ASI__(reversed) rank=0003400 x=729.0 y=656.0 length=436
CAAAGATTAAGCCATGCATGTCTAAGTACAAGCCTAACTAAGGTGAAACCGCGAATGGCT
CATTAAATCACACCTAATCTACTGGAATGTTAGCAGTTACTTGGATAACTGAGGTAATTC
TTGAGCTAATACATGCGAAAAATCTCGACTCACGGAGAGATGCTTTTATTAGATCAAAAC
CAAACAGACTCGTCTGTATATTTGGTGACTCGGAATAACTTTGGGCTGATCGCATTGCCT
TGTGCAGGCGACATTTCCTTCGAAGGTGTGCCCTATCAACTGTCGACTGTGGTATAGACG
ACCACAGTGGTTTTGACGGGTAACGGGGAATCAGGGTTCGATTCCGGAGAGGGAGCCTTA
AAAACGGCTACCACATCC
>HOIR5KG01AU7FG__(reversed) rank=0003420 x=238.0 y=1226.0 length=443
CAAAGATTAAGCCATGCAGGTCTAAGTACAGGCCCTATACGGCGAAACTGCGAATGGCTC
ATTAAATCAGTTATGGTTCCTTAGACACACCACATCCACTTGGACAACTGTGGAAAATCT
AGAGCTAATACATGCGAGAAAGCTCCGACCTCCGGGGAAGAGCGCATTTGTTAGTACAAA
ACCAACCCGGGTTCGCGCCCGGCCATCTTGGTGACTCTGAACAACCTTGGGCTGATCGCA
CGGCCTCGCGCCGGCGACGCATCTTTCAAATGTCTGCCCTATCAACTGTCGATGGTACGT
GCTATGCGTACCATGGTTCTCACGGGTAACGGGGAAGTCAGGGTTCGATTCCGGAGAGGG
AGCCTGAGAAACGGCTACCACATCC
>HOIR5KG01AJPEI__(reversed) rank=0003439 x=107.0 y=1224.0 length=440
AAAGATTAAGCCATGCATGTCCAAGTACAAGCTTTCAAAAGCGAAACTGCGGATGGCTCA
TTAAATCAGTTATGGTTCCTTGGAGCGCATCCCCTTACATGGATAACTGTGGTAATTCTA
GAGCTAATACATGCAATCAAGCGCCGACCTTACGGGAGGCGTGCTCTTATTAGGAACAAG
ACCAACCCGGGTCCGCCCGGCTCCGTTGGTGAACTCTGGATAACCTGGCCGATCGCACGG
TCTCTGCACCGGCGACGGATCCTTCGAATGTCTGCCCTATCAACTTTCGATGGTACGTTA
TGCGCCTACCATGGTCGTAACGGGTAACGGAGAATCAGGGTTCGATTCCGGAGAGGGAGC
TTGAGAAACGGCTACCACATCC
>HOIR5KG01A3APV__(reversed) rank=0003440 x=330.5 y=1905.0 length=437
CAAAGATTAAGCCATGCATGTTTCAGACTAAGCTCTTCATAACAAATCTGTGAATGGCTC
ATTATAACAGTTATAGTATCATTGGCTGTTGCTTCTTACATGGATACCTGTGGTAATTCT
ATAGCTAATACATGCTTGCAAACCCAACTTATTGGAAGGGTTGTCCTTGTTAGTTCCAGA
ACCAATCCTAGCTCTGCTAGGCTATTTGGTGATTTATGAGAAGGAAATGAATCACATAGC
TGCTGCTGGTGATGCATCTTTTCAGTTTCTGACCTATCAGCTTTCGATGGGAAGGTATTG
GCTTCCTGTGGCAATGACGGGTAACGGAGAATTAGGGTTTGATTCCGGAGAGGGAGCCTG
AGGAATGGCTACCACATCT
>HOIR5KG01ADCY8__(reversed) rank=0003455 x=35.0 y=98.0 length=436
CAAAGATTAAGCCATGCATGTCTAAGTACAAGCCTAACTAAGGTGAAACCGCGAATGGCT
CATTAAATCACACCTAATCTACTGGAATGTTAGCAGTTACTTGGATAACTGAGGTAATTC
TTGAGCTAATACATGCGAAAAATCTCGACTCACGGAGAGATGCTTTTATTAGATCAAAAC
CAAACAGACTCGTCTGTATATTTGGTGACTCGGAATAACTTTGGGCTGATCGCATTGCCT
TGTGCAGGCGACATTTCCTTCGAAGGTGTGCCCTATCAACTGTCGACTGTGGTATAGACG
ACCACAGTGGTTTTGACGGGTAACGGGGAATCAGGGTTCGATTCCGGAGAGGGAGCCTTA
AAAACGGCTACCACATCC
>HOIR5KG01BGCXA__(reversed) rank=0003457 x=479.0 y=988.0 length=441
CAAAGATTAAGCCATGCATGTCCAAGTACAAGCTTTCAAAAGCGAAACTGCGGATGGCTC
ATTAAATCAGTTATGGTTCCTTGGAGCGCATCCCCTTACATGGATAACTGTGGTAATTCT
AGAGCTAATACATGCAATCAAGCGCCGACCTTACGGGAGGCGTGCTCTTATTAGGAACAA
GACCAACCCGGGTCCGCCCGGCTCCGTTGGTGAACTCTGGATAACCTGGCCGATCGCACG
GTCTCTGCACCGGCGACGGATCCTTCGAATGTCTGCCCTATCAACTTTCGATGGTACGTT
ATGCGCCTACCATGGTCGTAACGGGTAACGGAGAATCAGGGTTCGATTCCGGAGAGGGAG
CTTGAGAAACGGCTACCACATCC
>HOIR5KG01ADMVO__(reversed) rank=0003479 x=38.0 y=642.0 length=436
CAAAGATTAAGCCATGCATGTCTAAGTACAAGCCTAACTAAGGTGAAACCGCGAATGGCT
CATTAAATCACACCTAATCTACTGGAATGTTAGCAGTTACTTGGATAACTGAGGTAATTC
TTGAGCTAATACATGCGAAAAATCTCGACTCACGGAGAGATGCTTTTATTAGATCAAAAC
CAAACAGACTCGTCTGTATATTTGGTGACTCGGAATAACTTTGGGCTGATCGCATTGCCT
TGTGCAGGCGACATTTCCTTCGAAGGTGTGCCCTATCAACTGTCGACTGTGGTATAGACG
ACCACAGTGGTTTTGACGGGTAACGGGGAATCAGGGTTCGATTCCGGAGAGGGAGCCTTA
AAAACGGCTACCACATCC
>HOIR5KG01AUR7K__(reversed) rank=0003483 x=233.0 y=1982.0 length=435
CAAAGATTAAGCCATGCATGTCTAAGTACAAGCCTGAATAAGGTGAAACCGCGAATGGCT
CATTAAATCACACCTAATGTACCGGATAGTTCCAATTACTTGGATAACTGCGGTAATTCT
GGAGCTAATACATGCTTAAAGGCCTCGACTCAAGGAGGGGCGCATTTATTAGATCAAAAC
CAAACCGCTTGCGGGTTTTATTGGTGAATCTGAATAACTCTATGCTGATCGTATGGCTCA
ACGCCGACGACGTATCCGTCCAAGGTGTGCCCTATCAACTGTCGACTGTGGCATAGACGC
CCACAGTGGTTTTGACGGGTAACGGGGAATTAGGGTTCGATTCCGGAGAGGGAGCCTGAG
AAACGGCTACCACTTCT
>HOIR5KG01ALDUL__(reversed) rank=0003492 x=126.5 y=1739.0 length=434
CAAAGATTAAGCCATGCATGTCTCAGTGTAAGCTTCAATATGGCAAGACTGTGAATGGCT
CATTAAAACAGTTGTAGCTTATTTGGCTGTCTTTTACATGGATAACCGTGGTAATTCTAG
AACTAATACATGTGCAACTACCCAACTTTTCGGACGGGTTGTGTTTATTTGTAACAGAAC
CAATCCAGGTCAACCTGGTTTAATGATGATTCACAATAACTGGATGAATTGCGTGGCACC
AGCTGGTGATGAATCATTCAAGCTTCTGACCTATCAGCTTCCGACGGTAGGGTATTGGCC
TACCCTGGCAATGACGGGTAACGGAGAATTAGGGTTTGATACCGGAGAGGGAGCCTGAGA
AACGGCTACCACATCT
>HOIR5KG01AE8HD__(reversed) rank=0003503 x=56.0 y=1567.0 length=445
CAAAGATTAAGCCATGCATGTCTAAGTACACGCCTTTACACGGCAAAACTGCGAATGGCT
CATTAAATCAGTTATGGTTCCTTAGATCGTACAATCCTACTTGGATAACTGTGGCAATTC
TAGAGCTAATACATGCAACACAGCTCCGACCTTACGGGAAGAGCGCTTTTGTTAGCCCAA
AACCAATCCGGTCCTCGTGGCCGGTCCTGAATGGTGACTCTGAACAACTTTGTGCCGATC
GTATGCCCTAGCGGCGACGACGTATCTTTCAAATGTCTGCCCTATCAACTGTCGATGGTA
CGTGCTATGCCTACCATGGTGATAACGGGTAACGGGGAATCAGGGTTCGATTCCGGAGAG
GGAGCATGAGATACGGCTACCACATCC
>HOIR5KG01BJXS4__(reversed) rank=0003507 x=520.0 y=86.0 length=436
CAAAGATTAAGCCATGCATGTCTAAGTACAAGCCTAACTAAGGTGAAACCGCGAATGGCT
CATTAAATCACACCTAATCTACTGGAATGTTAGCAGTTACTTGGATAACTGAGGTAATTC
TTGAGCTAATACATGCGAAAAATCTCGACTCACGGAGAGATGCTTTTATTAGATCAAAAC
CAAACAGACTCGTCTGTATATTTGGTGACTCGGAATAACTTTGGGCTGATCGCATTGCCT
TGTGCAGGCGACATTTCCTTCGAAGGTGTGCCCTATCAACTGTCGACTGTGGTATAGACG
ACCACAGTGGTTTTGACGGGTAACGGGGAATCAGGGTTCGATTCCGGAGAGGGAGCCTTA
AAAACGGCTACCACATCC
>HOIR5KG01BL5I9__(reversed) rank=0003539 x=545.0 y=1011.5 length=436
CAAAGATTAAGCCATGCATGTCTAAGTACAAGCCTAACTAAGGTGAAAACCGCGAATGGC
TCATTAAATCACACCTAATCTACTGGAATGTTAGCAGTTACTTGGATAACTGAGGTAATT
CTTGAGCTAATACATGCGAAAAATCTCGACTCACGGAGAGATGCTTTTATTAGATCAAAA
CCAAAACAGACTCGTCTGTATATTTGGTGACTCGGAATAACTTTGGGCTGATCGCATTGC
CTTGTGCAGGCGACATTTCCTTCGAAGGTGTGCCCTATCAACTGTCGACTGTGGTATAGA
CGACCACAGTGGTTTGACGGGTAACGGGAATCAGGGTTCGATTCCGGAGAGGGAGCCTTA
AAAACGGCTACCACATCC
>HOIR5KG01BSQSV__(reversed) rank=0003542 x=620.0 y=1309.0 length=436
CAAAGATTAAGCCATGCATGTCTAAGTACAAGCCTAACTAAGGTGAAACCGCGAATGGCT
CATTAAATCACACCTAATCTACTGGAATGTTAGCAGTTACTTGGATAACTGAGGTAATTC
TTGAGCTAATACATGCGAAAAATCTCGACTCACGGAGAGATGCTTTTATTAGATCAAAAC
CAAACAGACTCGTCTGTATATTTGGTGACTCGGAATAACTTTGGGCTGATCGCATTGCCT
TGTGCAGGCGACATTTCCTTCGAAGGTGTGCCCTATCAACTGTCGACTGTGGTATAGACG
ACCACAGTGGTTTTGACGGGTAACGGGGAATCAGGGTTCGATTCCGGAGAGGGAGCCTTA
AAAACGGCTACCACATCC
>HOIR5KG01AKX4I__(reversed) rank=0003548 x=121.0 y=1840.0 length=433
CAAAGATTAAGCCATGCATGTCTAAGTACAAGCCTGAATAAGGTGAAACCGCGAATGGCT
CATTAAATCACACCTAATGTACCGGATAGTTCCAATTACTTGGATAACTGCGGTAATTCT
GGAGCTAATACATGCTTAAAGGCCTCGACTCAAGGAGGGGCGCATTTATTAGATCAAAAC
CAAACCGCTTGCGGTTTTATTGGTGAATCTGAATAACTCTATGCTGATCGTATGGCTCAA
CGCCGACGACGTATCCGTCCAAGGTGTGCCCTATCAACTGTCGACTGTGGCATAGACGCC
CACAGTGGTTTTGACGGGTAACGGGGAATTAGGGTTCGATTCCGGAGAGGGAGCCTGAGA
AACGGCTACCACTTCT
>HOIR5KG01AGO82__(reversed) rank=0003553 x=73.0 y=324.0 length=434
TTGAGATTAAGCCATGCATGTCTTAGTATGAGGATCATACACACCGAACTGCGAATGGCT
CATTACATAGGTCATAATTTACTTGATAATCAATACTACTTGGGTATCCGTAGTAATTCT
AGAGCTAATACATGCCAAAAACCAACCCTTGTGGACGGGTGGTATTTATTAGATAGAAAC
CAACCCTCTTCGGAGGTGCTTTTGGTGATTCATAATAACTTTGCGGATCGCATGGCTGTG
TGCCGGCGACAGATCAATCAAGTTTCCGCCCTATCAGCTTTGGATGGTAGGGTATTGGCT
TACCATGGCTTTTACGGGTGACGGAGGGTTAGGGCTCGACCCCGGAGAGGGAGCCTGAGA
GACGGCTACCACATCC
>HOIR5KG01A40TK__(reversed) rank=0003567 x=350.0 y=470.0 length=436
CAAAGATTAAGCCATGCATGTCTAAGTACAAGCCTAACTAAGGTGAAACCGCGAATGGCT
CATTAAATCACACCTAATCTACTGGAATGTTAGCAGTTACTTGGATAACTGAGGTAATTC
TTGAGCTAATACATGCGAAAAATCTCGACTCACGGAGAGATGCTTTTATTAGATCAAAAC
CAAACAGACTCGTCTGTATATTTGGTGACTCGGAATAACTTTGGGCTGATCGCATTGCCT
TGTGCAGGCGACATTTCCTTCGAAGGTGTGCCCTATCAACTGTCGACTGTGGTATAGACG
ACCACAGTGGTTTTGACGGGTAACGGGGAATCAGGGTTCGATTCCGGAGAGGGAGCCTTA
AAAACGGCTACCACATCC
>HOIR5KG01BRO4S__(reversed) rank=0003579 x=608.0 y=1642.0 length=439
CAAAGATTAAGCCATGCACGTCTAAGTACAAGCCTCATTAAGGTGAAACCGCGAATGGCT
CATTAAATCACACCTAATATACTGGATAGTGTCAGTTACTTGGATAACTGCGGTAATTCT
GGAGCTAATACATGCGTCAAAGCCCCGAACTTTTTGTGAGGGGCGCTTTTATTAGATGAA
AACCAAACGACTTCGGTCGTCCCTTTGGTGATTCTGAATAACTTTCGGCTGATCGTACGG
CCAAGCGCCGACGACGTATCTTTCTAAGGTGTGCCCTATCAACTTTCGACTGTGGCATAG
ACGCCCACAGTGGTTTTGACGGGTAACGGGGAATCAGGGTTCGATTCCGGAGAGGGAGCC
TGAGAAACGGCTACCACTTCT
>HOIR5KG01ABYQB__(reversed) rank=0003592 x=19.5 y=513.0 length=436
CAAAGATTAAGCCATGCATGTCTAAGTACAAGCCTAACTAAGGTGAAACCGCGAATGGCT
CATTAAATCACACCTAATCTACTGGAATGTTAGCAGTTACTTGGATAACTGAGGTAATTC
TTGAGCTAATACATGCGAAAAATCTCGACTCACGGAGAGATGCTTTTATTAGATCAAAAC
CAAACAGACTCGTCTGTATATTTGGTGACTCGGAATAACTTTGGGCTGATCGCATTGCCT
TGTGCAGGCGACATTTCCTTCGAAGGTGTGCCCTATCAACTGTCGACTGTGGTATAGACG
ACCACAGTGGTTTTGACGGGTAACGGGGAATCAGGGTTCGATTCCGGAGAGGGAGCCTTA
AAAACGGCTACCACATCC
>HOIR5KG01BCA4E__(reversed) rank=0003595 x=433.0 y=444.0 length=437
CAAGAATTAAGTACACTGCATGTCTAAGTACAAGCCTGAATAAGGTGAAACCGCGAATGG
CTCATTAAATCACACCTAATGTACCGGATAGTTCCAATTACTTGGATAACTGCGGTAATT
CTGGAGCTAATACATGCTTAAAGGCCTCGACTCAAGGAGGGGCGCATTTATTAGATCAAA
ACCAAACCGCTTGCGGTTTTATTGGTGAATCTGAATAACTCTATGCTGATCGTATGGCTC
AACGCCGACGACGTATCCGTCCAAGGTGTGCCCTATCAACTGTCGACTGTGGCATAGACG
CCCACAGTGGTTTTGACGGGTAACGGGGAATTAGGGTTCGATTCCGGAGAGGGAGCCTGA
GAAACGGCTACCACTTCT
>HOIR5KG01BIVZM__(reversed) rank=0003600 x=508.0 y=224.5 length=441
CAAAGATTAAGCCATGCATGTCCAAGTACAAGCTTTCAAAAGCGAAACTGCGGATGGCTC
ATTAAATCAGTTATGGTTCCTTGGAGCGCATCCCCTTACATGGATAACTGTGGTAATTCT
AGAGCTAATACATGCAATCAAGCGCCGACCTTACGGGAGGCGTGCTCTTATTAGGAACAA
GACCAACCCGGGTCCGCCCGGCTCCGTTGGTGAACTCTGGATAACCTGGCCGATCGCACG
GTCTCTGCACCGGCGACGGATCCTTCGAATGTCTGCCCTATCAACTTTCGATGGTACGTT
ATGCGCCTACCATGGTCGTAACGGGTAACGGAGAATCAGGGTTCGATTCCGGAGAGGGAG
CTTGAGAAACGGCTACCACATCC
>HOIR5KG01AB87I__(reversed) rank=0003604 x=22.5 y=1804.0 length=439
CAAAGATTAAGCCATGCACGTCTAAGTACAAGCCTCATTAAGGTGAAACCGCGAATGGCT
CATTAAATCACACCTAATATACTGGATAGTGTCAGTTACTTGGATAACTGCGGTAATTCT
GGAGCTAATACATGCGTCAAAGCCCCGAACTTTTTGTGAGGGGCGCTTTTATTAGATGAA
AACCAAACGACTTCGGTCGTCCCTTTGGTGATTCTGAATAACTTTCGGCTGATCGTACGG
CCAAGCGCCGACGACGTATCTTTCTAAGGTGTGCCCTATCAACTTTCGACTGTGGCATAG
ACGCCCACAGTGGTTTTGACGGGTAACGGGGAATCAGGGTTCGATTCCGGAGAGGGAGCC
TGAGAAACGGCTACCACTTCT
>HOIR5KG01A6SVU__(reversed) rank=0003621 x=370.0 y=1576.5 length=431
CAAAGATTAAGCCATGCATGCCTCAGTATAAGCATACCTATAGTAAAACTGTGAATAGCT
CTTTAAAACAGTTATAGCTTCGTTGACTGGTTTCTACATGGACAACTGCGGTAATTCTTG
AGCTAATACATGTGTTTGCATCCAACTTGATTGACGGATTGTATTTATTAGTGACAGAAC
CAACCCAGGACTCACTGGACTATGGTGACCCATTCTAGATCAATGAATCGTGTGGCGCAT
GCTGGCGATGAGTCGTTCAAGTTTCTGACCTATCAGCTTCCGACGGTACGGTATTGGCTT
ACTGTGGCAATGACGGGTAACGGAGAATTAGGGTTTGATTCCGGAGAGGGAGCCTGAGAA
ATGGCTACCACATCT
>HOIR5KG01AZ4ZN__(reversed) rank=0003627 x=294.0 y=1969.0 length=459
CAAAGATTAAGCCATGCATGTCTAAGTACGAGCCGCTAGTCGGCGAAACCGCGAATGGCT
CAATAAATCAGTTATGGTTCCTTAGATCGTACCATCCTACTTGGATAACTGTGGTAATTC
TAGAGCTAATACATGCACTCAAGCCCCGACTCTCGGTTTCGGCCGGGCAGGAGGGGTGCT
TTTATTAGATCAAAACCAATCGGGGGGCTCGCTCCCCGTCCTTTTTGGTGACTCTGAATA
ACTTTTCGCCGATCGCACGGCCTCGAGCCGGCGACGCATCTTTCAAATGTCTGCCTTATC
AACTTTCGATGGTAGGTTATGCGCCTACCATGGTTGCAACGGGTAACGGGGAATCGGGGT
TCGATTCCGGAGAGGGAGCCTGAGAAACGGCTACCACATCC
>HOIR5KG01BQDU4__(reversed) rank=0003640 x=593.5 y=1822.5 length=445
CAAAGATTAAGCCATGCATGTCTAAGTACACGCCTTTACACGGCAAAACTGCGAATGGCT
CATTAAATCAGTTATGGTTCCTTAGATCGTACAATCCTACTTGGATAACTGTGGCAATTC
TAGAGCTAATACATGCAACACAGCTCCGACCTTACGGGAAGAGCGCTTTTGTTAGCCCAA
AACCAATCCGGTCCTCGTGGCCGGTCCTGAATGGTGACTCTGAACAACTTTGTGCCGATC
GTATGCCCTAGCGGCGACGACGTATCTTTCAAATGTCTGCCCTATCAACTGTCGATGGTA
CGTGCTATGCCTACCATGGTGATAACGGGTAACGGGGAATCAGGGTTCGATTCCGGAGAG
GGAGCATGAGATACGGCTACCACATCC
>HOIR5KG01APHPJ__(reversed) rank=0003641 x=173.0 y=853.5 length=436
CAAAGATTAAGCCATGCATGTCTAAGTACAAGCCTAACTAAGGTGAAACCGCGAATGGCT
CATTAAATCACACCTAATCTACTGGAATGTTAGCAGTTACTTGGATAACTGAGGTAATTC
TTGAGCTAATACATGCGAAAAATCTCGACTCACGGAGAGATGCTTTTATTAGATCAAAAC
CAAACAGACTCGTCTGTATATTTGGTGACTCGGAATAACTTTGGGCTGATCGCATTGCCT
TGTGCAGGCGACATTTCCTTCGAAGGTGTGCCCTATCAACTGTCGACTGTGGTATAGACG
ACCACAGTGGTTTTGACGGGTAACGGGGAATCAGGGTTCGATTCCGGAGAGGGAGCCTTA
AAAACGGCTACCACATCC
>HOIR5KG01B2REC__(reversed) rank=0003649 x=734.0 y=1698.5 length=439
CAAAGATTAAGCCATGCACGTCTAAGTACAAGCCTCATTAAGGTGAAACCGCGAATGGCT
CATTAAATCACACCTAATATACTGGATAGTGTCAGTTACTTGGATAACTGCGGTAATTCT
GGAGCTAATACATGCGTCAAAGCCCCGAACTTTTTGTGAGGGGCGCTTTTATTAGATGAA
AACCAAACGACTTCGGTCGTCCCTTTGGTGATTCTGAATAACTTTCGGCTGATCGTACGG
CCAAGCGCCGACGACGTATCTTTCTAAGGTGTGCCCTATCAACTTTCGACTGTGGCATAG
ACGCCCACAGTGGTTTTGACGGGTAACGGGGAATCAGGGTTCGATTCCGGAGAGGGAGCC
TGAGAAACGGCTACCACTTCT
>HOIR5KG01ASRCK__(reversed) rank=0003659 x=210.0 y=1762.0 length=436
CAAAGATTAAGCCATGCATGTCTAAGTACAAGCCTAACTAAGGTGAAACCGCGAATGGCT
CATTAAATCACACCTAATCTACTGGAATGTTAGCAGTTACTTGGATAACTGAGGTAATTC
TTGAGCTAATACATGCGAAAAATCTCGACTCACGGAGAGATGCTTTTATTAGATCAAAAC
CAAACAGACTCGTCTGTATATTTGGTGACTCGGAATAACTTTGGGCTGATCGCATTGCCT
TGTGCAGGCGACATTTCCTTCGAAGGTGTGCCCTATCAACTGTCGACTGTGGTATAGACG
ACCACAGTGGTTTTGACGGGTAACGGGGAATCAGGGTTCGATTCCGGAGAGGGAGCCTTA
AAAACGGCTACCACATCC
>HOIR5KG01AWH6R__(reversed) rank=0003661 x=253.0 y=385.0 length=434
CAAATATTAAGCCATGCATGTCTCAGTGTAAGCTTCAACATGGCAAGACTGTGAATGGCT
CATTAAAACAGTTGTAGCTTATTTGGCTGTCTTTTACATGGATAACCGTGGTAATTCTAG
AACTAATACATGTGCAACTACCCAACTTTTCGGACGGGTTGTGTTTATTTGTAACAGAAC
CAATCCAGGTCAACCTGGTTTAGTGATGATTCACAATAACTGGATGAATTGCGTGGCACC
AGCTGGTGATGAATCATTCAAGCTTCTGACCTATCAGCTTCCGACGGTAGGGTATTGGCC
TACCCTGGCAATGACGGGTAACGGAGAATTAGGGTTTGATACCGGAGAGGGAGCCTGAGA
AACGGCTACCACATCT
>HOIR5KG01ACKUO__(reversed) rank=0003680 x=26.5 y=510.5 length=437
CAAAGATTAAGCCATGCATGTCTCAGTATAAGCTTCTATACGGCGAAACTGCGAATGGCT
CATTAAAACAGTTATAGTTTATTTGATGGTCATTCTCTACATGGATAACTGTGGCAATTC
TAGAGCTAATACATGCGCCCATACCCGACTTCGTGGAAGGGTTGTGTTTATTAGTTACAG
AACCAACCCAGGCTCCGCCTGGTATTTTGGTGATTCATAATAACCGAACGAATCGCATGG
CTCCGCCGGCGATGAATCATTCAAGTTTCTGACCTATCAGCTTCCGACGGTAGGGTATTG
GCCTACCGTGGCTATGACGGGTAACGGAGAATTAGGGTTCGATTCCGGAGAGGGAGCCTG
AGAAACGGCTACCACATCT
>HOIR5KG01AAUNL__(reversed) rank=0003683 x=6.5 y=1823.0 length=436
CAAAGATTAAGCCATGCATGTCTAAGTACAAGCCTCACTAAGGTGAAACCGCGAATGGCT
CATTAAATCACACCTAATCTACTGGATAGTAAAAAGTTACTTGGATAACTGCGGTAATTC
TGGAGCTAATACATGCACAAAGCCGCGACTCACGAAGCGGCGCTTTTATTAGATCAAAAC
CAAACGGCTTCGGCTGTACTCATGGTGACTCTGAATAACTTTGGGCTGATCGCATAGCCT
TGAGCTGGCGACATATCCTTCGAAGGTGTGCCCTATCAACTTTCGACTGTGGCATAGACG
CCCACAGTGGTTTTGACGGGTAACGGGGAATCAGGGTTCGATTCCGGAGAGGGAGCCTTA
AAAACGGCTACCACATCT
>HOIR5KG01A4EO9__(reversed) rank=0003690 x=343.0 y=475.0 length=436
CAAAGATTAAGCCATGCATGTCTAAGTACAAGCCTAACTAAGGTGAAACCGCGAATGGCT
CATTAAATCACACCTAATCTACTGGAATGTTAGCAGTTACTTGGATAACTGAGGTAATTC
TTGAGCTAATACATGCGAAAAATCTCGACTCACGGAGAGATGCTTTTATTAGATCAAAAC
CAAACAGACTCGTCTGTATATTTGGTGACTCGGAATAACTTTGGGCTGATCGCATTGCCT
TGTGCAGGCGACATTTCCTTCGAAGGTGTGCCCTATCAACTGTCGACTGTGGTATAGACG
ACCACAGTGGTTTTGACGGGTAACGGGGAATCAGGGTTCGATTCCGGAGAGGGAGCCTTA
AAAACGGCTACCACATCC
>HOIR5KG01BIT1G__(reversed) rank=0003697 x=507.0 y=1794.5 length=434
CAAAGATTAAGCCATGCATGTCTCAGTGTAAGCTTCAACATGGCAAGACTGTGAATGGCT
CATTGGAACAATTGTAGCTTACTTGGCTGTCTTCTACATGGATAACCGTGGTAATTCTAG
AACTAATACATGTGCAACTACCCAACTTTTCGGACGGGTTGTGTTTATTTGTAACAGAAC
CAATCCAGGTCAACCTGGTTTAGTGATGATTCACAATAACTGGATGAATTGCGTGGCACC
AGCTGGTGATGAATCATTCAAGCTTCTGACCTATCAGCTTCCGACGGTAGGGTATTGGCC
TACCCTGGCAATGACGGGTAACGGAGAATTAGGGTTTGATACCGGAGAGGGAGCCTGAGA
AACGGCTACCACATCT
>HOIR5KG01BCBZ1__(reversed) rank=0003700 x=433.0 y=1583.5 length=434
CAAAGATTAAGCCATGCATGTCTCAGTGTAAGCTTCAACATGGCAAGACTGTGAATGGCT
CATTAAAACAGTTGTAGCTTATTTGGCTGTCTTTTACATGGATAACCGTGGTAATTCTAG
AACTAATACATGTGCAACTACCCAACTTTTCGGACGGGTTGTGTTTATTTGTAACAGAAC
CAATCCAGGTCAACCTGGTTTAGTGATGATTCACAATAACTGGATGAATTGCGTGGCACC
AGCTGGTGATGAATCATTCAAGCTTCTGACCTATCAGCTTCCGACGGTAGGGTATTGGCC
TACCCTGGCAATGACGGGTAACGGAGAATTAGGGTTTGATACCGGAGAGGGAGCCTGAGA
AACGGCTACCACATCT
>HOIR5KG01APX1G__(reversed) rank=0003702 x=178.0 y=1538.5 length=459
CAAAGATTAAGCCATGCATGTCTAAGTACGAGCCGCTAGTCGGCGAAACCGCGAATGGCT
CAATAAATCAGTTATGGTTCCTTAGATCGTACCATCCTACTTGGATAACTGTGGTAATTC
TAGAGCTAATACATGCACTCAAGCCCCGACTCTCGGTTTCGGCCGGGCAGGAGGGGTGCT
TTTATTAGATCAAAACCAATCGGGGGGCTCGCTCCCCGTCCTTTTTGGTGACTCTGAATA
ACTTTTCGCCGATCGCACGGCCTCGAGCCGGCGACGCATCTTTCAAATGTCTGCCTTATC
AACTTTCGATGGTAGGTTATGCGCCTACCATGGTTGCAACGGGTAACGGGGAATCGGGGT
TCGATTCCGGAGAGGGAGCCTGAGAAACGGCTACCACATCC
>HOIR5KG01A9OA5__(reversed) rank=0003715 x=403.0 y=447.0 length=436
CAAAGATTAAGCCATGCATGTCTAAGTACAAGCCTAACTAAGGTGAAACCGCGAATGGCT
CATTAAATCACACCTAATCTACTGGAATGTTAGCAGTTACTTGGATAACTGAGGTAATTC
TTGAGCTAATACATGCGAAAAATCTCGACTCACGGAGAGATGCTTTTATTAGATCAAAAC
CAAACAGACTCGTCTGTATATTTGGTGACTCGGAATAACTTTGGGCTGATCGCATTGCCT
TGTGCAGGCGACATTTCCTTCGAAGGTGTGCCCTATCAACTGTCGACTGTGGTATAGACG
ACCACAGTGGTTTTGACGGGTAACGGGGAATCAGGGTTCGATTCCGGAGAGGGAGCCTTA
AAAACGGCTACCACATCC
>HOIR5KG01ARF19 rank=0003721 x=195.0 y=1919.5 length=425
CAAAGATTAAGCCATGCATGTCTAAGTATAAACAATCTATACAGTGAAACTGCGAATGGC
TCATTAAATCAGTTATCGTTTATTTGATAGTACCTTGCTAATTGGCATACGCCTGGCAAT
TCTAGAGCTAATACATGCATTCAAGCCCAACCTCTGGAAGGGCTGTATTTATTAGATAAA
AATCAACAACCTTAGATGATTCATAATAACTTGTCGAATCGCATGGCCTCGGGCCGGCGA
TGGTTCATTCAAATTTCTGCCCTATCAACTTTCGATGGTAGGATAGAGGCCTACCATGGT
TTCAACGGGTAACGGGGAATAAGGGTTCGGTTCCGGAGAGGGAGCCTGAGAAACGGCTAC
CACATCC
>HOIR5KG01AHUGP__(reversed) rank=0003734 x=86.5 y=487.0 length=434
CAAAGATTAAGCCATGCATGTCTCAGTGTAAGCTTCAACATGGCAAGACTGTGAATGGCT
CATTAAAACAGTTGTAGCTTATTTGGCTGTCTTTTACATGGATAACCGTGGTAATTCTAG
AACTAATACATGTGCAACTACCCAACTTTTCGGACGGGTTGTGTTTATTTGTAACAGAAC
CAATCCAGGTCAACCTGGTTTAGTGATGATTCACAATAACTGGATGAATTGCGTGGCACC
AGCTGGTGATGAATCATTCAAGCTTCTGACCTATCAGCTTCCGACGGTAGGGTATTGGCC
TACCCTGGCAATGACGGGTAACGGAGAATTAGGGTTTGATACCGGAGAGGGAGCCTGAGA
AACGGCTACCACATCT
>HOIR5KG01AJ05M__(reversed) rank=0003741 x=111.5 y=72.0 length=434
CAAAGATTAAGCCATGCATGTCTAAGTACAAGCCTGAATAAGGTGAAACCGCGAATGGCT
CATTAAATCACACCTAATGTACCGGATAGTTCCAATTACTTGGATAACTGCGGTAATTCT
GGAGCTAATACATGCTTAAAGGCCTCGACTCAAGGAGGGGCGCATTTATTAGATCAAAAC
CAAACCGCTTGCGGTTTTATTGGTGAATCTGAATAACTCTATGCTGATCGTATGGCTCAA
CGCCGACGACGTATCCGTCCAAGGTGTGCCCTATCAACTGTCGACTGTGGCATAGACGCC
CACAGTGGTTTTGACGGGTAACGGGGAATTAGGGTTCGATTCCGGAGAGGGAGCCTGAGA
AACGGCTACCACTTCT
>HOIR5KG01BA67M__(reversed) rank=0003743 x=420.5 y=1968.0 length=436
CAAAGATTAAGCCATGCATGTCTAAGTACAAGCCTAACTAAGGTGAAACCGCGAATGGCT
CATTAAATCACACCTAATCTACTGGAATGTTAGCAGTTACTTGGATAACTGAGGTAATTC
TTGAGCTAATACATGCGAAAAATCTCGACTCACGGAGAGATGCTTTTATTAGATCAAAAC
CAAACAGACTCGTCTGTATATTTGGTGACTCGGAATAACTTTGGGCTGATCGCATTGCCT
TGTGCAGGCGACATTTCCTTCGAAGGTGTGCCCTATCAACTGTCGACTGTGGTATAGACG
ACCACAGTGGTTTTGACGGGTAACGGGGAATCAGGGTTCGATTCCGGAGAGGGAGCCTTA
AAAACGGCTACCACATCC
>HOIR5KG01AOMNW__(reversed) rank=0003752 x=163.0 y=1578.5 length=434
CAAAGATTAAGCCATGCATGTCTAAGTACAAGCCTGAATAAGGTGAAACCGCGAATGGCT
CATTAAATCACACCTAATGTACCGGATAGTTCCAATTACTTGGATAACTGCGGTAATTCT
GGAGCTAATACATGCTTAAAGGCCTCGACTCAAGGAGGGGCGCATTTATTAGATCAAAAC
CAAACCGCTTGCGGTTTTATTGGTGAATCTGAATAACTCTATGCTGATCGTATGGCTCAA
CGCCGACGACGTATCCGTCCAAGGTGTGCCCTATCAACTGTCGACTGTGGCATAGACGCC
CACAGTGGTTTTGACGGGTAACGGGGAATTAGGGTTCGATTCCGGAGAGGGAGCCTGAGA
AACGGCTACCACTTCT
>HOIR5KG01ACIP8__(reversed) rank=0003761 x=25.0 y=1854.5 length=434
CAAAGATTAAGCCATGCATGTCTCAGTGTAAGCTTCAACATGGCAAGACTGTGAATGGCT
CATTAAAACAGTTGTATCTTATTTGGCTGTCTTTTACATGGATAACCGTGGTAATTCTAG
AACTAATACATGTGCAACTACCCAACTTTTCGGACGGGTTGTGTTTATTTGTAACAGAAC
CAATCCAGGTCAACCTGGTTTAGTGATGATTCACAATAACTGGATGAATTGCGTGGCACC
AGCTGGTGATGAATCATTCAAGCTTCTGACCTATCAGCTTCCGACGGTAGGGTATTGGCC
TACCCTGGCAATGACGGGTAACGGAGAATTAGGGTTTGATACCGGAGAGGGAGCCTGAGA
AACGGCCACCACATCT
>HOIR5KG01A2QQK__(reversed) rank=0003778 x=324.5 y=586.5 length=434
CAAAGATTAAGCCATGCATGTCTAAGTACAAGCCTGAATAAGGTGAAACCGCGAATGGCT
CATTAAATCACACCTAATGTACCGGATAGTTCCAATTACTTGGATAACTGCGGTAATTCT
GGAGCTAATACATGCTTAAAGGCCTCGACTCAAGGAGGGGCGCATTTATTAGATCAAAAC
CAAACCGCTTGCGGTTTTATTGGTGAATCTGAATAACTCTATGCTGATCGTATGGCTCAA
CGCCGACGACGTATCCGTCCAAGGTGTGCCCTATCAACTGTCGACTGTGGCATAGACGCC
CACAGTGGTTTTGACGGGTAACGGGGAATTAGGGTTCGATTCCGGAGAGGGAGCCTGAGA
AACGGCTACCACTTCT
>HOIR5KG01AJYA0__(reversed) rank=0003794 x=110.0 y=474.0 length=434
CAAAGATTAAGCCATGCATGTCTCAGTGTAAGCTTCAATATGGCAAGACTGTGAATGGCT
CATTAAAACAGTTGTAGCTTATTTGGCTGTCTTTTACATGGATAACCGTGGTAATTCTAG
AACTAATACATGTGCAACTACCCAACTTTTCGGACGGGTTGTGTTTATTTGTAACAGAAC
CAATCCAGGTCAACCTGGTTTAGTGATGATTCACAATAACTGGATGAATTGCGTGGCACC
AGCTGGTGATGAATCATTCAAGCTTCTGACCTATCAGCTTCCGACGGTAGGGTATTGGCC
TACCCTGGCAATGACGGGTAACGGAGAATTAGGGTTTGATACCGGAGAGGGAGCCTGAGA
AACGGCTACCACATCT
>HOIR5KG01BCUGH__(reversed) rank=0003804 x=439.0 y=927.0 length=436
CAAAGATTAAGCCATGCATGTCTAAGTACAAGCCTAACTAAGGTGAAACCGCGAATGGCT
CATTAAATCACACCTAATCTACTGGAATGTTAGCAGTTACTTGGATAACTGAGGTAATTC
TTGAGCTAATACATGCGAAAAATCTCGACTCACGGAGAGATGCTTTTATTAGATCAAAAC
CAAACAGACTCGTCTGTATATTTGGTGACTCGGAATAACTTTGGGCTGATCGCATTGCCT
TGTGCAGGCGACATTTCCTTCGAAGGTGTGCCCTATCAACTGTCGACTGTGGTATAGACG
ACCACAGTGGTTTTGACGGGTAACGGGGAATCAGGGTTCGATTCCGGAGAGGGAGCCTTA
AAAACGGCTACCACATCC
>HOIR5KG01AVEA8__(reversed) rank=0003819 x=240.5 y=1954.5 length=436
CAAAGATTAAGCCATGCATGTCTAAGTACAAGCCTAACTAAGGTGAAACCGCGAATGGCT
CATTAAATCACACCTAATCTACTGGAATGTTAGCAGTTACTTGGATAACTGAGGTAATTC
TTGAGCTAATACATGCGAAAAATCTCGACTCACGGAGAGATGCTTTTATTAGATCAAAAC
CAAACAGACTCGTCTGTATATTTGGTGACTCGGAATAACTTTGGGCTGATCGCATTGCCT
TGTGCAGGCGACATTTCCTTCGAAGGTGTGCCCTATCAACTGTCGACTGTGGTATAGACG
ACCACAGTGGTTTTGACGGGTAACGGGGAATCAGGGTTCGATTCCGGAGAGGGAGCCTTA
AAAACGGCTACCACATCC
>HOIR5KG01BAXJP__(reversed) rank=0003826 x=417.0 y=1731.5 length=439
CAAAGATTAAGCCATGCACGTCTAAGTACAAGCCTCATTAAGGTGAAACCGCGAATGGCT
CATTAAATCACACCTAATATACTGGATAGTGTCAGTTACTTGGATAACTGCGGTAATTCT
GGAGCTAATACATGCGTCAAAGCCCCGAACTTTTTGTGAGGGGCGCTTTTATTAGATGAA
AACCAAACGACTTCGGTCGTCCCTTTGGTGATTCTGAATAACTTTCGGCTGATCGTACGG
CCAAGCGCCGACGACGTATCTTTCTAAGGTGTGCCCTATCAACTTTCGACTGTGGCATAG
ACGCCCACAGTGGTTTTGACGGGTAACGGGGAATCAGGGTTCGATTCCGGAGAGGGAGCC
TGAGAAACGGCTACCACTTCT
>HOIR5KG01BAHX8__(reversed) rank=0003831 x=412.0 y=1998.5 length=434
CAAAGATTAAGCCATGCATGTCTCAGTGTAAGCTTCAACATGGCAAGACTGTGAATGGCT
CATTAAAACAGTTGTAGCTTATTTGGCTGTCTTTTACATGGATAACCGTGGTAATTCTAG
AACTAATACATGTGCAACTACCCAACTTTTCGGACGGGTTGTGTTTATTTGTAACAGAAC
CAATCCAGGTCAACCTGGTTTAGTGATGATTCACAATAACTGGATGAATTGCGTGGCACC
AGCTGGTGATGAATCATTCAAGCTTCTGACCTATCAGCTTCCGACGGTAGGGTATTGGCC
TACCCTGGCAATGACGGGTAACGGAGAATTAGGGTTTGATACCGGAGAGGGAGCCTGAGA
AACGGCTACCACATCT
>HOIR5KG01AAK3Q__(reversed) rank=0003832 x=3.0 y=1732.5 length=436
CAAAGATTAAGCCATGCATGTCTAAGTACAAGCCTAACTAAGGTGAAACCGCGAATGGCT
CATTAAATCACACCTAATCTACTGGAATGTTAGCAGTTACTTGGATAACTGAGGTAATTC
TTGAGCTAATACATGCGAAAAATCTCGACTCACGGAGAGATGCTTTTATTAGATCAAAAC
CAAACAGACTCGTCTGTATATTTGGTGACTCGGAATAACTTTGGGCTGATCGCATTGCCT
TGTGCAGGCGACATTTCCTTCGAAGGTGTGCCCTATCAACTGTCGACTGTGGTATAGACG
ACCACAGTGGTTTTGACGGGTAACGGGGAATCAGGGTTCGATTCCGGAGAGGGAGCCTTA
AAAACGGCTACCACATCC
>HOIR5KG01AERTI__(reversed) rank=0003850 x=51.0 y=452.5 length=437
CAAAGATTAAGCCATGCATGTCTAAGTACAAGCCTAACTAAGGTGAAACCGCGAATGGCT
CATTAAATCACACCTAATCTACTGGAATGTTAGCAGTTACTTGGATAACTGAGGTAATTC
TTGAGCTAATACATGCGAAAAATACTCGACTCACGGAGAGATGCTTTTATTAGATCAAAA
CCAAACAGACTCGTCTGTATATTTGGTGGCTCGGAATAACTTTGGGCTGATCGCATTGCC
TTGTGCAGGCGACATTTCCTTCGAAGGTGTGCCCTATCAACTGTCGACTGTGGTATAGAC
GACCACAGTGGTTTTGACGGGTAACGGGGAATCAGGGTTCGATTCCGGAGAGGGAGCCTT
AAAAACGGCTACCACATCC
>HOIR5KG01BDQQ1__(reversed) rank=0003852 x=449.0 y=1819.0 length=445
CAAAGATTAAGCCATGCATGTCTAAGTACACGCCTTTACACGGCAAAACTGCGAATGGCT
CATTAAATCAGTTATGGTTCCTTAGATCGTACAATCCTACTTGGATAACTGTGGCAATTC
TAGAGCTAATACATGCAACACAGCTCCGACCTTACGGGAAGAGCGCTTTTGTTAGCCCAA
AACCAATCCGGTCCTCGTGGCCGGTCCTGAATGGTGACTCTGAACAACTTTGTGCCGATC
GTATGCCCTAGCGGCGACGACGTATCTTTCAAATGTCTGCCCTATCAACTGTCGATGGTA
CGTGCTATGCCTACCATGGTGATAACGGGTAACGGGGAATCAGGGTTCGATTCCGGAGAG
GGAGCATGAGATACGGCTACCACATCC
>HOIR5KG01BAKHE__(reversed) rank=0003853 x=413.0 y=1184.0 length=434
CAAAGATTAAGCCATGCATGTCTAAGTACAAGCCTGAATAAGGTGAAACCGCGAATGGCT
CATTAAATCACACCTAATGTACCGGATAGTTCCAATTACTTGGATAACTGCGGTAATTCT
GGAGCTAATACATGCTTAAAGGCCTCGACTCAAGGAGGGGCGCATTTATTAGATCAAAAC
CAAACCGCTTGCGGTTTTATTGGTGAATCTGAATAACTCTATGCTGATCGTATGGCTCAA
CGCCGACGACGTATCCGTCCAAGGTGTGCCCTATCAACTGTCGACTGTGGCATAGACGCC
CACAGTGGTTTTGACGGGTAACGGGGAATTAGGGTTCGATTCCGGAGAGGGAGCCTGAGA
AACGGCTACCACTTCT
>HOIR5KG01AIKWN__(reversed) rank=0003856 x=94.0 y=1989.0 length=434
CAAAGATTAAGCCATGCATGTCTAAGTACAAGCCTGAATAAGGTGAAACCGCGAATGGCT
CATTAAATCACACCTAATGTACCGGATAGTTCCAATTACTTGGATAACTGCGGTAATTCT
GGAGCTAATACATGCTTAAAGGCCTCGACTCAAGGAGGGGCGCATTTATTAGATCAAAAC
CAAACCGCTTGCGGTTTTATTGGTGAATCTGAATAACTCTATGCTGATCGTATGGCTCAA
CGCCGACGACGTATCCGTCCAAGGTGTGCCCTATCAACTGTCGACTGTGGCATAGACGCC
CACAGTGGTTTTGACGGGTAACGGGGAATTAGGGTTCGATTCCGGAGAGGGAGCCTGAGA
AACGGCTACCACTTCT
>HOIR5KG01ABPT8__(reversed) rank=0003857 x=16.0 y=1278.0 length=446
CAAAGATTAAGCCGTGCATGTCTAAGTACACGCCTTTACACGGCAAAACTGCGAATGGCT
CATTAAATCAGTTATGGTTCCTTAGATCGTACAATCCTACTTGGATAACTGTGGCAATTC
TAGAGCTAATACATGCAACACAGCTCCGACCTTACGGGAAGAGCGCTTTTGTTAGCCCAA
AACCAATCCGGTCCTCGTGGCCGGTCATTGAATGGTGACTCTGAACAACTTTGTGCCGAT
CGTATGCCCTAGCGGCGACGACGTATCTTTCAAATGTCTGCCCTATCAACTGTCGATGGT
ACGTGCTATGCCTACCATGGTGATAACGGGTAACGGGGAATCAGGGTTCGATTCCGGAGA
GGGAGCATGAGATACGGCTACCACATCC
>HOIR5KG01AD9WF__(reversed) rank=0003878 x=45.0 y=1805.0 length=436
CAAAGATTAAGCCATGCATGTCTAAGTACAAGCCTAACTAAGGTGAAACCGCGAATGGCT
CATTAAATCACACCTAATCTACTGGAATGTTAGCAGTTACTTGGATAACTGAGGTAATTC
TTGAGCTAATACATGCGAAAAATCTCGACTCACGGAGAGATGCTTTTATTAGATCAAAAC
CAAACAGACTCGTCTGTATATTTGGTGACTCGGAATAACTTTGGGCTGATCGCATTGCCT
TGTGCAGGCGACATTTCCTTCGAAGGTGTGCCCTATCAACTGTCGACTGTGGTATAGACG
ACCACAGTGGTTTTGACGGGTAACGGGGAATCAGGGTTCGATTCCGGAGAGGGAGCCTTA
AAAACGGCTACCACATCC
>HOIR5KG01ADV4E__(reversed) rank=0003885 x=41.0 y=332.0 length=441
CAAAGATTAAGCCATGCATGTCCAAGTACAAGCTTTCAAAAGCGAAACTGCGGATGGCTC
ATTAAATCAGTTATGGTTCCTTGGAGCGCATCCCCTTACATGGATAACTGTGGTAATTCT
AGAGCTAATACATGCAATCAAGCGCCGACCTTACGGGAGGCGTGCTCTTATTAGGAACAA
GACCAACCCGGGTCCGCCCGGCTCCGTTGGTGAACTCTGGATAACCTGGCCGATCGCACG
GTCTCTGCACCGGCGACGGATCCTTCGAATGTCTGCCCTATCAACTTTCGATGGTACGTT
ATGCGCCTACCATGGTCGTAACGGGTAACGGAGAATCAGGGTTCGATTCCGGAGAGGGAG
CTTGAGAAACGGCTACCACATCC
>HOIR5KG01ACT2W__(reversed) rank=0003886 x=29.0 y=182.0 length=436
CAAAGATTAAGCCATGCATGTCTAAGTACAAGCCTCACTAAGGTGAAACCGCGAATGGCT
CATTAAATCACACCTAATCTACTGGATAGTAAAAAGTTACTTGGATAACTGCGGTAATTC
TGGAGCTAATACATGCACAAAGCCGCGACTCACGAAGCGGCGCTTTTATTAGATCAAAAC
CAAACGGCTTCGGCTGTACTCATGGTGACTCTGAATAACTTTGGGCTGATCGCATAGCCT
TGAGCTGGCGACATATCCTTCGAAGGTGTGCCCTATCAACTTTCGACTGTGGCATAGACG
CCCACAGTGGTTTTGACGGGTAACGGGGAATCAGGGTTCGATTCCGGAGAGGGAGCCTTA
AAAACGGCTACCACATCT
>HOIR5KG01ANJU7__(reversed) rank=0003908 x=151.5 y=449.5 length=436
CAAAGATTAAGCCATGCATGTCTAAGTACAAGCCTAACTAAGGTGAAACCGCGAATGGCT
CATTAAATCACACCTAATCTACTGGAATGTTAGCAGTTACTTGGATAACTGAGGTAATTC
TTGAGCTAATACATGCGAAAAATCTCGACTCACGGAGAGATGCTTTTATTAGATCAAAAC
CAAACAGACTCGTCTGTATATTTGGTGACTCGGAATAACTTTGGGCTGATCGCATTGCCT
TGTGCAGGCGACATTTCCTTCGAAGGTGTGCCCTATCAACTGTCGACTGTGGTATAGACG
ACCACAGTGGTTTTGACGGGTAACGGGGAATCAGGGTTCGATTCCGGAGAGGGAGCCTTA
AAAACGGCTACCACATCC
>HOIR5KG01AI6HD rank=0003909 x=101.0 y=1279.0 length=436
CAAAGATTAAGCCATGCATGTCTAAGTACAAGCCTAACTAAGGTGAAACCGCGAATGGCT
CATTAAATCACACCTAATCTACTGGAATGTTAGCAGTTACTTGGATAACTGAGGTAATTC
TTGAGCTAATACATGCGAAAAATCTCGGCTCACGGAGAGATGCTTTTATTAGATCAAAAC
CAAACAGACTCGTCTGTATATTTGGTGACTCGGAATAACTTTGGGCTGATCGCATTGCCT
TGTGCAGGCGACATTTCCTTCGAAGGTGTGCCCTATCAACTGTCGACTGTGGTATAGACG
ACCACAGTGGTTTTGACGGGTAACGGGGAATCAGGGTTCGATTCCGGAGAGGGAGCCTTA
AAAACGGCTACCACATCC
>HOIR5KG01BZ4LC__(reversed) rank=0003919 x=704.0 y=1710.0 length=433
CAAAGATTAAGCCATGCATGCCTCAGTATAAGCATACCTATAGTAAAACTGTGAATAGCT
CTTTAAAACAGTTATAGCTTCGTTGACTGGTTTCTACATGGACAACTGCGGTAATTCTTG
AGCTAATACATGTGTTTGCATCCAACTTGATTGACGGATTGTATTTATTAGTGACAGAAC
CAACCCAGGACTCACTGGACTATGGTGACCCATTCTAGATCAATGAATCGTGTGGCGCAT
GCTGGCGATGAGTCGTTCAAGTTTCTGACCTATCAGCTTCCGACGGTACGGTATTGGCTT
ACTGTGGCAATGACGGGTAACGGAGAATTAGGGTTTGATTCCGGAGAGGGAGCCTGAGAA
ATGGCTACCACATCT
>HOIR5KG01APUUB__(reversed) rank=0003929 x=177.0 y=1489.5 length=438
CAAAGATTAAGCCATGCATGTGCCAGTGTAAGCTTCAGCATGGCCAGACTGTGAATGGCT
CATTACAACAGTTGTAGCTTATGTGGTGGTCTGTCTACATGGATAGCCGTGTTAATTCTA
GAACTAATACATGTTCACTTGCCCAAACTCGGTGGTAGGGCGGTGCTTATTGGCAACAGA
ACCAGTCCAGGCAATCCCTGGCTCATCGGTGAGTCATAATAATGTGGATATATTGTATGG
CATCCGCAGATGGCGGTCCATTCAAGCTTCTGACCTATCAGCTTCCGATGGTTGGACATT
TGCCTACCATGGCAATGGCGGGTAACGGAGAATTAGGGTTTGACACCGGAGAGGGAGCCT
GAGAAGCGGCTACTACATCT
>HOIR5KG01ACRYJ rank=0003940 x=28.0 y=1529.5 length=436
CAAAGATTAAGCCATGCATGTCTAAGTACAAGCCTAACTAAGGTGAAACCGCGAATGGCT
CATTAAATCACACCTAATCTACTGGAATGTTAGCAGTTACTTGGATAACTGAGGTAATTC
TTGAGCTAATACATGCGAAAAATCTCGACTCACGGAGAGATGCTTTTATTAGATCAAAAC
CAAACAGACTCGTCTGTATATTTGGTGACTCGGAATAACTTTGGGCTGATCGCATTGCCT
TGTGCAGGCGACATTTCCTTCGAAGGTGTGCCCTATCAACTGTCGACTGTGGTATAGACG
ACCACAGTGGTTTTGACGGGTAACGGGGAATCAGGGTTCGATTCCGGAGAGGGAGCCTTA
AAAACGGCTACCACATCC
>HOIR5KG01BO108__(reversed) rank=0003950 x=578.0 y=1274.0 length=434
CAAAGATTAAGCCATGCATGTCTCAGTGTAAGCTTCAACATGGCAAGACTGTGAATGGCT
CATTAAAACAGTTGTAGCTTATTTGGCTGTCTTTTACATGGATAACCGTGGTAATTCTAG
AACTAATACATGTGCAACTACCCAACTTTTCGGACGGGTTGTGTTTATTTGTAACAGAAC
CAATCCAGGTCAACCTGGTTTAGTGATGATTCACAATAACTGGATGAATTGCGTGGCACC
AGCTGGTGATGAATCATTCAAGCTTCTGACCTATCAGCTTCCGACGGTAGGGTATTGGCC
TACCCTGGCAATGACGGGTAACGGAGAATTAGGGTTTGATACCGGAGAGGGAGCCTGAGA
AACGGCTACCACATCT
>HOIR5KG01AJJJJ__(reversed) rank=0003956 x=105.5 y=1821.5 length=434
CAAAGATTAAGCCATGCATGTCTCAGTGTAAGCTTCAACATGGCAAGACTGTGAATGGCT
CATTAAAACAGTTGTAGCTTATTTGGCTGTCTTTTACATGGATAACCGTGGTAATTCTAG
AACTAATACATGTGCAACTACCCAACTTTTCGGACGGGTTGTGTTTATTTGTAACAGAAC
CAATCCAGGTCAACCTGGTTTAGTGATGATTCACAATAACTGGATGAATTGCGTGGCACC
AGCTGGTGATGAATCATTCAAGCTTCTGACCTATCAGCTTCCGACGGTAGGGTATTGGCC
TACCCTGGCAATGACGGGTAACGGAGAATTAGGGTTTGATACCGGAGAGGGAGCCTGAGA
AACGGCTACCACATCT
>HOIR5KG01AYVHA__(reversed) rank=0003963 x=280.0 y=332.0 length=445
CAAAGATTAAGCCATGCATGTCTAAGTACACGCCTTTACACGGCAAAACTGCGAATGGCT
CATTAAATCAGTTATGGTTCCTTAGATCGTACAATCCTACTTGGATAACTGTGGCAATTC
TAGAGCTAATACATGCAACACAGCTCCGACCTTACGGGAAGAGCGCTTTTGTTAGCCCAA
AACCAATCCGGTCCTCGTGGCCGGTCCTGAATGGTGACTCTGAACAACTTTGTGCCGATC
GTATGCCCTAGCGGCGACGACGTATCTTTCAAATGTCTGCCCTATCAACTGTCGATGGTA
CGTGCTATGCCTACCATGGTGATAACGGGTAACGGGGAATCAGGGTTCGATTCCGGAGAG
GGAGCATGAGATACGGCTACCACATCC
>HOIR5KG01BVQR0__(reversed) rank=0003990 x=654.0 y=1982.0 length=427
CAAAGATTAAGCCATGCATGTCTAAGTATAAACAATCTATACAGTGAAACTGCGAATGGC
TCATTAAATCAGTTATCGTTTATTTGATAGTACCTTGCTAATTGGCATACGCCTGGCAAT
TCTAGAGCTAATACATGCATTCAAGCCCAACCTCTGGAAGGGCTGTATTTATTAGATAAA
AAATACAACAACCTTAGATGATTCATAATAACTTGTCGAATCGCATGGCCTCGGGCCGGC
GATGGTTCATTCAAATTTCTGCCCTATCAACTTTCGATGGTAGGATAGAGGCCTACCATG
GTTTCAACGGGTAACGGGGAATAAGGGTTCGGTTCCGGAGAGGGAGCCTGAGAAACGGCT
ACCACATCC
>HOIR5KG01AIZ8V__(reversed) rank=0004015 x=99.5 y=1389.0 length=446
CAAAGATTAAGCCATGCATGTCTAAGTACACGCCTTTACACGGCAAAACTGCGAATGGCT
CATTAAATCAGTTATGGTTCCTTAGATCGTACAATCCTACTTGGATAACTGTGGCAATTC
TAGAGCTAATACATGCAACACAGCTCCGACCTTACGGGAAGAGCGCTTTTGTTAGCCCAA
AACCAATCCGGTCCTCAGGGCCGGTCATTGAATGGTGACTCTGAACAACTTTGTGCCGAT
CGTATGCCCTAGCGGCGACGACGTATCTTTCAAATGTCTGCCCTATCAACTGTCGATGGT
ACGTGCTATGCCTACCATGGTGATAACGGGTAACGGGGAATCAGGGTTCGATTCCGGAGA
GGGAGCATGAGATACGGCTACCACGTCC
>HOIR5KG01ANNX9__(reversed) rank=0004062 x=152.0 y=1647.5 length=434
CAAAGATTAAGCCATGCATGTCTCAGTGTAAGCTTCAATATGGCAAGACTGTGAATGGCT
CATTAAAACAGTTGTAGCTTATTTGGCTGTCTTTTACATGGATAACCGTGGTAATTCTAG
AACTAATACATGTGCAACTACCCAACTTTTCGGACGGGTTGTGTTTATTTGTAACAGAAC
CAATCCAGGTCAACCTGGTTTAGTGATGATTCACAATAACTGGATGAATTGCGTGGCACC
AGCTGGTGATGAATCATTCAAGCTTCTGACCTATCAGCTTCCGACGGTAGGGTATTGGCC
TACCCTGGCAATGACGGGTAACGGAGAATTAGGGTTTGATACCGGAGAGGGAGCCTGAGA
AACGGCTACCACATCT
>HOIR5KG01ARFRP__(reversed) rank=0004067 x=195.0 y=1539.0 length=441
CAAAGATTAAGCCATGCACGTCTAAGTACAAGCCTCATTAAGGTGAAACCGCGAAATGGC
TCATTTAAATCACACCTAATATACTGGATAGTGTCAGTTACTTGGATAACTGCGGTAATT
CTGGAGCTAATACATGCGTCAAAGCCCCGAACTTTTTGTGAGGGGCGCTTTTATTAGATG
AAAACCAAACGACTTCGGTCGTCCCTTTGGTGATTCTGAATAACTTTCGGCTGATCGTAC
GGCCAAGCGCCGACGACGTATCTTTCTAAGGTGTGCCCTATCAACTTTCGACTGTGGCAT
AGACGCCCACAGTGGTTTTGACGGGTAACGGGGAATCAGGGTTCGATTCCGGAGAGGGAG
CCTGAGAAACGGCTACCACTTCT
>HOIR5KG01A4YD0__(reversed) rank=0004069 x=349.0 y=1414.0 length=438
CAAAGATTAAGCCATGCATGTGCCAGTGTAAGCTTCAGCATGGCCAGACTGTGAATGGCT
CATTACAACAGTTGTAGCTTATGTGGTGGTCTGTCTACATGGATAGCCGTGTTAATTCTA
GAACTAATACATGTTCACTTGCCCAAACTCGGTGGTAGGGCGGTGCTTATTGGCAACAGA
ACCAGTCCAGGCAATCCCTGGCTCATCGGTGAGTCATAATAATGTGGATATATTGTATGG
CATCCGCAGATGGCGGTCCATTCAAGCTTCTGACCTATCAGCTTCCGATGGTTGGACATT
TGCCTACCATGGCAATGACGGGTAACGGAGAATTAGGGTTTGACACCGGAGAGGGAGCCT
GAGAAGCGGCTACTACATCT
>HOIR5KG01BD3BG__(reversed) rank=0004074 x=453.0 y=1722.0 length=436
CAAAGATTAAGCCATGCATGTCTAAGTACAAGCCTAACTAAGGTGAAACCGCGAATGGCT
CATTAAATCACACCTAATCTACTGGAATGTTAGCAGTTACTTGGATAACTGAGGTAATTC
TTGAGCTAATACATGCGAAAAATCTCGACTCACGGAGAGATGCTTTTATTAGATCAAAAC
CAAACAGACTCGTCTGTATATTTGGTGACTCGGAATAACTTTGGGCTGATCGCATTGCCT
TGTGCAGGCGACATTTCCTTCGAAGGTGTGCCCTATCAACTGTCGACTGTGGTATAGACG
ACCACAGTGGTTTTGACGGGTAACGGGGAATCAGGGTTCGATTCCGGAGAGGGAGCCTTA
AAAACGGCTACCACATCC
>HOIR5KG01AS6S8__(reversed) rank=0004075 x=215.0 y=1322.0 length=436
CAAAGATTAAGCCATGCATGTCTAAGTACAAGCCTAACTAAGGTGAAACCGCGAATGGCT
CATTAAATCACACCTAATCTACTGGAATGTTAGCAGTTACTTGGATAACTGAGGTAATTC
TTGAGCTAATACATGCGAAAAATCTCGACTCACGGAGAGATGCTTTTATTAGATCAAAAC
CAAACAGACTCGTCTGTATATTTGGTGACTCGGAATAACTTTGGGCTGATCGCATTGCCT
TGTGCAGGCGACATTTCCTTCGAAGGTGTGCCCTATCAACTGTCGACTGTGGTATAGACG
ACCACAGTGGTTTTGACGGGTAACGGGGAATCAGGGTTCGATTCCGGAGAGGGAGCCTTA
AAAACGGCTACCACATCC
>HOIR5KG01BK0VE__(reversed) rank=0004079 x=532.5 y=1560.0 length=434
CAAAGATTAAGCCATGCATGTCTAAGTACAAGCCTGAATAAGGTGAAACCGCGAATGGCT
CATTAAATCACACCTAATGTACCGGATAGTTCCAATTACTTGGATAACTGCGGTAATTCT
GGAGCTAATACATGCTTAAAGGCCTCGACTCAAGGAGGGGCGCATTTATTAGATCAAAAC
CAAACCGCTTGCGGTTTTATTGGTGAATCTGAATAACTCTATGCTGATCGTATGGCTCAA
CGCCGACGACGTATCCGTCCAAGGTGTGCCCTATCAACTGTCGACTGTGGCATAGACGCC
CACAGTGGTTTTGACGGGTAACGGGGAATTAGGGTTCGATTCCGGAGAGGGAGCCTGAGA
AACGGCTACCACTTCT
>HOIR5KG01BDD8X__(reversed) rank=0004080 x=445.0 y=1999.0 length=434
CAAAGATTAAGCCATGCATGTCTAAGTACAAGCCTGAATAAGGTGAAACCGCGAATGGCT
CATTAAATCACACCTAATGTACCGGATAGTTCCAATTACTTGGATAACTGCGGTAATTCT
GGAGCTAATACATGCTTAAAGGCCTCGACTCAAGGAGGGGCGCATTTATTAGATCAAAAC
CAAACCGCTTGCGGTTTTATTGGTGAATCTGAATAACTCTATGCTGATCGTATGGCTCAA
CGCCGACGACGTATCCGTCCAAGGTGTGCCCTATCAACTGTCGACTGTGGCATAGACGCC
CACAGTGGTTTTGACGGGTAACGGGGAATTAGGGTTCGATTCCGGAGAGGGAGCCTGAGA
AACGGCTACCACTTCT
>HOIR5KG01BMHTT__(reversed) rank=0004090 x=549.5 y=559.0 length=436
CAAAGATTAAGCCATGCATGTCTAAGTACAAGCCTAACTAAGGTGAAACCGCGAATGGCT
CATTAAATCACACCTAATCTACTGGAATGTTAGCAGTTACTTGGATAACTGAGGTAATTC
TTGAGCTAATACATGCGAAAAATCTCGACTCACGGAGAGATGCTTTTATTAGATCAAAAC
CAAACAGACTCGTCTGTATATTTGGTGACTCGGAATAACTTTGGGCTGATCGCATTGCCT
TGTGCAGGCGACATTTCCTTCGAAGGTGTGCCCTATCAACTGTCGACTGTGGTATAGACG
ACCACAGTGGTTTTGACGGGTAACGGGGAATCAGGGTTCGATTCCGGAGAGGGAGCCTTA
AAAACGGCTACCACATCC
>HOIR5KG01AJZEJ__(reversed) rank=0004099 x=110.0 y=1897.0 length=436
CAAAGATTAAGCCATGCATGTCTAAGTACAAGCCTAACTAAGGTGAAACCGCGAATGGCT
CATTAAATCACACCTAATCTACTGGAATGTTAGCAGTTACTTGGATAACTGAGGTAATTC
TTGAGCTAATACATGCGAAAAATCTCGACTCACGGAGAGATGCTTTTATTAGATCAAAAC
CAAACAGACTCGTCTGTATATTTGGTGACTCGGAATAACTTTGGGCTGATCGCATTGCCT
TGTGCAGGCGACATTTCCTTCGAAGGTGTGCCCTATCAACTGTCGACTGTGGTATAGACG
ACCACAGTGGTTTTGACGGGTAACGGGGAATCAGGGTTCGATTCCGGAGAGGGAGCCTTA
AAAACGGCTACCACATCC
>HOIR5KG01AQKHD__(reversed) rank=0004106 x=185.0 y=1951.5 length=436
CAAAGATTAAGCCATGCATGTCTAAGTACAAGCCTAACTAAGGTGAAACCGCGAATGGCT
CATTAAATCACACCTAATCTACTGGAATGTTAGCAGTTACTTGGATAACTGAGGTAATTC
TTGAGCTAATACATGCGAAAAATCTCGACTCACGGAGAGATGCTTTTATTAGATCAAAAC
CAAACAGACTCGTCTGTATATTTGGTGACTCGGAATAACTTTGGGCTGATCGCATTGCCT
TGTGCAGGCGACATTTCCTTCGAAGGTGTGCCCTATCAACTGTCGACTGTGGTATAGACG
ACCACAGTGGTTTTGACGGGTAACGGGGAATCAGGGTTCGATTCCGGAGAGGGAGCCTTA
AAAACGGCTACCACATCC
>HOIR5KG01AZ7IK__(reversed) rank=0004112 x=295.0 y=1146.0 length=441
CAAAGATTAAGCCATGCATGTCCAAGTACAAGCTTTCAAAAGCGAAACTGCGGATGGCTC
ATTAAATCAGTTATGGTTCCTTGGAGCGCATCCCCTTACATGGATAACTGTGGTAATTCT
AGAGCTAATACATGCAATCAAGCGCCGACCTTACGGGAGGCGTGCTCTTATTAGGAACAA
GACCAACCCGGGTCCGCCCGGCTCCGTTGGTGAACTCTGGATAACCTGGCCGATCGCACG
GTCTCTGCACCGGCGACGGATCCTTCGAATGTCTGCCCTATCAACTTTCGATGGTACGTT
ATGCGCCTACCATGGTCGTAACGGGTAACGGAGAATCAGGGTTCGATTCCGGAGAGGGAG
CTTGAGAAACGGCTACCACATCC
>HOIR5KG01BBMVP__(reversed) rank=0004139 x=425.0 y=1795.0 length=436
CAAAGATTAAGCCATGCATGTCTAAGTACAAGCCTCACTAAGGTGAAACCGCGAATGGCT
CATTAAATCACACCTAATCTACTGGATAGTAAAAAGTTACTTGGATAACTGCGGTAATTC
TGGAGCTAATACATGCACAAAGCCGCGACTCACGAAGCGGCGCTTTTATTAGATCAAAAC
CAAACGGCTTCGGCTGTACTCATGGTGACTCTGAATAACTTTGGGCTGATCGCATAGCCT
TGAGCTGGCGACATATCCTTCGAAGGTGTGCCCTATCAACTTTCGACTGTGGCATAGACG
CCCACAGTGGTTTTGACGGGTAACGGGGAATCAGGGTTCGATTCCGGAGAGGGAGCCTTA
AAAACGGCTACCACATCT
>HOIR5KG01ARE6Z__(reversed) rank=0004140 x=195.5 y=793.0 length=437
CAAAGATTAAGCCATGCATGTCTAAGTACAAGCCTCACTAAGGTGAAAACCGCGAATGGC
TCATTAAATCACACCTAATCTACTGGATAGTAAAAAGTTACTTGGATAACTGCGGTAATT
CTGGAGCTAATACATGCACAAAGCCGCGACTCACGAAGCGGCGCTTTTATTAGATCAAAA
CCAAACGGCTTCGGCTGTACTCATGGTGACTCTGAATAACTTTGGGCTGATCGCATAGCC
TTGAGCTGGCGACATATCCTTCGAAGGTGTGCCCTATCAACTTTCGACTGTGGCATAGAC
GCCCACAGTGGTTTTGACGGGTAACGGGGAATCAGGGTTCGATTCCGGAGAGGGAGCCTT
AAAAACGGCTACCACATCT
>HOIR5KG01AQ22V__(reversed) rank=0004144 x=191.0 y=1477.0 length=433
CAAAGATTAAGCCATGCATGTCTCAGTGTAAGCTTCAACATGGCAAGACTGTGAATGGCT
CATTAAAACAGTTGTAGCTTATTTGGCTGTCTTTTACATGGATAACCGTGGTAATTCTAG
AACTAATACATGTGCAACTACCCAACTTTTCGGATGGGTTGTGTTTATTGTAACAGAACC
AATCCAGGTCAACCTGGTTTAGTGATGATTCACAATAACTGGATGAATTGCGTGGCACCA
GCTGGTGGTGAATCATTCAAGCTTCTGACCTATCAGCTTCCGACGGTAGGGTATTGGCCT
ACCCTGGCAATGACGGGTAACGGAGAATTAGGGTTTGATACCGGAGAGGGAGCCTGAGAA
ACGGCTACCACATCT
>HOIR5KG01AI5J7__(reversed) rank=0004154 x=101.5 y=85.0 length=446
CAAAGATTAAGCCATGCATGTCTAAGTACACGCCTTTACACGGCAAAACTGCGAATGGCT
CATTAAATCAGTTATGGTTCCTTAGATCGTACAATCCTACTTGGATAACTGTGGCAATTC
TAGAGCTAATACATGCAACACAGCTCCGACCTTACGGGAAGAGCGCTTTTGTTAGCCCAA
AACCAATCCGGTCCTCGTGGCCGGTCATTGAATGGTGACTCTGAACAACTTTGTGCCGAT
CGTATGCCCTAGCGGCGACGACGTATCTTTCAAATGTCTGCCCTATCAACTGTCGATGGT
ACGTGCTATGCCTACCATGGTGATAACGGGTAACGGGGAATCAGGGTTCGATTCCGGAGA
GGGAGCATGAGATACGGCTACCACATCC
>HOIR5KG01ASKOB__(reversed) rank=0004165 x=208.0 y=1305.0 length=439
CAAAGATTAAGCCATGCATGTCTGAGTTTAAGCTAATTTTTGGTGAAGCTGCGAATGGCT
CATTATATCAGTTATGATATGCTCAATTGCCTTTGCTTACATGGATAACTGTGGTAATTC
TAGAGCTAATACATGCACATGAACCTGACCTCAAAGTATGGTTGTGTTTATTGATTTCAA
AACCAACTCAAGCTCTGCTTGATATGCTGCATGATTGATTATAAACGAATGAATTGCATG
GCACACGCTGGCAATGTATTGTTTTAGTTTCTGACCTATCAGCTTCCGACGGTAAGGTAT
TGGCTTACCGTGGCAATGACGGGTGACGGAGAATTAGGGTTTGATTCCGGAGAGGGAGCC
TGAGAAATGGCTACCACATCT
>HOIR5KG01BJ76Z__(reversed) rank=0004189 x=523.0 y=1257.5 length=439
CAAAGATTAAGCCATGCACGTCTAAGTACAAGCCTCATTAAGGTGAAACCGCGAATGGCT
CATTAAATCACACCTAATATACTGGATAGTGTCAGTTACTTGGATAACTGCGGTAATTCT
GGAGCTAATACATGCGTCAAAGCCCCGAACTTTTTGTGAGGGGCGCTTTTATTAGATGAA
AACCAAACGACTTCGGTCGTCCCTTTGGTGATTCTGAATAACTTTCGGCTGATCGTACGG
CCAAGCGCCGACGACGTATCTTTCTAAGGTGTGCCCTATCAACTTTCGACTGTGGCATAG
ACGCCCACAGTGGTTTTGACGGGTAACGGGGAATCAGGGTTCGATTCCGGAGAGGGAGCC
TGAGAAACGGCTACCACTTCT
>HOIR5KG01AWRR6__(reversed) rank=0004190 x=256.0 y=532.5 length=436
CAAAGATTAAGCCATGCATGTCTAAGTACAAGCCTAACTAAGGTGAAACCGCGAATGGCT
CATTAAATCACACCTAATCTACTGGAATGTTAGCAGTTACTTGGATAACTGAGGTAATTC
TTGAGCTAATACATGCGAAAAATCTCGACTCACGGAGAGATGCTTTTATTAGATCAAAAC
CAAACAGACTCGTCTGTATATTTGGTGACTCGGAATAACTTTGGGCTGATCGCATTGCCT
TGTGCAGGCGACATTTCCTTCGAAGGTGTGCCCTATCAACTGTCGACTGTGGTATAGACG
ACCACAGTGGTTTTGACGGGTAACGGGGAATCAGGGTTCGATTCCGGAGAGGGAGCCTTA
AAAACGGCTACCACATCC
>HOIR5KG01BTST4__(reversed) rank=0004199 x=632.0 y=1450.0 length=434
CAAAGATTAAGCCATGCATGTCTCAGTGTAAGCTTCAATATGGCAAGACTGTGAATGGCT
CATTAAAACAGTTGTAGCTTATTTGGCTGTCTTTTACATGGATAACCGTGGTAATTCTAG
AACTAATACATGTGCAACTACCCAACTTTTCGGACGGGTTGTGTTTATTTGTAACAGAAC
CAATCCAGGTCAACCTGGTTTAGTGATGATTCACAATAACTGGATGAATTGCGTGGCACC
AGCTGGTGATGAATCATTCAAGCTTCTGACCTATCAGCTTCCGACGGTAGGGTATTGGCC
TACCCTGGCAATGACGGGTAACGGAGAATTAGGGTTTGATACCGGAGAGGGAGCCTGAGA
AACGGCTACCACATCT
>HOIR5KG01BS9YH__(reversed) rank=0004210 x=626.0 y=1559.5 length=445
CAAAGATTAAGCCATGCATGTCTAAGTACACGCCTTTACACGGCAAAACTGCGAATGGCT
CATTAAATCAGTTATGGTTCCTTAGATCGTACAATCCTACTTGGATAACTGTGGCAATTC
TAGAGCTAATACATGCAACACAGCTCCGACCTTACGGGAAGAGCGCTTTTGTTAGCCCAA
AACCAATCCGGTCCTCGTGGCCGGTCCTGAATGGTGACTCTGAACAACTTTGTGCCGATC
GTATGCCCTAGCGGCGACGACGTATCTTTCAAATGTCTGCCCTATCAACTGTCGATGGTA
CGTGCTATGCCTACCATGGTGATAACGGGTAACGGGGAATCAGGGTTCGATTCCGGAGAG
GGAGCATGAGATACGGCTACCACATCC
>HOIR5KG01AYPAQ__(reversed) rank=0004234 x=278.5 y=512.0 length=434
CAAAGATTAAGCCATGCATGTCTCAGTGTAAGCTTCAACATGGCAAGACTGTGAATGGCT
CATTAAAACAGTTGTAGCTTATTTGGCTGTCTTTTACATGGATAACCGTGGTAATTCTAG
AACTAATACATGTGCAACTACCCAACTTTTCGGACGGGTTGTGTTTATTTGTAACAGAAC
CAATCCAGGTCAACCTGGTTTAGTGATGATTCACAATAACTGGATGAATTGCGTGGCACC
AGCTGGTGATGAATCATTCAAGCTTCTGACCTATCAGCTTCCGACGGTAGGGTATTGGCC
TACCCTGGCAATGACGGGTAACGGAGAATTAGGGTTTGATACCGGAGAGGGAGCCTGAGA
AACGGCTACCACATCT
>HOIR5KG01ADF2F__(reversed) rank=0004237 x=36.0 y=5.0 length=434
CAAAGATTAAGCCATGCATGTCTAAGTACAAGCCTGAATAAGGTGAAACCGCGAATGGCT
CATTAAATCACACCTAATGTACCGGATAGTTCCAATTACTTGGATAACTGCGGTAATTCT
GGAGCTAATACATGCTTAAAGGCCTCGACTCAAGGAGGGGCGCATTTATTAGATCAAAAC
CAAACCGCTTGCGGTTTTATTGGTGAATCTGAATAACTCTATGCTGATCGTATGGCTCAA
CGCCGACGACGTATCCGTCCAAGGTGTGCCCTATCAACTGTCGACTGTGGCATAGACGCC
CACAGTGGTTTTGACGGGTAACGGGGAATTAGGGTTCGATTCCGGAGAGGGAGCCTGAGA
AACGGCTACCACTTCT
>HOIR5KG01AADY3__(reversed) rank=0004242 x=1.0 y=685.0 length=434
CAAAGATTAAGCCATGCATGTCTAAGTACAAGCCTGAATAAGGTGAAACCGCGAATGGCT
CATTAAATCACACCTAATGTACCGGATAGTTCCAATTACTTGGATAACTGCGGTAATTCT
GGAGCTAATACATGCTTAAAGGCCTCGACTCAAGGAGGGGCGCATTTATTAGATCAAAAC
CAAACCGCTTGCGGTTTTATTGGTGAATCTGAATAACTCTATGCTGATCGTATGGCTCAA
CGCCGACGACGTATCCGTCCAAGGTGTGCCCTATCAACTGTCGACTGTGGCATAGACGCC
CACAGTGGTTTTGACGGGTAACGGGGAATTAGGGTTCGATTCCGGAGAGGGAGCCTGAGA
AACGGCTACCACTTCT
>HOIR5KG01BCQLG__(reversed) rank=0004246 x=438.0 y=18.0 length=434
CAAAGATTAAGCCATGCATGTCTAAGTACAAGCCTGAATAAGGTGAAACCGCGAATGGCT
CATTAAATCACACCTAATGTACCGGATAGTTCCAATTACTTGGATAACTGCGGTAATTCT
GGAGCTAATACATGCTTAAAGGCCTCGACTCAAGGAGGGGCGCATTTATTAGATCAAAAC
CAAACCGCTTGCGGTTTTATTGGTGAATCTGAATAACTCTATGCTGATCGTATGGCTCAA
CGCCGACGACGTATCCGTCCAAGGTGTGCCCTATCAACTGTCGACTGTGGCATAGACGCC
CACAGTGGTTTTGACGGGTAACGGGGAATTAGGGTTCGATTCCGGAGAGGGAGCCTGAGA
AACGGCTACCACTTCT
>HOIR5KG01B00BJ__(reversed) rank=0004247 x=714.0 y=1869.0 length=436
CAAAGATTAAGCCATGCATGTCTAAGTACAAGCCTAACTAAGGTGAAACCGCGAATGGCT
CATTAAATCACACCTAATCTACTGGAATGTTAGCAGTTACTTGGATAACTGAGGTAATTC
TTGAGCTAATACATGCGAAAAATCTCGACTCACGGAGAGATGCTTTTATTAGATCAAAAC
CAAACAGACTCGTCTGTATATTTGGTGACTCGGAATAACTTTGGGCTGATCGCATTGCCT
TGTGCAGGCGACATTTCCTTCGAAGGTGTGCCCTATCAACTGTCGACTGTGGTATAGACG
ACCACAGTGGTTTTGACGGGTAACGGGGAATCAGGGTTCGATTCCGGAGAGGGAGCCTGA
GAAACGGCTACCACATCC
>HOIR5KG01AJ400__(reversed) rank=0004260 x=112.0 y=994.0 length=434
CAAAGATTAAGCCATGCATGTCTAAGTACAAGCCTGAATAAGGTGAAACCGCGAATGGCT
CATTAAATCACACCTAATGTACCGGATAGTTCCAATTACTTGGATAACTGCGGTAATTCT
GGAGCTAATACATGCTTAAAGGCCTCGACTCAAGGAGGGGCGCATTTATTAGATCAAAAC
CAAACCGCTTGCGGTTTTATTGGTGAATCTGAATAACTCTATGCTGATCGTATGGCTCAA
CGCCGACGACGTATCCGTCCAAGGTGTGCCCTATCAACTGTCGACTGTGGCATAGACGCC
CACAGTGGTTTTGACGGGTAACGGGGAATTAGGGTTCGATTCCGGAGAGGGAGCCTGAGA
AACGGCTACCACTTCT
>HOIR5KG01AW8DZ__(reversed) rank=0004262 x=261.5 y=1573.0 length=436
CAAAGATTAAGCCATGCATGTCTAAGTACAAGCCTCACTAAGGTGAAACCGCGAATGGCT
CATTAAATCACACCTAATCTACTGGATAGTAAAAAGTTACTTGGATAACTGCGGTAATTC
TGGAGCTAATACATGCACAAAGCCGCGACTCACGAAGCGGCGCTTTTATTAGATCAAAAC
CAAACGGCTTCGGCTGTACTCATGGTGACTCTGAATAACTTTGGGCTGATCGCATAGCCT
TGAGCTGGCGACATATCCTTCGAAGGTGTGCCCTATCAACTTTCGACTGTGGCATAGACG
CCCACAGTGGTTTTGACGGGTAACGGGGAATCAGGGTTCGATTCCGGAGAGGGAGCCTTA
AAAACGGCTACCACATCT
>HOIR5KG01AYSFJ__(reversed) rank=0004285 x=279.5 y=477.0 length=441
CAAAGATTAAGCCATGCATGTCCAAGTACAAGCTTTCAAAAGCGAAACTGCGGATGGCTC
ATTAAATCAGTTATGGTTCCTTGGAGCGCATCCCCTTACATGGATAACTGTGGTAATTCT
AGAGCTAATACATGCAATCAAGCGCCGACCTTACGGGAGGCGTGCTCTTATTAGGAACAA
GACCAACCCGGGTCCGCCCGGCTCCGTTGGTGAACTCTGGATAACCTGGCCGATCGCACG
GTCTCTGCACCGGCGACGGATCCTTCGAATGTCTGCCCTATCAACTTTCGATGGTACGTT
ATGCGCCTACCATGGTCGTAACGGGTAACGGAGAATCAGGGTTCGATTCCGGAGAGGGAG
CTTGAGGAACGGCTACCACATCC
>HOIR5KG01A5QNM__(reversed) rank=0004290 x=358.0 y=1184.0 length=436
CAAAGATTAAGCCATGCATGTCTAAGTACAAGCCTAACTAAGGTGAAACCGCGAATGGCT
CATTAAATCACACCTAATCTACTGGAATGTTAGCAGTTACTTGGATAACTGAGGTAATTC
CTGAGCTAATACATGCGAAAAATCTCGACTCACGGAGAGATGCTTTTATTAGATCAAAAC
CAAACAGACTCGTCTGTATATTTGGTGACTCGGAATAACTTTGGGCTGATCGCATTGCCT
TGTGCAGGCGACATTTCCTTCGAAGGTGTGCCCTATCAACTGTCGACTGTGGTATAGACG
ACCACAGTGGTTTTGACGGGTAACGGGGAATCAGGGTTCGATTCCGGAGAGGGAGCCTTA
AAAACGGCTACCACATCC
>HOIR5KG01BJ17B__(reversed) rank=0004291 x=521.0 y=1685.0 length=438
CAAAGATTAAGCCATGCACGTCTAAGTACAAGCCTCATTAAGGTGAAACCGCGAATGGCT
CATTAAATCACACCTAATATACTGGATAGTGTCAGTTACTTGGATAACTGCGGTAATTCT
GGAGCTAATACATGCGTCAAAGCCCCGAACTTTTTGTGAGGGCGCTTTTATTAGATGAAA
ACCAAACGACTTCGGTCGTCCCTTTGGTGATTCTGAATAACTTTCGGCTGATCGTACGGC
CAAGCGCCGACGACGTATCTTTCTAAGGTGTGCCCTATCAACTTTCGACTGTGGCATAGA
CGCCCACAGTGGTTTTGACGGGTAACGGGGAATCAGGGTTCGATTCCGGAGAGGGAGCCT
GAGAAACGGCTACCACTTCT
>HOIR5KG01AWREZ__(reversed) rank=0004297 x=256.5 y=57.0 length=441
CAAAGATTAAGCCATGCATGTCCAAGTACAAGCTTTCAAAAGCGAAACTGCGGATGGCTC
ATTAAATCAGTTATGGTTCCTTGGAGCGCATCCCCTTACATGGATAACTGTGGTAATTCT
AGAGCTAATACATGCAATCAAGCGCCGACCTTACGGGAGGCGTGCTCTTATTAGGAACAA
GACCAACCCGGGTCCGCCCGGCTCCGTTGGTGAACTCTGGATAACCTGGCCGATCGCACG
GTCTCTGCACCGGCGACGGATCCTTCGAATGTCTGCCCTATCAACTTTCGATGGTACGTT
ATGCGCCTACCATGGTCGTAACGGGTAACGGAGAATCAGGGTTCGATTCCGGAGAGGGAG
CTTGAGAAACGGCTACCACATCC
>HOIR5KG01AWJCE__(reversed) rank=0004298 x=253.0 y=1884.5 length=445
CAAAGATTAAGCCATGCATGTCTAAGTACACGCCTTTACACGGCAAAACTGCGAATGGCT
CATTAAATCAGTTATGGTTCCTTAGATCGTACAATCCTACTTGGATAACTGTGGCAATTC
TAGAGCTAATACATGCAACACAGCTCCGACCTTACGGGAAGAGCGCTTTTGTTAGCCCAA
AACCAATCCGGTCCTCGTGGCCGGTCCTGAATGGTGACTCTGAACAACTTTGTGCCGATC
GTATGCCCTAGCGGCGACGACGTATCTTTCAAATGTCTGCCCTATCAACTGTCGATGGTA
CGTGCTATGCCTACCATGGTGATAACGGGTAACGGGGAATCAGGGTTCGATTCCGGAGAG
GGAGCATGAGATACGGCTACCACATCC
>HOIR5KG01AC0CB__(reversed) rank=0004307 x=31.0 y=105.5 length=434
CAAAGATTAAGCCATGCATGTCTAAGTACAAGCCTGAATAAGGTGAAACCGCGAATGGCT
CATTAAATCACACCTAATGTACCGGATAGTTCCAATTACTTGGATAACTGCGGTAATTCT
GGAGCTAATACATGCTTAAAGGCCTCGACTCAAGGAGGGGCGCATTTATTAGATCAAAAC
CAAACCGCTTGCGGTTTTATTGGTGAATCTGAATAACTCTATGCTGATCGTATGGCTCAA
CGCCGACGACGTATCCGTCCAAGGTGTGCCCTATCAACTGTCGACTGTGGCATAGACGCC
CACAGTGGTTTTGACGGGTAACGGGGAATTAGGGTTCGATTCCGGAGAGGGAGCCTGAGA
AACGGCTACCACTTCT
>HOIR5KG01A4CJ5__(reversed) rank=0004310 x=342.0 y=1795.0 length=436
CAAAGATTAAGCCATGCATGTCTAAGTACAAGCCTAACTAAGGTGAAACCGCGAATGGCT
CATTAAATCACACCTAATCTACTGGAATGTTAGCAGTTACTTGGATAACTGAGGTAATTC
TTGAGCTAATACATGCGAAAAATCTCGACTCACGGAGAGATGCTTTTATTAGATCAAAAC
CAAACAGACTCGTCTGTATATTTGGTGACTCGGAATAACTTTGGGCTGATCGCATTGCCT
TGTGCAGGCGACATTTCCTTCGAAGGTGTGCCCTATCAACTGTCGACTGTGGTATAGACG
ACCACAGTGGTTTTGACGGGTAACGGGGAATCAGGGTTCGATTCCGGAGAGGGAGCCTTA
AAAACGGCTACCACATCC
>HOIR5KG01AHFLJ__(reversed) rank=0004312 x=81.0 y=1701.0 length=439
CAAAGATTAAGCCATGCACGTCTAAGTACAAGCCTCATTAAGGTGAAACCGCGAATGGCT
CATTAAATCACACCTAATATACTGGATAGTGTCAGTTACTTGGATAACTGCGGTAATTCT
GGAGCTAATACATGCGTCAAAGCCCCGAACTTTTTGTGAGGGGCGCTTTTATTAGATGAA
AACCAAACGACTTCGGTCGTCCCTTTGGTGATTCTGAATAACTTTCGGCTGATCGTACGG
CCAAGCGCCGACGACGTATCTTTCTAAGGTGTGCCCTATCAACTTTCGACTGTGGCATAG
ACGCCCACAGTGGTTTTGACGGGTAACGGGGAATCAGGGTTCGATTCCGGAGAGGGAGCC
TGAGAAACGGCTACCACTTCT
>HOIR5KG01APTZ6__(reversed) rank=0004318 x=177.0 y=404.0 length=436
AAAGATTAAGCCATGCATGTGCCAGTGTAAGCTTCAGCATGGCCAGACTGTGAATGGCTC
ATTAAAACAGTTGTAGCTTATGTGGTGGTCTGTCTACATGGATAACCGTGGTAATTCTAG
AACTAATACATGTGCAACTGCCCGACTTGGTGGTAGGGTGGTGCTTATTTGCAACAGAAC
CAGTCCAGGCAATCCCTGGCTTAATGGTGAGTCATAATAATTTGAATATATTGTATGGCA
TCAGCAGATGGTGGTTCATTCAAGCTTCTGACCTATCAGCTTCCGATGGTTGGGCATTTG
CCTACCCTGGCAATGACGGGTAACGGAGAATTAGGGTTTGACACCGGAGAGGGAGCCTGA
GAAGCGGCTACCACATCT
>HOIR5KG01A5ZCJ__(reversed) rank=0004320 x=361.0 y=161.0 length=446
CAAAGATTAAGCCATGCATGTCTAAGTACACGCCTTTACACGGCAAAACTGCGAATGGCT
CATTAAATCAGTTATGGTTCCTTAGATCGTACAATCCTACTTGGATAACTGTGGCAATTC
TAGAGCTAATACATGCAACACAGCTCCGACCTTACGGGAAGAGCGCTTTTTGTTAGCCCA
AAACCAATCCGGTCCTCGTGGCCGGTCCTGAATGGTGACTCTGAACAACTTTGTGCCGAT
CGTATGCCCTAGCGGCGACGACGTATCTTTCAAATGTCTGCCCTATCAACTGTCGATGGT
ACGTGCTATGCCTACCATGGTGATAACGGGTAACGGGGAATCAGGGTTCGATTCCGGAGA
GGGAGCATGAGATACGGCTACCACATCC
>HOIR5KG01BMBAK__(reversed) rank=0004330 x=547.0 y=282.0 length=439
CAAAGATTAAGCCATGCATGCCTCAGTATAAGCGTTCATTTTGTGAAACTGCAAATGGCT
CATTAAAACAGTTATAATGCACTTGATAATCGATTGTTATATGGATATCTGTGGAAATTC
TATAGCTAATACATGCAACTAAACCTAACTTTGTGGAAAGGTTGTGGTCATTAGTTACAG
AACCAATTCAGGCCCAGCTTGAAGAATTGAATGATTCACAATGACAGAATGTATTACATG
GCAACAGCTGGTAATAGTTCATTCCAGTTTCTGACCTATCAGCTTTCGACGGTAAGGTAT
TGGCTTACCGTGGCAATGACAGGTGACGGAGGATTAGGGTTTGATTCCGGAGAGGGAGCT
TGAGAAATGGCTACCACATCT
>HOIR5KG01BD5YX__(reversed) rank=0004341 x=454.0 y=1063.0 length=436
CAAAGATTAAGCCATGCATGTCTAAGTACAAGCCTAACTAAGGTGAAACCGCGAATGGCT
CATTAAATCACACCTAATCTACTGGAATGTTAGCAGTTACTTGGATAACTGAGGTAATTC
TTGAGCTAATACATGCGAAAAATCTCGACTCACGGAGAGATGCTTTTATTAGATCAAAAC
CAAACAGACTCGTCTGTATATTTGGTGACTCGGAATAACTTTGGGCTGATCGCATTGCCT
TGTGCAGGCGACATTTCCTTCGAAGGTGTGCCCTATCAACTGTCGACTGTGGTATAGACG
ACCACAGTGGTTTTGACGGGTAACGGGGAATCAGGGTTCGATTCCGGAGAGGGAGCCTTA
AAAACGGCTACCACATCC
>HOIR5KG01AISZ8__(reversed) rank=0004356 x=97.0 y=198.0 length=434
CAAAGATTAAGCCATGCATGTCTCAGTGTAAGCTTCAATATGGCAAGACTGTGAATGGCT
CATTAAAACAGTTGTAGCTTATTTGGCTGTCTTTTACATGGATAACCGTGGTAATTCTAG
AACTAATACATGTGCAACTACCCAACTTTTCGGACGGGTTGTATTTATTTGTAACAGAAC
CAATCCAGGTCAACCTGGTTTAGTGATGATTCACAATAACTGGATGAATTGCGTGGCACC
AGCTGGTGATGAATCATTCAAGCTTCTGACCTATCAGCTTCCGACGGTAGGGTATTGGCC
TACCCTGGCAATGACGGGTAACGGAGAATTAGGGTTTGATACCGGAGAGGGAGCCTGAGA
AACGGCTACCACATCT
>HOIR5KG01AX379__(reversed) rank=0004364 x=271.0 y=1879.0 length=434
CAAAGATTAAGCCATGCATGTCTAAGTACAAGCCTGAATAAGGTGAAACCGCGAATGGCT
CATTAAATCACACCTAATGTACCGGATAGTTCCAATTACTTGGATAACTGCGGTAATTCT
GGAGCTAATACATGCTTAAAGGCCTCGACTCAAGGAGGGGCGCATTTATTAGATCAAAAC
CAAACCGCTTGCGGTTTTATTGGTGAATCTGAATAACTCTATGCTGATCGTATGGCTCAA
CGCCGACGACGTATCCGTCCAAGGTGTGCCCTATCAACTGTCGACTGTGGCATAGACGCC
CACAGTGGTTTTGACGGGTAACGGGGAATTAGGGTTCGATTCCGGAGAGGGAGCCTGAGA
AACGGCTACCACTTCT
>HOIR5KG01AFEE9__(reversed) rank=0004370 x=58.0 y=1075.0 length=436
CAAAGATTAAGCCATGCATGTCTAAGTACAAGCCTAACTAAGGTGAAACCGCGAATGGCT
CATTAAATCACACCTAATCTACTGGAATGTTAGCAGTTACTTGGATAACTGAGGTAATTC
TTGAGCTAATACATGCGAAAAATCTCGACTCACGGAGAGATGCTTTTATTAGATCAAAAC
CAAACAGACTCGTCTGTATATTTGGTGACTCGGAATAACTTTGGGCTGATCGCATTGCCT
TGTGCAGGCGACATTTCCTTCGAAGGTGTGCCCTATCAACTGTCGACTGTGGTATAGACG
ACCACAGTGGTTTTGACGGGTAACGGGGAATCAGGGTTCGATTCCGGAGAGGGAGCCTTA
AAAACGGCTACCACATCC
>HOIR5KG01A00EN__(reversed) rank=0004372 x=304.0 y=1725.0 length=434
CAAAGATTAAGCCATGCATGTCTAAGTACAAGCCTGAATAAGGTGAAACCGCGAATGGCT
CATTAAATCACACCTAATGTACCGGATAGTTCCAATTACTTGGATAACTGCGGTAATTCT
GGAGCTAATACATGCTTAAAGGCCTCGACTCAAGGAGGGGCGCATTTATTAGATCAAAAC
CAAACCGCTTGCGGTTTTATTGGTGAATCTGAATAACTCTATGCTGATCGTATGGCTCAA
CGCCGACGACGTATCCGTCCAAGGTGTGCCCTATCAACTGTCGACTGTGGCATAGACGCC
CACAGTGGTTTTGACGGGTAACGGGGAATTAGGGTTCGATTCCGGAGAGGGAGCCTGAGA
AACGGCTACCACTTCT
>HOIR5KG01BBJKA__(reversed) rank=0004395 x=424.0 y=1592.0 length=435
CAAAGATTAAGCCATGCATGTCTAAGTACAAGCCTAACTAAGGTGAAACCGCGAATGGCT
CATTAAATCACACCTAATCTACTGGAATGTTAGCAGTTACTTGGATAACTGAGGTAATTC
TTGAGCTAATACATGCGAAAAATCTCGACTCACGGAGAGATGCTTTTATTAGATCAAAAC
CAAACAGACTCGTCTGTATATTTGGTGACTCGGAATAACTTTGGGCTGATCGCATTGCCT
TGTGCAGGCGACATTTCCTTCGAAGGTGTGCCCTATCAACTGTCGACTGTGGTATAGACG
ACCACAGTGGTTTTGACGGGTAACGGGGAATCAGGGTTCGATTCCGGAGAGGGAGCCTTA
AAAACGGCTACCACATCC
>HOIR5KG01AA7B0__(reversed) rank=0004403 x=10.0 y=1870.0 length=426
CAAAGATTAAGCCATGCATGTCTAAGTATAAACAATCTATACAGTGAAACTGCGAATGGC
TCATTAAATCAGTTATCGTTTATTTGATAGTACCTTGCTAATTGGCATACGCCTGGCAAT
TCTAGAGCTAATACATGCATTCAAGCCCAACCTCTGGAAGGGCTGTATTTATTAGATAAA
AAATCAACAACCTTAGATGATTCATAATAACTTGTCGAATCGCATGGCCTCGGGCCGGCG
ATGGTTCATTCAAATTTCTGCCCTATCAACTTTCGATGGTAGGATAGAGGCCTACCATGG
TTTCAACGGGTAACGGGGAATAAGGGTTCGGTTCCGGAGAGGGAGCCTGAGAAACGGCTA
CCACATCC
>HOIR5KG01A9CV5__(reversed) rank=0004404 x=399.0 y=2035.0 length=433
CAAAGATTAAGCCATGCATGCCTCAGTATAAGCATACCTATAGTAAAACTGTGAATAGCT
CTTTAAAACAGTTATAGCTTCGTTGACTGGTTTCTACATGGACAACTGCGGTAATTCTTG
AGCTAATACATGTGTTTGCATCCAACTTGATTGACGGATTGTATTTATTAGTGACAGAAC
CAACCCAGGACTCACTGGACTATGGTGACCCATTCTAGATCAATGAACCGTGTGGCGCAT
GCTGGCGATGAGTCGTTCAAGTTTCTGACCTATCAGCTTCCGACGGTACGGTATTGGCTT
ACTGTGGCAATGACGGGTAACGGAGAATTAGGGTTTGATTCCGGAGAGGGAGCCTGAGAA
ATGGCTACCACATCT
>HOIR5KG01BU6AT__(reversed) rank=0004406 x=648.0 y=19.0 length=452
CAAAGATTAAGCCATGCATGTGTAAGTACAGACTGTACAACGGTGAAACTGCGAATGGCT
CATTAGATCAGTTATGGTTCCTTAGATCGTACAATCCTACTTGGATAACTGTGGCAATTC
TAGAGCTAATACATGCTGACAATGTCCGACTTTCGTGGGAGGACTGCTTTTATTAGATCA
AGACCAATCTGGTGTCCGTTTCGGCGGCCCAGTTGTTTTGGTGACTCTGGATAACTTTGT
GCCGATCGCAGGGCCTCGAGCCGGCGACGTATCTTTCAAATGTCTGACCTATCAATTGTC
GATGGTACGTGACCTGCCTACCATGATAATAACGGGTAACGGGGAATCAGGGTTCGATTC
CGGAGAGGGAGCATGAGAAACGGCTACCACATCC
>HOIR5KG01ARITL__(reversed) rank=0004410 x=196.0 y=1399.0 length=436
CAAAGATTAAGCCATGCATGTCTAAGTACAAGCCTAACTAAGGTGAAACCGCGAATGGCT
CATTAAATCACACCTAATCTACTGGAATGTTAGCAGTTACTTGGATAACTGAGGTAATTC
TTGAGCTAATACATGCGAAAAATCTCGACTCACGGAGAGATGCTTTTATTAGATCAAAAC
CAAACAGACTCGTCTGTATATTTGGTGACTCGGAATAACTTTGGGCTGATCGCATTGCCT
TGTGCAGGCGACATTTCCTTCGAAGGTGTGCCCTATCAACTGTCGACTGTGGTATAGACG
ACCACAGTGGTTTTGACGGGTAACGGGGAATCAGGGTTCGATTCCGGAGAGGGAGCCTTA
AAAACGGCTACCACATCC
>HOIR5KG01BIXDC__(reversed) rank=0004421 x=508.0 y=2014.5 length=437
CAAAGATTAAGCCATGCATGTCTGAGTTTAAGCTAATTTTGGTGAAACTGCGAATGGCTC
ATTATATCAGTTATAATATGCTCAATAACCTTAGCTTACATGGATAACTGTGGTAATTCT
AGGGCTAATACATGCACACAAACCTGACCTTCAAGTATGGTTGTGTTTATTGACTTCAAA
ACCAACTCAAGCTCTGCTTGATGTTTTGTATGACTGATGATAAATTAATGAATTGCGTGG
CGCATGCTGGCAATGAATTGTTTAGTTTCTGACCTATCAGCTTCCGACGGTAAAGTATGG
GCTTACCGTGGCAGTGACGGGTGACGGAGAATTAGGGTTTGATTCCGGAGAGGGAGCCTG
AGAAATGGCTACCACATCT
>HOIR5KG01AZBP2__(reversed) rank=0004428 x=285.0 y=904.5 length=438
CAAAGATTAAGCCATGCATGTCTCAGTATAAGCTTCAACACGGCAAAACTGCGAATGGCT
CATTAAAACAGTTACAATTTATTTGATTGTCATTCATTACATGGATAACTGTGGTAATTC
TAGAGCTAATACATGCCCAATAATCCGACTCCGTGGAAGGGTTGTATTTATTAGATACAG
AACCAACCCAAGCTCTGCTTGGTCTCGTGGTGATTCATAATAAACGAATGAATTGCATGG
TACCAACTGGCGATGTATCATTCAAGTTTCTGACCTATCAGCTTCCGACGGTACGGTATT
GGCCTACCGTGGCAATGACGGGTAACGGAGAATTAGGGTTCGATTCCGGAGAGGGAGCCT
GAGAAACGGCTACCACATCT
>HOIR5KG01AZIFX__(reversed) rank=0004450 x=287.0 y=1419.0 length=436
CAAAGATTAAGCCATGCATGTCTAAGTACAAGCCTAACTAAGGTGAAACCGCGAATGGCT
CATTAAATCACACCTAATCTACTGGAATGTTAGCAGTTACTTGGATAACTGAGGTAATTC
TTGAGCTAATACATGCGAAAAATCTCGACTCACGGAGAGATGCTTTTATTAGATCAAAAC
CAAACAGACTCGTCTGTATATTTGGTGACTCGGAATAACTTTGGGCTGATCGCATTGCCT
TGTGCAGGCGACATTTCCTTCGAAGGTGTGCCCTATCAACTGTCGACTGTGGTATAGACG
ACCACAGTGGTTTTGACGGGTAACGGGGAATCAGGGTTCGATTCCGGAGAGGGAGCCTTA
AAAACGGCTACCACATCC
>HOIR5KG01ANM5L__(reversed) rank=0004459 x=152.5 y=615.0 length=436
CAAAGATTAAGCCATGCATGTCTAAGTACAAGCCTAACTAAGGTGAAACCGCGAATGGCT
CATTAAATCACACCTAATCTACTGGAATGTTAGCAGTTACTTGGATAACTGAGGTAATTC
TTGAGCTAATACATGCGAAAAATCTCGACTCACGGAGAGATGCTTTTATTAGATCAAAAC
CAAACAGACTCGTCTGTATATTTGGTGACTCGGAATAACTTTGGGCTGATCGCATTGCCT
TGTGCAGGCGACATTTCCTTCGAAGGTGTGCCCTATCAACTGTCGACTGTGGTATAGACG
ACCACAGTGGTTTTGACGGGTAACGGGGAATCAGGGTTCGATTCCGGAGAGGGAGCCTTA
AAAACGGCTACCACATCC
>HOIR5KG01A50AA__(reversed) rank=0004464 x=361.0 y=1376.0 length=446
CAAAGATTAAGCCATGCATGTCTAAGTACACGCCTTTACACGGCAAAACTGCGAATGGCT
CATTAAATCAGTTATGGTTCCTTAGATCGTACAATCCTACTTGGATAACTGTGGCAATTC
TAGAGCTAATACATGCAACACAGCTCCGACCTTACGGGAAGAGCGCTTTTGTTAGCCCAA
AACCAATCCGGTCCTCAGGGCCGGTCATTGAATGGTGACTCTGAACAACTTTGTGCCGAT
CGTATGCCCTAGCGGCGACGACGTATCTTTCAAATGTCTGCCCTATCAACTGTCGATGGT
ACGTGCTATGCCTACCATGGTGATAACGGGTAACGGGGAATCAGGGTTCGATTCCGGAGA
GGGAGCATGAGATACGGCTACCACATCC
>HOIR5KG01AXLCE__(reversed) rank=0004468 x=265.5 y=1980.0 length=434
CAAAGATTAAGCCATGCATGTCTCAGTGTAAGCTTCAACATGGCAAGACTGTGAATGGCT
CATTAAAACAGTTGTAGCTTATTTGGCTGTCTTTTACATGGATAACCGTGGTAATTCTAG
AACTAATACATGTGCAACTACCCAACTTTTCGGACGGGTTGTGTTTATTTGTAACAGAAC
CAATCCAGGTCAACCTGGTTTAGTGATGATTCACAATAACTGGATGAATTGCGTGGCACC
AGCTGGTGATGAATCATTCAAGCTTCTGACCTATCAGCTTCCGACGGTAGGGTATTGGCC
TACCCTGGCAATGACGGGTAACGGAGAATTAGGGTTTGATACCGGAGAGGGAGCCTGAGA
AACGGCTACCACATCT
>HOIR5KG01AIHGF__(reversed) rank=0004474 x=93.5 y=1613.0 length=441
CAAAGATTAAGCCATGCATGTCCAAGTACAAGCTTTCAAAAGCGAAACTGCGGATGGCTC
ATTAAATCAGTTATGGTTCCTTGGAGCGCATCCCCTTACATGGATAACTGTGGTAATTCT
AGAGCTAATACATGCAATCAAGCGCCGACCTTACGGGAGGCGTGCTCTTATTAGGAACAA
GACCAACCCGGGTCCGCCCGGCTCCGTTGGTGAACTCTGGATAACCTGGCCGATCGCACG
GTCTCTGCACCGGCGACGGATCCTTCGAATGTCTGCCCTATCAACTTTCGATGGTACGTT
ATGCGCCTACCATGGTCGTAACGGGTAACGGAGAATCAGGGTTCGATTCCGGAGAGGGAG
CTTGAGAAACGGCTACCACATCC
>HOIR5KG01APOCY__(reversed) rank=0004476 x=175.0 y=1280.0 length=436
CAAAGATTAAGCCATGCATGTCTAAGTACAAGCCTAACTAAGGTGAAACCGCGAATGGCT
CATTAAATCACACCTAATCTACTGGAATGTTAGCAGTTACTTGGATAACTGAGGTAATTC
TTGAGCTAATACATGCGAAAAATCTCGACTCACGGAGAGATGCTTTTATTAGATCAAAAC
CAAACAGACTCGTCTGTATATTTGGTGACTCGGAATAACTTTGGGCTGATCGCATTGCCT
TGTGCAGGCGACATTTCCTTCGAAGGTGTGCCCTATCAACTGTCGACTGTGGTATAGACG
ACCACAGTGGTTTTGACGGGTAACGGGGAATCAGGGTTCGATTCCGGAGAGGGAGCCTTA
AAAACGGCTACCACATCC
>HOIR5KG01AZEHH__(reversed) rank=0004480 x=286.0 y=387.0 length=434
CAAAGATTAAGCCATGCATGTCTCAGTGTAAGCTTCAACATGGCAAGACTGTGAATGGCT
CATTAAAACAGTTGTAGCTTATTTGGCTGTCTTTTACATGGATAACCGTGGTAATTCTAG
AACTAATACATGTGCAACTACCCAACTTTTCGGACGGGTTGTGTTTATTTGTAACAGAAC
CAATCCAGGTCAACCTGGTTTAGTGATGATTCACAATAACTGGATGAATTGCGTGGCACC
AGCTGGTGATGAATCATTCAAGCTTCTGACCTATCAGCTTCCGACGGTAGGGTATTGGCC
TACCCTGGCAATGACGGGTAACGGAGAATTAGGGTTTGATACCGGAGAGGGAGCCTGAGA
AACGGCTACCACATCT
>HOIR5KG01BI593__(reversed) rank=0004519 x=511.0 y=1273.0 length=436
CAAAGATTAAGCCATGCATGTCTAAGTACAAGCCTAACTAAGGTGAAACCGCGAATGGCT
CATTAAATCACACCTAATCTACTGGAATGTTAGCAGTTACTTGGATAACTGAGGTAATTC
TTGAGCTAATACATGCGAAAAATCTCGACTCACGGAGAGATGCTTTTATTAGATCAAAAC
CAAACAGACTCGTCTGTATATTTGGTGACTCGGAATAACTTTGGGCTGATCGCATTGCCT
TGTGCAGGCGACATTTCCTTCGAAGGTGTGCCCTATCAACTGTCGACTGTGGTATAGACG
ACCACAGTGGTTTTGACGGGTAACGGGGAATCAGGGTTCGATTCCGGAGAGGGAGCCTTA
AAAACGGCTACCACATCC
>HOIR5KG01ADZO1__(reversed) rank=0004526 x=42.5 y=867.0 length=436
CAAAGATTAAGCCATGCATGTCTAAGTACAAGCCTAACTAAGGTGAAACCGCGAATGGCT
CATTAAATCACACCTAATCTACTGGAATGTTAGCAGTTACTTGGATAACTGAGGTAATTC
TTGAGCTAATACATGCGAAAAATCTCGACTCACGGAGAGATGCTTTTATTAGATCAAAAC
CAAACAGACTCGTCTGTATATTTGGTGACTCGGAATAACTTTGGGCTGATCGCATTGCCT
TGTGCAGGCGACATTTCCTTCGAAGGTGTGCCCTATCAACTGTCGACTGTGGTATAGACG
ACCACAGTGGTTTTGACGGGTAACGGGGAATCAGGGTTCGATTCCGGAGAGGGAGCCTTA
AAAACGGCTACCACATCC
>HOIR5KG01AHCJU__(reversed) rank=0004575 x=80.0 y=1848.0 length=436
CAAAGATTAAGCCATGCATGTCTAAGTACAAGCCTAACTAAGGTGAAACCGCGAATGGCT
CATTAAATCACACCTAATCTACTGGAATGTTAGCAGTTACTTGGATAACTGAGGTAATTC
TTGAGCTAATACATGCGAAAAATCTCGACTCACGGAGAGATGCTTTTATTAGATCAAAAC
CAAACAGACTCGTCTGTATATTTGGTGACTCGGAATAACTTTGGGCTGATCGCATTGCCT
TGTGCAGGCGACATTTCCTTCGAAGGTGTGCCCTATCAACTGTCGACTGTGGTATAGACG
ACCACAGTGGTTTTGACGGGTAACGGGGAATCAGGGTTCGATTCCGGAGAGGGAGCCTTA
AAAACGGCTACCACATCC
>HOIR5KG01AY5YN__(reversed) rank=0004584 x=283.0 y=1629.0 length=436
CAAAGATTAAGCCATGCATGTCTAAGTACAAGCCTAACTAAGGTGAAACCGCGAATGGCT
CATTAAATCACACCTAATCTACTGGAATGTTAGCAGTTACTTGGATAACTGAGGTAATTC
TTGAGCTAATACATGCGAAAAATCTCGACTCACGGAGAGATGCTTTTATTAGATCAAAAC
CAAACAGACTCGTCTGTATATTTGGTGACTCGGAATAACTTTGGGCTGATCGCATTGCCT
TGTGCAGGCGACATTTCCTTCGAAGGTGTGCCCTATCAACTGTCGACTGTGGTATAGACG
ACCACAGTGGTTTTGACGGGTAACGGGGAATCAGGGTTCGATTCCGGAGAGGGAGCCTTA
AAAACGGCTACCACATCC
>HOIR5KG01AGDUT__(reversed) rank=0004609 x=69.5 y=1939.0 length=433
CAAAGATTAAGCCATGCATGCCTCAGTATAAGCATACCTATAGTAAAACTGTGAATAGCT
CTTTAAAACAGTTATAGCTTCGTTGACTGGTTTCTACATGGACAACTGCGGTAATTCTTG
AGCTAATACATGTGTTTGCATCCAACTTGATTGACGGATTGTATTTATTAGTGACAGAAC
CAACCCAGGACTCACTGGACTATGGTGACCCATTCTAGATCAATGAATCGTGTGGCGCAT
GCTGGCGATGAGTCGTTCAAGTTTCTGACCTATCAGCTTCCGACGGTACGGTATTGGCTT
ACTGTGGCAATGACGGGTAACGGAGAATTAGGGTTTGATTCCGGAGACGGAGCCTGAGAA
ATGGCTACCACATCT
>HOIR5KG01AHRTL__(reversed) rank=0004621 x=85.0 y=1159.5 length=434
CAAAGATTAAGCCATGCATGTCTCAGTGTAAGCTTCAACATGGCAAGACTGTGAATGGCC
CATTAAAACAGTTGTAGCTTATTTGGCTGTCTTTTACATGGATAACCGTGGTAATTCTAG
AACTAATACATGTGCAACTACCCAACTTTTCGGACGGGTTGTGTTTATTTGTAACAGAAC
CAATCCAGGTCAACCTGGTTTAGTGATGATTCACAATAACTGGATGAATTGCGTGGCACC
AGCTGGTGATGAATCATTCAAGCTTCTGACCTATCAGCTTCCGACGGTAGGGTATTGGCC
TACCCTGGCAATGACGGGTAACGGAGAATTAGGGTTTGATACCGGAGAGGGAGCCTGAGA
AACGGCTACCACATCT
>HOIR5KG01BIGA0__(reversed) rank=0004629 x=503.0 y=378.0 length=436
CAAAGATTAAGCCATGCATGTCTAAGTACAAGCCTAACTAAGGTGAAACCGCGAATGGCT
CATTAAATCACACCTAATCTACTGGAATGTTAGCAGTTACTTGGATAACTGAGGTAATTC
TTGAGCTAATACATGCGAAAAATCTCGACTCACGGAGAGATGCTTTTATTAGATCAAAAC
CAAACAGACTCGTCTGTATATTTGGTGACTCGGAATAACTTTGGGCTGATCGCATTGCCT
TGTGCAGGCGACATTTCCTTCGAAGGTGTGCCCTATCAACTGTCGACTGTGGTATAGACG
ACCACAGTGGTTTTGACGGGTAACGGGGAATCAGGGTTCGATTCCGGAGAGGGAGCCTTA
AAAACGGCTACCACATCC
>HOIR5KG01AZUDX__(reversed) rank=0004631 x=291.0 y=515.5 length=434
CAAAGATTAAGCCATGCATGTCTAAGTACAAGCCTGAATAAGGTGAAACCGCGAATGGCT
CATTAAATCACACCTAATGTACCGGATAGTTCCAATTACTTGGATAACTGCGGTAATTCT
GGAGCTAATACATGCTTAAAGGCCTCGACTCAAGGAGGGGCGCATTTATTAGATCAAAAC
CAAACCGCTTGCGGTTTTATTGGTGAATCTGAATAACTCTATGCTGATCGTATGGCTCAA
CGCCGACGACGTATCCGTCCAAGGTGTGCCCTATCAACTGTCGACTGTGGCATAGACGCC
CACAGTGGTTTTGACGGGTAACGGGGAATTAGGGTTCGATTCCGGAGAGGGAGCCTGAGA
AACGGCTACCACTTCT
>HOIR5KG01ATM4O__(reversed) rank=0004634 x=220.0 y=1990.0 length=446
AAAGATTAAGCCATGCATGTCTAAGTACACGCCTTTACACGGCTAAAACTGCGAATGGCT
CATTAAATCAGTTATGGTTCCTTAGATCGTACAATCCTACTTGGATAACTGTGGCAATTC
TAGAGCTAATACATGCAACACAGCTCCGACCTTACGGGAAGAGCGCTTTTGTTAGCCCAA
AACCAATCCGGTCCTCGTGGCCGGTCATTGAATGGTGACTCTGAACAACTTTGTGCCGAT
CGTATGCCCTAGCGGCGACGACGTATCTTTCAAATGTCTGCCCTATCAACTGTCGATGGT
ACGTGCTATGCCTACCATGGTGATAACGGGTAACGGGGAATCAGGGTTCGATTCCGGAGA
GGGAGCATGAGATACGGCTACCACATCC
>HOIR5KG01A05JX__(reversed) rank=0004638 x=306.0 y=203.5 length=439
CAAAGATTAAGCCATGCATGTCTGAGTTTAAGCTAATTTTTGGTGAAGCTGCGAATGGCT
CATTATATCAGTTATGATATGCTCAATTGCCTTTGCTTACATGGATAACTGTGGTAATTC
TAGAGCTAATACATGCACATGAACCTGACCTCAAAGTATGGTTGTGTTTATTGATTTCAA
AACCAACTCAAGCTCTGCTTGATATGCTGCATGATTGATTATAAACGAATGAATTGCATG
GCACACGCTGGCAATGTATTGTTTTAGTTTCTGACCTATCAGCTTCCGACGGTAAGGTAT
TGGCTTACCGTGGCAATGACGGGTGACGGAGAATTAGGGTTTGATTCCGGAGAGGGAGCC
TGAGAAATGGCTACCACATCT
>HOIR5KG01B1YLQ__(reversed) rank=0004643 x=725.0 y=1244.0 length=436
CAAAGATTAAGCCATGCATGTCTAAGTACAAGCCTAACTAAGGTGAAACCGCGAATGGCT
CATTAAATCACACCTAATCTACTGGAATGTTAGCAGTTACTTGGATAACTGAGGTAATTC
TTGAGCTAATACATGCGAAAAATCTCGACTCACGGAGAGATGCTTTTATTAGATCAAAAC
CAAACAGACTCGTCTGTATATTTGGTGACTCGGAATAACTTTGGGCTGATCGCATTGCCT
TGTGCAGGCGACATTTCCTTCGAAGGTGTGCCCTATCAACTGTCGACTGTGGTATAGACG
ACCACAGTGGTTTTGACGGGTAACGGGGAATCAGGGTTCGATTCCGGAGAGGGAGCCTTA
AAAACGGCTACCACATCC
>HOIR5KG01A89PW__(reversed) rank=0004648 x=398.0 y=2018.5 length=434
CAAAGATTAAGCCATGCATGTCTCAGTGTAAGCTTCAACATGGCAAGACTGTGAATGGCT
CATTAAAACAGTTGTAGCTTATTTGGCTGTCTTTTACATGGATAACCGTGGTAATTCTAG
AACTAATACATGTGCAACTACCCAACTTTTCGGACGGGTTGTGTTTATTTGTAACAGAAC
CAATCCAGGTCAACCTGGTTTAGTGATGATTCACAATAACTGGATGAATTGCGTGGCACC
AGCTGGTGATGAATCATTCAAGCTTCTGACCTATCAGCTTCCGACGGTAGGGTATTGGCC
TACCCTGGCAATGACGGGTAACGGAGAATTAGGGTTTGATACCGGAGAGGGAGCCTGAGA
AACGGCTACCACATCT
>HOIR5KG01APLNX__(reversed) rank=0004658 x=174.5 y=1883.5 length=436
CAAAGATTAAGCCATGCATGTCTAAGTACAAGCCTAACTAAGGTGAAACCGCGAATGGCT
CATTAAATCACACCTAATCTACTGGAATGTTAGCAGTTACTTGGATAACTGAGGTAATTC
TTGAGCTAATACATGCGAAAAATCTCGACTCACGGAGAGATGCTTTTATTAGATCAAAAC
CAAACAGACTCGTCTGTATATTTGGTGACTCGGAATAACTTTGGGCTGATCGCATTGCCT
TGTGCAGGCGACATTTCCTTCGAAGGTGTGCCCTATCAACTGTCGACTGTGGTATAGACG
ACCACAGTGGTTTTGACGGGTAACGGGGAATCAGGGTTCGATTCCGGAGAGGGAGCCTTA
AAAACGGCTACCACATCC
>HOIR5KG01BYYYA__(reversed) rank=0004700 x=691.0 y=992.0 length=434
CAAAGATTAAGCCATGCATGTCTCAGTGTAAGCTTCAACATGGCAAGACTGTGAATGGCT
CATTAAAACAGTTGTAGCTTATTTGGCTGTCTTTTACATGGATAACCGTGGTAATTCTAG
AACTAATACATGTGCAACTACCCAACTTTTCGGACGGGTTGTGTTTATTTGTAACAGAAC
CAATCCAGGTCAACCTGGTTTAGTGATGATTCACAATAACTGGATGAATTGCGTGGCACC
AGCTGGTGATGAATCATTCAAGCTTCTGACCTATCAGCTTCCGACGGTAGGGTATTGGCC
TACCCTGGCAATGACGGGTAACGGAGAATTAGGGTTTGATACCGGAGAGGGAGCCTGAGA
AACGGCTACCACATCT
>HOIR5KG01AU301__(reversed) rank=0004701 x=237.5 y=915.5 length=446
CAAAGATTAAGCCATGCATGTCTAAGTACACGCCTTTACACGGCAAAACTGCGAATGGCT
CATTAAATCAGTTATGGTTCCTTAGATCGTACAATCCTACTTGGATAACTGTGGCAATTC
TAGAGCTAATACATGCAACACAGCTCCGACCTTGCGGGAAGAGCGCTTTTGTTAGCCCAA
AACCAATCCGGTCCTCGTGGCCGGTCATTGAATGGTGACTCTGAACAACTTTGTGCCGAT
CGTATGCCCTAGCGGCGACGACGTATCTTTCAAATGTCTGCCCTATCAACTGTCGATGGT
ACGTGCTATGCCTACCATGGTGATAACGGGTAACGGGGAATCAGGGTTCGATTCCGGAGA
GGGAGCATGAGATACGGCTACCACATCC
>HOIR5KG01AGWQX__(reversed) rank=0004713 x=75.0 y=1847.0 length=436
CAAAGATTAAGCCATGCATGTCTAAGTATAAATACTTTACTTTGAAACTGCGAACGGCTC
ATTATGTCAGTTATAGTTTACTTGATAGTCCCTTACTACTTGGATAACCGTAGTAATTCT
AGAGCTAATACATGCATCAATACCCAACTGTTCGCGGACGGGTAGTATTTATTAGATGGA
AACCAACCCTCTTCGGAGGCGCTCAGGTGATTCATGATAACTCTGCGAATCGCATGGCCC
TGTGCCGGCGATGGATCATTCAAGTTTCTGCCCTATCAGCTTTGGATGGTAGGGTATTGG
CCTACCATGGCTTTAACGGGTAACGGATAATTAGGGTTAGATTCCAGAGAGGGGGCCTGA
GAGATGGCCACCACATCC
>HOIR5KG01BMHWQ__(reversed) rank=0004722 x=549.0 y=664.0 length=434
CAAAGATTAAGCCATGCATGTCTCAGTGTAAGCTTCAACATGGCAAGACTGTGAATGGCT
CATTAAAACAGTTGTAGCTTATTTGGCTGTCTTTTACATGGATAACCGTGGTAATTCTAG
AACTAATACATGTGCAACTACCCAACTTTTCGGACGGGTTGTGTTTATTTGTAACAGAAC
CAATCCAGGTCAACCTGGTTTAGTGATGATTCACAATAACTGGATGAATTGCGTGGCACC
AGCTGGTGATGAATCATTCAAGCTTCTGACCTATCAGCTTCCGACGGTAGGGTATTGGCC
TACCCTGGCAATGACGGGTAACGGAGAATTAGGGTTTGATACCGGAGAGGGAGCCTGAGA
AACGGCTACCACATCT
>HOIR5KG01AB4ZG__(reversed) rank=0004735 x=21.5 y=426.0 length=437
CAAAGATTAAGCCATGCATGTGCCAGTGTAAGCTTCAGCATGGCCAGACTGTGAATGGCT
CATTAAAACAGTTGTAGCTTATGTGGTGGTCTGTCTACATGGATAACCGTGGTAATTCTA
GAACTAATACATGTGCAACTGCCCGACTTGGTGGTAGGGTGGTGCTTATTTGCAACAGAA
CCAGTCCAGGCAATCCCTGGCTTAATGGTGAGTCATAATAATTTGAATATATTGTATGGC
ATCAGCAGATGGTGGTTCATTCAAGCTTCTGACCTATCAGCTTCCGATGGTTGGGCATTT
GCCTACCCTGGCAATGACGGGTAACGGAGAATTAGGGTTTGACACCGGAGAGGGAGCCTG
AGAAGCGGCTACCACATCT
>HOIR5KG01A12D7__(reversed) rank=0004771 x=316.0 y=1805.0 length=434
CAAAGATTAAGCCATGCATGTCTAAGTACAAGCCTGAATAAGGTGAAACCGCGAATGGCT
CATTAAATCACACCTAATGTACCGGATAGTTCCAATTACTTGGATAACTGCGGTAATTCT
GGAGCTAATACATGCTTAAAGGCCTCGACTCAAGGAGGGGCGCATTTATTAGATCAAAAC
CAAACCGCTTGCGGTTTTATTGGTGAATCTGAATAACTCTATGCTGATCGTATGGCTCAA
CGCCGACGACGTATCCGTCCAAGGTGTGCCCTATCAACTGTCGACTGTGGCATAGACGCC
CACAGTGGTTTTGACGGGTAACGGGGAATTAGGGTTCGATTCCGGAGAGGGAGCCTGAGA
AACGGCTACCACTTCT
>HOIR5KG01A0EG4__(reversed) rank=0004786 x=297.5 y=1974.0 length=429
CAAAGACTAAGCCATGCATGTCTAAGTTTAAGCGAGTTTAAACGGTGAGACTGCGGACGG
CTCATTATATCAGTTATAGTTTATTTGATGGTCGATTACTACAAGGATAACCGTAGGAAT
TCTAGAGCTAATACTTGCACTTCAAACTGATTTTTCAGTTGCACTTATTAGATTTACCAC
CAATGCTCTTCGGAGCTTCGGTGATTCATAGTAATTTAGCGGATCGCTACGGCTTCGGCC
GCGACGCTTCATTCAAATTTCTGCCCTATCAGCTTTCGATGGTAGTGTATTGGACTACCA
TGGCTTTGACGGGTAACGGAGAATTAGGGTTCGATTCCGGAGAGGGAGCCTGAGAAACGG
CTACCACATCT
>HOIR5KG01AIXG4__(reversed) rank=0004795 x=98.0 y=1894.0 length=436
CAAAGATTAAGCCATGCATGTCTAAGTACAAGCCTAACTAAGGTGAAACCGCGAATGGCT
CATTAAATCACACCTAATCTACTGGAATGTTAGCAGTTACTTGGATAACTGAGGTAATTC
TTGAGCTAATACATGCGAAAAATCTCGACTCACGGAGAGATGCTTTTATTAGATCAAAAC
CAAACAGACTCGTCTGTATATTTGGTGACTCGGAATAACTTTGGGCTGATCGCATTGCCT
TGTGCAGGCGACATTTCCTTCGAAGGTGTGCCCTATCAACTGTCGACTGTGGTATAGACG
ACCACAGTGGTTTTGACGGGTAACGGGGAATCAGGGTTCGATTCCGGAGAGGGAGCCTTA
AAAACGGCTACCACATCC
>HOIR5KG01A9F0Z__(reversed) rank=0004801 x=400.0 y=2001.0 length=436
CAAAGATTAAGCCATGCATGTCTAAGTACAAGCCTAACTAAGGTGAAACCGCGAATGGCT
CATTAAATCACACCTAATCTACTGGAATGTTAGCAGTTACTTGGATAACTGAGGTAATTC
TTGAGCTAATACATGCGAAAAATCTCGACTCACGGAGAGATGCTTTTATTAGATCAAAAC
CAAACAGACTCGTCTGTATATTTGGTGACTCGGAATAACTTTGGGCTGATCGCATTGCCT
TGTGCAGGCGACATTTCCTTCGAAGGTGTGCCCTATCAACTGTCGACTGTGGTATAGACG
ACCACAGTGGTTTTGACGGGTAACGGGGAATCAGGGTTCGATTCCGGAGAGGGAGCCTTA
AAAACGGCTACCACATCC
>HOIR5KG01A2N5Q__(reversed) rank=0004807 x=323.0 y=1340.0 length=436
CAAAGATTAAGCCATGCATGTCTAAGTACAAGCCTAACTAAGGTGAAACCGCGAATGGCT
CATTAAATCACACCTAATCTACTGGAATGTTAGCAGTTACTTGGATAACTGAGGTAATTC
TTGAGCTAATACATGCGAAAAATCTCGACTCACGGAGAGATGCTTTTATTAGATCAAAAC
CAAACAGACTCGTCTGTATATTTGGTGACTCGGAATAACTTTGGGCTGATCGCATTGCCT
TGTGCAGGCGACATTTCCTTCGAAGGTGTGCCCTATCAACTGTCGACTGTGGTATAGACG
ACCACAGTGGTTTTGACGGGTAACGGGGAATCAGGGTTCGATTCCGGAGAGGGAGCCTTA
AAAACGGCTACCACATCC
>HOIR5KG01BIWBD__(reversed) rank=0004822 x=508.0 y=647.0 length=434
CAAAGATTAAGCCATGCATGTCTAAGTACAAGCCTGAATAAGGTGAAACCGCGAATGGCT
CATTAAATCACACCTAATGTACCGGATAGTTCCAATTACTTGGATAACTGCGGTAATTCT
GGAGCTAATACATGCTTAAAGGCCTCGACTCAAGGAGGGGCGCATTTATTAGATCAAAAC
CAAACCGCTTGCGGTTTTATTGGTGAATCTGAATAACTCTATGCTGATCGTATGGCTCAA
CGCCGACGACGTATCCGTCCAAGGTGTGCCCTATCAACTGTCGACTGTGGCATAGACGCC
CACAGTGGTTTTGACGGGTAACGGGGAATTAGGGTTCGATTCCGGAGAGGGAGCCTGAGA
AACGGCTACCACTTCT
>HOIR5KG01AFUMZ__(reversed) rank=0004827 x=63.5 y=1609.0 length=434
CAAAGATTAAGCCATGCATGTCTAAGTACAAGCCTGAATAAGGTGAAACCGCGAATGGCT
CATTAAATCACACCTAATGTACCGGATAGTTCCAATTACTTGGATAACTGCGGTAATTCT
GGAGCTAATACATGCTTAAAGGCCTCGACTCAAGGAGGGGCGCATTTATTAGATCAAAAC
CAAACCGCTTGCGGTTTTATTGGTGAATCTGAATAACTCTATGCTGATCGTATGGCTCAA
CGCCGACGACGTATCCGTCCAAGGTGTGCCCTATCAACTGTCGACTGTGGCATAGACGCC
CACAGTGGTTTTGACGGGTAACGGGGAATTAGGGTTCGATTCCGGAGAGGGAGCCTGAGA
AACGGCTACCACTTCT
>HOIR5KG01ATGA4__(reversed) rank=0004829 x=218.0 y=1342.0 length=434
CAAAGATTAAGCCATGCATGTCTCAGTGTAAGCTTCAACATGGCAAGACTGTGAATGGCT
CATTAAAACAGTTGTAGCTTATTTGGCTGTCTTTTACATGGATAACCGTGGTAATTCTAG
AACTAATACATGTGCAACTACCCAACTTTTCGGACGGGTTGTGTTTATTTGTAACAGAAC
CAATCCAGGTCAACCTGGTTTAGTGATGATTCACAATAACTGGATGAATTGCGTGGCACC
AGCTGGTGATGAATCATTCAAGCTTCTGACCTATCAGCTTCCGACGGTAGGGTATTGGCC
TACCCTGGCAATGACGGGTAACGGAGAATTAGGGTTTGATACCGGAGAGGGAGCCTGAGA
AACGGCTACCACATCT
>HOIR5KG01BPRAR__(reversed) rank=0004847 x=586.0 y=1249.5 length=436
CAAAGATTAAGCCATGCATGTCTAAGTACAAGCCTCACTAAGGTGAAACCGCGAATGGCT
CATTAAATCACACCTAATCTACTGGATAGTAAAAAGTTACTTGGATAACTGCGGTAATTC
TGGAGCTAATACATGCACAAAGCCGCGACTCACGAAGCGGCGCTTTTATTAGATCAAAAC
CAAACGGCTTCGGCTGTACTCATGGTGACTCTGAATAACTTTGGGCTGATCGCATAGCCT
TGAGCTGGCGACATATCCTTCGAAGGTGTGCCCTATCAACTTTCGACTGTGGCATAGACG
CCCACAGTGGTTTTGACGGGTAACGGGGAATCAGGGTTCGATTCCGGAGAGGGAGCCTTA
AAAACGGCTACCACATCT
>HOIR5KG01AGCM7__(reversed) rank=0004848 x=69.0 y=369.0 length=436
CAAAGATTAAGCCATGCATGTCTAAGTACAAGCCTCACTAAGGTGAAACCGCGAATGGCT
CATTAAATCACACCTAATGTACTGGACAGTCTCAGTTACTTGGATAACTGCGGTAATTCT
GGAGCTAATACATGCGTACTAGCCGCGACTCACGGAGCGGTGCTTTTATTAGATCAAAAC
CAAACGGCCTCGAGCCGTCCCCTGGTGATTCTGAATAACTTTGGGCTGATCGCACGGACT
CGTTCCGGCGACGTGTCCTTCCAAGGTGTGCCCTATCAACTGTCGACTGTGGCATAGACG
CCCACAGTGGTTTTGACGGGTAACGGGGAATTAGGGTTCGATTCCGGAGAGGGAGCCTGA
GAAACGGCTACCACTTCT
>HOIR5KG01AR0ZZ__(reversed) rank=0004860 x=202.0 y=381.0 length=434
CAAAGATTAAGCCATGCATGTCTAAGTACAAGCCTGAATAAGGTGAAACCGCGAATGGCT
CATTAAATCACACCTAATGTACCGGATAGTTCCAATTACTTGGATAACTGCGGTAATTCT
GGAGCTAATACATGCTTAAAGGCCTCGACTCAAGGAGGGGCGCATTTATTAGATCAAAAC
CAAACCGCTTGCGGTTTTATTGGTGAATCTGAATAACTCTATGCTGATCGTATGGCTCAA
CGCCGACGACGTATCCGTCCAAGGTGTGCCCTATCAACTGTCGACTGTGGCATAGACGCC
CACAGTGGTTTTGACGGGTAACGGGGAATTAGGGTTCGATTCCGGAGAGGGAGCCTGAGA
AACGGCTACCACTTCT
>HOIR5KG01BOIMJ__(reversed) rank=0004869 x=572.5 y=697.5 length=447
CAAAGATTAAGCCATGCATGTCTAAGTACACGCCTTTTACACGGCAAAACTGCGAATGGC
TCATTAAATCAGTTATGGTTCCTTAGATCGTACAATCCTACTTGGATAACTGTGGCAATT
CTAGAGCTAATACATGCAACACAGCTCCGACCTTACGGGAAGAGCGCTTTTGTTAGCCCA
AAACCAATCCGGTCCTCGTGGCCGGTCATTGAATGGTGACTCTGAACAACTTTGTGCCGA
TCGTATGCCCTAGCGGCGACGACGTATCTTTCAAATGTCTGCCCTATCAACTGTCGATGG
TACGTGCTATGCCTACCATGGTGATAACGGGTAACGGGGAATCAGGGTTCGATTCCGGAG
AGGGAGCATGAGATACGGCTACCACATCC
>HOIR5KG01AG12M__(reversed) rank=0004876 x=77.0 y=556.0 length=426
CAAAGATTAAGCCATGCATGTCTAAGTATAAACAATCTATACAGTGAAACTGCGAATGGC
TCATTAAATCAGTTATCGTTTATTTGATAGTACCTTGCTAATTGGCATACGCCTGGCAAT
TCTAGAGCTAATACATGCATTCAAGCCCAACCTCTGGAAGGGCTGTATTTATTAGATAAA
AAATCAACAACCTTAGATGATTCATAATAACTTGTCGAATCGCATGGCCTCGGGCCGGCG
ATGGTTCATTCAAATTTCTGCCCTATCAACTTTCGATGGTAGGATAGAGGCCTACCATGG
TTTCAACGGGTAACGGGGAATAAGGGTTCGGTTCCGGAGAGGGAGCCTGAGAAACGGCTA
CCACATCC
>HOIR5KG01A4UYM__(reversed) rank=0004892 x=348.0 y=1068.0 length=439
CAAAGATTAAGCCATGCATGTCTGAGTTTAAGCTAATTTTTGGTGAAGCTGCGAATGGCT
CATTATATCAGTTATGATATGCTCAATTGCCTTTGCTTACATGGATAACTGTGGTAATTC
TAGAGCTAATACATGCACATGAACCTGACCTCAAAGTATGGTTGTGTTTATTGATTTCAA
AACCAACTCAAGCTCTGCTTGATATGCTGCATGATTGATTATAAACGAATGAATTGCATG
GCACACGCTGGCAATGTATTGTTTTAGTTTCTGACCTATCAGCTTCCGACGGTAAGGTAT
TGGCTTACCGTGGCAATGACGGGTGACGGAGAATTAGGGTTTGATTCCGGAGAGGGAGCC
TGAGAAATGGCTACCACATCT
>HOIR5KG01A9FCM__(reversed) rank=0004894 x=400.0 y=1124.5 length=436
CAAAGATTAAGCCATGCATGTCTAAGTACAAGCCTAACTAAGGTGAAACCGCGAATGGCT
CATTAAATCACACCTAATCTACTGGAATGTTAGCAGTTACTTGGATAACTGAGGTAATTC
TTGAGCTAATACATGCGAAAAATCTCGACTCACGGAGAGATGCTTTTATTAGATCAAAAC
CAAACAGACTCGTCTGTATATTTGGTGACTCGGAATAACTTTGGGCTGATCGCATTGCCT
TGTGCAGGCGACATTTCCTTCGAAGGTGTGCCCTATCAACTGTCGACTGTGGTATAGACG
ACCACAGTGGTTTTGACGGGTAACGGGGAATCAGGGTTCGATTCCGGAGAGGGAGCCTTA
AAAACGGCTACCACATCC
>HOIR5KG01A35DJ__(reversed) rank=0004908 x=340.0 y=677.5 length=436
CAAAGATTAAGCCATGCATGTCTAAGTACAAGCCTAACTAAGGTGAAACCGCGAATGGCT
CATTAAATCACACCTAATCTACTGGAATGTTAGCAGTTACTTGGATAACTGAGGTAATTC
TTGAGCTAATACATGCGAAAAATCTCGACTCACGGAGAGATGCTTTTATTAGATCAAAAC
CAAACAGACTCGTCTGTATATTTGGTGACTCGGAATAACTTTGGGCTGATCGCATTGCCT
TGTGCAGGCGACATTTCCTTCGAAGGTGTGCCCTATCAACTGTCGACTGTGGTATAGACG
ACCACAGTGGTTTTGACGGGTAACGGGGAATCAGGGTTCGATTCCGGAGAGGGAGCCTTA
AAAACGGCTACCACATCC
>HOIR5KG01BHXCG__(reversed) rank=0004915 x=497.5 y=382.0 length=434
CAAAGATTAAGCCATGCATGTCTAAGTACAAGCCTGAATAAGGTGAAACCGCGAATGGCT
CATTAAATCACACCTAATGTACCGGATAGTTCCAATTACTTGGATAACTGCGGTAATTCT
GGAGCTAATACATGCTTAAAGGCCTCGACTCAAGGAGGGGCGCATTTATTAGATCAAAAC
CAAACCGCTTGCGGTTTTATTGGTGAATCTGAATAACTCTATGCTGATCGTATGGCTCAA
CGCCGACGACGTATCCGTCCAAGGTGTGCCCTATCAACTGTCGACTGTGGCATAGACGCC
CACAGTGGTTTTGACGGGTAACGGGGAATTAGGGTTCGATTCCGGAGAGGGAGCCTGAGA
AACGGCTACCACTTCT
>HOIR5KG01ANKF9__(reversed) rank=0004916 x=151.0 y=1207.5 length=434
CAAAGATTAAGCCATGCATGTCTAAGTACAAGCCTGAATAAGGTGAAACCGCGAATGGCT
CATTAAATCACACCTAATGTACCGGATAGTTCCAATTACTTGGATAACTGCGGTAATTCT
GGAGCTAATACATGCTTAAAGGCCTCGACTCAAGGAGGGGCGCATTTATTAGATCAAAAC
CAAACCGCTTGCGGTTTTATTGGTGAATCTGAATAACTCTATGCTGATCGTATGGCTCAA
CGCCGACGACGTATCCGTCCAAGGTGTGCCCTATCAACTGTCGACTGTGGCATAGACGCC
CACAGTGGTTTTGACGGGTAACGGGGAATTAGGGTTCGATTCCGGAGAGGGAGCCTGAGA
AACGGCTACCACTTCT
>HOIR5KG01A9FZ5__(reversed) rank=0004922 x=400.0 y=1971.5 length=436
CAAAGATTAAGCCATGCATGTCTAAGTACAAGCCTAACTAAGGTGAAACCGCGAATGGCT
CATTAAATCACACCTAATCTACTGGAATGTTAGCAGTTACTTGGATAACTGAGGTAATTC
TTGAGCTAATACATGCGAAAAATCTCGACTCACAGAGAGATGCTTTTATTAGATCAAAAC
CAAACAGACTCGTCTGTATATTTGGTGACTCGGAATAACTTTGGGCTGATCGCATTGCCT
TGTGCAGGCGACATTTCCTTCGAAGGTGTGCCCTATCAACTGTCGACTGTGGTATAGACG
ACCACAGTGGTTTTGACGGGTAACGGGGAATCAGGGTTCGATTCCGGAGAGGGAGCCTTA
AAAACGGCTACCACATCC
>HOIR5KG01A12EC__(reversed) rank=0004944 x=316.0 y=1810.0 length=434
CAAAGATTAAGCCATGCATGTCTAAGTACAAGCCTGAATAAGGTGAAACCGCGAATGGCT
CATTAAATCACACCTAATGTACCGGATAGTTCCAATTACTTGGATAACTGCGGTAATTCT
GGAGCTAATACATGCTTAAAGGCCTCGACTCAAGGAGGGGCGCATTTATTAGATCAAAAC
CAAACCGCTTGCGGTTTTATTGGTGAATCTGAATAACTCTATGCTGATCGTATGGCTCAA
CGCCGACGACGTATCCGTCCAAGGTGTGCCCTATCAACTGTCGACTGTGGCATAGACGCC
CACAGTGGTTTTGACGGGTAACGGGGAATTAGGGTTCGATTCCGGAGAGGGAGCCTGAGA
AACGGCTACCACTTCT
>HOIR5KG01ADQYD__(reversed) rank=0004969 x=39.0 y=1827.0 length=436
CAAAGATTAAGCCATGCATGTCTAAGTACAAGCCTAACTAAGGTGAAACCGCGAATGGCT
CATTAAATCACACCTAATCTACTGGAATGTTAGCAGTTACTTGGATAACTGAGGTAATTC
TTGAGCTAATACATGCGAAAAATCTCGACTCACGGAGAGATGCTTTTATTAGATCAAAAC
CAAACAGACTCGTCTGTATATTTGGTGACTCGGAATAACTTTGGGCTGATCGCATTGCCT
TGTGCAGGCGACATTTCCTTCGAAGGTGTGCCCTATCAACTGTCGACTGTGGTATAGACG
ACCACAGTGGTTTTGACGGGTAACGGGGAATCAGGGTTCGATTCCGGAGAGGGAGCCTTA
AAAACGGCTACCACATCC
>HOIR5KG01BEOIP__(reversed) rank=0004976 x=460.5 y=527.0 length=434
CAAAGATTAAGCCATGCATGTCTCAGTGTAAGCTTCAACATGGCAAGACTGTGAATGGCT
CATTAAAACAGTTGTAGCTTATTTGGCTGTCTTTTACATGGATAACCGTGGTAATTCTAG
AACTAATACATGTGCAACTACCCAACTTTTCGGACGGGTTGTGTTTATTTGTAACAGAAC
CAATCCAGGTCAACCTGGTTTAGTGATGATTCACAATAACTGGATGAATTGCGTGGCACC
AGCTGGTGATGAATCATTCAAGCTTCTGACCTATCAGCTTCCGACGGTAGGGTATTGGCC
TACCCTGGCAATGACGGGTAACGGAGAATTAGGGTTTGATACCGGAGAGGGAGCCTGAGA
AACGGCTACCACATCT
>HOIR5KG01BCRY5__(reversed) rank=0004983 x=438.5 y=1807.0 length=434
CAAAGATTAAGCCATGCATGTCTCAGTGTAAGCTTCAATATGGCAAGACTGTGAATGGCT
CATTAAAACAGTTGTAGCTTATTTGGCTGTCTTTTACATGGATAACCGTGGTAATTCTAG
AACTAATACATGTGCAACTACCCAACTTTTCGGACGGGTTGTGTTTATTTGTAACAGAAC
CAATCCAGGTCAACCTGGTTTAGTGATGATTCACAATAACTGGATGAATTGCGTGGCACC
AGCTGGTGATGAATCATTCAAGCTTCTGACCTATCAGCTTCCGACGGTAGGGTATTGGCC
TACCCTGGCAATGACGGGTAACGGAGAATTAGGGTTTGATACCGGAGAGGGAGCCTTAAA
AACGGCTACCACATCC
>HOIR5KG01BZIBQ__(reversed) rank=0004988 x=697.0 y=1524.0 length=441
CAAAGATTAAGCCATGCATGTCCAAGTACAAGCTTTCAAAAGCGAAACTGCGGATGGCTC
ATTAAATCAGTTATGGTTCCTTGGAGCGCATCCCCTTACATGGATAACTGTGGTAATTCT
AGAGCTAATACATGCAATCAAGCGCCGACCTTACGGGAGGCGTGCTCTTATTAGGAACAA
GACCAACCCGGGTCCGCCCGGCTCCGTTGGTGAACTCTGGATAACCTGGCCGATCGCACG
GTCTCTGCACCGGCGACGGATCCTTCGAATGTCTGCCCTATCAACTTTCGATGGTACGTT
ATGCGCCTACCATGGTCGTAACGGGTAACGGAGAATCAGGGTTCGATTCCGGAGAGGGAG
CTTGAGAAACGGCTACCACATCC
>HOIR5KG01B1VKW__(reversed) rank=0004992 x=724.0 y=1422.0 length=437
CAAAGATTAAGCCATGCATGTGCCAGTGTAAGCTTCAGCATGGCCAGACTGTGAATGGCT
CATTAAAACAGTTGTAGCTTATGTGGTGGTCTGTCTACATGGATAACCGTGGTAATTCTA
GAACTAATACATGTGCAACTGCCCGACTTGGTGGTAGGGTGGTGCTTATTTGCAACAGAA
CCAGTCCAGGCAATCCCTGGCTTAATGGTGAGTCATAATAATTTGAATATATTGTATGGC
ATCAGCAGATGGTGGTTCATTCAAGCTTCTGACCTATCAGCTTCCGATGGTTGGGCATTT
GCCTACCCTGGCAATGACGGGTAACGGAGAATTAGGGTTTGACACCGGAGAGGGAGCCTG
AGAAGCGGCTACCACATCT
>HOIR5KG01BGCJJ__(reversed) rank=0004993 x=479.0 y=493.0 length=434
CAAAGATTAAGCCATGCATGTCTCAGTGTAAGCTTCAATATGGCAAGACTGTGAATGGCT
TATTAAAACAGTTGTAGCTTATTTGGCTGTCTTTTACATGGATAACCGTGGAAATTCTAG
AACTAATACATGTGCAACTACCCAACTTTTCGGACGGGTTGTGTTTATTTGTAACAGAAC
CAATCCAGGTCAACCTGGTTTAGTGATGATTCACAATAACTGGATGAATTGCGTGGCACC
AGCTGGTGATGAATCATTCAAGCTTCTGACCTATCAGCTTCCGACGGTAGGGTATTGGCC
TACCCTGGCAATGACGGGTAACGGAGAATTAGGGTTTGATACCGGAGAGGGAGCCTGAGA
AACGGCTACCACATCT
>HOIR5KG01BE7FR__(reversed) rank=0004998 x=466.0 y=469.0 length=436
CAAAGATTAAGCCATGCATGTCTAAGTACAAGCCTAACTAAGGTGAAACCGCGAATGGCT
CATTAAATCACACCTAATCTACTGGAATGTTAGCAGTTACTTGGATAACTGAGGTAATTC
TTGAGCTAATACATGCGAAAAATCTCGACTCACGGAGAGATGCTTTTATTAGATCAAAAC
CAAACAGACTCGTCTGTATATTTGGTGACTCGGAATAACTTTGGGCTGATCGCATTGCCT
TGTGCAGGCGACATTTCCTTCGAAGGTGTGCCCTATCAACTGTCGACTGTGGTATAGACG
ACCACAGTGGTTTTGACGGGTAACGGGGAATCAGGGTTCGATTCCGGAGAGGGAGCCTTA
AAAACGGCTACCACATCC
>HOIR5KG01AY5MQ__(reversed) rank=0004999 x=283.0 y=1200.0 length=436
CAAAGATTAAGCCATGCATGTCTAAGTACAAGCCTAACTAAGGTGAAACCGCGAATGGCT
CATTAAATCACACCTAATCTACTGGAATGTTAGCAGTTACTTGGATAACTGAGGTAATTC
TTGAGCTAATACATGCGAAAAATCTCGACTCACGGAGAGATGCTTTTATTAGATCAAAAC
CAAACAGACTCGTCTGTATATTTGGTGACTCGGAATAACTTTGGGCTGATCGCATTGCCT
TGTGCAGGCGACATTTCCTTCGAAGGTGTGCCCTATCAACTGTCGACTGTGGTATAGACG
ACCACAGTGGTTTTGACGGGTAACGGGGAATCAGGGTTCGATTCCGGAGAGGGAGCCTTA
AAAACGGCTACCACATCC
>HOIR5KG01AT1UC__(reversed) rank=0005003 x=225.0 y=578.0 length=436
CAAAGATTAAGCCATGCATGTCTAAGTACAAGCCTCACTAAGGTGAAACCGCGAATGGCT
CATTAAATCACACCTAATCTACTGGATAGTAAAAAGTTACTTGGATAACTGCGGTAATTC
TGGAGCTAATACATGCACAAAGCCGCGACTCACGAAGCGGCGCTTTTATTAGATCAAAAC
CAAACGGCTTCGGCTGTACTCATGGTGACTCTGAATAACTTTGGGCTGATCGCATAGCCT
TGAGCTGGCGACATATCCTTCGAAGGTGTGCCCTATCAACTTTCGACTGTGGCATAGACG
CCCACAGTGGTTTTGACGGGTAACGGGGAATCAGGGTTCGATTCCGGAGAGGGAGCCTTA
AAAACGGCTACCACATCT
>HOIR5KG01AZN2V__(reversed) rank=0005017 x=289.0 y=533.5 length=434
CAAAGATTAAGCCATGCATGTCTAAGTACAAGCCTGAATAAGGTGAAACCGCGAATGGCT
CATTAAATCACACCTAATGTACCGGATAGTTCCAATTACTTGGATAACTGCGGTAATTCT
GGAGCTAATACATGCTTAAAGGCCTCGACTCAAGGAGGGGCGCATTTATTAGATCAAAAC
CAAACCGCTTGCGGTTTTATTGGTGAATCTGAATAACTCTATGCTGATCGTATGGCTCAA
CGCCGACGACGTATCCGTCCAAGGTGTGCCCTATCAACTGTCGACTGTGGCATAGACGCC
CACAGTGGTTTTGACGGGTAACGGGGAATTAGGGTTCGATTCCGGAGAGGGAGCCTGAGA
AACGGCTACCACTTCT
>HOIR5KG01AAN62__(reversed) rank=0005033 x=4.0 y=1644.5 length=439
CAAAGATTAAGCCATGCACGTCTAAGTACAAGCCTCATTAAGGTGAAACCGCGAATGGCT
CATTAAATCACACCTAATATACTGGATAGTGTCAGTTACTTGGATAACTGCGGTAATTCT
GGAGCTAATACATGCGTCAAAGCCCCGAACTTTTTGTGAGGGGCGCTTTTATTAGATGAA
AACCAAACGACTTCGGTCGTCCCTTTGGTGATTCTGAATAACTTTCGGCTGATCGTACGG
CCAAGCGCCGACGACGTATCTTTCTAAGGTGTGCCCTATCAACTTTCGACTGTGGCATAG
ACGCCCACAGTGGTTTTGACGGGTAACGGGGAATCAGGGTTCGATTCCGGAGAGGGAGCC
TGAGAAACGGCTACCACTTCT
>HOIR5KG01AK65O rank=0005042 x=124.0 y=1258.0 length=442
CAAAGATTAAGCCATGCATGTCTAAGTACACGCCTTTACACGGCAAACTGCGAATGGCTC
ATTAAATCAGTTATGGTTCCTTAGATCGTACAATCCTACTTGGATAACTGTGGCAATTCT
AGAGCTAATACATGCAACACAGCTCCGACCTTGCGGGAAGAGCGCTTTTGTTAGCCCAAA
CCAATCCGGTCCTCGTGGCCGGTCATTGAATGGTGACTCTGAACAACTTTGTGCCGATCG
TATGCCCTAGCGGCGACGACGTATCTTTCAAATGTCTGCCCTATCAACTGTCGATGGTAC
GTGCTATGCCTACCATGGTGATAACGGTAACGGGGAATCAGGGTTCGATTCCGGAGAGGG
AGCATGAGATACGGCTACCACATC
>HOIR5KG01AXBSK__(reversed) rank=0005044 x=262.0 y=1890.0 length=436
CAAAGATTAAGCCATGCATGTCTAAGTACAAGCCTAACTAAGGTGAAACCGCGAATGGCT
CATTAAATCACACCTAATCTACTGGAATGTTAGCAGTTACTTGGATAACTGAGGTAATTC
TTGAGCTAATACATGCGAAAAATCTCGACTCACGGAGAGATGCTTTTATTAGATCAAAAC
CAAACAGACTCGTCTGTATATTTGGTGACTCGGAATAACTTTGGGCTGATCGCATTGCCT
TGTGCAGGCGACATTTCCTTCGAAGGTGTGCCCTATCAACTGTCGACTGTGGTATAGACG
ACCACAGTGGTTTTGACGGGTAACGGGGAATCAGGGTTCGATTCCGGAGAGGGAGCCTTA
AAAACGGCTACCACATCC
>HOIR5KG01AIWRX__(reversed) rank=0005060 x=98.5 y=987.0 length=436
CAAAGATTAAGCCATGCATGTCTAAGTACAAGCCTAACTAAGGTGAAACCGCGAATGGCT
CATTAAATCACACCTAATCTACTGGAATGTTAGCAGTTACTTGGATAACTGAGGTAATTC
TTGAGCTAATACATGCGAAAAATCTCGACTCACGGAGAGATGCTTTTATTAGATCAAAAC
CAAACAGACTCGTCTGTATATTTGGTGACTCGGAATAACTTTGGGCTGATCGCATTGCCT
TGTGCAGGCGACATTTCCTTCGAAGGTGTGCCCTATCAACTGTCGACTGTGGTATAGACG
ACCACAGTGGTTTTGACGGGTAACGGGGAATCAGGGTTCGATTCCGGAGAGGGAGCCTTA
AAAACGGCTACCACATCC
>HOIR5KG01A8G81__(reversed) rank=0005083 x=389.5 y=1987.0 length=446
CAAAGATTAAGCCATGCATGTCTAAGTACACGCCTTTACACGGCAAAACTGCGAATGGCT
CATTAAATCAGTTATGGTTCCTTAGATCGTACAATCCTACTTGGATAACTGTGGCAATTC
TAGAGCTAATACATGCAACACAGCTCCGACCTTACGGGAAGAGCGCTTTTGTTAGCCCAA
AACCAATCCGGTCCTCGTGGCCGGTCATTGAATGGTGACTCTGAACAACTTTGTGCCGAT
CGTATGCCCTAGCGGCGACGACGTATCTTTCAAATGTCTGCCCTATCAACTGTCGATGGT
ACGTGCTATGCCTACCATGGTGATAACGGGTAACGGGGAATCAGGGTTCGATTCCGGAGA
GGGAGCATGAGATACGGCTACCACATCC
>HOIR5KG01AJJIO__(reversed) rank=0005101 x=105.0 y=1790.5 length=436
CAAAGATTAAGCCATGCATGTCTAAGTACAAGCCTCACTAAGGTGAAACCGCGAATGGCT
CATTAAATCACACCTAATCTACTGGATAGTAAAAAGTTACTTGGATAACTGCGGTAATTC
TGGAGCTAATACATGCACAAAGCCGCGACTCACGAAGCGGCGCTTTTATTAGATCAAAAC
CAAACGGCTTCGGCTGTACTCATGGTGACTCTGAATAACTTTGGGCTGATCGCATAGCCT
TGAGCTGGCGACATATCCTTCGAAGGTGTGCCCTATCAACTTTCGACTGTGGCATAGACG
CCCACAGTGGTTTTGACGGGTAACGGGGAATCAGGGTTCGATTCCGGAGAGGGAGCCTTA
AAAACGGCTACCACATCT
>HOIR5KG01BQSGN__(reversed) rank=0005103 x=598.0 y=261.0 length=426
CAAAGATTAAGCCATGCATGTCTAAGTATAAACAATCTATACAGTGAAACTGCGAATGGC
TCATTAAATCAGTTATCGTTTATTTGATAGTACCTTGCTAATTGGCATACGCCTGGCAAT
TCTAGAGCTAATACATGCATTCAAGCCCAACCTCTGGAAGGGCTGTATTTATTAGATAAA
AAATCAACAACCTTAGATGATTCATAATAACTTGTCGAATCGCATGGCCTCGGGCCGGCG
ATGGTTCATTCAAATTTCTGCCCTATCAACTTTCGATGGTAGGATAGAGGCCTACCATGG
TTTCAACGGGTAACGGGGAATAAGGGTTCGGTTCCGGAGAGGGAGCCTGAGAAACGGCTA
CCACATCC
>HOIR5KG01AC372__(reversed) rank=0005109 x=32.0 y=1040.0 length=436
CAAAGATTAAGCCATGCATGTCTAAGTACAAGCCTCACTAAGGTGAAACCGCGAATGGCT
CATTAAATCACACCTAATCTACTGGATAGTAAAAAGTTACTTGGATAACTGCGGTAATTC
TGGAGCTAATACATGCACAAAGCCGCGACTCACGAAGCGGCGCTTTTATTAGATCAAAAC
CAAACGGCTTCGGCTGTACTCATGGTGACTCTGAATAACTTTGGGCTGATCGCATAGCCT
TGAGCTGGCGACATATCCTTCGAAGGTGTGCCCTATCAACTTTCGACTGTGGCATAGACG
CCCACAGTGGTTTTGACGGGTAACGGGGAATCAGGGTTCGATTCCGGAGAGGGAGCCTTA
AAAACGGCTACCACATCT
>HOIR5KG01AIXAQ__(reversed) rank=0005128 x=98.5 y=1664.5 length=434
CAAAGATTAAGCCATGCATGTCTCAGTGTAAGCTTCAACATGGCAAGACTGTGAATGGCT
CATTAAAACAGTTGTAGCTTATTTGGCTGTCTTTTACATGGATAACCGTGGTAATTCTAG
AACTAATACATGTGCAACTACCCAACTTTTCGGACGGGTTGTGTTTATTTGTAACAGAAC
CAATCCAGGTCAACCTGGTTTAGTGATGATTCACAATAACTGGATGAATTGCGTGGCACC
AGCTGGTGATGAATCATTCAAGCTTCTGACCTATCAGCTTCCGACGGTAGGGTATTGGCC
TACCCTGGCAATGACGGGTAACGGAGAATTAGGGATTGATACCGGAGAGGGAGCCTGAGA
AACGGCTACCACATCT
>HOIR5KG01ABILD__(reversed) rank=0005131 x=14.0 y=79.0 length=436
CAAAGATTAAGCCATGCATGTCTAAGTACAAGCCTAACTAAGGTGAAACCGCGAATGGCT
CATTAAATCACACCTAATCTACTGGAATGTTAGCAGTTACTTGGATAACTGAGGTAATTC
TTGAGCTAATACATGCGAAAAATCTCGACTCACGGAGAGATGCTTTTATTAGATCAAAAC
CAAACAGACTCGTCTGTATATTTGGTGACTCGGAATAACTTTGGGCTGATCGCATTGCCT
TGTGCAGGCGACATTTCCTTCGAAGGTGTGCCCTATCAACTGTCGACTGTGGTATAGACG
ACCACAGTGGTTTTGACGGGTAACGGGGAATCAGGGTTCGATTCCGGAGAGGGAGCCTTA
AAAACGGCTACCACATCC
>HOIR5KG01ASK31__(reversed) rank=0005134 x=208.0 y=1871.0 length=432
CAAAGATTAAGCCATGCATGTCTCAGTATAAGTCTCAATATGGCGAAACTGCGAATGGCT
CATTAAAACAGTTTTAGTCTATTTGATGGTCAATTTCTAGATGGATAACTGTGGAAATTC
TAGAGCTAATACATGCGTAAAGACCTGACTTCACTGCAGGTTGTATTTATTAGATACAGA
ACCAATACCTTCGGGTTTTTGGATGACTCATAATAAATGAACGGAGCGTGTTGGCTTGAG
CCGACGCTAGATCATTCGAGATTCTGACCTATCAGCTTTCGACGGTAGTGTATTGGACTA
CCGTGGCATTGACGGGTAACGGAGAATTAGGGTTCGATTCCGGAGAGGGAGCCCGAGAAA
CGGCTACCACATCT
>HOIR5KG01AMRQ2__(reversed) rank=0005139 x=142.5 y=876.0 length=434
CAAAGATTAAGCCATGCATGTCTCAGTGTAAGCTTCAACATGGCAAGACTGTGAATGGCT
CATTAAAACAGTTGTAGCTTATTTGGCTGTCTTTTACATGGATAACCGTGGTAATTCTAG
AACTAATACATGTGCAACTACCCAACTTTTCGGACGGGTTGTGTTTATTTGTAACAGAAC
CAATCCAGGTCAACCTGGTTTAGTGATGATTCACAATAACTGGATGAATTGCGTGGCACC
AGCTGGTGATGAATCATTCAAGCTTCTGACCTATCAGCTTCCGACGGTAGGGTATTGGCC
TACCCTGGCAATGACGGGTAACGGAGAATTAGGGTTTGATACCGGAGAGGGAGCCTGAGA
AACGGCTACCACATCT
>HOIR5KG01ANZ2V__(reversed) rank=0005140 x=156.0 y=981.0 length=434
CAAAGATTAAGCCATGCATGTCTCAGTGTAAGCTTCAATATGGCAAGACTGTGAATGGCT
CATTAAAACAGTTGTAGCTTATTTGGCTGTCTTTTACATGGATAACCGTGGTAATTCTAG
AACTAATACATGTGCAACTACCCAACTTTTCGGACGGGTTGTGTTTATTTGTAACAGAAC
CAATCCAGGTCAACCTGGTTTAGTGATGATTCACAATAACTGGATGAATTGCGTGGCACC
AGCTGGTGATGAATCATTCAAGCTTCTGACCTATCAGCTTCCGACGGTAGGGTATTGGCC
TACCCTGGCAATGACGGGTAACGGAGAATTAGGGTTTGATACCGGAGAGGGAGCCTGAGA
AACGGCTACCACATCT
>HOIR5KG01A840O__(reversed) rank=0005174 x=397.0 y=22.0 length=436
CAAAGATTAAGCCATGCATGTCTAAGTACAAGCCTAACTAAGGTGAAACCGCGAATGGCT
CATTAAATCACACCTAATCTACTGGAATGTTAGCAGTTACTTGGATAACTGAGGTAATTC
TTGAGCTAATACATGCGAAAAATCTCGACTCACGGAGAGATGCTTTTATTAGATCAAAAC
CAAACAGATTCGTCTGTATATTTGGTGACTCGGAATAACTTTGGGCTGATCGCATTGCCT
TGTGCAGGCGACATTTCCTTCGAAGGTGTGCCCTATCAACTGTCGACTGTGGTATAGACG
ACCACAGTGGTTTTGACGGGTAACGGGGAATCAGGGTTCGATTCCGGAGAGGGAGCCTTA
AAAACGGCTACCACATCC
>HOIR5KG01AO2IH__(reversed) rank=0005178 x=168.0 y=1639.0 length=436
CAAAGATTAAGCCATGCATGTCTAAGTACAAGCCTAACTAAGGTGAAACCGCGAATGGCT
CATTAAATCACACCTAATCTACTGGAATGTTAGCAGTTACTTGGATAACTGAGGTAATTC
TTGAGCTAATACATGCGAAAAATCTCGACTCACGGAGAGATGCTTTTATTAGATCAAAAC
CAAACAGACTCGTCTGTATATTTGGTGACTCGGAATAACTTTGGGCTGATCGCATTGCCT
TGTGCAGGCGACATTTCCTTCGAAGGTGTGCCCTATCAACTGTCGACTGTGGTATAGACG
ACCACAGTGGTTTTGACGGGTAACGGGGAATCAGGGTTCGATTCCGGAGAGGGAGCCTTA
AAAACGGCTACCACATCC
>HOIR5KG01AWRJN__(reversed) rank=0005180 x=256.0 y=225.0 length=446
CAAAGATTAAGCCATGCATGTCTAAGTACACGCCTTTACACGGCAAAACTGCGAATGGCT
CATTAAATCAGTTATGGTTCCTTAGATCGTACAATCCTACTTGGATAACTGTGGCAATTC
TAGAGCTAATACATGCAACACAGCTCCGACCTTACGGGAAGAGCGCTTTTGTTAGCCCAA
AACCAATCCGGTCCTCGTGGCCGGTCATTGAATGGTGACTCTGAACAACTTTGTGCCGAT
CGTATGCCCTAGCGGCGACGACGTATCTTTCAAATGTCTGCCCTATCAACTGTCGATGGT
ACGTGCTATGCCTACCATGGTGATAACGGGTAACGGGGAATCAGGGTTCGATTCCGGAGA
GGGAGCATGAGATACGGCTACCACATCC
>HOIR5KG01BQJTS__(reversed) rank=0005181 x=595.0 y=1358.0 length=434
CAAAGATTAAGCCATGCATGTCTCAGTGTAAGCTTCAACATGGCAAGACTGTGAATGGCT
CATTAAAACAGTTGTAGCTTATTTGGCTGTCTTTTACATGGATAACCGTGGTAATTCTAG
AACTAATACATGTGCAACTACCCAACTTTTCGGACGGGTTGTGTTTATTTGTAACAGAAC
CAATCCAGGTCAACCTGGTTTAGTGATGATTCACAATAACTGGATGAATTGCGTGGCACC
AGCTGGTGATGAATCATTCAAGCTTCTGACCTATCAGCTTCCGACGGTAGGGTATTGGCC
TACCCTGGCAATGACGGGTAACGGAGAATTAGGGTTTGATACCGGAGAGGGAGCCTGAGA
AACGGCTACCACATCT
>HOIR5KG01BJRJT__(reversed) rank=0005207 x=518.0 y=167.0 length=439
CAAAGATTAAGCCATGCACGTCTAAGTACAAGCCTCATTAAGGTGAAACCGCGAATGGCT
CATTAAATCACACCTAATATACTGGATAGTGTCAGTTACTTGGATAACTGCGGTAATTCT
GGAGCTAATACATGCGTCAAAGCCCCGAACTTTTTGTGAGGGGCGCTTTTATTAGATGAA
AACCAAACGACTTCGGTCGTCCCTTTGGTGATTCTGAATAACTTTCGGCTGATCGTACGG
CCAAGCGCCGACGACGTATCTTTCTAAGGTGTGCCCTATCAACTTTCGACTGTGGCATAG
ACGCCCACAGTGGTTTTGACGGGTAACGGGGAATCAGGGTTCGATTCCGGAGAGGGAGCC
TGAGAAACGGCTACCACTTCT
>HOIR5KG01ADQ1O__(reversed) rank=0005224 x=39.5 y=1946.0 length=431
CAAAGATTAAGCCATGCATGTCTCAGTGTAAGCTTCAACATGGCAAGACTGTGAATGGCT
CATTAAAACAGTTGTAGCTTATTTGGCTGTCTTTTACATGGATAACCGTGGTAATTCTAG
AACTAATACATGTGCAACTACCCAACTTTTCGGACGGGTTGTGTTTATTTGTAACAGAAC
CAATCCAGGTCAACCTGGTTTAGTGATGATTCACAATAACTGGATGAATTGCGTGGCACC
AGCTGGTGATGAATCATTCAAGCTTCTGACCTATCAGCTTCCGACGGTAGGGTATTGGCC
TACCTGGCAATGACGGTAACGGAGAATTAGGGTTTGATACCGGAGAGGGAGCCTGAGAAA
CGGCTACCACATCT
>HOIR5KG01BWUQB__(reversed) rank=0005228 x=667.0 y=513.0 length=446
CAAAGATTAAGCCATGCATGTCTAAGTACACGCCTTTACACGGCAAAACTGCGAATGGCT
CATTAAATCAGTTATGGTTCCTTAGATCGTACAATCCTACTTGGATAACTGTGGCAATTC
TAGAGCTAATACATGCAACACAGCTCCGACCTTACGGGAAGAGCGCTTTTGTTAGCCCAA
AACCAATCCGGTCCTCGTGGCCGGTCATTGAATGGTGACTCTGAACAACTTTGTGCCGAT
CGTATGCCCTAGCGGCGACGACGTATCTTTCAAATGTCTGCCCTATCAACTGTCGATGGT
ACGTGCTATGCCTACCATGGTGATAACGGGTAACGGGGAATCAGGGTTCGATTCCGGAGA
GGGAGCATGAGATACGGCTACCACATCC
>HOIR5KG01BWR55__(reversed) rank=0005240 x=666.5 y=1291.0 length=452
CAAAGATTAAGCCATGCATGTGTAAGTACAGACTGTACAACGGTGAAACTGCGAATGGCT
CATTAGATCAGTTATGGTTCCTTAGATCGTACAATCCTACTTGGATAACTGTGGCAATTC
TAGAGCTAATACATGCTGACAATGTCCGACTTTCGTGGGAGGACTGCTTTTATTAGATCA
AGACCAATCTGGTGTCCGTTTCGGCGGCCCAGTTGTTTTGGTGACTCTGGATAACTTTGT
GCCGATCGCAGGGCCTCGAGCCGGCGACGTATCTTTCAAATGTCTGACCTATCAATTGTC
GATGGTACGTGACCTGCCTACCATGATAATAACGGGTAACGGGGAATCAGGGTTCGATTC
CGGAGAGGGAGCATGAGAAACGGCTACCACATCC
>HOIR5KG01AF91F__(reversed) rank=0005252 x=68.0 y=1089.5 length=436
CAAAGATTAAGCCATGCATGTCTAAGTACAAGCCTAACTAAGGTGAAACCGCGAATGGCT
CATTAAATCACACCTAATCTACTGGAATGTTAGCAGTTACTTGGATAACTGAGGTAATTC
TTGAGCTAATACATGCGAAAAATCTCGACTCACGGAGAGATGCTTTTATTAGATCAAAAC
CAAACAGACTCGTCTGTATATTTGGTGACTCGGAATAACTTTGGGCTGATCGCATTGCCT
TGTGCAGGCGACATTTCCTTCGAAGGTGTGCCCTATCAACTGTCGACTGTGGTATAGACG
ACCACAGTGGTTTTGACGGGTAACGGGGAATCAGGGTTCGATTCCGGAGAGGGAGCCTTA
AAAACGGCTACCACATCC
>HOIR5KG01BJU7J__(reversed) rank=0005264 x=519.0 y=813.0 length=435
CAAAGATTAAGCCATGCATGTCTCAGTGTAAGCTTCAACATGGCAAGACTGTGAATGGCT
CATTAAAACAGTTGTAGCTTATTTGGCTGTCTTTTACATGGATAACCGTGGTAATTCTAG
AACTAATACATGTGCAACTACCCAACTTTTCGGACGGGTTGTGTTTATTTGTAACAGAAC
CAATCCAGGTCAACCTGGGTTTAGTGATGATTCACAATAACTGGATGAATTGCGTGGCAC
CAGCTGGTGATGAATCATTCAAGCTTCTGACCTATCAGCTTCCGACGGTAGGGTATTGGC
CTACCCTGGCAATGACGGGTAACGGAGAATTAGGGTTTGATACCGGAGAGGGAGCCTGAG
AAACGGCTACCACATCT
>HOIR5KG01BGDQK__(reversed) rank=0005280 x=479.0 y=2042.0 length=434
CAAAGATTAAGCCATGCATGTCTCAGTGTAAGCTTCAACATGGCAAGACTGTGAATGGCT
CATTAAAACAGTTGTAGCTTATTTGGCTGTCTTTTACATGGATAACCGTGGTAATTCTAG
AACTAATACATGTGCAACTACCCAACTTTTCGGACGGGTTGTGTTTATTTGTAACAGAAC
CAATCCAGGTCAACCTGGTTTAGTGATGATTCACAATAACTGGATGAATTGCGTGGCACC
AGCTGGTGATGAATCATTCAAGCTTCTGACCTATCAGCTTCCGACGGTAGGGTATTGGCC
TACCCTGGCAATGACGGGTAACGGAGAATTAGGGTTTGATACCGGAGAGGGAGCCTGAGA
AACGGCTACCACATCT
>HOIR5KG01BPOM8__(reversed) rank=0005292 x=585.0 y=1906.5 length=434
CAAAGATTAAGCCATGCATGTCTCAGTGTAAGCTTCAACATGGCAAGACTGTGAATGGCT
CATTAAAACAGTTGTAGCTTATTTGGCTGTCTTTTACATGGATAACCGTGGTAATTCTAG
AACTAATACATGTGCAACTACCCAACTTTTCGGACGGGTTGTGTTTATTTGTAACAGAAC
CAATCCAGGTCAACCTGGTTTAGTGATGATTCACAATAACTGGATGAATTGCGTGGCACC
AGCTGGTGATGAATCATTCAAGCTTCTGACCTATCAGCTTCCGACGGTAGGGTATTGGCC
TACCCTGGCAATGACGGGTAACGGAGAATTAGGGTTTGATACCGGAGAGGGAGCCTGAGA
AACGGCTACCACATCT
>HOIR5KG01AF30V__(reversed) rank=0005297 x=66.0 y=1485.0 length=433
CAAAGATTAAGCCATGCATGTCTAAGTACAAGCCTGAATAAGGTGAAACCGCGAATGGCT
CATTAAATCACACCTAATGTACCGGATAGTTCCAATTACTTGGATAACTGCGGTAATTCT
GGAGCTAATACATGCTTAAAGGCCTCGACTCAAGGAGGGGCGCATTTATTAGATCAAAAC
CAAACCGCTTGCGGTTTTATTGGTGAATCTGAATAACTCTATGCTGATCGTATGGCTCAA
CGCCGACGACGTATCCGTCCAAGGTGTGCCCTATCAACTGTCGACTGTGGCATAGACGCC
CACAGTGGTTTTGACGGGTAACGGGGAATTAGGGTTCGATTCCGGAGAGGGAGCCTGAGA
AACGGCTACCACTTCT
>HOIR5KG01AE7HA__(reversed) rank=0005300 x=56.5 y=268.5 length=430
CAAAGATTAAACCATGTATGTCTAAGTTTAACTCTTTTACTTTGAAAACTGTTCTCATTA
TATCAGTTATGGTTTATTTGATAGTCCCTTACTACTTGAATACCCGTAGTAATTCTAGAG
CTAATACATGCATCCATAACCGACTTTGCGGAAGAATAGTATTTATTAGGTATAGACCAA
CCCTCTTCAGAGGTGATTTGGTGATTCATAATGACTTTTCAAATCGCATGGCTCCATGCT
GGTGATGGATCATTCAAGTTTCTGCCCTATCAGGTTTAGATGTTAGTCTATTTGACTACC
ATGGCTTTAACGGGTAATGAATTGTTAGGGCGAAATTGTGGAGGGGGAGCCTGAGAGACG
GCTACCACGTCC
>HOIR5KG01AUU93__(reversed) rank=0005303 x=234.0 y=1865.0 length=436
CAAAGATTAAGCCATGCATGTCTAAGTACAAGCCTAACTAAGGTGAAACCGCGAATGGCT
CATTAAATCACACCTAATCTACTGGAATGTTAGCAGTTACTTGGATAACTGAGGTAATTC
TTGAGCTAATACATGCGAAAAATCTCGACTCACGGAGAGATGCTTTTATTAGATCAAAAC
CAAACAGACTCGTCTGTATATTTGGTGACTCGGAATAACTTTGGGCTGATCGCATTGCCT
TGTGCAGGCGACATTTCCTTCGAAGGTGTGCCCTATCAACTGTCGACTGTGGTATAGACG
ACCACAGTGGTTTTGACGGGTAACGGGGAATCAGGGTTCGATTCCGGAGAGGGAGCCTTA
AAAACGGCTACCACATCC
>HOIR5KG01APB0O__(reversed) rank=0005304 x=171.5 y=1670.0 length=436
CAAAGATTAAGCCATGCATGTCTAAGTACAAGCCTCACTAAGGTGAAACCGCGAATGGCT
CATTAAATCACACCTAATCTACTGGATAGTAAAAAGTTACTTGGATAACTGCGGTAATTC
TGGAGCTAATACATGCACAAAGCCGCGACTCACGAAGCGGCGCTTTTATTAGATCAAAAC
CAAACGGCTTCGGCTGTACTCATGGTGACTCTGAATAACTTTGGGCTGATCGCATAGCCT
TGAGCTGGCGACATATCCTTCGAAGGTGTGCCCTATCAACTTTCGACTGTGGCATAGACG
CCCACAGTGGTTTTGACGGGTAACGGGGAATCAGGGTTCGATTCCGGAGAGGGAGCCTTA
AAAACGGCTACCACATCT
>HOIR5KG01AJVVC__(reversed) rank=0005306 x=109.0 y=1414.0 length=434
CAAAGATTAAGCCATGCATGTCTCAGTGTAAGCTTCAACATGGCAAGACTGTGAATGGCT
CATTAAAACAGTTGTAGCTTATTTGGCTGTCTTTTACATGGATAACCGTGGTAATTCTAG
AACTAATACATGTGCAACTACCCAACTTTTCGGACGGGTTGTGTTTATTTGTAACAGAAC
CAATCCAGGTCAACCTGGTTTAGTGATGATTCACAATAACTGGATGAATTGCGTGGCACC
AGCTGGTGATGAATCATTCAAGCTTCTGACCTATCAGCTTCCGACGGTAGGGTATTGGCC
TACCCTGGCAATGACGGGTAACGGAGAATTAGGGTTTGATACCGGAGAGGGAGCCTGAGA
AACGGCTACCACATCT
>HOIR5KG01AC4MS__(reversed) rank=0005309 x=32.0 y=1570.0 length=434
CAAAGATTAAGCCATGCATGTCTCAGTGTAAGCTTCAATATGGCAAGACTGTGAATGGCT
CATTAAAACAGTTGTAGCTTATTTGGCTGTCTTTTACATGGATAACCGTGGTAATTCTAG
AACTAATACATGTGCAACTACCCAACTTTTCGGACGGGTTGTGTTTATTTGTAACAGAAC
CAATCCAGGTCAACCTGGTTTAGTGATGATTCACAATAACTGGATGAATTGCGTGGCACC
AGCTGGTGATGAATCATTCAAGCTTCTGACCTATCAGCTTCCGACGGTAGGGTATTGGCC
TACCCTGGCAATGACGGGTAACGGAGAATTAGGGTTTGATACCGGAGAGGGAGCCTGAGA
AACGGCTACCACATCT
>HOIR5KG01BBPK2__(reversed) rank=0005321 x=426.0 y=1204.0 length=438
CAAAGATTAAGCCATGCATGTCTCAGTATAAGCTTCAACACGGCAAAACTGCGAATGGCT
CATTAAAACAGTTACAATTTATTTGATTGTCATTCATTACATGGATAACTGTGGTAATTC
TAGAGCTAATACATGCCCAATAATCCGACTCCGTGGAAGGGTTGTATTTATTAGATACAG
AACCAACCCAAGCTCTGCTTGGTCTCGTGGTGATTCATAATAAACGAATGAATTGCATGG
TACCAACTGGCGATGTATCATTCAAGTTTCTGACCTATCAGCTTCCGACGGTACGGTATT
GGCCTACCGTGGCAATGACGGGTAACGGAGAATTAGGGTTCGATTCCGGAGAGGGAGCCT
GAGAAACGGCTACCACATCT
>HOIR5KG01BJFN9__(reversed) rank=0005327 x=514.0 y=1159.0 length=436
CAAAGATTAAGCCATGCATGTCTAAGTACAAGCCTCACTAAGGTGAAACCGCGAATGGCT
CATTAAATCACACCTAATCTACTGGATAGTAAAAAGTTACTTGGATAACTGCGGTAATTC
TGGAGCTAATACATGCACAAAGCCGCGACTCACGAAGCGGCGCTTTTATTAGATCAAAAC
CAAACGGCTTCGGCTGTACTCATGGTGACTCTGAATAACTTTGGGCTGATCGCATAGCCT
TGAGCTGGCGACATATCCTTCGAAGGTGTGCCCTATCAACTTTCGACTGTGGCATAGACG
CCCACAGTGGTTTTGACGGGTAACGGGGAATCAGGGTTCGATTCCGGAGAGGGAGCCTTA
AAAACGGCTACCACATCT
>HOIR5KG01APT81__(reversed) rank=0005345 x=177.0 y=723.0 length=446
CAAAGATTAAGCCATGCATGTCTAAGTACACGCCTTTACACGGCAAAACTGCGAATGGCT
CATTAAATCAGTTATGGTTCCTTAGATCGTACAATCCTACTTGGATAACTGTGGCAATTC
TAGAGCTAATACATGCAACACAGCTCCGACCTTACGGGAAGAGCGCTTTTGTTAGCCCAA
AACCAATCCGGTCCTCGTGGCCGGTCATTGAATGGTGACTCTGAACAACTTTGTGCCGAT
CGTATGCCCTAGCGGCGACGACGTATCTTTCAAATGTCTGCCCTATCAACTGTCGATGGT
ACGTGCTATGCCTACCATGGTGATAACGGGTAACGGGGAATCAGGGTTCGATTCCGGAGA
GGGAGCATGAGATACGGCTACCACATCC
>HOIR5KG01AYSH9__(reversed) rank=0005349 x=279.0 y=575.0 length=442
CAAAGATTAAGCCATGCAGGTCTAAGTACAGGCCCTATACGGCGAAACTGCGAATGGCTC
ATTAAATCAGTTATGGTTCCTTAGACACACCACATCCACTTGGACAACTGTGGAAAATCT
AGAGCTAATACATGCGAGAAAGCTCCGACCTCCGGGGAAGAGCGCATTTGTTAGTACAAA
ACCAACCCGGGTTCGCGCCCGGCCATCTTGGTGACTCTGAACAACCTTGGGCTGATCGCA
CGGCCTCGCGCCGGCGACGCATCTTTCAAATGTCTGCCCTATCAACTGTCGATGGTACGT
GCTATGCGTACCATGGTTCTCACGGGTAACGGGGAATCAGGGTTCGATTCCGGAGAGGGA
GCCTGAGAAACGGCTACCACATCC
>HOIR5KG01BCHCX__(reversed) rank=0005372 x=435.0 y=335.0 length=441
CAAAGATTAAGCCATGCATGTCCAAGTACAAGCTTTCAAAAGCGAAACTGCGGATGGCTC
ATTAAATCAGTTATGGTTCCTTGGAGCGCATCCCCTTACATGGATAACTGTGGTAATTCT
AGAGCTAATACATGCAATCAAGCGCCGACCTTACGGGAGGCGTGCTCTTATTAGGAACAA
GACCAACCCGGGTCCGCCCGGCTCCGTTGGTGAACTCTGGATAACCTGGCCGATCGCACG
GTCTCTGCACCGGCGACGGATCCTTCGAATGTCTGCCCTATCAACTTTCGATGGTACGTT
ATGCGCCTACCATGGTCGTAACGGGTAACGGAGAATCAGGGTTCGATTCCGGAGAGGGAG
CTTGAGAAACGGCTACCACATCC
>HOIR5KG01AU0FF__(reversed) rank=0005378 x=236.0 y=345.0 length=438
CAAAGATTAAGCCATGCATGTCTCAGTATAAGCTTCAACACGGCAAAACTGCGAATGGCT
CATTAAAACAGTTACAATTTATTTGATTGTCATTCATTACATGGATAACTGTGGTAATTC
TAGAGCTAATACATGCCCAATAATCCGACTCCGTGGAAGGGTTGTATTTATTAGATACAG
AACCAACCCAAGCTCTGCTTGGTCTCGTGGTGATTCATAATAAACGAATGAATTGCATGG
TACCAACTGGCGATGTATCATTCAAGTTTCTGACCTATCAGCTTCCGACGGTACGGTATT
GGCCTACCGTGGCAATGACGGGTAACGGAGAATTAGGGTTCGATTCCGGAGAGGGAGCCT
GAGAAACGGCTACCACATCT
>HOIR5KG01BBGM6__(reversed) rank=0005385 x=423.0 y=1904.0 length=434
CAAAGATTAAGCCATGCATGTCTCAGTGTAAGCTTCAACATGGCAAGACTGTGAATGGCT
CATTAAAACAGTTGTAGCTTATTTGGCTGTCTTTTACATGGATAACCGTGGTAATTCTAG
AACTAATACATGTGCAACTACCCAACTTTTCGGACGGGTTGTGTTTATTTGTAACAGAAC
CAATCCAGGTCAACCTGGTTTAGTGATGATTCACAATAACTGGATGAATTGCGTGGCACC
AGCTGGTGATGAATCATTCAAGCTTCTGACCTATCAGCTTCCGACGGTAGGGTATTGGCC
TACCCTGGCAATGACGGGTAACGGAGAATTAGGGTTTGATACCGGAGAGGGAGCCTGAGA
AACGGCTACCACATCT
>HOIR5KG01BZUZF__(reversed) rank=0005398 x=701.0 y=1545.0 length=434
CAAAGATTAAGCCATGCATGTCTAAGTACAAGCCTGAATAAGGTGAAACCGCGAATGGCT
CATTAAATCACACCTAATGTACCGGATAGTTCCAATTACTTGGATAACTGCGGTAATTCT
GGAGCTAATACATGCTTAAAGGCCTCGACTCAAGGAGGGGCGCATTTATTAGATCAAAAC
CAAACCGCTTGCGGTTTTATTGGTGAATCTGAATAACTCTATGCTGATCGTATGGCTCAA
CGCCGACGACGTATCCGTCCAAGGTGTGCCCTATCAACTGTCGACTGTGGCATAGACGCC
CACAGTGGTTTTGACGGGTAACGGGGAATTAGGGTTCGATTCCGGAGAGGGAGCCTGAGA
AACGGCTACCACTTCT
>HOIR5KG01BQ119__(reversed) rank=0005407 x=601.0 y=415.0 length=436
CAAAGATTAAGCCATGCATGTCTAAGTACAAGCCTAACTAAGGTGAAACCGCGAATGGCT
CATTAAATCACACCTAATCTACTGGAATGTTAGCAGTTACTTGGATAACTGAGGTAATTC
TTGAGCTAATACATGCGAAAAATCTCGACTCACGGAGAGATGCTTTTATTAGATCAAAAC
CAAACAGACTCGTCTGTATATTTGGTGACTCGGAATAACTTTGGGCTGATCGCATTGCCT
TGTGCAGGCGACATTTCCTTCGAAGGTGTGCCCTATCAACTGTCGACTGTGGTATAGACG
ACCACAGTGGTTTTGACGGGTAACGGGGAATCAGGGTTCGATTCCGGAGAGGGAGCCTTA
AAAACGGCTACCACATCC
>HOIR5KG01BER8Z__(reversed) rank=0005419 x=461.0 y=1265.0 length=436
CAAAGATTAAGCCATGCATGTCTAAGTACAAGCCTAACTAAGGTGAAACCGCGAATGGCT
CATTAAATCACACCTAATCTACTGGAATGTTAGCAGTTACTTGGATAACTGAGGTAATTC
TTGAGCTAATACATGCGAAAAATCTCGACTCACGGAGAGATGCTTTTATTAGATCAAAAC
CAAACAGACTCGTCTGTATATTTGGTGACTCGGAATAACTTTGGGCTGATCGCATTGCCT
TGTGCAGGCGACATTTCCTTCGAAGGTGTGCCCTATCAACTGCCGACTGTGGTATAGACG
ACCACAGTGGTTTTGACGGGTAACGGGGAATCAGGGTTCGATTCCGGAGAGGGAGCCTTA
AAAACGGCTACCACATCC
>HOIR5KG01AL1S5__(reversed) rank=0005422 x=134.0 y=23.0 length=434
CAAAGATTAAGCCATGCATGTCTAAGTACAAGCCTGAATAAGGTGAAACCGCGAATGGCT
CATTAAATCACACCTAATGTACCGGATAGTTCCAATTACTTGGATAACTGCGGTAATTCT
GGAGCTAATACATGCTTAAAGGCCTCGACTCAAGGAGGGGCGCATTTATTAGATCAAAAC
CAAACCGCTTGCGGTTTTATTGGTGAATCTGAATAACTCTATGCTGATCGTATGGCTCAA
CGCCGACGACGTATCCGTCCAAGGTGTGCCCTATCAACTGTCGACTGTGGCATAGACGCC
CACAGTGGTTTTGACGGGTAACGGGGAATTAGGGTTCGATTCCGGAGAGGGAGCCTGAGA
AACGGCTACCACTTCT
>HOIR5KG01BJRNU__(reversed) rank=0005426 x=518.0 y=312.0 length=434
CAAAGATTAAGCCATGCATGTCTCAGTGTAAGCTTCAACATGGCAAGACTGTGAATGGCT
CATTAAAACAGTTGTAGCTTATTTGGCTGTCTTTTACATGGATAACCGTGGTAATTCTAG
AACTAATACATGTGCAACTACCCAACTTTTCGGACGGGTTGTGTTTATTTGTAACAGAAC
CAATCCAGGTCAACCTGGTTTAGTGATGATTCACAATAACTGGATGAATTGCGTGGCACC
AGCTGGTGATGAATCATTCAAGCTTCTGACCTATCAGCTTCCGACGGTAGGGTATTGGCC
TACCCTGGCAATGACGGGTAACGGAGAATTAGGGTTTGATACCGGAGAGGGAGCCTGAGA
AACGGCTACCACATCT
>HOIR5KG01ADTDG rank=0005433 x=40.5 y=866.0 length=436
CAAAGATTAAGCCATGCATGTCTAAGTACAAGCCTCACTAAGGTGAAACCGCGAATGGCT
CATTAAATCACACCTAATCTACTGGATAGTAAAAAGTTACTTGGATAACTGCGGTAATTC
TGGAGCTAATACATGCACAAAGCCGCGACTCACGAAGCGGCGCTTTTATTAGATCAAAAC
CAAACGGCTTCGGCTGTACTCATGGTGACTCTGAATAACTTTGGGCTGATCGCATAGCCT
TGAGCTGGCGACATATCCTTCGAAGGTGTGCCCTATCAACTTTCGACTGTGGCATAGACG
CCCACAGTGGTTTTGACGGGTAACGGGGAATCAGGGTTCGATTCCGGAGAGGGAGCCTTA
AAAACGGCTACCACATCT
>HOIR5KG01ACUTQ__(reversed) rank=0005460 x=29.0 y=1148.0 length=436
CAAAGATTAAGCCATGCATGTCTAAGTACAAGCCTAACTAAGGTGAAACCGCGAATGGCT
CATTAAATCACACCTAATCTACTGGAATGTTAGCAGTTACTTGGATAACTGAGGTAATTC
TTGAGCTAATACATGCGAAAAATCTCGACTCACGGAGAGATGCTTTTATTAGATCAAAAC
CAAACAGACTCGTCTGTATATTTGGTGACTCGGAATAACTTTGGGCTGATCGCATTGCCT
TGTGCAGGCGACATTTCCTTCGAAGGTGTGCCCTATCAACTGTCGACTGTGGTATAGACG
ACCACAGTGGTTTTGACGGGTAACGGGGAATCAGGGTTCGATTCCGGAGAGGGAGCCTTA
AAAACGGCTACCACATCC
>HOIR5KG01AJVU7__(reversed) rank=0005494 x=109.0 y=1409.0 length=436
CAAAGATTAAGCCATGCATGTCTAAGTACAAGCCTCACTAAGGTGAAACCGCGAATGGCT
CATTAAATCACACCTAATCTACTGGGTAGTAAAAAGTTACTTGGATAACTGCGGTAATTC
TGGAGCTAATACATGCACAAAGCCGCGACTCACGAAGCGGCGCTTTTATTAGATCAAAAC
CAAACGGCTTCGGCTGTACTCATGGTGACTCTGAATAACTTTGGGCTGATCGCATAGCCT
TGAGCTGGCGACATATCCTTCGAAGGTGTGCCCTATCAACTTTCGACTGTGGCATAGACG
CCCACAGTGGTTTTGACGGGTAACGGGGAATCAGGGTTCGATTCCGGAGAGGGAGCCTTA
AAAACGGCTACCACATCT
>HOIR5KG01AHEKM__(reversed) rank=0005498 x=81.0 y=372.0 length=434
CAAAGATTAAGCCATGCATGTCTAAGTACAAGCCTGAATAAGGTGAAACCGCGAATGGCT
CATTAAATCACACCTAATGTACCGGATAGTTCCAATTACTTGGATAACTGCGGTAATTCT
GGAGCTAATACATGCTTAAAGGCCTCGACTCAAGGAGGGGCGCATTTATTAGATCAAAAC
CAAACCGCTTGCGGTTTTATTGGTGAATCTGAATAACTCTATGCTGATCGTATGGCTCAA
CGCCGACGACGTATCCGTCCAAGGTGTGCCCTATCAACTGTCGACTGTGGCATAGACGCC
CACAGTGGTTTTGACGGGTAACGGGGAATTAGGGTTCGATTCCGGAGAGGGAGCCTGAGA
AACGGCTACCACTTCT
>HOIR5KG01AHIED__(reversed) rank=0005500 x=82.0 y=1235.0 length=434
CAAAGATTAAGCCATGCATGTCTCAGTGTAAGCTTCAACATGGCAAGACTGTGAATGGCT
CATTAAAACAGTTGTAGCTTATTTGGCTGTCTTTTACATGGATAACCGTGGTAATTCTAG
AACTAATACATGTGCAACTACCCAACTTTTCGGACGGGTTGTGTTTATTTGTAACAGAAC
CAATCCAGGTCAACCTGGTTTAGTGATGATTCACAATAACTGGATGAATTGCGTGGCACC
AGCTGGTGATGAATCATTCAAGCTTCTGACCTATCAGCTTCCGACGGTAGGGTATTGGCC
TACCCTGGCAATGACGGGTAACGGAGAATTAGGGTTTGATACCGGAGAGGGAGCCTGAGA
AACGGCTACCACATCT
>HOIR5KG01AMVND__(reversed) rank=0005504 x=143.5 y=1831.0 length=438
CAAAGATTAAGCCATGCATGTCTGAGTTTAAGCTAATTTTTGGTGAAGCTGCGAATGGCT
CATTATATCAGTTATGATATGCTCAATTGCCTTTGCTTACATGGATAACTGTGGTAATTC
TAGAGCTAATACATGCACATGAACCTGACCTCAAAGTATGGTTGTGTTTATTGATTTCAA
AACCAACTCAAGCTCTGCTTGATATGCTGCATGATTGATTATAAACGAATGAATTGCATG
GCACACGCTGGCAATGTATTGTTTTAGTTTCTGACCTATCAGCTTCCGACGGTAAGGTAT
TGGCTTACCGTGGCAATGACGGGTGACGGAGAATTAGGGTTTGATTCCGGAGAGGGAGCC
TGAGAAATGGCTACCACATCT
>HOIR5KG01AUA3J__(reversed) rank=0005512 x=228.5 y=285.0 length=438
CAAAGATTAAGCCATGCATGTCTGAGTTTAAGCTAATTTTTGGTGAAGCTGCGAATGGCT
CATTATATCAGTTATGATATGCTCAATTGCCTTTGCTTACATGGATAACTGTGGTAATTC
TAGAGCTAATACTTGCACATGAACCTGACCTCAAAGTATGGTTGTGTTTATTGATTTCAA
AACCAACTCAAGCTCTGCTTGATATGCTGCATGATTGATTATAAACGAATGAATTGCATG
GCACACGCTGGCAATGTATTGTTTAGTTTCTGACCTATCAGCTTCCGACGGTAAGGTATT
GGCTTACCGTGGCAATGACGGGTGACGGAGAATTAGGGTTTGATTCCGGAGAGGGAGCCT
GAGAAATGGCTACCACATCT
>HOIR5KG01AGWRU__(reversed) rank=0005521 x=75.0 y=1880.0 length=434
CAAAGATTAAGCCATGCATGTCTAAGTACAAGCCTGAATAAGGTGAAACCGCGAATGGCT
CATTAAATCACACCTAATGTACCGGATAGTTCCAATTACTTGGATAACTGCGGTAATTCT
GGAGCTAATACATGCTTAAAGGCCTCGACTCAAGGAGGGGCGCATTTATTAGATCAAAAC
CAAACCGCTTGCGGTTTTATTGGTGAATCTGAATAACTCTATGCTGATCGTATGGCTCAA
CGCCGACGACGTATCCGTCCAAGGTGTGCCCTATCAACTGTCGACTGTGGCATAGACGCC
CACAGTGGTTTTGACGGGTAACGGGGAATTAGGGTTCGATTCCGGAGAGGGAGCCTGAGA
AACGGCTACCACTTCT
>HOIR5KG01AP6PJ__(reversed) rank=0005545 x=181.5 y=485.5 length=436
CAAAGATTAAGCCATGCATGTCTAAGTACAAGCCTAACTAAGGTGAAACCGCGAATGGCT
CATTAAATCACACCTAATCTACTGGAATGTTAGCAGTTACTTGGATAACTGAGGTAATTC
TTGAGCTAATACATGCGAAAAATCTCGACTCACGGAGAGATGCTTTTATTAGATCAAAAC
CAAACAGACTCGTCTGTATATTTGGTGACTCGGAATAACTTTGGGCTGATCGCATTGCCT
TGTGCAGGCGACATTTCCTTCGAAGGTGTGCCCTATCAACTGTCGACTGTGGTATAGACG
ACCACAGTGGTTTTGACGGGTAACGGGGAATCAGGGTTCGATTCCGGAGAGGGAGCCTTA
AAAACGGCTACCACATCC
>HOIR5KG01AZNU8__(reversed) rank=0005546 x=289.0 y=258.0 length=439
CAAAGATTAAGCCATGCATGTCTGAGTTTAAGCTAATTTTTGGTGAAGCTGCGAATGGCT
CATTATATCAGTTATGATATGCTCAATTGCCTTTGCTTACATGGATAACTGTGGTAATTC
TAGAGCTAATACATGCACATGAACCTGACCTCAAAGTATGGTTGTGTTTATTGATTTCAA
AACCAACTCAAGCTCTGCTTGATATGCTGCATGATTGATTATAAACGAATGAATTGCATG
GCACACGCTGGCAATGTATTGTTTTAGTTTCTGACCTATCAGCTTCCGACGGTAAGGTAT
TGGCTTACCGTGGCAATGACGGGTGACGGAGAATTAGGGTTTGATTCCGGAGAGGGAGCC
TGAGAAATGGCTACCACATCT
>HOIR5KG01ABL9F__(reversed) rank=0005549 x=15.0 y=737.5 length=436
CAAAGATTAAGCCATGCATGTCTAAGTACAAGCCTAACTAAGGTGAAACCGCGAATGGCT
CATTAAATCACACCTAATCTACTGGAATGTTAGCAGTTACTTGGATAACTGAGGTAATTC
TTGAGCTAATACATGCGAAAAATCTCGACTCACGGAGAGATGCTTTTATTAGATCAAAAC
CAAACAGACTCGTCTGTATATTTGGTGACTCGGAATAACTTTGGGCTGATCGCATTGCCT
TGTGCAGGCGACATTTCCTTCGAAGGTGTGCCCTATCAACTGTCGACTGTGGTATAGACG
ACCACAGTGGTTTTGACGGGTAACGGGGAATCAGGGTTCGATTCCGGAGAGGGAGCCTTA
AAAACGGCTACCACATCC
>HOIR5KG01AO4Z7__(reversed) rank=0005550 x=169.5 y=773.5 length=434
CAAAGATTAAGCCATGCATGTCTCAGTGTAAGCTTCAACATGGCAAGACTGTGAATGGCT
CATTAAAACAGTTGTAGCTTATTTGGCTGTCTTTTACATGGATAACCGTGGTAATTCTAG
AACTAATACATGTGCAACTACCCAACTTTTCGGACGGGTTGTGTTTATTTGTAACAGAAC
CAATCCAGGTCAACCTGGTTTAGTGATGATTCACAATAACTGGATGAATTGCGTGGCACC
AGCTGGTGATGAATCATTCAAGCTTCTGACCTATCAGCTTCCGACGGTAGGGTATTGGCC
TACCCTGGCAATGACGGGTAACGGAGAATTAGGGTTTGATACCGGAGAGGGAGCCTGAGA
AACGGCTACCACATCT
>HOIR5KG01AYWQZ__(reversed) rank=0005553 x=280.0 y=1977.0 length=437
CAAAGATTAAGCCATGCATGTCTTAGTATAAGCTTCTATACGGCGAAACTGCGAATGGCT
CATTAAAACAGTTATAGTTTATTTGATGGTCATTCTCTACATGGATAACTGTGGCAATTC
TAGAGCTAATACATGCGCCCATACCCGACTTCGTGGAAGGGTTGTGTTTATTAGTTACAG
AACCAACCCAGGCTCCGCCTGGTATTTTGGTGATTCATAATAACCGAACGAATCGCATGG
CTCCGCCGGCGATGAATCATTCAAGTTTCTGACCTATCAGCTTCCGACGGTAGGGTATTG
GCCTACCGTGGCTATGACGGGTAACGGAGAATTAGGGTTCGATTCCGGAGAGGGAGCCTG
AGAAACGGCTACCACATCT
>HOIR5KG01AM1NQ__(reversed) rank=0005561 x=145.0 y=1428.0 length=434
CAAAGATTAAGCCATGCATGTCTCAGTGTAAGCTTCAATATGGCAAGACTGTGAATGGCT
CATTAAAACAGTTGTAGCTTATTTGGCTGTCTTTTACATGGATAACCGTGGTAATTCTAG
AACTAATACATGTGCAACTACCCAACTTTTCGGACGGGTTGTGTTTATTTGTAACAGAAC
CAATCCAGGTCAACCTGGTTTAGTGATGATTCACAATAACTGGATGAATTGCGTGGCACC
AGCTGGTGATGAATCATTCAAGCTTCTGACCTATCAGCTTCCGACGGTAGGGTATTGGCC
TACCCTGGCAATGACGGGTAACGGAGAATTAGGGTTTGATACCGGAGAGGGAGCCTGAGA
AACGGCTACCACATCT
>HOIR5KG01A0V17__(reversed) rank=0005572 x=303.0 y=189.0 length=435
CAAAGATTAAGCCATGCATGTCTAAGTACAAGCCTCACTAAGGTGAAACCGCGAATGGCT
CATTAAATCACACCTAATCTACTGGATAGTAAAAAGTTACTTGGATAACTGCGGTAATTC
TGGAGCTAATACATGCACAAAGCCGCGACTCACGAAGCGGCGCTTTTATTAGATCAAAAC
CAAACGGCTTCGGCTGTACTCATGGTGACTCTGAATAACTTTGGGCTGATCGCATAGCCT
TGAGCTGGCGACATATCCTTCGAAGGTGTGCCCTATCAACTTTCGACTGTGGCATAGACG
CCCACAGTGGTTTTGACGGGTAACGGGGAATCAGGGTTCGATTCCGGAGAGGGAGCCTTA
AAAACGGCTACCACATCT
>HOIR5KG01A5JXM__(reversed) rank=0005580 x=356.5 y=664.0 length=436
CAAAGATTAAGCCATGCATGTCTAAGTACAAGCCTAACTAAGGTGAAACCGCGAATGGCT
CATTAAATCACACCTAATCTACTGGAATGTTAGCAGTTACTTGGATAACTGAGGTAATTC
TTGAGCTAATACATGCGAAAAATCTCGACTCACGGAGAGATGCTTTTATTAGATCAAAAC
CAAACAGACTCGTCTGTATATTTGGTGACTCGGAATAACTTTGGGCTGATCGCATTGCCT
TGTGCAGGCGACATTTCCTTCGAAGGTGTGCCCTATCAACTGTCGACTGTGGTATAGACG
ACCACAGTGGTTTTGACGGGTAACGGGGAATCAGGGTTCGATTCCGGAGAGGGAGCCTTA
AAAACGGCTACCACATCC
>HOIR5KG01AELTD__(reversed) rank=0005582 x=49.5 y=863.0 length=434
CAAAGATTAAGCCATGCATGTCTCAGTGTAAGCTTCAATATGGCAAGACTGTGAATGGCT
CATTAAAACAGTTGTAGCTTATTTGGCTGTCTTTTACATGGATAACCGTGGTAATTCTAG
AACTAATACATGTGCAACTACCCAACTTTTCGGACGGGTTGTGTTTATTTGTAACAGAAC
CAATCCAGGTCAACCTGGTTTAGTGATGATTCACAATAACTGGATGAATTGCGTGGCACC
AGCTGGTGATGAATCATTCAAGCTTCTGACCTATCAGCTTCCGACGGTAGGGTATTGGCC
TACCCTGGCAATGACGGGTAACGGAGAATTAGGGTTTGATACCGGAGAGGGAGCCTGAGA
AACAGCTACCACATCT
>HOIR5KG01AGSHH__(reversed) rank=0005587 x=74.0 y=419.0 length=439
CAAAGATTAAGCCATGCACGTCTAAGTACAAGCCTCATTAAGGTGAAACCGCGAATGGCT
CATTAAATCACACCTAATATACTGGATAGTGTCAGTTACTTGGATAACTGCGGTAATTCT
GGAGCTAATACATGCGTCAAAGCCCCGAACTTTTTGTGAGGGGCGCTTTTATTAGATGAA
AACCAAACGACTTCGGTCGTCCCTTTGGTGATTCTGAATAACTTTCGGCTGATCGTACGG
CCAAGCGCCGACGACGTATCTTTCTAAGGTGTGCCCTATCAACTTTCGACTGTGGCATAG
ACGCCCACAGTGGTTTTGACGGGTAACGGGGAATCAGGGTTCGATTCCGGAGAGGGAGCC
TGAGAAACGGCTACCACTTCT
>HOIR5KG01ASXI1__(reversed) rank=0005593 x=212.0 y=1579.0 length=434
CAAAGATTAAGCCATGCATGTCTCAGTGTAAGCTTCAACATGGCAAGACTGTGAATGGCT
CATTAAAACAGTTGTAGCTTATTTGGCTGTCTTTTACATGGATAACCGTGGTAATTCTAG
AACTAATACATGTGCAACTACCCAACTTTTCGGACGGGTTGTGTTTATTTGTAACAGAAC
CAATCCAGGTCAACCTGGTTTAGTGATGATTCACAATAACTGGATGAATTGCGTGGCACC
AGCTGGTGATGAATCATTCAAGCTTCTGACCTATCAGCTTCCGACGGTAGGGTATTGGCC
TACCCTGGCAATGACGGGTAACGGAGAATTAGGGTTTGATACCGGAGAGGGAGCCTGAGA
AACGGCTACCACATCT
>HOIR5KG01A5ZS4__(reversed) rank=0005603 x=361.0 y=758.0 length=426
CAAAGATTAAGCCATGCATGTCTAAGTATAAACAATCTATACAGTGAAACTGCGAATGGC
TCATTAAATCAGTTATCGTTTATTTGATAGTACCTTGCTAATTGGCATACGCCTGGCAAT
TCTAGAGCTAATACATGCATTCAAGCCCAACCTCTGGAAGGGCTGTATTTATTAGATAAA
AAATCAACAACCTTAGATGATTCATAATAACTTGTCGAATCGCATGGCCTCGGGCCGGCG
ATGGTTCATTCAAATTTCTGCCCTATCAACTTTCGATGGTAGGATAGAGGCCTACCATGG
TTTCAACGGGTAACGGGGAATAAGGGTTCGGTTCCGGAGAGGGAGCCTGAGAAACGGCTA
CCACATCC
>HOIR5KG01A380U__(reversed) rank=0005613 x=341.5 y=1308.0 length=436
CAAAGATTAAGCCATGCATGTCTAAGTACAAGCCTCACTAAGGTGAAACCGCGAATGGCT
CATTAAATCACACCTCATGTACTGGATAGTCTCAGTTACTTGGATAACTGCGGTAATTCT
GGAGCTAATACATGCAAACGATGCCCGACTCACGGAGGGCTGCTTTTATTAGATCAAAAC
CAAACCGCCTCGGCGGTCTCTTTGGTGATTCTGAATAACTTTGGGCTGATCGCACGGTCA
TGCACCGGCGACGTATCCTTCCAAGGTGTGCCCTATCAACTGTCGACTGTGGCATAGACG
CCCACAGTGGTTTTGACGGGTAACGGGGAATTAGGGTTCGATTCCGGAGAGGGAGCCTGA
GAAACGGCTACCACTTCT
>HOIR5KG01ADPQG__(reversed) rank=0005618 x=39.5 y=246.5 length=434
CAAAGATTAAGCCATGCATGTCTAAGTACAAGCCTGAATAAGGTGAAACCGCGAATGGCT
CATTAAATCACACCTAATGTACCGGATAGTTCCAATTACTTGGATAACTGCGGTAATTCT
GGAGCTAATACATGCTTAAAGGCCTCGACTCAAGGAGGGGCGCATTTATTAGATCAAAAC
CAAACCGCTTGCGGTTTTATTGGTGAATCTGAATAACTCTATGCTGATCGTATGGCTCAA
CGCCGACGACGTATCCGTCCAAGGTGTGCCCTATCAACTGTCGACTGTGGCATAGACGCC
CACAGTGGTTTTGACGGGTAACGGGGAATTAGGGTTCGATTCCGGAGAGGGAGCCTGAGA
AACGGCTACCACTTCT
>HOIR5KG01A50JY__(reversed) rank=0005661 x=361.0 y=1724.5 length=434
CAAAGATTAAGCCATGCATGTCTAAGTACAAGCCTGAATAAGGTGAAACCGCGAATGGCT
CATTAAATCACACCTAATGTACCGGATAGTTCCAATTACTTGGATAACTGCGGTAATTCT
GGAGCTAATACATGCTTAAAGGCCTCGACTCAAGGAGGGGCGCATTTATTAGATCAAAAC
CAAACCGCTTGCGGTTTTATTGGTGAATCTGAATAACTCTATGCTGATCGTATGGCTCAA
CGCCGACGACGTATCCGTCCAAGGTGTGCCCTATCAACTGTCGACTGTGGCATAGACGCC
CACAGTGGTTTTGACGGGTAACGGGGAATTAGGGTTCGATTCCGGAGAGGGAGCCTGAGA
AACGGCTACCACTTCT
>HOIR5KG01AC7QD__(reversed) rank=0005669 x=33.0 y=1491.0 length=436
CAAAGATTAAGCCATGCATGTCTAAGTACAAGCCTAACTAAGGTGAAACCGCGAATGGCT
CATTAAATCACACCTAATCTACTGGAATGTTAGCAGTTACTTGGATAACTGAGGTAATTC
TTGAGCTAATACATGCGAAAAATCTCGACTCACGGAGAGATGCTTTTATTAGATCAAAAC
CAAACAGACTCGTCTGTATATTTGGTGACTCGGAATAACTTTGGGCTGATCGCATTGCCT
TGTGCAGGCGACATTTCCTTCGAAGGTGTGCCCTATCAACTGTCGACTGTGGTATAGACG
ACCACAGTGGTTTTGACGGGTAACGGGGAATCAGGGTTCGATTCCGGAGAGGGAGCCTTA
AAAACGGCTACCACATCC
>HOIR5KG01A2ONP__(reversed) rank=0005691 x=323.5 y=1987.0 length=459
CAAAGATTAAGCCATGCATGTCTAAGTACGAGCCGCTAGTCGGCGAAACCGCGAATGGCT
CAATAAATCAGTTATGGTTCCTTAGATCGTACCATCCTACTTGGATAACTGTGGTAATTC
TAGAGCTAATACATGCACTCAAGCCCCGACTCTCGGTTTCGGCCGGGCAGGAGGGGTGCT
TTTATTAGATCAAAACCAATCGGGGGGCTCGCTCCCCGTCCTTTTTGGTGACTCTGAATA
ACTTTTCGCCGATCGCACGGCCTCGAGCCGGCGACGCATCTTTCAAATGTCTGCCTTATC
AACTTTCGATGGTAGGTTATGCGCCTACCATGGTTGCAACGGGTAACGGGGAATCGGGGT
TCGATTCCGGAGAGGGAGCCTGAGAAACGGCTACCACATCC
>HOIR5KG01BW8AS__(reversed) rank=0005697 x=671.5 y=1714.0 length=434
CAAAGATTAAGCCATGCATGTCTAAGTACAAGCCTGAATAAGGTGAAACCGCGAATGGCT
CATTAAATCACACCTAATGTACCGGATAGTTCCAATTACTTGGATAACTGCGGTAATTCT
GGAGCTAATACATGCTTAAAGGCCTCGACTCAAGGAGGGGCGCATTTATTAGATCAAAAC
CAAACCGCTTGCGGTTTTATTGGTGAATCTGAATAACTCTATGCTGATCGTATGGCTCAA
CGCCGACGACGTATCCGTCCAAGGTGTGCCCTATCAACTGTCGACTGTGGCATAGACGCC
CACAGTGGTTTTGACGGGTAACGGGGAATTAGGGTTCGATTCCGGAGAGGGAGCCTGAGA
AATGGCTACCACATCT
>HOIR5KG01A6MWQ__(reversed) rank=0005714 x=368.5 y=2024.0 length=434
CAAAGATTAAGCCATGCATGTCTCAGTGTAAGCTTCAACATGGCAAGACTGTGAATGGCT
CATTAAAACAGTTGTAGCTTATTTGGCTGTCTTTTACATGGATAACCGTGGTAATTCTAG
AACTAATACATGTGCAACTACCCAACTTTTCGGACGGGTTGTGTTTATTTGTAACAGAAC
CAATCCAGGTCAACCTGGTTTAGTGATGATTCACAATAACTGGATGAATTGCGTGGCACC
AGCTGGTGATGAATCATTCAAGCTTCTGACCTATCAGCTTCCGACGGTAGGGTATTGGCC
TACCCTGGCAATGACGGGTAACGGAGAATTAGGGTTTGATACCGGAGAGGGAGCCTGAGA
AACGGCTACCACATCT
>HOIR5KG01AI6US__(reversed) rank=0005718 x=101.5 y=1762.0 length=434
CAAAGATTAAGCCATGCATGTCTAAGTACAAGCCTGAATAAGGTGAAACCGCGAATGGCT
CATTAAATCACACCTAATGTACCGGATAGTTCCAATTACTTGGATAACTGCGGTAATTCT
GGAGCTAATACATGCTTAAAGGCCTCGACTCAAGGAGGGGCGCATTTATTAGATCAAAAC
CAAACCGCTTGCGGTTTTATTGGTGAATCTGAATAACTCTATGCTGATCGTATGGCTCAA
CGCCGACGACGTATCCGTCCAAGGTGTGCCCTATCAACTGTCGACTGTGGCATAGACGCC
CACAGTGGTTTTGACGGGTAACGGGGAATTAGGGTTCGATTCCGGAGAGGGAGCCTGAGA
AACGGCTACCACTTCT
>HOIR5KG01AWUU4__(reversed) rank=0005723 x=257.5 y=430.0 length=436
CAAAGATTAAGCCATGCATGTCTAAGTACAAGCCTAACTAAGGTGAAACCGCGAATGGCT
CATTAAATCACACCTAATCTACTGGAATGTTAGCAGTTACTTGGATAACTGAGGTAATTC
TTGAGCTAATACATGCGAAAAATCTCGACTCACGGAGAGATGCTTTTATTAGATCAAAAC
CAAACAGACTCGTCTGTATATTTGGCGACTCGGAATAACTTTGGGCTGATCGCATTGCCT
TGTGCAGGCGACATTTCCTTCGAAGGTGTGCCCTATCAACTGTCGACTGTGGTATAGACG
ACCACAGTGGTTTTGACGGGTAACGGGGAATCAGGGTTCGATTCCGGAGAGGGAGCCTTA
AAAACGGCTACCACATCC
>HOIR5KG01A5QSO__(reversed) rank=0005726 x=358.0 y=1366.0 length=426
CAAAGATTAAGCCATGCATGTCTAAGTATAAACAATCTATACAGTGAAACTGCGAATGGC
TCATTAAATCAGTTATCGTTTATTTGATAGTACCTTGCTAATTGGCATACGCCTGGCAAT
TCTAGAGCTAATACATGCATTCAAGCCCAACCTCTGGAAGGGCTGTATTTATTAGATAAA
AAATCAACAACCTTAGATGATTCATAATAACTTGTCGAATCGCATGGCCTCGGGCCGGCG
ATGGTTCATTCAAATTTCTGCCCTATCAACTTTCGATGGTAGGATAGAGGCCTACCATGG
TTTCAACGGGTAACGGGGAATAAGGGTTCGGTTCCGGAGAGGGAGCCTGAGAAACGGCTA
CCACATCC
>HOIR5KG01AEF7X__(reversed) rank=0005757 x=47.0 y=1803.5 length=434
CAAAGATTAAGCCATGCATGTCTAAGTACAAGCCTGAATAAGGTGAAACCGCGAATGGCT
CATTAAATCACACCTAATGTACCGGATAGTTCCAATTACTTGGATAACTGCGGTAATTCT
GGAGCTAATACATGCTTAAAGGCCTCGACTCAAGGAGGGGCGCATTTATTAGATCAAAAC
CAAACCGCTTGCGGTTTTATTGGTGAATCTGAATAACTCTATGCTGATCGTATGGCTCAA
CGCCGACGACGTATCCGTCCAAGGTGTGCCCTATCAACTGTCGACTGTGGCATAGACGCC
CACAGTGGTTTTGACGGGTAACGGGGAATTAGGGTTCGATTCCGGAGAGGGAGCCTGAGA
AACGGCTACCACTTCT
>HOIR5KG01AA64P__(reversed) rank=0005772 x=10.0 y=1607.0 length=437
CAAAGATTAAGCCATGCATGTCTAAGTATAACTCTTTTACTTTGAAAACTGCAAACGGCT
CATTATACCAGTTATAGTTTATTTGATAGTCCCTTACTACTTGGATACCCTTAGTAATTC
TAGAGCTAATACATGCATCAATACCCAACTGTTCGCGGAAGGGTAGTATTTATTAGGTAT
AGACCAACCCTCTTCGGAGGTGCTTTGGTGATTCATAATAACTTTTCGAATCGCATGGCT
CCATGCCGGCGATGGATCATTCAAGTTTCTGCCCTATCAGCTTTGGATGGTAGTGTATTG
GACTACCATGGCTTTAACGGGTAACGAATTGTTAGGGCAAGATTTCGGAGAGGGAGCCTG
AGAGACGGCTACCACATCC
>HOIR5KG01AXAHO__(reversed) rank=0005776 x=262.0 y=202.0 length=436
CAAAGATTAAGCCATGCATGTCTAAGTACAAGCCTAACTAAGGTGAAACCGCGAATGGCT
CATTAAATCACACCTAATCTACTGGAATGTTAGCAGTTACTTGGATAACTGAGGTAATTC
TTGAGCTAATACATGCGAAAAATCTCGACTCACGGAGAGATGCTTTTATTAGATCAAAAC
CAAACAGACTCGTCTGTATATTTGGTGACTCGGAATAACTTTGGGCTGATCGCATTGCCT
TGTGCAGGCGACATTTCCTTCGAAGGTGTGCCCTATCAACTGTCGACTGTGGTATAGACG
ACCACAGTGGTTTTGACGGGTAACGGGGAATCAGGGTTCGATTCCGGAGAGGGAGCCTTA
AAAACGGCTACCACATCC
>HOIR5KG01BJF33__(reversed) rank=0005795 x=514.0 y=1729.5 length=436
CAAAGATTAAGCCATGCATGTCTAAGTACAAGCCTAACTAAGGTGAAACCGCGAATGGCT
CATTAAATCACACCTAATCTACTGGAATGTTAGCAGTTACTTGGATAACTGAGGTAATTC
TTGAGCTAATACATGCGAAAAATCTCGACTCACGGAGAGATGCTTTTATTAGATCAAAAC
CAAACAGACTCGTCTGTATATTTGGTGACTCGGAATAACTTTGGGCTGATCGCATTGCCT
TGTGCAGGCGACATTTCCTTCGAAGGTGTGCCCTATCAACTGTCGACTGTGGTATAGACG
ACCACAGTGGTTTTGACGGGTAACGGGGAATCAGGGTTCGATTCCGGAGAGGGAGCCTTA
AAAACGGCTACCACATCC
>HOIR5KG01BNC39__(reversed) rank=0005799 x=559.0 y=151.0 length=436
CAAAGATTAAGCCATGCATGTCTAAGTACAAGCCTCACTAAGGTGAAACCGCGAATGGCT
CATTAAATCACACCTAATCTACTGGATAGTAAAAAGTTACTTGGATAACTGCGGTAATTC
TGGAGCTAATACATGCACAAAGCCGCGACTCACGAAGCGGCGCTTTTATTAGATCAAAAC
CAAACGGCTTCGGCTGTACTCATGGTGACTCTGAATAACTTTGGGCTGATCGCATAGCCT
TGAGCTGGCGACATATCCTTCGAAGGTGTGCCCTATCAACTTTCGACTGTGGCATAGACG
CCCACAGTGGTTTTGACGGGTAACGGGGAATCAGGGTTCGATTCCGGAGAGGGAGCCTTA
AAAACGGCTACCACATCT
>HOIR5KG01AT5ND__(reversed) rank=0005803 x=226.0 y=1415.5 length=434
CAAAGATTAAGCCATGCATGTCTCAGTGTAAGCTTCAATATGGCAAGACTGTGAATGGCT
CATTAAAACAGTTGTAGCTTATTTGGCTGTCTTTTACATGGATAACCGTGGTAATTCTAG
AACTAATACATGTGCAACTACCCAACTTTTCGGACGGGTTGTGTTTATTTGTAACAGAAC
CAATCCAGGTCAACCTGGTTTAGTGATGATTCACAATAACTGGATGAATTGCGTGGCACC
AGCTGGTGATGAATCATTCAAGCTTCTGACCTATCAGCTTCCGACGGTAGGGTATTGGCC
TACCCTGGCAATGACGGGTAACGGAGAATTAGGGTTTGATACCGGAGAGGGAGCCTGAGA
AACGGCTACCACATCT
>HOIR5KG01BPAOH__(reversed) rank=0005809 x=581.5 y=191.0 length=436
CAAAGATTAAGCCATGCATGTCTAAGTACAAGCCTAACTAAGGTGAAACCGCGAATGGCT
CATTAAATCACACCTAATCTACTGGAATGTTAGCAGTTACTTGGATAACTGAGGTAATTC
TTGAGCTAATACATGCGAAAAATCTCGACTCACGGAGAGATGCTTTTATTAGATCAAAAC
CAAACAGACTCGTCTGTATATTTGGTGACTCGGAATAACTTTGGGCTGATCGCATTGCCT
TGTGCAGGCGACATTTCCTTCGAAGGTGTGCCCTATCAACTGTCGACTGTGGTATAGACG
ACCACAGTGGTTTTGACGGGTAACGGGGAATCAGGGTTCGATTCCGGAGAGGGAGCCTTA
AAAACGGCTACCACATCC
>HOIR5KG01AMYSO__(reversed) rank=0005812 x=144.0 y=1814.0 length=436
CAAAGATTAAGCCATGCATGTCTAAGTACAAGCCTAACTAAGGTGAAACCGCGAATGGCT
CATTAAATCACACCTAATCTACTGGAATGTTAGCAGTTACTTGGATAACTGAGGTAATTC
TTGAGCTAATACATGCGAAAAATCTCGACTCACGGAGAGATGCTTTTATTAGATCAAAAC
CAAACAGACTCGTCTGTATATTTGGTGACTCGGAATAACTTTGGGCTGATCGCATTGCCT
TGTGCAGGCGACATTTCCTTCGAAGGTGTGCCCTATCAACTGTCGACTGTGGTATAGACG
ACCACAGTGGTTTTGACGGGTAACGGGGAATCAGGGTTCGATTCCGGAGAGGGAGCCTTA
AAAACGGCTACCACATCC
>HOIR5KG01BD9I4__(reversed) rank=0005823 x=455.5 y=1582.5 length=436
CAAAGATTAAGCCATGCATGTCTAAGTACAAGCCTAACTAAGGTGAAACCGCGAATGGCT
CATTAAATCACACCTAATCTACTGGAATGTTAGCAGTTACTTGGATAACTGAGGTAATTC
TTGAGCTAATACATGCGAAAAATCTCGACTCACGGAGAGATGCTTTTATTAGATCAAAAC
CAAACAGACTCGTCTGTATATTTGGTGACTCGGAATAACTTTGGGCTGATCGCATTGCCT
TGTGCAGGCGACATTTCCTTCGAAGGTGTGCCCTATCAACTGTCGACTGTGGTATAGACG
ACCACAGTGGTTTTGACGGGTAACGGGGAATCAGGGTTCGATTCCGGAGAGGGAGCCTTA
AAAACGGCTACCACATCC
>HOIR5KG01BMLYR__(reversed) rank=0005833 x=550.0 y=1825.0 length=436
CAAAGATTAAGCCATGCATGTCTAAGTACAAGCCTAACTAAGGTGAAACCGCGAATGGCT
CATTAAATCACACCTAATCTACTGGAATGTTAGCAGTTACTTGGATAACTGAGGTAATTC
TTGAGCTAATACACGCGAAAAATCTCGACTCACGGAGAGATGCTTTTATTAGATCAAAAC
CAAACAGACTCGTCTGTATATTTGGTGACTCGGAATAACTTTGGGCTGATCGCATTGCCT
TGTGCAGGCGACATTTCCTTCGAAGGTGTGCCCTATCAACTGTCGACTGTGGTATAGACG
ACCACAGTGGTTTTGACGGGTAACGGGGAATCAGGGTTCGATTCCGGAGAGGGAGCCTTA
AAAACGGCTACCACATCC
>HOIR5KG01AEU7W__(reversed) rank=0005838 x=52.5 y=762.0 length=426
CAAAGATTAAGCCATGCATGTCTAAGTATAAACAATCTATACAGTGAAACTGCGAATGGC
TCATTAAATCAGTTATCGTTTATTTGATAGTACCTTGCTAATTGGCATACGCCTGGCAAT
TCTAGAGCTAATACATGCATTCAAGCCCAACCTCTGGAAGGGCTGTATTTATTAGATAAA
AAATCAACAACCTTAGATGATTCATAATAACTTGTCGAATCGCATGGCCTCGGGCCGGCG
ATGGTTCATTCAAATTTCTGCCCTATCAACTTTCGATGGTAGGATAGAGGCCTACCATGG
TTTCAACGGGTAACGGGGAATAAGGGTTCGGTTCCGGAGAGGGAGCCTGAGAAACGGCTA
CCACATCC
>HOIR5KG01BD56M__(reversed) rank=0005840 x=454.0 y=1340.0 length=442
CAAAGATTAAGCCATGCATGTCCAAGTACAAGCTTTCAAAAGCGAAACTGCGGATGGCTC
ATTAAATCAGTTATGGTTCCTTGGAGCGCATCCCCTTACATGGATAACTGTGGTAATTCC
TAGAGCTAATACATGCAATCAAGCGCCGACCTTACGGGAGGCGTGCTCTTATTAGGAACA
AGACCAACCCGGGTCCGCCCGGCTCCGTTGGTGAACTCTGGATAACCTGGCCGATCGCAC
GGTCTCTGCACCGGCGACGGATCCTTCGAATGTCTGCCCTATCAACTTTCGATGGTACGT
TATGCGCCTACCATGGTCGTAACGGGTAACGGAGAATCAGGGTTCGATTCCGGAGAGGGA
GCTTGAGAAACGGCTACCACATCC
>HOIR5KG01BAQV2__(reversed) rank=0005841 x=415.0 y=1296.0 length=438
CAAAGATTAAGCCATGCATGTGCCAGTGTAAGCTTCAACATGGCCAGACTGTGAATGGCT
CATTACAACAGTTGTAGCTTATGTGGTGGTCTGTCTACATGGATAGCCGTGTTAATTCTA
GAACTAATACATGTTCACTTGCCCAAACTCGGAGGTTGGGTGGTGCTTATTGGCAACAGA
ACCAGTCCAGGCAATCCCTGGCTCATCGGTGAGTCATAATAATGTGGATATATTGTATGG
CATCCGCAGATGGCGGTCCATTCAAGCTTCTGACCTATCAGCTTCCGATGGTTGGGGATT
TGCCTACCATGGCAATGACGGGTAACGGAGAATTAGGGTTTGACACCGGAGAGGGAGCCT
GAGAAGCGGCTACTACATCT
>HOIR5KG01AGZFV__(reversed) rank=0005847 x=76.5 y=1241.0 length=436
CAAAGATTAAGCCATGCATGTCTAAGTACAAGCCTAACTAAGGTGAAACCGCGAATGGCT
CATTAAATCACACCTAATCTACTGGAATGTTAGCAGTTACTTGGATAACTGAGGTAATTC
TTGAGCTAATACATGCGAAAAATCTCGACTCACGGAGAGATGCTTTTATTAGATCAAAAC
CAAACAGACTCGTCTGTATATTTGGTGACTCGGAATAACTTTGGGCTGATCGCATTGCCT
TGTGCAGGCGACATTTCCTTCGAAGGTGTGCCCTATCAACTGTCGACTGTGGTATAGACG
ACCACAGTGGTTTTGACGGGTAACGGGGAATCAGGGTTCGATTCCGGAGAGGGAGCCTTA
AAAACGGCTACCACATCC
>HOIR5KG01AJE4T rank=0005853 x=104.0 y=203.0 length=434
CAAAGATTAAGCCATGCATGTCTCAGTGTAAGCTTCAATATGGCAAGACTGTGAATGGCT
CATTAAAACAGTTGTAGCTTATTTGGCTGTCTTTTACATGGATAACCGTGGTAATTCTAG
AACTAATACATGTGCAACTACCCAACTTTTCGGACGGGTTGTGTTTATTTGTAACAGAAC
CAATCCAGGTCAACCTGGTTTAGTGATGATTCACAATAACTGGATGAATTGCGTGGCACC
AGCTGGTGATGAATCATTCAAGCTTCTGACCTATCAGCTTCCGACGGTAGGGTATTGGCC
TACCCTGGCAATGACGGGTAACGGAGAATTAGGGTTTGATACCGGAGAGGGAGCCTGAGA
AACGGCTACCACATCT
>HOIR5KG01BQYXN__(reversed) rank=0005858 x=600.0 y=457.5 length=446
CAAAGATTAAGCCATGCATGTCTAAGTACACGCCTTTACACGGCAAAACTGCGAATGGCT
CATTAAATCAGTTATGGTTCCTTAGATCGTACAATCCTACTTGGATAACTGTGGCAATTC
TAGAGCTAATACATGCAACACAGCTCCGACCTTACGGGAAGAGCGCTTTTGTTAGCCCAA
AACCAATCCGGTCCTCGTGGCCGGTCATTGAATGGTGACTCTGAACAACTTTGTGCCGAT
CGTATGCCCTAGCGGCGACGACGTATCTTTCAAATGTCTGCCCTATCAACTGTCGATGGT
ACGTGCTATGCCTACCATGGTGATAACGGGTAACGGGGAATCAGGGTTCGATTCCGGAGA
GGGAGCATGAGATACGGCTACCACATCC
>HOIR5KG01AYFJM__(reversed) rank=0005860 x=275.0 y=160.0 length=434
CAAAGATTAAGCCATGCATGTCTAAGTACAAGCCTGAATAAGGTGAAACCGCGAATGGCT
CATTAAATCACACCTAATGTACCGGATAGTTCCAATTACTTGGATAACTGCGGTAATTCT
GGAGCTAATACATGCTTAAAGGCCTCGACTCAAGGAGGGGCGCATTTATTAGATCAAAAC
CAAACCGCTTGCGGTTTTATTGGTGAATCTGAATAACTCTATGCTGATCGTATGGCTCAA
CGCCGACGACGTATCCGTCCAAGGTGTGCCCTATCAACTGTCGACTGTGGCATAGACGCC
CACAGTGGTTTTGACGGGTAACGGGGAATTAGGGTTCGATTCCGGAGAGGGAGCCTGAGA
AACGGCTACCACTTCT
>HOIR5KG01ANNRE__(reversed) rank=0005867 x=152.0 y=1400.5 length=439
CAAAGATTAAGCCATGCATGTCTGAGTTTAAGCTAATTTTTGGTGAAGCTGCGAATGGCT
CATTATATCAGTTATGATATGCTCAATTGCCTTTGCTTACATGGATAACTGTGGTAATTC
TAGAGCTAATACATGCACATGAACCTGACCTCAAAGTATGGTTGTGTTTATTGATTTCAA
AACCAACTCAAGCTCTGCTTGATATGCTGCATGATTGATTATAAACGAATGAATTGCATG
GCACACGCTGGCAATGTATTGTTTTAGTTTCTGACCTATCAGCTTCCGACGGTAAGGTAT
TGGCTTACCGTGGCAATGACGGGTGACGGAGAATTAGGGTTTGATTCCGGAGAGGGAGCC
TGAGAAATGGCTACCACATCT
>HOIR5KG01AC1BX__(reversed) rank=0005891 x=31.0 y=1387.0 length=433
CAAAGATTAAGCCATGCATGTCTCAGTGTAAGCTTCAACATGGCAAGACTGTGAATGGCT
CATTAAACAGTTGTAGCTTATTTGGCCGTCTTTTACATGGATAACCGTGGTAATTCTAGA
ACTAATACATGTGCAACTACCCAACTTTTCGGACGGGTTGTGTTTATTTGTAACAGAACC
AATCCAGGTCAACCTGGTTTAGTGATGATTCACAATAACTGGATGAATTGCGTGGCACCA
GCTGGTGATGAATCATTCAAGCTTCTGACCTATCAGCTTCCGACGGTAGGGTATTGGCCT
ACCCTGGCAATGACGGGTAACGGAGAATTAGGGTTTGATACCGGAGAGGGAGCCTGAGAA
ACGGCTACCACATCT
>HOIR5KG01AOCX4__(reversed) rank=0005924 x=160.0 y=1274.0 length=436
CAAAGATTAAGCCATGCATGTCTAAGTACAAGCTTAACTAAGGTGAAACCGCGAATGGCT
CATTAAATCACACCTAATCTACTGGAATGTTAGCAGTTACTTGGATAACTGAGGTAATTC
TTGAGCTAATACATGCGAAAAATCTCGACTCACGGAGAGATGCTTTTATTAGATCAAAAC
CAAACAGACTCGTCTGTATATTTGGTGACTCGGAATAACTTTGGGCTGATCGCATTGCCT
TGTGCAGGCGACATTTCCTTCGAAGGTGTGCCCTATCAACTGTCGACTGTGGTATAGACG
ACCACAGTGGTTTTGACGGGTAACGGGGAATCAGGGTTCGATTCCGGAGAGGGAGCCTTA
AAAACGGCTACCACATCC
>HOIR5KG01BAT4X__(reversed) rank=0005936 x=416.0 y=1407.5 length=436
CAAAGATTAAGCCATGCATGTCTAAGTACAAGCCTAACTAAGGTGAAACCGCGAATGGCT
CATTAAATCACACCTAATCTACTGGAATGTTAGCAGTTACTTGGATAACTGAGGTAATTC
TTGAGCTAATACATGCGAAAAATCTCGACTCACGGAGAGATGCTTTTATTAGATCAAAAC
CAAACAGACTCGTCTGTATATTTGGTGACTCGGAATAACTTTGGGCTGATCGCATTGCCT
TGTGCAGGCGACATTTCCTTCGAAGGTGTGCCCTATCAACTGTCGACTGTGGTATAGACG
ACCACAGTGGTTTTGACGGGTAACGGGGAATCAGGGTTCGATTCCGGAGAGGGAGCCTTA
AAAACGGCTACCACATCC
>HOIR5KG01A1MQH rank=0005943 x=311.5 y=1991.0 length=445
CAAAGATTAAGCCATGCATGTCTAAGTACACGCCTTTACACGGCAAAACTGCGAATGGCT
CATTAAATCAGTTATGGTTCCTTAGATCGTACAATCCTACTTGGATAACTGTGGCAATTC
TAGAGCTAATACATGCAACACAGCTCCGACCTTACGGGAAGAGCGCTTTTGTTAGCCCAA
AACCAATCCGGTCCTCGTGGCCGGTCCTGAATGGTGACTCTGAACAACTTTGTGCCGATC
GTATGCCCTAGCGGCGACGACGTATCTTTCAAATGTCTGCCCTATCAACTGTCGATGGTA
CGTGCTATGCCTACCATGGTGATAACGGGTAACGGGGAATCAGGGTTCGATTCCGGAGAG
GGAGCATGAGATACGGCTACCACATCC
>HOIR5KG01BT80T__(reversed) rank=0005955 x=637.5 y=1947.5 length=438
CAAAGATTAAGCCATGCATGTTTCAGACTAAGCTCTTCATAACAAATACTGTGAATGGCT
CATTATAACAGTTATAGTATCATTGGCTGTTGCTTCTTACATGGATACCTGTGGTAATTC
TATAGCTAATACATGCTTGCAAACCCAACTTATTGGAAGGGTTGTCCTTGTTAGTTCCAG
AACCAATCCTAGCTCTGCTAGGCTATTTGGTGATTTATGAGAAGGAAATGAATCACATAG
CTGCTGCTGGTGATGCATCTTTTCAGTTTCTGACCTATCAGCTTTCGATGGGAAGGTATT
GGCTTCCTGTGGCAATGACGGGTAACGGAGAATTAGGGTTTGATTCCGGAGAGGGAGCCT
GAGGAATGGCTACCACATCT
>HOIR5KG01ADZS6__(reversed) rank=0005960 x=42.5 y=1016.0 length=445
CAAAGATTAAGCCATGCATGTCTAAGTACACGCCTTTACACGGCAAAACTGCGAATGGCT
CATTAAATCAGTTATGGTTCCTTAGATCGTACAATCCTACTTGGATAACTGTGGCAATTC
TAGAGCTAATACATGCAACACAGCTCCGACCTTACGGGAAGAGCGCTTTTGTTAGCCCAA
AACCAATCCGGTCCTCGTGGCCGGTCCTGAATGGTGACTCTGAACAACTTTGTGCCGATC
GTATGCCCTAGCGGCGACGACGTATCTTTCAAATGTCTGCCCTATCAACTGTCGATGGTA
CGTGCTATGCCTACCATGGTGATAACGGGTAACGGGGAATCAGGGTTCGATTCCGGAGAG
GGAGCATGAGATACGGCTACCACATCC
>HOIR5KG01A6YFP__(reversed) rank=0005961 x=372.0 y=579.0 length=434
CAAAGATTAAGCCATGCATGTCTCAGTGTAAGCTTCAACATGGCAAGACTGTGAATGGCT
CATTAAAACAGTTGTAGCTTATTTGGCTGTCTTTTACATGGATAACCGTGGTAATTCTAG
AACTAATACATGTGCAACTACCCAACTTTTCGGACGGGTTGTGTTTATTTGTAACAGAAC
CAATCCAGGTCAACCTGGTTTAGTGATGATTCACAAGAACTGGATGAATTGCGTGGCACC
AGCTGGTGATGAATCATTCAAGCTTCTGACCTATCAGCTTCCGACGGTAGGGTATTGGCC
TACCCTGGCAATGACGGGTAACGGAGAATTAGGGTTTGATACCGGAGAGGGAGCCTGAGA
AACGGCTACCACATCT
>HOIR5KG01AQQNP__(reversed) rank=0005973 x=187.0 y=1763.0 length=437
CAAAGATTAAGCCATGCATGTTTCAGACTAAGCTCTTCATAACAAATCTGTGAATGGCTC
ATTATAACAGTTATAGTATCATTGGCTGTTGCTTCTTACATGGATACCTGTGGTAATTCT
ATAGCTAATACATGCTTGCAAACCCAACTTATTGGAAGGGTTGTCCTTGTTAGTTCCAGA
ACCAATCCTAGCTCTGCTAGGCTATTTGGTGATTTATGAGAAGGAAATGAATCACATAGC
TGCTGCTGGTGATGCATCTTTTCAGTTTCTGACCTATCAGCTTTCGATGGGAAGGTATTG
GCTTCCTGTGGCAATGACGGGTAACGGAGAATTAGGGTTTGATTCCGGAGAGGGAGCCTG
AGGAATGGCTACCACATCT
>HOIR5KG01ALWBJ__(reversed) rank=0005992 x=132.0 y=1101.0 length=434
CAAAGATTAAGCCATGCATGTCTAAGTACAAGCCTGAATAAGGTGAAACCGCGAATGGCT
CATTAAATCACACCTAATGTACCGGATAGTTCCAATTACTTGGATAACTGCGGTAATTCT
GGAGCTAATACATGCTTAAAGGCCTCGACTCAAGGAGGGGCGCATTTATTAGATCAAAAC
CAAACCGCTTGCGGTTTTATTGGTGAATCTGAATAACTCTATGCTGATCGTATGGCTCAA
CGCCGACGACGTATCCGTCCAAGGTGTGCCCTATCAACTGTCGACTGTGGCATAGACGCC
CACAGTGGTTTTGACGGGTAACGGGGAATTAGGGTTCGATTCCGGAGAGGGAGCCTGAGA
AACGGCTACCACTTCT
>HOIR5KG01AKAP3__(reversed) rank=0006011 x=114.0 y=185.0 length=436
CAAAGATTAAGCCATGCATGTCTAAGTACAAGCCTAACTAAGGTGAAACCGCGAATGGCT
CATTAAATCACACCTAATCTACTGGAATGTTAGCAGTTACTTGGATAACTGAGGTAATTC
TTGAGCTAATACATGCGAAAAATCTCGACTCACGGAGAGATGCTTTTATTAGATCAAAAC
CAAACAGACTCGTCTGTATATTTGGTGACTCGGAATAACTTTGGGCTGATCGCATTGCCT
TGTGCAGGCGACATTTCCTTCGAAGGTGTGCCCTATCAACTGTCGACTGTGGTATAGACG
ACCACAGTGGTTTTGACGGGTAACGGGGAATCAGGGTTCGATTCCGGAGAGGGAGCCTTA
AAAACGGCTACCACATCC
>HOIR5KG01A0GXP__(reversed) rank=0006020 x=298.0 y=1067.0 length=446
CAAAGATTAAGCCATGCATGTCTAAGTACACGCCTTTACACGGCAAAACTGCGAATGGCT
CATTAAATCAGTTATGGTTCCTTAGATCGTACAATCCTACTTGGATAACTGTGGCAATTC
TAGAGCTAATACATGCAACACAGCTCCGACCTTGCGGGAAGAGCGCTTTTGTTAGCCCAA
AACCAATCCGGTCCTCGTGGCCGGTCATTGAATGGTGACTCTGAACAACTTTGTGCCGAT
CGTATGCCCTAGCGGCGACGACGTATCTTTCAAATGTCTGCCCTATCAACTGTCGATGGT
ACGTGCTATGCCTACCATGGTGATAACGGGTAACGGGGAATCAGGGTTCGATTCCGGAGA
GGGAGCATGAGATACGGCTACCACATCC
>HOIR5KG01ABTGZ__(reversed) rank=0006037 x=17.0 y=1889.0 length=434
CAAAGATTAAGCCATGCATGTCTCAGTGTAAGCTTCAACATGGCAAGACTGTGAATGGCT
CATTAAAACAGTTGTAGCTTATTTGGCTGTCTTTTACATGGATAACCGTGGTAATTCTAG
AACTAATACATGTGCAACTACCCAACTTTTCGGACGGGTTGTGTTTATTTGTAACAGAAC
CAATCCAGGTCAACCTGGTTTAGTGATGATTCACAATAACTGGATGAATTGCGTGGCACC
AGCCGGTGATGAATCATTCAAGCTTCTGACCTATCAGCTTCCGACGGTAGGGTATTGGCC
TACCCTGGCAATGACGGGTAACGGAGAATTAGGGTTTGATACCGGAGAGGGAGCCTGAGA
AACGGCTACCACATCT
>HOIR5KG01AA33N__(reversed) rank=0006044 x=9.0 y=1777.0 length=436
CAAAGATTAAGCCATGCATGTCTAAGTACAAGCCTAACTAGGGTGAAACCGCGAATGGCT
CATTAAATCACACCTAATCTACTGGAATGTTAGCAGTTACTTGGATAACTGAGGTAATTC
TTGAGCTAATACATGCGAAAAATCTCGACTCACGGAGAGATGCTTTTATTAGATCAAAAC
CAAACAGACTCGTCTGTATATTTGGTGACTCGGAATAACTTTGGGCTGATCGCATTGCCT
TGTGCAGGCGACATTTCCTTCGAAGGTGTGCCCTATCAACTGTCGACTGTGGTATAGACG
ACCACAGTGGTTTTGACGGGTAACGGGGAATCAGGGTTCGATTCCGGAGAGGGAGCCTTA
AAAACGGCTACCACATCC
>HOIR5KG01BD5DW__(reversed) rank=0006045 x=454.0 y=306.5 length=436
CAAAGATTAAGCCATGCATGTCTAAGTACAAGCCTAACTAAGGTGAAACCGCGAATGGCT
CATTAAATCACACCTAATCTACTGGAATGTTAGCAGTTACTTGGATAACTGAGGTAATTC
TTGAGCTAATACATGCGAAAAATCTCGACTCACGGAGAGATGCTTTTATTAGATCAAAAC
CAAACAGACTCGTCTGTATATTTGGTGACTCGGAATAACTTTGGGCTGATCGCATTGCCT
TGTGCAGGCGACATTTCCTTCGAAGGTGTGCCCTATCAACTGTCGACTGTGGTATAGACG
ACCACAGTGGTTTTGACGGGTAACGGGGAATCAGGGTTCGATTCCGGAGAGGGAGCCTTA
AAAACGGCTACCACATCC
>HOIR5KG01AFHJ1__(reversed) rank=0006052 x=59.5 y=1039.0 length=436
CAAAGATTAAGCCATGCATGTCTCAGTATAAGCTTTTATACGGCGAAACTGCGAATGGCT
CATTAAAACAGTTATAGTTTATTTGATGGTCATTCTTACATGGATAACCGTGGTAATTCT
AGAGCTAATACATGCGCCAAAACCCGACTTCTTGGAAGGGTTGTGTTTATTAGTTACAAA
ACCAACCCAGGCTCCGCCTGGTCTTGTGGTGATTCATAATAACCGAACGAATCGCATGGC
TCTGCCGGCGATGAATCATTCAAGTTTCTGACCTATCAGCTTCCGACGGTAGGGTATTGG
CCTACCGTGGCAATGACGGGTAACGGAGAATTAGGGTTCGATTCCGGAGAGGGAGCCTGA
GAAACGGCTACCACATCT
>HOIR5KG01ACHH3__(reversed) rank=0006062 x=25.0 y=265.5 length=436
CAAAGATTAAGCCATGCATGTCTAAGTACAAGCCTAACTAAGGTGAAACCGCGAATGGCT
CATTAAATCACACCTAATCTACTGGAATGTTAGCAGTTACTTGGATAACTGAGGTAATTC
TTGAGCTAATACATGCGAAAAATCTCGACTCACGGAGAGATGCTTTTATTAGATCAAAAC
CAAACAGACTCGTCTGTATATTTGGTGACTCGGAATAACTTTGGGCTGATCGCATTGCCT
TGTGCAGGCGACATTTCCTTCGAAGGTGTGCCCTATCAACTGTCGACTGTGGTATAGACG
ACCACAGTGGTTTTGACGGGTAGCGGGGAATCAGGGTTCGATTCCGGAGAGGGAGCCTTA
AAAACGGCTACCACATCC
>HOIR5KG01AUXGU__(reversed) rank=0006066 x=235.0 y=604.0 length=446
CAAAGATTAAGCCATGCATGTCTAAGTACACGCCTTTACACGGCAAAACTGCGAATGGCT
CATTAAATCAGTTATGGTTCCTTAGATCGTACAATCCTACTTGGATAACTGTGGCAATTC
TAGAGCTAATACATGCAACACAGCTCCGACCTTGCGGGAAGAGCGCTTTTGTTAGCCCAA
AACCAATCCGGTCCTCGTGGCCGGTCATTGAATGGTGACTCTGAACAACTTTGTGCCGAT
CGTATGCCCTAGCGGCGACGACGTATCTTTCAAATGTCTGCCCTATCAACTGTCGATGGT
ACGTGCTATGCCTACCATGGTGATAACGGGTAACGGGGAATCAGGGTTCGATTCCGGAGA
GGGAGCATGAGATACGGCTACTACATCC
>HOIR5KG01AZE2X__(reversed) rank=0006067 x=286.0 y=1159.5 length=441
CAAAGATTAAGCCATGCATGTCCAAGTACAAGCTTTCAAAAGCGAAACTGCGGATGGCTC
ATTAAATCAGTTATGGTTCCTTGGAGCGCATCCCCTTACATGGATAACTGTGGTAATTCT
AGAGCTAATACATGCAATCAAGCGCCGACCTTACGGGAGGCGTGCTCTTATTAGGAACAA
GACCAACCCGGGTCCGCCCGGCTCCGTTGGTGAACTCTGGATAACCTGGCCGATCGCACG
GTCTCTGCACCGGCGACGGATCCTTCGAATGTCTGCCCTATCAACTTTCGATGGTACGTT
ATGCGCCTACCATGGTCGTAACGGGTAACGGAGAATCAGGGTTCGATTCCGGAGAGGGAG
CTTGAGAAACGGCTACCACATCC
>HOIR5KG01AY2RE__(reversed) rank=0006070 x=282.0 y=1576.0 length=459
CAAAGATTAAGCCATGCATGTCTAAGTACGAGCCGCTAGTCGGCGAAACCGCGAATGGCT
CAATAAATCAGTTATGGTTCCTTAGATCGTACCATCCTACTTGGATAACTGTGGTAATTC
TAGAGCTAATACATGCACTCAAGCCCCGACTCTCGGTTTCGGCCGGGCAGGAGGGGTGCT
TTTATTAGATCAAAACCAATCGGGGGGCTCGCTCCCCGTCCTTTTTGGTGACTCTGAATA
ACTTTTCGCCGATCGCACGGCCTCGAGCCGGCGACGCATCTTTCAAATGTCTGCCTTATC
AACTTTCGATGGTAGGTTATGCGCCTACCATGGTTGCAACGGGTAACGGGGAATCGGGGT
TCGATTCCGGAGAGGGAGCCTGAGAAACGGCTACCACATCC
>HOIR5KG01AERRG__(reversed) rank=0006077 x=51.5 y=378.0 length=436
CAAAGATTAAGCCATGCATGTCTAAGTACAAGCCTAACTAAGGTGAAACCGCGAATGGCT
CATTAAATCACACCTAATCTACTGGAATGTTAGCAGTTACTTGGATAACTGAGGTAATTC
TTGAGCTAATACATGCGAAAAATCTCGACTCACGTAGAGATGCTTTTATTAGATCAAAAC
CAAACAGACTCGTCTGTATATTTGGTGACTCGGAATAACTTTGGGCTGATCGCATTGCCT
TGTGCAGGCGACATTTCCTTCGAAGGTGTGCCCTATCAACTGTCGACTGTGGTATAGACG
ACCACAGTGGTTTTGACGGGTAACGGGGAATCAGGGTTCGATTCCGGAGAGGGAGCCTTA
AAAACGGCTACCACATCC
>HOIR5KG01AIMUW__(reversed) rank=0006081 x=95.0 y=422.0 length=438
CAAAGATTAAGCCATGCATGTCTCAGTATAAGCTTCAACACGGCAAAACTGCGAATGGCT
CATTAAAACAGTTACAATTTATTTGATTGTCATTCATTACATGGATAACTGTGGTAATTC
TAGAGCTAATACATGCCCAATAATCCGACTCCGTGGAAGGGTTGTATTTATTAGATACAG
AACCAACCCAAGCTCTGCTTGGTCTCGTGGTGATTCATAATAAACGAATGAATTGCATGG
TACCAACTGGCGATGTATCATTCAAGTTTCTGACCTATCAGCTTCCGACGGTACGGTATT
GGCCTACCGTGGCAATGACGGGTAACGGAGAATTAGGGTTCGATTCCGGAGAGGGAGCCT
GAGAAACGGCTACCACATCT
>HOIR5KG01BU7SK__(reversed) rank=0006092 x=648.0 y=1954.0 length=446
CAAAGATTAAGCCATGCATGTCTAAGTACACGCCTTTACACGGCAAAACTGCGAATGGCT
CATTAAATCAGTTATGGTTCCTTAGATCGTACAATCCTACTTGGATAACTGTGGCAATTC
TAGAGCTAATACATGCAACACAGCTCCGACCTTACGGGAAGAGCGCTTTTGTTAGCCCAA
AACCAATCCGGTCCTCGTGGCCGGTCATTGAATGGTGACTCTGAACAACTTTGTGCCGAT
CGTATGCCCTAGCGGCGACGACGTATCTTTCAAATGTCTGCCCTATCAACTGTCGATGGT
ACGTGCTATGCCTACCATGGTGATAACGGGTAACGGGGAATCAGGGTTCGATTCCGGAGA
GGGAGCATGAGATACGGCTACCACATCC
>HOIR5KG01AORRU__(reversed) rank=0006100 x=165.0 y=8.0 length=436
CAAAGATTAAGCCATGCATGTCTAAGTACAAGCCTAACTAAGGTGAAACCGCGAATGGCT
CATTAAATCACACCTAATCTACTGGAATGTTAGCAGTTACTTGGATAACTGAGGTAATTC
TTGAGCTAATACATGCGAAAAATCTCGACTCACGGAGAGATGCTTTTATTAGATCAAAAC
CAAACAGACTCGTCTGTATATTTGGTGACTCGGAATAACTTTGGGCTGATCGCATTGCCT
TGTGCAGGCGACATTTCCTTCGAAGGTGTGCCCTATCAACTGTCGACTGTGGTATAGACG
ACCACAGTGGTTTTGACGGGTAACGGGGAATCAGGGTTCGATTCCGGAGAGGGAGCCTTA
AAAACGGCTACCACATCC
>HOIR5KG01AV50A__(reversed) rank=0006106 x=249.0 y=984.0 length=426
CAAAGATTAAGCCATGCATGTCTAAGTATAAACAATCTATACAGTGAAACTGCGAATGGC
TCATTAAATCAGTTATCGTTTATTTGATAGTACCTTGCTAATTGGCATACGCCTGGCAAT
TCTAGAGCTAATACATGCATTCAAGCCCAACCTCTGGAAGGGCTGTATTTATTAGATAAA
AAATCAACAACCTTAGATGATTCATAATAACTTGTCGAATCGCATGGCCTCGGGCCGGCG
ATGGTTCATTCAAATTTCTGCCCTATCAACTTTCGATGGTAGGATAGAGGCCTACCATGG
TTTCAACGGGTAACGGGGAATAAGGGTTCGGTTCCGGAGAGGGAGCCTGAGAAACGGCTA
CCACATCC
>HOIR5KG01A9BOI__(reversed) rank=0006108 x=399.0 y=464.0 length=441
CAAAGATTAAGCCATGCATGTCCAAGTACAAGCTTTCAAAAGCGAAACTGCGGATGGCTC
ATTAAATCAGTTATGGTTCCTTGGAGCGCATCCCCTTACATGGATAACTGTGGTAATTCT
AGAGCTAATACATGCAATCAAGCGCCGACCTTACGGGAGGCGTGCTCTTATTAGGAACAA
GACCAACCCGGGTCCGCCCGGCTCCGTTGGTGAACTCTGGATAACCTGGCCGATCGCACG
GTCTCTGCACCGGCGACGGATCCTTCGAATGTCTGCCCTATCAACTTTCGATGGTACGTT
ATGCGCCTACCATGGTCGTAACGGGTAACGGAGAATCAGGGTTCGATTCCGGAGAGGGAG
CTTGAGAAACGGCTACCACATCC
>HOIR5KG01AAZ2F rank=0006115 x=8.0 y=645.0 length=434
CAAAGATTAAGCCATGCATGTCTCAGTGTAAGCTTCAATATGGCAAGACTGTGAATGGCT
CATTAAAACAGTTGTAGCTTATTTGGCTGTCTTTTACATGGATAACCGTGGTAATTCTAG
AACTAATACATGTGCAACTACCCAACTTTTCGGACGGGTTGTGTTTATTTGTAACAGAAC
CAATCCAGGTCAACCTGGTTTAGTGATGATTCACAATAACTGGATGAATTGCGTGGCACC
AGCTGGTGATGAATCATTCAAGCTTCTGACCTATCAGCTTCCGACGGTAGGGTATTGGCC
TACCCTGGCAATGACGGGTAACGGAGAATTAGGGTTTGATACCGGAGAGGGAGCCTGAGA
AACGGCTACCACATCT
>HOIR5KG01A5RAH__(reversed) rank=0006124 x=358.0 y=2007.5 length=434
CAAAGATTAAGCCATGCATGTCTCAGTGTAAGCTTCAACATGGCAAGACTGTGAATGGCT
CATTAAAACAGTTGTAGCTTATTTGGCTGTCTTTTACATGGATAACCGTGGTAATTCTAG
AACTAATACATGTGCAACTACCCAACTTTTCGGACGGGTTGTGTTTATTTGTAACAGAAC
CAATCCAGGTCAACCTGGTTTAGTGATGATTCACAATAACTGGATGAATTGCGTGGCACC
AGCTGGTGATGAATCATTCAAGCTTCTGACCTATCAGCTTCCGACGGTAGGGTATTGGCC
TACCCTGGCAATGACGGGTAACGGAGAATTAGGGTTTGATACCGGAGAGGGAGCCTGAGA
AACGGCTACCACATCT
>HOIR5KG01AAUEF__(reversed) rank=0006125 x=6.0 y=1493.0 length=434
CAAAGATTAAGCCATGCATGTCTAAGTACAAGCCTGAATAAGGTGAAACCGCGAATGGCT
CATTAAATCACACCTAATGTACCGGATAGTTCCAATTACTTGGATAACTGCGGTAATTCT
GGAGCTAATACATGCTTAAAGGCCTCGACTCAAGGAGGGGCGCATTTATTAGATCAAAAC
CAAACCGCTTGCGGTTTTATTGGTGAATCTGAATAACTCTATGCTGATCGTATGGCTCAA
CGCCGACGACGTATCCGTCCAAGGTGTGCCCTATCAACTGTCGACTGTGGCATAGACGCC
CACAGTGGTTTTGACGGGTAACGGGGAATTAGGGTTCGATTCCGGAGAGGGAGCCTGAGA
AACGGCTACCACTTCT
>HOIR5KG01BSEJA__(reversed) rank=0006127 x=616.0 y=1796.5 length=436
CAAAGATTAAGCCATGCATGTCTAAGTACAAGCCTCACTAAGGTGAAACCGCGAATGGCT
CATTAAATCACACCTAATCTACTGGATAGTAAAAAGTTACTTGGATAACTGCGGTAATTC
TGGAGCTAATACATGCACAAAGCCGCGACTCACGAAGCGGCGCTTTTATTAGATCAAAAC
CAAACGGCTTCGGCTGTACTCATGGTGACTCTGAATAACTTTGGGCTGATCGCATAGCCT
TGAGCTGGCGACATATCCTTCGAAGGTGTGCCCTATCAACTTTCGACTGTGGCATAGACG
CCCACAGTGGTTTTGACGGGTAACGGGGAATCAGGGTTCGATTCCGGAGAGGGAGCCTTA
AAAACGGCTACCACATCT
>HOIR5KG01AMHY2__(reversed) rank=0006149 x=139.5 y=492.0 length=434
CAAAGATTAAGCCATGCATGTCTCAGTGTAAGCTTCAACATGGCAAGACTGTGAATGGCT
CATTAAAACAGTTGTAGCTTATTTGGCTGTCTTTTACATGGATAACCGTGGTAATTCTAG
AACTAATACATGTGCAACTACCCAACTTTTCGGACGGGTTGTGTTTATTTGTAACAGAAC
CAATCCAGGTCAACCTGGTTTAGTGATGATTCACAATAACTGGATGAATTGCGTGGCACC
AGCTGGTGATGAATCATTCAAGCTTCTGACCTATCAGCTTCCGACGGTAGGGTATTGGCC
TACCCTGGCAATGACGGGTAACGGAGAATTAGGGTTTGATACCGGAGAGGGAGCCTGAGA
AACGGCTACCACATCT
>HOIR5KG01B3DBW__(reversed) rank=0006155 x=741.0 y=1450.5 length=436
CAAAGATTAAGCCATGCATGTCTAAGTACAAGCCTAACTAAGGTGAAACCGCGAATGGCT
CATTAAATCACACCTAATCTACTGGAATGTTAGCAGTTACTTGGATAACTGAGGTAATTC
TTGAGCTAATACATGCGAAAAATCTCGACTCACGGAGAGATGCTTTTATTAGATCAAAAC
CAAACAGACTCGTCTGTATATTTGGTGACTCGGAATAACTTTGGGCTGATCGCATTGCCT
TGTGCAGGCGACATTTCCTTCGAAGGTGTGCCCTATCAACTGTCGACTGTGGTATAGACG
ACCACAGTGGTTTTGACGGGTAACGGGGAATCAGGGTTCGATTCCGGAGAGGGAGCCTTA
AAAACGGCTACCACATCC
>HOIR5KG01AULNC__(reversed) rank=0006168 x=231.0 y=1670.5 length=436
CAAAGATTAAGCCATGCATGTCTAAGTACAAGCCTAACTAAGGTGAAACCGCGAATGGCT
CATTAAATCACACCTAATCTACTGGAATGTTAGCAGTTACTTGGATAACTGAGGTAATTC
TTGAGCTAATACATGCGAAAAATCTCGACTCACGGAGAGATGCTTTTATTAGATCAAAAC
CAAACAGACTCGTCTGTATATTTGGTGACTCGGAATAACTTTGGGCTGATCGCATTGCCT
TGTGCAGGCGACATTTCCTTCGAAGGTGTGCCCTATCAACTGTCGACTGTGGTATAGACG
ACCACAGTGGTTTTGACGGGTAACGGGGAATCAGGGTTCGATTCCGGAGAGGGAGCCTTA
AAAACGGCTACCACATCC
>HOIR5KG01ATWD7__(reversed) rank=0006200 x=223.0 y=1709.0 length=441
CAAAGATTAAGCCATGCATGTCCAAGTACAAGCTTTCAAAAGCGAAACTGCGGATGGCTC
ATTAAATCAGTTATGGTTCCTTGGAGCGCATCCCCTTACATGGATAACTGTGGTAATTCT
AGAGCTAATACATGCAATCAAGCGCCGACCTTACGGGAGGCGTGCTCTTATTAGGAACAA
GACCAACCCGGGTCCGCCCGGCTCCGTTGGTGAACTCTGGATAACCTGGCCGATCGCACG
GTCTCTGCACCGGCGACGGATCCTTCGAATGTCTGCCCTATCAACTTTCGATGGTACGTT
ATGCGCCTACCATGGTCGTAACGGGTAACGGAGAATCAGGGTTCGATTCCGGAGAGGGAG
CTTGAGAAACGGCTACCACATCC
>HOIR5KG01B06FB__(reversed) rank=0006210 x=716.0 y=1589.0 length=436
CAAAGATTAAGCCATGCATGTCTAAGTACAAGCCTAACTAAGGTGAAACCGCGAATGGCT
CATTAAATCACACCTAATCTACTGGAATGTTAGCAGTTACTTGGATAACTGAGGTAATTC
TTGAGCTAATACATGCGAAAAATCTCGACTCACGGAGAGATGCTTTTATTAGATCAAAAC
CAAACAGACTCGTCTGTATATTTGGTGACTCGGAATAACTTTGGGCTGATCGCATTGCCT
TGTGCAGGCGACATTTCCTTCGAAGGTGTGCCCTATCAACTGTCGACTGTGGTATAGACG
ACCACAGTGGTTTTGACGGGTAACGGGGAATCAGGGTTCGATTCCGGAGAGGGAGCCTTA
AAAACGGCTACCACATCC
>HOIR5KG01ANKZ0__(reversed) rank=0006236 x=151.0 y=1918.5 length=436
CAAAGATTAAGCCATGCATGTCTAAGTACAAGCCTAACTAAGGTGAAACCGCGAATGGCT
CATTAAATCACACCTAATCTACTGGAATGTTAGCAGTTACTTGGATAACTGAGGTAATTC
TTGAGCTAATACATGCGAAAAATCTCGACTCACGGAGAGATGCTTTTATTAGATCAAAAC
CAAACAGACTCGTCTGTATATTTGGTGACTCGGAATAACTTTGGGCTGATCGCATTGCCT
TGTGCAGGCGACATTTCCTTCGAAGGTGTGCCCTATCAACTGTCGACTGTGGTATAGACG
ACCACAGTGGTTTTGACGGGTAACGGGGAATCAGGGTTCGATTCCGGAGAGGGAGCCTTA
AAAACGGCTACCACATCC
>HOIR5KG01AR358__(reversed) rank=0006246 x=203.5 y=398.0 length=434
CAAAGATTAAGCCATGCATGTCTAAGTACAAGCCTGAATAAGGTGAAACCGCGAATGGCT
CATTAAATCACACCTAATGTACCGGATAGTTCCAATTACTTGGATAACTGCGGTAATTCT
GGAGCTAATACATGCTTAAAGGCCTCGACTCAAGGAGGGGCGCATTTATTAGATCAAAAC
CAAACCGCTTGCGGTTTTATTGGTGAATCTGAATAACTCTATGCTGATCGTATGGCTCAA
CGCCGACGACGTATCCGTCCAAGGTGTGCCCTATCAACTGTCGACTGTGGCATAGACGCC
CACAGTGGTTTTGACGGGTAACGGGGAATTAGGGTTCGATTCCGGAGAGGGAGCCTGAGA
AACGGCTACCACTTCT
>HOIR5KG01BTGK2__(reversed) rank=0006251 x=628.0 y=1956.0 length=436
CAAAGATTAAGCCATGCATGTCTAAGTACAAGCCTAACTAAGGTGAAACCGCGAATGGCT
CATTAAATCACACCTAATCTACTGGAATGTTAGCAGTTACTTGGATAACTGAGGTAATTC
TTGAGCTAATACATGCGAAAAATCTCGACTCACGGAGAGATGCTTTTATTAGATCAAAAC
CAAACAGACTCGTCTGTATATTTGGTGACTCGGAATAACTTTGGGCTGATCGCATTGCCT
TGTGCAGGCGACATTTCCTTCGAAGGTGTGCCCTATCAACTGTCGACTGTGGTATAGACG
ACCACAGTGGTTTTGACGGGTAACGGGGAATCAGGGTTCGATTCCGGAGAGGGAGCCTTA
AAAACGGCTACCACATCC
>HOIR5KG01AYDI2 rank=0006255 x=274.0 y=1644.0 length=434
CAAAGATTAAGCCATGCATGTCTAAGTACAAGCCTGAATAAGGTGAAACCGCGAATGGCT
CATTAAATCACACCTAATGTACCGGATAGTTCCAATTACTTGGATAACTGCGGTAATTCT
GGAGCTAATACATGCTTAAAGGCCTCGACTCAAGGAGGGGCGCATTTATTAGATCAAAAC
CAAACCGCTTGCGGTTTTATTGGTGAATCTGAATAACTCTATGCTGATCGTATGGCTCAA
CGCCGACGACGTATCCGTCCAAGGTGTGCCCTATCAACTGTCGACTGTGGCATAGACGCC
CACAGTGGTTTTGACGGGTAACGGGGAATTAGGGTTCGATTCCGGAGAGGGAGCCTGAGA
AACGGCTACCACTTCT
>HOIR5KG01BIHIF__(reversed) rank=0006256 x=503.5 y=1941.0 length=434
CAAAGATTAAGCCATGCATGTCTAAGTACAAGCCTGAATAAGGTGAAACCGCGAATGGCT
CATTAAATCACACCTAATGTACCGGATAGTTCCAATTACTTGGATAACTGCGGTAATTCT
GGAGCTAATACATGCTTAAAGGCCTCGACTCAAGGAGGGGCGCATTTATTAGATCAAAAC
CAAACCGCTTGCGGTTTTATTGGTGAATCTGAATAACTCTATGCTGATCGTATGGCTCAA
CGCCGACGACGTATCCGTCCAAGGTGTGCCCTATCAACTGTCGACTGTGGCATAGACGCC
CACAGTGGTTTTGACGGGTAACGGGGAATTAGGGTTCGATTCCGGAGAGGGAGCCTGAGA
AACGGCTACCACTTCT
>HOIR5KG01ANGFZ__(reversed) rank=0006264 x=150.0 y=109.0 length=434
CAAAGATTAAGCCATGCATGTCTCAGTGTAAGCTTCAACATGGCAAGACTGTGAATGGCT
CATTAAAACAGTTGTAGCTTATTTGGCTGTCTTTTACATGGATAACCGTGGTAATTCTAG
AACTAATACATGTGCAACTACCCAACTTTTCGGACGGGTTGTGTTTATTTGTAACAGAAC
CAATCCAGGTCAACCTGGTTTAGTGATGATTCACAATAACTGGATGAATTGCGTGGCACC
AGCTGGTGATGAATCATTCAAGCTTCTGACCTATCAGCTTCCGACGGTAGGGTATTGGCC
TACCCTGGCAATGACGGGTAACGGAGAATTAGGGTTTGATACCGGAGAGGGAGCCTGAGA
AACGGCTACCACATCT
>HOIR5KG01AC6QI__(reversed) rank=0006276 x=33.5 y=200.0 length=434
CAAAGATTAAGCCATGCATGTCTAAGTACAAGCCTGAATAAGGTGAAACCGCGAATGGCT
CATTAAATCACACCTAATGTACCGGATAGTTCCAATTACTTGGATAACTGCGGTAATTCT
GGAGCTAATACATGCTTAAAGGCCTCGACTCAAGGAGGGGCGCATTTATTAGATCAAAAC
CAAACCGCTTGCGGTTTTATTGGTGAATCTGAATAACTCTATGCTGATCGTATGGCTCAA
CGCCGACGACGTATCCGTCCAAGGTGTGCCCTATCAACTGTCGACTGTGGCATAGACGCC
CACAGTGGTTTTGACGGGTAACGGGGAATTAGGGTTCGATTCCGGAGAGGGAGCCTGAGA
AACGGCTACCACTTCT
>HOIR5KG01BOMQ7__(reversed) rank=0006282 x=573.5 y=1953.0 length=436
CAAAGATTAAGCCATGCATGTCTAAGTACAAGCCTAACTAAGGTGAAACCGCGAATGGCT
CATTAAATCACACCTAATCTACTGGAATGTTAGCAGTTACTTGGATAACTGAGGTAATTC
TTGAGCTAATACATGCGAAAAATCTCGACTCACGGAGAGATGCTTTTATTAGATCAAAAC
CAAACAGACTCGTCTGTATATTTGGTGACTCGGAATAACTTTGGGCTGATCGCATTGCCT
TGTGCAGGCGACATTTCCTTCGAAGGTGTGCCCTATCAACTGTCGACTGTGGTATAGACG
ACCACAGTGGTTTTGACGGGTAACGGGGAATCAGGGTTCGATTCCGGAGAGGGAGCCTTA
AAAACGGCTACCACATCC
>HOIR5KG01BB2DM__(reversed) rank=0006300 x=430.0 y=1400.5 length=436
CAAAGATTAAGCCATGCATGTCTAAGTACAAGCCTAACTAAGGTGAAACCGCGAATGGCT
CATTAAATCACACCTAATCTACTGGAATGTTAGCAGTTACTTGGATAACTGAGGTAATTC
TTGAGCTAATACATGCGAAAAATCTCGACTCACGGAGAGATGCTTTTATTAGATCAAAAC
CAAACAGACTCGTCTGTATATTTGGTGACTCGGAATAACTTTGGGCTGATCGCATTGCCT
TGTGCAGGCGACATTTCCTTCGAAGGTGTGCCCTATCAACTGTCGACTGTGGTATAGACG
ACCACAGTGGTTTTGACGGGTAACGGGGAATCAGGGTTCGATTCCGGAGAGGGAGCCTTA
AAAACGGCTACCACATCC
>HOIR5KG01AVD4F__(reversed) rank=0006307 x=240.5 y=1709.0 length=445
CAAAGATTAAGCCATGCATGTCTAAGTACACGCCTTTACACGGCAAAACTGCGAATGGCT
CATTAAATCAGTTATGGTTCCTTAGATCGTACAATCCTACTTGGATAACTGTGGCAATTC
TAGAGCTAATACATGCAACACAGCTCCGACCTTACGGGAAGAGCGCTTTTGTTAGCCCAA
AACCAATCCGGTCCTCGTGGCCGGTCCTGAATGGTGACTCTGAACAACTTTGTGCCGATC
GTATGCCCTAGCGGCGACGACGTATCTTTCAAATGTCTGCCCTATCAACTGTCGATGGTA
CGTGCTATGCCTACCATGGTGATAACGGGTAACGGGGAATCAGGGTTCGATTCCGGAGAG
GGAGCATGAGATACGGCTACCACATCC
>HOIR5KG01AO1QI__(reversed) rank=0006313 x=168.0 y=632.5 length=436
CAAAGATTAAGCCATGCATGTCTAAGTACAAGCCTAACTAAGGTGAAACCGCGAATGGCT
CATTAAATCACACCTAATCTACTGGAATGTTAGCAGTTACTTGGATAACTGAGGTAATTC
TTGAGCTAATACATGCGAAAAATCTCGACTCACGGAGAGATGCTTTTATTAGATCAAAAC
CAAACAGACTCGTCTGTATATTTGGTGACTCGGAATAACTTTGGGCTGATCGCATTGCCT
TGTGCAGGCGACATTTCCTTCGAAGGTGTGCCCTATCAACTGTCGACTGTGGTATAGACG
ACCACAGTGGTTTTGACGGGTAACGGGGAATCAGGGTTCGATTCCGGAGAGGGAGCCTTA
AAAACGGCTACCACATCC
>HOIR5KG01AUOWT__(reversed) rank=0006319 x=232.5 y=1803.5 length=436
CAAAGATTAAGCCATGCATGTCTAAGTACAAGCCTCACTAAGGTGAAACCGCGAATGGCT
CATTAAATCACACCTAATCTACTGGATAGTAAAAAGTTACTTGGATAACTGCGGTAATTC
TGGAGCTAATACATGCACAAAGCCGCGACTCACGAAGCGGCGCTTTTATTAGATCAAAAC
CAAACGGCTTCGGCTGTACTCATGGTGACTCTGAATAACTTTGGGCTGATCGCATAGCCT
TGAGCTGGCGACATATCCTTCGAAGGTGTGCCCTATCAACTTTCGACTGTGGCATAGACG
CCCACAGTGGTTTTGACGGGTAACGGGGAATCAGGGTTCGATTCCGGAGAGGGAGCCTTA
AAAACGGCTACCACATCT
>HOIR5KG01A5NVZ__(reversed) rank=0006355 x=357.0 y=1693.0 length=426
CAAAGATTAAGCCATGCATGTCTAAGTATAAACAATCTATACAGTGAAACTGCGAATGGC
TCATTAAATCAGTTATCGTTTATTTGATAGTACCTTGCTAATTGGCATACGCCTGGCAAT
TCTAGAGCTAATACATGCATTCAAGCCCAACCTCTGGAAGGGCTGTATTTATTAGATAAA
AAATCAACAACCTTAGATGATTCATAATAACTTGTCGAATCGCATGGCCTCGGGCCGGCG
ATGGTTCATTCAAATTTCTGCCCTATCAACTTTCGATGGTAGGATAGAGGCCTACCATGG
TTTCAACGGGTAACGGGGAATAAGGGTTCGGTTCCGGAGAGGGAGCCTGAGAAACGGCTA
CCACATCC
>HOIR5KG01BZA3A__(reversed) rank=0006382 x=695.0 y=340.0 length=436
CAAAGATTAAGCCATGCATGTCTAAGTACAAGCCTAACTAAGGTGAAACCGCGAATGGCT
CATTAAATCACACCTAATCTACTGGAATGTTAGCAGTTACTTGGATAACTGAGGTAATTC
TTGAGCTAATACATGCGAAAAATCTCGACTCACGGAGAGATGCTTTTATTAGATCAAAAC
CAAACAGACTCGTCTGTATATTTGGTGACTCGGAATAACTTTGGGCTGATCGCATTGCCT
TGTGCAGGCGACATTTCCTTCGAAGGTGTGCCCTATCAACTGTCGACTGTGGTATAGACG
ACCACAGTGGTTTTGACGGGTAACGGGGAATCAGGGTTCGATTCCGGAGAGGGAGCCTTA
AAAACGGCTACCACATCC
>HOIR5KG01BJRU4__(reversed) rank=0006395 x=518.0 y=574.5 length=441
CAAAGATTAAGCCATGCATGTCCAAGTACAAGCTTTCAAAAGCGAAACTGCGGATGGCTC
ATTAAATCAGTTATGGTTCCTTGGAGCGCATCCCCTTACATGGATAACTGTGGTAATTCT
AGAGCTAATACATGCAATCAAGCGCCGACCTTACGGGAGGCGTGCTCTTATTAGGAACAA
GACCAACCCGGGTCCGCCCGGCTCCGTTGGTGAACTCTGGATAACCTGGCCGATCGCACG
GTCTCTGCACCGGCGACGGATCCTTCGAATGTCTGCCCTATCAACTTTCGACGGTACGTT
ATGCGCCTACCATGGTCGTAACGGGTAACGGAGAATCAGGGTTCGATTCCGGAGAGGGAG
CTTGAGAAACGGCTACCACATCC
>HOIR5KG01AJV60__(reversed) rank=0006413 x=109.0 y=1834.0 length=436
CAAAGATTAAGCCATGCATGTCTAAGTACAAGCCTAACTAAGGTGAAACCGCGAATGGCT
CATTAAATCACACCTAATCTACTGGAATGTTAGCAGTTACTTGGATAACTGAGGTAATTC
TTGAGCTAATACATGCGAAAAATCTCGACTCACGGAGAGATGCTTTTATTAGATCAAAAC
CAAACAGACTCGTCTGTATATTTGGTGACTCGGAATAACTTTGGGCTGATCGCATTGCCT
TGTGCAGGCGACATTTCCTTCGAAGGTGTGCCCTATCAACTGTCGACTGTGGTATAGACG
ACCACAGTGGTTTTGACGGGTAACGGGGAATCAGGGTTCGATTCCGGAGAGGGAGCCTTA
AAAACGGCTACCACATCC
>HOIR5KG01AZT10__(reversed) rank=0006420 x=291.0 y=86.0 length=434
CAAAGATTAAGCCATGCATGTCTAAGTACAAGCCTGAATAAGGTGAAACCGCGAATGGCT
CATTAAATCACACCTAATGTACCGGATAGTTCCAATTACTTGGATAACTGCGGTAATTCT
GGAGCTAATACATGCTTAAAGGCCTCGACTCAAGGAGGGGCGCATTTATTAGATCAAAAC
CAAACCGCTTGCGGTTTTATTGGTGAATCTGAATAACTCTATGCTGATCGTATGGCTCAA
CGCCGACGACGTATCCGTCCAAGGTGTGCCCTATCAACTGTCGACTGTGGCATAGACGCC
CACAGTGGTTTTGACGGGTAACGGGGAATTAGGGTTCGATTCCGGAGAGGGAGCCTGAGA
AACGGCTACCACTTCT
>HOIR5KG01ALQJN__(reversed) rank=0006422 x=130.0 y=1809.0 length=439
CAAAGATTAAGCCATGCATGTCTGAGTTTAAGCTAATTTTTGGTGAAGCTGCGAATGGCT
CATTATATCAGTTATGATATGCTCAATTGCCTTTGCTTACATGGATAACTGTGGTAATTC
TAGAGCTAATACATGCACATGAACCTGACCTCAAAGTATGGTTGTGTTTATTGATTTCAA
AACCAACTCAAGCTCTGCTTGATATGCTGCATGATTGATTATAAACGAATGAATTGCATG
GCACACGCTGGCAATGTATTGTTTTAGTTTCTGACCTATCAGCTTCCGACGGTAAGGTAT
TGGCTTACCGTGGCAATGACGGGTGACGGAGAATTAGGGTTTGATTCCGGAGAGGGAGCC
TGAGAAATGGCTACCACATCT
>HOIR5KG01AP6PO__(reversed) rank=0006442 x=181.0 y=490.0 length=436
CAAAGATTAAGCCATGCATGTCTAAGTACAAGCCTAACTAAGGTGAAACCGCGAATGGCT
CATTAAATCACACCTAATCTACTGGAATGTTAGCAGTTACTTGGATAACTGAGGTAATTC
TTGAGCTAATACATGCGAAAAATCTCGACTCACGGAGAGATGCTTTTATTAGATCAAAAC
CAAACAGACTCGTCTGTATATTTGGTGACTCGGAATAACTTTGGGCTGATCGCATTGCCT
TGTGCAGGCGACATTTCCTTCGAAGGTGTGCCCTATCAACTGTCGACTGTGGTATAGACG
ACCACAGTGGTTTTGACGGGTAACGGGGAATCAGGGTTCGATTCCGGAGAGGGAGCCTTA
AAAACGGCTACCACATCC
>HOIR5KG01B2ENG__(reversed) rank=0006457 x=730.5 y=1562.0 length=435
CAAAGATTAAGCCATGCATGTCTAAGTACAAGCCTAACTAAGGTGAAACCGCGAATGGCT
CATTAAATCACACCTAATCTACTGGAATGTTAGCAGTTACTTGGATAACTGAGGTAATTC
TTGAGCTAATACATGCGAAAAATCTCGACTCACGGAGAGATGCTTTTATTAGATCAAAAC
CAAACAGACTCGTCTGTATATTTGGTGACTCGGAATAACTTTGGGCTGATCGCATTGCCT
TGTGCAGGCGACATTTCCTTCGAAGGTGTGCCCTATCAACTGTCGACTGTGGTATAGACG
ACCACAGTGGTTTTGACGGGTAACGGGGAATCAGGGTTCGATTCCGGAGAGGGAGCCTTA
AAAACGGCTACCACATCC
>HOIR5KG01AHUX8__(reversed) rank=0006469 x=86.0 y=1118.5 length=438
CAAAGATTAAGCCGTGCATGTGCCAGTGTAAGCTTCAGCATGGCCAGACTGTGAATGGCT
CATTACAACAGTTGTAGCTTATGTGGTGGTCTGTCTACATGGATAGTCGTGTTAATTCTA
GAACTAATACATGTTCACTTGCCCAAACTCGGTGGTAGGGCGGTGCTTATTGGCAACAGA
ACCAGTCCAGGCAATCCCTGGCTCATCGGTGAGTCATAATAATGTGGATATATTGTATGG
CATCCGCAGATGGCGGTCCATTCAAGCTTCTGACCTATCAGCTTCCGATGGTTGGACATT
TGCCTACCATGGCAATGACGGGTAACGGAGAATTAGGGTTTGACACCGGAGAGGGAGCCT
GAGAAGCGGCTACTACATCT
>HOIR5KG01BDTW4__(reversed) rank=0006474 x=450.0 y=1830.0 length=441
CAAAGATTAAGCCATGCATGTCCAAGTACAAGCTTTCAAAAGCGAAACTGCGGATGGCTC
ATTAAATCAGTTATGGTTCCTTGGAGCGCATCCCCTTACATGGATAACTGTGGTAATTCT
AGAGCTAATACATGCAATCAAGCGCCGACCTTACGGGAGGCGTGCTCTTATTAGGAACAA
GACCAACCCGGGTCCGCCCGGCTCCGTTGGTGAACTCTGGATAACCTGGCCGATCGCACG
GTCTCTGCACCGGCGACGGATCCTTCGAATGTCTGCCCTATCAACTTTCGATGGTACGTT
ATGCGCCTACCATGGTCGTAACGGGTAACGGAGAATCAGGGTTCGATTCCGGAGAGGGAG
CTTGAGAAACGGCTACCACATCC
>HOIR5KG01AOMN1__(reversed) rank=0006478 x=163.0 y=1583.5 length=443
CAAAGATTAAGCCATGCATGTCTAAGTACATACTTTTACATGGTGAAACCGCGAATGGCT
CATTAAATCAGTTATGGTTCCTTAGATCGTACAATCCTACTTGGATAACTGTGGTAATTC
TAGAGCTAATACATGAAACTGACGCTCCGACCCTCTGGGAAAGAGCGCGTTTATTAGAAC
AAGACCAGTCGGGGTTCTGCCCCGTACGATTGGTGATACTGGATAACTTTGTGCAGATCG
CACGGCCTCGCGCCGGCGACGTATCTTTCAAATGTCTGCCCTATCAACTGTCGATGGTAC
GTGATATGCCTACCATGGTTGTAACGGGTAACGGGGAATCAGGGTTCGATTCCGGAGAGG
GAGCATGAGAACGGCTACCACATCC
>HOIR5KG01AGL3P__(reversed) rank=0006496 x=72.0 y=339.0 length=436
CAAAGATTAAGCCATGCATGTCTAAGTACAAGCCTAACTAAGGTGAAACCGCGAATGGCT
CATTAAATCACACCTAATCTACTGGAATGTTAGCAGTTACTTGGATAACTGAGGTAATTC
TTGAGCTAATACATGCGAAAAATCTCGACTCACGGAGAGATGCTTTTATTAGATCAAAAC
CAAACAGACTCGTCTGTATATTTGGTGACTCGGAATAACTTTGGGCTGATCGCATTGCCT
TGTGCAGGCGACATTTCCTTCGAAGGTGTGCCCTATCAACTGTCGACTGTGGTATAGACG
ACCACAGTGGTTTTGACGGGTAACGGGGAATCAGGGTTCGATTCCGGAGAGGGAGCCTTA
AAAACGGCTACCACATCC
>HOIR5KG01A174L__(reversed) rank=0006498 x=318.0 y=1043.5 length=434
CAAAGATTAAGCCATGCATGTCTCAGTGTAAGCTTCAACATGGCAAGACTGTGAATGGCT
CATTAAAACAGTTGTAGCTTATTTGGCTGTCTTTTACATGGATAACCGTGGTAATTCTAG
AACTAATACATGTGCAACTACCCAACTTTTCGGACGGGTTGTGTTTATTTGTAACAGAAC
CAATCCAGGTCAACCTGGTTTAGTGATGATTCACAATAACTGGATGAATTGCGTGGCACC
AGCTGGTGATGAATCATTCAAGCTTCTGACCTATCAGCTTCCGACGGTAGGGTATTGGCC
TACCCTGGCAATGACGGGTAACGGAGAATTAGGGTTTGATACCGGAGAGGGAGCCTGAGA
AACGGCTACCACATCT
>HOIR5KG01AGTOA__(reversed) rank=0006508 x=74.5 y=1960.5 length=436
CAAAGATTAAGCCATGCATGTCTAAGTACAAGCCTAACTAAGGTGAAACCGCGAATGGCT
CATTAAATCACACCTAATCTACTGGAATGTTAGCAGTTACTTGGATAACTGAGGTAATTC
TTGAGCTAATACATGCGAAAAATCTCGACTCACGGAGAGATGCTTTTATTAGATCAAAAC
CAAACAGACTCGTCTGTATATTTGGTGACTCGGAATAACTTTGGGCTGATCGCATTGCCT
TGTGCAGGCGACATTTCCTTCGAAGGTGTGCCCTATCAACTGTCGACTGTGGTATAGACG
ACCACAGTGGTTTTGACGGGTAACGGGGAATCAGGGTTCGATTCCGGAGAGGGAGCCTTA
AAAACGGCTACCACATCC
>HOIR5KG01AWBL2__(reversed) rank=0006509 x=251.5 y=56.0 length=436
CAAAGATTAAGCCATGCATGTCTAAGTACAAGCCTAACTAAGGTGAAACCGCGAATGGCT
CATTAAATCACACCTAATCTACTGGAATGTTAGCAGTTACTTGGATAACTGAGGTAATTC
TTGAGCTAATACATGCGAAAAATCTCGACTCACGGAGAGATGCTTTTATTAGATCAAAAC
CAAACAGACTCGTCTGTATATTTGGTGACTCGGAATAACTTTGGGCTGATCGCATTGCCT
TGTGCAGGCGACATTTCCTTCGAAGGTGTGCCCTATCAACTGTCGACTGTGGTATAGACG
ACCACAGTGGTTTTGACGGGTAACGGGGAATCAGGGTTCGATTCCGGAGAGGGAGCCTTA
AAAACGGCTACCACATCC
>HOIR5KG01A4NY5__(reversed) rank=0006513 x=346.0 y=207.0 length=459
CAAAGATTAAGCCATGCAGGTCTAAGTACGAGCCGCTAGTCGGCGAAACCGCGAATGGCT
CAATAAATCAGTTATGGTTCCTTAGATCGTACCATCCTACTTGGATAACTGTGGTAATTC
TAGAGCTAATACATGCACTCAAGCCCCGACTCTCGGTTTCGGCCGGGCAGGAGGGGTGCT
TTTATTAGATCAAAACCAATCGGGGGGCTCGCTCCCCGTCCTTTTTGGTGACTCTGAATA
ACTTTTCGCCGATCGCACGGCCTCGAGCCGGCGACGCATCTTTCAAATGTCTGCCTTATC
AACTTTCGATGGTAGGTTATGCGCCTACCATGGTTGCAACGGGTAACGGGGAATCGGGGT
TCGATTCCGGAGAGGGAGCCTGAGAAACGGCTACCACATCC
>HOIR5KG01AJ4FT__(reversed) rank=0006514 x=112.5 y=231.0 length=436
CAAAGATTAAGCCATGCATGTCTAAGTACAAGCCTAACTAAGGTGAAACCGCGAATGGCT
CATTAAATCACACCTAATCTACTGGAATGTTAGCAGTTACTTGGATAACTGAGGTAATTC
TTGAGCTAATACATGCGAAAAATCTCGACTCACGGAGAGATGCTTTTATTAGATCAAAAC
CAAACAGACTCGTCTGTATATTTGGTGACTCGGAATAACTTTGGGCTGATCGCATTGCCT
TGTGCAGGCGACATTTCCTTCGAAGGTGTGCCCTATCAACTGTCGACTGTGGTATAGACG
ACCACAGTGGTTTTGACGGGTAACGGGGAATCAGGGTTCGATTCCGGAGAGGGAGCCTTA
AAAACGGCTACCACATCC
>HOIR5KG01BNZCG__(reversed) rank=0006522 x=566.0 y=286.0 length=434
CAAAGATTAAGCCATGCATGTCTAAGTACAAGCCTGAATAAGATGAAACCGCGAATGGCT
CATTAAATCACACCTAATGTACCGGATAGTTCCAATTACTTGGATAACTGCGGTAATTCT
GGAGCTAATACATGCTTAAAGGCCTCGACTCAAGGAGGGGCGCATTTATTAGATCAAAAC
CAAACCGCTTGCGGTTTTATTGGTGAATCTGAATAACTCTATGCTGATCGTATGGCTCAA
CGCCGACGACGTATCCGTCCAAGGTGTGCCCTATCAACTGTCGACTGTGGCATAGACGCC
CACAGTGGTTTTGACGGGTAACGGGGAATTAGGGTTCGATTCCGGAGAGGGAGCCTGAGA
AACGGCTACCACTTCT
>HOIR5KG01AVJA1__(reversed) rank=0006523 x=242.5 y=235.0 length=436
CAAAGATTAAGCCATGCATGTCTAAGTACAAGCCTAACTAAGGTGAAACCGCGAATGGCT
CATTAAATCACACCTAATCTACTGGAATGTTAGCAGTTACTTGGATAACTGAGGTAATTC
TTGAGCTAATACATGCGAAAAATCTCGACTCACGGAGAGATGCTTTTATTAGATCAAAAC
CAAACAGACTCGTCTGTAATTTTGGTGACTCGGAATAACTTTGGGCTGATCGCATTGCCT
TGTGCAGGCGACATTTCCTTCGAAGGTGTGCCCTATCAACTGTCGACTGTGGTATAGACG
ACCACAGTGGTTTTGACGGGTAACGGGGAATCAGGGTTCGATTCCGGAGAGGGAGCCTTA
AAAACGGCTACCACATCC
>HOIR5KG01ATR78__(reversed) rank=0006528 x=222.0 y=406.0 length=434
CAAAGATTAAGCCATGCATGTCTCAGTGTAAGCTTCAACATGGCAAGACTGTGAATGGCT
CATTAAAACAGTTGTAGCTTATTTGGCTGTCTTTTACATGGATAACCGTGGTAATTCTAG
AACTAATACATGTGCAACTACCCAACTTTTCGGACGGGTTGTGTTTATTTGTAACAGAAC
CAATCCAGGTCAACCTGGTTTAGTGATGATTCACAATAACTGGATGAATTGCGTGGCACC
AGCTGGTGATGAATCATTCAAGCTTCTGACCTATCAGCTTCCGACGGTAGGGTATTGGCC
TACCCTGGCAATGACGGGTAACGGAGAATTAGGGTTTGATACCGGAGAGGGAGCCTGAGA
AACGGCTACCACATCT
>HOIR5KG01BBFOZ__(reversed) rank=0006529 x=423.5 y=673.0 length=433
CAAAGATTAAGCCATGCATGCCTCAGTATAAGCATACCTATAGTAAAACTGTGAATAGCT
CTTTAAAACAGTTATAGCTTCGTTGACTGGTTTCTACATGGACAACTGCGGTAATTCTTG
AGCTAATACATGTGTTTGCATCCAACTTGATTGACGGATTGTATTTATTAGTGACAGAAC
CAACCCAGGACTCACTGGACTATGGTGACCCATTCTAGATCAATGAATCGTGTGGCGCAT
GCTGGCGATGAGTCGTTCAAGTTTCTGACCTATCAGCTTCCGACGGTACGGTATTGGCTT
ACTGTGGCAATGACGGGTAACGGAGAATTAGGGTTTGATTCCGGAGAGGGAGCCTGAGAA
ATGGCTACCACATCT
>HOIR5KG01A5ENG__(reversed) rank=0006536 x=354.0 y=2010.0 length=434
CAAAGATTAAGCCATGCATGTCTAAGTACAAGCCTGAATAAGGTGAAACCGCGAATGGCT
CATTAAATCACACCTAATGTACCGGATAGTTCCAATTACTTGGATAACTGCGGTAATTCT
GGAGCTAATACATGCTTAAAGGCCTCGACTCAAGGAGGGGCGCATTTATTAGATCAAAAC
CAAACCGCTTGCGGTTTTATTGGTGAATCTGAATAACTCTATGCTGATCGTATGGCTCAA
CGCCGACGACGTATCCGTCCAAGGTGTGCCCTATCAACTGTCGACTGTGGCATAGACGCC
CACAGTGGTTTTGACGGGTAACGGGGAATTAGGGTTCGATTCCGGAGAGGGAGCCTGAGA
AACGGCTACCACTTCT
>HOIR5KG01AIGLQ__(reversed) rank=0006576 x=93.0 y=508.5 length=433
CAAAGATTAAGCCATGCATGCCTCAGTATAAGCATACCTATAGTAAAACTGTGAATAGCT
CTTTAAAACAGTTATAGCTTCGTTGACTGGTTTCTACATGGACAACTGCGGTAATTCTTG
AGCTAATACATGTGTTTGCATCCAACTTGATTGACGGATTGTATTTATTAGTGACAGAAC
CAACCCAGGACTCACTGGACTATGGTGACCCATTCTAGATCAATGAATCGTGTGGCGCAT
GCTGGCGATGAGTCGTTCAAGTTTCTGACCTATCAGCTTCCGACGGTACGGTATTGGCTT
ACTGTGGCAATGACGGGTAACGGAGAATTAGGGTTTGATTCCGGAGAGGGAGCCTGAGAA
ATGGCTACCACATCT
>HOIR5KG01BPAYR__(reversed) rank=0006587 x=581.0 y=561.0 length=436
CAAAGATTAAGCCATGCATGTCTAAGTACAAGCCTAACTAAGGTGAAACCGCGAATGGCT
CATTAAATCACACCTAATCTACTGGAATGTTAGCAGTTACTTGGATAACTGAGGTAATTC
TTGAGCTAATACATGCGAAAAATCTCGACTCACGGAGAGATGCTTTTATTAGATCAAAAC
CAAACAGACTCGTCTGTATATTTGGTGGCTCGGAATAACTTTGGGCTGATCGCATTGCCT
TGTGCAGGCGACATTTCCTTCGAAGGTGTGCCCTATCAACTGTCGACTGTGGTATAGACG
ACCACAGTGGTTTTGACGGGTAACGGGGAATCAGGGTTCGATTCCGGAGAGGGAGCCTTA
AAAACGGCTACCACATCC
>HOIR5KG01BAABQ__(reversed) rank=0006591 x=410.0 y=308.0 length=435
CAAAGATTAAGCCATGCATGTCTCAGTGTAAGCTTCAACATGGCAAGACTGTGAATGGCT
CATTAAAACAGTTGTAGCTTATTTGGCTGTCTTTTACATGGATAACCGTGGTAATTCTAG
AACTAATACATGTGCAACTACCCAACTTTTCGGACGGGCTGTGTTTATTTGTAACAGAAC
CAATCCAGGTCAACCTGGTTTAGTGATGATTCACAATAACTGGATGAATTGCGTGGCACC
AGCTGGTGATGAATCATTCAAGCTTCTGACCTATCAGCTTCCGACGGTAGGGTATTGGCC
TACCCTGGCAATGACGGGTAACGGAGAATTAGGGTTTGATACCGGAGAGGGAGCCTGAGA
AACGGCTACCACATCT
>HOIR5KG01AOPHA__(reversed) rank=0006597 x=164.0 y=1132.0 length=441
CAAAGATTAAGCCATGCATGTCCAAGTACAAGCTTTCAAAAGCGAAACTGCGGATGGCTC
ATTAAATCAGTTATGGTTCCTTGGAGCGCATCCCCTTACATGGATAACTGTGGTAATTCT
AGAGCTAATACATGCAATCAAGCGCCGACCTTACGGGAGGCGTGCTCTTATTAGGAACAA
GACCAACCCGGGTCCGCCCGGCTCCGTTGGTGAACTCTGGATAACCTGGCCGATCGCACG
GTCTCTGCACCGGCGACGGATCCTTCGAATGTCTGCCCTATCAACTTTCGATGGTACGTT
ATGCGCCTACCATGGTCGTAACGGGTAACGGAGAATCAGGGTTCGATTCCGGAGAGGGAG
CTTGAGAAACGGCTACCACATCC
>HOIR5KG01BWYPQ__(reversed) rank=0006602 x=668.0 y=1580.0 length=434
CAAAGATTAAGCCATGCATGTCTAAGTACAAGCCTGAATAAGGTGAAACCGCGAATGGCT
CATTAAATCACACCTAATGTACCGGATAGTTCCAATTACTTGGATAACTGCGGTAATTCT
GGAGCTAATACATGCTTAAAGGCCTCGACTCAAGGAGGGGCGCATTTATTAGATCAAAAC
CAAACCGCTTGCGGTTTTATTGGTGAATCTGAATAACTCTATGCTGATCGTATGGCTCAA
CGCCGACGACGTATCCGTCCAAGGTGTGCCCTATCAACTGTCGACTGTGGCATAGACGCC
CACAGTGGTTTTGACGGGTAACGGGGAATTAGGGTTCGATTCCGGAGAGGGAGCCTGAGA
AACGGCTACCACTTCT
>HOIR5KG01BJUOI__(reversed) rank=0006627 x=519.0 y=128.0 length=434
CAAAGATTAAGCCATGCACGTCTAAGTACAAGCCTCATTAAGGTGAAACCGCGAATGGCT
CATTAAATCACACCTAATATACTGGATAGTGTCAGTTACTTGGATAACTGCGGTAATTCT
GGAGCTAATACATGCGTCAAAGCCCGAACTTTTTGTGAGGGGCGCTTTTATTAGATGAAA
CCAAACGACTTCGGTCGTCCCTTTGGTGATTCTGAATAACTTTCGGCTGATCGTACGGCC
AAGCGCCGACGACGTATCTTTCTAAGGTGTGCCCTATCAACTTTCGACTGTGGCATAGAC
GCCCACAGTGGTTTGACGGTAACGGGAATTAGGGTTCGATTCCGGAGAGGGAGCCTGAGA
AACGGCTACCACTTCT
>HOIR5KG01BFXJD__(reversed) rank=0006631 x=474.0 y=1527.5 length=436
CAAAGATTAAGCCATGCATGTCTAAGTACAAGCCTAACTAAGGTGAAACCGCGAATGGCT
CATTAAATCACACCTAATCTACTGGAATGTTAGCAGTTACTTGGATAACTGAGGTAATTC
TTGAGCTAATACATGCGAAAAATCTCGACTCACGGAGAGATGCTTTTATTAGATCAAAAC
CAAACAGACTCGTCTGTATATTTGGTGACTCGGAATAACTTTGGGCTGATCGCATTGCCT
TGTGCAGGCGACATTTCCTTCGAAGGTGTGCCCTATCAACTGTCGACTGTGGTATAGACG
ACCACAGTGGTTTTGACGGGTAACGGGGAATCAGGGTTCGATTCCGGAGAGGGAGCCTTA
AAAACGGCTACCACATCC
>HOIR5KG01ABYTE__(reversed) rank=0006634 x=19.0 y=624.0 length=459
CAAAGATTAAGCCATGCATGTCTAAGTACGAGCCGCTAGTCGGCGAAACCGCGAATGGCT
CAATAAATCAGTTATGGTTCCTTAGATCGTACCATCCTACTTGGATAACTGTGGTAATTC
TAGAGCTAATACATGCACTCAAGCCCCGACTCTCGGTTTCGGCCGGGCAGGAGGGGTGCT
TTTATTAGATCAAAACCAATCGGGGGGCTCGCTCCCCGTCCTTTTTGGTGACTCTGAATA
ACTTTTCGCCGATCGCACGGCCTCGAGCCGGCGACGCATCTTTCAAATGTCTGCCTTATC
AACTTTCGATGGTAGGTTATGCGCCTACCATGGTTGCAACGGGTAACGGGGAATCGGGGT
TCGATTCCGGAGAGGGAGCCTGAGAAACGGCTACCACATCC
>HOIR5KG01AHIT5__(reversed) rank=0006637 x=82.0 y=1803.0 length=435
CAAAGATTAAGCCATGCATGTTTCAGAATCAGCTTTTCATAGTAAATCTGCAAATGGCTC
ATTAAACAGTTTTACTTTCATGGGCTTTGATAGTGTACATGGATACCTGTGGTAATTCTA
TGGCTAATACACGCTTGCAAACCCGACTCTACGGAAGGGTTGTTCTTATTAGTTTCAGAA
CCAATCCTAACTCAGCTAGGCAATTAGGTGAATAATGGTAAGTGCATGGATCATATGGCT
GTGCTGAAGACTGGCTTCCTAAGTTTCTGACCTATCAGCTTCCGACGGGAAGGTATTGGC
TTCCCGTGGCAATGACGGGTAACGGAGAATTAGGGTTTGATTCCGGAGAGGGAGCCTGAG
GAACGGCTACCACATCT
>HOIR5KG01BCHRO__(reversed) rank=0006662 x=435.0 y=866.5 length=434
CAAAGATTAAGCCATGCATGTCTAAGTACAAGCCTGAATAAGGTGAAACCGCGAATGGCT
CATTAAATCACACCTAATGTACCGGATAGTTCCAATTACTTGGATAACTGCGGTAATTCT
GGAGCTAATACATGCTTAAAGGCCTCGACTCAAGGAGGGGCGCATTTATTAGATCAAAAC
CAAACCGCTTGCGGTTTTATTGGTGAATCTGAATAACTCTATGCTGATCGTATGGCTCAA
CGCCGACGACGTATCCGTCCAAGGTGTGCCCTATCAACTGTCGACTGTGGCATAGACGCC
CACAGTGGTTTTGACGGGTAACGGGGAATTAGGGTTCGATTCCGGAGAGGGAGCCTGAGA
AACGGCTACCACTTCT
>HOIR5KG01BT8TB__(reversed) rank=0006666 x=637.0 y=1677.0 length=445
CAAAGATTAAGCCATGCATGTCTAAGTACACGCCTTTACACGGCAAAACTGCGAATGGCT
CATTAAATCAGTTATGGTTCCTTAGATCGTACAATCCTACTTGGATAACTGTGGCAATTC
TAGAGCTAATACATGCAACACAGCTCCGACCTTACGGGAAGAGCGCTTTTGTTAGCCCAA
AACCAATCCGGTCCTCGTGGCCGGTCCTGAATGGTGACTCTGAACAACTTTGTGCCGATC
GTATGCCCTAGCGGCGACGACGTATCTTTCAAATGTCTGCCCTATCAACTGTCGATGGTA
CGTGCTATGCCTACCATGGTGATAACGGGTAACGGGGAATCAGGGTTCGATTCCGGAGAG
GGAGCATGAGATACGGCTACCACATCC
>HOIR5KG01AWFDN__(reversed) rank=0006692 x=252.0 y=841.0 length=436
CAAAGATTAAGCCATGCATGTCTAAGTACAAGCCTCACTAAGGTGAAACCGCGAATGGCT
CATTAAATCACACCTAATCTACTGGATAGTAAAAAGTTACTTGGATAACTGCGGTAATTC
TGGAGCTAATACATGCACAAAGCCGCGACTCACGAAGCGGCGCTTTTATTAGATCAAAAC
CAAACGGCTTCGGCTGTACTCATGGTGACTCTGAATAACTTTGGGCTGATCGCATAGCCT
TGAGCTGGCGACATATCCTTCGAAGGTGTGCCCTATCAACTTTCGACTGTGGCATAGACG
CCCACAGTGGTTTTGACGGGTAACGGGGAATCAGGGTTCGATTCCGGAGAGGGAGCCTTA
AAAACGGCTACCACATCT
>HOIR5KG01BG5LY__(reversed) rank=0006700 x=488.5 y=1300.0 length=436
CAAAGATTAAGCCATGCATGTCTAAGTACAAGCCTAACTAAGGTGAAACCGCGAATGGCT
CATTAAATCACACCTAATCTACTGGAATGTTAGCAGTTACTTGGATAACTGAGGTAATTC
TTGAGCTAATACATGCGAAAAATCTCGACTCACGGAGAGATGCTTTTATTAGATCAAAAC
CAAACAGACTCGTCTGTATATTTGGTGACTCGGAATAACTTTGGGCTGATCGCATTGCCT
TGTGCAGGCGACATTTCCTTCGAAGGTGTGCCCTATCAACTGTCGACTGCGGTATAGACG
ACCACAGTGGTTTTGACGGGTAACGGGGAATCAGGGTTCGATTCCGGAGAGGGAGCCTTA
AAAACGGCTACCACATCC
>HOIR5KG01BYOV2__(reversed) rank=0006703 x=688.0 y=240.0 length=437
CAAAGATTAAGCCATGCATGTCTAAGTACAAGCCTAACTAAGGTGAAACCGCGAATGGCT
CATTAAATCACACCTAATCTACTGGAATGTTAGCAGTTACTTGGATAACTGAGGTAATTC
TTGAGCTAATACATGCGAAAAATCTCGACTCACGGAGAGATGCTTTTATTAGATCAAAAC
CAAACAGACTCGTCTGTATATTTGGTGACTCGGAATAACTTTGGGCTGATCGCATTGCCT
TGTGCAGGCGACATTTCCTTCGAAGGTGTGCCCTATCAACTGTCGACTGTGGTATAGACG
ACCACAGTGGTTTTGACGGGTAACGGGGAATCAGGGTTCGATTCCGGAGAGGGAGCCTTA
AAAACGGCTACCACATCC
>HOIR5KG01BOB62__(reversed) rank=0006739 x=570.5 y=556.0 length=446
CAAAGATTAAGCCATGCATGTCTAAGTACACGCCTTTACACGGCAAAACTGCGAATGGCT
CATTAAATCAGTTATGGTTCCTTAGATCGTACAATCCTACTTGGATAACTGTGGCAATTC
TAGAGCTAATACATGCAACACAGCTCCGACCTTACGGGAAGAGCGCTTTTGTTAGCCCAA
AACCAATCCGGTCCTCGTGGCCGGTCATTGAATGGTGACTCTGAACAACTTTGTGCCGAT
CGTATGCCCTAGCGGCGACGACGTATCTTTCAAATGTCTGCCCTATCAACTGTCGATGGT
ACGTGCTATGCCTACCATGGTGATAACGGGTAACGGGGAATCAGGGTTCGATTCCGGAGA
GGGAGCATGAGATACGGCTACCACATCC
>HOIR5KG01A0ZGA__(reversed) rank=0006750 x=304.0 y=488.0 length=434
CAAAGATTAAGCCATGCATGTCTCAGTGTAAGCTTCAACATGGCAAGACTGTGAATGGCT
CATTAAAACAGTTGTAGCTTATTTGGCTGTCTTTTACATGGATAACCGTGGTAATTCTAG
AACTAATACATGTGCAACTACCCAACTTTTCGGACGGGTTGTGTTTATTTGTAACAGAAC
CAATCCAGGTCAACCTGGTTTAGTGATGATTCACAATAACTGGATGAATTGCGTGGCACC
AGCTGGTGATGAATCATTCAAGCTTCTGACCTATCAGCTTCCGACGGTAGGGTATTGGCC
TACCCTGGCAATGACGGGTAACGGAGAATTAGGGTTTGATACCGGAGAGGGAGCCTGAGA
AACGGCTACCACATCT
>HOIR5KG01BWRCS__(reversed) rank=0006754 x=666.0 y=234.0 length=436
CAAAGATTAAGCCATGCATGTCTAAGTACAAGCCTCACTAAGGTGAAACCGCGAATGGCT
CATTAAATCACACCTAATCTACTGGATAGTAAAAAGTTACTTGGATAACTGCGGTAATTC
TGGAGCTAATACATGCACAAAGCCGCGACTCACGAAGCGGCGCTTTTATTAGATCAAAAC
CAAACGGCTTCGGCTGTACTCATGGTGACTCTGAATAACTTTGGGCTGATCGCATAGCCT
TGAGCTGGCGACATATCCTTCGAAGGTGTGCCCTATCAACTTTCGACTGTGGCATAGACG
CCCACAGTGGTTTTGACGGGTAACGGGGAATCAGGGTTCGATTCCGGAGAGGGAGCCTTA
AAAACGGCTACCACATCT
>HOIR5KG01AHN5Z__(reversed) rank=0006759 x=84.0 y=517.0 length=441
CAAAGATTAAGCCATGCATGTCCAAGTACAAGCTTTCAAAAGCGAAACTGCGGATGGCTC
ATTAAATCAGTTATGGTTCCTTGGAGCGCATCCCCTTACATGGATAACTGTGGTAATTCT
AGAGCTAATACATGCAATCAAGCGCCGACCTTACGGGAGGCGTGCTCTTATTAGGAACAA
GACCAACCCGGGTCCGCCCGGCTCCGTTGGTGAACTCTGGATAACCTGGCCGATCGCACG
GTCTCTGCACCGGCGACGGATCCTTCGAATGTCTGCCCTATCAACTTTCGATGGTACGTT
ATGCGCCTACCATGGTCGTAACGGGTAACGGAGAATCAGGGTTCGATTCCGGAGAGGGAG
CTTGAGAAACGGCTACCACATCC
>HOIR5KG01AGDP4__(reversed) rank=0006765 x=69.5 y=1770.5 length=434
CAAAGATTAAGCCATGCATGTCTCAGTGTAAGCTTCAATATGGCAAGACTGTGAATGGCT
CATTAAAACAGTTGTAGCATATTTGGCTGTCTTTTACATGGATAACCGTGGTAATTCTAG
AACTAATACATGTGCAACTACCCAACTTTTCGGACGGGTTGTGTTTATTTGTAACAGAAC
CAATCCAGGTCAACCTGGTTTAGTGATGATTCACAATAACTGGATGAATTGCGTGGCACC
AGCTGGTGATGAATCATTCAAGCTTCTGACCTATCAGCTTCCGACGGTAGGGTGTTGGCC
TACCCTGGCAATGACGGGTAACGGAGAATTAGGGTTTGATACCGGAGAGGGAGCCTGAGA
AACGGCTACCACACCT
>HOIR5KG01AFZ6C__(reversed) rank=0006774 x=65.5 y=594.5 length=426
CAAAGATTAAGCCATGCATGTCTAAGTATAAACAATCTATACAGTGAAACTGCGAATGGC
TCATTAAATCAGTTATCGTTTATTTGATAGTACCTTGCTAATTGGCATACGCCTGGCAAT
TCTAGAGCTAATACATGCATTCAAGCCCAACCTCTGGAAGGGCTGTATTTATTAGATAAA
AAATCAACAACCTTAGATGATTCATAATAACTTGTCGAATCGCATGGCCTCGGGCCGGCG
ATGGTTCATTCAAATTTCTGCCCTATCAACTTTCGATGGTAGGATAGAGGCCTACCATGG
TTTCAACGGGTAACGGGGAATAAGGGTTCGGTTCCGGAGAGGGAGCCTGAGAAACGGCTA
CCACATCC
>HOIR5KG01BC940__(reversed) rank=0006775 x=444.0 y=770.5 length=438
CAAAGATTAAGCCATGCATGTCTCAGTATAAGCTTCAACACGGCAAAACTGCGAATGGCT
CATTAAAACAGTTACAATTTATTTGATTGTCATTCACTACATGGATAACTGTGGTAATTC
TAGAGCTAATACATGCCCAATAATCCGACTCCGTGGAAGGGTTGTATTTATTAGATACAG
AACCAACCCAAGCTCTGCTTGGTCTCGTGGTGATTCATAATAAACGAATGAATTGCATGG
TACCAACTGGCGATGTATCATTCAAGTTTCTGACCTATCAGCTTCCGACGGTACGGTATT
GGCCTACCGTGGCAATGACGGGTAACGGAGAATTAGGGTTCGATTCCGGAGAGGGAGCCT
GAGAAACGGCTACCACATCT
>HOIR5KG01AEUXU__(reversed) rank=0006785 x=52.0 y=400.5 length=434
CAAAGATTAAGCCATGCATGTCTAAGTACAAGCCTGAATAAGGTGAAACCGCGAATGGCT
CATTAAATCACACCTAATGTACCGGATAGTTCCAATTACTTGGATAACTGCGGTAATTCT
GGAGCTAATACATGCTTAAAGGCCTCGACTCAAGGGGGGGCGCATTTATTAGATCAAAAC
CAAACCGCTTGCGGTTTTATTGGTGAATCTGAATAACTCTATGCTGATCGTATGGCTCAA
CGCCGACGACGTATCCGTCCAAGGTGTGCCCTATCAACTGTCGACTGTGGCATAGACGCC
CACAGTGGTTTTGACGGGTAACGGGGAATTAGGGTTCGATTCCGGAGAGGGAGCCTGAGA
AACGGCTACCACTTCT
>HOIR5KG01ABSGE__(reversed) rank=0006793 x=17.0 y=572.5 length=436
CAAAGATTAAGCCATGCATGTCTAAGTACAAGCCTAACTAAGGTGAAACCGCGAATGGCT
CATTAAATCACACCTAATCTACTGGAATGTTAGCAGTTACTTGGATAACTGAGGTAATTC
TTGAGCTAATACATGCGAAAAATCTCGACTCACGGAGAGATGCTTTTATTAGATCAAAAC
CAAACAGACTCGTCTGTATATTTGGTGACTCGGAATAACTTTGGGCTGATCGCATTGCCT
TGTGCAGGCGACATTTCCTTCGAAGGTGTGCCCTATCAACTGTCGACTGTGGTATAGACG
ACCACAGTGGTTTTGACGGGTAACGGGGAATCAGGGTTCGATTCCGGAGAGGGAGCCTTA
AAAACGGCTACCACATCC
>HOIR5KG01ASRBJ__(reversed) rank=0006803 x=210.0 y=1725.0 length=436
CAAAGATTAAGCCATGCATGTCTAAGTACAAGCCTAACTAAGGTGAAACCGCGAATGGCT
CATTAAATCACACCTAATCTACTGGAATGTTAGCAGTTACTTGGATAACTGAGGTAATTC
TTGAGCTAATACATGCGAAAAATCTCGACTCACGGAGAGATGCTTTTATTAGATCAAAAC
CAAACAGACTCGTCTGTATATTTGGTGACTCGGAATAACTTTGGGCTGATCGCATTGCCT
TGTGCAGGCGACATTTCCTTCGAAGGTGTGCCCTATCAACTGTCGACTGTGGTATAGACG
ACCACAGTGGTTTTGACGGGTAACGGGGAATCAGGGTTCGATTCCGGAGAGGGAGCCTTA
AAAACGGCTACCACATCC
>HOIR5KG01AFZ55__(reversed) rank=0006869 x=65.5 y=587.0 length=436
CAAAGATTAAGCCATGCATGTCTAAGTACAAGCCTAACTAAGGTGAAACCGCGAATGGCT
CATTAAATCACACCTAATCTACTGGAATGTTAGCAGTTACTTGGATAACTGAGGTAATTC
TTGAGCTAATACATGCGAAAAATCTCGACTCACGGAGAGATGCTTTTATTAGATCAAAAC
CAAACAGACTCGTCTGTATATTTGGTGACTCGGAATAACTTTGGGCTGATCGCATTGCCT
TGTGCAGGCGACATTTCCTTCGAAGGTGTGCCCTATCAACTGTCGACTGTGGTATAGACG
ACCACAGTGGTTTTGACGGGTAACGGGGAATCAGGGTTCGATTCCGGAGAGGGAGCCTTA
AAAACGGCTACCACATCC
>HOIR5KG01BFN3O__(reversed) rank=0006908 x=471.0 y=1586.5 length=436
CAAAGATTAAGCCATGCATGTCTAAGTACAAGCCTAACTAAGGTGAAACCGCGAATGGCT
CATTAAATCACACCTAATCTACTGGAATGTTAGCAGTTACTTGGATAACTGAGGTAATTC
TTGAGCTAATACATGCGAAAAATCTCGACTCACGGAGAGATGCTTTTATTAGATCAAAAC
CAAACAGACTCGTCTGTATATTTGGTGACTCGGAATAACTTTGGGCTGATCGCATTGCCT
TGTGCAGGCGACATTTCCTTCGAAGGTGTGCCCTATCAACTGTCGACTGTGGTATAGACG
ACCACAGTGGTTTTGACGGGTAACGGGGAATCAGGGTTCGATTCCGGAGAGGGAGCCTTA
AAAACGGCTACCACATCC
>HOIR5KG01ANW00__(reversed) rank=0006947 x=155.0 y=1122.0 length=436
CAAAGATTAAGCCATGCATGTCTAAGTACAAGCCTAACTAAGGTGAAACCGCGAATGGCT
CATTAAATCACACCTAATCTACTGGAATGTTAGCAGTTACTTGGATAACTGAGGTAATTC
TTGAGCTAATACATGCGAAAAATCTCGACTCACGGAGAGATGCTTTTATTAGATCAAAAC
CAAACAGACTCGTCTGTATATTTGGTGACTCGGAATAACTTTGGGCTGATCGCATTGCCT
TGTGCAGGCGACATTTCCTTCGAAGGTGTGCCCTATCAACTGTCGACTGTGGTATAGACG
ACCACAGTGGTTTTGACGGGTAACGGGGAATCAGGGTTCGATTCCGGAGAGGGAGCCTTA
AAAACGGCTACCACATCC
>HOIR5KG01A6SWR__(reversed) rank=0006955 x=370.5 y=1609.5 length=436
CAAAGATTAAGCCATGCATGTCTAAGTACAAGCCTAACTAAGGTGAAACCGCGAATGGCT
CATTAAATCACACCTAATCTACTGGAATGTTAGCAGTTACTTGGATAACTGAGGTAATTC
TTGAGCTAATACATGCGAAAAATCTCGACTCACGGAGAGATGCTTTTATTAGATCAAAAC
CAAACAGACTCGTCTGTATATTTGGTGACTCGGAATAACTTTGGGCTGATCGCATTGCCT
TGTGCAGGCGACATTTCCTTCGAAGGTGTGCCCTATCAACTGTCGACTGTGGTATAGACG
ACCACAGTGGTTTTGACGGGTAACGGGGAATCAGGGTTCGATTCCGGAGAGGGAGCCTTA
AAAACGGCTACCACATCC
>HOIR5KG01ACVFF__(reversed) rank=0007038 x=29.0 y=1929.0 length=436
CAAAGATTAAGCCATGCATGTCTAAGTACAAGCCTAACTAAGGTGAAACCGCGAATGGCT
CATTAAATCACACCTAATCTACTGGAATGTTAGCAGTTACTTGGATAACTGAGGTAATTC
TTGAGCTAATACATGCGAAAAATCTCGACTCACGGAGAGATGCTTTTATTAGATCAAAAC
CAAACAGACTCGTCTGTATATTTGGTGACTCGGAATAACTTTGGGCTGATCGCATTGCCT
TGTGCAGGCGACATTTCCTTCGAAGGTGTGCCCTATCAACTGTCGACTGTGGTATAGACG
ACCACAGTGGTTTTGACGGGTAACGGGGAATCAGGGTTCGATTCCGGAGAGGGAGCCTTA
AAAACGGCTACCACATCC
>HOIR5KG01AMI5H__(reversed) rank=0007066 x=139.0 y=2019.0 length=436
CAAAGATTAAGCCATGCATGTCTAAGTACAAGCCTAACTAAGGTGAAACCGCGAATGGCT
CATTAAATCACACCTAATCTACTGGAATGTTAGCAGTTACTTGGATAACTGAGGTAATTC
TTGAGCTAATACATGCGAAAAATCTCGACTCACGGAGAGATGCTTTTATTAGATCAAAAC
CAAACAGACTCGTCTGTATATTTGGTGACTCGGAATAACTTTGGGCTGATCGCATTGCCT
TGTGCAGGCGACATTTCCTTCGAAGGTGTGCCCTATCAACTGTCGACTGTGGTATAGACG
ACCACAGTGGTTTTGACGGGTAACGGGGAATCAGGGTTCGATTCCGGAGAGGGAGCCTTA
AAAACGGCTACCACATCC
>HOIR5KG01AZ4ZG__(reversed) rank=0007116 x=294.0 y=1962.0 length=436
CAAAGATTAAGCCATGCATGTCTAAGTACAAGCCTAACTAAGGTGAAACCGCGAATGGCT
CATTAAATCACACCTAATCTACTGGAATGTTAGCAGTTACTTGGATAACTGAGGTAATTC
TTGAGCTAATACATGCGAAAAATCTCGACTCACGGAGAGATGCTTTTATTAGATCAAAAC
CAAACAGACTCGTCTGTATATTTGGTGACTCGGAATAACTTTGGGCTGATCGCATTGCCT
TGTGCAGGCGACATTTCCTTCGAAGGTGTGCCCTATCAACTGTCGACTGTGGTATAGACG
ACCACAGTGGTTTTGACGGGTAACGGGGAATCAGGGTTCGATTCCGGAGAGGGAGCCTTA
AAAACGGCTACCACATCC
>HOIR5KG01A9FNA__(reversed) rank=0007183 x=400.0 y=1508.0 length=436
CAAAGATTAAGCCATGCATGTCTAAGTACAAGCCTAACTAAGGTGAAACCGCGAATGGCT
CATTAAATCACACCTAATCTACTGGAATGTTAGCAGTTACTTGGATAACTGAGGTAATTC
TTGAGCTAATACATGCGAAAAATCTCGACTCACGGAGAGATGCTTTTATTAGATCAAAAC
CAAACAGACTCGTCTGTATATTTGGTGACTCGGAATAACTTTGGGCTGATCGCATTGCCT
TGTGCAGGCGACATTTCCTTCGAAGGTGTGCCCTATCAACTGTCGACTGTGGTATAGACG
ACCACAGTGGTTTTGACGGGTAACGGGGAATCAGGGTTCGATTCCGGAGAGGGAGCCTTA
AAAACGGCTACCACATCC
>HOIR5KG01AIS8J__(reversed) rank=0007186 x=97.0 y=497.0 length=436
CAAAGATTAAGCCATGCATGTCTAAGTACAAGCCTAACTAAGGTGAAACCGCGAATGGCT
CATTAAATCACACCTAATCTACTGGAATGTTAGCAGTTACTTGGATAACTGAGGTAATTC
TTGAGCTAATACATGCGAAAAATCTCGACTCACGGAGAGATGCTTTTATTAGATCAAAAC
CAAACAGACTCGTCTGTATATTTGGTGACTCGGAATAACTTTGGGCTGATCGCATTGCCT
TGTGCAGGCGACATTTCCTTCGAAGGTGTGCCCTATCAACTGTCGACTGTGGTATAGACG
ACCACAGTGGTTTTGACGGGTAACGGGGAATCAGGGTTCGATTCCGGAGAGGGAGCCTTA
AAAACGGCTACCACATCC
>HOIR5KG01AF91P__(reversed) rank=0007193 x=68.0 y=1099.0 length=436
CAAAGATTAAGCCATGCATGTCTAAGTACAAGCCTAACTAAGGTGAAACCGCGAATGGCT
CATTAAATCACACCTAATCTACTGGAATGTTAGCAGTTACTTGGATAACTGAGGTAATTC
TTGAGCTAATACATGCGAAAAATCTCGACTCACGGAGAGATGCTTTTATTAGATCAAAAC
CAAACAGACTCGTCTGTATATTTGGTGACTCGGAATAACTTTGGGCTGATCGCATTGCCT
TGTGCAGGCGACATTTCCTTCGAAGGTGTGCCCTATCAACTGTCGACTGTGGTATAGACG
ACCACAGTGGTTTTGACGGGTAACGGGGAATCAGGGTTCGATTCCGGAGAGGGAGCCTTA
AAAACGGCTACCACATCC
>HOIR5KG01AMXM4__(reversed) rank=0007197 x=144.0 y=318.0 length=436
CAAAGATTAAGCCATGCATGTCTAAGTACAAGCCTAACTAAGGTGAAACCGCGAATGGCT
CATTAAATCACACCTAATCTACTGGAATGTTAGCAGTTACTTGGATAACTGAGGTAATTC
TTGAGCTAATACATGCGAAAAATCTCGACTCACGGAGAGATGCTTTTATTAGATCAAAAC
CAAACAGACTCGTCTGTATATTTGGTGACTCGGAATAACTTTGGGCTGATCGCATTGCCT
TGTGCAGGCGACATTTCCTTCGAAGGTGTGCCCTATCAACTGTCGACTGTGGTATAGACG
ACCACAGTGGTTTTGACGGGTAACGGGGAATCAGGGTTCGATTCCGGAGAGGGAGCCTTA
AAAACGGCTACCACATCC
>HOIR5KG01BHOJH__(reversed) rank=0007206 x=494.0 y=1259.0 length=436
CAAAGATTAAGCCATGCATGTCTAAGTACAAGCCTAACTAAGGTGAAACCGCGAATGGCT
CATTAAATCACACCTAATCTACTGGAATGTTAGCAGTTACTTGGATAACTGAGGTAATTC
TTGAGCTAATACATGCGAAAAATCTCGACTCACGGAGAGATGCTTTTATTAGATCAAAAC
CAAACAGACTCGTCTGTATATTTGGTGACTCGGAATAACTTTGGGCTGATCGCATTGCCT
TGTGCAGGCGACATTTCCTTCGAAGGTGTGCCCTATCAACTGTCGACTGTGGTATAGACG
ACCACAGTGGTTTTGACGGGTAACGGGGAATCAGGGTTCGATTCCGGAGAGGGAGCCTTA
AAAACGGCTACCACATCC
>HOIR5KG01A0Q2S__(reversed) rank=0007279 x=301.0 y=1922.0 length=436
CAAAGATTAAGCCATGCATGTCTAAGTACAAGCCTAACTAAGGTGAAACCGCGAATGGCT
CATTAAATCACACCTAATCTACTGGAATGTTAGCAGTTACTTGGATAACTGAGGTAATTC
TTGAGCTAATACATGCGAAAAATCTCGACTCACGGAGAGATGCTTTTATTAGATCAAAAC
CAAACAGACTCGTCTGTATATTTGGTGACTCGGAATAACTTTGGGCTGATCGCATTGCCT
TGTGCAGGCGACATTTCCTTCGAAGGTGTGCCCTATCAACTGTCGACTGTGGTATAGACG
ACCACAGTGGTTTTGACGGGTAACGGGGAATCAGGGTTCGATTCCGGAGAGGGAGCCTTA
AAAACGGCTACCACATCC
>HOIR5KG01APLAA__(reversed) rank=0007308 x=174.0 y=1392.5 length=436
CAAAGATTAAGCCATGCATGTCTAAGTACAAGCCTAACTAAGGTGAAACCGCGAATGGCT
CATTAAATCACACCTAATCTACTGGAATGTTAGCAGTTACTTGGATAACTGAGGTAATTC
TTGAGCTAATACATGCGAAAAATCTCGACTCACGGAGAGATGCTTTTATTAGATCAAAAC
CAAACAGACTCGTCTGTATATTTGGTGACTCGGAATAACTTTGGGCTGATCGCATTGCCT
TGTGCAGGCGACATTTCCTTCGAAGGTGTGCCCTATCAACTGTCGACTGTGGTATAGACG
ACCACAGTGGTTTTGACGGGTAACGGGGAATCAGGGTTCGATTCCGGAGAGGGAGCCTTA
AAAACGGCTACCACATCC
>HOIR5KG01ABF7U__(reversed) rank=0007315 x=13.0 y=1096.5 length=436
CAAAGATTAAGCCATGCATGTCTAAGTACAAGCCTAACTAAGGTGAAACCGCGAATGGCT
CATTAAATCACACCTAATCTACTGGAATGTTAGCAGTTACTTGGATAACTGAGGTAATTC
TTGAGCTAATACATGCGAAAAATCTCGACTCACGGAGAGATGCTTTTATTAGATCAAAAC
CAAACAGACTCGTCTGTATATTTGGTGACTCGGAATAACTTTGGGCTGATCGCATTGCCT
TGTGCAGGCGACATTTCCTTCGAAGGTGTGCCCTATCAACTGTCGACTGTGGTATAGACG
ACCACAGTGGTTTTGACGGGTAACGGGGAATCAGGGTTCGATTCCGGAGAGGGAGCCTTA
AAAACGGCTACCACATCC
>HOIR5KG01ABY49__(reversed) rank=0007324 x=19.0 y=1051.0 length=436
CAAAGATTAAGCCATGCATGTCTAAGTACAAGCCTAACTAAGGTGAAACCGCGAATGGCT
CATTAAATCACACCTAATCTACTGGAATGTTAGCAGTTACTTGGATAACTGAGGTAATTC
TTGAGCTAATACATGCGAAAAATCTCGACTCACGGAGAGATGCTTTTATTAGATCAAAAC
CAAACAGACTCGTCTGTATATTTGGTGACTCGGAATAACTTTGGGCTGATCGCATTGCCT
TGTGCAGGCGACATTTCCTTCGAAGGTGTGCCCTATCAACTGTCGACTGTGGTATAGACG
ACCACAGTGGTTTTGACGGGTAACGGGGAATCAGGGTTCGATTCCGGAGAGGGAGCCTTA
AAAACGGCTACCACATCC
>HOIR5KG01AJC6P__(reversed) rank=0007397 x=103.0 y=1775.0 length=436
CAAAGATTAAGCCATGCATGTCTAAGTACAAGCCTAACTAAGGTGAAACCGCGAATGGCT
CATTAAATCACACCTAATCTACTGGAATGTTAGCAGTTACTTGGATAACTGAGGTAATTC
TTGAGCTAATACATGCGAAAAATCTCGACTCACGGAGAGATGCTTTTATTAGATCAAAAC
CAAACAGACTCGTCTGTATATTTGGTGACTCGGAATAACTTTGGGCTGATCGCATTGCCT
TGTGCAGGCGACATTTCCTTCGAAGGTGTGCCCTATCAACTGTCGACTGTGGTATAGACG
ACCACAGTGGTTTTGACGGGTAACGGGGAATCAGGGTTCGATTCCGGAGAGGGAGCCTTA
AAAACGGCTACCACATCC
>HOIR5KG01BEFYF__(reversed) rank=0007403 x=457.0 y=1717.0 length=436
CAAAGATTAAGCCATGCATGTCTAAGTACAAGCCTAACTAAGGTGAAACCGCGAATGGCT
CATTAAATCACACCTAATCTACTGGAATGTTAGCAGTTACTTGGATAACTGAGGTAATTC
TTGAGCTAATACATGCGAAAAATCTCGACTCACGGAGAGATGCTTTTATTAGATCAAAAC
CAAACAGACTCGTCTGTATATTTGGTGACTCGGAATAACTTTGGGCTGATCGCATTGCCT
TGTGCAGGCGACATTTCCTTCGAAGGTGTGCCCTATCAACTGTCGACTGTGGTATAGACG
ACCACAGTGGTTTTGACGGGTAACGGGGAATCAGGGTTCGATTCCGGAGAGGGAGCCTTA
AAAACGGCTACCACATCC
>HOIR5KG01A2KQ6__(reversed) rank=0007431 x=322.5 y=1024.0 length=436
CAAAGATTAAGCCATGCATGTCTAAGTACAAGCCTAACTAAGGTGAAACCGCGAATGGCT
CATTAAATCACACCTAATCTACTGGAATGTTAGCAGTTACTTGGATAACTGAGGTAATTC
TTGAGCTAATACATGCGAAAAATCTCGACTCACGGAGAGATGCTTTTATTAGATCAAAAC
CAAACAGACTCGTCTGTATATTTGGTGACTCGGAATAACTTTGGGCTGATCGCATTGCCT
TGTGCAGGCGACATTTCCTTCGAAGGTGTGCCCTATCAACTGTCGACTGTGGTATAGACG
ACCACAGTGGTTTTGACGGGTAACGGGGAATCAGGGTTCGATTCCGGAGAGGGAGCCTTA
AAAACGGCTACCACATCC
>HOIR5KG01AJU1K__(reversed) rank=0007449 x=109.0 y=342.5 length=436
CAAAGATTAAGCCATGCATGTCTAAGTACAAGCCTAACTAAGGTGAAACCGCGAATGGCT
CATTAAATCACACCTAATCTACTGGAATGTTAGCAGTTACTTGGATAACTGAGGTAATTC
TTGAGCTAATACATGCGAAAAATCTCGACTCACGGAGAGATGCTTTTATTAGATCAAAAC
CAAACAGACTCGTCTGTATATTTGGTGACTCGGAATAACTTTGGGCTGATCGCATTGCCT
TGTGCAGGCGACATTTCCTTCGAAGGTGTGCCCTATCAACTGTCGACTGTGGTATAGACG
ACCACAGTGGTTTTGACGGGTAACGGGGAATCAGGGTTCGATTCCGGAGAGGGAGCCTTA
AAAACGGCTACCACATCC
>HOIR5KG01APURP__(reversed) rank=0007563 x=177.0 y=1395.0 length=436
CAAAGATTAAGCCATGCATGTCTAAGTACAAGCCTAACTAAGGTGAAACCGCGAATGGCT
CATTAAATCACACCTAATCTACTGGAATGTTAGCAGTTACTTGGATAACTGAGGTAATTC
TTGAGCTAATACATGCGAAAAATCTCGACTCACGGAGAGATGCTTTTATTAGATCAAAAC
CAAACAGACTCGTCTGTATATTTGGTGACTCGGAATAACTTTGGGCTGATCGCATTGCCT
TGTGCAGGCGACATTTCCTTCGAAGGTGTGCCCTATCAACTGTCGACTGTGGTATAGACG
ACCACAGTGGTTTTGACGGGTAACGGGGAATCAGGGTTCGATTCCGGAGAGGGAGCCTTA
AAAACGGCTACCACATCC
>HOIR5KG01BIGBM__(reversed) rank=0007564 x=503.0 y=400.0 length=436
CAAAGATTAAGCCATGCATGTCTAAGTACAAGCCTAACTAAGGTGAAACCGCGAATGGCT
CATTAAATCACACCTAATCTACTGGAATGTTAGCAGTTACTTGGATAACTGAGGTAATTC
TTGAGCTAATACATGCGAAAAATCTCGACTCACGGAGAGATGCTTTTATTAGATCAAAAC
CAAACAGACTCGTCTGTATATTTGGTGACTCGGAATAACTTTGGGCTGATCGCATTGCCT
TGTGCAGGCGACATTTCCTTCGAAGGTGTGCCCTATCAACTGTCGACTGTGGTATAGACG
ACCACAGTGGTTTTGACGGGTAACGGGGAATCAGGGTTCGATTCCGGAGAGGGAGCCTTA
AAAACGGCTACCACATCC
>HOIR5KG01BNPZF__(reversed) rank=0007579 x=563.0 y=441.0 length=436
CAAAGATTAAGCCATGCATGTCTAAGTACAAGCCTAACTAAGGTGAAACCGCGAATGGCT
CATTAAATCACACCTAATCTACTGGAATGTTAGCAGTTACTTGGATAACTGAGGTAATTC
TTGAGCTAATACATGCGAAAAATCTCGACTCACGGAGAGATGCTTTTATTAGATCAAAAC
CAAACAGACTCGTCTGTATATTTGGTGACTCGGAATAACTTTGGGCTGATCGCATTGCCT
TGTGCAGGCGACATTTCCTTCGAAGGTGTGCCCTATCAACTGTCGACTGTGGTATAGACG
ACCACAGTGGTTTTGACGGGTAACGGGGAATCAGGGTTCGATTCCGGAGAGGGAGCCTTA
AAAACGGCTACCACATCC
>HOIR5KG01AFNG4__(reversed) rank=0007655 x=61.0 y=518.0 length=436
CAAAGATTAAGCCATGCATGTCTAAGTACAAGCCTAACTAAGGTGAAACCGCGAATGGCT
CATTAAATCACACCTAATCTACTGGAATGTTAGCAGTTACTTGGATAACTGAGGTAATTC
TTGAGCTAATACATGCGAAAAATCTCGACTCACGGAGAGATGCTTTTATTAGATCAAAAC
CAAACAGACTCGTCTGTATATTTGGTGACTCGGAATAACTTTGGGCTGATCGCATTGCCT
TGTGCAGGCGACATTTCCTTCGAAGGTGTGCCCTATCAACTGTCGACTGTGGTATAGACG
ACCACAGTGGTTTTGACGGGTAACGGGGAATCAGGGTTCGATTCCGGAGAGGGAGCCTTA
AAAACGGCTACCACATCC
>HOIR5KG01BWUKF__(reversed) rank=0007736 x=667.0 y=301.0 length=436
CAAAGATTAAGCCATGCATGTCTAAGTACAAGCCTAACTAAGGTGAAACCGCGAATGGCT
CATTAAATCACACCTAATCTACTGGAATGTTAGCAGTTACTTGGATAACTGAGGTAATTC
TTGAGCTAATACATGCGAAAAATCTCGACTCACGGAGAGATGCTTTTATTAGATCAAAAC
CAAACAGACTCGTCTGTATATTTGGTGACTCGGAATAACTTTGGGCTGATCGCATTGCCT
TGTGCAGGCGACATTTCCTTCGAAGGTGTGCCCTATCAACTGTCGACTGTGGTATAGACG
ACCACAGTGGTTTTGACGGGTAACGGGGAATCAGGGTTCGATTCCGGAGAGGGAGCCTTA
AAAACGGCTACCACATCC
>HOIR5KG01BZRN4__(reversed) rank=0007773 x=700.0 y=1346.0 length=436
CAAAGATTAAGCCATGCATGTCTAAGTACAAGCCTAACTAAGGTGAAACCGCGAATGGCT
CATTAAATCACACCTAATCTACTGGAATGTTAGCAGTTACTTGGATAACTGAGGTAATTC
TTGAGCTAATACATGCGAAAAATCTCGACTCACGGAGAGATGCTTTTATTAGATCAAAAC
CAAACAGACTCGTCTGTATATTTGGTGACTCGGAATAACTTTGGGCTGATCGCATTGCCT
TGTGCAGGCGACATTTCCTTCGAAGGTGTGCCCTATCAACTGTCGACTGTGGTATAGACG
ACCACAGTGGTTTTGACGGGTAACGGGGAATCAGGGTTCGATTCCGGAGAGGGAGCCTTA
AAAACGGCTACCACATCC
>HOIR5KG01BPE6N__(reversed) rank=0007899 x=582.0 y=1933.0 length=436
CAAAGATTAAGCCATGCATGTCTAAGTACAAGCCTAACTAAGGTGAAACCGCGAATGGCT
CATTAAATCACACCTAATCTACTGGAATGTTAGCAGTTACTTGGATAACTGAGGTAATTC
TTGAGCTAATACATGCGAAAAATCTCGACTCACGGAGAGATGCTTTTATTAGATCAAAAC
CAAACAGACTCGTCTGTATATTTGGTGACTCGGAATAACTTTGGGCTGATCGCATTGCCT
TGTGCAGGCGACATTTCCTTCGAAGGTGTGCCCTATCAACTGTCGACTGTGGTATAGACG
ACCACAGTGGTTTTGACGGGTAACGGGGAATCAGGGTTCGATTCCGGAGAGGGAGCCTTA
AAAACGGCTACCACATCC
>HOIR5KG01AUQ4X__(reversed) rank=0007945 x=233.5 y=591.0 length=436
CAAAGATTAAGCCATGCATGTCTAAGTACAAGCCTAACTAAGGTGAAACCGCGAATGGCT
CATTAAATCACACCTAATCTACTGGAATGTTAGCAGTTACTTGGATAACTGAGGTAATTC
TTGAGCTAATACATGCGAAAAATCTCGACTCACGGAGAGATGCTTTTATTAGATCAAAAC
CAAACAGACTCGTCTGTATATTTGGTGACTCGGAATAACTTTGGGCTGATCGCATTGCCT
TGTGCAGGCGACATTTCCTTCGAAGGTGTGCCCTATCAACTGTCGACTGTGGTATAGACG
ACCACAGTGGTTTTGACGGGTAACGGGGAATCAGGGTTCGATTCCGGAGAGGGAGCCTTA
AAAACGGCTACCACATCC
>HOIR5KG01AAZUT__(reversed) rank=0007986 x=8.5 y=371.0 length=436
CAAAGATTAAGCCATGCATGTCTAAGTACAAGCCTAACTAAGGTGAAACCGCGAATGGCT
CATTAAATCACACCTAATCTACTGGAATGTTAGCAGTTACTTGGATAACTGAGGTAATTC
TTGAGCTAATACATGCGAAAAATCTCGACTCACGGAGAGATGCTTTTATTAGATCAAAAC
CAAACAGACTCGTCTGTATATTTGGTGACTCGGAATAACTTTGGGCTGATCGCATTGCCT
TGTGCAGGCGACATTTCCTTCGAAGGTGTGCCCTATCAACTGTCGACTGTGGTATAGACG
ACCACAGTGGTTTTGACGGGTAACGGGGAATCAGGGTTCGATTCCGGAGAGGGAGCCTTA
AAAACGGCTACCACATCC
>HOIR5KG01BHEBD__(reversed) rank=0008137 x=491.0 y=295.0 length=436
CAAAGATTAAGCCATGCATGTCTAAGTACAAGCCTAACTAAGGTGAAACCGCGAATGGCT
CATTAAATCACACCTAATCTACTGGAATGTTAGCAGTTACTTGGATAACTGAGGTAATTC
TTGAGCTAATACATGCGAAAAATCTCGACTCACGGAGAGATGCTTTTATTAGATCAAAAC
CAAACAGACTCGTCTGTATATTTGGTGACTCGGAATAACTTTGGGCTGATCGCATTGCCT
TGTGCAGGCGACATTTCCTTCGAAGGTGTGCCCTATCAACTGTCGACTGTGGTATAGACG
ACCACAGTGGTTTTGACGGGTAACGGGGAATCAGGGTTCGATTCCGGAGAGGGAGCCTTA
AAAACGGCTACCACATCC
>HOIR5KG01ADGR2__(reversed) rank=0008145 x=36.0 y=928.5 length=436
CAAAGATTAAGCCATGCATGTCTAAGTACAAGCCTAACTAAGGTGAAACCGCGAATGGCT
CATTAAATCACACCTAATCTACTGGAATGTTAGCAGTTACTTGGATAACTGAGGTAATTC
TTGAGCTAATACATGCGAAAAATCTCGACTCACGGAGAGATGCTTTTATTAGATCAAAAC
CAAACAGACTCGTCTGTATATTTGGTGACTCGGAATAACTTTGGGCTGATCGCATTGCCT
TGTGCAGGCGACATTTCCTTCGAAGGTGTGCCCTATCAACTGTCGACTGTGGTATAGACG
ACCACAGTGGTTTTGACGGGTAACGGGGAATCAGGGTTCGATTCCGGAGAGGGAGCCTTA
AAAACGGCTACCACATCC
>HOIR5KG01AEC4Y__(reversed) rank=0008206 x=46.5 y=1904.0 length=436
CAAAGATTAAGCCATGCATGTCTAAGTACAAGCCTAACTAAGGTGAAACCGCGAATGGCT
CATTAAATCACACCTAATCTACTGGAATGTTAGCAGTTACTTGGATAACTGAGGTAATTC
TTGAGCTAATACATGCGAAAAATCTCGACTCACGGAGAGATGCTTTTATTAGATCAAAAC
CAAACAGACTCGTCTGTATATTTGGTGACTCGGAATAACTTTGGGCTGATCGCATTGCCT
TGTGCAGGCGACATTTCCTTCGAAGGTGTGCCCTATCAACTGTCGACTGTGGTATAGACG
ACCACAGTGGTTTTGACGGGTAACGGGGAATCAGGGTTCGATTCCGGAGAGGGAGCCTTA
AAAACGGCTACCACATCC
>HOIR5KG01AIGZQ__(reversed) rank=0008259 x=93.0 y=1012.5 length=436
CAAAGATTAAGCCATGCATGTCTAAGTACAAGCCTAACTAAGGTGAAACCGCGAATGGCT
CATTAAATCACACCTAATCTACTGGAATGTTAGCAGTTACTTGGATAACTGAGGTAATTC
TTGAGCTAATACATGCGAAAAATCTCGACTCACGGAGAGATGCTTTTATTAGATCAAAAC
CAAACAGACTCGTCTGTATATTTGGTGACTCGGAATAACTTTGGGCTGATCGCATTGCCT
TGTGCAGGCGACATTTCCTTCGAAGGTGTGCCCTATCAACTGTCGACTGTGGTATAGACG
ACCACAGTGGTTTTGACGGGTAACGGGGAATCAGGGTTCGATTCCGGAGAGGGAGCCTTA
AAAACGGCTACCACATCC
>HOIR5KG01ABZBU__(reversed) rank=0008282 x=19.0 y=1288.0 length=436
CAAAGATTAAGCCATGCATGTCTAAGTACAAGCCTAACTAAGGTGAAACCGCGAATGGCT
CATTAAATCACACCTAATCTACTGGAATGTTAGCAGTTACTTGGATAACTGAGGTAATTC
TTGAGCTAATACATGCGAAAAATCTCGACTCACGGAGAGATGCTTTTATTAGATCAAAAC
CAAACAGACTCGTCTGTATATTTGGTGACTCGGAATAACTTTGGGCTGATCGCATTGCCT
TGTGCAGGCGACATTTCCTTCGAAGGTGTGCCCTATCAACTGTCGACTGTGGTATAGACG
ACCACAGTGGTTTTGACGGGTAACGGGGAATCAGGGTTCGATTCCGGAGAGGGAGCCTTA
AAAACGGCTACCACATCC
>HOIR5KG01AFLE9__(reversed) rank=0008334 x=60.0 y=1955.5 length=436
CAAAGATTAAGCCATGCATGTCTAAGTACAAGCCTAACTAAGGTGAAACCGCGAATGGCT
CATTAAATCACACCTAATCTACTGGAATGTTAGCAGTTACTTGGATAACTGAGGTAATTC
TTGAGCTAATACATGCGAAAAATCTCGACTCACGGAGAGATGCTTTTATTAGATCAAAAC
CAAACAGACTCGTCTGTATATTTGGTGACTCGGAATAACTTTGGGCTGATCGCATTGCCT
TGTGCAGGCGACATTTCCTTCGAAGGTGTGCCCTATCAACTGTCGACTGTGGTATAGACG
ACCACAGTGGTTTTGACGGGTAACGGGGAATCAGGGTTCGATTCCGGAGAGGGAGCCTTA
AAAACGGCTACCACATCC
>HOIR5KG01B2KVC__(reversed) rank=0008338 x=732.5 y=1430.5 length=436
CAAAGATTAAGCCATGCATGTCTAAGTACAAGCCTAACTAAGGTGAAACCGCGAATGGCT
CATTAAATCACACCTAATCTACTGGAATGTTAGCAGTTACTTGGATAACTGAGGTAATTC
TTGAGCTAATACATGCGAAAAATCTCGACTCACGGAGAGATGCTTTTATTAGATCAAAAC
CAAACAGACTCGTCTGTATATTTGGTGACTCGGAATAACTTTGGGCTGATCGCATTGCCT
TGTGCAGGCGACATTTCCTTCGAAGGTGTGCCCTATCAACTGTCGACTGTGGTATAGACG
ACCACAGTGGTTTTGACGGGTAACGGGGAATCAGGGTTCGATTCCGGAGAGGGAGCCTTA
AAAACGGCTACCACATCC
>HOIR5KG01AHIVM__(reversed) rank=0008345 x=82.0 y=1856.5 length=436
CAAAGATTAAGCCATGCATGTCTAAGTACAAGCCTAACTAAGGTGAAACCGCGAATGGCT
CATTAAATCACACCTAATCTACTGGAATGTTAGCAGTTACTTGGATAACTGAGGTAATTC
TTGAGCTAATACATGCGAAAAATCTCGACTCACGGAGAGATGCTTTTATTAGATCAAAAC
CAAACAGACTCGTCTGTATATTTGGTGACTCGGAATAACTTTGGGCTGATCGCATTGCCT
TGTGCAGGCGACATTTCCTTCGAAGGTGTGCCCTATCAACTGTCGACTGTGGTATAGACG
ACCACAGTGGTTTTGACGGGTAACGGGGAATCAGGGTTCGATTCCGGAGAGGGAGCCTTA
AAAACGGCTACCACATCC
>HOIR5KG01AFJ8B__(reversed) rank=0008391 x=60.5 y=409.0 length=436
CAAAGATTAAGCCATGCATGTCTAAGTACAAGCCTAACTAAGGTGAAACCGCGAATGGCT
CATTAAATCACACCTAATCTACTGGAATGTTAGCAGTTACTTGGATAACTGAGGTAATTC
TTGAGCTAATACATGCGAAAAATCTCGACTCACGGAGAGATGCTTTTATTAGATCAAAAC
CAAACAGACTCGTCTGTATATTTGGTGACTCGGAATAACTTTGGGCTGATCGCATTGCCT
TGTGCAGGCGACATTTCCTTCGAAGGTGTGCCCTATCAACTGTCGACTGTGGTATAGACG
ACCACAGTGGTTTTGACGGGTAACGGGGAATCAGGGTTCGATTCCGGAGAGGGAGCCTTA
AAAACGGCTACCACATCC
>HOIR5KG01AKNW5__(reversed) rank=0008486 x=118.0 y=903.5 length=436
CAAAGATTAAGCCATGCATGTCTAAGTACAAGCCTAACTAAGGTGAAACCGCGAATGGCT
CATTAAATCACACCTAATCTACTGGAATGTTAGCAGTTACTTGGATAACTGAGGTAATTC
TTGAGCTAATACATGCGAAAAATCTCGACTCACGGAGAGATGCTTTTATTAGATCAAAAC
CAAACAGACTCGTCTGTATATTTGGTGACTCGGAATAACTTTGGGCTGATCGCATTGCCT
TGTGCAGGCGACATTTCCTTCGAAGGTGTGCCCTATCAACTGTCGACTGTGGTATAGACG
ACCACAGTGGTTTTGACGGGTAACGGGGAATCAGGGTTCGATTCCGGAGAGGGAGCCTTA
AAAACGGCTACCACATCC
>HOIR5KG01AVSOB__(reversed) rank=0008539 x=245.5 y=89.0 length=436
CAAAGATTAAGCCATGCATGTCTAAGTACAAGCCTAACTAAGGTGAAACCGCGAATGGCT
CATTAAATCACACCTAATCTACTGGAATGTTAGCAGTTACTTGGATAACTGAGGTAATTC
TTGAGCTAATACATGCGAAAAATCTCGACTCACGGAGAGATGCTTTTATTAGATCAAAAC
CAAACAGACTCGTCTGTATATTTGGTGACTCGGAATAACTTTGGGCTGATCGCATTGCCT
TGTGCAGGCGACATTTCCTTCGAAGGTGTGCCCTATCAACTGTCGACTGTGGTATAGACG
ACCACAGTGGTTTTGACGGGTAACGGGGAATCAGGGTTCGATTCCGGAGAGGGAGCCTTA
AAAACGGCTACCACATCC
>HOIR5KG01AI6AO__(reversed) rank=0008556 x=101.0 y=1038.0 length=436
CAAAGATTAAGCCATGCATGTCTAAGTACAAGCCTAACTAAGGTGAAACCGCGAATGGCT
CATTAAATCACACCTAATCTACTGGAATGTTAGCAGTTACTTGGATAACTGAGGTAATTC
TTGAGCTAATACATGCGAAAAATCTCGACTCACGGAGAGATGCTTTTATTAGATCAAAAC
CAAACAGACTCGTCTGTATATTTGGTGACTCGGAATAACTTTGGGCTGATCGCATTGCCT
TGTGCAGGCGACATTTCCTTCGAAGGTGTGCCCTATCAACTGTCGACTGTGGTATAGACG
ACCACAGTGGTTTTGACGGGTAACGGGGAATCAGGGTTCGATTCCGGAGAGGGAGCCTTA
AAAACGGCTACCACATCC
>HOIR5KG01B2RDH__(reversed) rank=0008673 x=734.5 y=1667.0 length=436
CAAAGATTAAGCCATGCATGTCTAAGTACAAGCCTAACTAAGGTGAAACCGCGAATGGCT
CATTAAATCACACCTAATCTACTGGAATGTTAGCAGTTACTTGGATAACTGAGGTAATTC
TTGAGCTAATACATGCGAAAAATCTCGACTCACGGAGAGATGCTTTTATTAGATCAAAAC
CAAACAGACTCGTCTGTATATTTGGTGACTCGGAATAACTTTGGGCTGATCGCATTGCCT
TGTGCAGGCGACATTTCCTTCGAAGGTGTGCCCTATCAACTGTCGACTGTGGTATAGACG
ACCACAGTGGTTTTGACGGGTAACGGGGAATCAGGGTTCGATTCCGGAGAGGGAGCCTTA
AAAACGGCTACCACATCC
>HOIR5KG01BL8Z0__(reversed) rank=0008687 x=546.5 y=1406.0 length=436
CAAAGATTAAGCCATGCATGTCTAAGTACAAGCCTAACTAAGGTGAAACCGCGAATGGCT
CATTAAATCACACCTAATCTACTGGAATGTTAGCAGTTACTTGGATAACTGAGGTAATTC
TTGAGCTAATACATGCGAAAAATCTCGACTCACGGAGAGATGCTTTTATTAGATCAAAAC
CAAACAGACTCGTCTGTATATTTGGTGACTCGGAATAACTTTGGGCTGATCGCATTGCCT
TGTGCAGGCGACATTTCCTTCGAAGGTGTGCCCTATCAACTGTCGACTGTGGTATAGACG
ACCACAGTGGTTTTGACGGGTAACGGGGAATCAGGGTTCGATTCCGGAGAGGGAGCCTTA
AAAACGGCTACCACATCC
>HOIR5KG01BGJWJ__(reversed) rank=0008699 x=481.5 y=1841.0 length=436
CAAAGATTAAGCCATGCATGTCTAAGTACAAGCCTAACTAAGGTGAAACCGCGAATGGCT
CATTAAATCACACCTAATCTACTGGAATGTTAGCAGTTACTTGGATAACTGAGGTAATTC
TTGAGCTAATACATGCGAAAAATCTCGACTCACGGAGAGATGCTTTTATTAGATCAAAAC
CAAACAGACTCGTCTGTATATTTGGTGACTCGGAATAACTTTGGGCTGATCGCATTGCCT
TGTGCAGGCGACATTTCCTTCGAAGGTGTGCCCTATCAACTGTCGACTGTGGTATAGACG
ACCACAGTGGTTTTGACGGGTAACGGGGAATCAGGGTTCGATTCCGGAGAGGGAGCCTTA
AAAACGGCTACCACATCC
>HOIR5KG01BHA1T__(reversed) rank=0008704 x=490.0 y=159.0 length=436
CAAAGATTAAGCCATGCATGTCTAAGTACAAGCCTAACTAAGGTGAAACCGCGAATGGCT
CATTAAATCACACCTAATCTACTGGAATGTTAGCAGTTACTTGGATAACTGAGGTAATTC
TTGAGCTAATACATGCGAAAAATCTCGACTCACGGAGAGATGCTTTTATTAGATCAAAAC
CAAACAGACTCGTCTGTATATTTGGTGACTCGGAATAACTTTGGGCTGATCGCATTGCCT
TGTGCAGGCGACATTTCCTTCGAAGGTGTGCCCTATCAACTGTCGACTGTGGTATAGACG
ACCACAGTGGTTTTGACGGGTAACGGGGAATCAGGGTTCGATTCCGGAGAGGGAGCCTTA
AAAACGGCTACCACATCC
>HOIR5KG01ABYEF__(reversed) rank=0008708 x=19.5 y=85.0 length=436
CAAAGATTAAGCCATGCATGTCTAAGTACAAGCCTAACTAAGGTGAAACCGCGAATGGCT
CATTAAATCACACCTAATCTACTGGAATGTTAGCAGTTACTTGGATAACTGAGGTAATTC
TTGAGCTAATACATGCGAAAAATCTCGACTCACGGAGAGATGCTTTTATTAGATCAAAAC
CAAACAGACTCGTCTGTATATTTGGTGACTCGGAATAACTTTGGGCTGATCGCATTGCCT
TGTGCAGGCGACATTTCCTTCGAAGGTGTGCCCTATCAACTGTCGACTGTGGTATAGACG
ACCACAGTGGTTTTGACGGGTAACGGGGAATCAGGGTTCGATTCCGGAGAGGGAGCCTTA
AAAACGGCTACCACATCC
>HOIR5KG01AQV69__(reversed) rank=0008752 x=189.0 y=755.0 length=436
CAAAGATTAAGCCATGCATGTCTAAGTACAAGCCTAACTAAGGTGAAACCGCGAATGGCT
CATTAAATCACACCTAATCTACTGGAATGTTAGCAGTTACTTGGATAACTGAGGTAATTC
TTGAGCTAATACATGCGAAAAATCTCGACTCACGGAGAGATGCTTTTATTAGATCAAAAC
CAAACAGACTCGTCTGTATATTTGGTGACTCGGAATAACTTTGGGCTGATCGCATTGCCT
TGTGCAGGCGACATTTCCTTCGAAGGTGTGCCCTATCAACTGTCGACTGTGGTATAGACG
ACCACAGTGGTTTTGACGGGTAACGGGGAATCAGGGTTCGATTCCGGAGAGGGAGCCTTA
AAAACGGCTACCACATCC
>HOIR5KG01AQGOQ__(reversed) rank=0008764 x=184.0 y=1128.5 length=436
CAAAGATTAAGCCATGCATGTCTAAGTACAAGCCTAACTAAGGTGAAACCGCGAATGGCT
CATTAAATCACACCTAATCTACTGGAATGTTAGCAGTTACTTGGATAACTGAGGTAATTC
TTGAGCTAATACATGCGAAAAATCTCGACTCACGGAGAGATGCTTTTATTAGATCAAAAC
CAAACAGACTCGTCTGTATATTTGGTGACTCGGAATAACTTTGGGCTGATCGCATTGCCT
TGTGCAGGCGACATTTCCTTCGAAGGTGTGCCCTATCAACTGTCGACTGTGGTATAGACG
ACCACAGTGGTTTTGACGGGTAACGGGGAATCAGGGTTCGATTCCGGAGAGGGAGCCTTA
AAAACGGCTACCACATCC
>HOIR5KG01BWCGL__(reversed) rank=0008798 x=661.0 y=1411.0 length=436
CAAAGATTAAGCCATGCATGTCTAAGTACAAGCCTAACTAAGGTGAAACCGCGAATGGCT
CATTAAATCACACCTAATCTACTGGAATGTTAGCAGTTACTTGGATAACTGAGGTAATTC
TTGAGCTAATACATGCGAAAAATCTCGACTCACGGAGAGATGCTTTTATTAGATCAAAAC
CAAACAGACTCGTCTGTATATTTGGTGACTCGGAATAACTTTGGGCTGATCGCATTGCCT
TGTGCAGGCGACATTTCCTTCGAAGGTGTGCCCTATCAACTGTCGACTGTGGTATAGACG
ACCACAGTGGTTTTGACGGGTAACGGGGAATCAGGGTTCGATTCCGGAGAGGGAGCCTTA
AAAACGGCTACCACATCC
>HOIR5KG01BJI04__(reversed) rank=0008821 x=515.5 y=1414.0 length=436
CAAAGATTAAGCCATGCATGTCTAAGTACAAGCCTAACTAAGGTGAAACCGCGAATGGCT
CATTAAATCACACCTAATCTACTGGAATGTTAGCAGTTACTTGGATAACTGAGGTAATTC
TTGAGCTAATACATGCGAAAAATCTCGACTCACGGAGAGATGCTTTTATTAGATCAAAAC
CAAACAGACTCGTCTGTATATTTGGTGACTCGGAATAACTTTGGGCTGATCGCATTGCCT
TGTGCAGGCGACATTTCCTTCGAAGGTGTGCCCTATCAACTGTCGACTGTGGTATAGACG
ACCACAGTGGTTTTGACGGGTAACGGGGAATCAGGGTTCGATTCCGGAGAGGGAGCCTTA
AAAACGGCTACCACATCC
>HOIR5KG01BEY45__(reversed) rank=0008830 x=463.5 y=2007.5 length=436
CAAAGATTAAGCCATGCATGTCTAAGTACAAGCCTAACTAAGGTGAAACCGCGAATGGCT
CATTAAATCACACCTAATCTACTGGAATGTTAGCAGTTACTTGGATAACTGAGGTAATTC
TTGAGCTAATACATGCGAAAAATCTCGACTCACGGAGAGATGCTTTTATTAGATCAAAAC
CAAACAGACTCGTCTGTATATTTGGTGACTCGGAATAACTTTGGGCTGATCGCATTGCCT
TGTGCAGGCGACATTTCCTTCGAAGGTGTGCCCTATCAACTGTCGACTGTGGTATAGACG
ACCACAGTGGTTTTGACGGGTAACGGGGAATCAGGGTTCGATTCCGGAGAGGGAGCCTTA
AAAACGGCTACCACATCC
>HOIR5KG01BWK3R__(reversed) rank=0008866 x=664.0 y=325.5 length=436
CAAAGATTAAGCCATGCATGTCTAAGTACAAGCCTAACTAAGGTGAAACCGCGAATGGCT
CATTAAATCACACCTAATCTACTGGAATGTTAGCAGTTACTTGGATAACTGAGGTAATTC
TTGAGCTAATACATGCGAAAAATCTCGACTCACGGAGAGATGCTTTTATTAGATCAAAAC
CAAACAGACTCGTCTGTATATTTGGTGACTCGGAATAACTTTGGGCTGATCGCATTGCCT
TGTGCAGGCGACATTTCCTTCGAAGGTGTGCCCTATCAACTGTCGACTGTGGTATAGACG
ACCACAGTGGTTTTGACGGGTAACGGGGAATCAGGGTTCGATTCCGGAGAGGGAGCCTTA
AAAACGGCTACCACATCC
>HOIR5KG01AT2I1__(reversed) rank=0008921 x=225.0 y=1467.5 length=436
CAAAGATTAAGCCATGCATGTCTAAGTACAAGCCTAACTAAGGTGAAACCGCGAATGGCT
CATTAAATCACACCTAATCTACTGGAATGTTAGCAGTTACTTGGATAACTGAGGTAATTC
TTGAGCTAATACATGCGAAAAATCTCGACTCACGGAGAGATGCTTTTATTAGATCAAAAC
CAAACAGACTCGTCTGTATATTTGGTGACTCGGAATAACTTTGGGCTGATCGCATTGCCT
TGTGCAGGCGACATTTCCTTCGAAGGTGTGCCCTATCAACTGTCGACTGTGGTATAGACG
ACCACAGTGGTTTTGACGGGTAACGGGGAATCAGGGTTCGATTCCGGAGAGGGAGCCTTA
AAAACGGCTACCACATCC
>HOIR5KG01A14CT__(reversed) rank=0009003 x=317.0 y=251.0 length=436
CAAAGATTAAGCCATGCATGTCTAAGTACAAGCCTAACTAAGGTGAAACCGCGAATGGCT
CATTAAATCACACCTAATCTACTGGAATGTTAGCAGTTACTTGGATAACTGAGGTAATTC
TTGAGCTAATACATGCGAAAAATCTCGACTCACGGAGAGATGCTTTTATTAGATCAAAAC
CAAACAGACTCGTCTGTATATTTGGTGACTCGGAATAACTTTGGGCTGATCGCATTGCCT
TGTGCAGGCGACATTTCCTTCGAAGGTGTGCCCTATCAACTGTCGACTGTGGTATAGACG
ACCACAGTGGTTTTGACGGGTAACGGGGAATCAGGGTTCGATTCCGGAGAGGGAGCCTTA
AAAACGGCTACCACATCC
>HOIR5KG01ACUM3__(reversed) rank=0009023 x=29.5 y=909.0 length=436
CAAAGATTAAGCCATGCATGTCTAAGTACAAGCCTAACTAAGGTGAAACCGCGAATGGCT
CATTAAATCACACCTAATCTACTGGAATGTTAGCAGTTACTTGGATAACTGAGGTAATTC
TTGAGCTAATACATGCGAAAAATCTCGACTCACGGAGAGATGCTTTTATTAGATCAAAAC
CAAACAGACTCGTCTGTATATTTGGTGACTCGGAATAACTTTGGGCTGATCGCATTGCCT
TGTGCAGGCGACATTTCCTTCGAAGGTGTGCCCTATCAACTGTCGACTGTGGTATAGACG
ACCACAGTGGTTTTGACGGGTAACGGGGAATCAGGGTTCGATTCCGGAGAGGGAGCCTTA
AAAACGGCTACCACATCC
>HOIR5KG01A76I2__(reversed) rank=0009065 x=386.5 y=380.0 length=436
CAAAGATTAAGCCATGCATGTCTAAGTACAAGCCTAACTAAGGTGAAACCGCGAATGGCT
CATTAAATCACACCTAATCTACTGGAATGTTAGCAGTTACTTGGATAACTGAGGTAATTC
TTGAGCTAATACATGCGAAAAATCTCGACTCACGGAGAGATGCTTTTATTAGATCAAAAC
CAAACAGACTCGTCTGTATATTTGGTGACTCGGAATAACTTTGGGCTGATCGCATTGCCT
TGTGCAGGCGACATTTCCTTCGAAGGTGTGCCCTATCAACTGTCGACTGTGGTATAGACG
ACCACAGTGGTTTTGACGGGTAACGGGGAATCAGGGTTCGATTCCGGAGAGGGAGCCTTA
AAAACGGCTACCACATCC
>HOIR5KG01APA8W__(reversed) rank=0009106 x=171.5 y=670.0 length=436
CAAAGATTAAGCCATGCATGTCTAAGTACAAGCCTAACTAAGGTGAAACCGCGAATGGCT
CATTAAATCACACCTAATCTACTGGAATGTTAGCAGTTACTTGGATAACTGAGGTAATTC
TTGAGCTAATACATGCGAAAAATCTCGACTCACGGAGAGATGCTTTTATTAGATCAAAAC
CAAACAGACTCGTCTGTATATTTGGTGACTCGGAATAACTTTGGGCTGATCGCATTGCCT
TGTGCAGGCGACATTTCCTTCGAAGGTGTGCCCTATCAACTGTCGACTGTGGTATAGACG
ACCACAGTGGTTTTGACGGGTAACGGGGAATCAGGGTTCGATTCCGGAGAGGGAGCCTTA
AAAACGGCTACCACATCC
>HOIR5KG01BZFFA__(reversed) rank=0009118 x=696.0 y=1860.0 length=436
CAAAGATTAAGCCATGCATGTCTAAGTACAAGCCTAACTAAGGTGAAACCGCGAATGGCT
CATTAAATCACACCTAATCTACTGGAATGTTAGCAGTTACTTGGATAACTGAGGTAATTC
TTGAGCTAATACATGCGAAAAATCTCGACTCACGGAGAGATGCTTTTATTAGATCAAAAC
CAAACAGACTCGTCTGTATATTTGGTGACTCGGAATAACTTTGGGCTGATCGCATTGCCT
TGTGCAGGCGACATTTCCTTCGAAGGTGTGCCCTATCAACTGTCGACTGTGGTATAGACG
ACCACAGTGGTTTTGACGGGTAACGGGGAATCAGGGTTCGATTCCGGAGAGGGAGCCTTA
AAAACGGCTACCACATCC
>HOIR5KG01AHX5R__(reversed) rank=0009127 x=87.0 y=1181.0 length=436
CAAAGATTAAGCCATGCATGTCTAAGTACAAGCCTAACTAAGGTGAAACCGCGAATGGCT
CATTAAATCACACCTAATCTACTGGAATGTTAGCAGTTACTTGGATAACTGAGGTAATTC
TTGAGCTAATACATGCGAAAAATCTCGACTCACGGAGAGATGCTTTTATTAGATCAAAAC
CAAACAGACTCGTCTGTATATTTGGTGACTCGGAATAACTTTGGGCTGATCGCATTGCCT
TGTGCAGGCGACATTTCCTTCGAAGGTGTGCCCTATCAACTGTCGACTGTGGTATAGACG
ACCACAGTGGTTTTGACGGGTAACGGGGAATCAGGGTTCGATTCCGGAGAGGGAGCCTTA
AAAACGGCTACCACATCC
>HOIR5KG01AZN10__(reversed) rank=0009128 x=289.0 y=502.5 length=436
CAAAGATTAAGCCATGCATGTCTAAGTACAAGCCTAACTAAGGTGAAACCGCGAATGGCT
CATTAAATCACACCTAATCTACTGGAATGTTAGCAGTTACTTGGATAACTGAGGTAATTC
TTGAGCTAATACATGCGAAAAATCTCGACTCACGGAGAGATGCTTTTATTAGATCAAAAC
CAAACAGACTCGTCTGTATATTTGGTGACTCGGAATAACTTTGGGCTGATCGCATTGCCT
TGTGCAGGCGACATTTCCTTCGAAGGTGTGCCCTATCAACTGTCGACTGTGGTATAGACG
ACCACAGTGGTTTTGACGGGTAACGGGGAATCAGGGTTCGATTCCGGAGAGGGAGCCTTA
AAAACGGCTACCACATCC
>HOIR5KG01AJ037__(reversed) rank=0009268 x=111.0 y=21.0 length=436
CAAAGATTAAGCCATGCATGTCTAAGTACAAGCCTAACTAAGGTGAAACCGCGAATGGCT
CATTAAATCACACCTAATCTACTGGAATGTTAGCAGTTACTTGGATAACTGAGGTAATTC
TTGAGCTAATACATGCGAAAAATCTCGACTCACGGAGAGATGCTTTTATTAGATCAAAAC
CAAACAGACTCGTCTGTATATTTGGTGACTCGGAATAACTTTGGGCTGATCGCATTGCCT
TGTGCAGGCGACATTTCCTTCGAAGGTGTGCCCTATCAACTGTCGACTGTGGTATAGACG
ACCACAGTGGTTTTGACGGGTAACGGGGAATCAGGGTTCGATTCCGGAGAGGGAGCCTTA
AAAACGGCTACCACATCC
>HOIR5KG01AKTZV__(reversed) rank=0009283 x=120.0 y=585.5 length=436
CAAAGATTAAGCCATGCATGTCTAAGTACAAGCCTAACTAAGGTGAAACCGCGAATGGCT
CATTAAATCACACCTAATCTACTGGAATGTTAGCAGTTACTTGGATAACTGAGGTAATTC
TTGAGCTAATACATGCGAAAAATCTCGACTCACGGAGAGATGCTTTTATTAGATCAAAAC
CAAACAGACTCGTCTGTATATTTGGTGACTCGGAATAACTTTGGGCTGATCGCATTGCCT
TGTGCAGGCGACATTTCCTTCGAAGGTGTGCCCTATCAACTGTCGACTGTGGTATAGACG
ACCACAGTGGTTTTGACGGGTAACGGGGAATCAGGGTTCGATTCCGGAGAGGGAGCCTTA
AAAACGGCTACCACATCC
>HOIR5KG01ANZ17__(reversed) rank=0009443 x=156.5 y=957.0 length=436
CAAAGATTAAGCCATGCATGTCTAAGTACAAGCCTAACTAAGGTGAAACCGCGAATGGCT
CATTAAATCACACCTAATCTACTGGAATGTTAGCAGTTACTTGGATAACTGAGGTAATTC
TTGAGCTAATACATGCGAAAAATCTCGACTCACGGAGAGATGCTTTTATTAGATCAAAAC
CAAACAGACTCGTCTGTATATTTGGTGACTCGGAATAACTTTGGGCTGATCGCATTGCCT
TGTGCAGGCGACATTTCCTTCGAAGGTGTGCCCTATCAACTGTCGACTGTGGTATAGACG
ACCACAGTGGTTTTGACGGGTAACGGGGAATCAGGGTTCGATTCCGGAGAGGGAGCCTTA
AAAACGGCTACCACATCC
>HOIR5KG01AW693__(reversed) rank=0009445 x=261.0 y=137.0 length=436
CAAAGATTAAGCCATGCATGTCTAAGTACAAGCCTAACTAAGGTGAAACCGCGAATGGCT
CATTAAATCACACCTAATCTACTGGAATGTTAGCAGTTACTTGGATAACTGAGGTAATTC
TTGAGCTAATACATGCGAAAAATCTCGACTCACGGAGAGATGCTTTTATTAGATCAAAAC
CAAACAGACTCGTCTGTATATTTGGTGACTCGGAATAACTTTGGGCTGATCGCATTGCCT
TGTGCAGGCGACATTTCCTTCGAAGGTGTGCCCTATCAACTGTCGACTGTGGTATAGACG
ACCACAGTGGTTTTGACGGGTAACGGGGAATCAGGGTTCGATTCCGGAGAGGGAGCCTTA
AAAACGGCTACCACATCC
>HOIR5KG01AQC72__(reversed) rank=0009529 x=183.0 y=736.0 length=436
CAAAGATTAAGCCATGCATGTCTAAGTACAAGCCTAACTAAGGTGAAACCGCGAATGGCT
CATTAAATCACACCTAATCTACTGGAATGTTAGCAGTTACTTGGATAACTGAGGTAATTC
TTGAGCTAATACATGCGAAAAATCTCGACTCACGGAGAGATGCTTTTATTAGATCAAAAC
CAAACAGACTCGTCTGTATATTTGGTGACTCGGAATAACTTTGGGCTGATCGCATTGCCT
TGTGCAGGCGACATTTCCTTCGAAGGTGTGCCCTATCAACTGTCGACTGTGGTATAGACG
ACCACAGTGGTTTTGACGGGTAACGGGGAATCAGGGTTCGATTCCGGAGAGGGAGCCTTA
AAAACGGCTACCACATCC
>HOIR5KG01BI5P6__(reversed) rank=0009565 x=511.0 y=556.0 length=436
CAAAGATTAAGCCATGCATGTCTAAGTACAAGCCTAACTAAGGTGAAACCGCGAATGGCT
CATTAAATCACACCTAATCTACTGGAATGTTAGCAGTTACTTGGATAACTGAGGTAATTC
TTGAGCTAATACATGCGAAAAATCTCGACTCACGGAGAGATGCTTTTATTAGATCAAAAC
CAAACAGACTCGTCTGTATATTTGGTGACTCGGAATAACTTTGGGCTGATCGCATTGCCT
TGTGCAGGCGACATTTCCTTCGAAGGTGTGCCCTATCAACTGTCGACTGTGGTATAGACG
ACCACAGTGGTTTTGACGGGTAACGGGGAATCAGGGTTCGATTCCGGAGAGGGAGCCTTA
AAAACGGCTACCACATCC
>HOIR5KG01BZ1F6__(reversed) rank=0009589 x=703.0 y=1732.5 length=436
CAAAGATTAAGCCATGCATGTCTAAGTACAAGCCTAACTAAGGTGAAACCGCGAATGGCT
CATTAAATCACACCTAATCTACTGGAATGTTAGCAGTTACTTGGATAACTGAGGTAATTC
TTGAGCTAATACATGCGAAAAATCTCGACTCACGGAGAGATGCTTTTATTAGATCAAAAC
CAAACAGACTCGTCTGTATATTTGGTGACTCGGAATAACTTTGGGCTGATCGCATTGCCT
TGTGCAGGCGACATTTCCTTCGAAGGTGTGCCCTATCAACTGTCGACTGTGGTATAGACG
ACCACAGTGGTTTTGACGGGTAACGGGGAATCAGGGTTCGATTCCGGAGAGGGAGCCTTA
AAAACGGCTACCACATCC
>HOIR5KG01AXQ7M__(reversed) rank=0009605 x=267.0 y=1392.0 length=436
CAAAGATTAAGCCATGCATGTCTAAGTACAAGCCTAACTAAGGTGAAACCGCGAATGGCT
CATTAAATCACACCTAATCTACTGGAATGTTAGCAGTTACTTGGATAACTGAGGTAATTC
TTGAGCTAATACATGCGAAAAATCTCGACTCACGGAGAGATGCTTTTATTAGATCAAAAC
CAAACAGACTCGTCTGTATATTTGGTGACTCGGAATAACTTTGGGCTGATCGCATTGCCT
TGTGCAGGCGACATTTCCTTCGAAGGTGTGCCCTATCAACTGTCGACTGTGGTATAGACG
ACCACAGTGGTTTTGACGGGTAACGGGGAATCAGGGTTCGATTCCGGAGAGGGAGCCTTA
AAAACGGCTACCACATCC
>HOIR5KG01BH7UC__(reversed) rank=0009611 x=500.0 y=1698.0 length=436
CAAAGATTAAGCCATGCATGTCTAAGTACAAGCCTAACTAAGGTGAAACCGCGAATGGCT
CATTAAATCACACCTAATCTACTGGAATGTTAGCAGTTACTTGGATAACTGAGGTAATTC
TTGAGCTAATACATGCGAAAAATCTCGACTCACGGAGAGATGCTTTTATTAGATCAAAAC
CAAACAGACTCGTCTGTATATTTGGTGACTCGGAATAACTTTGGGCTGATCGCATTGCCT
TGTGCAGGCGACATTTCCTTCGAAGGTGTGCCCTATCAACTGTCGACTGTGGTATAGACG
ACCACAGTGGTTTTGACGGGTAACGGGGAATCAGGGTTCGATTCCGGAGAGGGAGCCTTA
AAAACGGCTACCACATCC
>HOIR5KG01A1OOU__(reversed) rank=0009635 x=312.0 y=428.0 length=436
CAAAGATTAAGCCATGCATGTCTAAGTACAAGCCTAACTAAGGTGAAACCGCGAATGGCT
CATTAAATCACACCTAATCTACTGGAATGTTAGCAGTTACTTGGATAACTGAGGTAATTC
TTGAGCTAATACATGCGAAAAATCTCGACTCACGGAGAGATGCTTTTATTAGATCAAAAC
CAAACAGACTCGTCTGTATATTTGGTGACTCGGAATAACTTTGGGCTGATCGCATTGCCT
TGTGCAGGCGACATTTCCTTCGAAGGTGTGCCCTATCAACTGTCGACTGTGGTATAGACG
ACCACAGTGGTTTTGACGGGTAACGGGGAATCAGGGTTCGATTCCGGAGAGGGAGCCTTA
AAAACGGCTACCACATCC
>HOIR5KG01A4YBK__(reversed) rank=0009643 x=349.5 y=1326.0 length=436
CAAAGATTAAGCCATGCATGTCTAAGTACAAGCCTAACTAAGGTGAAACCGCGAATGGCT
CATTAAATCACACCTAATCTACTGGAATGTTAGCAGTTACTTGGATAACTGAGGTAATTC
TTGAGCTAATACATGCGAAAAATCTCGACTCACGGAGAGATGCTTTTATTAGATCAAAAC
CAAACAGACTCGTCTGTATATTTGGTGACTCGGAATAACTTTGGGCTGATCGCATTGCCT
TGTGCAGGCGACATTTCCTTCGAAGGTGTGCCCTATCAACTGTCGACTGTGGTATAGACG
ACCACAGTGGTTTTGACGGGTAACGGGGAATCAGGGTTCGATTCCGGAGAGGGAGCCTTA
AAAACGGCTACCACATCC
>HOIR5KG01BQM6K__(reversed) rank=0009666 x=596.5 y=1610.0 length=436
CAAAGATTAAGCCATGCATGTCTAAGTACAAGCCTAACTAAGGTGAAACCGCGAATGGCT
CATTAAATCACACCTAATCTACTGGAATGTTAGCAGTTACTTGGATAACTGAGGTAATTC
TTGAGCTAATACATGCGAAAAATCTCGACTCACGGAGAGATGCTTTTATTAGATCAAAAC
CAAACAGACTCGTCTGTATATTTGGTGACTCGGAATAACTTTGGGCTGATCGCATTGCCT
TGTGCAGGCGACATTTCCTTCGAAGGTGTGCCCTATCAACTGTCGACTGTGGTATAGACG
ACCACAGTGGTTTTGACGGGTAACGGGGAATCAGGGTTCGATTCCGGAGAGGGAGCCTTA
AAAACGGCTACCACATCC
>HOIR5KG01BJ1Q6__(reversed) rank=0009712 x=521.0 y=1104.0 length=436
CAAAGATTAAGCCATGCATGTCTAAGTACAAGCCTAACTAAGGTGAAACCGCGAATGGCT
CATTAAATCACACCTAATCTACTGGAATGTTAGCAGTTACTTGGATAACTGAGGTAATTC
TTGAGCTAATACATGCGAAAAATCTCGACTCACGGAGAGATGCTTTTATTAGATCAAAAC
CAAACAGACTCGTCTGTATATTTGGTGACTCGGAATAACTTTGGGCTGATCGCATTGCCT
TGTGCAGGCGACATTTCCTTCGAAGGTGTGCCCTATCAACTGTCGACTGTGGTATAGACG
ACCACAGTGGTTTTGACGGGTAACGGGGAATCAGGGTTCGATTCCGGAGAGGGAGCCTTA
AAAACGGCTACCACATCC
>HOIR5KG01A94GI__(reversed) rank=0009713 x=408.0 y=896.0 length=436
CAAAGATTAAGCCATGCATGTCTAAGTACAAGCCTAACTAAGGTGAAACCGCGAATGGCT
CATTAAATCACACCTAATCTACTGGAATGTTAGCAGTTACTTGGATAACTGAGGTAATTC
TTGAGCTAATACATGCGAAAAATCTCGACTCACGGAGAGATGCTTTTATTAGATCAAAAC
CAAACAGACTCGTCTGTATATTTGGTGACTCGGAATAACTTTGGGCTGATCGCATTGCCT
TGTGCAGGCGACATTTCCTTCGAAGGTGTGCCCTATCAACTGTCGACTGTGGTATAGACG
ACCACAGTGGTTTTGACGGGTAACGGGGAATCAGGGTTCGATTCCGGAGAGGGAGCCTTA
AAAACGGCTACCACATCC
>HOIR5KG01AOZH3__(reversed) rank=0009772 x=167.0 y=1833.5 length=436
CAAAGATTAAGCCATGCATGTCTAAGTACAAGCCTAACTAAGGTGAAACCGCGAATGGCT
CATTAAATCACACCTAATCTACTGGAATGTTAGCAGTTACTTGGATAACTGAGGTAATTC
TTGAGCTAATACATGCGAAAAATCTCGACTCACGGAGAGATGCTTTTATTAGATCAAAAC
CAAACAGACTCGTCTGTATATTTGGTGACTCGGAATAACTTTGGGCTGATCGCATTGCCT
TGTGCAGGCGACATTTCCTTCGAAGGTGTGCCCTATCAACTGTCGACTGTGGTATAGACG
ACCACAGTGGTTTTGACGGGTAACGGGGAATCAGGGTTCGATTCCGGAGAGGGAGCCTTA
AAAACGGCTACCACATCC
>HOIR5KG01A3ACE__(reversed) rank=0009820 x=330.5 y=1420.0 length=436
CAAAGATTAAGCCATGCATGTCTAAGTACAAGCCTAACTAAGGTGAAACCGCGAATGGCT
CATTAAATCACACCTAATCTACTGGAATGTTAGCAGTTACTTGGATAACTGAGGTAATTC
TTGAGCTAATACATGCGAAAAATCTCGACTCACGGAGAGATGCTTTTATTAGATCAAAAC
CAAACAGACTCGTCTGTATATTTGGTGACTCGGAATAACTTTGGGCTGATCGCATTGCCT
TGTGCAGGCGACATTTCCTTCGAAGGTGTGCCCTATCAACTGTCGACTGTGGTATAGACG
ACCACAGTGGTTTTGACGGGTAACGGGGAATCAGGGTTCGATTCCGGAGAGGGAGCCTTA
AAAACGGCTACCACATCC
>HOIR5KG01AN0TA__(reversed) rank=0009849 x=156.5 y=1932.0 length=436
CAAAGATTAAGCCATGCATGTCTAAGTACAAGCCTAACTAAGGTGAAACCGCGAATGGCT
CATTAAATCACACCTAATCTACTGGAATGTTAGCAGTTACTTGGATAACTGAGGTAATTC
TTGAGCTAATACATGCGAAAAATCTCGACTCACGGAGAGATGCTTTTATTAGATCAAAAC
CAAACAGACTCGTCTGTATATTTGGTGACTCGGAATAACTTTGGGCTGATCGCATTGCCT
TGTGCAGGCGACATTTCCTTCGAAGGTGTGCCCTATCAACTGTCGACTGTGGTATAGACG
ACCACAGTGGTTTTGACGGGTAACGGGGAATCAGGGTTCGATTCCGGAGAGGGAGCCTTA
AAAACGGCTACCACATCC
>HOIR5KG01AATXU__(reversed) rank=0009855 x=6.0 y=896.5 length=436
CAAAGATTAAGCCATGCATGTCTAAGTACAAGCCTAACTAAGGTGAAACCGCGAATGGCT
CATTAAATCACACCTAATCTACTGGAATGTTAGCAGTTACTTGGATAACTGAGGTAATTC
TTGAGCTAATACATGCGAAAAATCTCGACTCACGGAGAGATGCTTTTATTAGATCAAAAC
CAAACAGACTCGTCTGTATATTTGGTGACTCGGAATAACTTTGGGCTGATCGCATTGCCT
TGTGCAGGCGACATTTCCTTCGAAGGTGTGCCCTATCAACTGTCGACTGTGGTATAGACG
ACCACAGTGGTTTTGACGGGTAACGGGGAATCAGGGTTCGATTCCGGAGAGGGAGCCTTA
AAAACGGCTACCACATCC
>HOIR5KG01A0G72__(reversed) rank=0009884 x=298.5 y=1440.0 length=436
CAAAGATTAAGCCATGCATGTCTAAGTACAAGCCTAACTAAGGTGAAACCGCGAATGGCT
CATTAAATCACACCTAATCTACTGGAATGTTAGCAGTTACTTGGATAACTGAGGTAATTC
TTGAGCTAATACATGCGAAAAATCTCGACTCACGGAGAGATGCTTTTATTAGATCAAAAC
CAAACAGACTCGTCTGTATATTTGGTGACTCGGAATAACTTTGGGCTGATCGCATTGCCT
TGTGCAGGCGACATTTCCTTCGAAGGTGTGCCCTATCAACTGTCGACTGTGGTATAGACG
ACCACAGTGGTTTTGACGGGTAACGGGGAATCAGGGTTCGATTCCGGAGAGGGAGCCTTA
AAAACGGCTACCACATCC
>HOIR5KG01A2NU6__(reversed) rank=0009977 x=323.5 y=960.0 length=436
CAAAGATTAAGCCATGCATGTCTAAGTACAAGCCTAACTAAGGTGAAACCGCGAATGGCT
CATTAAATCACACCTAATCTACTGGAATGTTAGCAGTTACTTGGATAACTGAGGTAATTC
TTGAGCTAATACATGCGAAAAATCTCGACTCACGGAGAGATGCTTTTATTAGATCAAAAC
CAAACAGACTCGTCTGTATATTTGGTGACTCGGAATAACTTTGGGCTGATCGCATTGCCT
TGTGCAGGCGACATTTCCTTCGAAGGTGTGCCCTATCAACTGTCGACTGTGGTATAGACG
ACCACAGTGGTTTTGACGGGTAACGGGGAATCAGGGTTCGATTCCGGAGAGGGAGCCTTA
AAAACGGCTACCACATCC
>HOIR5KG01ANTNN__(reversed) rank=0009989 x=154.0 y=849.0 length=436
CAAAGATTAAGCCATGCATGTCTAAGTACAAGCCTAACTAAGGTGAAACCGCGAATGGCT
CATTAAATCACACCTAATCTACTGGAATGTTAGCAGTTACTTGGATAACTGAGGTAATTC
TTGAGCTAATACATGCGAAAAATCTCGACTCACGGAGAGATGCTTTTATTAGATCAAAAC
CAAACAGACTCGTCTGTATATTTGGTGACTCGGAATAACTTTGGGCTGATCGCATTGCCT
TGTGCAGGCGACATTTCCTTCGAAGGTGTGCCCTATCAACTGTCGACTGTGGTATAGACG
ACCACAGTGGTTTTGACGGGTAACGGGGAATCAGGGTTCGATTCCGGAGAGGGAGCCTTA
AAAACGGCTACCACATCC
>HOIR5KG01A4PAA__(reversed) rank=0010003 x=346.5 y=1904.0 length=436
CAAAGATTAAGCCATGCATGTCTAAGTACAAGCCTAACTAAGGTGAAACCGCGAATGGCT
CATTAAATCACACCTAATCTACTGGAATGTTAGCAGTTACTTGGATAACTGAGGTAATTC
TTGAGCTAATACATGCGAAAAATCTCGACTCACGGAGAGATGCTTTTATTAGATCAAAAC
CAAACAGACTCGTCTGTATATTTGGTGACTCGGAATAACTTTGGGCTGATCGCATTGCCT
TGTGCAGGCGACATTTCCTTCGAAGGTGTGCCCTATCAACTGTCGACTGTGGTATAGACG
ACCACAGTGGTTTTGACGGGTAACGGGGAATCAGGGTTCGATTCCGGAGAGGGAGCCTTA
AAAACGGCTACCACATCC
>HOIR5KG01ALF7N__(reversed) rank=0010006 x=127.0 y=705.0 length=436
CAAAGATTAAGCCATGCATGTCTAAGTACAAGCCTAACTAAGGTGAAACCGCGAATGGCT
CATTAAATCACACCTAATCTACTGGAATGTTAGCAGTTACTTGGATAACTGAGGTAATTC
TTGAGCTAATACATGCGAAAAATCTCGACTCACGGAGAGATGCTTTTATTAGATCAAAAC
CAAACAGACTCGTCTGTATATTTGGTGACTCGGAATAACTTTGGGCTGATCGCATTGCCT
TGTGCAGGCGACATTTCCTTCGAAGGTGTGCCCTATCAACTGTCGACTGTGGTATAGACG
ACCACAGTGGTTTTGACGGGTAACGGGGAATCAGGGTTCGATTCCGGAGAGGGAGCCTTA
AAAACGGCTACCACATCC
>HOIR5KG01BVSL0__(reversed) rank=0010013 x=655.5 y=262.5 length=436
CAAAGATTAAGCCATGCATGTCTAAGTACAAGCCTAACTAAGGTGAAACCGCGAATGGCT
CATTAAATCACACCTAATCTACTGGAATGTTAGCAGTTACTTGGATAACTGAGGTAATTC
TTGAGCTAATACATGCGAAAAATCTCGACTCACGGAGAGATGCTTTTATTAGATCAAAAC
CAAACAGACTCGTCTGTATATTTGGTGACTCGGAATAACTTTGGGCTGATCGCATTGCCT
TGTGCAGGCGACATTTCCTTCGAAGGTGTGCCCTATCAACTGTCGACTGTGGTATAGACG
ACCACAGTGGTTTTGACGGGTAACGGGGAATCAGGGTTCGATTCCGGAGAGGGAGCCTTA
AAAACGGCTACCACATCC
>HOIR5KG01A9CG4__(reversed) rank=0010037 x=399.0 y=1494.5 length=436
CAAAGATTAAGCCATGCATGTCTAAGTACAAGCCTAACTAAGGTGAAACCGCGAATGGCT
CATTAAATCACACCTAATCTACTGGAATGTTAGCAGTTACTTGGATAACTGAGGTAATTC
TTGAGCTAATACATGCGAAAAATCTCGACTCACGGAGAGATGCTTTTATTAGATCAAAAC
CAAACAGACTCGTCTGTATATTTGGTGACTCGGAATAACTTTGGGCTGATCGCATTGCCT
TGTGCAGGCGACATTTCCTTCGAAGGTGTGCCCTATCAACTGTCGACTGTGGTATAGACG
ACCACAGTGGTTTTGACGGGTAACGGGGAATCAGGGTTCGATTCCGGAGAGGGAGCCTTA
AAAACGGCTACCACATCC
>HOIR5KG01AZLRI__(reversed) rank=0010071 x=288.0 y=1628.0 length=436
CAAAGATTAAGCCATGCATGTCTAAGTACAAGCCTAACTAAGGTGAAACCGCGAATGGCT
CATTAAATCACACCTAATCTACTGGAATGTTAGCAGTTACTTGGATAACTGAGGTAATTC
TTGAGCTAATACATGCGAAAAATCTCGACTCACGGAGAGATGCTTTTATTAGATCAAAAC
CAAACAGACTCGTCTGTATATTTGGTGACTCGGAATAACTTTGGGCTGATCGCATTGCCT
TGTGCAGGCGACATTTCCTTCGAAGGTGTGCCCTATCAACTGTCGACTGTGGTATAGACG
ACCACAGTGGTTTTGACGGGTAACGGGGAATCAGGGTTCGATTCCGGAGAGGGAGCCTTA
AAAACGGCTACCACATCC
>HOIR5KG01ASQ06__(reversed) rank=0010081 x=210.5 y=1352.0 length=436
CAAAGATTAAGCCATGCATGTCTAAGTACAAGCCTAACTAAGGTGAAACCGCGAATGGCT
CATTAAATCACACCTAATCTACTGGAATGTTAGCAGTTACTTGGATAACTGAGGTAATTC
TTGAGCTAATACATGCGAAAAATCTCGACTCACGGAGAGATGCTTTTATTAGATCAAAAC
CAAACAGACTCGTCTGTATATTTGGTGACTCGGAATAACTTTGGGCTGATCGCATTGCCT
TGTGCAGGCGACATTTCCTTCGAAGGTGTGCCCTATCAACTGTCGACTGTGGTATAGACG
ACCACAGTGGTTTTGACGGGTAACGGGGAATCAGGGTTCGATTCCGGAGAGGGAGCCTTA
AAAACGGCTACCACATCC
>HOIR5KG01AFDX3__(reversed) rank=0010093 x=58.0 y=457.0 length=436
CAAAGATTAAGCCATGCATGTCTAAGTACAAGCCTAACTAAGGTGAAACCGCGAATGGCT
CATTAAATCACACCTAATCTACTGGAATGTTAGCAGTTACTTGGATAACTGAGGTAATTC
TTGAGCTAATACATGCGAAAAATCTCGACTCACGGAGAGATGCTTTTATTAGATCAAAAC
CAAACAGACTCGTCTGTATATTTGGTGACTCGGAATAACTTTGGGCTGATCGCATTGCCT
TGTGCAGGCGACATTTCCTTCGAAGGTGTGCCCTATCAACTGTCGACTGTGGTATAGACG
ACCACAGTGGTTTTGACGGGTAACGGGGAATCAGGGTTCGATTCCGGAGAGGGAGCCTTA
AAAACGGCTACCACATCC
>HOIR5KG01BEL5W__(reversed) rank=0010122 x=459.0 y=1570.5 length=436
CAAAGATTAAGCCATGCATGTCTAAGTACAAGCCTAACTAAGGTGAAACCGCGAATGGCT
CATTAAATCACACCTAATCTACTGGAATGTTAGCAGTTACTTGGATAACTGAGGTAATTC
TTGAGCTAATACATGCGAAAAATCTCGACTCACGGAGAGATGCTTTTATTAGATCAAAAC
CAAACAGACTCGTCTGTATATTTGGTGACTCGGAATAACTTTGGGCTGATCGCATTGCCT
TGTGCAGGCGACATTTCCTTCGAAGGTGTGCCCTATCAACTGTCGACTGTGGTATAGACG
ACCACAGTGGTTTTGACGGGTAACGGGGAATCAGGGTTCGATTCCGGAGAGGGAGCCTTA
AAAACGGCTACCACATCC
>HOIR5KG01B2UFT__(reversed) rank=0010141 x=735.0 y=1543.0 length=436
CAAAGATTAAGCCATGCATGTCTAAGTACAAGCCTAACTAAGGTGAAACCGCGAATGGCT
CATTAAATCACACCTAATCTACTGGAATGTTAGCAGTTACTTGGATAACTGAGGTAATTC
TTGAGCTAATACATGCGAAAAATCTCGACTCACGGAGAGATGCTTTTATTAGATCAAAAC
CAAACAGACTCGTCTGTATATTTGGTGACTCGGAATAACTTTGGGCTGATCGCATTGCCT
TGTGCAGGCGACATTTCCTTCGAAGGTGTGCCCTATCAACTGTCGACTGTGGTATAGACG
ACCACAGTGGTTTTGACGGGTAACGGGGAATCAGGGTTCGATTCCGGAGAGGGAGCCTTA
AAAACGGCTACCACATCC
>HOIR5KG01AVWQW__(reversed) rank=0010166 x=246.0 y=1270.0 length=436
CAAAGATTAAGCCATGCATGTCTAAGTACAAGCCTAACTAAGGTGAAACCGCGAATGGCT
CATTAAATCACACCTAATCTACTGGAATGTTAGCAGTTACTTGGATAACTGAGGTAATTC
TTGAGCTAATACATGCGAAAAATCTCGACTCACGGAGAGATGCTTTTATTAGATCAAAAC
CAAACAGACTCGTCTGTATATTTGGTGACTCGGAATAACTTTGGGCTGATCGCATTGCCT
TGTGCAGGCGACATTTCCTTCGAAGGTGTGCCCTATCAACTGTCGACTGTGGTATAGACG
ACCACAGTGGTTTTGACGGGTAACGGGGAATCAGGGTTCGATTCCGGAGAGGGAGCCTTA
AAAACGGCTACCACATCC
>HOIR5KG01AQTEC__(reversed) rank=0010167 x=188.5 y=1218.0 length=436
CAAAGATTAAGCCATGCATGTCTAAGTACAAGCCTAACTAAGGTGAAACCGCGAATGGCT
CATTAAATCACACCTAATCTACTGGAATGTTAGCAGTTACTTGGATAACTGAGGTAATTC
TTGAGCTAATACATGCGAAAAATCTCGACTCACGGAGAGATGCTTTTATTAGATCAAAAC
CAAACAGACTCGTCTGTATATTTGGTGACTCGGAATAACTTTGGGCTGATCGCATTGCCT
TGTGCAGGCGACATTTCCTTCGAAGGTGTGCCCTATCAACTGTCGACTGTGGTATAGACG
ACCACAGTGGTTTTGACGGGTAACGGGGAATCAGGGTTCGATTCCGGAGAGGGAGCCTTA
AAAACGGCTACCACATCC
>HOIR5KG01ASDI5__(reversed) rank=0010207 x=206.0 y=239.0 length=436
CAAAGATTAAGCCATGCATGTCTAAGTACAAGCCTAACTAAGGTGAAACCGCGAATGGCT
CATTAAATCACACCTAATCTACTGGAATGTTAGCAGTTACTTGGATAACTGAGGTAATTC
TTGAGCTAATACATGCGAAAAATCTCGACTCACGGAGAGATGCTTTTATTAGATCAAAAC
CAAACAGACTCGTCTGTATATTTGGTGACTCGGAATAACTTTGGGCTGATCGCATTGCCT
TGTGCAGGCGACATTTCCTTCGAAGGTGTGCCCTATCAACTGTCGACTGTGGTATAGACG
ACCACAGTGGTTTTGACGGGTAACGGGGAATCAGGGTTCGATTCCGGAGAGGGAGCCTTA
AAAACGGCTACCACATCC
>HOIR5KG01BOMQA__(reversed) rank=0010229 x=573.0 y=1920.0 length=436
CAAAGATTAAGCCATGCATGTCTAAGTACAAGCCTAACTAAGGTGAAACCGCGAATGGCT
CATTAAATCACACCTAATCTACTGGAATGTTAGCAGTTACTTGGATAACTGAGGTAATTC
TTGAGCTAATACATGCGAAAAATCTCGACTCACGGAGAGATGCTTTTATTAGATCAAAAC
CAAACAGACTCGTCTGTATATTTGGTGACTCGGAATAACTTTGGGCTGATCGCATTGCCT
TGTGCAGGCGACATTTCCTTCGAAGGTGTGCCCTATCAACTGTCGACTGTGGTATAGACG
ACCACAGTGGTTTTGACGGGTAACGGGGAATCAGGGTTCGATTCCGGAGAGGGAGCCTTA
AAAACGGCTACCACATCC
>HOIR5KG01AO7RR__(reversed) rank=0010235 x=170.0 y=261.5 length=436
CAAAGATTAAGCCATGCATGTCTAAGTACAAGCCTAACTAAGGTGAAACCGCGAATGGCT
CATTAAATCACACCTAATCTACTGGAATGTTAGCAGTTACTTGGATAACTGAGGTAATTC
TTGAGCTAATACATGCGAAAAATCTCGACTCACGGAGAGATGCTTTTATTAGATCAAAAC
CAAACAGACTCGTCTGTATATTTGGTGACTCGGAATAACTTTGGGCTGATCGCATTGCCT
TGTGCAGGCGACATTTCCTTCGAAGGTGTGCCCTATCAACTGTCGACTGTGGTATAGACG
ACCACAGTGGTTTTGACGGGTAACGGGGAATCAGGGTTCGATTCCGGAGAGGGAGCCTTA
AAAACGGCTACCACATCC
>HOIR5KG01AV50M__(reversed) rank=0010252 x=249.0 y=996.0 length=436
CAAAGATTAAGCCATGCATGTCTAAGTACAAGCCTAACTAAGGTGAAACCGCGAATGGCT
CATTAAATCACACCTAATCTACTGGAATGTTAGCAGTTACTTGGATAACTGAGGTAATTC
TTGAGCTAATACATGCGAAAAATCTCGACTCACGGAGAGATGCTTTTATTAGATCAAAAC
CAAACAGACTCGTCTGTATATTTGGTGACTCGGAATAACTTTGGGCTGATCGCATTGCCT
TGTGCAGGCGACATTTCCTTCGAAGGTGTGCCCTATCAACTGTCGACTGTGGTATAGACG
ACCACAGTGGTTTTGACGGGTAACGGGGAATCAGGGTTCGATTCCGGAGAGGGAGCCTTA
AAAACGGCTACCACATCC
>HOIR5KG01BFHAD__(reversed) rank=0010274 x=469.0 y=947.0 length=436
CAAAGATTAAGCCATGCATGTCTAAGTACAAGCCTAACTAAGGTGAAACCGCGAATGGCT
CATTAAATCACACCTAATCTACTGGAATGTTAGCAGTTACTTGGATAACTGAGGTAATTC
TTGAGCTAATACATGCGAAAAATCTCGACTCACGGAGAGATGCTTTTATTAGATCAAAAC
CAAACAGACTCGTCTGTATATTTGGTGACTCGGAATAACTTTGGGCTGATCGCATTGCCT
TGTGCAGGCGACATTTCCTTCGAAGGTGTGCCCTATCAACTGTCGACTGTGGTATAGACG
ACCACAGTGGTTTTGACGGGTAACGGGGAATCAGGGTTCGATTCCGGAGAGGGAGCCTTA
AAAACGGCTACCACATCC
>HOIR5KG01AKKTX__(reversed) rank=0010280 x=117.5 y=995.0 length=436
CAAAGATTAAGCCATGCATGTCTAAGTACAAGCCTAACTAAGGTGAAACCGCGAATGGCT
CATTAAATCACACCTAATCTACTGGAATGTTAGCAGTTACTTGGATAACTGAGGTAATTC
TTGAGCTAATACATGCGAAAAATCTCGACTCACGGAGAGATGCTTTTATTAGATCAAAAC
CAAACAGACTCGTCTGTATATTTGGTGACTCGGAATAACTTTGGGCTGATCGCATTGCCT
TGTGCAGGCGACATTTCCTTCGAAGGTGTGCCCTATCAACTGTCGACTGTGGTATAGACG
ACCACAGTGGTTTTGACGGGTAACGGGGAATCAGGGTTCGATTCCGGAGAGGGAGCCTTA
AAAACGGCTACCACATCC
>HOIR5KG01ALM34__(reversed) rank=0010312 x=129.5 y=1458.5 length=436
CAAAGATTAAGCCATGCATGTCTAAGTACAAGCCTAACTAAGGTGAAACCGCGAATGGCT
CATTAAATCACACCTAATCTACTGGAATGTTAGCAGTTACTTGGATAACTGAGGTAATTC
TTGAGCTAATACATGCGAAAAATCTCGACTCACGGAGAGATGCTTTTATTAGATCAAAAC
CAAACAGACTCGTCTGTATATTTGGTGACTCGGAATAACTTTGGGCTGATCGCATTGCCT
TGTGCAGGCGACATTTCCTTCGAAGGTGTGCCCTATCAACTGTCGACTGTGGTATAGACG
ACCACAGTGGTTTTGACGGGTAACGGGGAATCAGGGTTCGATTCCGGAGAGGGAGCCTTA
AAAACGGCTACCACATCC
>HOIR5KG01AVDUS__(reversed) rank=0010426 x=240.0 y=1362.0 length=436
CAAAGATTAAGCCATGCATGTCTAAGTACAAGCCTAACTAAGGTGAAACCGCGAATGGCT
CATTAAATCACACCTAATCTACTGGAATGTTAGCAGTTACTTGGATAACTGAGGTAATTC
TTGAGCTAATACATGCGAAAAATCTCGACTCACGGAGAGATGCTTTTATTAGATCAAAAC
CAAACAGACTCGTCTGTATATTTGGTGACTCGGAATAACTTTGGGCTGATCGCATTGCCT
TGTGCAGGCGACATTTCCTTCGAAGGTGTGCCCTATCAACTGTCGACTGTGGTATAGACG
ACCACAGTGGTTTTGACGGGTAACGGGGAATCAGGGTTCGATTCCGGAGAGGGAGCCTTA
AAAACGGCTACCACATCC
>HOIR5KG01AHRB6__(reversed) rank=0010447 x=85.0 y=532.0 length=436
CAAAGATTAAGCCATGCATGTCTAAGTACAAGCCTAACTAAGGTGAAACCGCGAATGGCT
CATTAAATCACACCTAATCTACTGGAATGTTAGCAGTTACTTGGATAACTGAGGTAATTC
TTGAGCTAATACATGCGAAAAATCTCGACTCACGGAGAGATGCTTTTATTAGATCAAAAC
CAAACAGACTCGTCTGTATATTTGGTGACTCGGAATAACTTTGGGCTGATCGCATTGCCT
TGTGCAGGCGACATTTCCTTCGAAGGTGTGCCCTATCAACTGTCGACTGTGGTATAGACG
ACCACAGTGGTTTTGACGGGTAACGGGGAATCAGGGTTCGATTCCGGAGAGGGAGCCTTA
AAAACGGCTACCACATCC
>HOIR5KG01A5UGR__(reversed) rank=0010543 x=359.5 y=2025.5 length=436
CAAAGATTAAGCCATGCATGTCTAAGTACAAGCCTAACTAAGGTGAAACCGCGAATGGCT
CATTAAATCACACCTAATCTACTGGAATGTTAGCAGTTACTTGGATAACTGAGGTAATTC
TTGAGCTAATACATGCGAAAAATCTCGACTCACGGAGAGATGCTTTTATTAGATCAAAAC
CAAACAGACTCGTCTGTATATTTGGTGACTCGGAATAACTTTGGGCTGATCGCATTGCCT
TGTGCAGGCGACATTTCCTTCGAAGGTGTGCCCTATCAACTGTCGACTGTGGTATAGACG
ACCACAGTGGTTTTGACGGGTAACGGGGAATCAGGGTTCGATTCCGGAGAGGGAGCCTTA
AAAACGGCTACCACATCC
>HOIR5KG01A466W__(reversed) rank=0010574 x=352.0 y=534.5 length=436
CAAAGATTAAGCCATGCATGTCTAAGTACAAGCCTAACTAAGGTGAAACCGCGAATGGCT
CATTAAATCACACCTAATCTACTGGAATGTTAGCAGTTACTTGGATAACTGAGGTAATTC
TTGAGCTAATACATGCGAAAAATCTCGACTCACGGAGAGATGCTTTTATTAGATCAAAAC
CAAACAGACTCGTCTGTATATTTGGTGACTCGGAATAACTTTGGGCTGATCGCATTGCCT
TGTGCAGGCGACATTTCCTTCGAAGGTGTGCCCTATCAACTGTCGACTGTGGTATAGACG
ACCACAGTGGTTTTGACGGGTAACGGGGAATCAGGGTTCGATTCCGGAGAGGGAGCCTTA
AAAACGGCTACCACATCC
>HOIR5KG01AN88C__(reversed) rank=0010575 x=159.5 y=554.0 length=436
CAAAGATTAAGCCATGCATGTCTAAGTACAAGCCTAACTAAGGTGAAACCGCGAATGGCT
CATTAAATCACACCTAATCTACTGGAATGTTAGCAGTTACTTGGATAACTGAGGTAATTC
TTGAGCTAATACATGCGAAAAATCTCGACTCACGGAGAGATGCTTTTATTAGATCAAAAC
CAAACAGACTCGTCTGTATATTTGGTGACTCGGAATAACTTTGGGCTGATCGCATTGCCT
TGTGCAGGCGACATTTCCTTCGAAGGTGTGCCCTATCAACTGTCGACTGTGGTATAGACG
ACCACAGTGGTTTTGACGGGTAACGGGGAATCAGGGTTCGATTCCGGAGAGGGAGCCTTA
AAAACGGCTACCACATCC
>HOIR5KG01BIA5L__(reversed) rank=0010646 x=501.0 y=1895.0 length=436
CAAAGATTAAGCCATGCATGTCTAAGTACAAGCCTAACTAAGGTGAAACCGCGAATGGCT
CATTAAATCACACCTAATCTACTGGAATGTTAGCAGTTACTTGGATAACTGAGGTAATTC
TTGAGCTAATACATGCGAAAAATCTCGACTCACGGAGAGATGCTTTTATTAGATCAAAAC
CAAACAGACTCGTCTGTATATTTGGTGACTCGGAATAACTTTGGGCTGATCGCATTGCCT
TGTGCAGGCGACATTTCCTTCGAAGGTGTGCCCTATCAACTGTCGACTGTGGTATAGACG
ACCACAGTGGTTTTGACGGGTAACGGGGAATCAGGGTTCGATTCCGGAGAGGGAGCCTTA
AAAACGGCTACCACATCC
>HOIR5KG01A3ZTP__(reversed) rank=0010682 x=338.5 y=1675.0 length=436
CAAAGATTAAGCCATGCATGTCTAAGTACAAGCCTAACTAAGGTGAAACCGCGAATGGCT
CATTAAATCACACCTAATCTACTGGAATGTTAGCAGTTACTTGGATAACTGAGGTAATTC
TTGAGCTAATACATGCGAAAAATCTCGACTCACGGAGAGATGCTTTTATTAGATCAAAAC
CAAACAGACTCGTCTGTATATTTGGTGACTCGGAATAACTTTGGGCTGATCGCATTGCCT
TGTGCAGGCGACATTTCCTTCGAAGGTGTGCCCTATCAACTGTCGACTGTGGTATAGACG
ACCACAGTGGTTTTGACGGGTAACGGGGAATCAGGGTTCGATTCCGGAGAGGGAGCCTTA
AAAACGGCTACCACATCC
>HOIR5KG01AUX56__(reversed) rank=0010702 x=235.0 y=1516.5 length=436
CAAAGATTAAGCCATGCATGTCTAAGTACAAGCCTAACTAAGGTGAAACCGCGAATGGCT
CATTAAATCACACCTAATCTACTGGAATGTTAGCAGTTACTTGGATAACTGAGGTAATTC
TTGAGCTAATACATGCGAAAAATCTCGACTCACGGAGAGATGCTTTTATTAGATCAAAAC
CAAACAGACTCGTCTGTATATTTGGTGACTCGGAATAACTTTGGGCTGATCGCATTGCCT
TGTGCAGGCGACATTTCCTTCGAAGGTGTGCCCTATCAACTGTCGACTGTGGTATAGACG
ACCACAGTGGTTTTGACGGGTAACGGGGAATCAGGGTTCGATTCCGGAGAGGGAGCCTTA
AAAACGGCTACCACATCC
>HOIR5KG01AU99P__(reversed) rank=0010743 x=239.0 y=811.0 length=436
CAAAGATTAAGCCATGCATGTCTAAGTACAAGCCTAACTAAGGTGAAACCGCGAATGGCT
CATTAAATCACACCTAATCTACTGGAATGTTAGCAGTTACTTGGATAACTGAGGTAATTC
TTGAGCTAATACATGCGAAAAATCTCGACTCACGGAGAGATGCTTTTATTAGATCAAAAC
CAAACAGACTCGTCTGTATATTTGGTGACTCGGAATAACTTTGGGCTGATCGCATTGCCT
TGTGCAGGCGACATTTCCTTCGAAGGTGTGCCCTATCAACTGTCGACTGTGGTATAGACG
ACCACAGTGGTTTTGACGGGTAACGGGGAATCAGGGTTCGATTCCGGAGAGGGAGCCTTA
AAAACGGCTACCACATCC
>HOIR5KG01BHYDR__(reversed) rank=0010786 x=497.0 y=1725.0 length=436
CAAAGATTAAGCCATGCATGTCTAAGTACAAGCCTAACTAAGGTGAAACCGCGAATGGCT
CATTAAATCACACCTAATCTACTGGAATGTTAGCAGTTACTTGGATAACTGAGGTAATTC
TTGAGCTAATACATGCGAAAAATCTCGACTCACGGAGAGATGCTTTTATTAGATCAAAAC
CAAACAGACTCGTCTGTATATTTGGTGACTCGGAATAACTTTGGGCTGATCGCATTGCCT
TGTGCAGGCGACATTTCCTTCGAAGGTGTGCCCTATCAACTGTCGACTGTGGTATAGACG
ACCACAGTGGTTTTGACGGGTAACGGGGAATCAGGGTTCGATTCCGGAGAGGGAGCCTTA
AAAACGGCTACCACATCC
>HOIR5KG01AFUPH__(reversed) rank=0010815 x=63.5 y=1699.0 length=436
CAAAGATTAAGCCATGCATGTCTAAGTACAAGCCTAACTAAGGTGAAACCGCGAATGGCT
CATTAAATCACACCTAATCTACTGGAATGTTAGCAGTTACTTGGATAACTGAGGTAATTC
TTGAGCTAATACATGCGAAAAATCTCGACTCACGGAGAGATGCTTTTATTAGATCAAAAC
CAAACAGACTCGTCTGTATATTTGGTGACTCGGAATAACTTTGGGCTGATCGCATTGCCT
TGTGCAGGCGACATTTCCTTCGAAGGTGTGCCCTATCAACTGTCGACTGTGGTATAGACG
ACCACAGTGGTTTTGACGGGTAACGGGGAATCAGGGTTCGATTCCGGAGAGGGAGCCTTA
AAAACGGCTACCACATCC
>HOIR5KG01A5JMB__(reversed) rank=0010854 x=356.5 y=257.0 length=436
CAAAGATTAAGCCATGCATGTCTAAGTACAAGCCTAACTAAGGTGAAACCGCGAATGGCT
CATTAAATCACACCTAATCTACTGGAATGTTAGCAGTTACTTGGATAACTGAGGTAATTC
TTGAGCTAATACATGCGAAAAATCTCGACTCACGGAGAGATGCTTTTATTAGATCAAAAC
CAAACAGACTCGTCTGTATATTTGGTGACTCGGAATAACTTTGGGCTGATCGCATTGCCT
TGTGCAGGCGACATTTCCTTCGAAGGTGTGCCCTATCAACTGTCGACTGTGGTATAGACG
ACCACAGTGGTTTTGACGGGTAACGGGGAATCAGGGTTCGATTCCGGAGAGGGAGCCTTA
AAAACGGCTACCACATCC
>HOIR5KG01A17HL__(reversed) rank=0011022 x=318.0 y=215.0 length=436
CAAAGATTAAGCCATGCATGTCTAAGTACAAGCCTAACTAAGGTGAAACCGCGAATGGCT
CATTAAATCACACCTAATCTACTGGAATGTTAGCAGTTACTTGGATAACTGAGGTAATTC
TTGAGCTAATACATGCGAAAAATCTCGACTCACGGAGAGATGCTTTTATTAGATCAAAAC
CAAACAGACTCGTCTGTATATTTGGTGACTCGGAATAACTTTGGGCTGATCGCATTGCCT
TGTGCAGGCGACATTTCCTTCGAAGGTGTGCCCTATCAACTGTCGACTGTGGTATAGACG
ACCACAGTGGTTTTGACGGGTAACGGGGAATCAGGGTTCGATTCCGGAGAGGGAGCCTTA
AAAACGGCTACCACATCC
>HOIR5KG01BDGPP__(reversed) rank=0011045 x=446.0 y=1099.5 length=436
CAAAGATTAAGCCATGCATGTCTAAGTACAAGCCTAACTAAGGTGAAACCGCGAATGGCT
CATTAAATCACACCTAATCTACTGGAATGTTAGCAGTTACTTGGATAACTGAGGTAATTC
TTGAGCTAATACATGCGAAAAATCTCGACTCACGGAGAGATGCTTTTATTAGATCAAAAC
CAAACAGACTCGTCTGTATATTTGGTGACTCGGAATAACTTTGGGCTGATCGCATTGCCT
TGTGCAGGCGACATTTCCTTCGAAGGTGTGCCCTATCAACTGTCGACTGTGGTATAGACG
ACCACAGTGGTTTTGACGGGTAACGGGGAATCAGGGTTCGATTCCGGAGAGGGAGCCTTA
AAAACGGCTACCACATCC
>HOIR5KG01BBX8V__(reversed) rank=0011140 x=429.0 y=141.0 length=436
CAAAGATTAAGCCATGCATGTCTAAGTACAAGCCTAACTAAGGTGAAACCGCGAATGGCT
CATTAAATCACACCTAATCTACTGGAATGTTAGCAGTTACTTGGATAACTGAGGTAATTC
TTGAGCTAATACATGCGAAAAATCTCGACTCACGGAGAGATGCTTTTATTAGATCAAAAC
CAAACAGACTCGTCTGTATATTTGGTGACTCGGAATAACTTTGGGCTGATCGCATTGCCT
TGTGCAGGCGACATTTCCTTCGAAGGTGTGCCCTATCAACTGTCGACTGTGGTATAGACG
ACCACAGTGGTTTTGACGGGTAACGGGGAATCAGGGTTCGATTCCGGAGAGGGAGCCTTA
AAAACGGCTACCACATCC
>HOIR5KG01BO2B5__(reversed) rank=0011176 x=578.0 y=1667.5 length=436
CAAAGATTAAGCCATGCATGTCTAAGTACAAGCCTAACTAAGGTGAAACCGCGAATGGCT
CATTAAATCACACCTAATCTACTGGAATGTTAGCAGTTACTTGGATAACTGAGGTAATTC
TTGAGCTAATACATGCGAAAAATCTCGACTCACGGAGAGATGCTTTTATTAGATCAAAAC
CAAACAGACTCGTCTGTATATTTGGTGACTCGGAATAACTTTGGGCTGATCGCATTGCCT
TGTGCAGGCGACATTTCCTTCGAAGGTGTGCCCTATCAACTGTCGACTGTGGTATAGACG
ACCACAGTGGTTTTGACGGGTAACGGGGAATCAGGGTTCGATTCCGGAGAGGGAGCCTTA
AAAACGGCTACCACATCC
>HOIR5KG01BO086__(reversed) rank=0011200 x=578.0 y=264.5 length=436
CAAAGATTAAGCCATGCATGTCTAAGTACAAGCCTAACTAAGGTGAAACCGCGAATGGCT
CATTAAATCACACCTAATCTACTGGAATGTTAGCAGTTACTTGGATAACTGAGGTAATTC
TTGAGCTAATACATGCGAAAAATCTCGACTCACGGAGAGATGCTTTTATTAGATCAAAAC
CAAACAGACTCGTCTGTATATTTGGTGACTCGGAATAACTTTGGGCTGATCGCATTGCCT
TGTGCAGGCGACATTTCCTTCGAAGGTGTGCCCTATCAACTGTCGACTGTGGTATAGACG
ACCACAGTGGTTTTGACGGGTAACGGGGAATCAGGGTTCGATTCCGGAGAGGGAGCCTTA
AAAACGGCTACCACATCC
>HOIR5KG01BIT3D__(reversed) rank=0011282 x=507.0 y=1863.0 length=436
CAAAGATTAAGCCATGCATGTCTAAGTACAAGCCTAACTAAGGTGAAACCGCGAATGGCT
CATTAAATCACACCTAATCTACTGGAATGTTAGCAGTTACTTGGATAACTGAGGTAATTC
TTGAGCTAATACATGCGAAAAATCTCGACTCACGGAGAGATGCTTTTATTAGATCAAAAC
CAAACAGACTCGTCTGTATATTTGGTGACTCGGAATAACTTTGGGCTGATCGCATTGCCT
TGTGCAGGCGACATTTCCTTCGAAGGTGTGCCCTATCAACTGTCGACTGTGGTATAGACG
ACCACAGTGGTTTTGACGGGTAACGGGGAATCAGGGTTCGATTCCGGAGAGGGAGCCTTA
AAAACGGCTACCACATCC
>HOIR5KG01AS9PN__(reversed) rank=0011294 x=216.0 y=985.0 length=436
CAAAGATTAAGCCATGCATGTCTAAGTACAAGCCTAACTAAGGTGAAACCGCGAATGGCT
CATTAAATCACACCTAATCTACTGGAATGTTAGCAGTTACTTGGATAACTGAGGTAATTC
TTGAGCTAATACATGCGAAAAATCTCGACTCACGGAGAGATGCTTTTATTAGATCAAAAC
CAAACAGACTCGTCTGTATATTTGGTGACTCGGAATAACTTTGGGCTGATCGCATTGCCT
TGTGCAGGCGACATTTCCTTCGAAGGTGTGCCCTATCAACTGTCGACTGTGGTATAGACG
ACCACAGTGGTTTTGACGGGTAACGGGGAATCAGGGTTCGATTCCGGAGAGGGAGCCTTA
AAAACGGCTACCACATCC
>HOIR5KG01BBV4U__(reversed) rank=0011421 x=428.0 y=1500.5 length=436
CAAAGATTAAGCCATGCATGTCTAAGTACAAGCCTAACTAAGGTGAAACCGCGAATGGCT
CATTAAATCACACCTAATCTACTGGAATGTTAGCAGTTACTTGGATAACTGAGGTAATTC
TTGAGCTAATACATGCGAAAAATCTCGACTCACGGAGAGATGCTTTTATTAGATCAAAAC
CAAACAGACTCGTCTGTATATTTGGTGACTCGGAATAACTTTGGGCTGATCGCATTGCCT
TGTGCAGGCGACATTTCCTTCGAAGGTGTGCCCTATCAACTGTCGACTGTGGTATAGACG
ACCACAGTGGTTTTGACGGGTAACGGGGAATCAGGGTTCGATTCCGGAGAGGGAGCCTTA
AAAACGGCTACCACATCC
>HOIR5KG01AKNTP__(reversed) rank=0011422 x=118.0 y=779.0 length=436
CAAAGATTAAGCCATGCATGTCTAAGTACAAGCCTAACTAAGGTGAAACCGCGAATGGCT
CATTAAATCACACCTAATCTACTGGAATGTTAGCAGTTACTTGGATAACTGAGGTAATTC
TTGAGCTAATACATGCGAAAAATCTCGACTCACGGAGAGATGCTTTTATTAGATCAAAAC
CAAACAGACTCGTCTGTATATTTGGTGACTCGGAATAACTTTGGGCTGATCGCATTGCCT
TGTGCAGGCGACATTTCCTTCGAAGGTGTGCCCTATCAACTGTCGACTGTGGTATAGACG
ACCACAGTGGTTTTGACGGGTAACGGGGAATCAGGGTTCGATTCCGGAGAGGGAGCCTTA
AAAACGGCTACCACATCC
>HOIR5KG01BKOGD__(reversed) rank=0011466 x=528.0 y=1851.0 length=436
CAAAGATTAAGCCATGCATGTCTAAGTACAAGCCTAACTAAGGTGAAACCGCGAATGGCT
CATTAAATCACACCTAATCTACTGGAATGTTAGCAGTTACTTGGATAACTGAGGTAATTC
TTGAGCTAATACATGCGAAAAATCTCGACTCACGGAGAGATGCTTTTATTAGATCAAAAC
CAAACAGACTCGTCTGTATATTTGGTGACTCGGAATAACTTTGGGCTGATCGCATTGCCT
TGTGCAGGCGACATTTCCTTCGAAGGTGTGCCCTATCAACTGTCGACTGTGGTATAGACG
ACCACAGTGGTTTTGACGGGTAACGGGGAATCAGGGTTCGATTCCGGAGAGGGAGCCTTA
AAAACGGCTACCACATCC
>HOIR5KG01BE7AS__(reversed) rank=0011665 x=466.0 y=290.0 length=436
CAAAGATTAAGCCATGCATGTCTAAGTACAAGCCTAACTAAGGTGAAACCGCGAATGGCT
CATTAAATCACACCTAATCTACTGGAATGTTAGCAGTTACTTGGATAACTGAGGTAATTC
TTGAGCTAATACATGCGAAAAATCTCGACTCACGGAGAGATGCTTTTATTAGATCAAAAC
CAAACAGACTCGTCTGTATATTTGGTGACTCGGAATAACTTTGGGCTGATCGCATTGCCT
TGTGCAGGCGACATTTCCTTCGAAGGTGTGCCCTATCAACTGTCGACTGTGGTATAGACG
ACCACAGTGGTTTTGACGGGTAACGGGGAATCAGGGTTCGATTCCGGAGAGGGAGCCTTA
AAAACGGCTACCACATCC
>HOIR5KG01AKG9B__(reversed) rank=0011695 x=116.0 y=461.5 length=436
CAAAGATTAAGCCATGCATGTCTAAGTACAAGCCTAACTAAGGTGAAACCGCGAATGGCT
CATTAAATCACACCTAATCTACTGGAATGTTAGCAGTTACTTGGATAACTGAGGTAATTC
TTGAGCTAATACATGCGAAAAATCTCGACTCACGGAGAGATGCTTTTATTAGATCAAAAC
CAAACAGACTCGTCTGTATATTTGGTGACTCGGAATAACTTTGGGCTGATCGCATTGCCT
TGTGCAGGCGACATTTCCTTCGAAGGTGTGCCCTATCAACTGTCGACTGTGGTATAGACG
ACCACAGTGGTTTTGACGGGTAACGGGGAATCAGGGTTCGATTCCGGAGAGGGAGCCTTA
AAAACGGCTACCACATCC
>HOIR5KG01BNHF7__(reversed) rank=0011793 x=560.5 y=1669.0 length=436
CAAAGATTAAGCCATGCATGTCTAAGTACAAGCCTAACTAAGGTGAAACCGCGAATGGCT
CATTAAATCACACCTAATCTACTGGAATGTTAGCAGTTACTTGGATAACTGAGGTAATTC
TTGAGCTAATACATGCGAAAAATCTCGACTCACGGAGAGATGCTTTTATTAGATCAAAAC
CAAACAGACTCGTCTGTATATTTGGTGACTCGGAATAACTTTGGGCTGATCGCATTGCCT
TGTGCAGGCGACATTTCCTTCGAAGGTGTGCCCTATCAACTGTCGACTGTGGTATAGACG
ACCACAGTGGTTTTGACGGGTAACGGGGAATCAGGGTTCGATTCCGGAGAGGGAGCCTTA
AAAACGGCTACCACATCC
>HOIR5KG01AI0CO__(reversed) rank=0011803 x=99.0 y=1526.5 length=436
CAAAGATTAAGCCATGCATGTCTAAGTACAAGCCTAACTAAGGTGAAACCGCGAATGGCT
CATTAAATCACACCTAATCTACTGGAATGTTAGCAGTTACTTGGATAACTGAGGTAATTC
TTGAGCTAATACATGCGAAAAATCTCGACTCACGGAGAGATGCTTTTATTAGATCAAAAC
CAAACAGACTCGTCTGTATATTTGGTGACTCGGAATAACTTTGGGCTGATCGCATTGCCT
TGTGCAGGCGACATTTCCTTCGAAGGTGTGCCCTATCAACTGTCGACTGTGGTATAGACG
ACCACAGTGGTTTTGACGGGTAACGGGGAATCAGGGTTCGATTCCGGAGAGGGAGCCTTA
AAAACGGCTACCACATCC
>HOIR5KG01BKM1J__(reversed) rank=0011804 x=528.0 y=21.0 length=436
CAAAGATTAAGCCATGCATGTCTAAGTACAAGCCTAACTAAGGTGAAACCGCGAATGGCT
CATTAAATCACACCTAATCTACTGGAATGTTAGCAGTTACTTGGATAACTGAGGTAATTC
TTGAGCTAATACATGCGAAAAATCTCGACTCACGGAGAGATGCTTTTATTAGATCAAAAC
CAAACAGACTCGTCTGTATATTTGGTGACTCGGAATAACTTTGGGCTGATCGCATTGCCT
TGTGCAGGCGACATTTCCTTCGAAGGTGTGCCCTATCAACTGTCGACTGTGGTATAGACG
ACCACAGTGGTTTTGACGGGTAACGGGGAATCAGGGTTCGATTCCGGAGAGGGAGCCTTA
AAAACGGCTACCACATCC
>HOIR5KG01AO5AG__(reversed) rank=0011822 x=169.0 y=1142.5 length=436
CAAAGATTAAGCCATGCATGTCTAAGTACAAGCCTAACTAAGGTGAAACCGCGAATGGCT
CATTAAATCACACCTAATCTACTGGAATGTTAGCAGTTACTTGGATAACTGAGGTAATTC
TTGAGCTAATACATGCGAAAAATCTCGACTCACGGAGAGATGCTTTTATTAGATCAAAAC
CAAACAGACTCGTCTGTATATTTGGTGACTCGGAATAACTTTGGGCTGATCGCATTGCCT
TGTGCAGGCGACATTTCCTTCGAAGGTGTGCCCTATCAACTGTCGACTGTGGTATAGACG
ACCACAGTGGTTTTGACGGGTAACGGGGAATCAGGGTTCGATTCCGGAGAGGGAGCCTTA
AAAACGGCTACCACATCC
>HOIR5KG01BHR43__(reversed) rank=0011826 x=495.5 y=1829.0 length=436
CAAAGATTAAGCCATGCATGTCTAAGTACAAGCCTAACTAAGGTGAAACCGCGAATGGCT
CATTAAATCACACCTAATCTACTGGAATGTTAGCAGTTACTTGGATAACTGAGGTAATTC
TTGAGCTAATACATGCGAAAAATCTCGACTCACGGAGAGATGCTTTTATTAGATCAAAAC
CAAACAGACTCGTCTGTATATTTGGTGACTCGGAATAACTTTGGGCTGATCGCATTGCCT
TGTGCAGGCGACATTTCCTTCGAAGGTGTGCCCTATCAACTGTCGACTGTGGTATAGACG
ACCACAGTGGTTTTGACGGGTAACGGGGAATCAGGGTTCGATTCCGGAGAGGGAGCCTTA
AAAACGGCTACCACATCC
>HOIR5KG01AQ3GR__(reversed) rank=0011856 x=191.5 y=1977.5 length=436
CAAAGATTAAGCCATGCATGTCTAAGTACAAGCCTAACTAAGGTGAAACCGCGAATGGCT
CATTAAATCACACCTAATCTACTGGAATGTTAGCAGTTACTTGGATAACTGAGGTAATTC
TTGAGCTAATACATGCGAAAAATCTCGACTCACGGAGAGATGCTTTTATTAGATCAAAAC
CAAACAGACTCGTCTGTATATTTGGTGACTCGGAATAACTTTGGGCTGATCGCATTGCCT
TGTGCAGGCGACATTTCCTTCGAAGGTGTGCCCTATCAACTGTCGACTGTGGTATAGACG
ACCACAGTGGTTTTGACGGGTAACGGGGAATCAGGGTTCGATTCCGGAGAGGGAGCCTTA
AAAACGGCTACCACATCC
>HOIR5KG01BR90J__(reversed) rank=0011865 x=615.0 y=33.0 length=436
CAAAGATTAAGCCATGCATGTCTAAGTACAAGCCTAACTAAGGTGAAACCGCGAATGGCT
[truncated: 5,798,345 more chars]
