# Supplementary material for: Evaluating Detection Limits of Next-Generation Sequencing for the Surveillance and Monitoring of International Marine Pests
Source: PLoS One. 2013 Sep 4;8(9):e73935. doi: 10.1371/journal.pone.0073935 (PMC3762713; doi:10.1371/journal.pone.0073935)
Supplement: DNA S4 — Pyrosequencing reads for treatments 7–12 (fasta format). (ZIP) [file pone.0073935.s008.zip › Treatment_T9.fasta]

>HY4YN4W02C3YUY rank=0082121 x=1158.0 y=936.0 length=497
AAAACAATGCCAGTAGTCATATGCTTGTCTCAAAGATTAAGCCATGCATGTCTAAGTATA
AACAACTTTATACTGTGAAACTGCGTACAGCTCATTATATCAGCAATAATTTATTTGATG
GTTTCTTACTACTTGGATAACCGTAGTAATTCTAGAGCTAATACATGCTTCAAACCTGGA
CTCTTGCGGGAACGGGTGTATTTATTAGATAAAAAACCATGCGGCCCTCTGGGCTGGTTT
CTTGGTGATTCATAATAACTTTTCGAATCGCATAGCTTTATGCTGGCATAGTTCATTCAA
ATTTCTGCCCTATCAGCTTTCGACGGTAGTGTAGTGGGACTACCGGTGGGCGCTAACGGG
GGTGGACGGGAGAATTTAGGGGGTTCGAGTTCCGGGGAGAGGGGGAGCCTGGGAGAAACG
GGCTACCACATCCAAGGGAAAGGGCAGCAAGGGGCGAAGTGCGTCTCGTGAGGCGGGGGC
TGGGGCAAAGGGGCG
>HY4YN4W02C89TW rank=0093074 x=1218.5 y=2674.0 length=494
AAAACAATGCCAGTAGTCATATGCTTGTCTCAAAGATTAAGCCATGCATGTCTAAGTATA
AGCAACTTTATACTGTGAAACTGCGGACAGCTCATTATATCAGCAATAATTTATTTGATG
GTTTCTTTACTACTTGGATAACCGTAGTAATTCTAGAGCTAATACATGCTTAAAGCCTGG
ACTCTTGCGGGAACGGGTGTATTTATTAGATTAAAGACCAATGCTTCCCTCTCGGGTTGC
TTTTTTGGNGATTCTTTGTAACTTTCGAATCGCATGGCCTTGTGTCGGCGATAGTTCATT
CAAATTTCTGCCCTATCAGCTTTCGACGGTAGTGTAGTGGACTACCGGGTGGGGCGTTAA
CGGGGTGACGGGAGAATTAGGGGTTCGATTCCGGGAGGAGGGGANCCTGAGGAACGGGCT
ACCACATCCAAGGGAAGGGCAAGGCAAGGGGCGAGTGCGTCTCTGGAGCGGGGCTGGGCC
AAAGGGCGCAAT
>HY4YN4W02C0GJA rank=0082997 x=1118.0 y=1060.0 length=493
AAAACAATGCCAGTAGTCATATGCTTGTCTCAAAGATTAAGCCATGCATGTTTCAGTATA
AGCTTTAATTTGGCAAAACTGCAAATGGCTCATTAAAACATTTATAATGCACTTGATGGT
TGTTTGCTTACATGGATAACTGTGGTAATCCTATAGCTAATACATGCACTCAAACCTGAC
TCTTGTGGGAAGGTTGTGGTCATTAGTTGCAGAACCAACCCAAGCTCTGCTTGGTATTTT
GCTGATCCAGAATGGCTGATTGAATTACATGGCAATTGCTGGTAATGCATCATTTCAGTT
TCTGACCTATCAGCTTCCGACGGTAAGGGATTGGGCTTACTGTGGGCAATGGACGGGGTA
ACGGGAGGGATTAGGGGGTTTGATTCCCGGGGAGAGGGGAGCTTGAAGAAAATGGGGCTA
CCACATCTAAAGGGAAGGGCAANCAAGGGCGAAGTGCGTCNCTGGAGCGGGGGCTGGGGC
AAGGGGCGCAT
>HY4YN4W02DLXWH rank=0188021 x=1362.0 y=3919.0 length=491
AAAACAATGCCAGTAGTCATATGCTTGTCTCAAAGATTAAGCCATGCATGTCTAAGTATA
AGCAACTTTATACTGTGAAACTGCGGACAGCTCATTATATCAGCAATAATTTATTTGATG
GTTTCTTTACTACTTGGATAACCGTAGTAATTCTAGAGCTAATACATGCTTAAAGCCTGG
ACTCTTGCGGGAACGGGTGTATTTATTAGATTAAAAGACCAATGCTTCCCTCTCGGGTTG
CTTTTTTTGGNGATTTCTTTGTAACTTTCGAATCGCATGGCCTTGTGTCGGCGATAGTTC
ATTCAAATTTCTNCCCTATCAGCTTTCGACGGTAGTGTAGTGGGACTACCGGTGGGGCGT
TAACGGGGTGACGGGAGGAATTAGGGGTTCGATTCCGGGAGAGGGGAGCCTGGAGAAACG
GGCTACCACATCCAAGGGAAGGCAAGCAGGGCGAGTGCGTCTCTGAGCGGGGCTGGGCAA
AGGGCGCAA
>HY4YN4W02DZ8F5 rank=0150300 x=1525.5 y=3123.5 length=489
AAAACAATGCCAGTAGTCATATGCTTGTCTCAAAGATTAAGCCATGCATGTCTCAGTATA
AGCGTTCATTTTGTGAAACTGCAAATGGCTCATTAAAACAGTTATAATGCACTTGATAAT
CGATTGTTATATGGATATCTGTGGAAATTCTATAGCTAATACATGCAACTAAACCTAACT
TTGTGGAAAGGTTGTGGTCATTAGTTACAGAACCAATTCAGGCCCAGCTTGAAGAATTGA
ATGATTCACAATGACAGAATGTATTACATGGCAACAGCTGGTAATAGTTCATTCCAGTTT
CTGACCTATCAGCTTTCGACGGGGTAAGGGTATTGGGCTTACCGGTGGGCAATGACAGGG
TGACGGGAGGGATTAGGGGTTGATTCCGGGAGAGGGGGAGCTTGGAGAAAATGGGCTACC
ACATCTAAAAGGAAGGGCAGCAGGGCGAAGTGCGTCTCTGAGCGGGGGCTGGGCAAAAGG
GCGCATA
>HY4YN4W02C047Z rank=0089434 x=1126.0 y=285.0 length=489
AAAACAATGCCAGTAGTCATATGCTTGTCTCAAAGATTAAGCCATGCATGTCCAAGTACA
AGCTTTCAAAAGCCGAACAATGGTGAAGCCGCGAATAGCTCATTACAACAGCCGTAGTTT
ATTGGATCTTGATTTCCTACTTGGATACCTGTGGTAATTCTAGAGCTAATACACGCAACT
AAGCTCCGACCTATGGGAGGAGTGCATTTATTAGAACAAAACCAATCGGGCTTCGGCTCG
TCTCTTGGTGAATCTGAATAACTCAGCTGATCGCATGTCTTTGTACCGGCGACGTATCTT
TCAAGTGTCTGCCTTATCAACTTTCGATGGGTAGTTTATGTGCCTACCATGGGGTTGTAA
CGGGGGTAACGGGAGGAATAAGGGGTTCGACTCCGGGAGGNGGGGAGCCTGAGAAACGGG
CTACCACAATCCAAAGGGAAGGGCAGCAGGGCGAGTGCGTCTCTGAAGCGGGGCTGGGCA
AAGGGCG
>HY4YN4W02DIAAC rank=0116092 x=1321.5 y=1282.5 length=488
AAAACAATGCCAGTAGTCATATGCTTGTCTCAAAGATTAAGCCATGCATGTCTAAGTATA
AACAACTTTATACTGTGAAACTGCGAACGGCTCATTATATCAGCAATAATTTATTTGATG
GTTCCTTACTACATGGATAACTGTAGTAATTCTAGAGCTAATACATGCGTAAAGTCCCGA
CTCTCGCGGGGAGGGATGTATTTATTAGATAAAAAACCAATGCGGGTTCTGCCCGGTTTT
GTGGTGAATCATAGTAACTTTTCGAATCGCATGGCTCCACGCCGGCGATAGTTCATTCAA
ATTTCTGCCCCTATCAGCTTTCGACGGTAGACTAGTGGCCTACCGTGGGGCATTAACGGG
GTACGGGAGAATTAGGGGGTCGATTCCGGGAGGAGGGGAGCCTGGAGGAAACGGGCTACC
ACATCCAAGGGAAGGCAGCAGGGCGAGTGCGTCTCTGGAGGCGGGGGCTGGGGCAAAGGG
CGCATA
>HY4YN4W02D6UD3 rank=0069589 x=1601.0 y=201.0 length=487
AAAACAATGCCAGTAGTCATATGCTTGTCTCAAAGATTAAGCCATGCATGTCTAAGTATA
AACATTCATACTTGTGAAACTGCGAATGGCTCATTATATCAGTTATAGTTTATTTGATAG
TACCTTACTACTGGATAACCGTAGTAATTCTAGAGCTAATACATGCATCAAGTCCCAACT
GCCTGTGCGGAAGGGATGTCGTTTATTAGATCGAAACCAATGCAGGGGCAACCCTGGTAT
TGTGGTGATTCATAATAACTGTGCGAATCGCATGGCCTCGCGCCGGCGATAAATCATTCA
AGTTTCTGCCCCTATCAGCTTTCGATGGGTAGGGGTATTGGGCCTACCATGGGCGTTAAC
GGGGTACGGGAGAATTAGGGGTTCGATTCCGGGAGAGGGGAGCCCTGAGAGACGGGCTAC
CACATCCAAAAGGGAAAAGGCAGGCAGGGCGAGTGCGTCTCTGAGCGGGGCTGGGGCAAA
GGGCG
>HY4YN4W02DI424 rank=0064609 x=1331.5 y=238.0 length=487
AAAACAATNCCAGTAGTCATATGCTTGTCTCAAAGATTCAGCCATGCAGGTCTAAGTCCA
TGCCGCATTAAGGTGAGACCGCGAATGGCTCATTATATCAGTTATGGTTCCTTAGATCTT
CGGTTACACTTGGATAACCCTGGTAATTCTAGAGCTAATACGTGCATTCCAACACCGACC
CTCGGGAAGGTGTGTTTTTATTAGCCCAAAACCAATCGTCTCCTTTCATTGGGTGACGTC
CCATTGGTGATTCAGAATAACTTTGTTCGGATCGCATGGCCTTTGTGCCGGCACGCATCT
TTCAAATNTCTGCCTTATCAACTTGTTGGTTGGTTAAATGCCAACCAAGGGGTGTTAACG
GGGTGACGGGAGGAATCAGGGGTTCGATACCGGGAGAGGGGAGCCTGGAGAAACGGGCTA
CCACTTCCAAGGAAGGGCAAGCAGGGCGAGTGCGTCTCTGAGCGGGGCTGGGCAAAGGGC
GCATA
>HY4YN4W02DAZAU rank=0037790 x=1238.5 y=420.0 length=486
AAAACAATGCCAGTAGTCATATGCTTGTCTCAAAGATTAAGCCATGCATGTCTCAGTATA
AGCTTCTACACGGCGAAACTGCGAATGGCTCATTAAAACAGTTATAGCTTATTTGATGGT
CATTCTTTACATGGATAACTGTGGTAATTCTAGAGCTAATACATGCGCCAATACCCAACT
TCGCGGAAGGGTTGTGTTTATTAGTTACAGAACCAACCCAGGCCCTGCCTGGTCTTGTGG
TGATTCATAATAACCGAACGAATCGCGTGGCATCCGCTGGCATGAATCATTCAAGTTTCT
GACCTATCAGCTTCCGACGGTAGGGTATTGGGCCTACCGGTGGGCAATGGACGGGGTAAC
GGGAGAATTAGGGGTTCGATTCCGGGGAGAGGGGAGCCTGGAGAAACGGGCTACCACATC
TAAGGGAAAGGGCAGCAAGGGGCGAGTGCGTCTCTGAGCGGGGGCTGGGGCAAAGGGGCG
CATA
>HY4YN4W02EAYZ4 rank=0089199 x=1648.0 y=290.5 length=486
AAAACAATGCCAGTAGTCATATGCTTGTCTCAAAGATTAAGCCATGCATGTCTCAGAATA
AGCTTTTCACAACACATCTGCGAATGGCTCATTAAAACAATTATAGTTTCATTGGTTGTT
GCTACTTACATGGATACCTGTGGTAATTCTATAGCTAATACATGCTTACAAACCCAACTC
ATTGGAAGGGTTGTGCTTATTAGTTCCAGAACCATTCCTGGCATTGCCAGGCCAATTGGT
GATTTATGGTAAGTGTATGGATCACATGGTTNCCGCCGGTGATTTATCTTTTAATTTCTG
ACCTATCAGCTTCCGACGGGAAGGTATTGGGCTTCCCGGCGGGCAATGGACGGGGTAACG
GGAGAATTAGGGGGTTTGATTCCGGGGAGAGGGGGAGCCTGGAGGGAATGGGGCTACCAC
ATCTAAAGGGAAAGGCAGGCAGGGGCGAGTGCGTCTCTGAGCGGGGCTGGGGCAAAGGGG
CGCA
>HY4YN4W02D4WXL rank=0070869 x=1579.0 y=295.5 length=486
AAAACAATGCCAGTAGTCATATGCTTGTCTCAAAGATTAAGCCATGCATGTCTCAGTATC
TAATTTTCGTACGGTTAAACTGCGAATGGCTCATTAAAGCAGTTATAGTTTATTTGATGG
TCACTGTTACATGGATAACTGTGGTAATTCTACAGCTAATACATGCATCAAAACCCAACT
TCGCAGAAGGGTTGTGTTTATTAGATACAGAACCAACCCAGGCCCCGCTGGTTTCCTGGT
GACTCATAATAACTATATGAATCGTATGGCATCTGCCGACATGCATCATTCAAGTTTCTG
ACCTATCAGCTTCCGACGGTAGGGTATTGGGGCCTACCGTGGCAATGGGACGGGGTAACG
GAGAATTGGGGGTTGATTCCGGGAGTAGGGGGAGGCCTGAGGAAAACGGGCTACCACATC
TAAAAGGGAAAGGCAGGCAAGGGGCGTAGTGCGGTCTCTGGAGCGGGGCTGGGGCAAAAG
GGGC
>HY4YN4W02DHRTN rank=0083686 x=1315.5 y=1929.5 length=486
AAAACAATGCCAGTAGTCATATGCTTGTCTCAAAGATTCAGCCATGCAGGTCTAAGTCCA
TGCCGCATTAAGGTGAGACCGCGAATGGCTCATTATATCAGTTATGGTTCCTTAGATCTT
CGGTTACACTTGGATAACCCTGGTAATTCTAGAGCTAATACATGCATTCCAACACCGACC
CTCGGGAAGGTGTGTTTTTATTAGCCCAAAACCAATCGTCTCCTTTCATTGGGTGACGTC
CCATTGGTGATTCAGAATAACTTTGTTCGGATCGCATGGCCTTTGTGCCGCGACGCATCT
TTCAAATGTCTGCCTTATCAACTTGTTGGTCGGTTAAATGCCAACCAAGGGTNTTAACGG
GGTGACGGGAGGAATCAGGGGTTCGATACCGGGAGAGGGGAGCCTGGAGAAACGGGCTAC
CACTTCCAAGGGAAGGCAAGCAGGGCCGAAGTGCGTCTCTGAGCGGGGGCTGGGCAAAGG
GCGC
>HY4YN4W02EFUY5 rank=0055068 x=1703.0 y=3071.0 length=485
AAAACAATGCCAGTAGTCATATGCTTGTCTCAAAGATTAAGCCATGCATGTCTTAGTATA
AGCTTCTTTACGGTGAAACTGCGAATGGCTCATTAAAACAGTTATAGTTTATTTGATGGT
CGTTCTCTACATGGATAACTGTGGTAATTCTAGAGCTAATACATGCACCCAAACCCGACT
TCGTGGAAGGGTTGTGGTTATTAGTTACAGAACCATCCCAGGCTCTGCCTGGTTGCGTGG
TGATTCATAGTAACCCAACGAATCGCATGGCTTCGGCTGGCGATGCATCATTCAAGTTTC
TGACCTATCAGCTTCCGACGGTAGGGTATTGGCCTACCGGTGGGGCAATGGACGGGGTAA
CGGGAGAATTAGGGGTTCAATTCCGGGAGAGGGGAGCCTGGAGAAACGGGCTACCACATC
TAAGGGAAGGGCAAGCAGGGGCGAGGTGCGTCTCTGGAGCGGGGGCTGGGCAAAGGGCGC
AAT
>HY4YN4W02DYH3S rank=0095986 x=1506.0 y=150.0 length=485
AAAACAATGCCAGTAGTCATATGCTTGTCTCAAAGATTAAGCCATGCATGTCTCAGTGTA
AGCTTTTACACGGCGAAACTGCGAATGGCTCATTAAAACAGTCGTAGTTTATTTGGTGGT
CAATCTTTACATGGATAACCATGGTAATTCTAGAGCTAATACATGCGCCCAGACCCAACT
TCGTGGACGGGTTGTGTTTATTAGATACAGAACCAGCCCAGGCTCTGCCTGGTTTCTTGG
TGATTCATGATAACCGAACGAATCGCATAGCATCAGCTGGCGATGAACCATTCAAGCTTC
TGACCTATCAGGTTTCGACGGTAGGGGTATTGGGGCCTACCGTGCCAATGACGGGGTAAC
GGGAGAATTAGGGGTTCGGATTTCGGGAGAGGGGAGGCCTGAGAAACGGGCTACCACATC
TAAAGGGAAAGGGCAGCAAGGGGCGAGTGCGTCTCTGAGCGGGGCTGGGCAAAAGGGCGC
ATA
>HY4YN4W02DSZWW rank=0058800 x=1443.0 y=1342.0 length=485
AAAACAATGCCAGTAGTCATATGCTTGTCTCAAAGATTAAGCCATGCATGTCTAAGTATA
AACAACTTTATACTGTGAAACTGCGTACAGCTCATTGTATCAGCAATTATTTATTTGATG
GTAACTCACTACATGGATAACTGTGGTAATTCTAGAGCTAATACATGCGTAAAATCCCGA
GCCTCGCGGTAAGGGACGTATTTATTAGATAAAGAATCAATACCGGCTCTGTCGGTCTTA
TTGATGAATCATAATAACTGTTCGAATCGCACTGCCTTGTGCTGGCGATAGTTCATTTAA
ATTTCTGCCCCTATCAGCTTTCGACGGGTAGTGGTAGTGGGACTACCGTGGGCGTTAACG
GGGTAACGAAGAATTAGGGGTTCATTCCGAAGAGGGGAGCCTGAGAAACTGGCTACCACA
ATCCAAAGGGAAGGGCAGCAGGGCGAGTGCGTCTCTGAGCGGGGCTGGGGCAAAGGGCGC
ATA
>HY4YN4W02EFH6P rank=0111022 x=1699.0 y=2879.5 length=484
AAAACAATGCCAGTAGTCATATGCTTGTCTCAAAGATTAAGCCATGCATGTCTCAGTATA
AGTTTTTGTACGGCGAAACTGCGAATGGCTCATTAAAACAGTTATAGTTTATTTGATGGT
CATTCTTTACATGGATAACTGTGGTAATTCTAGAGCTAATACATGCGCCAATACCCAACT
TCGCGGAAGGGTTGTGTTTATTAGTTACAGAACCAACCCAGGCCCTGCCTGGTCTTGTGG
TGATTCATAATAACCGAACGAATCGCGTGGCATCCGCTGGCGATGAATCATTCAAGTTTC
TGACCTATCAGCTTCCGACGGTAGGGTATTGGCCTACCGTGGGCAATGACGGGGTAACGG
GAGAATTAGGGGGTCGATTCCGGGAGGAGGGGAGCCTGGGAGAAACGGGCTACCGACATC
TAAGGGAAGGGCAGCAAGGGCGAGTGCGTCTCTGGAGCGGGGGCTGGGGCAAAGGGCGCA
TA
>HY4YN4W02EODLF rank=0060442 x=1800.0 y=3137.0 length=484
AAAACAATGCCAGTAGTCATATGCTTGTCTCAAAGATTAAGCCATGCATGTCTCAGCATA
AGCTTTTGTACGGTGAAACTGCGAATGGCTCATTAAAGCAGTTATAGTTTATTTGATGGT
CACTGTTACATGGATAACTGTGGTAATTCTAGAGCTAATACATGCACCAAAACCCAACTT
CTCGGAAGGGTTGTGTTTATTAGATACAGAACCAACCCAAGCTCTGCTTGGTTCTATGGT
GACTCATAATAACTCGATGAATCGTGTAGCTTCGGCTGACGATGCATCATTCAAGTTTCT
GACCTATCAGCTTCCGACGGGTAGGGGGTATTGGGCCTACCGTGGGCAATGACGGGGTAA
CGGGAGGAATTAGGGGTTTGATTCCGGGAGGAGGGGAGCCTGAGAAACGGGCTACCACAA
TCTAAAGGGAAGGGCAGCAGGGCGAGTGCGTATCTGAGCGGGGCTGGGGCAAAGGGCGCA
TA
>HY4YN4W02ER0CL rank=0047334 x=1842.0 y=563.5 length=484
AAAACAATGCCAGTAGTCATATGCTTGTCTCAAAGATTAAGCCATGCATGTCCAAGTACA
AGCTTTCAAGAGCGAAACTGCGGATGGCTCATTAAATCAGTTATGGTTCCTTGGAGCGCA
TCCCCTTACATGGATAACTGTGGTAATTCTAGAGCTAATACATGCAATCAAGCGCCGACC
TTACGGGAGGCGTGCTCTTATTAGGAACAAGACCAACCCGGGTCCGCCCGGCTCCGTTGG
TGAACTCTGGATAACCTGGCCGATCGCACGGTCTCTGCACCGGCACGGATCCTTCGAATG
TCTGCCCTATCAACTTTCGATGGTACGTTATGCGCCTACCATGGGTCGTAACGGGGTAAC
GGGAGGAATCAGGGGTTCGATTCCGGGAGAGGGGAGCTTGGAGAAACGGGCTACCACATC
CAAGGGAAAGGGCAAGGCAAGGGCGAGTGCGTCTCTGAGCGGGGCTGGGCAAAGGGCGCA
TA
>HY4YN4W02D7ZJM rank=0131975 x=1614.0 y=288.0 length=483
AAAACAATGCCAGTAGTCATATGCTTGTCTCAAAGATTAAGCCATGCATGTCTAAGCAGA
AGCCGAACAACGGTAAAGCCGCGAATGGCTCATTACAACAGCCGTCGTTTCTTGGATCTC
TTATTTTACTTGGATAACTGTGGTAATTCTAGAGCTAATACACGCACTAAAGCTCCGACC
TTACGGGACGAGCGCATTTATTAGAACAAAACCAATCGGGCTTCGGCCCGTTCGTTGGTG
ACTCTGAATAACTACGCCGATCGCACGGTCTCGCACCGGCGACGCATCTTTCAATGTCTG
CCTTATCAACTTTCGATGGTAGTTTATGTGCCTACCATGGGTTGTAACGGGGGGTAACGG
GGAGAATAAGGGGGTCGACTCCGGGAGAGGGGAGCCTGGGAAGAAACGGGCTACCACATC
CAAGGGAAGGGCAGCAGGGCGAAGTGCGTCTCTGGAGCGGGGCTGGGGCAAAAGGGCGCA
T
>HY4YN4W02ESX24 rank=0072260 x=1852.5 y=3326.0 length=483
AAAACAATGCCAGTAGTCATATGCTTGTCTCAAAGATTCAGCCATGCAGGTCTAAGTCCA
TGCCGCATTAAGGTGAGACCGCGAATGGCTCATTATATCAGTTATGGTTCCTTAGATCTT
CGGTTACACTTGGATAACCCTGGTAATTCTAGAGCTAATACATGCATTCCAACACCGACC
CTCGGGAAGTGTGTTTTTATTAGCCCAAAACCAATCGTCTCCTTTCATTGGGTGACGTCC
CATTGGTGATTCAGAATAACTTTGTTCGGATCGCATGGCCTTTGTGCCGCGACGCATCTT
TCAAATGTCTGCCTTATCAACTTGTTGTTGTTAAATGCCAACAAGGGTNTTAACGGGGNA
CGGGAGAATCAGGGGTTCGATACCGGGGAGAGGGGAGCCTGAGAAACGGGCTACCACTTC
CAAGGGAAGGGCAAGCAGGGCGAAGTGCGTCTCTGGAGCGGGGGCTGGGCAAAGGGCGCA
A
>HY4YN4W02DGD29 rank=0122543 x=1299.5 y=3011.5 length=482
AAAACAATGCCAGTAGTCATATGCTTGTCTCAAAGATTAAGCCATGCATGTCCAAGTACA
AGCTTTCAAAAGCGAAACTGCGGATGGCTCATTAAATCAGTTATGGTTCCTTGGAGCGCA
TCCCCTTACATGGATAACTGTGGTAATTCTAGAGCTAATACATGCAATCAAGCGCCGACC
TTACGGGAGGCGTGCTCTTATTAGGAACAAGACCAACCCGGGTCCGCCCGGCTCCGTTGG
TGAACTCTGGATAACCTGGCCGATCGCACGGTCTCTGCACCGGCGACGATCCTTCGAATG
TCTGCCCTATCAACTTTCGATGGTACGTTATGCGCCTACCATGGGTCTAACGGGGTAACG
GGAGGAATCAGGGGTTCGATTCCGGGAGAGGGGAGCTTGGAGAAACGGGCTACCACATCC
AAGGGAAGGCAAGCAGGGCGAAGTGCGTCTCTGGAGCGGGGGCTGGGCAAAGGGCGCATA

>HY4YN4W02D6NI0 rank=0101930 x=1598.0 y=3594.5 length=482
AAAACAATGCCAGTAGTCATATGCTTGTCTCAAAGATTAAGCCATGCATGTCCAAGTACA
AGCTTTCAAAAGCGAAACTGCGGATGGCTCATTAAATCAGTTATGGTTCCTTGGAGCGCA
TCCCCTTACATGGATAACTGTGGTAATTCTAGAGCTAATACATGCAATCAAGCGCCGACC
TTACGGGAGGCGTGCTCTTATTAGGAACAAGACCAACCCGGGTCCGCCCGGCTCCGTTGG
TGAACTCTGGATAACCTGGCCGATCGCACGGTCTCTGCACCGGCGACGATCCTTCGAATG
TCTNCCCTATCAACTTTCGATGGTACGTTATGCGCCTACCATGGGTCGTAACGGGGTAAC
GGGAGGAATCAGGGGTTCGATTCCGGGAGGAGGGGAGCTTGGAGAAACGGGCTACCACAT
CCAAGGGAAGGCAGCAGGGCGAAGTGCGTCTCTGAGCGGGGGCTGGGCAAAGGGCGCATA

>HY4YN4W02D5RBS rank=0166846 x=1588.5 y=2822.5 length=481
AAAACAATGCCAGTAGTCATATGCTTGTCTCAAAGATTAAGCCATGCATGTCCAAGTACA
AGCTTTCAAAAGCGAAACTGCGGATGGCTCATTAAATCAGTTATGGTTCCTTGGAGCGCA
TCCCCTTACATGGATAACTGTGGTAATTCTAGAGCTAATACATGCAATCAAGCGCCGACC
TTACGGGAGGCGTGCTCTTATTAGGAACAAGACCAACCCGGGTCCGCCCGGCTCCGTTGG
TGAACTCTGGATAACCTGGCCGATCGCACGGTCTCTGCACCGGCGACGATCCTTCGAATG
TCTGCCCTATCAACTTTCGATGGTACGTTATGCGCCTACCATGGGTCGTAACGGGGGTAA
CGGGAGGAATCAGGGGGTTCGATTCCGGGGAGAGGGGAGCTTGGAGAAACGGGCTACCAC
ATCCAAGGGAAGGGCAGCAGGGTGAGTGCGTCTCTGGAGCGGGGGCTGGGCAAAGGGCG
>HY4YN4W02DM1X4 rank=0052997 x=1375.0 y=2570.0 length=481
AAAACAATGCCAGTAGTCATATGCTGTCTCAAAGATTAAGCCATGCATGTCCAAGTACAA
GCTTTCAAAAGCGAAACTGCGGATGGCTCATTAAATCAGTTATGGTTCCTTGGAGCGCAT
CCCCTTACATGGATAACTGTGGTAATTCTAGAGCTAATACATGCAATCAAGCGCCGACCT
TACGGGAGGCGTGCTCTTATTAGGAACAAGACCAACCCGGGTCCGCCCGGCTCCGTTGGT
GAACTCTGGATAACCTGGCCGATCGCACGGTCTCTGCACCGGCGACGATCCTTCGAATGT
CTGCCCTATCAACTTTCGATGGTACGTTATGCGCCTACCATGGGTCGTAACGGGGTAACG
GGAGGGAATCAGGGGTTCGATTCCGGGAGAGGGGAGCTTGGAGAAACGGGCTACCACATC
CAAGGGAAGGGCAGCAGGGCGAGTGCGTCTCTGAGCGGGGGCTGGGCAAAGGGCGCATA
>HY4YN4W02D3L0D rank=0157464 x=1564.0 y=923.0 length=481
AAAACAATGCCAGTAGTCATATGCTTGTCTCAAAGATTAAGCCATGCATGTCTAAGTATA
AGCTGATTATACTGTGAAACTGCGAATGGCTCATTAAATCAGCAATAATTTATTTGATGG
TACCTATTACTTGGATAACCCTAGTAATTCTAGAGCTAATACATGCGCAACTCCCGACTT
CTGGAAGGGACGTATTTATTAGATAAAAGACCAGCCGCCTTCGGGTGTTTTGTGGTGAAT
CATGGTAACTTGTCGGATCGCATGGCCTTTGTGCCGGCGACGGTTCATTCAAATTTCTGC
CCTATCAACTTTCGATGGTAGGATAGAGGCCTACCATGGGGTGGGGTAACGGGGGTGACG
GGAGGAATTAGGGGGTTCGAGTTCCGGGAGGAGGGGAGCCTGGAGAAACGGGCTACACAT
CCAAGGGAGGCAGCAGGCGAGTGCGGTCTCTGAGCGGGGGCTGGGGCAAAGGGCGCATA
>HY4YN4W02DQV91 rank=0187405 x=1419.0 y=1623.0 length=481
AAAACAATGCCAGTAGTCATATGCTTGTCTCAAAGATTAAGCCATGCATGTCTAAGTATA
AGCATTTATACTGTGAAACTGCGAATGGCTCATTAAATCAGTTATAGTTTATTTGATAGT
ACCTTACTACTTGGATATCCGTGGTAATTCTAGGGCTAATACATGCTAAAATGGGGCGAC
TTCTGGAAGCTCAGTATTTATTAGATAAAAAACCACCCGGGCAACCGGTTCTTAGGTGAA
TCATGATAACTTTTCGAATCGTATGGCTTTATGCCGACGATGGTTCATTCAAATTCCTGC
CCCTATCAACTTTCATGGTAGGATAGAGGCCTACATGGGTTTTAAACGGGGAACGGGAGA
ATTAGGGGGGTTCATTCCCGGGGAGGAGGGGGGAGCCTAGGGAGGGAAAACGGGCTACCA
CATCTAAGGGAAGGGCAGCAGGGGCAGGTGCGTCTCTGGGAGCGGGGGGCTGGGGCAAA
>HY4YN4W02C74KQ rank=0161406 x=1205.5 y=2456.5 length=481
AAAACAATGCCAGTAGTCATATGCTTGTCTTAAAGATTAAGCCATGCATGTCTAAGTATA
AATAGTATACAGTGAAACTGCGAATGGCTCATTAAAACAGTTATAGTTTATTTGATAATT
GAATTCTACATGGATAACCGTGGTAATTCTAGGGCTAATACATGCTGTAAAACCTGACTT
TTTGGAAAGGTTGTATTTATTAGATACTAAACCAATATTCCTTCGGGTCTATTGTGATGA
TTCATAATAACTGATCGGAGCACGGCTAGGCCGCGCTAAATCATTCAAGTTTCTGCCCTA
TCAGCTTTCATGGTAGTGTATTGGACTACCATGGCTATCACGGGGGGTAACGGANAATTA
GGGGGTTCGATTCCGGGGAGAGGGGGNGCCTGGGAGAAACGGGCTACCNCATCAAGGGGA
GGGCAGGCAAGGGGCGAGTGCGTACTCGTGGAGCGGGGGGCTAGGGGGCAAAAGGGGGC
>HXXTI5Q01CG22M rank=0175023 x=897.0 y=2364.0 length=481
AAAACAATGCCAGTAGTCATATGCTTGTCTCAAAGATTAAGCCATGCATGTCTAAGTATA
AGCAACTTTATACTGTGAAACTGCGGACAGCTCATTATATCAGCAATAATTTATTTGATG
GTTTCTTTACTACTTGGATAACCGTAGTAATTCTAGAGCTAATACATGCTTAAAGCCTGG
ACTCTTGCGGGAACGGGTGTATTTATTAGATTAAAGACCAATGCTTCCCTCTCGGGTTGC
TTTTTTGGTGATTCTTTGTAACTTTCGAATCGCATGGCCTTGTGTCGGCGATAGTTCATT
CAAATTTCTGCCCTATCAGCTTTCGACGGTAGTGTAGTGGACTACCGTGGCGTTAACGGG
TGACGGAGAATTAGGGGGTTCGATTCCGGGAGAGGGAGCCCGAGAAACGGCTACCACATC
CAAGGAAGGCAGCAGGGCGAGTGCGTCTCTGGAGCGGGGGCTGGGGCAAGGGGCGCATA
>HY4YN4W02EWGGW rank=0147350 x=1892.0 y=3278.0 length=480
AAAACAATGCCAGTAGTCATATGCTTGTCTCAAAGATAAGCCATGCACGTCTCAGTGTAA
GTAGTTACATTGCGAAACTGTGAATGGCTCATTATAACAGTTATAGTCTATGTGATGACC
GCTTTGTACATGGGTAGCGGTGGTAATTCTAGAGCTAATACATGGTAACACGCCCAACTT
CGTGGAAGGGCCCTGTCTACTAGATTCAAAACCAATACAGGCACAGCCTGGTCGAGTGGT
GACTCATAGTATACAAACAAATCGCATGGTGTCAGCTGGCGATGAACCACTTGAGTTTCT
GACCTATCAGCTTTGGATGGGGTAGGGGGTATTGGGCTTACCATGGGCGATGGACGGGGT
AACGGGGGGATTAGGGGTTTGATACCGGGNGACGGGCGCCTGCAAAACGGGCTACCAACA
TCTAAGGGAAAGGGCAGCAGGGCGAAGTGCGTCTCTGAGCGGGGCTGGGCAAAGGGCG
>HY4YN4W02ELFL7 rank=0070224 x=1767.5 y=957.5 length=480
AAAACAATGCCAGTAGTCATATGCTTGTCTCAAAGATTAAGCCATGCATGTCTCAGTATA
AGCTTTTATACGGCGAAACTGCGAATGGCTCATTAAAACAGTTATAGTTTATTTGATGGT
CATTCTTACATGGATAACCGTGGTAATTCTAGAGCTAATACATGCGCCAAAAACCCGACT
TCTTGGAAGGGTTGTGTTTATTAGTTACAAAACCAACCCAGGCTCCGCCTGGTCTTGTGG
TGATTCATAATAACCAAACGAATCGCATGGCATCAGCTGGCGATGAATCATTCAAGTTTC
TGACCTATCAGCTTCCGACGGTAGGGTATTGGCCTACCGTGGGCAATGGACGGGTAACGG
GAGAATTAGGGGGTCATTCCGGGAGGAGGGGANCCTGGAGAAACGGGCTACCACATCTAA
GGGAAGGCAGCAAGGGCGAGTGCGTCTCTGGAGCGGGGGCTGGGGCAAAGGGCGCATA
>HY4YN4W02EUK8O rank=0179621 x=1871.5 y=2166.5 length=480
AAAACAATGCCAGTAGTCATATGCTTGTCTCAAAGATTAAGCCATGCATGTCCAAGTACA
AGCTTTCAAAAGCGAAACTGCGGATGGCTCATTAAATCAGTTATGGTTCCTTGGAGCGCA
TCCCCTTACATGGATAACTGTGGTAATTCTAGAGCTAATACATGCAATCAAGCGCCGACC
TTACGGGAGGCGTGCTCTTATTAGGAACAAGACCAACCCGGGTCCGCCCGGCTCCGTTGG
TGAACTCTGGATAACCTGGCCGATCGCACGGTCTCTGCACCGGCGACGATCCTTCGAATG
TCTNCCCTATCAACTTTCGATGGTACGTTATGCGCCTACCATGGGTCGTAACGGGGTAAC
GGGAGGAATCAGGGGTTCGATTCCGGGAGAGGGGGAGCTTGGAGGAAACGGGCTACCACA
TCCAAGGGAAGGGCAGCAGGGCGAGGTGCGTCTCTGAGCGGGGGCTGGGCAAAGGGCG
>HY4YN4W02DEYME rank=0018236 x=1283.5 y=1844.0 length=480
AAAACAATGCCAGTAGTCATATGCTTGTCTCAAAGATTAAGCCATGCATGTCCAAGTACA
AGCTTTCAAAAGCGAAACTGCGGATGGCTCATTAAATCAGTTATGGTTCCTTGGAGCGCA
TCCCCTTACATGGATAACTGTGGTAATTCTAGAGCTAATACATGCAATCAAGCGCCGACC
TTACGGGAGGCGTGCTCTTATTAGGAACAAGACCAACCCGGGTCCGCCCGGCTCCGTTGG
TGAACTCTGGATAACCTGGCCGATCGCACGGTCTCTGCACCGGCGACGATCCTTCGAATG
TCTNCCCTATCAACTTTCGATGGTACGTTATGCGCCTACCATGGGTCGTAACGGGGTAAC
GGGAGGAATCAGGGGTTCGATTCCGGGAGAGGGGAGCTTGGGAGAAACGGGCTACCACAT
CCAAGGGAAGGGCAAGCAGGGCGAGTGCGTCTCTGGAGCGGGGGCTGGGCAAAGGGCG
>HY4YN4W02DPMWL rank=0092023 x=1405.0 y=163.0 length=479
AAAACAATGCCAGTAGTCATATGCTTGTCTCAAAGATTCAGCCATGCAGGTCTAAGTCCA
TGCCGCATTAAGGTGAGACCGCGAATGGCTCATTATATCAGTTATGGTTCCTTAGATCTT
CGGTTACACTTGGATAACCCTGGTAATTCTAGAGCTAATACATGCATTCCAACACCGACC
CTCGGGAAGGTGTGTTTTTATTAGCCCAAAACCAATCGTCTCCTTTCATTGGGTGACGTC
CCATTGGTGATTCAGAATAACTTTGTTCGGATCGCATGGCCTTTGTGCCGCGACGCATCT
TTCAAATGTCTGCCTTATCAACTTGTTGGTTGGTTAAATGCCAACCAAGGGTNTTAACGG
GGTGACGGGAGGAATCAGGGGGTTCGATACCGGGAGAGGGGAGCCTGAGAAACGGGCTAC
CACTTCCAAGGGAAGGGCAGCAGGGCGAGGTGCGTCTCTGAGCGGGGGCTGGGCAAA
>HY4YN4W02C67PS rank=0079031 x=1195.0 y=830.0 length=479
AAAACAATGCCAGTAGTCATATGCTTGTCTCAAAGATTAAGCCATGCATGTCTCAGTATC
AATTTTCATACGGTTAAACTGCGAATGGCTCATTAAAGCAGTTATAGTTTATTTGATGGT
CACTGTTACATGGATAACTGTGGTAATTCTACAGCTAATACATGCATCAAAACCCACTTC
GCAGAAGGGTTGTGTTTATTAGATACAGAACCAACCCAGGCTCCGCCTGGTTTCCTGGTG
ACTCATAATAACTATATGAATCGTATGGCATCTGCCGACGATGCATCATTCAAGTTTCTG
ACCTATCAGCTTTCCGACGGGTTAGGGGGGTATTGGGGCCCTACCGGTGGGCAATGGACG
GGGTAACGGNGGAATTAGGGGTTTNATTCCGGGAGGNGGGGAGCCTGGAGAAACGGGCTA
CCACAATCTAAAGGGAGGCAGGCAGGGCGAGTGCGTCTCTGGAGCGGGGGCTGGGGC
>HY4YN4W02CYECN rank=0036524 x=1094.0 y=3221.5 length=479
AAAACAATGCCAGTAGTCATATGCTTGTCTCAAAGATTAAGCCATGCATGTCCAAGTACA
AGCTTTCAAAAGCGAAACTGCGGATGGCTCATTAAATCAGTTATGGTTCCTTGGAGCGCA
TCCCCTTACATGGATAACTGTGGTAATTCTAGAGCTAATACATGCAATCAAGCGCCGACC
TTACGGGAGGCGTGCTCTTATTAGGAACAAGACCAACCCGGGTCCGCCCGGCTCCGTTGG
TGAACTCTGGATAACCTGGCCGATCGCACGGTCTCTGCACCGGCGACGATCCTTCGAATG
TCTGCCCTATCAACTTTTGATGGTACGTTATGCGCCTACCATGGGTCTAACGGGGTAACG
GGAGGGAATCAGGGGTTCGATTCCGGGAGAGGGGAGCTTGGAGAAACGGGCTACCACATC
CAAGGGAAGGGCAAGCAGGGCGAGTGCGTCTCTGGAGCGGGGGCTGGGCAAAGGGCG
>HY4YN4W02C5A9H rank=0092339 x=1173.5 y=2227.0 length=479
AAAACAATGCCAGTAGTCATATGCTTGTCTCAAAGATTAAGCCATGCATGTCCAAGTACA
AGCTTTCAAAAGCGAAACTGCGGATGGCTCATTAAATCAGTTATGGTTCCTTGGAGCGCA
TCCCCTTACATGGATAACTGTGGTAATTCTAGAGCTAATACATGCAATCAAGCGCCGACC
TTACGGGAGGCGTGCTCTTATTAGGAACAAGACCAACCCGGGTCCGCCCGGCTCCGTTGG
TGAACTCTGGATAACCTGGCCGATCGCACGGTCTCTGCACCGGCGACGATCCTTCGAATG
TCTGCCCTATCAACTTTCGATGGTACGTTATGCGCCTACCATGGGTCGTAACGGGGTAAC
GGGAGGAATCAGGGGTTCGATTCCGGGAGAGGGGAGCTTGGAGAAACGGGCTACCACATC
CAAGGGAAGGCAAGCAGGGCGGGGTGCGTCTCTGAGCGGGGCTGGGCAAAGGGCGCA
>HY4YN4W02EFTD8 rank=0129421 x=1703.0 y=1022.5 length=479
AAAACAATGCCAGTAGTCATATGCTTGTCTCAAAGATTAAGCCATGCATGTCCAAGTACA
AGCTTTCAAAAGCGAAACTGCGGATGGCTCATTAAATCAGTTATGGTTCCTTGGAGCGCA
TCCCCTTACATGGATAACTGTGGTAATTCTAGAGCTAATACATGCAATCAAGCGCCGACC
TTACGGGAGGCGTGCTCTTATTAGGAACAAGACCAACCCGGGTCCGCCCGGCTCCGTTGG
TGAACTCTGGATAACCTGGCCGATCGCACGGTCTCTGCACCGGCGACGATCCTTCGAATG
TCTGCCCTATCAACTTTCGATGGTACGTTATGCGCCTACCATGGGTCGTAACGGGGTAAC
GGGAGGAATCAGGGGTTCGATTCCGGGAGAGGGGAGCTTGGAGAAACGGGCTACCACATC
CAAGGGAAGGCAGCAGGGCGAGTGCGTCTCTGAGCGGGGGCTGGGCAAAGGGCGCAA
>HY4YN4W02D1AYM rank=0178118 x=1537.5 y=3884.5 length=479
AAAACAATGCCAGTAGTCATATGCTTGTCTCAAAGATTAAGCCATGCATGTCTAAGTATA
AACAACTTTATACTGTAAAACTGCGAACGGCTCATTATATCAGCAATAATTTATTTGATG
GTTCCTTACTACATGGATAACTGTAGTAATTCTAGAGCTAATACATGCGTAAAGTCCCGA
CCTCACGGAAGGGATGTATTTATTAGAATAAAAAACCAATGCGGGTTCTGCCCGGTTTTG
TGGTGAATCATAGTAACTTTTCGAATCGCATGGCTTCACGCCGGCGATAGTTCATTCAAA
TTTCTGCCCTATCAGTCTTTCGACGGTAGTGTAGTGGACTACCGGTGGGCGGTTAACGGG
GGGGTAACGGGGGGAATTAGGGGTTCGATTCCGGGGAGGGAGGGGANCCTGGAGGAACGG
GCTACCACATCCAAGGGAGGCAGGCAGGGCGAGTGCGTCTCGTGGAGGGCGGGGGCT
>HY4YN4W02D1CP0 rank=0039671 x=1538.0 y=2070.5 length=478
AAAACAATGCCAGTAGTCATATGCTTGTCTCAAAGATTAAGCCATGCATGTCTAAGTATA
AGCATTTATACTGTGAAACTGCGAATGGCTCATTAAATCAGTTATAGTTTATTTGATAGT
ACCTTACTACTTGGATATCCGTGGTAATTCTAGGGCTAATACATGCTAAAATGGGGCGAC
TTCTGGAAGCTCAGTATTTATTAGATAAAAAACCAACCCGGGCAACCGGTTCTTAGGTGA
ATCATGATAACTTTTCGAATCGTATGGCTTTATGCCGACGATGGTTCATTCAAATTTCTG
CCCCTATCAACTTTCATGGTAGGATAGAGGCCTACCATGGTTTTAACGGGTAACGGGAGA
ATTAGGGGGTTCGATTCCGGGAGGAGGGGGAGCCTGGAGGAAACGGGCTACCACATCCAA
GGGAAGGGCAGCAGGGCGAGTGCGTCNCTGGAGCGGGGGCTGGGCAAGGGCGCATA
>HY4YN4W02D94OQ rank=0112619 x=1638.5 y=1960.5 length=478
AAAACAATGCCAGTAGTCATATGCTTGTCTCAAAGATTAAGCCATGCATGTCTCAGTATA
AGCTTCTACACGGCGAAACTGCGAATGGCTCATTAAAACAGTTATCGTTTATTTGGTGGT
CCTTGTTTACATGGATAACCATGGTAATTCTAGAGCTAATACATGCGCCCAGACCCAACT
TCTTGGACTGGTCGTGTTTATTAGGTACAGAACCAACCCAGGCTCTGCCTGGTTCTTTGG
TGATTCATGATAACCGAACGAATCGCACGGCGAAAGCTGGCGATGAACCATTCAAGTTTC
TGACCTATCAGCTTCCGACGGTAGGGTATTGGCCTACCGTGGGCAATGACGGGTAACGGG
AGAATTAGGGGTCGATTCCGGGAGAGGGGAGCCTGGAGAAACGGGCTACCACATCTAAGG
GAAGGCAGCAAGGGCGAGTGCGTCTCTGGAGCGGGGGCTGGGGCAAAGGGCGCATA
>HY4YN4W02DP0M9 rank=0064141 x=1409.0 y=1587.5 length=478
AAAACAATGCCAGTAGTCATATGCTTGTCTCAAAGATTAAGCCATGCATGTCTAAGTATA
AACAACTTTATACTGTGAAACTGCGTACAGCTCATTATATCAGCAATAATTTATTTGATG
GTTTCTTACTACTTGGATAACCGTAGTAATTCTAGAGCTAATACATGCTTAAAGCCTGAA
CTCTTGCGGGAACGGGTGTATTTATTAGATAAAAAACCATGCGGCCCTCTGGGCTGGTTT
CTGGTGATTCATAATAACTTTTCGAATCGCATAGCTTCATGCCGGCATAGTTCATTCAAA
TTTCTGCCCTATCAGCTTTCGACGGTAGTGTAGTGGGACTACCGGTGGGCGTTAACGGGG
TGACGGGAGAATTAGGGGGTTCGATTCCGGGAGGAGGGGAGCCTGGAGAAACGGGCTACC
ACATCCAAGGGAAGGCAAGCAGGGCGAGTGCGTCTCTGGAGCGGGGGCTGGGCAAA
>HY4YN4W02D8QZ0 rank=0105996 x=1622.0 y=3102.5 length=478
AAAACAATGCCAGTAGTCATATGCTTGTCTCAAAGATTAAGCCATGCATGTCCAAGTACA
AGCTTTCAAAAGCGAAACTGCGGATGGCTCATTAAATCAGTTATGGTTCCTTGGAGCGCA
TCCCCTTACATGGATAACTGTGGTAATTCTAGAGCTAATACATGCAATCAAGCGCCGACC
TTACGGGAGGCGTGCTCTTATTAGGAACAAGACCAACCCGGGTCCNCCCGGCTCCGTTGG
TGAACTCTGGATAACCTGGCCGATCGCACGGTCTCTGCACCGGCGACGATCCTTCGAATG
TCTNCCCTATCAACTTTCGATGGTACGTTATGCGCCTACCATGGGTCGTAACGGGGTAAC
GGGAGGAAATCAGGGGTTCGATTCCGGGAGAGGGGAGCTTGGAGAAAACGGGCTACCACA
TCCAAGGGAAGGCAAGCAGGGCGAAGTGCGTCTCTGAGCGGGGGCTGGGCAAAGGC
>HY4YN4W02D9FZW rank=0083890 x=1630.0 y=2730.0 length=478
AAAACAATGCCAGTAGTCATATGCTTGTCTCAAAGATTAAGCCATGCATGTCCAAGTACA
AGCTTTCAAAAGCGAAACTGCGGATGGCTCATTAAATCAGTTATGGTTCCTTGGAGCGCA
TCCCCTTACATGGATAACTGTGGTAATTCTAGAGCTAATACATGCAATCAAGCGCCGACC
TTACGGGAGGCGTGCTCTTATTAGGAACAAGACCAACCCGGGTCCGCCCGGCTCCGTTGG
TGAACTCTGGATAACCTGGCCGATCGCACGGTCTCTGCACCGGCGACGATCCTTCGAATG
TCTGCCCTATCAACTTTCGATGGTACGTTATGCGCCTACCATGGGTCGTAACGGGGTAAC
GGGAGGAATCAGGGGTTCGATTCCGGGAGAGGGGAGCTTGGGAGAAACGGGCTACCACAT
CCAAGGGGAAGGCAAGCAGGGCGAGTGCGTCTCTGAGCGGGGGCTGGGCAAAGGGC
>HY4YN4W02D54KK rank=0015475 x=1592.0 y=3602.5 length=478
AAAACAATGCCAGTAGTCATATGCTTGTCTCAAAGATTAAGCCATGCATGTCCAAGTACA
AGCTTTCAAAAGCGAAACTGCGGATGGCTCATTAAATCAGTTATGGTTCCTTGGAGCGCA
TCCCCTTACATGGATAACTGTGGTAATTCTAGAGCTAATACATGCAATCAAGCGCCGACC
TTACGGGAGGCGTGCTCTTATTAGGAACAAGACCAACCCGGGTCCGCCCGGCTCCGTTGG
TGAACTCTGGATAACCTGGCCGATCGCACGGTCTCTGCACCGGCGACGATCCTTCGAATG
TCTGCCCTATCAACTTTCGATGGTACGTTATGCGCCTACCATGGGTCTAACGGGGTAACG
GGAGGAATCAGGGGTTCGATTCCGGGAGAGGGGAGCTTGGAGAAACGGGCTACCACATCC
AAGGGAAGGCAGCAGGGCGGGGTGCGTCTCTGAGCGGGGCTGGGCAAAGGCGCATA
>HY4YN4W02C0491 rank=0060166 x=1126.0 y=359.5 length=478
AAAACAATGCCAGTAGTCATATGCTTGTCTCAAAGATTAAGCCATGCATGTTTCAGTATA
AGCTTTAATTTGGCAAAACTGCAAATGGCTCATTAAAACAGTTATAATGCACTTGATGGT
TGTTTGCTTACATGGATAACTGTGGTAATCCTATAGCTAATACATGCACTCAAACCTGAC
TCTTGTGGGAAGGTTGTGGTCATTAGTTGCAGAACCAACCCAAGCTCTGCTTGGTATTTT
GCTGATCCAGAATGGCTGATGAATTACATGGCAATTGCTGGTAATGCATCATTTCAGTTT
CTGACCTATCAGCTTCCAACGGTAAGGGTATTGGGCTTACTGTGGGCAATGGACGGGGTA
ACGGGAGGGATTAGGGGTTTGATTCCGGGGAGAGGGGAGCTTGAAGAAAAATGGGCTAAC
CACAATCTAAAGGGAAAGGGCAAGCAGGGCGAAGTGCGTCTCTGAGCGGGGCTGGG
>HY4YN4W02C9QYI rank=0131935 x=1224.0 y=296.5 length=478
AAAACAATGCCAGTAGTCATATGCTTGTCTCAAAGACTAAGCCATGCATGTCTAGGTATA
AGTATTATACAGCGAAACTGCGAATGGCTCATTAAAACAGTTATAGTTTATTTGATAATC
AAATTTACATGGATAACCGTGGTAATTCTAGAGCTAATACATGCTGATATACCCGACTTT
TGNGGAAGGGTGGTATTTATTAGATAACAAGCCAATATTCCTCTGGTCTATTGTGGTGAC
TCATAATAACTGATCGAATCACAAAGTCTCTGACTGCATAGGTCATTCAAGTTTCTGCCC
CATCAGCTTTCGATGGTAGTGTATTGGGGACTACCATGGGCGTTTACGGGGTAACGGGAG
GGATTAGGGGTTCGATTCCGGGAGAGGGGAGCCTGGAGAAACGGGCTACCACATCTAAGG
GAAGGGCAGGCAGGGCGAGTGCGGTCTCGTGAGCGGGGCTGGGCAAAGGGCGCATA
>HY4YN4W02DWB7F rank=0071292 x=1481.5 y=1593.0 length=477
AAAACAATGCCAGTAGTCATATGCTTGTCTCAAAGATTAAGCCATGCATGTCTAAGCAAA
AGCCGAACAATGGTGAAGCCGCGAATAGCTCATTACAACAGCCGTAGTTTATTGGATCTT
GATTTCCTACTTGGATACCTGTGGTAATTCTAGAGCTAATACACGCAACTAAGCTCCGAC
CTATGGGAGGAGTGCATTTATAGAACAAAACCATCGGGCCTCGGCTCGTCTCTTGGTGAA
TCTGAATAACTCAGCTGATCGCATGGTCTTTGTACCGCGACGTATCTTTCAAGTNTCTGC
CTTATCAACTTTCGATGGTAGTTTATGTGCCTACCATGGGTTGTAACGGGGTAACGGGAG
AATAAGGGGTTCGACTCCGGGAGAGGGGAGCCTGGAGAAACGGGCTACCACATCCAAGGG
AAAGGGCAGCAAGGGCGAAGTGCGGTCTCTGAGCGGGGCTGGGCAAAGGCGCATA
>HY4YN4W02DJBDE rank=0113875 x=1333.0 y=192.0 length=477
AAAACAATGCCAGTAGTCATATGCTTGTCTCAAAGATTAAGCCATGCATGTTTCAGTATA
AGCTTTAATTTGGCAAAACTGCAAATGGCTCATTAAAACAGTTATAATGCACTTGATGGT
TGTTTGCTTACATGGATAACTGTGGTAATCCTATAGCTAATACATGCACTCAAACCTGAC
TCTTGTGGGAAGGTTGTGGTCATTAGTTGCAGAACCAACCCAAGCTCTGCTTGGTATTTT
GCTGATCCAGAATGGCTGATTGAATTACATGGCAATTGCTGGTAATGCATCATTTCAGTT
TCTGACCTATCAGCTTCCGACGGTAAGGGTATTGGGCTTACTGTGGGCAATGACGGGGTA
ACGGGAGGGATTAGGGGTTGATTCCGGGAGAGGGGAGCTTGAAGAAAAATGGGCTACCAC
ATCTAAAGGGAAGGGCAAGCAAGGGCGAGTGCGTCTCTGAGCGGGGCTGGGCAAA
>HY4YN4W02D2P7Z rank=0103609 x=1554.0 y=685.0 length=477
AAAACAATGCCAGTAGTCATATGCTTGTCTCAAAGATTAAGCCATGCATGTATCAGTTCA
CACCTTTAAATGGTGAAACCGCGAATGGCTCATTAAATCAGCTATGGTTCCTTAGATCTT
AATCCTACTTGGATAACTGTAGTAATTCTAGAGCTAATACATGCCACAAAGCCCTGACTT
TATTGGAAGGGTGGATTTATTAGAACAAAACCACCGACTTCGGTCGTTGGCTTGATGACT
CTGGATAACTTTTCTGATCGCACGGCCAAGCGCCAGCGACGTATCTTTCAAATGTCTGCC
CCTATCAACTATCGATGGTAGGTGATATGCCTACCATGGGTTATGACGGGGTAACGGGGG
GAATCAGGGGTTCGATTCCGGGAGAGGGGGAGCCTTAGGAAATGGGCTACCACATCTAAG
GGAAGGCAGCAGGGCGAGGTGCGTCTCTGGGAGCGGGGGCTGGGCAAAGGGGCCG
>HY4YN4W02EPXC5 rank=0087580 x=1818.0 y=1687.0 length=477
AAAACAATGCCAGTAGTCATATGCTTGTCTCAAAGATTAAGCCATACATGTCTCAGTATA
AGCTTCTATACGGTGAAACTGCGAATGGCTCATTAAAACAGTTACAGTTTATTTGATGGT
CATTCCTTACATGGATAACTGTGGTAATTCTAGAGCTAATACATGCGCCCAAACCCGACT
CCGTGGAAGGGTTGTGTTTATTAGTTACAGAACCAACCCAGGCTCTGCCTGGTCTTGTGG
TGATTCATAATAACCGAATGAATCGCATTGCATCAGCTGCGATGAATCATTCAAGTTTCT
GACCTATCAGCTTCCGACGGTAGGGTATTGGGGCCTACCGTGGCAATGGGACGGGGGTAA
CGNGAATTAGGGGTCGATTCCGGGGAGGAGGGGAGCCTGGAGGAAACGGGCTACCACNTC
TAAAGGGAAAGGCAGGCAAGGGGCGTAGTGCGGTCTCTGGGAGCGGGGGCTGGGG
>HY4YN4W02DJ1IQ rank=0027613 x=1341.0 y=1312.0 length=477
AAAACAATGCCAGTAGTCATATGCTTGTCTCAAAGATTAAGCCATGCATGTTTCAGTATA
AGCTTTAATTTGGCAAAACTGCAAATGGCTCATTAAAACAGTTATAATGCACTTGATGGT
TGTTTGCTTACATGGATAACTGTGGTAATCCTATAGCTAATACATGCACTCAAACCTGAC
TCTTGTGGGAAGGTTGTGGTCATTAGTTGCAGAACCAACCCAAGCTCTGCTTGGTATTTT
GCTGATCCAGAATGGCTGATTGAATTACATGGCAATTGCTGGTAATGCATCATTTCAGTT
TCTGACCTATCAGCTTCCGACGGTAAGGGTATTGGGCTTACTGTGGGCAATGACGGGTAA
GGAGGGATTAGGGTTAATCGGGAGAGGGGAGCTTGGAGAAAATGGGGCTACCACATCTAA
AAGGGAAGGGCAAGGCAGGGCGAAGTGCGTGAGGCGGGGCTGGGGCAAAGGGGCG
>HXZRAMG01B6A3N rank=0170866 x=774.0 y=3361.5 length=477
AAAACAATGCCAGTAGTCATATGCTTGTCTCAAAGACTAAGCCATGCATGTCTAAGTATA
AACAAATTTGTACTGTGAAACTGCGAATGGCTCATTAAATCAGTTATAGTTTATTTGATT
GTACCCTTGTACTTGGATAACCGTACTAATTGTAGAGCTAATACATGCGAAAAGTCCCGA
CTAGGGTCTCGGCTTTGGAAGGGATGTATTTATTAGATCCAAAACCAATACGCGGGGCAA
CTCGCGTTCTCTGGTGATTCATAATAACTTTGCGAATCGTATGGCCTTGCGCCGACGATG
TTTCATTCAAATTTCTGCCCTATCAACTTTCGATGGTAGGATAGAGGCCTACCATGGTGG
TAACGGGTGACGGAGAATTAGGGTTCGATTCCGGAGAGGGAGCCTGAGAAACGGCTACCA
CTTCCAAGGAAGGCAGCAGGCGAGTGCGTCTCTGAGCGGGCTGGCAAGGCGCATA
>HY4YN4W02DA6VI rank=0047177 x=1240.0 y=2044.0 length=476
AAAACAATGCCAGTAGTCATATGCTTGTCTCAAAGATTAAGCCATGCATGTCCAAGTACA
AGCTTTCAAAAGCGAAACTGCGGATGGCTCATTAAATCAGTTATGGTTCCTTGGAGCGCA
TCCCCTTACATGGATAACTGTGGTAATTCTAGAGCTAATACATGCAATCAAGCGCCGACC
TTACGGGAGGCGTGCTCTTATTAGGAACAAGACCAACCCGGGTCCGCCCGGCTCCGTTGG
TGAACTCTGGATAACCTGGCCGATCGCACGGTCTCTGCACCGGCGACGATCCTTCGAATG
TCTNCCCTATCAACTTTCGATGGTACGTTATGCGCCTACCATGGGTCTAACGGGGTAACG
GGAGGAATCAGGGGTTCGATTCCGGGAGAGGGGAGCTTGGAGAAACGGGCTACCACATCC
AAGGGAAGGGCAGCAGGGCGAGGTGCGTCTCTGAGCGGGGGCTGGGCAAAGGGC
>HY4YN4W02C2KVJ rank=0041815 x=1142.0 y=1693.0 length=476
AAAACAATGCCAGTAGTCATATGCTTGTCTCAAAGATTAAGCCATGCATGTCCAAGTACA
AGCTTTCAAAAGCGAAACTGCGGATGGCTCATTAAATCAGTTATGGTTCCTTGGAGCGCA
TCCCCTTACATGGATAACTGTGGTAATTCTAGAGCTAATACATGCAATCAAGCGCCGACC
TTACGGGAGCGTGCTCTTATTAGGAACAAGACCAACCCGGGTCCGCCCGGCTCCGTTGGT
GAACTCTGGATAACCTGGCCGATCGCACGGTCTCTGCACCGGCGACGATCCTTCGAATGT
CTGCCCTATCAACTTTCGATGGTACGTTATGCGCCTACCATGGGGTCGTAACGGGGTAAC
GGGAGGAATCAGGGGTTCGATTCCGGGAGAGGGGGAGCTTGGAGAAACGGGCTACCACAT
CCAAGGGAAGGCAGCAGGGCGAGTGCGTCTCTGAGCGGGGGCTGGGCAAAGGGC
>HY4YN4W02DH11X rank=0060951 x=1318.0 y=2899.5 length=476
AAAACAATGCCAGTAGTCATATGCTTGTCTCAAAGATTAAGCCATGCATGTCTAAGTATA
AACAACTTTATACTGTGGAACTGCGAACGGCTCATTATATCAGCAATAATTTATTTGATG
GTTCCTTACTACATGGATAACTGTAGTAATTCTAGAGCTAATACATGCGTAAAATCCCGA
CTCTCGCGGGGAGGGATGTATTTATTAGATAAAAAACCATGCGGCCTCTGGCCGGTTTTG
TGGTGAATCATAGTAACTTTTCGAATCGCATGGCCTCACGCCGGCGATAGTTCATTCAAA
TTTCTNCCCTATCAGCTTTCGACGGTAGTGTAGTGGACTACCGGTGGGGCGTTAACGGGT
ACGGGAGAATTAGGGGGTCGATTCCGGGAGGAGGGGAGCCTGGAGAAACGGGCTACCACA
TCCAAGGGAAGGGCAGCAGGGCGAGTGCGTCTCTGGAGCGGGGGCTGGGGCAAA
>HY4YN4W02D9K5Y rank=0144738 x=1632.5 y=1236.0 length=476
AAAACAATGCCAGTAGTCATATGCTTGTCTCAAAGATTAAGCCATGCATGTATCAGTTCA
CACCTTTAAATGGTGAAACCGCGAATGGCTCATTAAATCAGCTATGGTTCCTTAGATCTT
AATCCTATTTGGATAACTGTAGTAATTCTAGAGCTAATACATGCCACAAAGCCCTGACTT
TATTGGAAGGGTGGATTTATTAGAACAAAACCAACCGACTTCGGTCGTTGGCTTGATGAC
TCTGGATAACTTTTCTGATCGCACGGCCAAGCGCCAGCGACGTATCTTTCAAATGTCTGC
CCTATCAACTATCGATGGTAGGTGATATGCCTACCATGGGTTATGGACGGGGTAACGGGG
GAATCAGGGGTTCGATTCCGGGAGAGGGGGAGCCTTAGGAAATGGGCTACCACATCTAAG
GGAAGGGCAAGCAGGGCGAGGTGCGTCTCTGAGCGGGGGCTGGGCAAAGGGCGC
>HY4YN4W02EI5S3 rank=0158666 x=1741.5 y=1429.5 length=476
AAAACAATGCCAGTAGTCATATGCTTGTCTTAAAGATTAAGCCATGCATGTCTCAGTATA
AGCTTCTACACGGCGAAACTGCGAATGGCTCATTAAAACAGTTACAGCTTATTTGATGAC
CATTCTTTACATGGATAACTGTGGTAATTCTAGAGCTAATACATGCGTCAATACCCAACT
TTGCGGAAGGGTTGTGTTTATTAGTTACAGAACCAACCCAGGCTCTGCCTGGTCTCGTGG
TGATTCATAATAACCAAACGAATCGCGTAGCATCTGCTGCGATGAATCATTCAAGTTTCT
GACCTATCAGCTTCCGACGGTAGGGTATTGGGGCCTACCGTGGCAATGGACGGGGTAACG
GGAGAATTAGGGGTTCGATTCCGGGAGAGGGGAGCCTGGAGAAACGGGCTACCACATCTA
AAGGGAAAGGCAGGCAGGGCGAGTGCGTCTCTGAGCGGGCTGGGCAAAGGGCGC
>HXZRAMG01BL4XB rank=0094438 x=545.0 y=221.0 length=476
AAAACAATGCCAGTAGTCATATGCTTGTCTCAAAGATTCAGCCATGCAGGTCTAAGTCCA
TGCCGCATTAAGGTGAGACCGCGAATGGCTCATTATATCAGTTATGGTTCCTTAGATCTT
TCGGTTACACTTGGATAACCCTGGTAATTCTAGAGCTAATACATGCATTCCAACACCGAC
CCTCGGGAAGGTGTGTTTTTATTAGCCCAAAACCAATCGTCTCCTTTCATTGGGTGACGT
CCCCATTGGTGATTCCGGAATAACTTTGTTCGGATCGCTATGGCCTTTGTGCCGGCGACG
CATCTTTCAAATGTCTGCCTTATCAACTTGTTGGTTGGTTAAATGCCAACCAAGGTGTTA
ACGGGTGACGGAGAATCAGGGTTTCGATACCGGAGAGGGAGCCTGAGAAACGGCTACCAC
TTCCAAGGAAGGCAGCAGGCGAGTGCGTCTCTGAGCGGGCTGGCAAGGCGCATA
>HY4YN4W02D2U68 rank=0120670 x=1555.0 y=3042.0 length=475
AAAACAATGCCAGTAGTCATATGCTTGTCTCAAAGATTAAGCCATGCATGTATCAGTTCA
CACCTTTAAATGGTGAAACCGCGAATGGCTCATTAAATCAGCTATGGTTCCTTAGATCTT
AATCCTACTTGGATAACTGTAGTAATTCTAGAGCTAATACATGCCACGAAGCCCTGACTT
TATTGGAAGGGTGGATTTATTAGAACAAAACCAACCGACTTCGGTCGTTGGCTTGATGAC
TCTGGATAACTTTTCTGATCGCACGGCCAAGCGCCAGCGACGTATCTTTCAAATGTCTGC
CCTATCAACTATCGATGGTAGGTGATATGCCTACCATGGGTATGACGGGTAACGGGGGAA
TCAGGGGTTCGATTCCGGGAGAGGGGAGCCTTAGGAAATGGGCTACCACATCTAAGGGAA
GGGCAAGCAGGGCGGGGTGCGGTCTCTGAGCGGGGCTGGGCAAAGGGCGCATA
>HY4YN4W02C4NRT rank=0136215 x=1166.5 y=455.0 length=475
AAAACAATGCCAGTAGTCATATGCTTGTCTTAAAGATTAAGCCATGCATGTCTAAGTATA
AATAGTATACAGTGAAACTGCGAATGGCTCATTAAAACAGTTATAGTTTATTTGATAATT
GAATTCTACATGGATAACCGTGGTAATTCTAGAGCTAATACATGCTGTAAAACCTGACTT
TTTGGAAAGGTTGTATTTATTAGATACTAAACCAATATTCCTTCGGGTCTATTGTGATGA
TTCATAATAACTGATCGGAGCACGGCTAGGCCGCGCTAAATCATTCAATTTTCTGCCCCT
ATCAGCTTTCGATGGTAGTGTATTGGACTACCATGGCTATCACGGGGGTAACGGNGAATT
AGGGGGTTCGATTCCGGGGAGAGGGGGAGCCTGGAGAAACGGGCTACCACATCTAAGGGA
AGGGCAGCAAGGGCAGTGCGTCNCTGAGCGGGGGCTGGGGCAAAGGGCGCATA
>HY4YN4W02C2I0G rank=0097733 x=1141.0 y=3374.5 length=475
AAAACAATGCCAGTAGTCATATGCTTGTCTCAAAGATTAAGCCATGCATGTCTCAGTATA
AGCTTTTATACGGCGAAACTGCGAATGGCTCATTAAAACAGTTATAGTTTATTTGATGGT
CATGCTTACATGGATAACTGTGGTAATTCTAGAGCTAATACATGCGCCCAAACCCGACTT
CGAGGAAGGGTTGTGTTTATTAGTTACAGAACCAACCCAGGCTCTGCCTGGTATCTTGGT
GATTCATAATAACCGAACGAATCGCATGGCATCAGCTGCGATATATCTTTCAATTTCTGA
CCTATCAGCTTTCGACGGTAGGGTATTGGGCCTACCGGTGGGCAATGACGGGGTAACGGG
AGAATTAGGGGTTCGATTCCGGGGAGAGGGGAGCCCTGGAGAAACGGGCTACCACATCTA
AGGGAAAGGGCAGGCAAGGGGCGAAGTGCGTCTCGTGAGGCGGGGGCTGGGGC
>HY4YN4W02DTFYJ rank=0034755 x=1448.0 y=1657.0 length=475
AAAACAATGCCAGTAGTCATATGCTTGTCTCAAAGATTAAGCCATGCATGTCTAAGTATA
AACAACTTTATACTGTGAAACTGCGAACGGCTCATTATATCAGCGATAATTTATTTGATG
GTTCCTTACTACATGGATAACTGTAGTAATTCTAGAGCTAATACATGCGTAAAGTCCCAA
CTCTCGCGGGGAGGGATGTATTTATTAGATAAAAAACCAATGCGGGCTCTGTCCGGTTTT
GTGGTGAATCATAGTAACTTTTCGAATCGCATGGCTTCACGCCGGCGATAGTTCATTCAA
ATTTCTNCCCTATCAGCTTTCGACGGTAGACTAGTGGCCTACCGTGGGGCATTAACGGGG
AACGGAGAATTAGGGGCTCGGATTCCGGGAGAGGGGGANCCTGGAGAAACGGGCTACCAC
ATCCAAGGGAAGGGCAAGCAGGGCGAGGTGCGTCTCTGGAGCGGGGGCTGGGC
>HXZRAMG01A0YAH rank=0100165 x=303.5 y=3079.0 length=475
AAAACAATGCCAGTAGTCATATGCTTGTCTCAAAGATTAAGCCATGCATGTGTAAGTACA
GACTGTACAACGGTGAAACTGCGAATGGCTCATTAGATCAGTTATGGTTCCTTAGATCGT
ACAATCCTACTTGGATAACTGTGGCAATTCTAGAGCTAATACATGCTGACAATGTCCGAC
TTTCGTGGGAGGACTGCTTTTATTAGATCAAGACCAATCTGGTGTCCGTTTCGGCGGCCC
AGTTGTTTTGGTGACTCTGGATAACTTTGTGCCGATCGCAGGGCCTCGAGCCGGCGACGT
ATCTTTCAAATGTCTGACCTATCAATTGTCGATGGTACGTGACCTGCCTACCATGATAAT
AACGGGTAACGGGAATCAGGGTTCGATTCCGGAGAGGGAGCATGAGAAACGGCTACCACA
TCCAAGGAAGGCAGCAGGCGAGTGCGTCTCTGAGCGGGCTGGCAAGGCGCATA
>HY4YN4W02DXUDS rank=0016861 x=1498.0 y=2174.0 length=474
AAAACAATGCCAGTAGTCATATGCTTGTCTCAAAGATTAAGCCATGCATGTATCAGTTCA
CACCTTTAAATGGTGAAACCGCGAATGGCTCATTAAATCAGCTATGGTTCCTTAGATCTT
AATCCTACTTGGATAACTGTAGTAATTCTAGAGCTAATACATGCCACGAAGCCCTGACTT
TATTGGAAGGGTGGATTTATTAGAACAAAACCAACCGACTTCGGTCGTTGGCTTGATGAC
TCTGGATAACTTTTCTGATCGCACGGCCAAGCGCCAGCGACGTATCTTTCAAATGTCTGC
CCTATCAACTATCGATGGTAGGTGATATGCCTACCATGGGTTATGACGGGTAACGGGGGA
ATCAGGGGTTCGATTCCGGGAGAGGGGAGCCTTAGGAAATGGGCTACCACATCTAAGGGA
AGGGCAAGCAGGGCGGGGTGCGTCTCTGAGCGGGGCTGGGCAAAGGCGCATA
>HY4YN4W02EWLUJ rank=0061525 x=1894.5 y=2057.0 length=474
AAAACAATGCCAGTAGTCATATGCTTGTCTCAAGGATTAAGCCATGCATGTATCAGTTCA
CACCTTTAAATGGTGAAACCGCGAATGGCTCATTAAATCAGCTATGGTTCCTTAGATCTT
AATCCTACTTGGATAACTGTAGTAATTCTAGAGCTAATACATGCCACAAAGCCCTGACTT
TATTGGAAGGGTGGATTTATTAGAACAAAACCAACCGACTTCGGTCGTTGGCTTGATGAC
TCTGGATAACTTTTCTGATCGCACGGCCAAGCGCCAGCGACGTATCTTTCAAATGTCTGC
CCTATCAACTATCGATGGTAGGTGATATGCCTACCATGGGTTATGACGGGGTAACGGGGG
AATCAGGGGTTCGATTCCGGGAGAGGGGAGCCTTAGGAAATGGGCTACCACATCTAAGGG
GAAGGCAGCAGGGCAAGGTGCGTCTCTGAGCGGGGGCTGGGCAAAGGGCGCA
>HY4YN4W02DSKZN rank=0050714 x=1438.5 y=2481.0 length=474
AAAACAATGCCAGTAGTCATATGCTTGTCTCAAAGATTAAGCCATGCATGTCCAAGTACA
AGCTTTCAAAAGCGAAACTGCGGATGGCTCATTAAATCAGTTATGGTTCCTTGGAGCGCA
TCCCCTTACATGGATAACTGTGGTAATTCTAGAGCTAATACATGCAATCAAGCGCCGACC
TTACGGGAGGCGTGCTCTTATTAGGAACAAGACCAACCCGGGTCCGCCCGGCTCCGTTGG
TGAACTCTGGATAACCTGGCCGATCGCACGGTCTCTGCACCGGCGACGATCCTTCGAATG
TCTGCCCTATCAACTTTCGATGGTACGTTATGCGCCTACCATGGGTCGTAACGGGGTAAC
GGGAGGAATCAGGGGTTCGATTCCGGGAGAGGGGAGCTTGGGAGAAACGGGCTACCACAT
CCAAGGGAAGGCAGCAGGGCGAAGTGCGTCTCTGGAGCGGGGGCTGGGCAAA
>HY4YN4W02EPGWZ rank=0042567 x=1813.0 y=849.0 length=474
AAAACAATGCCAGTAGTCATATGCTTGTCTGAAAGATTAAGCCATGCATGTGTGAATATA
ACTCTTTGAGGAAATGGCGACTGGCTCATTAAAACAATTTTAACGTCTTTGTTGATGACT
CGTACATGGATAACTGTGGTAATTCTAGAGCTAATACATGCATCAAGACCCTACTTCTTG
GACGGGTTGCGTTTATTAGTTACAGAACCATCCCAGGCTCTGCCTGGCCATCTGTTGATT
CATAATAACCAAGCGAATCGCGTGGCACCTGCTGCGATGATTCATTCTGGATTTTGACCT
ATCAGCTTCCGACGGTAGGGGTATTGGGGCCTACCGTGGCTATGGACGGGGGTAACGACG
GTATTAGGGGTACTATTTCGGGAGAGGGGGAGCCTGAGAAATGGGCTACCACATCTAAAG
GGAAAGGGCAAGCAGGGCGAGTGCGTCTCTGAGCGGGGCTGGGCAAAGGGCG
>HY4YN4W02DZLKD rank=0040282 x=1518.0 y=2139.0 length=474
AAAACAATGCCAGTAGTCATATGCTTGTCTCAAAGATTAAGCCATGCATGTCTCAGTATG
AGCTTCAATACGGTGAAACTGCGAATGGCTCATTAAAACAGTTATAGTTTATTTGATGGT
CGATCCTTATATGGATAACTGTGGTAATTCTAGAGCTAATACACGAACCCAAACCCGACT
CCGTGGAAGGGTTGTGGTTATTAGTTACAGAACCATCCCAGGCTCTGCCTGGTTGTGTGG
TGATTCATAGTAACCCAACGAATCGCATGGCTTTGCCGGCGATNCATCATTCAAGTTTCT
GACCTATCAGCTTCCGACGGTAGGGTATTGGCCTACCGGTGGGGCAATGACGGGGTAACG
GGAGGAATTAGGGGGTTCAATTCCGGGAGAGGGGAGCCTGGAGAAACGGGCTACCACATC
TAAGGGGAAGGCAAGCAGGGCGAGTGCGTCTCTGGAGCGGGGGCTGGGCAAA
>HY4YN4W02DXS8C rank=0144371 x=1498.0 y=682.0 length=474
AAAACAATGCCAGTAGTCATATGCTTGTCTCAAAGATTAAGCCATGCATGTCTAAGTATA
AACAACTTTATACTGTGAAACTGCGTACAGCTCATTATATCAGCAATAATTTATTTGATG
GTTTTCTTACTACTTGGATAACCGTAGTAATTCTAGAGCTAATACATGCTTAAAGCCTGA
ACTCTTGCGGGAACGGGTGTATTTATTAGATAAAAAATCAATCCGGCCCTCTGGGCTGGT
TTCTTGATGATTCATAATAACTTTTCGAATCGCATAGCTTCATGCTGGCGATAGTTCATT
CAAATTTCTGCCCTATCAGCTTTCGACGGTAGTGTAGTGGGGACTACCGTGGGCGTTAAC
GGGGTGACGGGAGAATTAGGGGTCGGATTCCGGGAGAGGGGAGGCCTGAGAAACGGGCTA
CCACATCCAAAGGGAAAGGCAGGCAAGGGCGAGTGCGTCTCTGAGCGGGGCT
>HY4YN4W02EQOXI rank=0065416 x=1827.0 y=548.0 length=474
AAAACAATGCCAGTAGTCATATGCTTGTCTTAAAGATTAAGCCATGCATGTCTAAGTATA
AATAGTATACAGTGAAACTGCGAATGGCTCATTAAAACAGTTATAGTTTATTTGATAATT
GAATTCTACATGGATAACCGTGGTGATTCTAGAGCTAATACATGCTGTAAAACCTGACTT
TTTGGAAAGGTTGTATTTATTAGATACTAAACCAATATTCCTTCGGGTCTATTGTGATGA
TTCATAATAACTGATCGGAGCACGGCTAGGCCGCGCTAAATCATTCAAGTTTCTGCCCTA
TCANCTTTCGATGGTAGTGTATTGGACTACCATGGGCTATCACGGGGTAACGGGAGAATT
AGGGGGTTCGATTCCGGGAGGAGGGGGANCCTGGAGAAACGGGCTACCACATCTAAAGGG
AGGGCAGGCAGGGCGAGTGCGGTCTCTGGAGGCGGGGGCTGGGGGCAAAGGG
>HY4YN4W02EB5DQ rank=0108920 x=1661.5 y=1964.0 length=474
AAAACAATGAGTAGTCATATGCTTGTCTCAAAGATTAAGCCATGCATGTATCAGTTCACA
CCTTTAAATGGTGAAACCGCGAATGGCTCATTAAATCAGCTATGGTTCCTTAGATCTTAA
TCCTACTTGGATAACTGTAGTAATTCTAGAGCTAATACATGCCACAAAGCCCTGACTTTA
TTGGAAGGGTGGATTTATTAGAACAAAACCAACCGACTTCGGTCGTTGGCTTGATGACTC
TGGATAACTTTTCTGATCGCACGGCCAAGCGCCAGCGACGTATCTTTCAAATGTCTGCCC
TATCAACTATCGATGGTAGGTGATATGCCTACCATGGGGTTATGACGGGGTAACGGGGGA
ATCGAGGGGTTCGATTCCGGGAGGAGGGGAGCCTTAGAAATGGGCTACCACATCTAAGGG
AAGGGCAAGCAAGGGCGAGTGCGTCTCTGGAGCGGGGCTGGGCAAAGGGCGC
>HXZRAMG01BSB07 rank=0200452 x=615.0 y=2649.5 length=474
AAAACAATGCCAGTAGTCATATGCTTGTCTCAAAGATTCAGCCATGCAGGTCTAAGTCCA
TGCCGCATTAAGGTGAGACCGCGAATGGCTCATTATATCAGTTATGGTTCCTTAGATCTT
CGGTTACACTTGGATAACCCTGGTAATTCTAGAGCTAATACATGCATTCCAACACCGACC
CTCGGGAAGGTGTGTTTTTATTAGCCCAAAACCAATCGTCTCCTTTCATTGGGTGACGTC
CCCATTGGTGATTCAGAATAACTTTGTTCGGATCGCATGGCCTTTGTGCCGGCGACGCAT
CTTTCAAATGTCTGCCTTATCAACTTTCGATGGTAGTGTATTGGACTACCATGGCTATCA
CGGGTAACGGAGAATTAGGGTTCGATTCCGGAGAGGGAGCCTGAGAAACGGCTACCACAT
CTAAGGAAGGCAGCAGGCGAGTGCGTCTCTGAGCGGGCTGGCAAGGCGCATA
>HXZRAMG01APITW rank=0175131 x=173.5 y=2306.0 length=474
AAAACAATGCCAGTAGTCATATGCTTGTCTCAAAGATTCAGCCATGCAGGTCTAAGTCCA
TGCCGCATTAAGGTGAGACCGCGAATGGCTCATTATATCAGTTATGGTTCCTTAGATCTT
CGGTTACACTTGGATAACCCTGGTAATTCTAGAGCTAATACATGCATTCCAACACCGACC
CTCGGGAAGGTGTGTTTTTATTAGCCCAAAACCAATCGTCTCCTTTCATTGGGTGACGTC
CCCATTGGTGATTCAGAATAACTTTGTTCGGATCGCATGGCCTTTGTGCCGGCGACGCAT
CTTTCAAATGTCTGCCTTATCAACTTTCGATGGTACGTTATGCGCCTACCATGGTCGTAA
CGGGTAACGGAGAATCAGGGTTCGATTCCGGAGAGGGAGCCTGAGAAACGGCTACCACAT
CCAAGGAAGGCAGCAGGCGAGTGCCTCTCTGAGCGGGCTGGCAAGGCGCATA
>HY4YN4W02DWH14 rank=0167790 x=1483.0 y=986.0 length=473
AAAACAATGCCAGTAGTCATATGCTTGTCTCAAAGATTAAGCCATGCATGTCTCAGTATA
AGCTTCTACACGGCGAAACTGCGAATGGCTCATTAAAACAGTTATCGTTTATTTGGTGGT
CCTTGTTTACATGGATAACCATGGTAATTCTAGAGCTAATACATGCGCCCAGACCCAACT
TCTTGGACGGGTCGTGTTTATTAGGTACAGAACCAACCCAGGCTCTGCCTGGTTCTTTGG
TGATTCATGATAACCGAACGAATCGCGCGGCGAAAGCTGGCGATGAACCATTCAAGTTTC
TGACCTATCAGCTTCCGACGGTAGGGTATTGGCTTACCGTGGCAATGACGGGGTAACGGA
GAATTAGGGGTCGATTCCGGGAGAGGGGAGCCTGGAGAAACGGGCTACCACATCTAAGGG
AGGCAGCAAGGGCGAGTGCGTCTCTGAGCGGGGGCTGGGGCAAAGGGCGCA
>HY4YN4W02ESZOL rank=0044437 x=1853.0 y=1299.0 length=473
AAAACAATGTCAGTAGTCATATGCTTGTCTTAAAGATTAAGCCATGCATGTCTAAGTATA
AATAGTATACAGTGAAACTGCGAATGGCTCATTAAAACAGTTATAGTTTATTTGATAATT
GAATTCTACATGGATAACCGTGGTAATTCTAGAGCTAATACATGCTGTAAAACCTGACTT
TTTGGAAAGGTTGTATTTATTAGATACTAAACCAATATTCCTTCGGGTCTATTGTGATGA
TTCATAATAACTGATCGGAGCACGGCTAGGCCGCGCTAAATCATTCAATTTCTGCCCTAT
CAGCTTTCGATGGTAGTGTATTGGACTACCATGGCTATCACGGGGGTAACGGAGAATTAG
GGGTTCGATTCCGGGGAGAGGGGAGGCCTGGAGAAACGGGCTACCACATCTAAGGGAAGG
GCAGCAAGGGCGAGTGCGTCTCTGAGCGGGGGCTGGGGCAAAGGGCGCATA
>HY4YN4W02DEHWU rank=0100762 x=1278.0 y=668.0 length=473
AAAACAATGCCAGTAGTCATATGCTTGTCTTAAAGATTAAGCCATGCATGTCTAAGTATA
AATAGTATACAGTGAAACTGCGAATGGCTCATTAAAACAGTTATAGTTTATTTGATAATT
GAATTCTACATGGATAACCGTGGTAATTCTAGAGCTAATACATGCTGTAAAACCTGACTT
TTTGGAAAGGTTGTATTTATTAGATACTAAACCAATATTCCTTCGGGTCTATTGTGATGA
TTCATAATAACTGATCGGAGCACGGCTAGGCCGCGCTAAATCATTCAATTTCTGCCCTAT
CAGCTTTCGATGGTAGTGTATTGGACTACCATGGCTATCACGGGATAACGGGAGAATTAG
GGGGTCATTCCGGGAGGAGGGGANCCTGGAGAAACGGGCTACCACATCTAAGGGAAGGGC
AGCAGGGCGAGTGCGGTCTCTGGAGGCGGGGGCTGGGGCAAAGGGCGCATA
>HY4YN4W02EZOGN rank=0147097 x=1929.0 y=2053.0 length=473
AAAACAATGCCAGTAGTCATATGCTTGTCTCAAAGATTAAGCCATGCATGTCCAAGTACA
AGCTTTCAAAAGCGAAACTGCGGATGGCTCATTAAATCAGTTATGGTTCCTTGGAGCGCA
TCCCCTTACATGGGTAACTGTGGTAATTCTAGAGCTAATACATGCAATCAAGCGCCGACC
TTACGGGAGGCGTGCTCTTATTAGGAACAAGACCAACCCGGGTCCGCCCGGCTCCGTTGG
TGAACTCTGGATAACCTGGCCGATCGCACGGTCTCTGCACCGGCGACGGATCCTTCGAAT
GTCTGCCCTATCAACTTTCGATGGTACGTTATGCGCCTACCATGGGGTCGTAACGGGGTA
ACGGGAGAATCAGGGGTTCGATTCCGGGAGGAGGGGAGCTTGGAGGAACGGGCTACACAT
CCAAGGGAGGGCAAGCAGGGCGAGTGCGTCTCTGAGGCGGGGCTGGGCAAA
>HY4YN4W02DGOQM rank=0059128 x=1303.0 y=428.5 length=473
AAAACAATGCCAGTAGTCATATGCTTGTCTCAAAGATTAAGCCATGCATGTCCAAGTACA
AGCTTTCAAAAGCGAAACTGCGGATGGCTCATTAAATCAGTTATGGTTCCTTGGAGCGCA
TCCCCTTACATGGATAACTGTGGTAATTCTAGAGCTAATACATGCAATCAAGCGCCGACC
TTACGGGAGGCGTGCTCTTATTAGGAACAAGACCAACCCGGGTCCGCCCGGCTCCGTTGG
TGAACTCTGGATAACCTGGCCGATCGCACGGTCTCTGCACCGGCGACGATCCTTCGAATG
TCTGCCCTATCAACTTTCGATGGTACGTTATGCGCCTACCATGGGGTCGTAACGGGGTAA
CGGGAGGAATCAGGGGTTCGATTCCGGGAGGAGGGGAGCTTGGGAGAAACGGGCTACCAC
ATCCAAGGGAAGGCAGCAGGGGCGAGGTGCGTCTCTGGAGCGGGGGCTGGG
>HY4YN4W02DZZ08 rank=0066910 x=1523.0 y=410.5 length=473
AAAACAATGCCAGTAGTCATATGCTTGTCTCAAAGATTAAGCCATGCATGTCCAAGTACA
AGCTTTCAAAAGCGAAACTGCGGATGGCTCATTAAATCAGTTATGGTTCCTTGGAGCGCA
TCCCCTTACATGGATAACTGTGGTAATTCTAGAGCTAATACATGCAATCAAGCGCCGACC
TTACGGGAGGCGTGCTCTTATTAGGAACAAGACCAACCCGGGTCCGCCCGGCTCCGTTGG
TGAACTCTGGATAACCTGGCCGATCGCACGGTCTCTGCACCGGCGACGATCCTTCGAATG
TCTNCCCTATCAACTTTCGATGGTACGTTATGCGCCTACCATGGGTCGTAACGGGGTAAC
GGGAGGAATCAGGGGTTCGATTCCGGGAGGAGGGGAGCTTGGAGAAACGGGCTACCACAT
CCAAGGGAAGGGCAGCAGGGCGAGTGCGTCTCTGAGCGGGGGCTGGGCAAA
>HY4YN4W02D5OYF rank=0128719 x=1587.0 y=3845.5 length=473
AAAACAATGCCAGTAGTCATATGCTTGTCTCAAAGATTAAGCCATGCATGTCCAAGTACA
AGCTTTCAAAAGCGAAACTGCGGATGGCTCATTAAATCAGTTATGGTTCCTTGGAGCGCA
TCCCCTTACATGGATAACTGTGGTAATTCTAGAGCTAATACATGCAATCAAGCGCCGACC
TTACGGGAGGCGTGCTCTTATTAGGAACAAGACCAACCCGGGTCCGCCCGGCTCCGTTGG
TGAACTCTGGATAACCTGGCCGATCGCACGGTCTCTGCACCGGCGACGATCCTTCGAATG
TCTGCCCTATCAACTTTCGATGGTACGTTATGCGCCTACCATGGGTCGTAACGGGGTAAC
GGGAGGAATCAGGGGTTCGATTCCGGGAGGAGGGGAGCTTGGAGAAACGGGCTACCACAT
CCAAGGGAAGGCAGCAGGGCGAGGTGCGTCTCTGAGCGGGGGCTGGGCAAA
>HY4YN4W02EHO27 rank=0102197 x=1724.5 y=2737.0 length=473
AAAACAATGCCAGTAGTCATATGCTTGTCTCAAAGACTAAGCCATGCATGTCTAAGTATA
AGTATTATACAGCGAAACTGCGAATGGCTCATTAAAACAGCTATAGTTTATTTGACAATC
AAACTTACATGGATAACCGTAGTAATTCTAGAGCTAATACATGCTGTACTGCCAACTTTT
TGGAAGGCAGGTATTTATTAGATATTAACCAATATTCCGTAGGTCTATCGTGGTGAGTCA
TAATAACTTTCGAATCGCAAAGCCTTTGGCTGCGATAAGTCATTCAAGTTTCTGCCCCAT
CAGCTTTCGATGGTAGTGTATTGGACTACCATGGGGCGTTCACGGGGTAACGGGAGAATT
AGGGGGCTCGATTCCGGGAGGAGGGGANCCTGGAGGAACGGGCTACCACATCTAAGGGAA
GGGCAAGCAGGGCGAAGTGCGTCTCTGGAGCGGGGCTGGGCAAAGGGCGCA
>HXZRAMG01CFDIH rank=0201849 x=878.5 y=407.0 length=473
AAAACAATGCCAGTAGTCATATGCTTGTCTCAAAGATTAAGCCATGCATGTCTAAGTATA
AACAACTTTATACTGTGAAACTGCGTACAGCTCATTATATCAGCAATAATTTATTTGATG
GTTTCTTACTACTTGGATAACCGTAGTAATTCTAGAGCTAATACATGCTTAAAAGCCTGA
ACTCTTGCGGGAACGGGTGTATTTAATTAGATAAAAAACCCAATGCGGCCCTCTGGGCTG
GTTTCTTGGTGATTCATAATAACTTTTCGAATCGCATAGCTTCATGCTGGCGATAGTTCA
TTCAAATTTCTGCCCTATCAGCTTTCGACGGTAGTGTAGTGGACTACCGTGGCGTTAACG
GGTGACGGAGAATTAGGGTTCGATTCCGGAGAGGGAGCCTGAGAAACGGCTACCACATCC
AAGGAAGGCAGCAGGCGAGTGCGTCTCTGAGCGGGCTGGCAAAGGCGCATA
>HXZRAMG01BN6M9 rank=0299933 x=568.0 y=1555.5 length=473
AAAACAATGCCAGTAGTCATATGCTTGTCTCAAAGATTCAGCCATGCAGGTCTAAGTCCA
TGCCGCATTAAGGTGAGACCGCGAATGGCTCATTATATCAGTTATGGTTCCTTAGATCTT
CGGTTACACTTGGAGTAACCCTGGTAATTCTAGAGCTAATACATGCATTCCAACACCGAC
CCTCGGGAAGGTGTGTTTTTATTAGCCCAAAACCAATCGTCTCCTTTCATTGGGTGACGT
CCCCATTGGTGATTCAGAATAACTTTGTTCGGATCGCATGGCCTTTGTGCCGGCGACGCA
TCTTTCAAATGTCTGCCCTATCAACTTGTTGGTTGGTTAAATGCCAACCAAGGTGTTAAC
GGGTGACGGAGAACCAGGGTTCGATACCGGAGAGGGAGCCTGAGAAACGGCTACCACTTC
CAAGGAAGGCAGCAGGCGAGTGCGTCTCTGAGCGGGCTGGCAAGGCGCATA
>HY4YN4W02EC78P rank=0100314 x=1673.0 y=3175.0 length=472
AAAACAATGCCAGTAGTCATATGCTTGTCTTAAAGATTAAGCCATGCATGTCTAAGTATA
AATAGTATACAGTGAAACTGCGAATGGCTCATTAAAACAGTTATAGTTTATTTGATAATT
GAATTCTACATGGATAACCGTGGTAATTCTAGAGCTAATACATGCTGTAAAACCTGACTT
TTTGGAAAGGTTGTATTTATTAGATACTAAACCAATATTCCTTCGGGTCTATTGTGATGA
TTCATAATAACTGATCGGAGCACGGCTAGGCCGCGCTAAATCATTCAATTTCCGCCCTAT
CAGCTTTCATGGTAGTGTATTGGACTACCATGGCTATCACGGGGGTAACGAGAATTAGGG
GTTCGATTCCGGGAGAGGGGAGGCCTGGAGAAACGGGCTACCACATCTAAGGGAAGGGCA
GCAAGGGCGAAGTGCGTCTCGNGAGCGGGGGCTGGGGCAAAGGGCGCAAT
>HY4YN4W02EGG1H rank=0200742 x=1710.0 y=2995.0 length=472
AAAACAATGCCAGTAGTCATATGCTTGTCTTAAAGATTAAGCCATGCATGTCTAAGTATA
AATAGTATACAGTGAAACTGCGAATGGCTCATTAAAACAGTTATAGTTTATTTGATAATT
GAATTCTACATGGATAACCGTGGTAATTCTAGAGCTAATACATGCTGTAAAACCTGACTT
TTTGGAAAGGTTGTATTTATTAGATACTAAACCAATATTCCTTCGGGTCTATTGTGATGA
TTCATAATAACTGATCGGAGCACGGCTAGGCCGCGCTAAATCATTCAATTTCTGCCCTAT
CAGCTTTCGATGGTAGTGTATTGGACTACCATGGCTATCACGGGGGTAACGGAGAATTAG
GGGTTCGATTCCGGGAGAGGGGAGCCTGGAAGAAACGGGCTACCACATCTAAGGGAAGGG
CAGCAAGGGCGAGTGCGTCGCTGGAGCGGGGGTCAGGGCAAAGGGCGCAA
>HY4YN4W02D2R5P rank=0050559 x=1554.5 y=3195.0 length=472
AAAACAATGCCAGTAGTCATATGCTTGTCTTAAAGATTAAGCCATGCATGTCTAAGTATA
AATAGTATACAGTGAAACTGCGAATGGCTCATTAAGACAGTTATAGTTTATTTGATAATT
GAATTCTACATGGATAACCGTGGTAATTCTAGAGCTAATACATGCTGTAAAACCTGACTT
TTTGGAAAGGTTGTATTTATTAGATACTAAACCAATATTCCTTCGGGTCTATTGTGATGA
TTCATAATAACTGATCGGAGCACGGCTAGGCCGCGCTAAATCATTCAAGTTTCTGCCCTA
TCANCTTTCGATGGTATGTATTGGACTACCATGGGCTATCACGGGGTAACGGGAGAATTA
GGGGGTCATTCCGGGAGGAGGGGAGCCTGGAGAAACGGGCTACCACATCTAAGGGAAGGG
CAGCAGGGGCGAGTGCGTCTCTGAGCGGGGGCTGGGGCAAAGGGCGCATA
>HY4YN4W02DC0G0 rank=0063038 x=1261.0 y=1042.0 length=472
AAAACAATGCCAGTAGTCATATGCTTGTCTCAAAGATTAAGCCATGCATGTCCAAGTACA
AGCTTTCAAAAGCGAAACTGCGGATGGCTCATTAAATCAGTTATGGTTCCTTGGAGCGCA
TCCCCTTACATGGATAACTGTGGTAATTCTAGAGCTAATACATGCAATCAAGCGCCGACC
TTACGGGAGGCGTGCTCTTATTAGGAACAAGACCAACCCGGGTCCGCCCGGCTCCGTTGG
TGAACTCTGGATAACCTGGCCGATCGCACGGTCTCTGCACCGGCGACGATCCTTCGAATG
TCTGCCCTATCAACTTTCGATGGTACGTTATGCGCCTACCATGGGTCGTAACGGGGTAAC
GGGAGGAATCAGGGGTTCGATTCCGGGAGAGGGGAGCTTGGAGAAACGGGCTACCACATC
CAAGGGAAGGCAGCAGGGCGAGTGCGTCTCTGGAGCGGGGGCTGGGCAAA
>HY4YN4W02DMJU6 rank=0079306 x=1369.5 y=3712.5 length=472
AAAACAATGCCAGTAGTCATATGCTTGTCTCAAAGATTAAGCCATGCATGTCCAAGTACA
AGCTTTCAAAAGCGAAACTGCGGATGGCTCATTAAATCAGTTATGGTTCCTTGGAGCGCA
TCCCCTTACATGGATAACTGTGGTAATTCTAGAGCTAATACATGCAATCAAGCGCCGACC
TTACGGGAGCGTGCTCTTATTAGGAACAAGACCAACCCGGGTCCGCCCGGCTCCGTTGGT
GAACTCTGGATAACCTGGCCGATCGCACGGTCTCTGCACCGGCGACGATCCTTCGAATGT
CTGCCCTATCAACTTTCGATGGTACGTTATGCGCCTACCATGGGTCGTAACGGGGTAACG
GGAGGAATCAGGGGTTCGATTCCGGGAGAGGGGAGCTTGGAGAAACGGGCTACCACATCC
AAGGGAAGGCAGCAGGGCGAAGTGCGTCTCTGGAGCGGGGGCTGGGCAAA
>HY4YN4W02EAHFJ rank=0087931 x=1642.5 y=2093.5 length=472
AAAACAATGCCAGTAGTCATATGCTTGTCTCAAAGATTAAGCCATGCATGTCTCAGTATA
AGCTTCTATACGGCGAAACTGCGAATGGCTCATTAAAACAGTTATAGTTTATTTGATGAT
CATTCTTTACATGGATAACTGTGGTAATTCTAGAGCTAATACATGCGCCCAAACCCGACT
TCGAGGAAGGGTTGTGTTTATTAGTTACAGAACCAACCCAGGCTCTGCCTGGTATCTTGG
TGATTCATAATAACCGAACGAATCGCATGGCATCAGCTGGCGATATATCTTTCAAGTTTC
TGACCTATCAGCTTTCGACGGTAGGGTATTGGGGCCTACCGTGGCAATGGACGGGGGTAA
CGGGAGAATTAGGGGTCGATTCCGGGAGAGGGGAGCCTGGAGAAACGGGCTACCACATCT
AAAGGGAAAGGCAGGCAGGGGCGAGTGCGTCTCTGGAGCGGGGCTGGGGC
>HY4YN4W02EQXQS rank=0068091 x=1829.5 y=3778.0 length=472
AAAACAATGCCAGTAGTCATATGCTTGTCTCAAAGACTAAGCCATGCATGTCTAAGTATA
AGTATTATACAGCGAAACTGCGAATGGCTCATTAAAACAGTTATAGTTTATTTGATAATC
AAATTTACATGGATAACCGTGGTAATTCTAGAGCTAATACATGCTGATATACCCGACTTT
TGTGGAAGGGTGGTATTTATTAGATAACAAGCCAATATTCCTCTGGTCTATTGTGGTGAC
TCATAATAACTGATCGAATCGCAAAGTCTCTGACTGCATAAGTCATTCAAGTTTCTGCCC
CATCAGCTTTCGATGGTAGTGTATTGGGGACTACCATGGGCGTTTACGGGGTAACGGGAG
GGATTAGGGGTTCGATTCCGGGAGAGGGGAGCCCGGAGAAACGGGCTACCACATCTAAGG
GAAGGGCAGCAGGGCGAAGTGCGTCTCTGGAGCGGGGGCTGGGCAAAGGG
>HXZRAMG01BHCCF rank=0129806 x=490.0 y=1837.0 length=472
AAAACAATGCCAGTAGTCATATGCTTGTCTCAAAGATTCAGCCATGCAGGTCTAAGTCCA
TGCCGCATTAAGGTGAGACCGCGAATGGCTCATTATATCAGTTATGGTTCCTTAGATCTT
CGGTTACACTTGGATAACCCTGGTAATTCTAGAGCTAATACATGCATTCCAACACCGACC
CTCGGGAAGGTGTGTTTTATTAGCCCAAAACCAATCGTCTCCGTTCATTGGGTGACGTCC
CCATTGGTGATTCAGAATAACTTTGTTCGGATCGCATGGCCTTTGTGCCGGCGACGCATC
TTTCAAATGTCTGCCTTATCAACTTGTTGGTTGGTTAAATGCCAACCAAGGTGTTAACGG
GTGACGGAGAATCAGGGTTTCGATACCGGAGAGGGAGCCTGAGAAACGGCTACCACTTCC
AAGGAAGGCAGCAGGCGAGTGCGTCTCTGAGCGGGCTGGCAAGGCGCATA
>HY4YN4W02D5LNZ rank=0072236 x=1586.0 y=3677.5 length=471
AAAACAATGCCAGTAGTCATATGCTTGTCTTAAAGATTAAGCCATGCATGTCTAAGTATA
AATAGTATACAGTGAAACTGCGAATGGCTCATTAAAACAGTTATAGTTTATTTGATAATT
GAATTCTACATGGATAACCGTGGTAATTCTAGAGCTAATACATGCTGTAAAACCTGACTT
TTTGGAAAGGTTGTATCTATTAGATACTAAACCAATATTCCTTCGGGTCTATTGTGATGA
TTCATAATAACTGATCGGAGCACGGCTAGGCCGCGCTAAATCATTCAAGTTTCTGCCCTA
TCANCTTTCGATGGTAGTGTATTGGACTACCATGGGCTATCACGGGGTAACGGAGAATTA
GGGGGTCATTCCGGGAGAGGGGAGCCTGGAGAAACGGGCTACCACATCTAAGGGAAGGGC
AGCAGGGCGAGTGCGTCTCTGGAGCGGGGGCTGGGGCAAAGGGCGCATA
>HY4YN4W02D6N2Q rank=0047616 x=1599.0 y=208.5 length=471
AAAACAATGCCAGTAGTCATATGCTTGTCTCAAAGATTAAGCCATGCATGTCTCAGTATA
AGCTTCTTTACGGTGAAACTGCGAATGGCTCATTAAAACAGTTACAGTTTATTTGATGGT
CATTCCTTACATGGATAACTGTGGTAATTCTAGAGCTAATACATGCGCCCGAACCCGACT
CCGTGGAAGGGTTGTGTTTATTAGTTACAGAACCAACCCAGGCTCTGCCTGGTCTTGTGG
TGATTCATAATAACCAAACGAATCGCATGGCATCAGCTGGCACGAATCATTCAAGTTTCT
GACCTATCAGCTTCCGACGGTAGGGTATTGGCCCACCGTGGGGCAATGACGGGGTAACGG
GNGAATTAGGGGGTTCGATTCCGGGAGAGGGGGAGCCCTGGAGAAAACGGGCTACCACAT
CTAAGGGAAGGGCAGCAGGGCGAAGTGCGTCTCTGAGCGGGGGCTGGGC
>HY4YN4W02DHD1H rank=0030525 x=1311.0 y=451.0 length=471
AAAACAATGCCAGTAGTCATATGCTTGTCTCAAAGATTAAGCCATGCATGTCTTAGTATA
AACAACTTTATACTGTAAAACTGCGAACGGCTCATTATATCAGCAATTATTCGTTTGATG
GTACCTTACTACATGGATAACTGTGGTAATTCTAGAGCTAATACATGCACAAAAGCGCGA
CTCTTACGGGAAGCGCTGTATTTATTAGATAAAAACCAATACGGGCTCTGTCCGTTCCTT
TGGTGAGTCATAGTAACTTTTCGAATCCCATGGTTTCACACCGGGGATAGTTCATTCAAA
TTTCTGCCCTATCAGCTGTCGACGGTAGTGTAGTGGACTACCGTGGGCTTTAACGGGGGT
GACGGGAGAATTAGGGGGTTCGATTCCGGGGAGAGGGGAGGCCTGGAGAAACGGGCTACC
ACATCCAAGGGAAGGGCAGCAAGGGCGAGTGCGTCTCTGAGCGGGGGCT
>HXZRAMG01A6Q3L rank=0135172 x=369.5 y=3359.0 length=471
AAAACAATGCCAGTAGTCATATGCTTGTCTCAAAGATTCAGCCATGCAGGTCTAAGTCCA
TGCCGCATTAAGGTGAGACCGCGAATGGCTCATTATATCAGTTATGGTTCCTTAGATCTT
CGGTTACACTTGGATAACCCTGGTAATTCTAGAGCTAATACATGCATTCCAACACCGACC
CTCGGGAAGGTGTGTTTTTATTAGCCCAAAACCAATCGTCTCCTTTCATTGGGTGACGTC
CCATTGGTGATTCAGAATAACTTTGTTCGGATCGCATGGCCTTTGTGCCGGCGACGCATC
TTTCAAATGTCTGCCTTATCAACTTGTTGGTTGGTTAAATGCCAACCAAGGTGTTAACGG
GTGACGGAGAATCAGGGTTCGATACCGGAGAGGGAGCCTGAGAAACGGCTACCACTTCCA
AGGAAGGCAGCAGGAGAGTGCGTCTCTGAGCGGGCTGGCAAGGCGCATA
>HXZRAMG01A0FCC rank=0255366 x=297.0 y=3098.5 length=471
AAAACAATGCCAGTAGTCATATGCTTGTCTCAAAGATTTAGCCATGCAGGTCTAAGTCCA
TGCCGCATTAAGGTGAGACCGCGAAATGGCTCATTATATCAGTTATGGTTCCTTAGATCT
TCGGTTACACTTGGATAACCCTGGTAATTCTAGAGCTAATACATGCATTCCAACACCGAC
CCTCGGGAGGGTGTGTTTTATTAGCCCAAAACCAATCGTCTCCTTTCATTGGGTGACGTC
CCATTGGTGATTCAGAATAACTTTGTTCGGATCGCATGGCCTTTGTGCCGGCGACGCATC
TTTCAAATGTCTGCCTTATCAACTTGTTGGTTGGTTAAATGCCAACCAAGGTGTTAACGG
GTGACGGAGAGTCAGGGTTCGATACCGGAGAGGGAGCCTGAGAAACGGCTACCACTTCCA
AGGAAGGCAGCAGGCGAGTGCGTCTCTGAGCGGGCTGGCAAGGCGCATA
>HXZRAMG01AZ26R rank=0104328 x=293.0 y=3729.0 length=471
AAAACAATGCCAGTAGTCATATGCTTGTCTCAAAGATTCAGCCATGCAGGTCTAAGTCCA
TGCCGCATTAAGGTGAGACCGCGAATGGCTCATTATATCAGTTATGGTTCCTTAGATCTT
CGGTTACACTTGGATAACCCTGGTAATTCTAGAGCTAATACATGCATTCCAACACCGACC
CTCGGGAAGGTGTGTTTTTATTAGCCCAAAACCAATCGTCTCCTTTCATTGGGTGACGTC
CCATTGGTGATTCAGAATAACTTTGTTCGGATCGCATGGCCTTTGTGCCGGCGACGCATC
TTTCAAATGTCTGCCTTATCAACTTGTTGGTTGGTTAAATGCCAACCAAGGTGTTAACGG
GTGACGGAGAATCAGGGTTCGATACCGGAGAGGGAGCCTGAGAAACGGCTACCACTTCCA
AGGAAGGCAGCAGGCGAGTGCGTCTCTGAGCGGGCTGGCAAGGCGCATA
>HXZRAMG01BVEUU rank=0143727 x=650.0 y=2916.5 length=471
AAAACAATGCCAGTAGTCATATGCTTGTCTCAAAGATTCAGCCATGCAGGTCTAAGTCCA
TGCCGCATTAAGGTGAGACCGCGAATGGCTCATTATATCAGTTATGGTTCCTTAGATCTT
CGGTTACACTTGGATAACCCTGGTAATTCTAGAGCTAATACATGCATTCCAACACCGACC
CTCGGGAAGGTGTGTTTTATTAGCCCAAAACCAATCGTCTCCTTTCATTGGGTGACGTCC
CCATTGGTGATTCAGAATAACTTTGTTCGGATCGCATGGCCTTTGTGCCGGCGACGCATC
TTTCAAATGTCTGCCTTATCAACTTGTTGGTTGGTTAAATGCCAACCAAGGTGTTAACGG
GTGACGGAGAATCAGGGTTCGATACCGGAGAGGGAGCCTGAGAAACGGCTACCACTTCCA
AGGAAGGCAGCAGGCGAGTGCGTCTCTGAGCGGGCTGGCAAGGCGCATA
>HXZRAMG01BHWI5 rank=0312603 x=496.0 y=3423.5 length=471
AAAACAATGCCAGTAGTCATATGCTTGTCTCAAAGATTCAGCCATGCAGGTCTAAGTCCA
TGCCGCATTAAGGTGAGACCGCGAATGGCTCATTATATCAGTTATGGTTCCTTAGATCTT
CGGTTACACTTGGATAACCCTGGTAATTCTAGAGCTAATACATGCATTCCAACACCGACC
CTCGGGAAGGTGTGTTTTTATTAGCCCAAAACCAATCGTCTCCCTTCATTGGGTGACGTC
CCCATTGGTGATTCAGAATAACTTTGTTCGGATCGCATGGCCTTTGTGCCGGCGACGCAT
CTTTCAAATGTCTGCCTTATCAACTTGTTGGTTGGTTAAATGCCAACCAAGGTGTTAACG
GGTGACGGAGAATCAGGGTTCGATACCGGAGAGGGAGCCTGAGAAACGGCTACCACTTCC
AAGGAAGGCAGCAGGCGAGTGCGTCTCTGAGCGGGCTGGCAAGGCGCAT
>HXZRAMG01AQCZ3 rank=0282879 x=183.0 y=449.0 length=471
AAAACAATGCCAGTAGTCATATGCTTGTCTCAAAGATTCAGCCATGCAGGTCTAAGTCCA
TGCCGCATTAAGGTGAGACCGCGAATGGCTCATTATATCAGTTATGGTTCCTTAGATCTT
CGGTTACACTTGGATAACCCTGGTAATTCTAGAGCTAATACATGCATTCCAACACCGACC
CTCGGGAAGGTGTGTTTTTATAGCCCAAAACCAATCGTCTCCTTTCATTGGGGTAGACGT
CCCCATTGGTGATTCAGAATAACTTTGTTCGGATCGCATGGCCTTTGTGCCGGCGACGCA
TCTTTCAAATGTCTGCCTTATCAACTTGTTGGTTGGTTAAATGCCAACCAAGGTGTTAAC
GGGTGACGGAGAATCAGGGTTCGATACCGGAGAGGGAGCCTGAGAAACGGCTACCACTTC
CAAGGAAGGCAGCAGGCGAGTGCGTCTCTGAGCGGGCTGGCAAGGCGCA
>HXZRAMG01BUR4N rank=0200919 x=643.5 y=2133.0 length=471
AAAACAATGCCAGTAGTCATATGCTTGTCTCAAAGATTAAGCCATGCATGTCTAAGTATA
AACAACTTTATACTGTAAAACTGCGAACGGCTCATTATATCAGCAATAATTTATTTGATG
GTTCCTTACTACATGGATAACTGTAGTAATTCTAGAGCTAATACATGCGTAAAGTCCCGA
CCTCACGGAAGGGATGTATTTATTAGATAAAAAACCAATGCGGGTTCTGCCCCGGTTTTG
TGGTGAATCATAGTAACTTTTCGAATCGCATGGCTTCACGCCGGCGATAGTTCATTCAAA
TTTCTGCCCTATCAGCTTTCGACGGTAGTGTAGTGGACTACCGTGGCGTTAACGGGTGAC
GGAGAATTAGGGGTTCGATTCCGGGAGAGGGGAGCCTGGAGAAACGGGCTACCACATCCA
AGGAAGGCAGCAGGCGAGTGCGTCTCTGAGCGGGCTGGCAAGGCGCATA
>HXXTI5Q01BADG1 rank=0265887 x=411.0 y=291.0 length=471
AAAACAATGCCAGTAGTCATATGCTTGTCTCAAAGATTAAGCCATGCATGTCTCAGTATA
AGCTTCTATACGGTGAAACTGCGAATGGCTCATTAAAACAGTTACAGTTTATTTGATGGT
CATTCCTTACATGGATAACTGTGGTAATTCTAGAGCTAATACATGCGCCCAAACCCGACT
CCGTGGAAGGGTTGTGTTTATTAGTTACAGAACCAACCCAGGCTCTGCCTGGTCTTGTGG
TGATTCATAATAACCGAATGAATCGCATTGCATCAGCTGGCGATGAATCATTCAAGTTTC
TGACCTATCAGCTTCCGACGGTAGGGTATTGGCCTACCGTGGCAATGGACGGGTAACGGA
GTAATTAGGGGTTCGAGTTCCGGGAGGAGGGGAGCCGTGGAAGAAACGGCTACCCACATA
CTAAGGGAAGGCAGGCAGGGCGAGTGCGTCTCTGGAGCGGGGGCTGGGG
>HXXTI5Q01CA1BP rank=0139700 x=828.0 y=2787.0 length=471
AAAACAATGCCAGTAGTCATATGCTTGTCTCAAAGATTAAGCCATGCATGTCTCAGTATA
AGCTTCTATACGGTGAAACTGCGAATGGCTCATTAAAACAGTTACAGTTTATTTGATGGT
CATTCCATACATGGATAACTGTGGTAATTCTAGAGCTAATACATGCGCCCAAACCCGACT
CCGTGGAAGGGTTGTGTTTATTAGTTACAGAACCAATCCAGGCTCTGCCTGGTCTTGTGG
TGATTCATAATAACCGAATGAATCGCATTGCATCAGCTGGCGATGAATCATTCAAGTTTC
TGACCTATCAGCTTCCGACGGTAGGGTATTGGCCTACCGTGGCAATGACGGGGTAACGGA
GAATTAGGGTTCGATTCCGGAGAGGGGANCCGTGAGAAACGGCTAACCACATCTAAGGGA
AGGCAGCAGGGGCAGTGCGTCTCTGAGGCGGGGCTGGGGCAAGGGGCGC
>HY4YN4W02DNXB3 rank=0076101 x=1385.5 y=2289.0 length=470
AAAACAATGCCAGTAGTCATATGCTTGTCTCAAAGATTAAGCCATGCATGTATCAGTTCA
CACCTTTAAATGGTGAAACCGCGAATGGCTCATTAAATCAGCTATGGTTCCTTAGATCTT
AATCCTACTTGGATAACTGTAGTAATTCTAGAGCTAATACATGCCACAAAGCCCTGACTT
TATTGGAAGGGTGGATTTATTAGAACAAAACCAACCGACTTCGGTCGTTGGCTTGATGAC
TCTGGATAACTTTTCTGATCGCACGGCCAAGCGCCAGCGACGTATCTTTCAAATGTCTGC
CCTATCAACTATCGATGGTAGGTGATATGCCTACCATGGGTTATGACGGGGTAACGGGGG
GAATCAGGGGTTCGATTCCGGGAGAGGGGAGCCTTAGGAAATGGGGCTACCACATCTAAG
GGAAGGGCAAGCAGGGCGAAGTGCGTCTCTGAGCGGGGGCTGGGCAAA
>HY4YN4W02ESQ3M rank=0079994 x=1850.0 y=2464.5 length=470
AAAACAATGCCAGTAGTCATATGCTTGTCTCAAAGATTAAGCCATGCATGTCCAAGTACA
AGCTTTCAAAAGCGAAACTGCGGATGGCTCATTAAATCAGTTATGGTTCCTTGGAGCGCA
TCCCCTTACATGGATAACTGTGGTAATTCTAGAGCTAATACATGCAATCAAGCGCCGACC
TTACGGGAGGCGTGCTCTTATTAGGAACAAGACCAACCCGGGTCCGCCCGGCTCCGTTGG
TGAACTCTGGATAACCTGGCCGATCGCACGGTCTCTGCACCGGCGACGATCCTTCGAATG
TCTNCCCTATCAACTTTCGATGGTACGTTATGCGCCTACCATGGGTCGTAACGGGGTAAC
GGGAGGAATCAGGGGTTCGATTCCGGGAGAGGGGAGCTTGGAGAAACGGGCTACCACATC
CAAGGGAAGGGCAAGCAGGGCGAAGTGCGTCTCTGAGCGGGGGCTGGG
>HY4YN4W02DI9OJ rank=0157980 x=1332.5 y=2097.5 length=470
AAAACAATGCCAGTAGTCATATGCTTGTCTCAAAGATTAAGCCATGCATGTCCAAGTACA
AGCTTTCAAAAGCGAAACTGCGGATGGCTCATTAAATCAGTTATGGTTCCTTGGAGCGCA
TCCCCTTACATGGATAACTGTGGTAATTCTAGAGCTAATACATGCAATCAAGCGCCGACC
TTACGGGAGGCGTGCTCTTATTAGGAACAAGACCAACCCGGGTCCGCCCGGCTCCGTTGG
TGAACTCTGGATAACCTGGCCGATCGCACGGTCTCTGCACCGGCGACGATCCTTCGAATG
TCTGCCCTATCAACTTTCGATGGTACGTTATGCGCCTACCATGGGTCGTAACGGGGTAAC
GGGAGGAATCAGGGGTTCGATTCCGGGAGAGGGGAGCTTGGAGAAACGGGCTACCACATC
CAAGGGAAGGCAGCAGGGCGAAGTGCGTCTCTGGAGCGGGGGCTGGGC
>HY4YN4W02ELT6S rank=0195955 x=1771.5 y=3458.5 length=470
AAAACAATGCCAGTAGTCATATGCTTGTCTCAAAGATTAAGCCATGCATGTCTCAGTATA
AGCTTCTACATGGCGACACTGCGAATGGCTCATTAAAACAGTTATCGTTTATTTGGTGGT
CATTTATTACATGGATAACCATGGTAATTCTAGAGCTAATACATGCATCAAGACCCAACT
CCACGGAAGGGTTGTGTTTATTAGGTACAGAACCAACCCAGGTCTCCTGGTCCTTTGGTG
ATTCATGGTAACCGAACGAATCGCATGGCTTCGCTGGCGATGAACCATTCAAGTTTCTGA
CCTATCAGCTTTCGACGGTAGGTATTGGCCTACCGTGGGGCAATGACGGGGTAACGGGAG
AATTAGGGGTTCGATTCCGGGAGGAGGGGAGCCTGGAGGAAACGGGCTACCANATCTAAG
GGATGGGCAGCAGGGCGAGGTGCGTCTCTGGAGCGGGGGCTGGGCAAA
>HY4YN4W02DAKVI rank=0048022 x=1233.0 y=2204.0 length=470
AAAACAATGGCCAGTAGTCATATGCTTGTCTCAAAGATTAAGCCATGCATGTCTCAGTAT
AAGCTTCTATACGGTGAAACTGCGAATGGCTCATTAAAACAGTTACAGTTTATTTGATGG
TCATTCCTTACATGGATAACTGTGGTAATTCTAGAGCTAATACATGCGCCCAAACCCGAC
TCCGTGGAAGGGTTGTGTTTATTAGTTACAGAACCAACCCAGGCTCTGCCTGGTCTTGTG
GTGATTCATAATAACCGAATGAATCGCATTGCATCAGCTGGCGATGAATCATTCAAGTTT
CTGACCTATCAGCTTCCGACGGTAGTGTATTGGGACTACCGTGGGCAATGGACGGGGTAA
CGGGAGGAATTAGGGGTTCGATTCCGGGAGGGAGGGGAGCCTGGAGAAACGGGCTACCAC
AATCTAAAGGGAAGGGCAGCAGGGCGAGTGCGTCTCTGAGGCGGGGCT
>HXZRAMG01AXO13 rank=0164213 x=266.0 y=2697.0 length=470
AAAACAATGCCAGTAGTCATATGCTTGTCTCAAAGATTAAGCCATGCATGTCTAAGTATA
AACAACTTTATACTGTGAAACTGCGTACAGCTCATTATATCAGCAATAATTTATTTGATG
GTTTCTTACTACTTGGATAACCGTAGTAATTCTAGAGCTAATACATGCTTAAAGCCTGAA
CTCTTGCGGGAACGGGTGTATTTATTAGATAAAAACCAATGCGGCCCTCTGGGCTGGTTT
CTTGGTGATTCATAATAACTTTTCGAATCGCATAGCTTCATGCTGGCGATAGTTCATTCA
AATTTCTGCCCTATCAGCTTTCGACGGTAGTGTAGTGGACTACCGTGGCGTTAACGGGGT
GACGGAGAATTAGGGTTCGATTCCGGGAGAGGGAGCCTGAGAAACGGCTACCACATCCAA
GGAAGGCAGCAGGCGAGTGCGTCTCTGAGCGGGCTGGCAAGGCGCATA
>HXZRAMG01ARZLJ rank=0090096 x=201.0 y=2661.0 length=470
AAAACAATGCCAGTAGTCATATGCTTGTCTCAAAGATTCAGCCATGCAGGTCTAAGTCCA
TGCCGCATTAAGGTGAGACCGCGAATGGCTCATTATATCAGTTATGGTTCCTTAGATCTT
CGGTTACACTTGGATAACCCTGGTAATTCTAAAGCTAATACATGCATTCCAACACCGACC
CTCGGGAAGGTGTGTTTTATTAGCCCAAAACCAATCGTCTCCTTTCATTGGGTGACGTCC
CATTGGTGATTCAGAATAACTTTGTTCGGATCGCATGGCCTTTGTGCCGGCGACGCATCT
TTCAAATGTCTGCCTTATCAACTTGTTGGTTGGTTAAATGCCAACCAAGGTGTTAACGGG
TGACGGAGAATCAGGGTTCGATACCGGAGAGGGAGCCTGAGAAACGGCTACCACTTCCAA
GGAAGGCAGCAGGCGAGTGCGTCTCTGAGCGGGCTGGCAAGGCGCATA
>HXZRAMG01BQ9EU rank=0287902 x=603.0 y=1748.0 length=470
AAAACAATGCCAGTAGTCATATGCTTGTCTCAAAGATTCAGCCATGCAGGTCTAAGTCCA
TGCCGCATTAAGGTGAGACCGCGAATGGCTCATTATATCAGTTATGGTTCCTTAGATCTT
CGGTTACACTTGGATAACCCTGGTAATTCTAGAGCTAATACATGCATTCCAACACCGACC
CTCGGGAAGGTGTGTTTTTATTAGCCCAAAACCAATCGTCTCCTTTCATTGGGTGACGTC
CCCATTGGTGATTCAGAATAACTTTGTTCGGATCGCATGGCCTTTGTGCCGGCGACGCAT
CTTTCAAATGTCTGCCTTATCAACTTGTTGGTTGGTTAAATGCCAACCAAGGTGTTAACG
GGTGACGGAGAATCAGGGTTCGATACCGGAGAGGGAGCCTGAGAAACGGCTACCACTTCC
AAGGAAGGCAGCAGGCGAGTGCGTCTCTGAGCGGGCTGGCAAGGCGCA
>HXZRAMG01AN3HW rank=0111630 x=157.0 y=1314.0 length=470
AAAACAATGCCAGTAGTCATATGCTTGTCTCAAAGATTCAGCCGTGCAGGTCTAAGTCCA
TGCCGCATTAAGGTGAGACCGCGAAATGGCTCATTATATCAGTTATGGTTCCTTAGATCT
TCGGTTACACTTGGATAACCCTGGTAATTCTAGAGCTAATACATGCATTCCAACACCGAC
CCTCGGGAAGGTGTGTTTTATTAGCCCAAAACCAATCGTCTCCTTTCATTGGGTGACGTC
CCATTGGTGACTCAGATAACTTTGTTCGGATCGCATGGCCTTTGTGCCGGCGACGCATCT
TTCAAATGTCTGCCTTATCAACTTGTTGGTTGGTTAAATGCCAACCAAGGTGTTAACGGG
TGACGGAGAATCAGGGTTCGATACCGGAGAGGGGAGCCTGAGAAACGGCTACCGACTTCC
AAGGAAGGCAGCAGGCGAGTGCGTCTCTGAGCGGGCTGGCAAGGCGCA
>HXZRAMG01BYCTL rank=0273415 x=684.5 y=983.0 length=470
AAAACAATGCCAGTAGTCATATGCTTGTCTCAAAGATTAAGCCATGCATGTCTAAGTATA
AGCAACTTTATACTGTGAAACTGCGGACAGCTCATTATATCAGCAATAATTTATTTGATG
GTTTCTTTACTACTTGGATAACCGTAGTAATTCTAGAGCTAATACATGCTTAAAGCCTGG
ACTCTTGCGGGAACGGGTGTATTTATTAGATTAAAGACCAATGCTTCCCTCTCGGGTTGC
TTTTTGGNGATTCTTTGTAACTTTCGAATCGCATGGCCTTGTGTCGGCGATAGTTCATTC
AAATTTCTGCCCTATCAGCTTTCGACGGTAGTGTAGTGGACTACCGTGGCGTTAACGGGT
AGCGGAGAATTAGGGTTCGATTCCCGGAGAGGGAGCCTGAGAAACGGCTACCACATCCAA
GGAAGGCAGCAGGCGAGTGCGTCTCTGAGCGGGCTGGCAAGGCGCATA
>HXZRAMG01BG4ZM rank=0045925 x=488.0 y=496.0 length=470
AAAACAATGCCAGTAGTCATATGCTTGTCTCAAAGATTAAGCCATGCAGGTCTGAGTACA
GGCCGAAATAAGGTGAGACCGCGAATGGCTTATTATATCAGTTATGGTTCCTTGGATCTT
CGGTTACCTACTTGGGTAACCCTGGCAATTCCAGAGCTAATACATGCAGCTTGAGCTCCG
ACCTTCGGGAGGGGTGGTTTTATTAGTACCAAAGACCAATCGGAGGCTTCGGCTTCTGTT
CGTTGGTGACTCTGAATAACTTTGGGTCAGATCGCACGGTCTTGCACCGGCGACGCATCT
TTCAAATGTCTGCCTTATCAACTTGATGGTAGGTTATGTGCCTACCATGGTTGTAACGGG
TGACGGAGAATCAGGGTTCGATACCGGAGAGGGAGCCTGAGAGACGGCTACCACATCCAA
GGAAGGCAGCAGGCGAGTGCGTCTCTGAGCGGGCTGGCAAGGCGCATA
>HXXTI5Q01CBJMS rank=0178229 x=834.5 y=1938.0 length=470
AAAACAATGCCAGTGGTCATATGCTTGTCTCAAAGATTAAGCCATGCATGTATCAGTTCA
CACCTTTAAATGGTGAAACCGCGAATGGCTCATTAAATCAGCTATGGTTCCTTAGATCTT
AATCCTACTTGGATAACTGTAGTAATTCTAGAGCTAATACATGCCACAAAGCCCTGACTT
TATTGGAAGGGTGGATTTATTAGAACAAAACCAACCGACTTCGGTCGTTGGCTTGATGAC
TCTGGATAACTTTTCTGATCGCACGGCCAAGCGCCAGCGACGTATCTTTCAAATGTCTGC
CCTATCAACTATCGATGGTAGGTGATATGCCTACCATGGTTATGACGGGTAACGGGGGGA
ATCAGGGTTCGATTCCGGAGAGGGAGCCTTAGAAATGGCTACCACATCTAAGGGAAGGCA
GCAGGGCGAGTGCGTCTCTGGAGCGGGGGCTGGGGCAAGGGGCGCATA
>HXXTI5Q01A9TKC rank=0054955 x=404.0 y=3162.0 length=470
AAAACAATGCCAGTAGTCATATGCTTGTCTCAAAGATTAAGCCATGCATGTTTCAGTATA
AGCTTTAATTTGGCAAAACTGCAAATGTCTCATTAAAACAGTTATAATGCCCTTGATGGT
TGTTTGCTTACATGGATAACTGTGGTAATCCTATAGCTAATACATGCACTCAAACCTGAC
TCTTGTGGGAAGGTTGTGGTCATTAGTTGCAGAACCAACCCAAGCTCTGCTTGGTATTTT
GCTGATCCAGAATGGCTGATTGAATTACATGGCAATTGCTGGTAATGCATCATTTCAGTT
TCTGACCTATCAGCTTCCGGCGGTAAGGTATGGCTTACTGCGGCAATGACGGGTAACGGA
GGATTAGGGGTTTGATTCCGGGAGAGGGGAGCCTGGAGAAACGGGCTACCACATCTAAGG
AAGGCAGGCAGGGCGAGTGCGTCTCTGAGCGGGGGCTGGGGCAAGGGG
>HXXTI5Q01AN0DD rank=0049667 x=156.0 y=1359.0 length=470
AAAACAATGCCAGTAGTCATATGCTTGTCTCAAAGATTAAGCCATGCATGTTTCAGTATA
AGCTTTAATTTGGCAAAACTGCAAATGGCTCATTAAAACAGTTATAATGCACTTGATGGT
TGTTTGCTTACATGGATAACTGTGGTAATCCTATAGCTAATACATGCACTCAAACCTGAC
TCTTGTGGGAAGGTTGTGGTCATTAGTTGCAGAACCAACCCAAGCTCTGCTTGGTATTTT
TGCTGATCCAGAATGGCTGATTGAATTACATGGCAATTGCTGGTAATGCATCATTTCAGT
TTCTGACCTATCAGCTTCCGACGGTAGGTATTGGCTTACTGTGGCAATGACGGGTAACGG
NGGATTAGGGGTTTGATTTCCGGAGAGGGGAGCTTGAGAAATGGGCTACCGACATCTAAG
GGAGGCAGCAGGGGCGAGTGCGTCTCTGGAGCGGGGGCTGGGGCAGGG
>HY4YN4W02D0X48 rank=0116371 x=1533.0 y=3658.5 length=469
AAAACAATGCCAGTAGTCATATGCTTGTCTCAAAGATTAAGCCATGCATGTATCAGTTCA
CACCTTTAAATGGTGAAACCGCGAATGGCTCATTAAATCAGCTATGGTTCCTTAGATCTT
AATCCTACTTGGATAACTGTAGTAATTCTAGAGCTAATACATGCCACAAAGCCCTGACTT
TATTGGAAGGGTGGATTTATTAGAACAAAACCAACCGACTTCGGTCGTTGGCTTGATGAC
TCTGGATAACTTTTCTGATCGCACGGCCAAGCGCCAGCGACGTATCTTTCAAATGTCTGC
CCTATCAACTATCGATGGTAGGTGATATGCCTACCATGGGTTATGACGGGTAACGGGGGA
ATCAGGGGTTCGATTCCGGGAGAGGGGAGCCTTAGGAAATGGGCTACCACATCTAAGGGA
AGGGCAAGCAGGGCGAAGGTGCGTCTCTGGAGCGGGGGCTGGGCAAA
>HY4YN4W02DUYKZ rank=0141897 x=1465.0 y=2817.5 length=469
AAAACAATGCCAGTAGTCATATGCTTGTCTTAAAGATTAAGCCATGCATGTCTAAGTATA
AATAGTATACAGTGAAACTGCGAATGGCTCATTAAAACAGTTATAGTTTATTTGATAATT
GAATTCTACATGGATAACCGTGGTAATTCTAGAGCTAATACATGCTGTAAAACCTGACTT
TTTGGAAAGGTTGTATTTATTAGATACTAAACCAATATTCCTTCGGGTCTATTGTGATGA
TTCATAATAACTGATCGGAGCACGGCTAGGCCGCGCTAAATCATTCAAGTTTCTGCCCTA
TCAGCTTTCGATGGTAGTGTATTGGACTACCATGGCTATCACGGGGGTAACGAGAATTAG
GGGGTTCATTCCGGGGAGAGGGGGAGCCTGGAGAAACGGGCTACCACATCTAAGGGAGGC
AGCAAGGGCGAGTGCGTCTCTGAGCGGGGGCTGGGGCAAAGGGCGCA
>HY4YN4W02D7BBV rank=0088945 x=1606.5 y=1673.5 length=469
AAAACAATGCCAGTAGTCATATGCTTGTCTCAAAGATTAAGCCATGCATGTCCAAGTACA
AGCTTTCAAAAGCGAAACTGCGGATGGCTCATTAAATCAGTTATGGTTCCTTGGAGCGCA
TCCCCTTACATGGATAACTGTGGTAATTCTAGAGCTAATACATGCAATCAAGCGCCGACC
TTACGGGAGGCGTGCTCTTATTAGGAACAAGACCAACCCGGGTCCGCCCGGCTCCGTTGG
TGAACTCTGGATAACCTGGCCGATCGCACGGTCTCTGCACCGGCGGCGATCCTTCGAATG
TCTNCCCTATCAACTTTCGATGGTACGTTATGCGCCTACCATGGGTCTAACGGGGTAACG
GGAGGAATCAGGGGTTCGATTCCGGGAGAGGGGGAGCTTGGGGGAAACGGGCTACCACAT
CCAAGGGAGGGCAAGCAGGGCGAGTGCGTCTCTGGAGCGGGGCTGGG
>HY4YN4W02DO029 rank=0079297 x=1398.5 y=563.0 length=469
AAAACAATGCCAGTAGTCATATGCTTGTCTCAAAGATTAAGCCATGCATGTCCAAGTACA
AGCTTTCAAAAGCGAAACTGCGGATGGCTCATTAAATCAGTTATGGTTCCTTGGAGCGCA
TCCCCTTACATGGATAACTGTGGTAATTCTAGAGCTAATACATGCAATCAAGCGCCGACC
TTACGGGAGGCGTGCTCTTATTAGGAACAAGACCAACCCGGGTCCGCCCGGCTCCGTTGG
TGAACTCTGGATAACCTGGCCGATCGCACGGTCTCTGCACCGGCGACGATCCTTCGAATG
TCTGCCCTATCAACTTTCGATGGTACGTTATGCGCCTACCATGGGTCGTAACGGGGTAAC
GGGAGGAATCAGGGGTTCGATTCCGGGAGAGGGGAGCTTGGAGAAACGGGCTACCACATC
CAAGGGAAGGCAGCAGGGCGAGTGCGTCTCTGGAGCGGGGGCTGGGC
>HY4YN4W02DDHYZ rank=0207197 x=1266.0 y=3241.0 length=469
AAAACAATGCCAGTAGTCATATGCTTGTCTCAAAGATTAAGCCATGCATGTCTAAGTATA
AACAACTTTATACTGTAAAACTGCGAACGGCTCATTATATCAGCAATAATTTATTTGATG
GTTTCTTACTACATGGATAACCGTAGTAATTCTAGAGCTAATACATGCGCAAAGTCCCAA
CTCTTGCGGGGAGGGATGTATTTATTAGATTAAAAACCACGCGGCCTTTGGTCGGTTTTG
TGGTGAATCATAGTAACTTTTCGAATCGCATAGTCTTGCACTGGCGATAGTTCATTCAAA
TTTCTGCCCTATCAGCTTTCGACGGTAGTGTAGTGGACTACCGTGGGCATTAACGGGGGT
NACGGGAGAATTAGGGGGTTCATTCCGGGGAGAGGGGAGCCTGGAGAAACGGGCTACCAN
ATCCAAGGGAAGGCAGCAAGGGCGAGTGCGTCTCTGGAGCGGGGGCT
>HY4YN4W02EE3YL rank=0027412 x=1695.5 y=827.0 length=469
AAAACAATGCAAGTAGTCATATGCTTGTCTCAAAGATTAAGCCATGCATGTCCCAGACTA
AGCTTTTCATAGCGAATCTGTGAATGGCTCATTATAACAGTTATAATGTTATTGGCTATC
TCTGTTACATGGATACCTGTGGTAATTCTATAGCTAATACATGCTTGCAGACCCAACTTA
TTGGAAGAGTTGTTCTTGCTAGTTCTAGAACTAATCCTGGCTTGCCCAGGGATTTTGGTG
AATGACAACAAGACAATGAATCACATAGCTTCTGCTGGTNATACATCTTTTCAATTTCTG
ACCTATCAGCTTTTGATGGGGAAGGGTATTGGGCTTCCTGTGGGCAATGACGGGGTGACG
GGAGATTAGGGGTTTGATTCCGGGAGAGGGGAGCCTGGAGGGAAATGGGGCTACCGACAT
CTAAAGGGAAAGGGCAGGCAAGGGCGAGTGCGTCTCTGAGCGGGGCT
>HY4YN4W02C4UPJ rank=0047333 x=1168.0 y=1253.0 length=469
AAAACAATGCCAGTAGTCATATGCTTGTCTCAAAGATTAAGCCATGCATGTCTCAGTATA
AGCTTCAATACGGTGAAACTGCGAATGGCTCATTAAAACAGTTATAGTTTATTTGATGGT
CATTCCTTACATGGATAACTGTGGTAATTCTAGAGCTAATACATGCATCCAAACCCGACT
CCGTGGAAGGGTTGTGTTTATTAGTTACAGAACCAACCCAGGCTCTGCCTGGTTTTGTGG
TGATTCATAATAACCGAACGAATCGCATGGCATCTGCTGCGATGACTCATTCAAGTTTCT
GACCTATCAGCTTCCGACGGTAGGGTATTGGGGCCTACCGTGGCAATGGACGGGGTAACG
GNGAATTGGGGTTCGATTCCGGGAGAGGGGAGCCTGAGGAAACGGGCTACCGACATCTAA
AGGGAAGGGCAGGCAGGGCGAGTGCGTCTCTGGAGCGGGGCTGGGGC
>HXZRAMG01BMPT0 rank=0158099 x=551.0 y=2742.0 length=469
AAAACAATGCCAGTAGTCATATGCTTGTCTCAAAGATTAAGCCATGCATGTTTCAGTATA
AGCTTTAATTTGGCAAAACTGCAAATGGCTCATTAAAACAGTTATAATGCACTTGATGGT
TGTTTGCTTACATGGATAACTGTGGTAATCCTATAGCTAATACATGCACTCAAACCTGAC
TCTTGTGGGAAGGTTGTGGTCATTAGTTGCAGAACCAACCCAAGCTCTGCTTGGTATTTT
GCTGATCCAGAATGGCTGATTGAATTACATGGCAATTGCTGGTAATGCATCATTTCAGTT
TCTGACCTATCAGCTTCCGACGGTAAGGTATTGGCTTACTGTGGCAATGACGGGTAACGG
AGGATTAGGGTTTGATTCCGGAGAGGGGAGCTTGAGAAATGGGCTACCACATCTAAAGGA
AGGCAGCAGGCGAGTGCGTCTCTGAGCGGGCTGGGCAAGGGCGCATA
>HXZRAMG01AJHW9 rank=0250517 x=104.0 y=3819.0 length=469
AAAACAATGCCAGTAGTCATATGCTTGTCTCAAAGATTAAGCCATGCATGTGTAAGTATG
AACTAATTCAGACTGTGAAACTGCGAATGGCTCATTAAATCAGTTATAGTTTGTTTGATG
GTATTTGCTACTCGGATAACCGTAGTAATTCTAGAGCTAATACGTGCACCAAACCCCGAC
TTCTGGAAGGGACGCATTTATTAGATAAAAAGGTCGACGCGGGCTCTGCCCGTTGCTCTG
ATGATTCATGATAACTCGACGGATCGCACGGCCATCGTGCCGGCGACGCATCATTCAAAA
TTTCTGCCCTAATCAACTTTCGATGGTAGGATAGAGGCCTACCATGGTGGTGACGGGTGA
CGGAGAATTAAGGGTTCGATTCCGGAGAGGGAGCCTGAGAAACGGCTACCACAATCCAAG
GAAGGCAGCAGGCGAGTGCGTCTCTGAGCGGGCTGGCAAGGCGCATA
>HXZRAMG01B9J4E rank=0283107 x=811.5 y=3468.5 length=469
AAAACAATGCCAGTAGTCATATGCTTGTCTCAAAAGATTAAGCCATGCATGTCCAAGTAC
AAGCTTTCAAAAGCGAAACTGCGGATGGCTCATTAAATCAGTTATGGTTCCTTGGAGCGC
ATCCCCTTACATGGATAACTGTGGTAATTCTAGAGCTAATACATGCAATCAAGCGCCGAC
CTTACGGGAGGCGTGCTCTTATTAGGAACAAGACCAACCCGGGTCCGCCCGGCTCCGTTG
GTGAACTCTGGGATAACCTGGCCGATCGCACGGGTCTCTGCACCGGCGACGGATCCTTCG
AATGCCTGCCCTATCAACTTTCGATGGTACGTTATGCGCCTACCATGGTCGTAACGGGTA
ACGGAGAATCAGGGTTCGATTCCGGAGGGGGAGCTTGAGAAACGGCTACCACATCCAAGG
AAGGCAGCAAGGCGAGTGCGTCTCTGAGCGGGCTGGCAAGGCGCATA
>HXZRAMG01BH3GJ rank=0275302 x=499.0 y=113.0 length=469
AAAACAATGCCAGTAGTCATATGCTTGTCTCAAAAGATTAAGCCATGCATGTCCAAGTAC
AAGCTTTCAAAAAGCGAAACTGCGGATGGCTCATTAAAATCAGTTATGGTTCCTTGGAGC
GCATCCCCTTACATGGATAACTGTGGTAATTCTAGAGCTAATACATGCAATCAAGCGCCG
ACCTTACGGGAGGCGTGCTCTTATTAGGAACAAGACCAACCCGGGTCCGCCCGGCTCCGT
TGGTGAACTCTGGATAACCTGGCCGATCGCACGGTCTCTGCACCGGCGACGGATCCTTCG
AATGTCTGCCCTATCAACTTTCGATGGTACGTTATGCGCCTACCATGGTCGTAACGGGTA
ACGGAGAATCAGGGTTCGATTCCGGAGAGGGAGCGTTGAGAAACGGCTACCACATCCAAG
GAAGGCAGCAGGCGAGTGCGTCTCTGAGCGGGCTGGCAAGGCGCATA
>HXZRAMG01A40Q4 rank=0041284 x=350.0 y=382.5 length=469
AAAACAATGCCAGTAGTCATATGCTTGTCTCAAAGATTAAGCCATGCATGTCTAAGTATA
AACAACTTTATACTGTGAAACTGCGTACAGCTCATTATATCAGCAATAATTTATTTGATG
GTTTCTTACTACTTGGATAACCGTAGTAATTCTAGAGCTAATACATGCTTAAAGCCTGAA
CTCTTGCGGGAACGGGTGTATTTATTAGATAAAAACCAATGCGGCCCTCTGGGCTGGTTT
CTTGGTGATTTCATAATAACTTTTCGAATCGCATAGCTTCATGCTGGCGATAGTTCATTC
AAATTTCTGCCCTATCAGCTTTCGACGGTAGTGTAGTGGACTACCGTGGCGTTAACGGGT
GACGGAGAATTAGGGTTCGATTCCGGAGAGGGAGCCTGAGAAACGGCTACCACATCCAAG
GAAGGCAGCAGGCGAGTGCGTCTCTGAGCGGGCTGGCAAGGCGCATA
>HXZRAMG01BF712 rank=0100324 x=477.0 y=2872.0 length=469
AAAACAATGCCAGTAGTCATATGCTTGTCTCAAAGATTAAGCCATGCATGTCTAAGTATA
AACAACTTTATACTGTGAAACTGCGTACAGCTCATTATATCAGCAATAATTTATTTGATG
GTTTCTTACTACTTGGATAACCGTAGTAATTCTAGAGCTAATACATGCTTAAAGCCTGAA
CTCTTGCGGGAACGGGTGTATTTATTAGATAAAAACCAATGCGGCCCTCTGGGCTGGTTT
CTTGGTGATTCATAATAACTTTTCGAATCGCATAGCTTCATGCTGGCGATAGTTCATTCA
AATTTCTGCCCTATCAGCTTTCGACGGTAGTGTAGTGGACTACCGTGGCGTTAACGGGTG
ACGGAGAATTAGGGGTTCGATTCCGGAGAGGGAGCCTGAGAAACGGCTACCACATCCAAG
GAAGGCAGCAGGCGAGTGCGTCTCTGAGCGGGCTGGCAAGGCGCATA
>HXZRAMG01BDBCQ rank=0245494 x=444.0 y=2344.5 length=469
AAAACAATGCCAGTAGTCATATGCTTGTCTCAAAGATTAAGCCATGCATGTCTAAGTATA
AACAACTTTATACTGTGAAACTGCGAACGGCTCATTATATCAGCAATAATTTATTTGATG
GTTCCTTACTACATGGATAACTGTAGTAATTCTAGAGCTAATACATGCGTAAAGTCCCGA
CTCTCGCGGGGAGGGATGTATTTATTAGATAAAAAACCAATGCGGGTTCTGCCCGGTTTT
GTGGTGAATCATAGTAACTTTTCGAATCGCATGGCTCCACGCCGGCGATAGTTCATTCAA
ATTTCTGCCCCTATCAGCTTTCGACGGTAGACTAGTGGCCTACCGTGGTATTAACGGGTA
ACGGAGAATTAGGGGTTCGATTCCGGAGAGGGAGCCTGAGAAACGGCTACCACATCCAAG
GAAGGCAGCAGGCGAGTGCGTCTCTGAGCGGGCTGGCAAGGCGCATA
>HXZRAMG01BIOS1 rank=0172801 x=505.0 y=3203.0 length=469
AAAACAATGCCAGTAGTCATATGCTTGTCTCAAAGATTAAGCCATGCATGTCTAAGTATA
AGCAACTTTATACTGTGAAACTGCGGACAGCTCATTATATCAGCAATAATTTATTTGATG
GTTTCTTTACTACTTGGATAACCGTAGTAATTCTAGAGCTAATACATGCTTAAAGCCTGG
ACTCTTGCGGGAACGGGTGTATTTATTAGATTAAAGACCAATGCTTCCCTCTCGGGTTGC
TTTTTGGCGATTCTTTGTAACTTTCGAATCGCATGGCCTTGTGTCGGCGATAGTTCATTC
AAATTTCTGCCCTATCAGCTTTCGACGGTAGTGTAGTGGACTACCGTGGCGTTAACGGGT
GACGGAGAATTAGGGTTCGATTCCGGAGAGGGAGCTTGAGAAATGGCTACCACATCTAAG
GAAGGCAGCAGGCGAGTGCGTCTCTGAGCGGGCTGGCAAGGCGCATA
>HXZRAMG01BEKIC rank=0111267 x=458.0 y=3522.5 length=469
AAAACAATGCCAGTAGTCATATGCTTGTCTCAAAGATTAAGCCATGCATGTCTAAGTATA
AGCAACTTTATACTGTGAAACTGCGGACAGCTCATTATATCAGCAATAATTTATTTGATG
GTTTCTTTACTACTTGGATAACCGTAGTAATTCTAGAGCTAATACATGCTTAAAGCCTGG
ACTCTTGCGGGAACGGGTGTATTTATTAGATTAAAGACCAATGCTTCCCTCTCGGGTTGC
TTTTTGGTGATTCTTTGTAACTTTCGAATCGCATGGCCTTGTGTCGGCGATAGTTCATTC
AAATTTCTGCCCTATCAGCTTTCGACGGTAGTGTAGTGGACTACCGTGGCGTTAACGGGT
GACGGAGAATTAGGGTTCGATTCCGGAGAGGGAGCCTGAGAAACGGCTACCACATCCAAG
GAAGGCAGCAGGCGAGTGCGTCTCTGAGCGGGCTGGCAAGGCGCATA
>HXZRAMG01BR72R rank=0187156 x=614.5 y=1617.5 length=469
AAAACAATGCCAGTAGTCATATGCTTGTCTCAAAGATTAAGCCATGCAGGTCTGAGTACA
GGCCGAAATAAGGTGAGACCGCGAATGGCTCATTATATCAGTTATGGTTCCTTGGATCTT
CGGTTACCTACTTGGATAACCCTGGCAATTCCAGAGCTAATACATGCAGCTTGAGCTCCG
ACCTTCGGGAGGGGTGGTTTTATTAGTACCAAAGCCAATACGGAGGCTTCGGCTTCTGTT
CGTTGGTGACTCTGAATAACTTTGGGCAGATCGCACGGTCTTGCACCGGCGACGCATCTT
TCAAATGTCTGCCTTATCAACTTGATGGTAGGTTATGTGCCTACCATGGTTGTAACGGGT
GACGGAGAATCAGGGTTCGATACCGGAGAGGGAGCCTGAGAGACGGCTACCACATCCAAG
GAAGGCAGCAGGCGAGTGCGTCTCTGAGCGGGCTGGCAAGGCGCATA
>HY4YN4W02D31K1 rank=0057804 x=1569.0 y=627.0 length=468
AAAACAATGCCAGTAGTCATATGCTTGTCTCAAAGATTAAGCCATGCATGTCTCAGTATA
AGCTTCTATACGGTGAAACTGCGAATGGCTCATTAAAACAGTTACAGTTTATTTGATGGT
CATTCCATACATGGATAACTGTGGTAATTCTAGAGCTAATACATGCGCCCAAACCCGACT
CCGTGGAAGGGTTGTGTTTATTAGTTACAGAACCAACCCAGGCTCTGCCTGGTCTTGTGG
TGATTCATAATAACCGAATGAATCGCATTGCGTCAGCTGGCGATGAATCATTCAAGTTTC
TGACCTATCAGCTTCCGACGGTAGGGGTATTGGGGCCTACCGTGGGCAATGGGACGGGGT
AACGGGAGAATTAGGGGTCATTCCGGGAGAGGGGAGCCTGGAGGAAACGGGCTACCACAT
CTAAAGGAAAGGGCAAGGCAAGGGCGAGTGCGTCTCTGAGCGGGGC
>HXZRAMG01AGJT4 rank=0187161 x=71.0 y=1498.0 length=468
AAAACAATGCCAGTAGTCATATGCTTGTCTCAAAGATTAAGCCATGCATGTTTCAGTATA
AGCTTTAATTTGGCAAAACTGCAAATGGCTCATTAAAAACAGTTATAATGCACTTGATGG
TTGTTTGCTTACATGGATAACTGTGGTAATCCTATAGCTAATACATGCACTCAAACCTGA
CTCTTGTGGGAAGGTTGTGGTCATTAGTTGCAGAACCAACCCAAGCTCTGCTTGGTATTT
TGCTGATCCAGAATGGCTGATTGAATTACATGGCAATTGCTGGTAATGCATCATTTCAGT
TTTCTGACCTATCAGCTTCCGACGGTAAGGTATTGGCTTACTGTGGCAATGACGGGTAAC
GGAGGATTAGGGTTTGATTCCGGAGAGGGAGCTTGAGAAATGGCTACCACATCTAAGGAA
GGCAGCAGGCGAGTGCGTCTCTGAGCGGGCTGGGCAAGGGCGCATA
>HXZRAMG01AQA8D rank=0129601 x=182.0 y=2251.0 length=468
AAAACAATGCCAGTAGTCATATGCTTGTCTCAAAGATTAAGCCATGCATGTCTAAGTATA
AACAACTTTATACTGTAAAACTGCGAACGGCTCATTATATCAGCAATTATTTATTTGATG
GTTTCTTACTACATGGATAACCGTAGTAATTCTAGAGCTAATACATGCGTAAAATCCCAA
CTCTTGCGGGGAGGGATGTATTTATTAGATTAAAAACCAATGCGAGCTCTGCTCGGTTTT
GTGTTGATTTCATAGTAACTTTTCGGATCGCATGGCTTCACGCCGGCGACAGTTCATTCA
AATTTCTGCCCTATCAGCTTTCGACGGTAGTGTAGTGGACTACCGTGGCATTTACGGGTG
ACGGAGAATTAGGGTTCGATTCCGGAGAGGGAGCCTGAGAAACGGCTACCACATCCAAGG
AAGGCAGCAGGCGAGTGCGTCTCTGAGCGGGCTGGCAAGGCGCATA
>HXZRAMG01A8202 rank=0181249 x=396.0 y=1540.0 length=468
AAAACAATGCCAGTAGTCATATGCTTGTCTCAAAGATTAAGCCATGCATGTCTCAGTATA
AGCTTCTATACGGCAAAACTGCGAATGGCTCATTAAAACAGTTATAGTTTATTTGATGGT
CATTCTTTACATGGATAACCGTGGTAATTCTAGAGCTAATACATGCGCCCAAACCCGACT
CCGTGGAAGGGTTGTGTTTATTAGTTACAGAACCAACCCCAGGCTCTGCCTGGTCTTGTG
GTGATTCATAATAACCAAACGAATCGCATGGCATCGGCTGGCGATGAATCATTCAAGTTT
CTGACCTATCAGCTTCCGACGGTAGGGTATTGGGCCTACCCGTGGCAATGACGGGTAACG
GAGAATTAGGGTTCGATTTCCCGGAGAGGGAGCCTGGAGAAACGGCTACCACATCTAAGG
AAGGCAGCAGGCGAGTGCGTCTCTGAGCGGGCTGGCAAGGCGCATA
>HXZRAMG01B10XJ rank=0279659 x=726.5 y=165.5 length=468
AAAACAATGCCAGTAGTCATATGCTTGTCTCAAAGATTAAGCCATGCATGTCTCAGTATA
AGCATCCATATGGTGAAAACTGCGAATAGCTCATTAAAACAGTTATAGCTTACTTGGTGG
TCACTCCTTACATGGATAACTGTGGTAATTCTAGAGCTAATACATGCGCCAAAGACCCAA
CTTCTCGGACGGGTTGTGTTTATTAGCTTCAGAACCATCCCAGGCTCTGCCTGGTCTGTT
GGTGAACCATAATAAAGCAAACGAATCGCGTAGCATCTGCTGGCGATAAACCATTCAAGT
TTCTGACCTATCAGCTTCCGACGGTACGGTATTGGCCTACCGTGGCAATGACGGGTAACG
GAGAATTAGGGTTCGATTCCGGGAGAGGGAGCCTGAGAAATGGCTACCACATCTAAGGAA
GGCAGCAGGCGAGTGCGTCTCTGAGCGGGGCTGGGCAAGGCGCATA
>HXZRAMG01B4DDA rank=0277406 x=752.5 y=3100.0 length=468
AAAACAATGCCAGTAGTCATATGCTTGTCTCAAAGATTAAGCCATGCATGTCCAAGTACA
AGCTTTCAAAAGCGAAACTGCGGATGGCTCATTAAATCAGTTATGGTTCCTTGGAGCGCA
TCCCCTTACATGGATAACTGTGGTAATTTTAGAGCTAATACATGCAATCAAGCGCCGACC
TTACGGGAGGCGTGCTCTTATTAGGAACAAGACCAAACCCGGGGTCCGCCCCGGCTCCGT
TGGTGAACTCTGGATAACCTGGCCGATCGCACGGTCTCTGCACCGGCGACGGATCCTTCG
AATGTCTGCCCCTATCAACTTTCGATGGTACGTTATGCGCCTACCATGGTCGTAACGGGT
AACGGAGAATCAGGGTTCGATTCCGGAGAGGGAGCTTGAGAAACGGCTACCACATCCAAG
GAGGCAGCAGGCGAGTGCGTCTCTGAGCGGGCTGGCAAGGCGCATA
>HXZRAMG01CEMA7 rank=0299443 x=869.0 y=2017.0 length=468
AAAACAATGCCAGTAGTCATATGCTTGTCTCAAAGATTAAGCCATGCATGTCCAAGTACA
AGCTTTCAAAAGCGAAACTGCGGATGGCTCATTAAATCAGTTATGGTTCCTTGGAGCGCA
TCCCCTTACATGGATAACTGTGGTAATTCTAGAGCTAATACATGCAATCAAGCGCCGACC
TTACGGGAGGCGTGCTCTTATTAGGAACAAGACCAACCCGGGTCCGCCCGGCTCCGTTGG
TGAACTCTGGATAACCTGGCCGATCGCACGGTCTCTGCACCGGCGACGGATCCTTCGAAT
GTCTGCCCCTATCAACTTTCGATGGTACGTTATGCGCCTACCATGGTCGTAACGGGTAAC
GGAGAATCAGGGTTTCGATTCCGGAGAGGGAGCGTTGAGAAACGGCTACCACATCCAAGG
AAGGCAGCAGGCGAGTGCGTCTCTGAGCGGGCTGGCAAGGCGCATA
>HXZRAMG01AJMZC rank=0203580 x=106.0 y=2182.0 length=468
AAAACAATGCCAGTAGTCATATGCTTGTCTCAAAGATTAAGCCATGCATGTCTAAGTATA
AACAACTTTATACTGTGAAACTGCGTACAGCTCATTATATCAGCAATAATTTATTTGATG
GTTTCTTACTACTTGGATAACCGTAGTAATTCTAGAGCTAATACATGCTTAAAGCCTGAA
CTCTTGCGGGAACGGGTGTATTTATTAGATAAAAACCAATGCGGCCCTCTGGGCTGGTTT
CTTGGTGATTTCATAATAACTTCTCGAATCGCATAGCTTCATGCTGGCGATAGTTCATTC
AATTTCTGCCCTATCAGCTTTCGACGGTAGTGTAGTGGACTACCGTGGCGTTAACGGGTG
ACGGAGAATTAGGGTTCGATTCCGGAGAGGGAGCCTGAGAAACGGCTACCACATCCAAGG
AAGGCAGCAGGCGAGTGCGTCTCTGAGCGGGCTGGCAAGGCGCATA
>HXZRAMG01A8AR9 rank=0271982 x=387.5 y=1799.5 length=468
AAAACAATGCCAGTAGTCATATGCTTGTCTCAAAGATTAAGCCATGCATGTCTAAGTATA
AACAACTTTATACTGTGAAACTGCGTACAGCTCATTATATCAGCAATAATTTATTTGATG
GTTTCTTACTACTTGGATAACCGTAGTAATTCTAGAGCTAATACATGCTTAAAGCCTGAA
CTCTTGCGGGAACGGGTGTATTTATTAGATAAAAAACCATGCGGCCCTCTGGGCTGGTTT
CTTGGTGATTCATAATAACTTTTCGAATCGCATAGCTTCATGCTGGCGATAGTTCATTCA
AATTTCTGCCCTATCAGCTTTCGACGGTAGTGTAGTGGACTACCGTGGCGTTAACGGGTG
ACGGAGAATTAGGGTTCGATTCCGGAGAGGGAGCCTGAGAAACGGCTACCACATCCAAGG
AAGGCAGCAGGCGAGTGCGTCTCTGAGCGGGCTGGCAAGGCGCATA
>HXZRAMG01BOZO0 rank=0218457 x=577.5 y=2338.5 length=468
AAAACAATGCCAGTAGTCATATGCTTGTCTCAAAGATTAAGCCATGCATGTCTAAGTATA
AACAACTTTATACTGTGAAACTGCGTACAGCTCATTATATCAGCAATAATTTATTTGATG
GTTTCTTACTACTTGGATAACCGTAGTAATTCTAGAGCTAATACATGCTTAAAGCCTGAA
CTCTTGCGGGAACGGGTGTATTTATTAGATAAAAACCAATGCGGCCCTCTGGGCTGGTTT
CTTGGTGATTCATAATAACTTTTCGAATCGCATAGCTTCATGCTGGCGATAGTTCATTCA
AATTTCTGCCCTATCAGCTTTCGACGGTAGTGTAGTGGACTACCGTGGCGTTAACGGGTG
ACGGAGAATTAGGGTTCGATTCCGGAGAGGGAGCCTGAGAAGCGGCTACCACATCCAAGG
AAGGCAGCAGGCGAGTGCGTCTCTGAGCGGGCTGGCAAGGCGCATA
>HXZRAMG01BHQLJ rank=0061581 x=494.5 y=3925.0 length=468
AAAACAATGCCAGTAGTCATATGCTTGTCTCAAAGATTAAGCCATGCATGTCTAAGTATA
AACAACTTTATACTGTGAAACTGCGTACAGCTCATTATATCAGCAATAATTTATTTGATG
GTTTCTTACTACTTGGATAACCGTAGTAATTCTAGAGCTAATACATGCTTAAAGCCTGAA
CTCTTGCGGGAACGGGTGTATTTATTAGATAAAAACCAATGCGGCCCTCTGGGCTGGTTT
CTTGGTGATTCATAATAACTTTTCGAATCGCATAGCTTCATGCTGGCGATAGTTCATTCA
AATTTCTGCCCTATCAGCTTTCGACGGTAGTGTAGTGGACTACCGTGGCGTTAACGGGTG
ACGGAGAATTAGGGTTCGATTCCGGAGAGGGAGCCTGAGAAACGGCTACCACATCCAAGG
AAGGCAGCAGGCGAGTGCGTCTCTGAGCGGGCTGGCAAGGCGCATA
>HXZRAMG01CC9ZR rank=0193083 x=854.5 y=837.5 length=468
AAAACAATGCCAGTAGTCATATGCTTGTCTCAAAGATTAAGCCATGCATGTCTAAGTATA
AACAACTTTATACTGTGAAACTGCGAACGGCTCATTATATCAGCAATAATTTATTTGATG
GTTCCTTACTACACGGATAACTGTAGTAATTCTAGAGCTAATACGTTGCGTAAAATCCTG
ACTCTTGCGGGGAAGGATGTATTTATTAGATAAAAACCAATGCGGGTCCTGCCCGGTTTT
GTGGTGAATCATAGTAACTTTTCGAATCGCATGGCTTCACGCCGGCGATAGTTCATTCAA
ATTTCTGCCCTATCAGCTTTCGACGGTAGTGTAGTGGACTACCGTGGCGTTAACGGGTAA
CGGAGAATTAGGGGTTCGATTCCGGAGAGGGAGCCTGAGAAACGGCTACCACATCCAAGG
AAGGCAGCAGGCGAGTGCGTTTCTGAGCGGGCTGGCAAGGCGCATA
>HXZRAMG01BRI0Y rank=0299839 x=606.0 y=1920.5 length=468
AAAACAATGCCAGTAGTCATATGCTTGTCTCAAAGATTCAGCCATGCAGGTCTAAGTCCA
TGCCGCATTAAGGTGAGACCGCGAATGGCTCATTATATCAGTTATGGTTCCTTAGATCTT
CGGTTACACTTGGATAACCCTGGTAATTCTAGAGCTAATACATGCATTCCAACACCGACC
CTCGGGAAGGTGTGTTTTTATTAGCCCAAAACCAATCGTCTCCTTTCATTGGGTGACGTC
CCCATTGGTGATTCAGAATAACTTTGTTCGGATCGCATGGCCTTTGTGCCGGCGACGCAT
CTTTCAAATGTCTGCCTTATCAACTTGTTGGTTGGTTAAATGCCAACCAAGGTGTTAACG
GGTGACGGAGAATCAGGGTTCGATACCGGAGAGGGAGCCTGAGAAACGGCTACCACTTCC
AAGGAAGGCAGCAGGCGAGTGCGTCTCTGAGCGGGCTGGCAAGGCG
>HXZRAMG01B3EK0 rank=0093906 x=741.5 y=3074.5 length=468
AAAACAATGCCAGTAGTCATATGCTTGTCTCAAAGATTCAGCCATGCAGGTCTAAGTCCA
TGCCGCATTAAGGTGAGACCGCGAATGGCTCATTATATCAGTTATGGTTCCTTAGATCTT
CGGTTACACTTGGATAACCCTGGTAATTCTAGAGCTAATACATGCATTCCAACACCGACC
CTCGGGAAGGTGTGTTTTTATAGCCCAAAACCAATCGTCTCCTTTCATTGGGTGACGTCC
CCATTGGTGATTCAGAATAACTTTGTTCGGATTGCATGGCCTTTGTGCCGGCGACGCATC
TTTCAAATGTCTGCCTTATCAACTTGTTGGTTGGTTAAATGCCAACCAAGGTGTTAACGG
GTGACGGAGAATCAGGGTTCGATACCGGAGAGGGAGCCTGAGAAACGGCTACCACTTCCA
AGGAAGGCAGCAGGCGAGTGCGTCTCTGAGCGGGCTGGCAAGGCGC
>HXZRAMG01BCPDT rank=0086088 x=437.0 y=2543.0 length=468
AAAACAATGGCCAGTAGTCATATGCTTGTCTCAAAGATTCAGCCATGCAGGTCTAAGTCC
ATGCCGCATTAAGGTGAGACCGCGAATGGCTCATTATATCAGTTATGGTTCCTTAGATCT
TCGGTTACACTTGGATAACCCTGGTAATTCTAGAGCTAATACATGCATTCCAACACCGAC
CCTCGGGAAGGTGTGTTTTATTAGCCCAAAACCAATCGTCTCCTTTCATTGGGTGACGTC
CCCATTGGTGATTCAGAATAACTTTGTTCGGATCGCATGGCCTTTGTGCCGGCGACGCAT
CTTTCAAATGTCTGCCTTATCAACTTGTTGGTTGGTTAAATGCCAACCAAGGTGTTAACG
GGTGACGGAGAATCAGGGTTCGATTCCGGAGAGGGAGCTTGAGAAACGGCTACCACATCC
AAGGAAGGCAGCAGGCGAGTGCGTCTCTGAGCGGGCTGGCAAGGCG
>HXZRAMG01A1XFF rank=0116087 x=314.0 y=3561.0 length=468
AAAACAATGCCAGTAGTCATATGCTTGTCTCAAAGATTAAGCCATGCAGGTCTGAGTACA
GGCCGGAATAAGGTGAGACCGCGAATGGCTCATTATATCAGTTATGGTTCCTTGGATCTT
CGGTTACCTACTTGGATAACCCTGGCAATTCCAGAGCTAATACACGCAGCTTGAGCTCCG
ACCTTCGGGAGGGGTGGTTTTATTAGTACCAAAGACCAATCGGAGGCTTCGGCTTCTGTT
CGTTGGTGACTCTGAATAACTTTGGGTCAGATCGCACGGTCTTGCACCGGCGACGCATCT
TTCAAATGTCTGCCTTATCAACTTGATGGTAGGTTATGTGCCTACCATGGTTGTAACGGG
TGACGGAGAATCAGGGTTCGATACCGGAGAGGGAGCCTGAGAGACGGCTACCACATCCAA
GGAAGGCAGCAGGCGAGTGCGTCTCTGAGCGGGCTGGCAAGGCGCA
>HY4YN4W02EK6DS rank=0057084 x=1764.0 y=1278.0 length=467
AAAACAATGCCAGTAGTCATATGCTTGTCTCAAAGATTAAGCCATGCATGTCCAAGTACA
AGCTTTCAAAAGCGAAACTGCGGATGGCTCATTAAATCAGTTATGGTTCCTTGGAGCGCA
TCCCCTTACATGGATAACTGTGGTAATTCTAGAGCTAATACATGCAATCAAGCGCCGGCC
TTACGGGAGGCGTGCTCTTATTAGGAACAAGACCAACCCGGGTCCGCCCGGCTCCGTTGG
TGAACTCTGGATAACCTGGCCGATCGCACGGTCTCTGCACCGGCGACGATCCTTCGAATG
TCTNCCCTATCAACTTTCGATGGTACGTTATGCGCCTACCATGGGTCTAACGGGGTAACG
GAGGGAATCAGGGGTTCGATTCCGGGAGAGGGGAGCTTGGAGAAACGGGCTACCACATCC
AAGGGAAGGCAGCAGGGCGAAGTGCGTCTCTGAGCGGGGCTGGGC
>HY4YN4W02EYB6W rank=0194944 x=1914.5 y=934.5 length=467
AAAACAATGCCAGTAGTCATATGCTTGTCTCAAAGATTAAGCCATGCATGTCTAAGTATA
AAAGTATTTTATACTTGAAACTGCGAAACGCTTATTATATCAGTTATAGTTTATTTGATG
GTCTCTCACTATATGGATACCCGTAGTAATTCTAGAGCTAATACATGCGCAAAATTCCGA
AACCCCTCGGGGTATAGGAATGTATTTATTAGATAAAAAATCAATCCGCTTCGGTGGTTT
TTGATGATTCATAATAACTGTTCGAATCGTTTCGGAGCAATCCGGCGATAGTTCATTCAA
ATTTCTGCCCTATCAGCTTTCGACGGTAGTGTATTGGACTACCGTGGCGTTAACGGGGTA
GCGGGGAGAATTAGGGGTCGATTCCGGGAAGAGGGGAGCCTGGAGAAACGGGCTACCACA
TCCAAGGGAAGGGCAGCAGGGCGAAGTGCGTCTCTGAGCGGGGCT
>HY4YN4W02D42BB rank=0073601 x=1580.0 y=3173.0 length=467
AAAACAATGCCAGTAGTCATATGCTTGTCTCAAAGATTAAGCCATGCATGTTTCAGAATC
AGCTTTTCATAGTAAATCTGCAAATGGCTCATTAAAACAGTTTTAGTTTCATGGGCTGTG
ATAGTGTACATGGATACCTGTGGTAATTCTATAGCTAATACACGCTTGCAAACCCAACTC
TGTGGAAGGGTTGCTCTTATTAGTTTCAGAACCAATCCTAACTCAGCTAGGCAATTAGGT
GAATAATGGTAAGTGCATGGATCATATGGCTGTGCTGAAGCTGGCTTTCTAAGTTTCTGA
CCTATCAGCTTCCGACGGGGAGGGGTATGGGCTTCCCGTGGGCAATGACGGGGTACGGNG
AATAGGGGTTNATTCCGGGAGNGGGANCCTGAGGGAACGGGCTACCACAATCTAAAAGGG
AGGGCAGGGCAAGGGCGAGTGCGTCTCTGAGCGGGGGCTGGGGCC
>HY4YN4W02D9GDI rank=0065092 x=1630.5 y=3220.0 length=467
AAAACAATGCCAGTAGTCATATGCTTGTCTCAAAGATTAAGCCATGCATGTCTCAGTATC
AATTTTCATACGGTTAAACTGCGAATGGCTCATTAAAGCAGTTATAGTTTATTTGATGGT
CACTGTTACATGGATAACTGTGGTAATTCTACAGCTAATACATGCATCAAAACCCAACTT
CGCAGAAGGGTTGTGTTTATTAGATACAGAACCAACCCAGGCTCCGCCTGGTTTCCNGGT
GACTCATAATAACTATATGAATCGTATGGCATCTNCCGACGATGCATCATTCAAGTTTCT
GACCTATCAGCTTCCGACGGGTAGGGGGGTATTGGGGCCTACCGTGGGCAATGGACGGGG
TAACGGAGAATTAGGGGTTNATTCCGGGAGNGGGGAGCCTGAGAAACGGGCTACCACAAT
CTAAAGGGAAGGGCAAGCAGGGCGAGTGCGTCTCTGAGCGGGGCT
>HY4YN4W02EP3EO rank=0189946 x=1820.5 y=1326.0 length=467
AAAACAATGCCAGTAGTCATATGCTTGTCTCAAAGACTAAGCCATGCATGTCTAAGTATA
AGTATTATACAGCGAAACTGCGAATGGCTCATTAAAACAGCTATAGTTTATTTGACAATC
AAACTTACATGGATAACCGTAGTAATTCTAGAGCTAATACATGCTGTACTGCCAACTTTT
TGGAAGGCAGGTATTTATTAGATATTAACCAATATTCCGTAGGTCTATCGTGGTGAGTCA
TAATAACTTTCGAATCGCAAAGCCTTTGGCTGCGATAAGTCATTCAAGTTTCTGCCCCAT
CAGCTTTAGATGGTAGTGTATTGGACTACCATGGGGCTTTCACGGGGTAACGGGAGGGAT
TAGGGGGTCATTCCGGGAGGAGGGGANCCTGGAGGAAACGGGCTAACCACATCTAAGGGA
GGCAGGCAAGGGGCGAGGTGCGGTCTCTGGAGGCGGGGGCTGGGG
>HY4YN4W02ETUJ6 rank=0047253 x=1863.0 y=356.5 length=467
AAAACAATGCCAGTAGTCATATGCTTGTCTCAAAGATTAAGCCATGCATGTCTCAGTATA
AGCTTCTATACGGTGAAACTGCGAATGGCTCATTAAAACAGTTACAGTTTATTTGATGGT
CATTCCTTACATGGATAACTGTGGTAATTCTAGAGCTAATACATGCGCCCAAACCCGACT
CCGTGGAAGGGTTGTGTTTATTAGTTACAGAACCAACCCAGGCTCTGCCTGGTCTTGTGG
TGATTCATAATAACCGAATGAATCGCATTGCATCAGCTGGCGATGAATCATTCAAGTTTC
TGACCTATCAGCTTCCGACGGTAGGGGTATTGGGGCCTACCGTGGGCAATGGACGGGGTA
ACGGGAGAATTAGGGGTTCGATTCCGGGAGAGGGGAGCCTGAGAAACGGGCTACCACATC
TAAAGGGAAAGGGCAGCAAGGGCGAGTGAGTCTCTGAGCGGGGCT
>HXZRAMG01BYIWR rank=0099048 x=686.0 y=681.5 length=467
AAAACAATGCCAGTAGTCATATGCTTGTCTCAAAGATTAAGCCATGCATGTCTAAGTATA
AACAACTTTATACTGTAAAACTGCGGACGGCTCATTATATCAGCAATTATTTATTTGATG
GTTTCTTACTACATGGATAACCGTAGTAATTCTAGAGCTAATACATGCGTAAAATCCCAA
CTCTTGCGGGAAGGGATGTATTTATTAGATTAAGAACCAATGCGGCCTCTGGCCGGTTTT
GTGTTGATTCATAGTAACTTTTCGGATCGCATGACTTCACGTCGGCGACAGTTCATTCAA
ATTTCTGCCCTATCAGCTTTCGACGGTAGTGTAGTGGACTACCGTGGCATTTACGGGTGA
CGGAGAATTAGGGTTCGATTCCGGAGAGGGAGCCTGAGAAACGGCTACCACATCTAAGGA
AGGCAGCAGGCGAGTGCGTCTCTGAGCGGGCTGGCAAGGCGCATA
>HXZRAMG01BHONT rank=0205633 x=494.0 y=1415.0 length=467
AAAACAATGCCAGTAGTCATATGCTTGTCTCAAAGATTAAGCCATGCATGTCTAAGTATA
AACATCTTTATACTGTGAAACTGCGTACAGCTCATTATATCAGTGATTATTTATTTGATG
GTCTCAACTACATGGATAACCGTAGTAATTCTAGAGCTAATACATGCGTAAAGTCTCGAC
TCTTGCGGGGAGAGATGTATTTATTAGTTAAAAACCAATGCGGGCCTTTGGTCCGGTTTT
GTGGTGAATCATAGTAACTGTTCGAATCGCATGGCTTCACGCCGGCGATAGTTCATTCAA
ATTTCTGCCCTATCAGCTTTCGACGGTAGTGTAGTGGACTACCGTGGCGTTTACGGGTAA
CGGAGGATTAGGGTTCGATTCCGGAGAGGGAGCCTGAGAAACGGCTACCACATCCAAGGA
AGGCAGCAGGCGAGTGCGTCTCTGAGCGGGCTGGCAAGGCGCATA
>HXZRAMG01AWT1D rank=0193988 x=256.5 y=3455.0 length=467
AAAACAATGCCAGTAGTCATATGCTTGTCTCAAAGATTAAGCCATGCATGTCTAAGTATA
AACAACTTTATACTGTGAAACTGCGAACGGCTCATTATATCAGCAATAATTTATTTGATG
GTTTCTTACTACATGGATAACTGTAGTAATTCTAGAGCTAATACATGCGTAAAATCCCGA
CTCTCGCGGGGAGGGATGTATTTATTAGGTAAAAACCAATGCGGCCTTTGGCCGGTTTTG
TGGTGAATCATAGTAACTTTTCGAATCGCATGGCTTCACGCCGGCGATAGTTCATTCAAA
TTTCTGCCCCTATCAGCTTTCGACGGTAGTGTAGTGGACTACCGTGGCGTTAACGGGTAA
CGGAGAATTAGGGTTCGATTCCGGAGAGGGAGCCTGAGAAACGGCTACCACATCCAAGGA
AGGCAGCAGGCGAGTGCGTCTCTGAGCGGGCTGGCAAGGCGCATA
>HXZRAMG01AW424 rank=0078396 x=260.5 y=1390.5 length=467
AAAACAATGCCAGTAGTCATATGCTTGTCTCAAAGATTAAGCCATGCATGTCTAAGTATA
AACAACTTTATACTGTGAAACTGCGAACGGCTCATTATATCAGCAATAATTTATTTGATG
GTTCCTTACTACACGGATAACTGTAGTAATTCTAGAGCTAATACGTGCGTAAAATCCCGA
CTCTTGCGGGGAGGGATGTATTTATTAGATAAAAAGCCAGCGCGGGTTCTGCCCGGTTTT
GTGGTGAATCATAGTAACTTTTCGAATCGCATGGCTTCACGCCGGCGATAGTTCATTCAA
ATTTCTGCCCTATCAGCTTTCGACGGTAGTGTAGTGGACTACCGTGGCATTAACGGGTAA
CGGAGAATTAGGGTTCGATTCCGGAGAGGGAGCCTGAGAAACGGCTACCACATCCAAGGA
AGGCAGCAGACGAGTGCGTCTCTGAGCGGGCTGGCAAGGCGCATA
>HXZRAMG01AITTC rank=0316095 x=97.5 y=1246.5 length=467
AAAACAATGCCAGTAGTCATATGCTTGTCTCAAAGATTCAGCCATGCAGGTCTAAGTCCA
TGCCGCATTAAGGTGAGACCGCGAATGGCTCATTATATCAGTTATGGTTCCTTAGATCTT
CGGTTACACTTGGATAACCCTGGTAATTCTAGAGCTAATACATGCATTCCAACACCGACC
CTCGGGAAGGTGTGTTTTTATTAGCCCAAAACCAATCGTCTCCTTTCATTGGGTGACGTC
CCCATTGGTGATTCAGAATAACTTTGTTCGGATCGCATGGCCTTTGTGCCGGCGACGCAT
CTTTCAAATGTCTGCCTTATCAACTTGTTGGTTGGTTAAATGCCAACCAAGGTGTTAACG
GGTGACGGAGAATCAGGGTTCGATACCGGAGAGGGAGCCTGAGAAACGGCTACCACTTCC
AAGGAAGGCAGCAGGCGAGCGCGTCTCTGAGCGGGCTGGCAAGGC
>HXZRAMG01BO30S rank=0275027 x=578.5 y=3850.0 length=467
AAAACAATGCCAGTAGTCATATGCTTGTCTCAAAGATTCAGCCATGCAGGTCTAAGTCCA
TGCCGCATTAAGGTGAGACCGCGAATGGCTCATTATATCAGTTATGGTTCCTTAGATCTT
CGGTTACACTTGGATAACCCTGGTAATTCTAGAGCTAATACATGCATTCCAACACCGACC
CTCGGGAAGGTGTGTTTTTATTAGCCCAAAACCAATCGTCTCCTTTCATTGGGTGACGTC
CCCATTGGTGATTCAGAATAACTTTGTTCGGATCGCATGGCCTTTGTGCCGGCGACGCAT
CTTTCAAATGTCTGCCTTATCAACTTGTTGGTTGGTTAAATGCCAACCAAGGTGTTAACG
GGTGACGGAGAATCAGGGTTCGATACCGGAGAGGGAGCCTGAGAAACGGCTACCACATCC
AAGGAAGGCAGCAGGCGAGTGCGTCTCTGAGCGGGCTGGCAAGGC
>HXZRAMG01AZ6GA rank=0294826 x=294.0 y=3864.0 length=467
AAAACAATGCCAGTAGTCATATGCTTGTCTCAAAGATTAAGCCATGCATGTCTAAGTATA
AGCAACTTTATACTGTGAAACTGCGGACAGCTCATTATATCAGCAATAATTTATTTGATG
GTTTCTTTACTACTTGGATAACCGTAGTAATTCTAGAGCTAATACATGCTTAAAGCCTGG
ACTCTTGCGGGAACGGGTGTATTTATTAGATTAAAGACCAATGCTTCCCTCTCGGGTTGC
TTTTTGGTGATTCTTTGTAACTTTCGAATCGCATGGCCTTGTGTCGGCGATAGTTCATTC
AAATTTCTGCCCTATCAGCTTTCGACGGTAGTGTAGTGGACTACCGTGGCGTTAACGGGT
GACGGAGAATTAGGGGTTCGATTCCGGAGAGGGAGCCTGAGAAACGGCTACCACATCCAA
GGAAGGCAGCAGGCGAGTGCGTCTCTGAGCGGGCTGGCAAGGCGC
>HXZRAMG01A661T rank=0313116 x=374.5 y=3551.0 length=467
AAAACAATGCCAGTAGTCATATGCTTGTCTCAAAGATTAAGCCATGCATGTCTAAGTATA
AGCAACTTTATACTGTGAAACTGCGGACAGCTCATTATATCAGCAATAATTTATTTGATG
GTTTCTTTACTACTTGGATAACCGTAGTAATTCTAGAGCTAATACATGCTTAAAGCCTGG
ACTCTTGCGGGAACGGGTGTATTTATTAGATTAAAGACCAAATGCTTCCCTCTCGGGTTG
CTTTTTGGTGATTCTTTGTAACTTTCGAATCGCATGGCCTTGTGTCGGCGATAGTTCATT
CAAATTTCTGCCCTATCAGCTTTCGACGGTAGTGTAGTGGACTACCGTGGCGTTAACGGG
TGACGGAGAATTAGGGGTTCGATTCCGGAGAGGGAGCCTGAGAAACGGCTACCACATCCA
AGGAAGGCAGCAGGCGAGTGCGTCTCTGAGCGGGCTGGCAAGGCG
>HXZRAMG01A1YYS rank=0061416 x=315.0 y=1458.0 length=467
AAAACAATGCCAGTAGTCATATGCTTGTCTCAAAGATTAAGCCATGCATGTCTAAGTATA
AGCATTCATACTGTGAAACTGCGAATGGCTCATTATATCAGTTATAGTTTATTTGATAGT
ACCTTACTACTTGGATAACCGTAGTAATTCTAGAGCTAATACATGCACCAAGTCCCGACT
GCCTGTGCGGAAGGGATGTCTTTATTAGATCGAAACCAATGCAGGGGCAACCCTGGTATT
GTGGTGATTCATAATAACTGTGCGAATCGCATGGCCCCGCGCCGGCGATAAATCATTCAA
GTTTCTGCCCTATCAGCTTTCAATGGTAGGGTATTGGCCTACCATGGCGTTTAACGGGTA
ACGGAGAATTAGGGTTCGATTCCGGAGAGGGAGCCTGAGAAACGGCTACCACATCCAAGG
AAGGCAGCAGGCGAGTGCGTCCTGAGCGGGCTGGCAAGGCGCATA
>HXZRAMG01AWYL4 rank=0225709 x=258.5 y=1194.0 length=467
AAAACAATGCCAGTAGTCATATGCTTGTCTCAAAGATTAAGCCATGCAGGTCTGAGTACA
GGCCGAAATAAGGTGAGACCGCGAATGGCTCATTATATCAGTTATGGTTCCTTGGATCTT
CGGTTACCTACTTGGATAACCCTGGCAATTCCAGAGCTAATACATGCAGCTTGAGCTCCG
ACCTTCGGGAGGGTGTTTTATTAGTACCAAAGCCAATCGGAGGCTTCGGCTTCTGTTCGT
TGGTGACTCTGAATAACTTTGGGCAGATCGCACGGTCTTGCACCGGCGACGCATCTTTCA
AATGTCTGCCTTATCAACTTGATGGTAGGTTATGTGCCTACCATGGTTGTAACGGGTGAC
GGAGAATCAGGGTTCGATACCGGAGAGGGAGCCTGAGAGACGGCTACCGACATCCAAGGA
AGGCAGCAGGCGAGTGCGTCTCTGAGCGGGCTGGCAAGGCGCATA
>HY4YN4W02DQYCQ rank=0130154 x=1420.0 y=216.5 length=466
AAAACAATGCCAGTAGTCATATGCTTGTCTCAAAGATTAAGCCATGCATGTCTCAGTATA
AGCTTCTACACGGCGAAACTGCGAATGGCCCACTAAAACAGTTATCGTTTATTTGGTGGT
CCTTGTTTACATGGATAACCATGGTAATTCTAGAGCTAATACATGCGCCCAGACCCAACT
TCTTGGACAGGTCGTGTTTATTAGGTACAGAACCAACCCAGGCTCCGCCTGGTTCTTTGG
TGATTCATGATAACCGAACGAATCGCACGGCGAAAGCTGGCGATGAACCATTCAAGTTTC
TGACCTATCAGCTTCCGACGGTAGGGTATTGGCCTACCGTGGCAATGGACGGGGGTAACG
GGAGAATTAGGGGTTCGGATTCCAGGAGAGGGGAGCCTGGAGAAACGGGCTACCACATCT
AAGGGAAGGGCAGCAAGGGCGAGTGCGTCTCTGAGGCGGGGGCT
>HY4YN4W02DRT53 rank=0029574 x=1430.5 y=489.0 length=466
AAAACAATGCCAGTAGTCATATGCTTGTCTCAAAGATTAAGCCATGCATGTTTCAGTATA
AGCTTTAATTTGGCAAAACTGCAAATGGCTCATTAAAACAGTTATAATGCACTTGATGGT
TGTTTGCTTACATGGATAACTGTGGTAATCCTATAGCTAATACATGCACTCAAACCTGAC
TCTTGTGGGAAGGTTGTGGTCATTAGTTGCAGAACCAACCCAAGCTCTGCTTGGTATTTT
GCTGATCCAGAATGGCTGATTGAATTACATGGCAATTGCTGGTAATGCATCATTTCAGTT
TCTGACCTATCAGCTTCCGACGGTAGGGTATTGGGCTTACTGTGGGCAATGGGACGGGGT
AACGGGAGGGATTAGGGGGTTTGATTCCGGGGAGAGGGGGAGCTTGGAAGGAAAATGGGG
CTACCACATCTAAAGGGAAGGGCAAGCAGGGCGAAGTGCGTCTC
>HY4YN4W02EFU3P rank=0132993 x=1703.0 y=3235.5 length=466
AAAACAATGCCAGTAGTCATATGCTTGTCTCAAAGATTAAGCCATGCATGTCCAAGTACA
AGCTTTCAAAAGCGAAACTGCGGATGGCTCATTAAATCAGTTATGGTTCCTTGGAGCGCA
TCCCCTTACATGGATAACTGTGGTAATTCTAGAGCTAATACATGCAATCAAGCGCCGACC
TTACGGGAGGCGTGCTCTTATTAGGAACAAGACCAACCCGGGTCCGCCCGGCTCCGTTGG
TGAACTCTGGATAACCTGGCCGATCGCACGGTCCCTGCACCGGCGACGGATCCTTCGAAT
GTCTGCCCTATCAACTTTCGATGGTACGTTATGCGCCTACCATGGGGTCGTAACGGGTAA
CGGGAGGAATCAGGGGTTCGATTCCGGGAGGAGGGGAGCTTGGAGAAACGGGCTACACAT
CCAAGGGAAGGGCAAGCAGGGCGAGTGCGTCTCTGAGCGGGGCT
>HY4YN4W02DD1TI rank=0162393 x=1273.5 y=292.0 length=466
AAAACAATGCCAGTAGTCATATGCTTGTCTGAAAGATTAAGCCATGCATGTGTGAATATA
ACTCTTTGAGGAAATGGCGACTGGCTCATTAAAACAATTTTAACGTCTTTGTTGATGACT
CGTACATGGATAACTGTGGTAATTCTAGAGCTAATACATGCATCAAGACCCTACTTCTTG
GACGGGTTGCGTTTATTAGTTACAGAACCATCCCAGGCTCTGCCTGGCCATCTGTTGATT
CATAATAACCAAGCGAATCGCGTGGCACCTGCTGCGATGATTCATTCTGGATTTTGACCT
ATCAGCTTCCGACGGTAGGGGTATTGGGGCCTACCGGTGGGCTATGGACGGGGGTAACGA
CGGTATTAGGGGTACTATTTCGGGAGAGGGGAGCCTGAGAAATGGGCTACCACATCTAAA
GGGAAAGGGCAGCAGGGCGAGTGCGTCTCTGAGCGGGGCTGGGC
>HY4YN4W02D7ROZ rank=0119269 x=1611.0 y=2401.0 length=466
AAAACAATGCCAGTAGTCATATGCTTGTCTCAAAGATTAAGCCATGCATGTCCCAGTATG
AGTTTCAACACGGCGAAGCTGCGAATGGCTCATTAAATCAGTTGTAGTCTATGTGATGGC
TTTCTACATGGATAACTGTGGTAATTCTAGAACTAATACATGTGTCGATGCCCAACTTCA
CAGACAGGTGTTATTTATTCTTCCGGAACCAGCACAGGCTCGACCTGGCTTTCTGGCGAT
ACAGAGTAACTGAATGAATTGTGTGCTTCAGCCGGTGATGGATCATTCCAGTTTCTGACC
TATCCAGCTTCCGGATGGGTAGGGTATGGGCCTACCTGGGCAATGGACGGGGTAACGGGA
GAATTAGGGGTTTGATTCCGGGAGAGGGGAGCCCGGAGAAACGGGCTAACCACAATCGTA
AAGGGAAAGGCAGCAGGGCGAGTGCGTCTCTGAGCGGGGCTGGG
>HY4YN4W02EJLA6 rank=0096068 x=1746.5 y=1040.0 length=466
AAAACAATGCCAGTAGTCATATGCTTGTCTCAAAGACTAAGCCATGCATGTCTAAGTATA
AGTGTTATACAGCGAAACTGCGAATGGCTCATTAAAACAGTTATAGTTTATTTGACAATC
GAATTTACATGGATAACCGTGGTAATTCTAGAGCTAATACATGCTGGTGTGCCTGACTTT
TGTGGAAGGGCGTATTTATTAGATAACAAGCCAATATTCCTCTGGTCTATTGTGGTGACT
CATAATAACTGATCGAATCGCAAGGCCTGTGGCCGCGATAAGTCATTCAAGTTTCTGCCC
CATCAGCTTTCGATGGTAGTGTATTGGGGACTACCATGGGCGTTCACGGGGGTAACGGGA
GGGATTAGGGGTTCGATTCCGGGAGAGGGGAGCCTGAGAAACGGGCTACCACATCTAAAG
GGAAAGGCAGCAGGGCGAGTGCGTCTCTGAGCGGGCTGGGCAAA
>HY4YN4W02DZ2CT rank=0100476 x=1523.5 y=3419.5 length=466
AAAACAATGCCAGTAGTCATATGCTTGTCTCAAAGATTAAGCCATGCATGTATCAGTTCA
CACCTTTAAATGGTGAAACCGCGAATGGCTCATTAAATCAGCTATGGTTCCTTAGATCTT
AATCCTACTTGGATAACTGTAGTAATTCTAGAGCTAATACATGCCACAAAGCCCTGACTT
TATTGGAAGGGTGGATTTATTAGAACAAAACCAACCGACTTCGGTCGTTGGCTTGATGAC
TCTGGATAACTTTTCTGATCGCACGGCCAAGCGCCAGCGACGTATCTTTCAAATGTCTGC
CCTATCAACTATCGATGGTAGGTGATATGCCTACCATGGGTTATGACGGGGTAACGGGGG
AATCAGGGGTTCGATTCCGGGAGGAGGGGAGCCTTAGGAAATGGGCTACCACATCTAAGG
GAAGGCAGCAGGGCGAGTGCGTCTCTGAGCGGGGGCTGGGCAAA
>HY4YN4W02D356S rank=0065760 x=1570.0 y=2498.0 length=466
AAAACAATGCCAGTAGTCATATGCTTGTCTCAAAGATTAAGCCATGCATGTTTCAGTATA
AGCTTTAATTTGGCAAAACTGCAAATGGCTCATTAAAACAGTTATAATGCACTTGATGGT
TGTTTGCTTACATGGATAACTGTGGTAATCCTATAGCTAATACATGCACTCAAACCTGAC
TCTTGTGGGAAGGTTGTGGTCATTAGTTGCAGAACCAACCCAAGCTCTGCTTGGTATTTT
GCTGATCCAGAATGGCTGATTGAATTACATGGCAATTGCTGGTAATGCATCATTTCAGTT
TCTGACCTATCAGCTTCCGACGGTAGGTATTGGGCTACCGTGGCATGGACGGGTACGGAG
GGATTAGGGGTTGATTCCGGGAGAGGGGAGCTTGGAGAAAATGGGCTACCGACATCTAAA
GGGAAGGGCAGGCAAGGGCGAAGTGCGTCTCGTGAGGCGGGGCT
>HY4YN4W02D0C53 rank=0058848 x=1527.0 y=1049.0 length=466
AAAACAATGCCAGTAGTCATATGCTTGTCTCAAAGATTAAGCCATGCATGTCTCAGTATA
AGCTTCAATACGGTGAAACTGCGAATGGCTCATTAAAACAGTTATAGTTTATTTGATGGT
CATTCCTTACATGGATAACTGTGGTAATTCTAGAGCTAATACATGCACCCAAACCCGACT
CCGTGGAAGGGTTGTGTTTATTAGTTACAGAACCAACCCAGGCTCTGCCTGGTTTTGTGG
TGATTCATAATAACCGAACGAATCGCATGGCATCAGCTGGCATGACTCATTCAAGTCTCT
GACCTATCAGCTTCCGACGGTAGGGTATTGGGGCCTACCGTGGCAATGGACGGGGTAACG
GGAGAATTAGGGGTCGATTCCGGGAGAGGGGAGCCTGGAGAAACGGGCTACCACATCTAA
AGGGAAAGGCAGGCAAGGGCGAAGTGCGTCTCTGGAGCGGGGCT
>HXZRAMG01A2SSR rank=0260489 x=324.0 y=3257.5 length=466
AAAACAATGCCAGTAGTCATATGCTTGTCTCAAAGATTAAGCCATGCATGTTTCAGTATA
AGCTTTAATTTGGCAAAACTGCAAAATGGCTCATTAAAACAGTTATAATGCACTTGATGG
TTGTTTGCTTACATGGATAACTGTGGTAATCCTATAGCTAATACATGCACTCAAACCTGA
CTCTTGTGGGAAGGTTGTGGTCATTAGTTGCAGAACCAACCCAAGCTCTACTTGGTATTT
TGCTGATCCAGAATGGCTGATTGAATTACATGGCAATTGCTGGTAATGCATCATTTCAGT
TTCTGACCTATCAGCTTCCGACGGTAAGGTATTGGCTTACTGTGGCAATGACGGGTAACG
GAGGATTAGGGTTTGATTCCGGAGAGGGAGCTTGAGAAATGGCTACCACATCTAAGGAAG
GCAGCAGGCGAGTGCGTCTCTGAGCGGGGCTGGCAAGGCGCATA
>HXZRAMG01B57DW rank=0071915 x=773.5 y=2642.0 length=466
AAAACAATGCCAGTAGTCATATGCTTGTCTCAAAGATTAAGCCATGCATGTTTCAGTATA
AGCTTTAATTTGGCAAAACTGCAAATGGCTCATTAAAACAGTTATAATGCACTTGATGGT
TGTTTGTCTTACATGGATAACTGTGGTAATCCTATAGCTAATACATGCACTCAAACCTGA
CTCTTGTGGGAAGGTTGTGGTCATTAGTTGCAGAACCAACCCAAGCTCTGCTTGGTATTT
TGCTGATCCAGAATGGCTGATTGAATTACATGGCAATTGCTGGTAATGCATCATTTCAGT
TTCTGACCTATCAGGCTTCCGACGGTAAGGTATTGGCTTACTGTGGCAATGACGGGTAAC
GGAGGATTAGGGTTTGATTCCGGAGAGGGAGCTTGAGAAATGGCTACCACATCTAAGGAA
GGCAGCAGGCGAGTGCGTCTCTGAGCGGGCTGGCAAGGCGCATA
>HXZRAMG01A591R rank=0201170 x=364.0 y=1741.0 length=466
AAAACAATGCCAGTAGTCATATGCTTGTCTCAAAGATTAAGCCATGCATGTTTCAGTATA
AGCTCTAATTTGGCAAGACTGCAAATGGCTCATTAAAACAGTTATAATGCACTTGATGGT
TGTTTGCTTACATGGATAACTGTGGTAATCCTATAGCTAATACATGCACTCAAACCTGAC
TCTTGTGGGAAGGTTGTGGTCATTAGTTGCAGAACCAACCCAAGCTCTGCTTGGTATTTT
GCTGATCCAGAATGGCTGATTGAATTACATGGCAATTGCTGGTAATGCATCATTTCAGTT
TCTGACCTATCAGCTTCCGACGGTAAGGTATTGGCTTACTGTGGCAATGACGGGTAACGG
AGGATTAGGGGTTTGATTCCGGAGAGGGAGCTTGAGAAATGGGCTACCACATCTAAGGAA
GGCAGCAGGCGAGTGCGTCNCTGAGCGGGCTGGCAAGGCGCATA
>HXZRAMG01BS21H rank=0196134 x=624.5 y=787.0 length=466
AAAACAATGCCAGTAGTCATATGCTTGTCTCAAAGATTAAGCCATGCATGTTTCAGTATA
GGCTTTAATTTGGCAAAACTGCAAATGGCTCATTAAAACAGTTATAATGCACTTGATGGT
TGTTTGCTTACATGGATAACTGTGGTAATCCTATAGCTAATACGTGCACTCAAACCTGAC
TCTTGTGGGAAGGTTGTGGTCATTAGTTGCAGAACCAACCCAAGCTCTGCTTGGTATTTT
GCTGATCCAGAATGGCTGATCGAATTACATGGCAATTGCTGGTAATGCATCATTTCAGTT
TCTGACCTATCAGCTTCCGACGGTAAGGTATTGGCTTACTGTGGCAATGACGGGTAACGG
AGGATTAGGGTTTGATTCCGGAGAGGGAGCTTGAGAAATGGCTACCACATCTAAGGAAGG
CAGCAGGCGAGTGCGTCTCTGAGCGGGGCTGGGCAAGGCGCATA
>HXZRAMG01BD0X6 rank=0153086 x=452.0 y=2748.0 length=466
AAAACAATGCCAGTAGTCATATGCTTGTCTCAAAGATTAAGCCATGCATGTTTCAGTATA
AGCTTTAATTTGGCAAAACTGCAAATGGCTCATTAAAACAGTTATAATGCACTTGATGGT
TGTTTGCTTACATGGATAACTGTGGTAATCCTATAGCTAATACATGCACTCAAACCTGAC
TCTTGTGGGAAGGTTGTGGTCATTAGTTGCAGAACCAACCCAAGCTCTGCTTGGTATTTT
GCTGATCCAGAATGGCTGATTGAATTACATGGCAATTGCTGGTAATGCATCATTTCAGTT
TCTGACCTATCAGCTTCCGACGGTAAGGTATTGGCTTACTGTGGCAATGACGGGTAACGG
AGGATTAGGGTTTGATTCCGGAGGAGGGAGCTTGAGAAATGGCTACCACATCTAAGGAAG
GCAGCAGGCGAGTGCGTCTCTGAGCGGGCTGGCAAGGGCGCATA
>HXZRAMG01BJB0S rank=0115316 x=513.0 y=522.0 length=466
AAAACAATGCCAGTAGTCATATGCTTGTCTCAAAGATTAAGCCATGCATGTCTAAGTATA
AACAACTTTATACTGTAAAACTGCGAACGGCTCATTATATCAGCAATTATTTATTTGATG
GTTTCTTACTACATGGATAACCGTAGTAATTCTAGAGCTAATACATGCGTAAAATCCCAA
CTCTTGCGGGGAGGGATGTATTTATTAGATTAAAACCAATGCGAGCTCTGCTCGGTTTTG
TGTTGATTTCATAGTAACTTTTCGGATCGCATGGCTTCACGCCGGCGACAGTTCATTCAA
ATTTCTGCCCTATCAGCTTTCGACGGTAGTGTAGTGGACTACCGTGGCATTACGGGTGAC
GGAGAATTAGGGTTCGATTCCGGAGAGGGAGCCTGAGAAACGGCTACCACACCCAAGGAA
GGCAGCAGGCGAGTGCGTCTCTGAGCGGGCTGGCAAGGCGCATA
>HXZRAMG01CBOXC rank=0210495 x=836.0 y=606.5 length=466
AAAACAATGCCAGTAGTCATATGCTTGTCTCAAAGATTAAGCCATGCAGGTCTGAGTACA
GGCCGAAATAAGGTGAGACCGCGAATGGCTCATTATATCAGTTATGGTTCCTTGGATCTT
CGGTTACCTACTTGGATAACCCTGGCAATTTCCAGAGCTAATACATGCAGCTTGAGCTCC
GAGCTTTGGGGAGGGTGTTTTATAGACCAAAGCCAATCGGAGGCTTCGGCTTCTGTTCGT
TGGTGACTCTGAATAACTTTGGGCAGATCGCACGGTCTTGCGCCGGCGACGCATCTTTCA
AATGTCTGCCTTATCAACTTGATGGTAGGTTATGTGCCTACCATGGTTGTAACGGGTGAC
GGAGAATCAGGGTTCGATACCGGAGAGGGAGCCTGAGAGACGGCTACCACATCCAAGGAA
GGCAGCAGGCGAGTGCGTCNCTGAGCGGGCTGGCAAGGCGCATA
>HXZRAMG01A2YWQ rank=0118048 x=326.0 y=2984.5 length=466
AAAACAATGCCAGTAGTCATATGCTTGTCTCAAAGATTAAGCCATGCAGGTCTGAGTACA
GGCCGAAATAAGGTGAGACCGCGAATGGCTCATTATATCAGTTATGGCTCCTTGGATCTT
CGGTTACCTACTTGGATAACCCTGGCAATTCCAGAGCTAATACATGCAGCTTGAGCTCCG
ACCTTCGGGAGGGTGGTTTTATTAGACCAAAGCCAATCGGAGGCTTCGGCTTCTGCTCGT
TGGTGACTCTGAATAACTTTGGGCAGATCGCACGGTCTTGCACCGGCGACGCATCTTTCA
AATGTCTGCCTTATCAACTTGATGGTAGGTTATGTGCCTACCATGGTTGTAACGGGTGAC
GGAGAATCAGGGTTCGATACCGGAGAGGGAGCCTGAGAGACGGCTACCACATCCAAGGAA
GGCAGCAGGCGAGTGCGTCTCTGAGCGGGCTGGCAAGGCGCATA
>HXZRAMG01BFVIV rank=0063692 x=473.0 y=3013.0 length=466
AAAACAATGCCAGTAGTCATATGCTTGTCTCAAAGATTAAGCCATGCATGTTTCAGTATA
AGCTTTAATTTGGCAAAACTGCAAATGGCTCATTAAAACAGTTATAATGCACTTGATGGT
TGTTTGCTTACATGGATAACTGTGGTAATCCTATAGCTAATACATGCACTCAAACCTGAC
TCTTGTGGGAAGGTTGTGGTCATTAGTTGCAGAACCAACCCAAGCCCTGCTTGGTATTTT
GTCTGATCCAGAATGGCTGATTGAATTACATGGCAATTGCTGGTAATGCATCATTTCAGT
TTCTGACCTATCAGCTTCCGACGGTAAGGTATTGGCTTACTGTGGCAATGACGGGTAACG
GAGGATTAGGGGTTTGATTCCGGAGAGGGAGCTTGAGAAATGGCTACCACATCTAAGGAA
GGCAGCAGGCGAGTGCGTCTCTGAGCGGGCTGGCAAGGCGCATA
>HXZRAMG01A83KE rank=0137864 x=396.5 y=2236.5 length=466
AAAACAATGCCAGTAGTCATATGCTTGTCTCAAAGATTAAGCCATGCATGTCTAAGTATA
AACAACTTTATACTGTGAAACTGCGTACAGCTCATTATATCAGCAATTATTTATTTGATG
GTAACTCACTACATGGATAACCGTGGTAATTCTAGAGCTAATACATGCGTAAAATCCCGA
GCCTCGCGATAAGGGACGTATTTATTAGATAAAGAATCAATACCGGCTCTGTCGGTTTAT
TGATGAATCATAATAACTGTTCGAATCGCACTGCCTTGTGCTGGCGATAGTTCATTCAAA
TTTCTGCCCTATCAGCTTTCGACGGTAGTGTAGTGGACTACCGTGGCGTTAACGGGTAAC
GGAGAATTAGGGTTCGATTCCGGAGAGGGAGCCTGAGAAACGGCTACCACATCCAAGGAA
GGCAGCAGGCGAGTGCGTCTCTGAGCGGGCTGGCAAGGCGCATA
>HXZRAMG01B3A5K rank=0154878 x=740.0 y=2726.0 length=466
AAAACAATGCCAGTAGTCATATGCTTGTCTCAAAGATTAAGCCATGCATGTCTAAGTATA
AAGAACTCTTATACTATGAAACTGCGTACAGCTCATTATATCAGCAATTATTTATTTGAT
GGTAACTCACTACATGGATAACCGTGGTAATTCTAGAGCTAATACATGCGTAAAATCCTG
AGCTTCGGTAAGGGACGTATTTATTAGATAAAGAATCAATACTTGTTCTGCAAGTTTCAT
TGATGAATCATAATAACTGTTCGAATCGCACTGCCTTGTGCTGGCGATAGTTCATTCAAA
TTTCTGCCCTATCAGCTTTCGACGGTAGTGTAGTAGACTACCGTGGCGTTAACGGGTAAC
GGAGAATTAGGGTTCGATTCCGGAGAGGGAGCCTGAGAAACGGCTACCACATCCAAGGAA
GGCAGCAGGCGAGTGCGTCTCTGAGCGGGCTGGCAAGGCGCATA
>HXZRAMG01BAMU3 rank=0275166 x=414.0 y=173.0 length=466
AAAACAATGCCAGTAGTCATATGCTTGTCTCAAAAGATTAAGCCATGCATGTCTCAGTAT
AAGCTTCTACACGGCGAAACTGCGAATGGCTCATTAAAACAGTTACAGCTTATTTGATGA
CCATTCTTTACATGGATAACTGTGGTAATTCTAGGGCTAATACATGCGTCAATACCCAAC
TTTGCGGAAGGGTTGTGTTTATTAGTTACAGAACCAACCCAGGCTCTGCCTGGTCTCGTG
GTGATTCATAATAACCAAACGAATCGCGTAGCATCTGCTGGCGATGAATCATTCAAGTTT
CTGACCTATCAGCTTCCGACGGTAGGGGTATTGGCCTACCGTGGCAATGACGGGTAACGG
AGAATTAGGGTTCGATTCCGGGAGAGGGAGGCCTGAGAAACGGCTACCACATCTAAGGAA
GGCAGCAGGCGAGTGCGTCTCTGAGCGGGCTGGCAAGGCGCATA
>HXZRAMG01BW68E rank=0191729 x=671.0 y=332.0 length=466
AAAACAATGCCAGTAGTCATATGCTTGTCTCAAAGATTAAGCCATGCATGTCCAAGTACA
AGCTTTCAAAAAGCGAAACTGCGGATGGCTCATTAAATCAGTTATGGTTCCTTGGAGCGC
ATCCCCTTACATGGATAACTGTGGTAATTCTAGAGCTAATACATGCAATCAAGCGCCGAC
CTTACGGGAGGCGTGCTCTTATTAGGAACAAGACCAACCCGGGTCCGCCCGGCTCCGTTG
GTGAACTCTGGATAACCTGGCCGATCGCACGGTCTCTGCACCGGCGACGGATCCTTCGAA
TGTCTGCCCTATCAACTTTCGATGGTACGTTATGCGCCTACCATGGTCGTAACGGGTAAC
GGAGAATCAGGGTTCGATTCCGGAGAGGGAGCTTGAGAAACGGCTACCACATCCAAAGAA
GGCAGCAGGCGAGTGCGTCTCTGAGCGGGCTGGCAAGGCGCATA
>HXZRAMG01BIXNT rank=0207752 x=508.0 y=2391.0 length=466
AAAACAATGCCAGTAGTCATATGCTTGTCTCAAAGATTAAGCCATGCATGTCCAAGTACA
AGCTTTCAAAAAGCGAAACTGCGGATGGCTCATTAAATCAGTTATGGTTCCTTGGAGCGC
ATCCCCTTACATGGATAACTGTGGTAATTCTAGAGCTAATACATGCAATCAAGCGCCGAC
CTTACGGGAGGCGTGCTCTTATTAGGAACAAGACCAACCCGGGTCCGCCCGGCTCCGTTG
GTGAACTCTGGATAACCTGGCCGATCGCACGGTCTCTGCACCGGCGACGGATCCTTCGAA
TGTCTGCCCTATCAACTTTCGATGGTACGTTATGCGCCTACCATGGTCGTAACGGGTAAC
GGAGAATCAGGGTTCGATTCCGGAGAGGGAGCTTGAGAAACGGCTACCACATCCAAGGAA
GGCAGCAGGCGAGTGCGTCTCTGAGCGGGCTGGCAAGGCGCATA
>HXZRAMG01BJH13 rank=0134736 x=515.5 y=153.0 length=466
AAAACAATGCCAGTAGTCATATGCTTGTCTCAAAGATTAAGCCATGCATGTCCAAGTACA
AGCTTTCAAAAAGCGAAACTGCGGATGGCTCATTAAATCAGTTATGGTTCCTTGGAGCGC
ATCCCCTTACATGGATAACTGTGGTAATTCTAGAGCTAATACATGCAATCAAGCGCCGAC
CTTACGGGAGGCGTGCTCTTATTAGGAACAAGACCAACCCGGGTCCGCCCGGCTCCGTTG
GTGAACTCTGGATAACCTGGCCGATCGCACGGTCTCTGCACCGGCGACGGATCCTTCGAA
TGTCTGCCCTATCAACTTTCGATGGTACGTTATGCGCCTACCATGGTCGTAACGGGTAAC
GGAGAATCAGGGTTCGATTCCGGAGAGGGAGCTTGAGAAACGGCTACCACATCCAAGGAA
GGCAGCAGGCGAGTGCGTCTCTGAGCGGGCTGGCAAGGCGCATA
>HXZRAMG01BOY6X rank=0202108 x=577.5 y=1687.0 length=466
AAAACAATGCCAGTAGTCATATGCTTGTCTCAAAGATTAAGCCATGCATGTCCAAGTACA
AGCTTTCAAAAAGCGAAACTGCGGATGGCTCATTAAATCAGTTATGGTTCCTTGGAGCGC
ATCCCCTTACATGGATAACTGTGGTAATTCTAGAGCTAATACATGCAATCAAGCGCCGAC
CTTACGGGAGGCGTGCTCTTATTAGGAACAAGACCAACCCGGGTCCGCCCGGCTCCGTTG
GTGAACTCTGGATAACCTGGCCGATCGCACGGTCTCTGCACCGGCGACGGATCCTTCGAA
TGTCTGCCCTATCAACTTTCGATGGTACGTTATGCGCCTACCATGGTCGTAACGGGTAAC
GGAGAATCAGGGTTCGATTCCGGGGAGGGAGCTTGAGAAACGGCTACCACATCCAAGGAA
GGCAGCAGGCGAGTGCGTCTCTGAGCGGGCTGGCAAGGCGCATA
>HXZRAMG01AM2PX rank=0177495 x=145.0 y=2803.0 length=466
AAAACAATGCCAGTAGTCATATGCTTGTCTCAAAGATTAAGCCATGCATGTCCAAGTACA
AGCTTTCAAAAAGCGAAACTGCGGATGGCTCATTAAATCAGTTATGGTTCCTTGGAGCGC
ATCCCCTTACATGGATAACTGTGGTAATTCTAGAGCTAATACATGCAATCAAGCGCCGAC
CTTACGGGAGGCGTGCTCTTATTAGGAACAAGACCAACCCGGGTCCGCCCGGCTCCGTTG
GTGAACTCTGGATAACCTGGCCGATCGCACGGTCTCTGCACCGGCGACGGATCCTTCGAA
TGTCTGCCCTATCAACTTTCGATGGTACGTTATGCGCCTACCATGGTCGTAACGGGTAAC
GGGGATCAGGGTTCGATTCCGGAGAGGGAGCTTGAGGAAACGGCTACCACATCCAAGGAA
GGCAGCAGGCGAGTGCGTCTCTGAGCGGGCTGGCAAGGCGCATA
>HXZRAMG01BNA8B rank=0253660 x=558.0 y=1801.0 length=466
AAAACAATGCCAGTAGTCATATGCTTGTCTCAAAGATTAAGCCATGCATGTCCAAGTACA
AGCTTTCAAAGGCGAAACTGCGGATGGCTCATTAAATCAGTTATGGTTCCTTGGAGCGCA
TCCCCTTACATGGATAACTGTGGTAATTCTAGAGCTAATACATGCAATCAAGCGCCGACC
TTACGGGAGGCGTGCTCTTATTAGGAACAAGACCAACCCGGGTCCGCCCGGCTCCGTTGG
TGAACTCTGGATAACCTGGCCGATCGCACGGTCTCTGCACCGGCGACGGATCCTTCGAAT
GTCTGCCCTATCAACTTTCGATGGTACGTTATGCGCCTACCATGGTACGTAACGGGTAAC
GGAGAATCAGGGTTCGATTCCGGAGAGGGAGCTTGAGAAACGGCTACCACATCCAAGGAA
GGCAGCAGGCGAGTGCGTCTCTGAGCGGGCTGGCAAGGCGCATA
>HXZRAMG01B7400 rank=0255957 x=795.5 y=2786.0 length=466
AAAACAATACCAGTAGTCATATGCTTGTCTCAAAGATTAAGCCATGCATGTCTAAGTATA
AAAGTATTTTATACTTGAAACTGCGAAACGCTTATTATATCAGTTATAGTTTATTTGATG
GTCTCTCACTATATGGATACCCGTAGTAATTCTAGAGCTAATACATGCGCAAAATTCCGA
AACCCCTCGGGGTATAGGAATGTATTTATTAGATAAAAATCAATCCGCTTCGGTGGTTTT
TGATGATTTCATAATAACTGTTCGAATCGTTTCGGAGCAATCCGGCGATAGTTCATTCAA
ATTTCTGCCCTATCAGCTTTCGACGGTAGTGTATTGGACTACCGTGGCGTTAACGGGTAA
CGGAGAATTAGGGTTCGATTCCGAAGAGGGAGCCTGAGAAACGGCTACCACATCCAAGGA
GGCAGCAGGCGAGTGCGTCTCTGAGCGGGCTGGCAAGGCGCATA
>HXZRAMG01B6RYQ rank=0099865 x=780.5 y=640.0 length=466
AAAACAATGCCAGTAGTCATATGCTTGTCTCAAAGATTAAGCCATGCATGTCTAAGTATA
AAAGTATTTTATACTTGAAACTGCGAAACGCTTATTATATCAGTTATAGTTTATTTGATG
GTCTCTCACTATATGGATACCCGTAGTAATTCTAGAGCTAATACATGCGCAAAATTCCGA
AACCCCTCGGGGGTATAGGAATGTATTTATTAGATAAAAATCAATCCGCTTCGGCGGTTT
TGATGATTCATAATAACTGTTCGAATCGTTTCGGAGCAATCCGGCGATAGTTCATTCAAA
TTTCTGCCCTATCAGCTTTCGACGGTAGTGTATTGGACTACCGTGGCGTTAACGGGTAAC
GGAGAATTAGGGTTCGATTCCGAAGAGGGAGCCTGAGAAACGGCTACCACATCCAAGGAA
GGCAGCAGGCGAGTGCGTCTCTGAGCGGGCTGGCAAGGCGCATA
>HXZRAMG01A17GI rank=0053015 x=318.0 y=176.0 length=466
AAAACAATGCCAGTAGTCATATGCTTGTCTCAAAGATTAAGCCATGCATGTCTAAGTATA
AACAACTTTATACTGTGAAACTGCGAACGGCTCATTATATCAGCAATAATTTATTTGATG
GTTCCTTACTACACGGATAACTGTAGTAATTCTAGAGCTAATACGTGCGTAAAATCCTGA
CTCTTGCGGGGAAGGATGTATTTATTAGATAAAAACCAATGCGGGTCCTGCCCGGTTTTG
TGGTGAATCATAGTAACTTTTCGAATCGCATGGCTTCACGCCGGCGATAGTTCATTCAAA
TTTCTGCCCTATCAGCTTTCGACGGTAGTGTAGTGGACTACCGTGGCGTTAACGGGTAAC
GGAGAATTAGGGTTCGATTCCGGAGAGGGAGCCTGAGAAACGGCTACCACATCCAAGGAA
GGCAGCAGGCGAGTGCGTTTCTGAGCGGGCTGGCAAGGCGCATA
>HXZRAMG01BSQ8I rank=0195695 x=620.0 y=1872.0 length=466
AAAACAATGCCAGTAGTCATATGCTTGTCTCAAAGATTAAGCCATGCAGGTCTGAGTACA
GGCCGAAATAAGGTGAGACCGCGAATGGCTCATTATATCAGTTATGGTTCCTTGGATCTT
CGGTTACCTACTTGGATAACCCTGGCAATTCCAGAGCTAATACATGCAGCTTGAGCTCCG
ACCTTCGGGAGGGGTGTTTTATTAGTACCAAAGCCAATCGGAGGCTTCGGCTTCTGTTCG
TTGGTGACTCTGAATAACTTTGGGTCAGATCGCACGGTCTTGCACCGGCGACGCATCTTT
CAAATGTCTGCCTTATCAACTTGATGGTAGGTTATGTGCCTACCATGGTTGTAACGGGTG
ACGGAGAATCAGGGTTCGATACCGGAGAGGGAGCCTGAGAGACGGCTACCACATCCAAGG
AAGGCAGCAGGCGAGTGCGTCTCTGAGCGGGCTGGCAAGGCGCA
>HXZRAMG01A45WO rank=0213662 x=351.5 y=2966.5 length=466
AAAACAATGCCAGTAGTCATATGCTTGTCTCAAAGATTAAGCCATGCATGTCTAAGTATA
AACAACTTTATACTGTAAAACTGCGAACGGCTCATTATATCAGCAATAATTTATTTGATG
GTTCCTTACTACATGGATAACTGTAGTAATTCTAGAGCTAATACATGCGTAAAGTCCCGA
CCTCACGGAAGGGATGTATTTATTAGATAAAAAACCAATGCGGGTTCTGCCCCGGTTTTG
TGGTGAATCATAGTAACTTTTCGAATCGCATGGCTTCACGCCGGCGATAGTTCATTCAAA
TTTCTGCCCTATCAGCTTTCGACGGTAGTGTAGTGGACTACCGTGGCGTTAACGGGTAAC
GGGGAATTAGGGTTCGATTCCGGAGAGGGAGCCTGAGAAACGGCTACCACATCCAAGGAA
GGCAGCAGGCGAGTGCGTCTCTGAGCGGGCTGGCAAGGCGCATA
>HXZRAMG01AZB9G rank=0167876 x=285.0 y=1602.5 length=466
AAAACAATGCCAGTAGTCATATGCTTGTCTCAAAGATTAAGCCATGCATGTCTAAGTATA
AACAACTTTATACTGTAAAACTGCGAACGGCTCATTATATCAGCAATAATTTATTTGATG
GTTCCTTACTACATGGATAACTGTAGTAATTCTAGAGCTAATACATGCGCAAAGTCCTGA
CTCTCGCGGGGAGGGATGTATTTATTAGATAAAAACCAATGCGGGTCCTGCCCGGTTTTG
TGGTGAATCATAGTAACTTTTCGAATCGCATGGCTTCACGCCGGCGATAGTTCATTCAAA
TTTCTGCCCTATCAGCTTTCGACGGTAGTGTAGTGGACTACCGTGGCGTTAACGGGTAAC
GGAGAATTAGGGTTCGATTCCGGAGAGGGAGCCTGAGAAACGGCTACCACATCCAAGGAA
GGCAGCAGGCGAGTGCGTCTCTGAGCGGGCTGGCAAGGCGCATA
>HXXTI5Q01CIS64 rank=0201174 x=917.0 y=958.5 length=466
AAAACAATGCCAGTAGTCATATGCTTGTCTCAAAGATTAAGCCATGCATGTCTAAGTAAA
AATAACTCTTTACTGTGAAACTGCGAACGGCTCATTATATCAGTTATAGTTTACTTGATA
GTACCTTACTACTTGGATACCCGTAGTAATTCTAGAGCTAATACATGCATCAACGCCCAA
TCGGGCCGCGTTTATTAGATAGAAACCCATTATTTTTGGTGAATCAATAATAACTGTGCG
AATCGCATCGGGGTTTACCCCGGCGATGAATCAATCAAGTTTCTGCCCTATCAGCTTTCG
ATGGGTAGGGTATTGGCCTACCATGGGCGTTAAACGGGGTAACGGAGAAATTTAGGGGTT
CGATTCCGGGAGAGGGGAGCCTGGAGAAACGGGCTAACCGACATCCGAAAGGGAAGGCAG
CAGGGCGAGTGCGGTCTCTGGAGCGGGGCTGGGCAAGGGCGCTA
>HY4YN4W02DF4Y0 rank=0143407 x=1296.5 y=3482.0 length=465
AAAACAATGCCAGTAGTCATATGCTTGTCTCAAAGATTAAGCCATGCATGTCTAAGTATA
AGCAACTTTATACTGTGAAACTGCGGACAGCTCATTATATCAGCAATAATTTATTTGATG
GTTTCTTTACTACTTGGATAACCGTAGTAATTCTAGAGCTAATACATGCTTAAAGCCTGG
ACTCTTGCGGGAACGGGTGTATTTATTAGATTAAAGACCAATGCTTCCCTCTCGGGTTGC
TTTTTTGGTGATTCTTTGTAACTTTCGAATCGCATGGCCTTGTGTCGGCGATAGTTCATT
CAAATTTCTNCCCTATCAGCTTTCGACGGTAGTGTAGTGGGACTACCGGTGGGGCGTTAA
CGGGGTGACGGGAGGAATTAGGGGGTTCGATTCCGGGAGGAGGGGAGCCTGGAGGAACGG
GCTACCACATCCAAGGGAGGGCAAGCAAGGGCGAGTGCGTCTC
>HY4YN4W02DAF8B rank=0076514 x=1232.5 y=281.0 length=465
AAAACAATGCCAGTAGTCATATGCTTGTCTCAAAGATTAAGCCATGCATGTCTATGCACA
AGCCGAATTACGGTAAAGCCGCGAATGGCTCATTACAACAGCCATGGTTTATTGGATCTA
CAACATCCTACTTGGATAACTGTAGTAATTCTAGAGCTAATACATGCACCAAAGCCCTGA
CCTCACGGGATGGGCGCATTTATTAGACCAAAACCAATCGGACTTCGGTCCGTCTGGTGG
TGACTCTGAATAACTACGCTGAGTGCACGGTCCTCGTACCGCACCATATCTTTCAATGTC
TGCCTTATCAACTGTCGATGGTAGTTTACGTGACTACCATGGGTCGGTAACGGGGGTAAC
GGGAGAATAAGGGTTCGGACTCCGGGAGAGGGGAGCCTGAGAAATGGGCTACCACATCCA
AAGGGAAAGGGCAGGCAGGGCGAGTGCGTCTCTGAGCGGGGCT
>HY4YN4W02EEDBG rank=0070793 x=1686.0 y=3162.0 length=465
AAAACAATGCCAGTAGTCATATGCTTGTCTCAAAGATTAAGCCATGCATGTCTCAGTATA
AGCTTCTACATGGTGAAACTGCGAATGGCTCATTAAAGCAGTTATAGTTTATTTGATGGT
CACTGTTATATGGATAACTGTGGTAATTCTAGAGCTAATACATGCACCAAAACCCAACTT
CGCAGAAGGGTTGTGTTTATTAGATACAGAACCCAACCCAGGTTCGCCTGGTTTTGTGGT
GACTCATAATAACTCGATGAATCGTGTAGCTTCGCTNACGATGCATCATTCAAGTTTCTG
ACCTATCAGCTTCCGACGGTAGGGGTATTGGGGCCTACCGTGGGCAATGGGACGGGGTAA
CGGAGAATTAGGGGTTGATTCCGGGAGAGGGGAGCCTGAGAAACGGGCTACCACATCTAA
AGGGAAAGGGCAAGCAAGGGCGAGTGCGTCTCTGAGCGGGGCT
>HY4YN4W02DU4U0 rank=0141645 x=1467.5 y=2762.0 length=465
AAAACAATGCCAGTAGTCATATGCTTGTCTCAAAGATTAAGCCATGCATGTCCAAGTACA
AGCTTTCAAAAGCGAAACTGCGGATGGCTCATTAAATCAGTTATGGTTCCTTGGAGCGCA
TCCCCTTACATGGATAACTGTGGTAATTCTAGAGCTAATACATGCAATCAAGCGCCGACC
TTACGGGAGCGTGCTCTTATAGGAACAAGACCAACCCGGGTCNCCCGGNTCCGTTGGTGA
ACTCTGGATAACCTGGCCGATCGCACGGTCTCTGCACCGGCGACGATCCTTCGAATGTCT
NCCCTATCAACTTTCGATGGTACGTTATGCGCCTACCATGGGTCTAACGGGGTACGGAGG
AATCAGGGGTTCGATTCCGGGAGGAGGGGAGCTTGGAGGAAAACGGGCTACCACATCCAA
GGGGAGGCAAGCAGGGCGAGTGCGTCCCTGAGCGGGGCTGGGC
>HY4YN4W02EU7QR rank=0124675 x=1878.0 y=2657.0 length=465
AAAACAATGCCAGTAGTCATATGCTTGTCTCAAAGATTAAGCCATGCATGTCCAAGTACA
AGCTTTCAAAAGCGAAACTGCGGATGGCTCATTAAATCAGTTATGGTTCCTTGGAGCGCA
TCCCCTTACATGGATAACTGTGGTAATTCTAGAGCTAATACATGCAATCAAGCGCCGACC
TTACGGGAGGCGTGCTCTTATTAGGAACAAGACCAACCCGGGTCCGCCCGGNTCCGTTGG
TGAACTCTGGATAACCTGGCCGATCGCACGGTCTCTGCACCGGCGACGATCCTTCGAATG
TCTGCCCTATCAACTTTCGATGGTACGTTATGCGCCTACCATGGGTCGTAACGGGGTAAC
GGGAGGAATCAGGGGTTCGATTCCGGGAGAGGGGAGCTTGGAGAACGGGCTACCACATCC
AAGGGAAGGGCAGCAGGGCGAGTGCGTCTCTGGAGCGGGGGCT
>HY4YN4W02C52CZ rank=0172987 x=1182.5 y=481.0 length=465
AAAACAATGCCAGTAGTCATATGCTTGTCTCAAAGATTAAGCCATGCATGTGTAAGTATA
AACTCTCTTGTACTGTGAAACTGCGAATGGCTCATTAAATCAGTTATAGTTTCTTTGATG
GTACCTTGCTACTCGGATAACCGTAGTAATTCTAGAGCTAATACGTGCACCAACTCCCGA
CTTCTGGAAGGGACGCATTTATTAGATAAAAGGCCGATGCGGGCTTGCCCGGTAATGCGG
TGAATCATGATAACTTCCCGAATCGCACGGCCTCGGCGCCGGCGATGCTTCATTCAAATT
TCTNCCCTATCGACTTTCGATGGTAGGATAGAGGCCTACCATGGGTGGTGGACGGGGTGG
ACGGGAGAATTAGGGGTTCGGATTCCGGGGAGAGGGGAGCCTGGAGAAACGGGCTACCAC
ATCCAAGGGAAAGGGCAAGGCAAGGGCGAGTGCGTCTCTGAGC
>HY4YN4W02D045U rank=0118890 x=1536.0 y=464.0 length=465
AAAACAATGCCAGTAGTCATATGCTTGTCTCAAAGATTAAGCCATGCATGTCTAAGTATA
AACAACTTTATACTGTGAAACTGCGTACAGCTCATTATATCAGCAATTATTTATTTGATG
GTAACTCACTACATGGATAACCGTGGTAATTCTAGAGCTAATACATGCGTAAAATCCCGA
GCCTCGCGGTAAGGGACGTATTTATTAGATAAAGAATCAATACCGGCTCTGTCGGTTTTA
TGATGAATCATAATAACTGTTCGAATCGCACTGCCTTGTNCTGGCGATAGTTCATTCAAA
TTTCTGCCCTATCAGCTTTCGACGGTAGTGTAGTGGGACTACCGTGGGCGGTTAACGGGG
TAACGGGAGGAATTAGGGGTTCGGATTCCGGGAGAGGGGAGGCCTGAGAAACGGGCTACC
ACATCCAAAGGGAAAGGCAGCAAGGGCGAGTGCGTCTCTGAGC
>HXZRAMG01BHRMJ rank=0243210 x=495.0 y=1161.0 length=465
AAAACAATGCCAGTAGTCATATGCTTGTCTCAAAGATTAAGCCATGCATGTTTCAGTATA
AGCTTTAATTTGGCAAAACTGCAAATGGCTCATTAAAACAGTTATAATGCACTTGATGGT
TGTTTGCTTACATGGATAACTGTGGTAATCCTATAGCTAATACATGCACTCAAACCTGAC
TCTTGTGGGAAGGTTGTGGTCATTAGTTGCAGAACCCAACCCAAGCTCTGCTTGGTATTT
TGCTGATCCAGAATGGCTGATTGAATTACATGGCAATTGCTGGTAATGCATCATTCCAGT
TTCTGACCTATCAGCTTCCGACGGTAAGGTATTGGCTTACTGTGGCAATGACGGGTAACG
GAGGATTAGGGTTTGATTCCGGAGAGGGAGCTTGAGAAATGGCTACCACATCTAAGGAAG
CAGCAGGCGAGTGCGTCTCTGAGCGGGCTGGCAAGGGCGCATA
>HXZRAMG01A1V45 rank=0161874 x=314.0 y=1895.0 length=465
AAAACAATGCCAGTAGTCATATGCTTGTCTCAAAGATTAAGCCATGCATGTTTCAGTATA
AGCTTTAATTTGGCAAAACTGCAAATGGCTCATTAAAACAGTTATAATGCACTTGATGGT
TGTTTGCTTACATGGATAACTGTGGTAATCCTATAGCTAATACATGCACTCAAACCTGAC
TCTTGTGGGAAGGTTGTGGTCATTAGTTGCAGAACCAACCCAAGCTCTGCTTGGTATTTT
GCTGATCCAGAATGGCTGATTGAATTACATGGCAATTGCTGGTAATGCATCATTTCAGTT
TCTGACCTATCAGCTTCCGACGGTAAGGTATTGGCTTACTGTGGCAATGACGGGTAACGG
AGGATTAGGGTTTGATTCCGGAGAGGGAGCTTGAGAAATGGCTACCACATCTAAGGAAGG
CAGCAGGCGAGTGCGTCGTCTGAGCGGGCTGGCAAGGCGCATA
>HXZRAMG01CC7IY rank=0274408 x=853.5 y=1736.0 length=465
AAAACAATGCCAGTAGTCATATGCTTGTCTCAAAAGATTAAGCCATGCATGTTTCAGTAT
AAGCTTTAATTTGGCAAAACTGCAAATGGCTCATTAAAACAGTTATAATGCACTTGATGG
TTGTTTGCTTACATGGATAACTGTGGTAATCCTATAGCTAATACATGCACTCAAACCTGA
CTCTTGTGGGAAGGTTGTGGTCATTAGTTGCAGAACCAACCCAAGCTCTGCTTGGTATTT
TGCTGATCCAGAATGGCTGATTGAATTACATGGCAATTGCTGGTAATGCATCATTTCAGT
TTCTGACCTATCAGCTTCCGACGGTAAGGTATCGGCTTACTGTGGCAATGACGGGTAACG
GAGGATTAGGGTTTGATTCCGGAGAGGGAGCTTGAGAAATGGCTACCACATCTAAGGAAG
GCAGCAGGCGAGTGCGTCTCTGAGCGGGCTGGCAAGGCGCATA
>HXZRAMG01BM7GR rank=0154693 x=557.0 y=1017.0 length=465
AAAACAATGCCAGTAGTCATATGCTTGTCTCAAAGATTAAGCCATGCATGTTTCAGTATA
AGCTTTAATTTGGCAAAACTGCAAATGGCTCATTAAAACAGTTATAATGCACTTGATGGT
TGTTTGCTTACATGGATAACTGTGGTAATCCTATAGCTAATACATGCACTCAAACCTGAC
TCTTGTGGGAAGGTTGTGGTCATTAGTTGCAGAACCAACCCAAGCTCTGCTTGGTATTTT
GCTGATCCAGAATGGCTGATTGAATTACATGGCAATTGCTGGTAATGCATCATTTCAGTT
TCTGACCTATCAGCTTCCGACGGTAAGGTATTGGCTTACTGTGGCAATGACGGGTAACGG
AGGATTAGGGTTTGATTCCGGAGAGGGAGCTTGAGAAATGGCTACCACATCTAAGGAAGG
CAGCAGGCGAGTGCGTCTCTGAGCGGGCTGGCAAGGGCGCATA
>HXZRAMG01B2EJW rank=0133115 x=730.0 y=1434.0 length=465
AAAACAATGCCAGTAGTCATATGCTTGTCTCAAAGATTAAGCCATGCATGTTTCAGTATA
AGCTTTAATTTGGCAAAACTGCAAATGGCTCATTAAAACAGTTATAATGCACTTGATGGT
TGTTTGCTTACATGGATAACTGTGGTAATCCTATAGCTAATACATGCACTCAAACCTGAC
TCTTGTGGGAAGGTTGTGGTCATTAGTTGCAGAACCAACCCAAGCTCTGCTTGGTATTTT
GCTGATCCAGAATGGCTGATTGAATTACATGGCAATTGCTGGTAATGCATCATTTCAGTT
TCTGACCTATCAGCTTCCGACGGTAAGGTATTGGCTTACTGTGGCAATGACGGGTAACGG
AGGATTAGGGTTTGATTCCGGAGAGGGAGCTTGGAGAAATGGCTACCACATCTAAGGAAG
GCAGCAGGCGAGTGCGTCTCTGAGCGGGCTGGCAAGGCGCATA
>HXZRAMG01AYH8O rank=0188052 x=275.5 y=3654.5 length=465
AAAACAATGCCAGTAGTCATATGCTTGTCTCAAAGATTAAGCCATGCATGTTTCAGTATA
AGCTTTAATTTGGCAAAACTGCAAATGGCTCATTAAAACAGTTATAATGCACTTGATGGT
TGTTTGCTTACATGGATAACTGTGGTAATCCTATAGCTAATACATGCACTCAAACCTGAC
TCTTGTGGGAAGGTTGTGGTCATTAGTTGCAGAACCAACCCAAGCTCTGCTTGGTATTTT
GCTGATCCAGAATGGCTGATTGAATTACATGGCAATTGCTGGTAATGCATCATTTCAGTT
TCTGACCTATCAGCTTCCGACGGTAAGGTATTGGCTTACTGTGGCAATGACGGGTAACGG
AGGATTAGGGTTTGATTCCGGAGAGGGAGCTTGAGAAATGGCTACCACATCTAAGGAAGG
CAGCAGGCGAGTGCGTCTCTGAGCGGGCTGGCAAGGGCGCATA
>HXZRAMG01B0DTS rank=0195504 x=707.5 y=1390.0 length=465
AAAACAATGCCAGTAGTCATATGCTTGTCTCAAAGATTAAGCCATGCATGTTTCAGTATA
AGCTTTAATTTGGCAAAACTGCAAATGGCTCATTAAAACAGTTATAATGCACTTGATGGT
TGTTTGCTTACATGGATAACTGTGGTAATCCTATAGCTAATACATGCACTCAAACCTGAC
TCTTGTGGGAAGGTTGTGGTCATTAGTTGCAGAACCAACCCAAGCTCTGCTTGGTATTTT
GCTGATCCAGAATGGCTGATTGAATTACATGGCAATTGCTGGTAATGCATCATTTCAGTT
TCTGACCTATCAGCTTCCGACGGTAAGGTATTGGCTTACTGTGGCAATGACGGGTAACGG
AGGATTAGGGTTTGATTCCGGAGAGGGAGCTTGAGAAATGGCTACCACATCTAAGGAAGG
CAGCAGGCGAGTGCGTCTCTGAGCGGGCTGGCAAGGGCGCATA
>HXZRAMG01A93Y5 rank=0308555 x=408.5 y=271.0 length=465
AAAACAATGCCAGTAGTCATATGCTTGTCTCAAAGATTAAGCCATGCATGTTTCAGTATA
AGCTTTAATTTGGACAAAACTGCAAATGGCTCATTAAAACAGTTATAATGCACTTGATGG
TTGCTTGCTTACATGGATAACTGTGGTAATCCTATAGCTAATACATGCACTCAAACCTGA
CTCTTGTGGGAAAGGTTGTGGTCATTAGTTGCAGAACCAACCCAAGCTCTGCTTGGTATT
TTTGCTGATCCAGAATGGCTGATTGAATTACATGGCAATTGCTGGTAATGCATCATTTTC
AGTTTCTGACCTATCAGCTTCCGACGGTAAGGTATTGGCTTACTGTGGCAATGACGGGTA
ACGGAGGATTAGGGTTTGATTCCGGAGAGGGAGCTTGAGAAATGGCTACCACATCTAAGG
AAGGCAGCAGGCGAGTGCGTCTCTGAGCGGGCTGGCAGGCGCA
>HXZRAMG01BJVMN rank=0127008 x=519.0 y=1357.0 length=465
AAAACAATGCCAGTAGTCATATGCTTGTCTCAAAGATTAAGCCATGCATGTTTCAGTATA
AGCTTTAATTTGGCAAAACTGCAAATGGCTCATTAAAACAGTTATAATGCACTTGATGGT
TGTTTGCTTACATGGATAACTGTGGTAATCCTATAGCTAATACATGCACTCAAACCTGAC
TCTTGTGGGAAGGTTGTGGTCATCAGTTGCAGAACCAACCCAAGCTCTGCTTGGTATTTT
GCTGATCCAGAATGGCTGATTGAATTACATGGCAATTGCTGGTAATGCATCATTTCAGTT
TCTGACCTATCAGCTTCCGACGGTAAGGTATTGGCTTACTGTGGCAATGACGGGTAACGG
AGGATTAGGGTTTGATTCCGGAGAGGGAGCTTGAGAAATGGCTACCACATCTAAGGAAGG
CAGCAGGCGAGTGCGTCTCTGAGCGGGCTGGGCAAGGCGCATA
>HXZRAMG01B8HK0 rank=0292529 x=799.0 y=2674.5 length=465
AAAACAATGCCAGTAGTCATATGCTTGTCTCAAAGATTAAGCCATGCATGTTTCAGTATA
AGCTTTAATTTGGCAAAACTGCAAATGGCTCATTAAAACAGTTATAATGCACTTGATGGT
TGTTTGCTTACATGGATAACTGTGGTAATCCTATAGCTAATACATGCACTCAAACCTGAC
TCTTGTGGGAAGGTTGTGGTCATTAGTTGCAGAACCAACCCAAGCTCTGCTTGGTATTTT
GCTGATCCAGAATGGCTGATTGAATTACATGGCAATTGCTGGTAATGCATCATTTCAGTT
TCTGACCTATCAGCTTCCGACGGTAAGGTATTGGCTTACTGTGGCAATGACGGGTAACGG
AGGATTAGGGTTTGATTCCGGAGAGGGAGCTTGAGAAATGGGCTACCACATCTAAGGAAG
GCAGCAGGCGAGTGCGTCTCTGAGCGGGCTGGCAAGGCGCATA
>HXZRAMG01BI6IX rank=0140990 x=511.0 y=1591.0 length=465
AAAACAATGCCAGTAGTCATATGCTTGTCTCAAAGATTAAGCCATGCATGTTTCAGTATA
AGCTTTAATTTGGCAAAACTGCAAATGGCTCATTAAAACAGTTATAATGCACTTGATGGT
TGTTTGCTTACATGGATAACTGTGGTAATCCTATAGCTAATACATGCACTCAAACCTGAC
TCTTGTGGGAAGGTTGTGGTCATTAGTTGCAGAACCAACCCAAGCTCTGCTTGGTATTTT
GCTGATCCAGAATGGCTGATTGAATTACATGGCAATTGCTGGTAATGCATCATTTCAGTT
TCTGACCTATCAGCTTCCGACGGTAAGGTATTGGCTTACTGTGGCAATGACGGGTAACGG
AGGATTAGGGTTTGATTCCGGAGAGGGAGCTTGAGAAATGGCTACCACATCTAAGGAAGG
CAGCAGGCGAGTGCGTCTCTGAGCGGGCTGGCAAGGGCGCATA
>HXZRAMG01AH9HC rank=0139823 x=90.5 y=3566.0 length=465
AAAACAATGCCAGTAGTCATATGCTTGTCTCAAAGATTAAGCCATGCATGTTTCAGTATA
AGCTTTAATTTGGCAAAACTGCAAATGGCTCATTAAAACAGTTATAATGCACTTGATGGT
TGTTTGCTTACATGGATAACTGTGGTAATCCTATAGCTAATACATGCACTCAAACCTGAC
TCTTGTGGGAAGGTTGTGGTCATTAGTTGCAGAACCAACCCAAGCTCTGCTTGGTATTTT
GCTGATTCAGAATGGCTGATTGAATTACATGGCAATTGCTGGTAATGCATCATTTCAGTT
TCTGACCTATCAGCTTCCGACGGTAAGGTATTGGCTTACTGTGGCAATGACGGGTAACGG
AGGATTAGGGTTTGATTCCGGGAGAGGGAGCTTGAGAAATGGCTACCACATCTAAGGAAG
GCAGCAGGCGAGTGCGTCTCTGAGCGGGCTGGCAAGGCGCATA
>HXZRAMG01BDNH5 rank=0182410 x=448.0 y=1707.0 length=465
AAAACAATGCCAGTAGTCATATGCTTGTCTCAAAGATTAAGCCATGCATGTTTCAGTATA
AGCTTTAATTTGGCAAAACTGCAAATGGCTCATTAAAACAGTTATAATGCACTTGATGGT
TGTTTGCTTACATGGATAACTGTGGTAATCCTATAGCTAATACATGCACTCAAACCTGAC
TCTTGTGGGAAGGTTGTGGTCATTAGTTGCAGAACCAACCCAAGCTCTGCTTGGTATTTT
GCTGATCCAGAATGGCTGATTGAATTACATGGCAATTGCTGGTAATGCATCATTTCAGTT
TCTGACCTATCAGCTTCCGACGGTAAGGTATTGGCTTACTGTGGCAATGACGGGTAACGG
AGGATTAGGGTTTGATTCCGGAGAGGGAGCTTGAGAAATGGCTACCACATCTAAGGAAGG
CAGCAGGCGAGTGCGTCTCTGAGCGGGCTGGCAAGGGCGCATA
>HXZRAMG01BFZLJ rank=0078536 x=475.0 y=101.0 length=465
AAAACAATGCCAGTAGTCATATGCTTGTCTCAAAGATTAAGCCATGCATGTTTCAGTATA
AGCTTTAATTTGGCAAAACTGCAAATGGCTCATTAAAACAGTTATAATGCACTTGATGGT
TGTTTGCTTACATGGATAACTGTGGTAATCCTATAGCTAATACATGCACTCAAACCTGAC
TCTTGTGGGAAGGTTGTGGTCATTAGTTGCAGAACCAACCCAAGCTCTGCTTGGTATTTT
GTCTGATCCAGAATGGCTGATTGAATTACATGGCAATTGCTGGTAATGCATCATTTCAGT
TTCTGACCTATCAGCTTCCGACGGTAAGGTATTGGCTTACTGTGGCAATGACGGGTAACG
GAGGATTAGGGTTTGATTCCGGAGAGGGAGCTTGAGAAATGGCTACCACATCTAAGGAAG
GCAGCAGGCGAATGCGTCTCTGAGCGGGCTGGCAAGGCGCATA
>HXZRAMG01BCSS5 rank=0087372 x=438.0 y=2887.0 length=465
AAAACAATGCCAGTAGTCATATGCTTGTCTCAAAGATTAAGCCATGCATGTTTCAGTATA
AGCTTTAATTTGGCAAAACTGCAAATGGCTCATTAAAACAGTTATAATGCACTTGATGGT
TGTTTGCTTACATGGATAACTGTGGTAATCCTATAGCTAATACATGCACTCAAACCTGAC
TCTTGTGGGAAGGTTGTGGTCATTAGTTGCAGAACCAACCCAAGCTCTGCTTGGTATTTT
GCTGATCCAGAATGGCTGATTGAATTACATGGCAATTGCTGGTAATGCATCATTTCAGTT
TCTGACCTATCAGCTTCCGACGGTAAGGTATTGGCTTACTGTGGCAATGACGGGTAACGG
AGGATTAGGGTTTGATTCCGGAGAGGGAGCTTGAGAAATGGGCTACCACATCTAAGGAAG
GCAGCAGGCGAGTGCGTCTCTGAGCGGGCTGGCAAGGCGCATA
>HXZRAMG01BGUX4 rank=0135463 x=484.0 y=3866.0 length=465
AAAACAATGCCAGTAGTCATATGCTTGTCTCAAAGATTAAGCCATGCATGTTTCAGTATA
AGCTTTAATTTGGCAAAACTGCAAATGGCTCATTAAAACAGTTATAATGCACTTGATGGT
TGTTTGCTTACATGGATAACTGTGGTAATCCTATAGCTAATACATGCACTCAAACCTGAC
TCTTGTGGGAAGGTTGTGGTCATTAGTTGCAGAACCAACCCAAGCTCTGCTTGGTATTTT
GCTGATCCAGAATGGCTGATTGAATTACATGGCAATTGCTGGTAATGCATCATTTCAGTT
TCTGACCTATCAGCTTCCGACGGTAAGGTATTGGCTTACTGTGGCAATGACGGGTAACGG
AGGATTAGGGTTTGATTCCGGAGAGGGAGCTTGAGAAATGGCTACCACATCTAAGGAAGG
CAGCAGGCGAGTGCGTCTCTGAGCGGGCTGGCAAGGGCGCATA
>HXZRAMG01BITKC rank=0205473 x=507.0 y=1178.0 length=465
AAAACAATGCCAGTAGTCATATGCTTGTCTCAAAGATTAAGCCATGCATGTTTCAGTATA
AGCTTTAATTTGGCAAAACTGCAAATGGCTCATTAAAACAGTTATAATGCACTTGATGGT
TGTTTGCTTACATGGATAACTGTGGTAATCCTATAGCTAATACATGCACTCAAACCTGAC
TCTTGTGGGAAGGTTGTGGTCATTAGTTGCAGAACCAACCCAAGCTCTGCTTGGTATTTT
GCTGATCCAGAATGGCTGATTGAATTACATGGCAATTGCTGGTAATGCATCATTTCAGTT
TCTGACCTATCAGCTTCCGACGGTAAGGTATTGGCTTACTGTGGCAATGACGGGTAACGG
AGGATTAGGGTTTGATTCCGGAGAGGGAGCTTGAGAAATGGCTACCACATCTAAGGAAGG
CAGCAGGCGAGTGCGTCTCTGAGCGGGCTGGCAAGGGCGCATA
>HXZRAMG01AMDEY rank=0267008 x=137.5 y=2776.0 length=465
AAAACAATGCCAGTAGTCATATGCTTGTCTCAAAGATTAAGCCATGCATGTTTCAGTATA
AGCTTTAATTTGGCAAAACTGCAAATGGCTCATTAAAACAGTTATAATGCACTTGATGGT
TGTTTGCTTACATGGATAACTGTGGTAATCCTAATAGCTAATACATGCACTCAAACCTGA
CTCTTGTGGGAAGGTTGTGGTCATTAGTTGCAGAACCAACCCAAGCTCTGCTTGGTATTT
TGCTGATCCAGAATGGCTGATTGAATTACATGGCAATTGCTGGTAATGCATCATTTCAGT
TTCTGACCTATCAGCTTCCGACGGTAAGGTATTGGCTTACTGTGGCAATGACGGGTAACG
GAGGATTAGGGTTTGATTCCGGAGAGGGAGCTTGAGAAATGGCTACCACATCTAAGGAAG
GCAGCAGGCGAGTGCGTCTCTGAGCGGGCTGGCAAGGCGCATA
>HXZRAMG01A6K2S rank=0115185 x=367.0 y=3746.0 length=465
AAAACAATGCCAGTAGTCATATGCTTGTCTCAAAGATTAAGCCATGCATGTTTCAGTATA
AGCTTTAATTTGGCAAAACTGCAAATGGCTCATTAAAACAGTTATAATGCACTTGATGGT
TGTTTGTCTTACATGGATAACTGTGGTAATCCTATAGCTAATACATGCACTCAAACCTGA
CTCTTGTGGGAAGGTTGTGGTCATTAGTTGCAGAACCAACCCAAGCTCTGCTTGGTATTT
TGCTGATCCAGAATGGCTGATTGAATTACATGGCAATTGCTGGTAATGCATCATTTCAGT
TTCTGACCTATCAGCTTCCGACGGTAAGGTATTGGCTTACTGTGGCAATGACGGGTAACG
GAGGATTAGGGTTTGATTCCGGAGAGGGAGCTTGAGAAATGGCTACCACATCTAAGGAAG
GCAGCAGGCGAGTGCGTCTCTGAGCGGGCTGGCAAGGCGCATA
>HXZRAMG01BZW3T rank=0075061 x=702.0 y=199.5 length=465
AAAACAATGCCAGTAGTCATATGCTTGTCTCAAAGATTAAGCCATGCATGTTTCAGTATA
AGCTTTAATTTGGCAAAACTGCAAATGGCTCATTAAAACAGTTATAATGCACTTGATGGT
TGTTTGCTTACATGGATAACTGTGGTAATCCTATAGCTAATACATGCACTCAAACCTGAC
TCTTGTGGGAAGGTTGTGGTCATTAGTTGCAGAACCAACCCAAGCTCTGCTTGGTATTTT
GCTGATCCAGAATGGCTGATTGAATTACATGGCAATTGCTGGTAATGCATCATTTCAGTT
TCTGACCTATCAGCTTCCGACGGTAAGGTATTGGCTTACTGTGGCAATGACGGGTAACGG
AGGATTAGGGTTTGATTCCGGAGAGGGAGCTTGAGAAATGGCTACCACATCTAAGGAAGG
CAGCAGGCGAGTGCGTCTCTGAGCGGGCTGGCAAGGGCGCATA
>HXZRAMG01BEI3O rank=0102401 x=458.0 y=1698.0 length=465
AAAACAATGCCAGTAGTCATATGCTTGTCTCAAAGATTAAGCCATGCATGTTTCAGTATA
AGCTTTAATTTGGCAAAACTGCAAATGGCTCATTAAAACAGTTATAATGCACTTGATGGT
TGTTTGCTTACATGGATAACTGTGGTAATCCTATAGCTAATACATGCACTCAAACCTGAC
TCTTGTGGGAAGGTTGTGGTCATTAGTTGCAGAACCAACCCAAGCTCTGCTTGGTATTTT
GCTGATCCAGAATGGCTGATTGAATTACATGGCAATTGCTGGTAATGCATCATTTCAGTT
TCTGACCTATCAGCTTCCGACGGTAAGGTATTGGCTTACTGTGGCAATGACGGGTAACGG
AGGATTAGGGTTTGATTCCGGAGAGGGAGCTTGAGAAATGGCTACCACATCTAAGGAAGG
CAGCAGGCGAGTGCGTCTCTGAGCGGGCTGGCAAGGGCGCATA
>HXZRAMG01BLIA4 rank=0144503 x=537.0 y=3678.0 length=465
AAAACAATGCCAGTAGTCATATGCTTGTCTCAAAGATTAAGCCATGCATGTTTCAGTATA
AGCTTTAATTTGGCAAAACTGCAAATGGCTCATTAAAACAGTTATAATGCACTTGATGGT
TGTTTGCTTACATGGATAACTGTGGTAATCCTATAGCTAATACATGCACTCAAACCTGAC
TCTTGTGGGAAGGTTGTGGTCATTAGTTGCAGAACCAACCCAAGCTCTGCTTGGTATTTT
GCTGATCCAGAATGGCTGATTGAATTACATGGCAATTGCTGGTAATGCATCATTTCAGTT
TCTGACCTATCAGCTTCCGACGGTAAGGTATTGGCTTACTGTGGCAATGACGGGTAACGG
AGGATTAGGGTTTGATTCCGGAGAGGGAGCTTGAGAAATGGCTACCACATCTAAGGAAGG
CAGCAGGCGAGTGCGTCTCTGAGCGGGCTGGCAAGGGCGCATA
>HXZRAMG01AXE4B rank=0235825 x=263.5 y=2105.0 length=465
AAAACAATGCCAGTAGTCATATGCTTGTCTCAAAGATTAAGCCATGCATGTTTCAGTATA
AGCTTTAATTTGGCAAAACTGCAAATGGCTCATTAAAACAGTTATAATGCACTTGATGGT
TGTTTGCTTACATGGATAACTGTGGTAATCCTATAGCTAATACATGCACTCAAACCTGAC
TCTTGTGGGAAGGTTGTGGTCATTAGTTGCAGAACCAACCCAAGCTCTGCTTGGTATTTT
GCTGATCCAGAATGGCTGATTGAATTACATGGCAATTGCTGGTAATGCATCATTTCAGTT
TCTGACCTATCAGCTTCCGACGGTAAGGTATTGGCTTACTGTGGCAATGACGGGTAACGG
AGGATTAGGGTTTGATTCCGGAGAGGGAGCTTGAGAAATGGACTACCACATCTAAGGAAG
GCAGCAGGCGAGTGCGTCTCTGAGCGGGCTGGCAAGGCGCATA
>HXZRAMG01BWAGW rank=0185274 x=660.0 y=2926.0 length=465
AAAACAATGCCAGTAGTCATATGCTTGTCTCAAAGATTAAGCCATGCATGTTTCAGTATA
AGCTTTAATTTGGCAAAACTGCAAATGGCTCATTAAAACAGTTATAATGCACTTGATGGT
TGTTTGCTTACATGGATAACTGTGGTAATCCTATAGCTAATACATGCACTCAAACCTGAC
TCTTGTGGGAAGGTTGTGGTCATTAGTTGCAGAACCAACCCAAGCTCTGCTTGGTATTTT
GCTGATCCAGAATGGCTGATTGAATTACATGGCAATTGCTGGTAATGCATCATTTCAGTT
TCTGACCTATCAGCTTCCGACGGTAAGGTATTGGCTTACTGTGGCAATGACGGGTAACGG
AGGATTAGGGTTTGATTCCGGAGAGGGAGCTTGAGAAATGGCTACCACATCTAAGGAAGG
CAGCAGGCGAGTGCGTCTCTGAGCGGGCTGGCAAGGGCGCATA
>HXZRAMG01BVJVA rank=0277693 x=652.0 y=1220.5 length=465
AAAACAATGCCAGTAGTCATATGCTTGTCTCAAAGATTAAGCCATGCATGTTTCAGTATA
AACTTTAATTTGGCAAAACTGCAAATGGCTAATTAAAAACAGTTATAATGCACTTGATGG
TTGTTTGCTTACATGGATAACTGTGGTAATCCTATAGCTAATACATGCACTCAAACCTGA
CTCTTGTGGGAAGGTTGTGGTCATTAGTTGCAGAACCAACCCAAGCTCTGCTTGGTATTT
TGCTGATCCAGAATGGCTGATTGAATTACATGGCAATTGCTGGTAATGCATCATTTCAGT
TTCTGACCTATCAGCTTCCGACGGTAAGGTATTGGCTTACTGTGGCAATGACGGGTAACG
GAGGATTAGGGTTTGATTCCGGAGAGGGAGCTTGAGAAATGGCTACCACATCTAAGGAAG
GCAGCAGGCGAGTGCGTCTCTGAGCGGGCTGGCAAGGCGCATA
>HXZRAMG01AYM04 rank=0096129 x=277.0 y=1670.0 length=465
AAAACAATGCCAGTAGTCATATGCTTGTCTCAAAGATTAAGCCATGCATGTTTCAGTATA
AGCTTTAATTTGGCAAAACTGCAAATGGCTCATTAAAACAGTTATAATGCACTTGATGGT
TGTTTGCTTACATGGATAACTGTGGTAATCCTATAGCTAATACATGCACTCAAACCTGAC
TCTTGTGGGAAGGTTGTGGTCATTAGTTGCAGAACCAACCCAAGCTCTGCTTGGTATTTT
GCTGATCCAGAATGGCTGATTGAATTACATGGCAATTGCTGGTAATGCATCATTTCAGTT
TCTGACCTATCAGCTTCCGACGGTAAGGTATTGGCTTACTGTGGCAATGGCGGGTAACGG
AGGATTAGGGTTTGATTCCGGAGAGGGAGCTTGAGAAATGGCTACCACATCTAAAGGAAG
GCAGCAGGCGAGTGCGTCTCTGAGCGGGCTGGCAAGGCGCATA
>HXZRAMG01BGYYS rank=0247050 x=486.5 y=882.0 length=465
AAAACAATGCCAGTAGTCATATGCTTGTCTCAAAGATTAAGCCATGCATGTTTTCAGTAT
AAGCTTTAATTTGGCAAAACTGCAAATGGCTCATTAAAACAGTTATAATGCACTTGATGG
TTGTTTGCTTACATGGATAACTGTGGTAATCCTATAGCTAATACATGCACTCAAACCTGA
CTCTTGTGGGAAGGTTGTGGTCATTAGTTGCAGAACCAACCCAAGCTCTGCTTGGTATTT
TGCTGATCCAGAATGGCTGATTGAATTACATGGCAATTGCTGGTAATGCATCATTTCAGT
TTCTGACCTATCAGCTTCCGACGGTAGGTATTGGCTTACTGTGGCAATGACGGGTAACGG
AGGATTAGGGTTTGATTCCGGAGAGGGAGCTTGAGAAATGGGCTACCACATCTAAGGAAG
GCAGCAGGCGAGTGCGTCTCTGAGCGGGCTGGCAAGGCGCATA
>HXZRAMG01CCKY5 rank=0196573 x=846.5 y=1183.0 length=465
AAAACAATGCCAGTAGTCATATGCTTGTCTCAAAGATTAAGCCATGCATGTTTCAGTATA
AGCTTTAATTTGGCAAAACTGCAAATGGCTCATTAAAACAGTTATAATGCACTTGATGGT
TGTTTGCTTACATGGATAACTGTGGTAATCCTATAGCTAATACATGCACTCAAACCTGAC
TCTTGTGGGAAGGTTGTGGTCATTAGTTGCAGAACCAACCCAAGCTCTGCTTGGTATTTT
GCTGATCCAGAATGGCTGATTGAATTACATGGCAATTGCTGGCAATGCATCATTTCAGTT
TCTGACCTATCAGCTTCCGACGGTAAGGTATTGGCTTACTGTGGCAATGACGGGTAACGG
AGGATTAGGGCTTGATTCCGGAGAGGGAGCTTGAGAAATGGCTACCACATCTAAGGAAGG
CAGCAGGCGAGTGCGTCTCTGAGCGGGCTGGGCAAGGCGCATA
>HXZRAMG01BXB8P rank=0147187 x=672.0 y=2727.0 length=465
AAAACAATGCCAGTAGTCATATGCTTGTCTCAAAGATTAAGCCATGCACGTCCCAGTATT
GGTTTCGAACATTGTGAAACTGTGAATTGCTCATTAAAACAGCTATTGCATATATGGACT
GCATATTTACATGGCTAGCCGTGGCAATTCTAGAGCTAATACATGTACGGAGCCTAAACT
TTGTGGCAGGGGTGTTGTTTATTAGTTGTGGAACCAGTCCAGGTTATCCCCTGGTTTCTT
CTGATTGGTTGTAACTACATGAATCGCATAGCATCAGTTGGTGGTGCATCATTCAAGTAT
CTGACCTATCAGCTTCCGACGGTAAGGTATTGGGCCTACCTTGGCAATGACGGGTAACGG
AAAATTAGGGTTTGATTCCGGAGAGGGAGCCCAAGAAATGGCTACCGACATCTAAGGAAG
GCAGCAGGCGAGTGCGTCTCTGAGCGGGCTGGCAAGGCGCATA
>HXZRAMG01BX7PJ rank=0269501 x=682.5 y=2549.5 length=465
AAAACAATGCCAGTAGTCATATGCTTGTCTCAAAGATTAAGCCATGCATGTCTCAGTATA
AGCTTCTATACGGCGAAACTGCGAATGGCTCATTAAAACAGTTATAGTTTATTTGATGAT
CATTCTTTACATGGATAACTGTGGTAATTCTAGAGCTAATACGTGCGCCCAAACCCGACT
TCGAGGAAGGGTTGTGTTTATTAGTTACAGAACCAACCCAGGCTCTGCCTGGTATCTTGG
TGATTTCATAATAACCGAACGAATCGCATGGCATCAGCTGGCGATATATCTTTCAAGTTT
CTGACCTATCAGCTTTCGACGGTAGGGTATTGGCCTACCGTGGCAATGACGGGTAACGGA
GAATTAGGGTTCGATTCCGGGAGAGGGAGCCTGAGAAACGGCTACCACATCTAAGGAAGG
CAGCAGGCGAGTGCGTCTCTGAGCGGGCTGGGCAAGGCGCATA
>HXZRAMG01A0P7Z rank=0324954 x=301.0 y=813.5 length=465
AAAACAATGCCAGTAGTCATATGCTTGTCTCAAAGATTAAGCCATGCATGTCTAAGTATA
AACATTCATACTTGTGAAACTGCGAATGGCTCATTATATCAGTTATAGTTTATTTGATAG
TACCTTACTACTGGATAACCGTAGTAATTCTAGAGCTAATACATGCATCAAGTCCCAACT
GCCTGTGCGGAAGGGGATGTCTTTATTAGATCGAAACCAATGCAGGGGCAACCCTGGTAT
TGTGGTGATTCATAATAACTGTGCGAATCGCATGGCCTCGCGCCGGCGATAAATCATTCA
AGTTTCTGACCTATCAGCTTCCGACGGTAGGGTATTGGCCTACCGTGGCAATGACGGGTA
ACGGAGAATTAGGGTTCGATTCCGGAGAGGGAGCCTGAGAACGGCTACCACATCTAAGGA
AGGCAGCAGGCGAGTGCGTCTCTGAGCGGGCTGGCAAGGCGCA
>HXZRAMG01B3O20 rank=0241572 x=745.5 y=298.0 length=465
AAAACAATGCCAGGTAGTCATATGCTTGTCTCAAAGATTAAGCCATGCATGTCTCAGTAG
TAAGCTTCTACACGGCGAAACTGCGAATGGCTCATTAAAACAGTTACAGCTTATTTGATG
GCCATTCTTTACATGGATAACTGTGGTAATTCTAGAGCTAATACATGCGCCAATACCCAA
CTTCGTGGAAGGGTTGTGTTTATTAGTTACAGAACCAACCCAGGCCCCTGCCTGGTCTCG
TGGTGATTCATAATAACCAAACGAATCGCGTGGCATCTGCTGGCGATAAATCATTCAAGT
TTCTGACCTATCAGCTTCCGACGGTAGGGTATTGGCCTACCGTGGCAATGACGGGTAACG
GAGAATTAGGGTTCGATTCCGGAGAGGGAGCCTGAGAAACGGCTACCACATCTAAGGAAG
GCAGCAGGCGAGTGCGTCTCTGAGCGGGCTGGCAAGGCGCATA
>HXZRAMG01CAB8S rank=0268727 x=820.0 y=3050.0 length=465
AAAACAATGCCAGTAGTCATATGCTTGTCTCAAAGATTAAGCCATGCATGTCCAAGTACA
AGCTTTCAAAAGCGAAACTGCGGATGGCTCATTAAATCAGTTATGGTTCCTTGGAGCGCA
TCCCCTTACATGGATAACTGTGGTAATTCTAGAGCTAATACATGCAATCAAGCGCCGACC
TTACGGGAGGCGTGCTCTTATTAGGAACAAGACCAACCCGGGTCCGCCCGGCTCCGTTGG
TGAACTCTGGATAACCTGGCCGATCGCACGGTCTCTGCACCGGCGACGGATCCTTCGAAT
GTCTGCCCTATCAACTTTCGATGGTACGTTATGCGTCTACCATGGTCGTAACGGGTAACG
GAGAATCAGGGTTCGATTCCGGAGAGGGAGCTTGAGAAACGGCTACCACATCCAAGGAAG
GCAGCAGGCGAGTGCGTCTCTGAGCGGGCTGGCAAGGCGCATA
>HXZRAMG01B2VGV rank=0164222 x=735.5 y=2877.0 length=465
AAAACAATGCCAGTAGTCATATGCTTGTCTCAAAGATTAAGCCATGCATGTCCAAGTACA
AGCTTTCAAAAGCGAAACTGCGGATGGCTCATTAAATCAGTTATGGTTCCTTGGAGCGCG
TCCCCTTACATGGATAACTGTGGTAATTCTAGAGCTAATACATGCAATCAAGCGCCGACC
TTACGGGAGGCGTGCTCTTATTAGGAACAAGACCAACCCGGGTCCGCCCGGCTCCGTTGG
TGAACTCTGGATAACCTGGCCGATCGCACGGTCTCTGCACCGGCGACGGGTCCTTCGAAT
GTCTGCCCTATCAACTTTCGATGGTACGTTATGCGCCTACCATGGTCGTAACGGGTAACG
GAGAATCAGGGTTCGATTCCGGAGAGGGAGCTCGAGAAACGGCTACCACATCCAAGGAAG
GCAGCAGGCGAGTGCGTCTCTGAGCGGGCTGGCAAGGCGCATA
>HXZRAMG01BN867 rank=0088891 x=569.0 y=769.0 length=465
AAAACAATGCCAGTAGTCATATGCTTGTCTCAAAGATTAAGCCATGCATGTCCAAGTACA
AGCTTTCAAAAGCGAAACTGCGGATGGCTCATTAAATCAGTTATGGTTCCTTGGAGCGCA
TCCCCTTACATGGATAACTGTGGTAATTCTAGAGCTAATACATGCAATCAAGCGCCGACC
TTACGGGAGGCGTGCTCTTATTAGGAACAAGACCAACCCGGGTCCGCCCGGCTCCGTTGG
TGAACTCTGGATAACCTGGCCGATCGCACGGTCTCTGCACCGGCGACGGATCCTTCGAAT
GTCTGCCCTATCAACTTTCGATGGTACGTTATGCGCCTACCATGGTCGTAACGGGTAACG
GAGAATCAGGGTTCGATTCCGGAGAGGGAGCTTGAGAAACGGCTACCACATCCAAGGAAG
GCAGCAGGCGAGTGCGTCTCTGAGCGGGCTGGCAAGGCGCATA
>HXZRAMG01B8063 rank=0248283 x=805.5 y=3517.0 length=465
AAAACAATGCCAGTAGTCATATGCTTGTCTCAAAGATTAAGCCATGCATGTCCAAGTACA
AGCTTTCAAAAGCGAAACTGCGGATGGCTCATTAAATCAGTTATGGTTCCTTGGAGCGCA
TCCCCTTACATGGATAACTGTGGTAATTCTAGAGCTAATACATGCAATCAAGCGCCGACC
TTACGGGAGGCGTGCTCTTATTAGGAACAAGACCAACCCGGGTCCGCCCGGCTCCGTTGG
TGAACTCTGGATAACCTGGCCGATCGCACGGTCTCTGCACCGGCGACGGATCCTTCGAAT
GTCTGCCCTATCAACTTTCGATGGTACGTTATGCGCCTACCATGGTCGTAACGGGTAACG
GAGAATCAGGGTTCGATTCCGGAGAGGGAGCTTGAGAAACGGCTACCACATCCAAGGAAG
GCAGCAGGCGAGTGCGTCTCTGAGCGGGCTGGCAAGGCGCATA
>HXZRAMG01A6ZXM rank=0165459 x=372.0 y=2520.5 length=465
AAAACAATGCCAGTAGTCATATGCTTGTCTCAAAGATCAAGCCATGCATGTCCAAGTACA
AGCTTTCAAAAGCGAAACTGCGGATGGCTCATTAAATCAGTTATGGTTCCTTGGAGCGCA
TCCCCTTACATGGATAACTGTGGTAATTCTAGAGCTAATACATGCAATCAAGCGCCGACC
TTACGGGAGGCGTGCTCTTATTAGGAACAAGACCAACCCGGGTCCGCCCGGCTCCGTTGG
TGAGCTCTGGATAACCTGGCCGATCGCACGGTCTCTGCACCGGCGACGGATCCTTCGAAT
GTCTGCCCTATCAACTTTCGATGGTACGTTATGCGCCTACCATGGTCGTAACGGGTAACG
GAGAATCAGGGTTCGATTCCGGAGAGGGAGCTTGAGAAACGGCTACCACATCCAAGGAAG
GCAGCAGGCGAGTGCGTCTCTGAGCGGGCTGGCAAGGCGCATA
>HXZRAMG01BZQVT rank=0130052 x=700.0 y=327.5 length=465
AAAACAATGCCAGTAGTCATATGCTTGTCTCAAAGATTAAGCCATGCATGTCCAAGTACA
AGCTTTCAAAAGCGAAACTGCGGATGGCTCATTAAATCAGTTATGGTTCCTTGGAGCGCA
TCCCCTTACATGGATAACTGTGGTAATTCTAGAGCTAATACATGCAATCAAGCGCCGACC
TTACGGGAGGCGTGCTCTTATTAGGAACAAGACCAACCCGGGTCCGCCCGGCTCCGTTGG
TGAACTCTGGATAACCTGGCCGATCGCACGGTCTCTGCACCGGCGACGGATCCTTCGAAT
GTCTGCCCTATCAACTTTCGATGGTACGTTATGCGCCTACCATGGTCGTAACGGGTAACG
GAGAATCAGGGTTCGATTCCGGAGAGGGAGCTTGAGAAACGGCTACCACATCCAAGGAAG
GCAGCAGGCGAGTGCGTCTCTGAGCGGGCTGGCAAGGCGCATA
>HXZRAMG01A1S6S rank=0278864 x=313.5 y=2162.5 length=465
AAAACAATGCCAGTAGTCATATGCTTGTCTCAAAGATTAAGCCATGCATGTCCAAGTACA
AGCTTTCAAAAGCGAAACTGCGGATGGCTCATTAAATCAGTTATGGTTCCTTGGAGCGCA
TCCCCTTACATGGATAACTGTGGTAATTCTAGAGCTAATACATGCAATCAAGCGCCGACC
TTACGGGAGGCGTGCTCTTATTAGGAACAAGACCAACCCGGGTCCGCCCGGCTCCGTTGG
TGAAACTCTGGATAACCTGGCCGATCGCACGGTCTCTGCACCGGCGACGGATCCTTCGAA
TGTCTGCCCTATCAACTTTCGATGGTACGTTATGCGCCTACCATGGTCGTAACGGGTAAC
GGAGAATCAGGGTTCGATTCCGGAGAGGGAGCTTGAGAAACGGCTACCACATCCAAGGAA
GGCAGCAGGCGAGTGCGTCTCTGAGCGGGGCTGGGCAAGGCGC
>HXZRAMG01BMSIH rank=0185793 x=552.0 y=2119.0 length=465
AAAACAATGCCAGTAGTCATATGCTTGTCTCAAAGATTAAGCCATGCATGTCCAAGTACA
AGCTTTCAAAAGCGAAACTGCGGATGGCTCATTAAATCAGTTATGGTTCCTTGGAGCGCA
TCCCCTTACATGGATAACTGTGGTAATTCTAGAGCTAATACATGCAATCAAGCGCCGACC
TTACGGGAGGCGTGCTCTTATTAGGAACAAGACCAACCCGGGTCCGCCCGGCTCCGTTGG
TGAACTCTGGATAACCTGGCCGATCGCACGGTCTCTGCACCGGCGACGGATCCTTCGAAT
GTCTGCCCTATCAACTTTCGATGGTACGTTATGCGCCTACCATGGTCGTAACGGGTAACG
GAGAATCAGGGTTCGATTCCGGAGAGGGAGCTTGAGAAACGGCTACCACATCCAAGGAAG
GCAGCAGGCGAGTGCGTCTCTGAGCGGGCTGGCAAGGCGCATA
>HXZRAMG01BJH1Z rank=0137254 x=515.5 y=149.5 length=465
AAAACAATGCCAGTAGTCATATGCTTGTCTCAAAGATTAAGCCATGCATGTCCAAGTACA
AGCTTTCAAAAGCGAAACTGCGGATGGCTCATTAAATCAGTTATGGTTCCTTGGAGCGCA
TCCCCTTACATGGATAACTGTGGTAATTCTAGAGCTAATACATGCAATCAAGCGCCGACC
TTACGGGAGGCGTGCTCTTATTAGGAACAAGACCAACCCGGGTCCGCCCGGCTCCGTTGG
TGAACTCTGGATAACCTGGCCGATCGCACGGTCTCTGCACCGGCGACGGATCCTTCGAAT
GTCTGCCCTATCAACTTTCGATGGTACGTTATGCGCCTACCATGGTCGTAACGGGTAACG
GAGAATCAGGGTTCGATTCCGGAGAGGGAGCTTGAGAAACGGCTACCACATCCAAGAAAG
GCAGCAGGCGAGTGCGTCTCTGAGCGGGCTGGCAAGGCGCATA
>HXZRAMG01AYZI8 rank=0182536 x=281.0 y=1490.0 length=465
AAAACAATGCCAGTAGTCATATGCTTGTCTCAAAGATTAAGCCATGCATGTCCAAGTACA
AGCTTTCAAAAGCGAAACTGCGGATGGCTCATTAAATCAGTTATGGTTCCTTGGAGCGCA
TCCCCTTACATGGATAACTGTGGTAATTCTAGAGCTAATACATGCAATCAAGCGCCGACC
TTACGGGAGGCGTGCTCTTATTAGGAACAAGACCAACCCGGGTCCGCCCGGCTCCGTTGG
TGAACTCTGGATAACCTGGCCGATCGCACGGTCTCTGCACCGGCGACGGATCCTTCGAAT
GTCTGCCCTATCAACTTTCGATGGTACGTTATGCGCCTACCATGGTCGTAACGGGTAACG
GAGAATCAGGGTTCGATTCCGGAGAGGGAGCTTGAGAAACGGCTACCACATCCAAGGAAG
GCAGCAGGCGAGTGCGTCTCTGAGCGGGCTGGCAAGGCGCATA
>HXZRAMG01BNU6H rank=0214094 x=564.0 y=3079.0 length=465
AAAACAATGCCAGTAGTCATATGCTTGTCTCGAAGATTAAGCCATGCATGTCCAAGTACA
AGCTTTCAAAAGCGAAACTGCGGATGGCTCATTAAATCAGTTATGGTTCCTTGGAGCGCA
TCCCCTTACATGGATAACTGTGGTAATTCTAGAGCTAATACATGCAATCAAGCGCCGACC
TTACGGGAGGCGTGCTCTTATTAGGAACAAGACCAACCCGGGTCCGCCCGGCTCCGTTGG
TGAACTCTGGATAACCTGGCCGATCGCACGGTCTCTGCACCGGCGACGGATCCTTCGAAT
GTCTGCCCTATCAACTTTCGATGGTACGTTATGCGCCTACCATGGTCGTAACGGGTAACG
GAGAATCAGGGTTCGATTCCGGAGAGGGAGCTTGAGAAACGGCTACCACATCCAAGGAAG
GCAGCAGGCGAGTGCGTCTCTGAGCGGGCTGGCAAGGCGCATA
>HXZRAMG01B27G8 rank=0247852 x=739.5 y=2058.0 length=465
AAAACAATGCCAGTAGTCATATGCTTGTCTCAAAGATTAAGCCATGCATGTCCAAGTACA
AGCTTTCAAAAGCGAAACTGCGGATGGCTCATTAAATCAGTTATGGTTCCTTGGAGCGCA
TCCCCTTACATGGATAACTGTGGTAATTCTAGAGCTAATACATGCAATCAAGCGCCGACC
TTACGGGAGGCGTGCTCTTATTAGGAACAAGACCAACCCGGGTCCGCCCGGCTCCGTTGG
TGAACTCTGGATAACCTGGCCGATCGCACGGTCTCTGCACCGGCGACGGATCCTTCGAAT
GTCTGCCCTGTCAACTTTCGATGGTACGTTATGCGCCTACCATGGTCGTAACGGGTAACG
GAGAATCAGGGTTCGATTCCGGAGAGGGAGCTTGAGAAACGGCTACCACATCCAAGGAAG
GCAGCAGGCGAGTACGTCTCTGAGCGGGCTGGCAAGGCGCATA
>HXZRAMG01BUKXV rank=0281754 x=641.0 y=1009.5 length=465
AAAACAATGCCAGTAGTCATATGCTTGTCTCAAAGATTAAGCCATGCATGTCCAAGTACA
AGCTTTCAAAAGCGAAACTGCGGATGGCTCATTAAATCAGTTATGGTTCCTTGGAGCGCA
TCCCCTTACATGGATAACTGTGGTAATTCTAGAGCTAATACATGCAATCAAGCGCCGACC
TTACGGGAGGCGTGCTCTTATTAGGAACAAGACCAACCCGGGTCCGCCCGGCTCCGTTGG
TGAACTCTGGATAACCTGGCCGATCGCACGGTCTCTGCACCGGCGACGGATCCTTCGAAT
GTCTGCCCTATCAACTTTCGATGGTACGTTATGCGCCTACCATGGTCGTAACGGGTAACG
GAGAATCAGGGTTCGATTCCGGAGAGGGAGCTTGAGAAACGGCTACCACATCCAAGGAAG
GCAGCAGGCGAGTGCGTCTCTGAGCGGGCTGGCAAGGCGCATA
>HXZRAMG01A7DBL rank=0142096 x=376.5 y=3487.5 length=465
AAAACAATGCCAGTAGTCATATGCTTGTCTCAAAGATTAAGCCATGCATGTCCAAGTACA
AGCTTTCAAAAGCGAAACTGCGGATGGCTCATTAAATCAGTTATGGTTCCTTGGAGCGCA
TCCCCTTACATGGATAACTGTGGTAATTCTAGAGCTAATACATGCAATCAAGCGCCGACC
TTACGGGAGGCGTGCTCTTATTAGGAACAAGACCAACCCGGGTCCGGCCGGCTCCGTTGG
TGAACTCTGGATAACCTGGCCGATCGCACGGTCTCTGCACCGGCGACGGATCCTTCGAAT
GTCTGCCCTATCAACTTTCGATGGTACGTTATGCGCCTACCATGGTCGTAACGGGTAACG
GAGAATCAGGGTTCGATTCCGGAGAGGGAGCTTGAGAAACGGCTACCACATCCAAGGAAG
GCAGCAGGTGAGTGCGTCTCTGAGCGGGCTGGCAAGGCGCATA
>HXZRAMG01A3D2F rank=0068969 x=331.0 y=2149.0 length=465
AAAACAATGCCAGTAGTCATATGCTTGTCTCAAAGATTAAGCCATGCATGTCCAAGTACA
CGCTTTCAAAAGCGAAACTGCGGATGGCTCATTAAATCAGTTATGGTTCCTTGGAGCGCA
TCCCCTTACATGGATAACTGTGGTAATTCTAGAGCTAATACATGCAATCAAGCGCCGACC
TTACGGGAGGCGTGCTCTTATTAGGAACAAGACCAACCCGGGTCCGCCCGGCTCCGTTGG
TGAACTCTGGATAACCTGGCCGATCGCACGGTCTCTGCACCGGCGACGGATCCTTCGAAT
GTCTGCCCTATCAACTTTCGATGGTACGTTATGCGCCTACCATGGTCGTAACGGGTAACG
GAGAATCAGGGTTCGATTCCGGAGAGGGAGCTTGAGAAACGGCTACCACATCCAAGGAAG
GCAGCAGGCGAGTGCGTTTCTGAGCGGGCTGGCAAGGCGCATA
>HXZRAMG01BPANP rank=0123880 x=581.0 y=163.0 length=465
AAAACAATGCCAGTAGTCATATGCTTGTCTCAAAGATTAAGCCATGCATGTCCAAGTACA
AGCTTTCAAAAGCGAAACTGCGGATGGCTCATTAAATCAGTCATGGTTCCTTGGAGCGCA
TCCCCTTACATGGATAACTGTGGTAATTCTAGAGCTAATACATGCAATCAAGCGCCGACC
TTACGGGAGGCGTGCTCTTATTAGGAACAAGACCAACCCGGGTCCGCCCGGCTCCGTTGG
TGAACTCTGGATAACCTGGCCGATCGCACGGTCTCTGCACCGGCGACGGATCCTTCGAAT
GTCTGCCCTATCAACTTTCGATGGTACGTTATGCGCCTACCATGGTCGTAACGGGTAACG
GAGAATCAGGGTTCGATTCCGGAGAGGGAGCTTGAGAAACGGCTACCACATCCAAGGAAG
GCAGCAGGCGAGTGCGTCTCTGAGCGGGCTGGCAAGGCGCATA
>HXZRAMG01A8MD8 rank=0057391 x=391.5 y=462.0 length=465
AAAACAATGCCAGTAGTCATATGCTTGTCTCAAAGATTAAGCCATGCATGTCTAAGTATA
AACAACTTTATACTGTGAAACTGCGTACGGCTCATTATATCAGCAATAATTTATTTGATG
GTACCTTGCTACATGGATAACTGTAGTAATTCTAGAGCTAATACATGCGTAAAGTCCCGA
CTCTCGCGGGGAGGGATGTATTTATTAGATAAAAACCAATGCGGACTCTGTCCGGTACTG
TGGTGAATCATAGTAACTTTTCGAATCGCATGGCTTCACGCCGGCGATAGTTCATTCAAA
TTTCTGCCCTATCAGCTTTCGACGGTAGTGTAGTGGACTACCGTGGCGTTAACGGGTACG
GAGAATTAGGGTTCGATTCCGGAGAGGGAGCCTGAGAAACGGCTACCACATCCAAGGAAG
GCAGCAGGCGAGTGCGTCTCTGAGCGGGCTGGCAAGGCGCATA
>HXZRAMG01BZUC8 rank=0121677 x=701.0 y=746.5 length=465
AAAACAATGCCAGTAGTCATATGCTTGTCTCAAAGATTAAGCCATGCATGTCTAAGTATA
AACAACTTTATACTGTAAAACTGCGAACGGCTCATTATATCAGTAATTATTTATTTGAAG
ATGTCTTACTACATGGATAACTGTGGTAATTCTAGAGCTAATACATGCGTAAAATCCCGA
CTCTCGTAGGAGGGATGTATTTATTAGATAAAAACCAACGCGGGTTCTGCCCGGTTTTGT
GTTGAATCATAGTAACTATTCGAATCGCATGGCTTCACGCCGGCGATAGTTCATTCAAAT
TTCTGCCCTATCAGCTTTCGACGGTAGTGTAGTGGACTACCGTGGCGTTAACGGGTGACG
GAGAATTAGGGTTCGATTCCGGAGAGGGAGCCTGAGAAACGGCTACCACATCCAAGGAAG
GCAGCAGGCGAGTGCGTCTCTGAGCGGGCTGGCAAGGCGCATA
>HXZRAMG01AZY5Q rank=0128301 x=292.0 y=2604.0 length=465
AAAACAATGCCAGTAGTCATATGCTTGTCTCAAAGATTAAGCCATGCATGTCTAAGTATA
AAAGTATTTTATACTTGAAACTGCGAAACGCTTATTATATCAGTTATAGTTTATTTGATG
GTCTCTCACTATATGGATACCCGTAGTAATTCTAGAGCTAATACATGCGCAAAATTCCGA
AACCCCTCGGGGGTATAGGAATGTATTTATTAGATAAAAATCAATCCGCTTCGGTGGTTT
TGATGATTCATAATAACTGTTCGAATCGTTTCGGAGCAATCCGGCGATAGTTCATTCAAA
TTTCTGCCCTATCAGCTTTCGACGGTAGTGTATTGGACTACCGTGGCGTTAACGGGTAAC
GGAGAATTAGGGTTCGATTCCGAAGAGGGAGCCTGAGAAACGGCTACCACATCCAAGGAG
GCAGCAGGCGAGTGCGTCTCTGAGCGGGCTGGCAAGGCGCATA
>HXZRAMG01AP9Q7 rank=0087487 x=182.0 y=337.0 length=465
AAAACAATGCCAGTAGTCATATGCTTGTCTCAAAGATTAAGCCATGCATGTCTAAGTATA
AAAGTATTTTATACTTGAAACTGCGAAACGCTTATTATATCAGTTATAGTTTATTTGATG
GTCTCTCACTATATGGATACCCGTAGTAATTCTAGAGCTAATACATGCGCAAAATTCCGA
AACCCCTCGGGGTATAGGAATGTATTTATTAGATAAAAATCAATCCGCTTCGGTGGTTTT
GATGATTCATAATAACTGTTCGAATCGTTTCGGAGCAATCCGGCGATAGTTCATTCAAAT
TTCTGCCCTATCAGCTTTCGACGGTAGTGTATTGGACTACCGTGGCGTTAACGGGTAACG
GAGAATTAGGGTTCGATTCCGAAGAGGGAGCCTGAGAAACGGCTACCACATCCAAGGAAG
GCAGCAGGCGAGTGCGTCTCTGAGCGGGCTGGCAAGGCGCATA
>HXZRAMG01A5ERD rank=0109672 x=354.0 y=2151.0 length=465
AAAACAATGCCAGTAGTCATATGCTTGTCTCAAAGATTAAGCCATGCATGTCTAAGTATA
AACAACTTTATACTGTGAAACTGCGAACGGCTCATTATATCAGCAATAATTTATTTGATG
GTTCCTTACTACACGGATAACTGTAGTAATTCTAGAGCTAATACGTGCGTAAAATCCCGA
CTCTCGCGGGGAGGGATGTATTTATTAGATAAAAAACCAATCGGCTTCGGTCGTTTTTAT
GGTGAATCATAGTAACTTTTCGAATCGCATGACTTCACGTCGGCGATAGTTCATTCAAAT
TTCTGCCCTATCAGCTTTCGACGGTAGTGTAGTGGACTACCGTGGCATTAACGGGTAACG
GAGAATTAGGGTTCGATTCCGGAGAGGGAGCCTGAGAAACGGCTACCACATCTAAGGAAG
GCAGCAGGCGAGTGCGTCTCTGAGCGGGCTGGCAAGGCGCATA
>HXZRAMG01AUVW9 rank=0266923 x=234.0 y=2699.5 length=465
AAAACAATGCCAGTAGTCATATGCTTGTCTCAAAGATTAAGCCATGCATGTCTAAGTATA
AACAACTTTATACTGTAAAACTGCGAACGGCTCATTATATCAGCAATAATTTATTTGATG
GTTCCTTACTACATGGATAACTGTAGTAATTCTAGAGCTAATACATGCGTAAAGTCCCGA
CCTCACGGAAGGGATGTATTTATTAGATAAAAACCAATGCGGGTCCTGCCCGGTTTTGTG
GTGAATCATAGTAACTTTTCGAATCGCATGGCTTCACGCCGGCGATAGTTCATTCAAATT
TCTGCCCTATCAGCTTTCGACGGTAGTGTAGTGGACTACCGTGGCGTTAACGGGTAACGG
GGGAATTAGGGTTCGATTCCGGAGAGGGAGCCTGAGAAACGGCTACCACATCCAAGGAAG
GCAGCAGGCGAGTGCGTCTCTGAGCGGGCTGGCAAGGCGCATA
>HXZRAMG01BYT4F rank=0114169 x=689.5 y=2925.0 length=465
AAAACAATGCCAGTAGTCATATGCTTGTCTCAAAGATTAAGCCATGCATGTCTAAGTATA
AACAACTTTATACTGTAAAACTGCGAACGGCTCATTATATCAGCAATAATTTATTTGATG
GTTCCTTACTACATGGATAACTGTAGTAATTCTAGAGCTAATACATGCGTAAAGTCCCGA
CCTCACGGAAGGGATGTATTTATTAGATAAAAACCAATGCGGGTTCTGCCCGGTTTTGTG
GTGAATCATAGTAACTTTTCGAATCGCATGGCTTCACGCCGGCGATAGTTCATTCAAATT
TCTGCCCTATCAGCTTTCGACGGTAGTGTAGTGGACTACCGTGGCGTTAACGGGTAACGG
GGAATTAGGGTTCGATTCCGGAGAGGGAGCCTGAGAAACGGCTACCACATCCAAGGAAGG
CAGCAGGCGAGTGCGTTCTCTGAGCGGGCTGGCAAGGCGCATA
>HXXTI5Q01BIN8L rank=0250343 x=505.5 y=2467.0 length=465
AAAACAATGCCAGTAGTCATATGCTTGTCTCAAAGATTAAGCCATGCATGTCTCAGTATA
AGCTTCTATACGGTGAAACTGCGAATGGCTCATTAAAACAGTTACAGTTTATTTGATGGT
CATTCCATACATGGATAACTGTGGTAATTCTAGAGCTAATACATGCGCCCAAACCCGACT
CCGTGGAAGGGTTGTGTTTATTAGTTACAGAACCAACCCAGGCTCTGCCTGGTCTTGTGG
TGATTCATAATAACCGAATGAATCGCATTGCATCAGCTGGCGATGAATCATTCAAGTTTC
TGACCTATCAGCTTCCGACGGTAGGGTATTGGCCTACCGTGGCAATGACGGGTAACGAGA
ATTAGGGTTCGATTCCGGAGAGGGAGCCTGAGAAACGGCTACCACACCTAAGGAAGGCAC
CAGGCGAGTGACGTCTCTGAGCGGGGCTGGGCAAGGGCGCATA
>HXXTI5Q01BVZR1 rank=0259712 x=657.0 y=1359.5 length=465
AAAACAATGCCAGTAGTCATATGCTTGTCTCAAAGATTAAGCCATGCATGTCTCAGTATA
AGCTTCTATACGGTGAAACTGCGAATGGCTCATTAAAACAGTTACAGTTTATTTGATGGT
CATTCCTTACATGGATAACCGTGGTAATTCTAGAGCTAATACATGCGCCCAAACCCGACT
CCGTGGAAGGGTTNTGTTTATTAGTTACAGAACCAACCAGGCTCTGCCTGGTCTTGNGGT
AGATTTCATAATAACCGAACGAATCGCATGCCTCCGGCGGCATGAATCATTCAAGTTTCT
GACCTATCAGCTTCCGACGGTAGGTATTGGCCTACCGTGGCAAGTGACGGTACGGAGAAT
TAGGGGTTCGATTCCGGAGAGGGAGCCTGACGAAACGGCTACCGACATCTAAGGAGGCAG
CAGGCGAGTGCGGTCTCTGAGGCGGGGCTGGGGACAAGGCCGT
>HXXTI5Q01BP1FL rank=0106096 x=589.5 y=2095.0 length=465
AAAACAATGCCAGTAGTCATATGCTTGTCTCAAAGATTAAGCCATGCATGTCTCAGTATA
AGCTTCTATACGGCGAAACTGCGAATGGCTCATTAAAACAGTTATAGTTTATTTGATGAT
CATTCTTTACATGGATAACTGTGGTAATTCTAGAGCTAATACATGCGCCCAAACCCGACT
TCGAGGAAGGGTTGTGTTTATTAGTTACAGAACCAACCCAGGCTCTGCCTGGTATCTTGG
TGATTCATAATAACCGAACGAATCGCATGGCATCAGCTGGCGATATATCTTTCAAGTTTC
TGACCTATCAGCTTTCGACGGTAGGGTATTGGCCTACCGTGGCAATGACGGGTAACGGAG
AATTAGGGTTCGATTCCGGAGAGGGGAGCCTGAGAAACGGCTACCACATCTAAGGAAGGC
AGCAGGGCGAGTGCGTCTCTGGAGCGGGGCTGGGCAAGGGGCG
>HY4YN4W02EDFV2 rank=0107496 x=1676.0 y=800.0 length=464
AAAACAATGCCAGTAGTCATATGCTTGTCTCAAAGATTAAGCCATGCATGTCTAAGTATA
AGCAACTTTATACTGTGGAACTGCGGACAGCTCATTATATCAGCAATAATTTATTTGATG
GTTTCTTTACTACTTGGATAACCGTAGTAATTCTAGAGCTAATACATGCTTAAAGCCTGG
ACTCTTGCGGGAACGGGTGTATTTATTAGATTAAAGACCAATGCTTCCCTCTCGGGTTGC
TTTTTTGGTGATTCTTTGTAACTTTCGAATCGCATGGCCTTGTGTCGGCGATAGTTCATT
CAAATTTCTNCCCTATCAGCTTTCGACGGTAGTGTAGTGGACTACCGGGTGGGGCGTTAA
CGGGGTGACGGGAGGAAGTTAGGGGTTCGATTCCGGGAGGAGGGGAGCCTGGAGGAACGG
GCTACCACATCCAAGGGAAGGCAAGCAGGGCGAGTGCGTCTC
>HY4YN4W02DN1J4 rank=0092918 x=1386.0 y=3666.0 length=464
AAAACAATGCCAGTAGTCATATGCTTGTCTCAAAGATTAAGCCATGCATGTCTAAGTATA
AGCATTCATACTGTGAAACTGCGAATGGCTCATTATATCAGTTATAGTTTATTTGATAGT
ACCTTACTACTTGGATAACCGTAGTAATTCTAGAGCTAATACATGCACCAAGTCCCGACT
GCCTGTGCGGAAGGGATGTCTTTATTAGATCGAAACCAATGCAGGGGCAACCCTGGTATT
GTGGTGATTCATAATAACTGTGCGAATCGCATGGCCCCGCGCCGGCGATAAATCATTCAA
GTTTCTGCCCTATCAGCTTTCGATGGGGTAGGGGTATTGGGCCTACCATGGGCGTTAACG
GGGTACGGGAGAATTAGGGGGTTCATTCCGGGAGAGGGGGAGCCTGAGAAACGGGCTACC
ACATCCAAAGGGAAAGGGCAAGCAGGGCGAGTGCGTCTGAGC
>HY4YN4W02D42BQ rank=0055876 x=1580.5 y=3188.0 length=464
AAAACAATGCCAGTAGTCATATGCTTGTCTCAAAGATTAAGCCATGCATGTCTAAGTATA
AGCAACTTTATACTGTGAAACTGCGGACAGCTCATTATATCAGCAATAATTTATTTGATG
GTTTCTTTACTACTTGGATAACCGTAGTAATTCTAGAGCTAATACATGCTTAAAGCCTGG
ACTCTTGCGGGAACGGGTGTATTTATTAGATTAAAGACCAATGCTTCCCTCTCGGGTTGC
TTTTTTGGNGATTCTTTGTAACTTTCGAATCGCATGGCCTTGTGTCGGCGATAGTTCATT
CAAATTTCTNCCCTATCAGCTTTCGACGGTAGTGTAGTGGACTACCGGTGGGGCGTTAAC
GGGTGACGGGAGGAATTAGGGGTTCGATTCCGGGAGGAGGGGANCCTGAGGAAACGGGCT
ACCACATCCAAGGGAAGGGCAAGCAAGGGCGAGTGCGTCTCT
>HY4YN4W02EYE6J rank=0128026 x=1915.5 y=713.0 length=464
AAAACAATGCCAGTAGTCATATGCTTGTCTCAAAGATTAAGCCATGCATGTCTAAGTATA
AACAACTTTATACTGTGAAACTGCGTACAGCTCATTATATCAGCAATAATTTATTTGATG
GTTTCTTACTACTTGGATAACCGCAGTAATTCTAGAGCTAATACATGCTTAAAGCCTGAA
CTCTTGCGGGAACGGTGTATTTATTAGATAAAAACCATGCGGCCCTCTGGGCTGGTTTCT
GGTGATTCATAATAACTTTTCGAATCGCATAGCTTCATGCTGGCGATAGTTCATTCAAAT
TTCTGCCCTATCAGCTTTCGACGGTAGTGTAGTGGGGACTACCGTGGGCGTTAACGGGGT
GACGGGAGAATTAGGGGTCGATTCCGGGAGAGGGGAGCCTGGAGAAACGGGCTACCACAT
CCAAAGGGAAGGCAGCAAGGGCGAGTGCGTCTCTGAGCGGGC
>HXZRAMG01BD94Q rank=0231151 x=455.0 y=2360.0 length=464
AAAACAATGCCAGTAGTCATATGCTTGTCTCAAAGATTAAGCCATGCATGTCTATGCACA
AGCCGAAAATGGTAAAGCCGCGAATGGCTCATTACAACAGCCATGGTTTATTGGATCTAC
AACATCCTACTTGGATAACTGTAGTAATTCTAGAGCTAATACACGCACCAAAGCCCTGAC
CTCACGGGATGGGCGCATTTATTAGACCAAAACCAATCGGACTTCGGTCCGTCTGGTGGT
GACTCTGAATAACTACGCTGAGTGCATGGTCCTCGTACCGGCACCATATCTTTCAAGTGT
CTGCCTTATCAACTGTCGATGGTAGTTTATGTGACTACCCATGGTCGTAACGGGTAACGG
AGAATAAGGGTTCGACTCCGGAGAGGGAGCCTGAGAAATGGCTACCACATCCAAGGAAGG
CAGCAGGCGAGTGCGTCTCTGAGCGGGCTGGCAAGGCGCATA
>HXZRAMG01AWGBO rank=0153141 x=252.0 y=2066.5 length=464
AAAACAATGCCAGTAGTCATATGCTTGTCTCAAAGATTAAGCCATGCATGTTTCAGAATC
AGCTTTTCATAGTAAATCTGCAAATGGCTCATTAAAACAGTTTTAGCTTCATGGGCTGTG
ATAGTGTACATGGATACCTGTGGTAATTCTATAGCTAATACACGCTTGCAAACCCAACTC
TGTGGAAGGGTTGTTCTTATTAGTTTCAGAACCAATCCTAACTCAGCTAGGCAATTTAGG
TGAATAATGGTAAGTGCATGGATCATATGGCTGTGCTGAAGACTGGCCTTTCTAAGTTTC
TGACCTATCAGCTTCCGGACGGGAAGGTATTGGCTTCCCCGTGGCAATGACGGGTAACGG
AGAATTAGGGTTTGATTCCGGAGAGGGAGCCTGAGGAACGGCTACCACATCTAAGGAAGG
CAGCAGGCGAGTGCGTCTCTGAGCGGGCTGGCAAGGCGCATA
>HXZRAMG01BRLN7 rank=0149548 x=607.5 y=1253.5 length=464
AAAACAATGCCAGTAGTCATATGCTTGTCTCAAAGATTAAGCCATGCATGTTTCAGTATA
AGCTTTAATTTGGCAAAACTGCAAATGGCTCATTAAAACAGTTATAATGCACTTGATGGT
TGTTTGCTTACATGGATAACTGTGGTAATCCTATAGCTAATACATGCACTCAAACCTGAC
TCTTGTGGGAAGGTTGTGGTCATTAGTTGCAGAACCAACCCAAGCTCTGCTTGGTATTTT
GCTGATCCAGAATGGCTGATTGAATTACATGGCAATTGCTGGTAATGCATCATTTCAGTT
TCTGACCTATCAGCTTCCGACGGTAAGGTATTGGCTTACTGTGGCAATGACGGGTAACGG
AGGATTAGGGTTTGATTCCGGAGAGGGAGCTTGAGAAATGGCTACCACATCTAAGGAAGG
CAGCAGGCGAGTGCGTCTCTGAGCGGGCTGGCAAGGCGCATA
>HXZRAMG01AJYTB rank=0095125 x=110.0 y=1133.5 length=464
AAAACAATGCCAGTAGTCATATGCTTGTCTCAAAGATTAAGCCATGCATGTTTCAGTATA
AGCTTTAATTTGGCAAAACTGCAAATGGCTCATTAAAACAGTTATAATGCACTTGATGGT
TGTTTGCTTACATGGATAACTGTGGTAATCCTATAGCTAATACATGCACTCAAACCTGAC
TCTTTTGAGAAGGTTGTGGTCATTAGTTGCAGAACCAACCCAAGCTCTGCTTGGTATTTT
GCTGATCCAGAATGGCTGATTGAATTACATGGCAATTGCTGGTAATGCATCATTTCAGTT
TCTGACCTATCAGCTTCCGACGGTAAGGTATTGGCTTACTGTGGCAATGACGGGTAACGG
AGGATTAGGGTTTGATTCCGGAGAGGGAGCTTGAGAAATGGCTACCACATCTAAGGAAGG
CAGCAGGCGAGTGCGTCTCTGAGCGGGCTGGCAAGGCGCATA
>HXZRAMG01BS04Y rank=0082771 x=623.0 y=2416.5 length=464
AAAACAATGCCAGTAGTCATATGCTTGTCTCAAAGATTAAGCCATGCATGTTTCAGTATA
AGCTTTAATTTGGCAAAACTGCAAATGGCTCATTAAAACAGTTATAATGCACTTGATGGT
TGTTTGCTTACATGGATAACTGTGGTAATCCTATAGCTAATACATGCACTCAAACCTGAC
TCTTGTGGGAAGGTTGTGGTCATTAGTTGCAGAACCAACCCAAGCTCTGCTTGGTATTTT
GCTGATCCAGAATGGCTGATTGAATTACATGGCAATTGCTGGTAATGCATCATTTCAGTT
TCTGACCTATCAGCTTCCGACGGTAAGGTATTGGCTTACTGTGGCAATGACGGGTAACGG
AGGATTAGGGTTTGATTCCGGAGAGGGAGCTTGAGAAATGGCTACCACATCTAAGGAAGG
CAGCAGGCGAGTGCGTCTCTGAGCGGGCTGGCAAGGCGCATA
>HXZRAMG01B3YLE rank=0053548 x=748.0 y=336.0 length=464
AAAACAATGCCAGTAGTCATATGCTTGTCTCAAAGATTAAGCCATGCATGTTTCAGTATA
AGCTTTAATTTGGCAAAACTGCAAATGGCTCATTAAAACAGTTATAATGCACTTGATGGT
TGTTTGCTTACATGGATAACTGTGGTAATCCTATAGCTAATACATGCACTCAAACCTGAC
TCTTGTGGGAAGGTTGTGGTCATTAGTTGCAGAACCAACCCAAGCTCTGCTTGGTATTTT
GCTGATCCAGAATGGCTGATTGAATTACATGGCAATTGCTGGTAATGCATCATTTCAGTT
TCTGACCTATCAGCTTCCGACGGTAAGGTATTGGCTTACTGTGGCAATGACGGGTAACGG
AGGATTAGGGTTTGATTCCGGAGAGGGAGCTTGAGAAATGGCTACCACATCTAAGGAAGG
CAGCAGGCGAGTGCGACTCTGAGCGGGCTGGCAAGGCGCATA
>HXZRAMG01A8EZR rank=0152539 x=388.0 y=3157.5 length=464
AAAACAATGCCAGTAGTCATATGCTTGTCTCAAAGATTAAGCCATGCATGTTTCAGTATA
AGCTTTAATTTGGCAAAACTGCAAATGGCTCATTAAAACAGTTATAATGCACTTGATGGT
TGTTTGCTTACATGAATAACTGTGGTAATCCTATAGCTAATACATGCACTCAAACCTGAC
TCTTGTGGGAAGGTTGTGGTCATTAGTTGCAGAACCAACCCAAGCCCTGCTTGGTATTTT
GCTGATCCAGAATGGCTGATTGAATTACATGGCAATTGCTGGTAATGCATCATTTCAGTT
TCTGACCTATCAGCTTCCGACGGTAAGGTATTGGCTTACTGTGGCAATGACGGGTAACGG
AGGATTAGGGTTTGATTCCGGAGAGGGAGCTTGAGAAATGGCTACCACATCTAAGGAAGG
CAGCAGGCGAGTGCGTCTCTGAGCGGGCTGGCAAGGCGCATA
>HXZRAMG01BXI29 rank=0091251 x=674.0 y=3411.0 length=464
AAAACAATGCCAGTAGTCATATGCTTGTCTCAAAGATTAAGCCATGCATGTTTCAGTATA
AGCTTTAATTTGGCAAAACTGCAAATGGCTCATTAAAACAGTTATAATGCACTTGATGGT
TGTTTGCTTACATGGATAACTGTGGTAATCCTATAGCTAATACATGCACTCAAACCTGAC
TCTTGTGGGAAGGTTGTGGTCATTAGTTGCAGAACCAACCCAAGCTCTGCTTGGTATTTT
GCTGATCCAGAATGGCTGATTGAATTACATGGCAATTGCTGGTAATGCATCATTTCAGTT
TCTGACCTATCAGCTTCCGACGGTAAGGTATTGGCTTACTGTGGCAATGACGGGTAACGG
AGGATTAGGGTTTGATTCCGGAGAGGGAGCTTGAGAAATGGCTACCACATCTAAGGAAGG
CAGCAGGCGAGTGCGTCTCTGAGCGGGCTGGCAAGGCGCATA
>HXZRAMG01A1FND rank=0112314 x=309.0 y=999.0 length=464
AAAACAATGCCAGTAGTCATATGCTTGTCTCAAAGATTAAGCCATGCATGTTTCAGTATA
AGCTTTAATTTGGCAAAACTGCAAATGGCTCATTAAAACAGTTATAATGCACTTGATGGT
TGTTTGCTTACATGGATAACTGTGGTAATCCTATAGCTAATACATGCACTCAAACCTGAC
TCTTGTGGGAAGGTTGTGGTCATTAGTTGCAGAACCAACCCAAGCTCTGCTTGGTATTTT
GCTGATCCAGAATGGCTGATTGAATTACATGGCAATTGCTGGTAATGCATCATTTCAGTT
TCTGACCTATCAGCTTCCGACGGTAAGGTATTGGCTTACTGTGGCAATGACGGGTAACGG
AGGATTAGGGTTTGATTCCGGAGAGGGAGCTTGAGAAATGGCTACCACATCTAAGGAAGG
CAGCAGGCGAGTGCGTCTCTGAGCGGGCTGGCAAGGCGCATA
>HXZRAMG01B8JDJ rank=0160283 x=800.0 y=901.5 length=464
AAAACAATGCCAGTAGTCATATGCTTGTCTCAAAGATTAAGCCATGCATGTTTCAGTATA
AGCTTTAATTTGGCAAAACTGCAAATGGCTCATTAAAACAGTTATAATGCACTTGATGGT
TGTTTGCTTACATGGATAACTGTGGTAATCCTATAGCTAATACATGCACTCAAACCTGAC
TCTTGTGGGAAGGTTGTGGTCATTAGTTGCAGAACCAACCCAAGCTCTGCTTGGTATTTT
GCTGATCCAGAATGGCTGATTGAATTACATGGCAATTGCTGGTAATGCATCATTTCAGTT
TCTGACCTATCAGCTTCCGACGGTAAGGTATTGGCTTACTGTGGCAATGACGGGTAACGG
AGGATTAGGGTTTGATTCCGGAGAGGGAGCTTGAGAAATGGCTACCACACCTAAGGAAGG
CAGCAGGCGAGTGCGTCTCTGAGCGGGCTGGCAAGGCGCATA
>HXZRAMG01BN3SG rank=0260656 x=567.5 y=1950.5 length=464
AAAACAATGCCAGTAGTCATATGCTTGTCTCAAAGAGTAAGCCATGCATGTTTCAGTATA
AGCTTTAATTTGGCAAAACTGCAAATGGCTCATTAAAACAGTTATAATGCACTTGATGGT
TGTTTGCTTACATGGATAACTGTGGTAATCCTATAGCTAATACATGCACTCAAACCTGAC
TCTTGTGGGAAGGTTGTGGTCATTAGTTGCAGAACCAACCCAAGCCCTGCTTGGTATTTT
GCTGATCCAGAATGGCTGATTGAATTACATGGCAATTGCTGGTAATGCATCATTTCAGTT
TCTGACCTATCAGCTTCCGACGGTAAGGTATTGGCTTACTGTGGCAATGACGGGTAACGG
AGGATTAGGGTTTGATTCCGGAGAGGGAGCTTGAGAAATGGCTACCACATCTAAGGAAGG
CAGCAGGCGAGTGCGTCTCTGAGCGGGCTGGCAAGGCGCATA
>HXZRAMG01B0R4X rank=0222494 x=711.0 y=3551.0 length=464
AAAACAATGCCAGTAGTCATATGCTTGTCTCAAAGATTAAGCCATGCATGTTTCAGTATA
AGCTTTAATTTGGCAAAACTGCAAATGGCTCATTAAAACAGTTATAATGCACTTGATGGT
TGTTTGCTTACATGGATAACTGTGGTAATCCTATAGCTAATACATGCACTCAAACCTGAC
TCTTGTGGGAAGGTTGTGGTCATTAGTTGCAGAACCAACCCAAGCTCTGCTTGGTATTTT
GCTGATCCAGAATGGCTGATTGAATTACATGGCAATTGCTGGTAATGCATCATTTCAGTT
TCTGACCTATCAGCTTCCGACGGTAAGGTATTGGCTTACTGTGGCAATGACGGGTAACGG
AGGATTAGGGTTTGATTCCGGAGAGGGAGCTTGAGAAATGGCTACCACATCTAAGGAAGG
CAGCAGGCGAGTGCGTCTCTGAGCGGGCTGGCAAGGCGCATA
>HXZRAMG01BWZHG rank=0092598 x=668.5 y=2578.0 length=464
AAAACAATGCCAGTAGTCATATGCTTGTCTCAAAGATTAAGCCATGCATGTTTCAGTATA
AGCTTTAATTTGGCAAAACTGCAAATGGCTCATTAAAACAGTTATAATGCACTTGATGGT
TGTTTGCTTACATGGATAACTGTGGTAATCCTATAGCTAATACATGCACTCAAACCTGAC
TCTTGTGGGAAGGTTGTGGTCATTAGTTGCAGAACCAACCCAAGCCCTGCTTGGTATTTT
GCTGATCCAGAATGGCTGATTGAATTACATGGCAATTGCTGGTAATGCATCACTTCAGTT
TCTGACCTATCAGCTTCCGACGGTAAGGTATTGGCTTACTGTGGCAATGACGGGTAACGG
AGGATTAGGGTTTGATTCCGGAGAGGGAGCTTGAGAAATGGCTACCACATCTAAGGAAGG
CAGCAGGCGAGTGCGTCTCTGAGCGGGCTGGCAAGGCGCATA
>HXZRAMG01BAPD2 rank=0051676 x=414.0 y=3448.0 length=464
AAAACAATGCCAGTAGTCATATGCTTGTCTCAAAGATTAAGCCATGCATGTTTCAGTATA
AGCTTTAATTTGGCAAAACTGCAAATGGCTCATTAAAACAGTTATAATGCACTTGATGGT
TGTTTGCTTACATGGATAACTGTGGTAATCCTATAGCTAATACATGCACTCAAACCTGAC
TCTTGTGGGAAGGTTGTGGTCATTAGTTGCAGAACCAACCCAAGCTCTGCTTGGTATTTT
GCTGATCCAGAATGGCTGATTGAATTACATGGCAATTGCTGGTAATGCATCATTTCAGTT
TCTGACCTATCAGCTTCCGACGGTAAGGTATTGGCTTACTGTGGCAATGACGGGTAACGG
AGGATTAGGGTTTGATTCCGGAGAGGGAGCTTGAGAAATGGCTACCACATCTAAGGAAGG
CAGCAAGCGAGTGCGTCTCTGAGCGGGCTGGCAAGGCGCATA
>HXZRAMG01BKU6E rank=0176779 x=530.0 y=2372.0 length=464
AAAACAATGCCAGTAGTCATATGCTTGTCTCAAAGATTAAGCCATGCATGTTTCAGTATA
AGCTTTAATTTGGCAAAACTGCAAATGGCTCATTAAAACAGTTATAATGCACTTGATGGT
TGTTTGCTTACATGGATAACTGTGGTAATCCTATAGCTAATACATGCACTCAAACCTGAC
TCTTGTGGGAAGGTTGTGGTCATTAGTTGCAGAACCAACCCAAGCCCTGCTTGGTATTTT
GCTGATCCAGAATGGCTGATTGAATTACATGGCAATTGCTGGTAATGCATCATTTCAGTT
TCTGACCTATCAGCTTCCGACGGTAAGGTATTGGCTTACTGTGGCAATGACGGGTAACGG
AGGATTAGGGTTTGATTCCGGAGAGGGAGCTTGAGAAATGGCTACCACATCTAAGGAAGG
CAGCAGGCGAGTGCGTCTCTGAGCGGGCTGGCAAGGCGCATA
>HXZRAMG01A161K rank=0103733 x=317.0 y=3734.5 length=464
AAAACAATGCCAGTAGTCATATGCTTGTCTCAAAGATTAAGCCATGCATGTTTCAGTACA
AGCTTTAATTTGGCAAAACTGCAAATGGCTCATTAAAACAGTTATAATGCACTTGATGGT
TGTTTGCTTACATGGATAACTGTGGTAATCCTATAGCTAATACATGCACTCAAACCTGAC
TCTTGTGGGAAGGTTGTGGTCATTAGTTGCAGAACCAACCCAAGCTCTGCTTGGTATTTT
GCTGATCCAGAATGGCTGATTGAATTACATGGCAATTGCTGGTAATGCATCATTTCAGTT
TCTGACCTATCAGCTTCCGGCGGTAAGGTATTGGCTTACTGTGGCAATGACAGGTAACGG
AGGATTAGGGTTTGATTCCGGAGAGGGAGCTTGAGAAATGGCTACCACATCTAAGGAAGG
CAGCAGGCGAGTGCGTCTCTGAGCGGGCTGGCAAGGCGCATA
>HXZRAMG01A0W1M rank=0264315 x=303.5 y=1464.0 length=464
AAAACAATGCCAGTAGTCATATGCTTGTCTCAAAGATTAAGCCATGCATGTTTCAGTATA
AGCTTTAATTTGGCAAAACTGCAAATGGCTCATTAAAACAGTTATAATGCACTTGATGGT
TGTTTGCTTACATGGATAACTGTGGTAATCCTATAGCTAATACATGCACTCAAACCTGAC
TCTTGTGGGAAGGTTGTGGTCATTAGTTGCAGAACCAACCCAAGCTCTGCTTGGTATTTT
GCTGATCCAGAATGGCTGATTGAATTACATGGCAATTGCTGGTAATGCATCATTTCAGTT
TCTGACCTATCAGCTTCCGACGGTAAGGTATTGGCTTACTGTGGCAATGACGGGTAACGG
AGGATTAGGGTTTGATTCCGGAGAGGGAGCTTGAGAATGGGCTACCACATCTAAGGAAGG
CAGCAGGCGAGTGCGTCTCTGAGCGGGCTGGCAAGGCGCATA
>HXZRAMG01BDAQ2 rank=0136313 x=444.0 y=1564.0 length=464
AAAACAATGCCAGTAGTCATATGCTTGTCTCAAAGATTAAGCCATGCATGTTTCAGTATA
AGCTTTAATTTGGCAAAACTGCAAATGGCTCATTAAAACAGTTATAATGCACTTGATGGT
TGTTTGCTTACATGGATAACTGTGGTAATCCTATAGCTAATACATGCACTCAAACCTGAC
TCTTGTGGGAAGGTTGTGGTCATTAGTTGCAGAACCAACCCAAGCTCTGCTTGGTATTTT
GCTGATCCAGAATGGCTGATTGAATTACATGGCAATTGCTGGTAATGCATCATTTCAGTT
TCTGACCTATCAGCTTCCGACGGTAAGGTATTGGCTTACTGTGGCAATGACGGGTAACGG
AGGATTAGGGTTTGATTCCGGAGAGGGAGCTTGAGAAATGGCTACCACATCTAAGGAAGG
CAGCAGGCGAGTGCGTCTCTGAGCGGGCTGGCAAGGCGCATA
>HXZRAMG01B1QY4 rank=0222198 x=722.5 y=3646.5 length=464
AAAACAATGCCAGTAGTCATATGCTTGTCTCAAAGATTAAGCCATGCATGTTTCAGTATA
AGCTTTAATTTGGCAAAACTGCAAATGGCTCATTAAAACAGTTATAATGCACTTGATGGT
TGTTTGCTTACATGGATAACTGTGGTAATCCTATAGCTAATACATGCACTCAAACCTGAC
TCTTGTGGGAAGGTTGTGGTCATTAGTTGCAGAACCAACCCAAGCTCTGCTTGGTATTTT
GCTGATCCAGAATGGCTGATTGAATTACATGGCAATTGCTGGTAATGCATCATTTCAGTT
TCTGACCTATCAGCTTCCGACGGTAAGGTATTGGCTTACTGTGGCAATGACGGGTAACGG
AGGATTAGGGTTTGATTCCGGAGAGGGAGCTTGAGAAATGGCTACCACATCTAAGGAAGG
CAGCAGGCGAGTGCGTCTCTGAGCGGGCTGGCAAGGCGCATA
>HXZRAMG01BFSGO rank=0104181 x=472.0 y=3142.0 length=464
AAAACAATGCCAGTAGTCATATGCTTGTCTCAAAGATTAAGCCATGCATGTTTCAGTATA
AGCTTTAATTTGGCAAAACTGCAAATGGCTCATTAGAACAGTTATAATGCACTTGATGGT
TGTTTGCTTACATGGATAACTGTGGTAATCCTATAGCTAATACATGCACTCAAACCTGAC
TCTTGTGGGAAGGTTGTGGTCATTAGTTGCAGAACCAACCCAAGCTCTGCTTGGTATTTT
GCTGATCCAGAATGGCTGATTGAATTACATGGCAATTGCTGGTAATGCATCATTTCAGTT
TCTGACCTATCAGCTTCCGACGGTAAGGTATTGGCTTACTGTGGCAATGACGGGTAACGG
AGGATTAGGGTTTGATTCCGGAGAGGGAGCTTGAGAAATGGCTACCACATCTAAGGAAGG
CAGCAGGCGAGTGCGTCTCTGAGCGGGCTGGCAAGGCGCATA
>HXZRAMG01BK9WY rank=0119416 x=535.0 y=992.0 length=464
AAAACAATGCCAGTAGTCATATGCTTGTCTCAAAGATTAAGCCATGCATGTTTCAGTATA
AGCTTTAATTTGGCAAAACTGCAAATGGCTCATTAAAACAGTTATAATGCACTTGATGGT
TGTTTGCTTACATGGATAACTGTGGTAATCCTATAGCTAATACATGCACTCAAACCTGAC
TCTTGTGGGAAGGTTGTGGTCATTAGTTGCAGAACCAACCCAAGCTCTGCTTGGTATTTT
GCTGATCCAGAATGGCTGATTGAATTACATGGCAATTGCTGGTAATGCATCATTTCAGTT
TCTGACCTATCAGCTTCCGACGGTAAGGTATTGGCTTACTGTGGCAATGACGGGTAACGG
AGGATTAGGGTTTGATTCCGGAGAGGGAGCTTGAGAAATGGCTACCACATCTAAGGAAGG
CAGCAGGCGAGTGCGTCTCTGAGCGGGCTGGCAAGGCGCATA
>HXZRAMG01A6ZDN rank=0112344 x=372.0 y=1801.0 length=464
AAAACAATGCCAGTAGTCATATGCTTGTCTCAAAGATTAAGCCATGCATGTTTCAGTATA
AGCTTTAATTTGGCAAAACTGCAAATGGCTCATTAAAACAGTTATAATGCACTTGATGGT
TGTTTGCTTACATGGATAACTGTGGTAATCCTATAGCTAATACATGCACTCAAACCTGAC
TCTTGTGGGAAGGTTGTGGTCATTAGTTGCAGAACCAACCCAAGCTCTGCTTGGTATTTT
GCTGATCCAGAATGGCTGATTGAATTACATGGCAATTGCTGGTAATGCATCATTTCAGTT
TCTGACCTATCAGCTTCCGACGGTAAGGTATTGGCTTACTGTGGCAATGACGGGTAACGG
AGGATTAGGGTTTGATTCCGGAGAGGGAGCTTGAGAAATGGCTACCACATCTAAGGAAGG
CAGCAGGCGAGTGCGTCTCTGAGCGGGCTGGCAAGGCGCATA
>HXZRAMG01AUTNY rank=0107652 x=233.0 y=3868.0 length=464
AAAACAATGCCAGTAGTCATATGCTTGTCTCAAAGATTAAGCCATGCATGTTTCAGTATA
AGCTTTAATTTGGCAAAACTGCAAATGGCTCATTAAAACAGTTATAATGCACTTGATGGT
TGTTTGCTTACATGGATAACTGTGGTAATCCTATAGCTAATACATGCACTCAAACCTGAC
TCTTGTGGGAAGGTTGTGGTCATTAGTTGCAGAACCAACCCAAGCTCTGCTTGGTATTTT
GCTGATCCAGAATGGCTGATTGAATTACATGGCAATTGCTGGTAATGCATCATTTCAGTT
TCTGACCTATCAGCTTCCGACGGTAAGGTATTGGCTTACTGTGGCAATGACGGGTAACGG
AGGATTAGGGTTTGATTCCGGAGAGGGAGCTTGAGAAATGGCTACCACATCTAAGGAAGG
CAGCAGGCGAGTGCGTCTCTGAGCGGGCTGGCAAGGCGCATA
>HXZRAMG01BGFL6 rank=0093713 x=480.5 y=380.5 length=464
AAAACAATGCCAGTAGTCATATGCTTGTCTCAAAGATTAAGCCATGCATGTTTCAGTATA
AGCTTTAATTTGGCAAAACTGCAAATGGCTCATTAAAACAGTTATAATGCACTTGATGGT
TGTTTGCTTACATGGATAACTGTGGTATTCCTATAGCTAATACATGCACTCAAACCTGAC
TCTTGTGGGAAGGTTGTGGTCATTAGTTGCAGAACCAACCCAAGCTCTGCTTGGTATTTT
GCTGATCCAGAATGGCTGATTGAATTACATGGCAATTGCTGGTAATGCATCATTTCAGTT
TCTGACCTATCAGCTTCCGACGGTAAGGTATTGGCTTACTGTGGCAATGACGGGTAACGG
AGGATTAGGGTTTGATTCCGGAGAGGGAGCTTGAGAAATGGCTACCACATCTAAGGAAGG
CAGCAGGCGAGTGCGTCTCTGAGCGGGCTGGCAAGGCGCATA
>HXZRAMG01BOSR0 rank=0062965 x=575.0 y=1566.5 length=464
AAAACAATGCCAGTAGTCATATGCTTGTCTCAAAGATTAAGCCATGCATGTTTCAGTATA
AGCTTTAATTTGGCAAAACTGCAAATGGCTCATTAAAACAGTTATAATGCACTTGATGGT
TGTTTGCTTACATGGATAACTGTGGTAATCCTATAGCTAATACATGCACTCAAACCTGAC
TCTTGTGGGAAGGTTGTGGTCATTAGTTGCAGAACCAACCCAAGCTCTGCTTGGTATTTT
GCTGATCCAGAATGGCTGATTGAATTACATGGCAATTGCTGGTAATGCATCATTTCAGTT
TCTGACCTATCAGCTTCCGACGGTAAGGTATTGGCTTACTGTGGCAATGACGGGTAACGG
AGGATTAGGGTTTGATTCCGGAGAGGGAGCTTGAGAAATGGCTACCACATCTAAGGAAGG
CAGCAGGCGAGTGCGTCTCTGAGCGGGCTGGCAAGGCGCATA
>HXZRAMG01ATVE4 rank=0145903 x=223.0 y=446.0 length=464
AAAACAATGCCAGTAGTCATATGCTTGTCTCAAAGATTAAGCCATGCATGTTTCAGTATA
AGCTTTAATTTGGCAAAACTGCAAATGGCTCATTAAAACAGTTATAATGCACTTGATGGT
TGTTTGCTTACATGGATAACTGTGGTAATCCTATAGCTAATACATGCACTCAAACCTGAC
TCTTGTGGGAAGGTTGTGGTCATTAGTTGCAGAACCAACCCAAGCTCTGCTTGGTATTTT
GCTGATCCAGAATGGCTGACTGAATTACATGGCAATTGCTGGTAATGCTTCATTTCAGTT
TCTGACCTATCAGCTTCCGACGGTAAGGTATTGGCTTACTGTGGCAATGACGGGTAACGG
AGGATTAGGGTTTGATTCCGGAGAGGGAGCTTGAGAAATGGCTACCACATCTAAGGAAGG
CAGCAGGCGAGTGCGTCTCTGAGCGGGCTGGCAAGGCGCATA
>HXZRAMG01A8NTB rank=0158218 x=391.5 y=2301.0 length=464
AAAACAATGCCAGTAGTCATATGCTTGTCTCAAAGATTAAGCCATGCATGTTTCAGTATA
AGCTTTAATTTGGCAAAACTGCAAATGGCTCATTAAAACAGTTATAATGCACTTGATGGT
TGTTTGCTTACATGGATAACTGTGGTAATCCTATAGCTAATACATGCACTCAAACCTGAC
TCTTGTGGGAAGGTTGTGGTCATTAGTTGCAGAACCAACCCAAGCTCTGCTTGGTATTTT
GCTGATCCAGAATGGCTGATTGAATTACATGGCAATTGCTGGTAATGCATCATTTCAGTT
TCTGACCTATCAGCTTCCGACGGTAAGGTATTGGCTTACTGTGGCAATGACGGGTAACGG
AGGATTAGGGTTTGATTCCGGAGAGGGAGCTTGAGAAATGGCTACCACATCTAAGGAAGG
CAGCAGGCGAGTGCGTCTCTGAGCGGGCTGGCAAGGCGCATA
>HXZRAMG01BXQHL rank=0058969 x=677.0 y=711.0 length=464
AAAACAATGCCAGTAGTCATATGCTTGTCTCAAAGATTAAGCCATGCATGTTTCAGTATA
AGCTTTAATTTGGCAAAACTGCAAATGGCTCATTAAAACAGTTATAATGCACTTGATGGT
TGTTTGCTTACATGGATAACTGTGGTAATCCTATAGCTAATACATGCACTCAAACCTGAC
TCTTGTGGGAAGGTTGTGGTCATTAGTTGCAGAACCAACCCAAGCTCTGCTTGGTATTTT
GCTGATCCAGAATGGCTGATTGAATTACATGGCAATTGCTGGTAATGCATCATTTCAGTT
TCTGACCTATCAGCTTCCGACGGTAAGGTATTGGCTTACTGTGGCAATGACGGGTAACGG
AGGATTAGGGTTTGATTCCGGAGAGGGAGCTTGAGAAATGGCTACCACATCTAAGGAAGG
CAGCAGGCGAGTGCGTCTCTGAGCGGGCTGGCAAGGCGCATA
>HXZRAMG01AYEGI rank=0264968 x=274.5 y=2848.5 length=464
AAAACAATGCCAGTAGTCATATGCTTGTCTCAAAGATTAAGCCATGCATGTTTCAGTATA
AGCTTTAATTTGGCAAAACTGCAAATGGCTCATTAAAACAGTTATAATGCACTTGATGGT
TGTTTGCTTACATGGATAACTGTGGTAATCCTATAGCTAATACATGCACTCAAACCTGAC
TCTTGTGGGAAGGTTGTGGTCATTAGTTGCAGAACCAACCCAAGCTCTGCTTGGTATTTT
GCTGATCCAGAATGGCTGATTGAATTACGTGGCAATTGCTGGTAATGCATCATTTCAGTT
TCTGACCTATCAGCTTCCGACGGTAAGGTATTGGCTTACTGTGGCAATGACGGGTAACGG
AGGATTAGGGTTTGATTCCGGAGAGGGAGCTTGAGAAATGGCTACCACATCTAAGGAAGG
CAGCAGGCGAGTGCGTCTCTGAGCGGGCTGGCAAGGCGCATA
>HXZRAMG01AY15Y rank=0052626 x=282.0 y=804.0 length=464
AAAACAATGCCAGTAGTCATATGCTTGTCTCAAAGATTAAGCCATGCATGTTTCAGTATA
AGCTTTAATTTGGCAAAACTGCAAATGGCTCATTAAAGCAGTTATAATGCACTTGATGGT
TGTTTGCTTACATGGATAACTGTGGTAATCCTATAGCTAATACATGCACTCAAACCTGAC
TCTTGTGGGAAGGTTGTGGTCATTAGTTGCAGAACCAACCCAAGCTCTGCTTGGTATTTT
GCTGATCCAGAATGGCTGATTGAATTACATGGCAATTGCTGGTAATGCATCATTTCAGTT
TCTGACCTATCAGCCTCCGACGGTAAGGTATTGGCTTACTGTGGCAATGACGGGTAACGG
AGGATTAGGGTTTGATTCCGGAGAGGGAGCTTGAGAAATGGCTACCACATCTAAGGAAGG
CAGCAGGCGAGTGCGTCTCTGAGCGGGCTGGCAAGGCGCATA
>HXZRAMG01CFJ3E rank=0079250 x=880.0 y=744.0 length=464
AAAACAATGCCAGTAGTCATATGCTTGTCTCAAAGATTAAGCCATGCATGTTTCAGTATA
AGCTTTAATTTGGCAAAACTGCAAATGGCTCATTAAAACAGTTATAATGTACTTGATGGT
TGCTTGCTTACATGGATAACTGTGGTAATCCTATAGCTAATACATGCACTCAAACCTGAC
TCTTGTGGGAAGGTTGTGGTCATTAGTTGCAGAACCAACCCAAGCTCTGCTTGGTATTTT
GCTGATCCAGAATGGCTGATTGAATTACATGGCAATTGCTGGTAATGCATCATTTCAGTT
TCTGACCTATCAGCTTCCGACGGTAAGGTATTGGCTTACTGTGGCAATGACGGGTAACGG
AGGATTAGGGTTTGATTCCGGAGAGGGAGCTTGAGAAATGGCTACCACATCTAAGGAAGG
CAGCAGGCGAGTGCGTCTCTGAGCGGGCTGGCAAGGCGCATA
>HXZRAMG01CE9FI rank=0187017 x=876.0 y=3308.0 length=464
AAAACAATGCCAGTAGTCATATGCTTGTCTCAAAGATTAAGCCATGCATGTTTCAGTATA
AGCTTTAATTTGGCAAAACTGCAAATGGCTCATTAAAACAGTTATAATGCACTTGATGGT
TGTTTGCTTACATGGATAACTGTGGTAATCCTATAGCTAATACATGCACTCAAACCTGAC
TCTTGTGGGAAGGTTGTGGTCATTAGTTGCAGAACCAACCCAAGCTCTGCTTGGTATTTT
GCTGATCCAGAATGGCTGATTGAATTACATGGCAATTGCTGGTAATGCATCATTTCAGTT
TCTGACCTATCAGCTTCCGACGGTAAGGTATTGGCTTACTGTGGCAATGACGGGTAACGG
AGGATTAGGGTTTGATTCCGGAGAGGGAGCTTGAGAAATGGGCTACCACATCTAAGGAAG
GCAGCAGGCGAGTGCGTCTCTGAGCGGGCTGGCAAGGCGCAA
>HXZRAMG01BW9ML rank=0125808 x=671.0 y=3435.0 length=464
AAAACAATGCCAGTAGTCATATGCTTGTCTCAAAGATTAAGCCATGCATGTTTCAGTATA
AGCTTTAATTTGGCAAAACTGCAAATGGCTCATTAAAACAGTTATAATGCACTTGATGGT
TGTTTGCTTACATGGATAACTGTGGTAATCCTATAGCTAATACATGCACTCAAACCTGAC
TCTTGTGGGAAGGTTGTGGTCATTAGTTGCAGAACCAACCCAAGCTCTGCTTGGTATTTT
GCTGATCCAGAATGGCTGATTGAATTACATGGCAATTGCTGGTAATGCATCATTTCAGTT
TCTGACCTATCAGCTTCCGACGGTAAGGTATTGGCTTACTGTGGCAATGACGGGTAACGG
AGGATTAGGGTTTGATTCCGGAGAGGGAGCTTGAGAAAATGGCTACCACATCTAAGAAGG
CAGCAGGCGAGTGCGTCTCTGAGCGGGCTGGCAAGGCGCATA
>HXZRAMG01AY059 rank=0263117 x=281.5 y=3615.5 length=464
AAAACAATGCCAGTAGTCATATGCTTGTCTCAAAGATTAAGCCATGCATGTTTCAGTATA
AGCCTTAATTTGGCAAAACTGCAAATGGCTGATTAAAACAGTTATAATGTACTTGATGGT
TGTTTGCTTACATGGATAACTGTGGTAATCCTATAGCTAATACATGCACTCAAACCTGAC
TCTTGTGGGAAGGTTGTGGTCATTAGTTGCAGAACCAACCCAAGCTCTGCTTGGTATTTT
GCTGATCCAGAATGGCTGATTGAATTACATGGCAATTGCTGGTAATGCATCATCTCAGTT
TCTGACCTATCAGCTTCCGACGGTAAGGTATTGGCTTACTGTGGCAATGACGGGTAACGG
AGGATTAGGGTTTGATTCCGGAGAGGGAGCTTGAGAAATGGCTACCACATCTAAGGAAGG
CAGCAGGCGAGTGCGTCTCTGAGCGGGCTGGCAAGGCGCATA
>HXZRAMG01BBGTG rank=0104444 x=423.0 y=2130.0 length=464
AAAACAATGCCAGTAGTCATATGCTTGTCTCAAAGATTAAGCCATGCATGTTTCAGTATA
AGCTTTAATTTGGCAAAACTGCAAATGGCTCATTAAAACAGTTATAATGCACTTGATGGT
TGTTTGCTTACATGGATAACTGTGGTAATCCTATAGCTAATACATGCACTCAAACCTGAC
TCTTGTGGGAAGGTTGTGGTCATTAGTTGCAGAACCAACCCAAGCTCTGCTTGGTATTTT
GCTGATCCAGAATGGCTGATTGAATTACATGGCAATTGCTGGTAATGCATCATTTCAGTT
TCTGACCTATCAGCTTCCGACGGTAAGGTATTGGCTTACTGTGGCAATGACGGGTAACGG
AGGATTAGGGTTTGATTCCGGAGAGGGAGCTTGAGAAATGGCTACCACATCTAAGGAAGG
CAGCAGGCGAGTGCGTCTCTGAGCGGGCTGGCAAGGCGCATA
>HXZRAMG01B92GY rank=0157117 x=817.5 y=2672.0 length=464
AAAACAATGCCAGTAGTCATATGCTTGTCTCAAAGATTAAGCCATGCATGTTTCAGTATA
AGCTTTAATTTGGCAAAACTGCAAATGGCTCATTAAAACAGTTATAATGCACTTGATGGT
TGTTTGCTTACATGGATAACTGTGGTAATCCTATAGCTAATACATGCACTCAAACCTGAC
TCTTGTGGGAAGGTTGTGGTCATTAGTTGCAGAACCAACCCAAGCTCTGCTTGGTATTTT
GCTGATCCAGAATGGCTGATTGAATTACATGGCAATTGCTGGTAATGCATCATTTCAGTT
TCTGACCTATCAGCTTCCGACGGTAAGGTATTGGCTTACTGTGGCAATGACGGGTAACGG
AGGATTAGGGTTTGATTCCGGAGAGGGAGCTTGAGAAATGGCTACCACATCTAAGGAAGG
CAGCAGGCGAGTGCGTCTCTGAGCGGGCTGGCAAGGCGCATA
>HXZRAMG01A4DUM rank=0067968 x=342.5 y=3468.0 length=464
AAAACAATGCCAGTAGTCATATGCTTGTCTCAAAGATTAAGCCATGCATGTTTCAGTATA
AGCTTTAATTTGGCAAAACTGCAAATGGCTCATTAAAACAGTTATAATGCACTTGATGGT
TGTTTGCTTACATGGATAACTGTGGTAATCCTATAGCTAATACATGCACTCAAACCTGAC
TCTTGTGGGAAGGTTGTGGCCATTAGTTGCAGAACCAACCCAAGCTCTGCTTGGTATTTT
GCTGATCCAGAATGGCTGATTGAATTACATGGCAATTGCTGGTAATGCATCATTTCAGTT
TCTGACCTATCAGCTTCCGACGGTAAGGTATTGGCTTACTGTGGCAATGACGGGTAACGG
AGGATTAGGGTTTGATTCCGGAGAGGGAGCTTGAGAAATGGCTACCACATCTAAGGAAGG
CAGCAGGCGAGTGCGTCTCTGAGCGGGCTGGCAAGGCGCATA
>HXZRAMG01B26LI rank=0289505 x=739.0 y=916.0 length=464
AAAACAATGCCAGTAGTCATATGCTTGTCTCAAAGATTAAGCCATGCATGTTTCAGTATA
AGCTTTAATTTGGCAAAAACTGCAAATGGCTCATTAAAACAGTTATAATGCACTTGATGG
TTGTTTGCTTACATGGATAACTGTGGTAATCCTATAGCTAATACATGCACTCAAACCTGA
CTCTTGTGGGAAGGTTGTGGTCATTAGTTGCAGAACCAACCCAAGCCCTGCTTGGTATTT
GCTGATCCAGAATGGCTGATTGAATTACATGGCAATTGCTGGTAATGCATCATTTCAGTT
TCTGACCTATCAGCTTCCGACGGTAAGGTATTGGCTTACTGTGGCAATGACGGGTAACGG
AGGATTAGGGTTTGATTCCGGAGAGGGAGCTTGAGAAATGGCTACCACATCTAAGGAAGG
CAGCAGGCGAGTGCGTCTCTGAGCGGGCTGGCAAGGCGCATA
>HXZRAMG01BKPQ4 rank=0320757 x=528.5 y=3534.5 length=464
AAAACAATGCCAGTAGTCATATGCTTGTCTCAAAGATTAAGCCATGCATGTTTCAGTATA
AGCTTTAATTTGGCAAAACTGCAAATGGCTCATTAAAACAGTTATAATGCACTTGATGGT
TGTTTGCTTACATGGATAACTGTGGTAATCCTATAGCTAATACATGCACTCAAACCTGAC
TCTTGTGGGAAGGTTGTGGTCATTAGTTGCAGAACCAACCCAAGCTCTGTTTGGTATTTT
GCTGATCCAGAATGGCTGATTGAATTACATGGCAATTGCTGGTAATGCATCATTTCAGTT
TCTGACCTATCAGCTTCCGACGGTAAGGTATTGGCTTACTGTGGCAATGACGGGTAACGG
AGGATTAGGGTTTGATTCCGGAGAGGGAGCTTGAGAAATGGCTACCACATCTAAGGAAGG
CAGCAGGCGAGTGCGTCTCTGAGCGGGCTGGCAAGGCGCATA
>HXZRAMG01BLMPF rank=0236553 x=539.0 y=1185.0 length=464
AAAACAATGCCAGTAGTCATATGCTTGTCTCAAAGATTAAGCCATGCATGTTTCAGTATA
AGCTTTAATTTGGCAAAACTGCAAATGGCTCATTAAAACAGTTATAATGCACTTGATGGT
TGTTTGCTTACATGGATAACTGTGGTAATCCTATAGCTAATACATGCACTCAAACCTGAC
TCTTGTGGGAAGGTTGTGGTCCATTAGTTGCAGAACCAACCCAAGCTCTGCTTGGTATTT
TGCTGATCCAGAATGGCTGATTGAATTACATGGCAATTGCTGGTAATGCATCATTTCAGT
TTCTGACCTATCAGCTTCCGACGGTAAGGTATTGGCTTACTGTGGCAATGACGGGTAACG
GAGGATTAGGGTTTGATTCCGGAGAGGGAGCTTGAGAAATGGCTACCACATCTAAGGAAG
GCAGCAGGCGAGTGCGTCTCTGAGCGGGCTGGCAAGGGCGCA
>HXZRAMG01BK6D2 rank=0195975 x=534.5 y=520.0 length=464
AAAACAATGCCAGTAGTCATATGCTTGTCTCAAAGATTAAGCCATGCATGTTTCAGTATA
AGCTTTAATTTGGCAAAACTGCAAATGGCGCATTAAAACGGTTATAATGCACTTGATGGT
TGTTTGCTTACATGGATAACTGTGGTAATCCTATAGCTAATACATGCACTCAAACCTGAC
TCTTGTGGGAAGGTTGTGGTCATTAGTTGCAGAACCAACCCAAGCTCTGCTTGGTATTTT
GCTGATCCAGAATGGCTGATTGAATTACATGGCAATTGCTGGTAATGCATCATTTCAGTT
CCTGACCTATCAGCTTCCGACGGTAAGGTATTGGCTTACTGTGGCAATGACGGGTAACGG
AGGATTAGGGTTTGATTCCGGAGAGGGAGCTTGAGAAATGGCTACCACATCTAAGGAAGG
CAGCAGGCGAGTGCGTCTCTGAGCGGGCTGGCAAGGCGCATA
>HXZRAMG01B76TX rank=0188204 x=796.5 y=1027.5 length=464
AAAACAATGCCAGTAGTCATATGCTTGTCTCAAAGATTAAGCCATGCATGTTTCAGTATA
AGCTTTAATTTGGCAAAACTGCAAATGGCTCATTAAAACAGTTATAATGCACTTGATGGT
TGTTTGCTTACATGGATAACTGTGGTAATCCTATAGCTAATACATGCACTCAAACCTGAC
TCTTGTGGGAAGGTTGTGGTCATTAGTTGCAGAACCAACCCAAGCTCTGCTTGGTATTTT
GCTGATCCAGAATGGCTGATTGAATTACATGGCAATTGCTGGTAATGCATCATTTCAGTT
TCTGACCTATCAGCTTCCGACGGTAAGGTATTGGCTTACTGTGGCAATGACGGGTAACGG
AGGATTAGGGTTTGATTCCGGAGAGGGAGCTTGAGAAATGGCTACCACATCTAAGGAAGG
CAGCAGGCGAGTGCCTCTCTGAGCGGGCTGGCAAGGCGCATA
>HXZRAMG01BXMW1 rank=0067408 x=676.0 y=179.0 length=464
AAAACAATGCCAGTAGTCATATGCTTGTCTCAAAGATTAAGCCATGCATGTTTCAGTATA
AGCTTTAATTTGGCAAAACTGCAAGTGGCTCATTAAAACAGTTATAATGCACTTGATGGT
TGTTTGCTTACATGGATAACTGTGGTAATCCTATAGCTAATACATGCACTCAAACCTGAC
TCTTGTGGGAAGGTTGTGGTCATTAGTTGCAGAACCAACCCAAGCCCTGCTTGGTATTTT
GCTGATCCAGAATGGCTGATTGAATTACATTGCAATTGCTGGTAATGCATCATTTCAGTT
TCTGACCTATCAGCCTCCGACGGTAAGGTATTGGCTTACTGTGGCAATGACGGGTAACGG
AGGATTAGGGTTTGATTCCGGAGAGGGAGCTTGAGAAATGGCTACCACATCTAAGGAAGG
CAGCAGGCGAGTACGTCTCTGAGCGGGCTGGCAAGGCGCATA
>HXZRAMG01B8J99 rank=0148550 x=800.5 y=2079.0 length=464
AAAACAATGCCAGTAGTCATATGCTTGTCTCAAAGATTAAGCCATGCATGTTTCAGTATA
AGCTTTAATTTGGCAAAACTGCAAATGGCTCATTAAAACAGTTATAATGCACTTGATGGT
TGTTTGCTTACATGGATAACTGTGGTAATCCTATAGCTAATACATGCACTCAAACCTGAC
TCTTGTGGGAAGGTTGTGGTCATTAGTTGCAGAACCAACCCAAGCTCTGCTTGGTATTTT
GCTGATCCAGAATGGCTGATTGAATTACATGGCAATTGCTGGTAATGCATCATTTCAGTT
TCTGACCTATCAGCTTCCGACGGTAAGGTATTGGCTTACTGTGGCAATGACGGGTAACGG
AGGATTAGGGTTTGATTCCGGAGAGGGAGCTTGAGAAATGGCTACCACATCTAAGGAAGG
CAGCAGGCGAGTGCGTCTCTGAGCGGGCTGGCAAGGCGCATA
>HXZRAMG01AX1TS rank=0090544 x=270.0 y=2862.0 length=464
AAAACAATGCCAGTAGTCATATGCTTGTCTCAAAGAGTAAGCCATGCATGTTTCAGTATA
AGCTTTAATTTGGCAAAACTGCAAATGGCTCATTAAAACAGTTATAATGCACTTGATGGT
TGTTTGCTTACATGGATAACTGTGGTAATCCTATAGCTAATACATGCACTCAAACCTGAC
TCTTGTGGGAAGGTTGTGGTCATTAGTTGCAGAACCAACCCAAGCCCTGCTTGGTATTTT
GCTGATCCAGAATGGCTGATTGAATTACATGGCAATTGCTGGTAATGCATCATTTCAGTT
TCTGACCTATCAGCTTCCGACGGTAAGGTATTGGCTTACTGTGGCAATGACGGGTAACGG
AGGATTAGGGTTTGATTCCGGAGAGGGAGCTTGAGAAATGGCTACCACATCTAAGGAAGG
CAGCAGGCGAGTGCGTCTCTGAGCGGGCTGGCAAGGCGCATA
>HXZRAMG01BRJCG rank=0262634 x=606.0 y=2334.5 length=464
AAAACAATGCCAGTAGTCATATGCTTGTCTCAAAGATTAAGCCATGCATGTTTCAGTATA
AGCTTTAATTTGGCAAAACTGCAAATGGCTCATTAAAACAGTTATAATGCACTTGATGGT
TGCTTGCTTACATGGATAACTGTGGTAATCCTATAGCTAATACATGCACTCAAACCTGAC
TCTTGTGGGAAGGTTGTGGTCATTAGTTGCAGAACCAACCCAAGCTCTGCTTGGTATTTT
GCTGATCCAGAATGGCTGATTGAATTACATGGCAATTGCAGGTAATGCATCATTTCAGTT
TCTGACCTATCAGCTTCCGACGGTAAGGTATTGGCTTACTGTGGCAATGACGGGTAACGG
AGGATTAGGGTTTGATTCCGGAGAGGGAGCTTGAGAAATGGCTACCACATCTAAGGAAGG
CAGCAGGCGAGTGCGTCTCTGAGCGGGCTGGCAAGGCGCATA
>HXZRAMG01ALUVQ rank=0049227 x=131.0 y=3332.0 length=464
AAAACAATGCCAGTAGTCATATGCTTGTCTCAAAGATTAAGCCATGCATGTTTCAGTATA
AGCTTTAATTTGGCAAAACTGCAAATGGCTCATTAAAACAGTTATAATGCACTTGATGGT
TGTTTGCTTACATGGATAACTGTGGTAATCCTATAGCTAATACATGCACTCAAACCTGAC
TCTTGTGGGAAGGTTGTGGTCATTAGTTGCAGAACCAACCCAAGCTCTGCTTGGTATTTT
GCTGATCCAGAATGGCTGATTGAATTACATGGCAATTGCTGGTAATGCATCATTTCAGTT
TCTGACCTATCAGCTTCCGACGGTAAGGTATTGGCTTACTGTGGCAATGACGGGTAACGG
AGGATTAGGGTTTGATTCCGGAGAGGGAGCTTGAGAAATGGCTACCACATCTAAGGAAGG
CAGCAGGCGAGCGCGTCTCTGAGCGGGCTGGCAAGGCGCATA
>HXZRAMG01BU2DE rank=0101111 x=646.0 y=3120.0 length=464
AAAACAATGCCAGTAGTCATATGCTTGTCTCAAAGATTAAGCCATGCATGTTTCAGTATA
AGCTTTAATTTGGCAAAACTGCAAATGGCTCATTAAAACAGTTATAATGCACTTGATGGT
TGTTTGCTTACATGGATAACTGTGGTAATCCTATAGCTAATACATGCACTCAAACCTGAC
TCTTGTGGGAAGGTTGTGGTCATTAGTTGCAGAACCAACCCAAGCTCTGCTTGGTATTTT
GCTGATCCAGAATGGCTGATTGAATTACATGGCAATTGCTGGTAATGCATCATTTCAGTT
TCTGACCTATCAGCTTCCGACGGTAAGGTATTGGCTTACTGTGGCAATGACGGGTAACGG
AGGATTAGGGTTTGATTCCGGAGAGGGAGCTTGAGAAATGGCTACCACATCTAAGGAAGG
CAGCAGGCGAGTGCGTCTCTGAGCGGGCTGGCAAGGCGCATA
>HXZRAMG01A7UIS rank=0252138 x=382.5 y=1202.5 length=464
AAAACAATGCCAGTAGTCATATGCTTGTCTCAAAGATTAAGCCATGCATGTTTCAGTATA
AGCTTTAATTTGGCAAAACTGCAAATGGCTCATTAAAACAGTTATAATGCACTTGATGGT
TGTTTGCTTACATGGATAACTGTGGTAATCCTATAGCTAATACATGCACCCAAACCTGAC
TCTTGTGGGAAGGTTGTGGTCATTAGTTGCAGAACCAACCCAAGCTCTGCTTGGTATTTT
GCTGATCCAGAATGGCTGATTGAATTACATGGCAATTGCTGGTAATGCATCATTTCAGTT
TCTGACCTATCAGCTTCCGACGGTAAGGTATTGGCTTACTGTGGCAATGACGGGTAACGG
AGGATTAGGGTTTGATTCCGGAGAGGGAGCTTGAGAAATGGCTACCACATCTAAGGAAGG
CAGCAGGCGAGTGCGTCTCTGAGCGGGCTGGCAAGGCGCATA
>HXZRAMG01B5P8K rank=0109658 x=768.5 y=898.0 length=464
AAAACAATGCCAGTAGTCATATGCTTGTCTCAAAGATTAAGCCATGCATGTTTCAGTATA
AGCTTTAATTTGGCAAAACTGCAAATGGCTCATTAAAACAGTTATAATGCACTTGATGGT
TGTTTGCTTACATGGATAACTGTGGTAATTCTATAGCTAATACATGCACTCAAACCTGAC
TCTTGTGGGAAGGTTGTGGTCATTAGTTGCAGAACCAACCCAAGCTCTGCTTGGTATTTT
GCTGATCCAGAATGGCTGATTGAATTACATGGCAATTGCTGGTAATGCATCATTTCAGTT
TCTGACCTATCAGCTTCCGACGGTAAGGTATCAGCTTACTGTGGCAATGACGGGTAACGG
AGGATTAGGGTTTGATTCCGGAGAGGGAGCTTGAGAAATGGCTACCACATCTAAGGAAGG
CAGCAGGCGAGTGCGTCTCTGAGCGGGCTGGCAAGGCGCATA
>HXZRAMG01B3MC8 rank=0086292 x=744.0 y=874.0 length=464
AAAACAATGCCAGTAGTCATATGCTTGTCTCAAAGATTAAGCCATGCATGTCTCAGTATA
AGCTTTAATTTGGCAAAACTGCAAATGGCTCATTAAAACAGTTATAATGCACTTGATGGT
TGTTTGCTTACATGGATAACTGTGGTAATCCTATAGCTAATACATGCACTCAAACCTGAC
TCTTGTGGGAAGGTTGTGGTCATTAGTTCCAGAACCAACCCAAGCTCTGCTTGGTATTTT
GCTGATCCAGAATGGCTGATTGAATTACATGGCAATTGCTGGTAATGCATCATTTCAGTT
TCTGACCTATCAGCTTCCGACGGTAAGGTATTGGCTTACTGTGGCAATGACGGGTAACGG
AGGATTAGGGTTTGATTCCGGAGAGGGAGCTTGAGAAATGGCTACCACATCTAAGGAAGG
CAGCAGGCGAGTGCGTCTCTGAGCGGGCTGGCAAGGCGCATA
>HXZRAMG01CBO1M rank=0245152 x=836.0 y=760.5 length=464
AAAACAATGCCAGTAGTCATATGCTTGTCTCAAAGATTAAGCCATGCATGTTTCAGTATA
AGCTTTAATTTGGCAAAACTGCAAATGGCTCATTAAAACAGTTATAATGCACTTGATGGT
TGTTTGCTTACATGGATAACTGTGGTAATCCTATAGCTAATACATGCACTCAAACCTGAC
TCTTGTGGGAAGGTTGTGGTCATTAGTTGCAGAACCAACCCAAGCTCTGCTTGGTATTTT
GCTGATCCAGAATGGCTGATTGAATTACATGGCAATTGCTGGTAATGCATCATTTCAGTT
TCTGACCTATCAGCTTCCGACGGTAAGGTATTGGCTTACTGTGGCAATGACGGGTAACGG
AGGATTAGGGTTTGATTCCGGAGAGGGAGCTTGAGAAATGGCTACCACATCTAAGGAAGG
CAGCAGGCGAGTGCGTCTCTGAGCGGGCTGGCAAGGCGCATA
>HXZRAMG01BNUOV rank=0083625 x=564.0 y=2445.0 length=464
AAAACAATGCCAGTAGTCATATGCTTGTCTCAAAGATTAAGCCATGCATGTTTCAGTATA
AGCTTTAATTTGGCAAAACTGCAAATGGCTCATTAAAACAGTTATAATGCACTTGATGGT
TGTTTGCTTACATGGATAACTGTGGTAATCCTATAGCTAATACATGCACTCAAACCTGAC
TCTTGTGGGAAGGTTGTGGTCATTAGTTGCAGAACCAACCCAAGCTCTGCTTGGTATTTT
GCTGATCCAGAATGGCTGATTGAATTACATGGCAATTGCTGGTAATGCATCATTTCAGTT
TCTGACCTATCAGCTTCCGACGGTAAGGTATTGGCTTACTGTGGCAATGACGGGTAACGG
AGGATTAGGGTTTGATTCCGGAGAGGGAGCTTGAGAAATGGCTACCACACCTAAGGAAGG
CAGCAGGCGAGTGCGTCTCTGAGCGGGCTGGCAAGGCGCATA
>HXZRAMG01B4C81 rank=0094378 x=752.0 y=2947.0 length=464
AAAACAATGCCAGTAGTCATATGCTTGTCTCAAAGATTAAGCCATGCATGTTTCAGTATA
AGCTTTAATTTGGCAAAACTGCAAATGGCTCATTAAAACAGTTATAATGCACTTGATGGT
TGTTTGCTTACATGGATAACTGTGGTAATCCTATAGCTAATACATGCACTCAAACCTGAC
TCTTGTGGGAAGGTTTTGGTCATTAGTTGCAGAACCAACCCAAGCTCTGCTTGGTATTTT
GCTGATCCAGAATGGCTGATTGAATTACATGGCAATTGCTGGTAATGCATCATTTCAGTT
TCTGACCTATCAGCTTCCGACGGTAAGGTATTGGCTTACTGTGGCAATGACGGGTAACGG
AGGATTAGGGTTTGATTCCGGAGAGGGAGCTTGAGAAATGGCTACCACATCTAAGGAAGG
CAGCAGGCGAGTACGTCTCTGAGCGGGCTGGCAAGGCGCATA
>HXZRAMG01BRYPK rank=0173715 x=611.0 y=1766.5 length=464
AAAACAATGCCAGTAGTCATATGCTTGTCTCAAAGATTAAGCCATGCATGTTTCAGTATA
AGCTTTAATTTGGCAAAACTGCAAATGGCTCATTAAAACAGTTATAATGCACTTGATGGT
TGTTTGCTTACATGGATAACTGTGGTAATCCTATAGCTAATACATGCACTCAAACCTGAC
TCTTGTGGGAAGGTTGTGGTCATTAGTTGCAGAACCAACCCAAGCTCTGCTTGGTATTTT
GCTGATCCAGAATGGCTGATTGAATTACATGGCAATTGCTGGTAATGCATCATTTCAGTT
TCTGACCTATCAGCTTCCGACGGTAAGGTATTGGCTTACTGTGGCAATGACGGGTAACGG
AGGATTAGGGTTTGATTCCGGAGAGGGAGCTTGAGAAATGGCTACCACATCTAAGGAAGG
CAGCAGGCGAGTGCGTCTCTGAGCGGGCTGGCAAGGCGCATA
>HXZRAMG01A4Z86 rank=0123958 x=349.0 y=3832.0 length=464
AAAACAATGCCAGTAGTCATATGCTTGTCTCAAAGATTAAGCCATGCATGTTTCAGTATA
AGCTTTAATTTGGCAAAACTGCAAATGGCTCATTAAAACAGTTATAATGCACTTGATGGT
TGTTTGCTTACATGGATAACTGTGGTAATCCTATAGCTAATACATGCACTCAAACCTGAC
TCTTGTGGGAAGGTTGTGGTCATTAGTTGCAGAACCAACCCAAGCCCTGCTTGGTATTTT
GCTGATCCAGAATGGCTGATTGAATTACATGGCAATTGCTGGTAATGCATCATTTCAGTT
TCTGACCTATCAGCTTCCGACGGTAAGGTATTGGCTTACTGTGGCAATGACGGGTAACGG
AGGATTAGGGTTTGATTCCGGAGAGGGAGCTTGAGAAATGGCTACCACATCTAAGGAAGG
CAGCAGGCGAGTGCGTCTCTGAGCGGGCTGGCAAGGCGCATA
>HXZRAMG01BWOLG rank=0169293 x=665.0 y=754.0 length=464
AAAACAATGCCAGTAGTCATATGCTTGTCTCAAAGATTAAGCCATGCATGTTTCAGTATA
AGCTTTAATTTGGCAAAACTGCAAATGGCTCATTAAAACAGTTATAATGCACTTGATGGT
TGTTTGCTTACATGGATAACTGTGGTAATCCTATAGCTGATACATGCACTCAAACCTGAC
TCTTGTGGGAAGGTTGTGGTCATTAGTTGCAGAACCAACCCAAGCTCTGCTTGGTATTTT
GCTGATCCAGAATGGCTGATTGAATTACATGGCAATTGCTGGTAATGCATCATTTCAGTT
TCTGACCTATCAGCTTCCGACGGTAGGTATTGGCTTACTGTGGCAATGACGGGTAACGGA
GGATTAGGGTTTGATTCCGGAGAGGGAGCTTGAGAAATGGCTACCGACATCTAAGGAAGG
CAGCAGGCGAGTGCGTCTCTGAGCGGGCTGGCAAGGCGCATA
>HXZRAMG01BYR89 rank=0122232 x=689.0 y=507.0 length=464
AAAACAATGCCAGTAGTCATATGCTTGTCTCAAAGATTAAGCCATGCATGTTTCAGTATA
AGCTTTAATTTGGCAAAACTGCAAATGGCTCATTAAAACAGTTATAATGCACTTGATGGT
TGTTTGCTTACATGGATAACTGTGGTAATCCTATAGCTAATACATGCACTCAAACCTGAC
TCTTGTGGGAAGGTTGTGGTCATTAGTTGCAGAACCAACCCAAGCTCTGCTTGGTATTTT
GCTGATCCAGAATGGCTGATTGAATTACATGGCAATTGCTGGTAATGCATCATTTCAGTT
TCTGACCTATCAGCTTCCGACGGTAAGGTATTGGCTTACTGTGGCAATGACGGGTAACGG
AGGATTAGGGTTTGATTCCGGAGAGGGAGCTTGAGAAATGGCTACCACATCTAAGGAAGG
CAGCAGGCGAGTGCGTCTCTGAGCGGGCTGGCAAGGCGCATA
>HXZRAMG01AGG91 rank=0280629 x=70.5 y=2279.0 length=464
AAAACAATGCCAGTAGTCATATGCTTGTCTCAAAGATTAAGCCATGCATGTTTCAGTATA
AGCTTTAATTTGGCAAAACTGCAAATGGCTCATTAAAACAATTATAATGCACCTGATGGT
TGTTTGCTTACATGGATAACTGTGGTAATCCTATAGCTAATACATGCACTCAAACCTGAC
TCTTGTGGGAAGGTTGTGGTCATTAGTTGCAGAACCAACCCAAGCTCTGCTTGGTATTTT
GCTGATCCAGAATGGCTGATTGAATTACATGGCAATTGCTGGTAATGCATCATTTCAGTT
TCTGACCTATCAGCTTCCGACGGTAAGGTATTGGCTTACTGTGGCAATGACGGGTAACGG
AGGATTAGGGTTTGATTCCGGAGAGGGAGCTTGAGAAATGGCTACCACATCTAAGGAAGG
CAGCAGGCGAGTGCGTCTCTGAGCGGGCTGGCAAGGCGCATA
>HXZRAMG01CA7D9 rank=0228790 x=830.0 y=2463.5 length=464
AAAACAATGCCAGTAGTCATATGCTTGTCTCAAAGATTAAGCCATGCACGTTTCAGTATA
AGCTTTAATTTGGCAAAACTGCAAATGGCTCATTAAAACAGTTATAATGCACTTGATGGT
TGTTTGCTTACATGGATAACTGTGGTAATCCTATAGCTAACACATGCACTCAAACCTGAC
TCTTGTGGGAAGGTTGTGGTCATTAGTTGCAGAACCAACCCAAGCTCTGCTTGGTATTTT
GCTGATCCAGAATGGCTGATTGAATTACATGGCAATTGCTGGTAATGCATCATTTCAGTT
TCTGACCTATCAGCTTCCGACGGTAAGGTATTGGCTTACTGTGGCAATGACGGGTAACGG
AGGATTAGGGTTTGATTCCGGAGAGGGAGCTTGAGAAATGGCTACCACATCTAAGGAAGG
CAGCAGGCGAGTGCGTCTCTGAGCGGGCTGGCAAGGCGCATA
>HXZRAMG01BU09T rank=0105088 x=646.5 y=1695.0 length=464
AAAACAATGGCAGTAGTCATATGCTTGTCTCAAAGATTAAGCCATGCATGTTTCAGTATA
AGCTTTAATTTGGCAAAACTGCAAATGGCTCATTAAAACAGTTATAATGCACTTGATGGT
TGTTTGCTTACATGGATAACTGTGGTAATCCTATAGCTAATACATGCACTCAAACCTGAC
TCTTGTGGGAAGGTTGTGGTCATTAGTTGCAGAACCAACCCAAGCTCTGCTTGGTATTTT
GCTGATACAGAATGGCTGATTGAATTACATGGCAATTGCTGGTAATGCATCATTTCAGTT
TCTGACCTATCAGCTTCCGACGGTAAGGTATTGGCTTACTGTGGCAATGACGGGTAACGG
AGGATTAGGGTTTGATTCCGGAGAGGGAGCTTGAGAAATGGCTACCACATCTAAGGAAGG
CAGCAGGCGAGTGCGTCTCTGAGCGGGCTGGCAAGGCGCATA
>HXZRAMG01A9TMT rank=0086993 x=404.0 y=3251.0 length=464
AAAACAATGCCAGTAGTCATATGCTTGTCTCAAAGATTAAGCCATGCATGTTTCAGTATA
AGCTTTAATTTGGCAAAACTGCAAATGGCTCATTAAAACAGTTATAATGCACTTGATGGT
TGTTTGCTTACATGGATAACTGTGGTAATCCTATAGCTAATACATGCACTCAAACCTGAC
TCTTGTGGGAAGGTTGTGGTCATTAGTTGCAGAACCAACCCAAGCTCTGCTTGGTATTTT
GCTGATCCAGAATGGCTGATTGAATTACATGGCAATTGCTGGTAATGCATCATTTCAGTT
TCCGACCTATCAGCTTCCGACGGTAAGGTATTGGCTTGCTGTGGCAATGACGGGTAACGG
NGGATTAGGGTTTGATTCCGGAGAGGGAGCTTGAGAAATGGCTACCACATCTAAGGAAGG
CAGCAGGCGAGTGCGTCTCTGAGCGGGCTGGCAAGGCGCATA
>HXZRAMG01BRF1J rank=0263955 x=605.0 y=2149.0 length=464
AAAACAATGCCAGTAGTCATATGCTTGTCTCAAAGATTAAGCCATGCATGTTTCAGTATA
AGCTTTAACTTGGCAAAACTGCAAATGGCTCATTAAAACAATTATAATGCACTTGATGGT
TGTTTGCTTACATGGATAACTGTGGTAATCCTATAGCTAATACATGCACTCAAACCTGAC
TCTTGTGGGAAGGTTGTGGCCATTAGTTGCAGAACCAACCCAAGCTCTGCTTGGTATTTT
GCTGATCCAGAATGGCTGATTGAATTACATGGCAATTGCTGGTAATGCATCATTTCAGTT
TCTGACCTATCAGCTTCCGACGGTAAGGTATTGGCTTACTGTGGCAATGACGGGTAACGG
AGGATTAGGGTTTGATTCCGGAGAGGGAGCTTGAGAAATGGCTACCACATCTAAGGAAGG
CAGCAGGCGAGTGCGTCTCTGAGCGGGCTGGCAAGGCGCATA
>HXZRAMG01A9QMD rank=0194064 x=403.0 y=3443.0 length=464
AAAACAATGCCAGTAGTCATATGCTTGTCTCAAAGATTAAGCCATGCATGTTTCAGTATA
AGCTTTAATTTGGCAAAACTGCAAATGGCTCATTAAAGCAGTTATAATGCACTTGATGGT
TGTTTGCTTACATGGATAACTGTGGTAATCCTATAGCTAATACATGCACTCAAACCTGAC
TCTTGTGGGAAGGTTGTGGTCATTAGTTGCAGAACCAACCCAAGCTCTGCTTGGTATTTT
GCTGATCCAGAATGGCTGATTGAATTACATGGCAATTGCTGGTAATGCATCATTTCAGTT
TCTGACCTATCAGCTTCCGACGGTAAGGTATTGGCTTACTGTGGCAATGACGGGTAACGG
AGGATTAGGGTTTGATTCCGGAGAGGGAGCTTGAGAAATGGCTACCACATCTAAGGAAGG
CAGCAGGCGAGTGCGTCTCTGAGCGGGCTGGCAAGGCGCATA
>HXZRAMG01BMNAI rank=0148143 x=550.5 y=3544.0 length=464
AAAACAATGCCAGTAGTCATATGCTTGTCTCAAAGATTAAGCCATGCATGTTTCAGTATA
AGCTTTAATTTGGCAAAACTGCAAATGGCTCATTAAAACAGTTATAATGCACTTGATGGT
TGTTTGCTTACATGGATAACTGTGGTAATCCTATAGCTAATACATGCACTCAAACCTGAC
TCTTGTGGGAAGGTTGTGGTCATTAGTTGCAGAACCAACCCAAGCTCTGCTTGGTATTTT
GCTGATCCAGAATGGCTGATTGAATTACATGGCAATTGCTGGTAATGCATCATTTCAGTT
TCTGACCTATCAGCTTCCGACGGTAAGGTATTGGCTTACTGTGGCAATGACGGGTAACGG
AGGATTAGGGTTTGATTCCGGAGAGGGAGCTTGAGAAATGGCTACCACATCTAAGGAAGG
CAGCAGGCGAGTGCGTCTCTGAGCGGGCTGGCAAGGCGCATA
>HXZRAMG01CBVQ9 rank=0155084 x=838.5 y=1267.0 length=464
AAAACAATGCCAGTAGTCATATGCTTGTCTCAAAGATTAAGCCATGCATGTTTCAGTATA
AGCTTTAATTTGGCAAAACTGCAAATGGCTCATTAAAACAGTTATAATGCACTTGATGGT
TGTTTGCTTACATGGATAACTGTGGTAATCCTATAGCTAATACATGCACTCAAACCTGAC
TCTTGTGGGAAGGTTGTGGTCATTAGTTGCAGAACCAACCCAAGCTCTGCTTGGTATTTT
GCTGATCCAGAATGGCTGATTGAATTACATGGCAATTGCTGGTAATGCATCATTTCAGTT
TCTGACCTATCAGCTTCCGACGGTAAGGTATTGGCTTACTGTGGCAATGACGGGTAACGG
AGGATTAGGGTTTGATTCCGGAGAGGGAGCTTGAGAAATGGCTACCACATCTAAGGAAGG
CAGCAGGCGAGTGCGTCTCTGAGCGGGCTGGCAAGGCGCATA
>HXZRAMG01CDRA9 rank=0267996 x=859.0 y=2803.0 length=464
AAAACAATGCCAGTAGTCATATGCTTGTCTCAAAGATTAAGCCATGCATGTTTCAGTATA
AGCTTTAATTTGGCAAAACTGCAAATGGCTCATTAAAACAGTTATAATGCACTTGATGGT
TGTTTGCTTACATGGATAACTGTGGTAATCCTATAGCTAATACATGCACTCAAACCTGAC
TCTTGTGGGAAGGTTGTGGTCATTAGTTGCAGAACCAACCCAAGCTCTGCTTGGTATTTT
GCTGATCCAGAATGGCTGATTGAATTACATGGCAATTGCTGGTAATGCATCATTTCAGTT
TCTGACCTATCAGCTTCCGACGGTAAGGTATTGGCTTACTGTGGCAATGACGGGTAACGG
AGGATTAGGGTTTGATTCCGGAGGGGGAGCTTGAGAAATGGCTACCACATCTAAGGAAGG
CAGCAGGCGAGTGCGTCTCTGAGCGGGCTGGCAAGGCGCATA
>HXZRAMG01BEFNQ rank=0172248 x=457.5 y=1332.0 length=464
AAAACAATGCCAGTAGTCATATGCTTGTCTCAAAGATTAAGCCATGCATGTTTCAGTATA
AGCTTTAATTTGGCAAAACTGCAAATGGCTCATTAAAACAGTTATAATGCACTTGATGGT
TGTTTGCTTACATGGATAACTGTGGTAATCCTATAGCTAATACATGCACTCAAACCTGAC
TCTTGTGGGAAGGTTGTGGTCATTAGTTGCAGAACCAACCCAAGCTCTGCTTGGTATTTT
GCTGATCCAGAATGGCTGATTGAATTACATGGCAATTGCTGGTAATGCATCATTTCAGTT
TCTGACCTATCAGCTTCCGACGGTAAGGTATTGGCTTACTGTGGCAATGACGGGTAACGG
AGGATTAGGGTTTGATTCCGGAGAGGGAGCTTGAGGAATGGCTACCACATCTAAGGAAGG
CAGCAGGCGAGTGCGTCTCTGAGCGGGCTGGCAAGGCGCATA
>HXZRAMG01CDD9C rank=0087800 x=855.0 y=2270.0 length=464
AAAACAATGCCAGTAGTCATATGCTTGTCTCAAAGATTAAGCCATGCATGTTTCAGTATA
AGCTTTAATTTGGCAAAACTGCAAATGGCCCATTAAAACAGTTATAATGCACTTGATGGT
TGTTTGCTTACATGGATAACTGTGGTAATCCTATAGCTAATACATGCACTCAAACCTGAC
TCTTGTGGGAAGGTTGTGGTCATTAGTTGCAGAACCAACCCAAGCTCTGCTTGGTATTTT
GCTGATCCAGAATGGCTGATTGAATTACATGGCAATTGCTGGCAATGCATCATTTCAGTT
TCTGACCTATCAGCTTCCGACGGTAAGGTATTGGCTTACTGTAGCAATGACGGGTAACGG
AGGATTAGGGTTTGATTCCGGAGAGGGAGCTTGAGAAATGGCTACCACATCTAAGGAAGG
CAGCAGGCGAGTGCGTCTCTGAGCGGGCTGGCAAGGCGCATA
>HXZRAMG01B1VJ3 rank=0195253 x=724.5 y=1393.0 length=464
AAAACAATGCCAGTAGTCATATGCTTGTCTCAAAGATTAAGCCATGCATGTTTCAGTATA
AGCTTTAATTTGGCAAAACTGCAAATGGCTCATTAAAACAGTTATAATGCACTTGATGGT
TGTTTGCTTACATGGATAACTGTGGTAATCCTATAGCTAATACATGCACTCAAACCTGAC
TCTTGTGGGAAGGTTGTGGTCATTAGTTGCAGAACCAACCCAAGCTCTGCTTGGTATTTT
GCTGATCCAGAATGGCTGATTGAATTACATGGCAATTGCTGGTAATGCATCATTTCAGTT
TCTGACCTATCAGCTTCCGACGGTAAGGTATTGGCTTACTGTGGCAATGACGGGTAACGG
AGGATTAGGGTTTGATTCCGGAGAGGGAGCTTGAGAAATGGCTACCACATCTAAGGAAGG
CAGCAGGCGAGTGCGTCTCTGAGCGGGCTGGCAAGGCGCATA
>HXZRAMG01BNLC0 rank=0151596 x=561.0 y=2642.5 length=464
AAAACAATGCCAGTAGTCATATGCTTGTCTCAAAGATTAAGCCATGCATGTTTCAGTATA
AGCTTTAATTTGGCAAAACTGCAAATGGCTCATTAAAACAGTTATAATGCACTTGATGGT
TGTTTGCTTACATGGATAACTGTGGTAATCCTATAGCTAATACATGCACTCAAACCTGAC
TCTTGTGGGAAGGTTGTGGTCATTAGTTGCAGAACCAACCCAAGCTCTGCTTGGTATTTT
GCTGATCCAGAATGGCTGATTGAATTACATGGCAATTGCTGGTAATGCATCATTTCAGTT
TCTGACCTATCAGCTTCCGACGGTAAGGTATTGGCTTACTGTGGCAATGACGGGTAACGG
AGGATTAGGGTTTGATTCCGGAGAGGGAGCTTGAGAAATGGCTACCACATCTAAGGAAGG
CAGCAGGCGAGTGCGTCTCTGAGCGGGCTGGCAAGGCGCATA
>HXZRAMG01A17F7 rank=0248323 x=318.5 y=165.0 length=464
AAAACAATGCCAGTAGTCATATGCTTGTCTCAAAGATTAAGCCATGCATGTTTCAGTATA
AGCTTTAATTTGGCAAAACTGCAAATGGCTCATTAAAACAGTTATAATGCACTTGATGGT
TGTTTGCTTACATGGATAACTGTGGTAATCCTATAGCTAATACATGCACTCAAACCTGAC
TCTTGTGGGAAGGTTGTGGTCATTAGTTGCAGAACCAACCCAAGCTCTGCTTGGTATTTT
GCTGATCCAGAATGGCTGATTGATTACATGGCAATTGCTGGTAATGCATCATTTCTAGTT
TCTGACCTATCAGCTTCCGACGGTAAGGTATTGGCTTACTGTGGCAATGACGGGTAACGG
AGGATTAGGGTTTGATTCCGGAGAGGGAGCTTGAGAAATGGCTACCACATCTAAGGAAGG
CAGCAGGCGAGTGCGTCTCTGAGCGGGCTGGCAAGGCGCATA
>HXZRAMG01BHC8I rank=0226977 x=490.0 y=2992.0 length=464
AAAACAATGCCAGTAGTCATATGCTTGTCTCAAAGATTAAGCCATGCATGTTTCAGTATA
AGCTTTAATTTGGCAAAACTGCAAATGGCTCATTAAAACAGTTATAATGCACTTGATGGT
TGTTTGCTTACATGGATAACTGTGGTAATCCTATAGCTAATACATGCACTCAAACCTGAC
TCTTGTGGGAAGGTTGTGGCCATTAGTTGCAGAACCAACCCAAGCTCTGCTTGGTATTTT
GCTGATCCAGAATGGCTGATTGAATTACATGGCAATTGCTGGTAATGCATCATTTCAGTT
TCTGACCTATCAGCTTCCGACGGTAAGGTATTGGCTTACTGTGGCAATGACGGGTAACGG
AGGATTAGGGTTTGATTCCGGAGAGGGAGCTTGAGAAATGGCTACCACATCTAAGGAAGG
CAGCAGGCGAGTGCGTCTCTGAGCGGGCTGGCAAGGCGCATA
>HXZRAMG01A8LWR rank=0100027 x=390.0 y=3929.0 length=464
AAAACAATGCCAGTAGTCATATGCTTGTCTCAAAGATTAAGCCATGCATGTTTCAGTATA
AGCTTTAATTTGGCAAAACTGCAAATGGCTCATTAAAACAGTTATAATGCACTTGATGGT
TGTTTGCTTACATGGATAACTGTGGTAATCCTATAGCTAATACATGCACTCAAACCTGAC
TCTTGTGGGAAGGTTGTGGTCATTAGTTGCAGAACCAACCCAAGCTCTGCTTGGTATTTT
GCTGATCCAGAATGGCTGATTGAATTACATGGCAATTGCTGGTAATGCATCATTTCAGTT
TCTGACCTATCAGCTTCCGACGGTAAGGCATTGGCTTACTGTGGCAATGACGGGTAACGG
AGGATTAGGGTTTGATTCCGGAGAGGGAGCTTGGGAAATGGCTACCACATCTAAGGAAGG
CAGCAGGCGAGTGCGTCTCTGAGCGGGCTGGCAAGGCGCATA
>HXZRAMG01BBW7Q rank=0065067 x=428.0 y=2900.0 length=464
AAAACAATGCCAGTAGTCATATGCTTGTCTCAAAGATTAAGCCATGCATGTTTCAGTATA
AGCTTTAATTTGGCAAAACTGCAAATGGCTCATTAAAACAGTTATAATGCACTTGATGGT
TGTTTGCTTACATGGATAACTGTGGTAATCCTATAGCTAATACATGCACTCAAACCTGAC
TCTTGTGGGAAGGTTGTGGTCATTAGTTGCAGAACCAACCCAAGCTCTGCTTGGTATTTT
GCTGATCCAGAATGGCTGATTGAATTACATGGCAATTGCTGGTAATGCATCATTTCAGTT
TCTGACCTATCAGCTTCCGACGGTAAGGTATTGGCTTACTGTGGCAATGACGGGTAACGG
AGGATTAGGGTTTGATTCCGGAGAGGGAGCTTGAGAAATGGCTACCACATCTAAGGAAGG
CAGCAGGCGAGTGCGTCTCTGAGCGGGCTGGCAAGGCGCATA
>HXZRAMG01BYXNM rank=0136449 x=690.0 y=3408.0 length=464
AAAACAATGCCAGTAGTCATATGCTTGTCTCAAAGATTAAGCCATGCATGTTTCAGTATA
AGCTTTAATTTGGCAAAACTGCAAATGGCTCATTAAAACAGTTATAATGCACTTGATGGT
TGTTTGCTTACATGGATAACTGTGGTAATCCTATAGCTAATACATGCACTCAAACCTGAC
TCTTGTGGGAAGGTTGTGGTCATTAGTTGCAGAACCAACCCAAGCTCTGCTTGGTATTTT
GCTGATCCAGAATGGCTGATTGAATTACATGGCAATTGCTGGTAATGCATCATTTCAGTT
TCTGACCTATCAGCTTCCGACGGTAAGGTATTGGCTTACTGTGGCAATGACGGGTAACGG
AGGATTAGGGTTTGATTCCGGAGAGGGAGCTTGAGAAATGGCTACCACATCTAAGGAAGG
CAGCAGGCAAGTGCGTCTCTGAGCGGGCTGGCAAGGCGCATA
>HXZRAMG01CAESM rank=0153915 x=821.5 y=2260.0 length=464
AAAACAATGCCAGTAGTCATATGCTTGTCTCAAAGATTAAGCCATGCATGTTTCAGTATA
AGCTTTAATTTGGCAAAACTGCAAATGGCTCATTAAAACAGTTATAATGCACTTGATGGT
TGTTTGCTTACATGGATAACTGTGGTAATCCTATAGCTAATACATGCACTCAAACCTGAC
TCTTGTGGGAAGGTTGTGGTCATTAGTTGCAGAACCAACCCGAGCTCTGCTTGGTATTTT
GCTGATCCAGAATGGCTGATTGAATTACATGGCAATTGCTGGTAATGCATCATTTCAGTT
TCTGACCTATCAGCTTCCGACGGTAAGGTATTGGCTTACTGTGACAATGACGGGTAACGG
AGGATTAGGGTTTGATTCCGGAGAGGGAGCTTGAGAAATGGCTACCACATCTAAGGAAGG
CAGCAGGCGAGTGCGTCTCTGAGCGGGCTGGCAAGGCGCATA
>HXZRAMG01A3EPB rank=0085549 x=331.5 y=2973.5 length=464
AAAACAATGCCAGTAGTCATATGCTTGTCTCAAAGATTAAGCCATGCATGTTTCAGTATA
AGCTTTAATTTGGCAAAACTGCAAATGGCTCATTAAAACAGTTATAATGCACTTGATGGT
TGTTTGCTTACATGGATAACTGTGGTAATCCTATAGCTAATACATGCACTCAAACCTGAC
TCTTGTGGGAAGGTGGTGGTCATTAGTTGCAGAACCAACCCAAGCTCTGCTTGGTATTTT
GCTGATCCAGAATGGCTGATTGAATTACATGGCAATTGCTGGTAATGCATCATTTCAGTT
TCTGACCTATCAGCTTCCGACGGTAAGGTATTGGCTTACTGTGGCAATGACGGGTAACGG
AGGATTAGGGTTTGATTCCGGAGAGGGAGTCTGAGGAATGGCTACCACATCTAAGGAAGG
CAGCAGGCGAGTGCGTCTCTGAGCGGGCTGGCAAGGCGCATA
>HXZRAMG01BBBFK rank=0316553 x=421.5 y=3342.0 length=464
AAAACAATGCCAGTAGTCATATGCTTGTCTCAAAGATTAAGCCATGCATGTTTCAGTATA
AGCTTTAATTTGGCAAAACTGCAAATGGCTCATTAAAACAGTTATAATGCACTTGATGGT
TGTTTGCTTACATGGATAACTGTGGTAATCCTATAGCTAATACATGCACTCAAACCTGAC
TCTTGTGGGAAGGTTGTGGTCATTAGTTGCAGAACCAACCCAAGCTCTGCTTGGTATTTT
GCTGATCCAGAATGGCTGATTGAATTACATGGCAATTGCTGGTAATGCATCATTTCAGTT
TCTGACCTATCAGCTTCCGACGGTAAGGTATTGGCTTACTGTGGCAATGACGGGTAACGG
AGGATTAGGGTTTGATTCCGGAGAGGGAGCTTGAGAAATGGCTACCACATCTAAGGAAGG
CAGCAGGCGAGTGCGTCTCTGAGCGGGCTGGCAAGGCGCATA
>HXZRAMG01A7ENB rank=0245327 x=377.0 y=1109.5 length=464
AAAACAATGCCAGTAGTCATATGCTTGTCTCAAAGATTAAGCCATGCATGTTTCAGTATA
AGCTTTAATTTGGCAAAACTGCAAATGGCTCATTAAAACAGTTATAATGCACTTGATGGT
TGTTTGCCTACATGGATAACTGTGGTAATCCTATAGCTAATACATGCACTCAAACCTGAC
TCTTGTGGGAAGGTTGTGGTCATTAGTTGCAGAACCAACCCAAGCTCTGCTTGGTATTTT
GCTGATCCAGAATGGCTGATTGAATTACATGGCAATTGCTGGTAATGCACCATTTCAGTT
TCTGACCTATCAGCTTCCCGACGGTAAGGTATTGGCTTACTGTGGCAATGACGGGTAACG
GAGGATTAGGGTTTGATTCCGGAGAGGGAGCTTGAGAAATGGGCTACCACATCTAAGGAA
GGCAGCAGGCGAGTGCGTCTCTGAGCGGGCTGGCAAGGCGCA
>HXZRAMG01AHI4X rank=0150425 x=82.0 y=2191.5 length=464
AAAACAATGCCAGTAGTCATATGCTTGTCTCAAAGATTAAGCCATGCATGTTTCAGTATA
AGCTTTAATTTGGCAAAACTGCAAATGGCTCATTAAAACAGTTATAATGCACTTGATGGT
TGTTTGCTTACATGGATAACTGTGGTAATCCTATAGCTAATACATGCACTCAAACCTGAC
TCTTGCGGGAAGGTTGTGGTCATTAGTTGCAGAACCAACCCAAGCTCTGCTTGGTATTTT
GCTGATCCAGAATGGCTGATTGAATTACATGGCAATTGCTGGTAATGCATCATTTCAGTT
TCTGACCTATCAGCTTCCGACGGTAAGGTATTGGCTCACTGTGGCAATGACGGGTAACGG
AGGATTAGGGTTTGATTCCGGAGAGGGAGCTTGAGAAATGGCTACCACATCTAAGGAAGG
CAGCAGGCGAGTGCGTCTCTGAGCGGGCTGGCAAGGCGCATA
>HXZRAMG01BQZWG rank=0245395 x=600.0 y=1710.0 length=464
AAAACAATGCCAGTAGTCATATGCTTGTCTCAAAGATTAAGCCATGCATGTTTCAGTATA
AGCTTTAATTTGGCAAAACTGCAAATGGCTCATTAAAACAGTTATAATGCACTTGATGGT
TGTTTGCTTACATGGATAACTGTGGTAATCCTATAGCTAATACATGCACTCAAACCTGAC
TCTTGTGGGAAGGTTGTGGTCATTAGTTGCAGAACCAACCCAAGCTCTGCTTGGTATTTT
GCTGATCCAGAATGGCTGATTGAATTACATGGCAATTGCTGGTAATGCATCATTTCAGTT
TCTGACCTATCAGCTTCCGACGGTAAGGTATTGGCTTACTGTGGCAATGACGGGTAACGG
AGGATTAGGGTTTGATTCCGGAGAGGGAGCTTGAGAAATGGCTACCACATCTAAGGAAGG
CAGCAGGCGAGTGCGTCTCTGAGCGGGCTGGCAAGGCGCATA
>HXZRAMG01AVN3S rank=0170704 x=243.5 y=2358.5 length=464
AAAACAATGCCAGTAGTCATATGCTTGTCTCAAAGATTAAGCCATGCATGTTTCAGTATA
AGCTTTAATTTGGCAAAACTGCAAATGGCTCATTAAAACAGTTATAATGCACTTGATGGT
TGTTTGCTTACATGGATAACTGTGGTAATCCTATAGCTAATACATGCACTCAAACCTGAC
TCTTGTGGGAAGGTTGCGGTCATTAGTTGCAGAACCAACCCAAGCTCTGCTTGGTATTTT
GCTGATCCAGAATGGCTGATTGAATTACATGGCAATTGCTGGTAATGCATCATTTCAGTT
TCTGACCTATCAGCTTCCGACGGTAAGGTATTGGCTTACTGTGGCAATGACGGGTAACGG
AGGATTAGGGTTTGATTCCGGAGAGGGAGCTTGAGAAATGGCTACCACATCTAAGGAAGG
CAGCAGGCGAGTGCGTCTCTGAGCGGGCTGGCAAGGCGCATA
>HXZRAMG01ARZSJ rank=0122625 x=201.0 y=2913.0 length=464
AAAACAATGCCAGTAGTCATATGCTTGTCTCAAAGATTAAGCCATGCATGTTTCAGTATA
AGCTTTAATTTGGCAAAACTGCAAATGGCTCATTAAAACAGTTATAATGCACTTGATGGT
TGTTTGCTTACATGGATAACTGTGGTAATCCTATAGCTAATACATGCACTCAAACCTGAC
TCTTGTGGGAAGGTTGTGGTCATTAGTTGCAGAACCAACCCAAGCTCTGCTTGGTATTTT
GCTGATCCAGAATGGCTGATTGAATTACATGGCAATTGCTGGTAATGCATCATTTCAGTT
TCTGACCTATCAGCTTCCGACGGTAAGGTATTGGCTTACTGTGGCAATGACGGGTAACGG
AGGATTAGGGTTTGATTCCGGAGAGGGAGCTTGAGAAATGGCTGCCACATCTAAGGAAGG
CAGCAGGCGAGTGCGTCTCTGAGCGGGCTGGCAAGGCGCATA
>HXZRAMG01BKZF9 rank=0278493 x=531.0 y=3815.0 length=464
AAAACAATGCCAGTAGTCATATGCTTGTCTCAAAGATTAAGCCATGCATGTTTCAGTATA
AGCTTTAATTTGGCAAAACTGCAAATGGCTCATTAAAACAGTTATAATGCACTTGATGGT
TGTTTGCTTACATGGATAACTGTGGTAATCCTATAGCTAATACATGCACTCAAACCTGAC
TCTTGTGGGAAGGTTGTGGTCATTAGTTGCAGAACCAACCCAAGCTCTGCTTGGTATTTT
GCTGATCCAGAATGGCTGATTGAATTACATGGCAATTGCTGGTAATGCATCATTTCAGTT
TCTGACCTATCAGCTTCCGACGGTAAGGTATTGGCTTACTGTGGCAATGACGGGTAACGG
AGGATTAGGGTTTGATTCCGGAGAGGGAGCTTGAGAAATGGCTACCACATCTAAGGAAGG
CAGCAGGCGAGTGCGTCTCTGAGCGGGCTGGCAAGGCGCATA
>HXZRAMG01BNFDZ rank=0131702 x=559.0 y=3093.0 length=464
AAAACAATGCCAGTAGTCATATGCTTGTCTCAAAGATTAAGCCATGCATGTTTCAGTATA
AGCTTTAATTTGGCAAAACTGCAAATGGCTCATTAAAACAGTTATAATGCACTTGATGGT
TGTTTGCTTACATGGATAACTGTGGTAATCCTATAGCTAATACATGCACTCAAACCTGAC
TCTTGTGGGAAGGTTGTGGTCATTAGTTGCAGAACCAACCCAAGCTCTGCTTGGTATTTT
GCTGATCCAGAATGGCTGATTGAATTACATGGCAATTGCTGGTAATGCATCATTTCAGTT
TCTGACCTATCAGCTTCCGACGGTAAGGTATTGGCTTACTGTGGCAATGACGGGTAACGG
AGGATTAGGGTTTGATTCCGGAGAGGGAGCTTGAGAAATGGCTACCACATCTAAGGAAGG
CAGCAGGCGAGTGCGTCTCTGAGCGGGCTGGCAAGGCGCATA
>HXZRAMG01BO8RO rank=0079513 x=580.0 y=1810.0 length=464
AAAACAATGCCAGTAGTCATATGCTTGTCTCAAAGATTAAGCCATGCATGTTTCAGTATA
AGCTTTAATTTGGCAAAACTGCAAATGGCTCATTAAAACAGTTATAATGCACTTGATGGT
TGTTTGCCTACATGGATAACTGCGGTAACCCTATAGCTAATACATGCACTCAAACCTGAC
TCTTGTGGGAAGGTTGTGGTCATTAGTTGCAGAACCAACCCAAGCTCTGCTTGGTATTTT
GCTGATCCAGAATGGCTGATTGAATTACATGGCAATTGCTGGTAATGCATCATTTCAGTT
TCTGACCTATCAGCTTCCGACGGTAAGGTATTGGCTTACTGTGGCAATGACGGGTAACGG
AGGATTAGGGTTTGATTCCGGAGAGGGAGCTTGAGAAATGGCTACCACATCTAAGGAAGG
CAGCAGGCGAGTGCGTCTCTGAGCGGGCTGGCAAGGCGCATA
>HXZRAMG01B9PO4 rank=0126291 x=813.0 y=2502.0 length=464
AAAACAATGCCAGTAGTCATATGCTTGTCTCAAAGATTAAGCCATGCATGTTTCAGTATA
AGCTTTAATTTGGCAAAACTGCAAATGGCTCATTAAAACAGTTATAATGCACTTGATGGT
TGCTTGCTTACATGGATAACTGTGGTAATCCTATAGCTAATACATGCACTCAAACCTGAC
TCTTGTGGGAAGGTTGTGGTCATTAGTTGCAGAACCAACCCAAGCTCTGCTTGGTATTTT
GCTGATCCAGAATGGCTGATTGAATTACATGGCAATTGCTGGTAATGCGTCATTTCAGTT
TCTGACCTATCAGCTTCCGACGGTAAGGTATTGGCTTACTGTGGCAATGACGGGTAACGG
AGGATTAGGGTCTGATTCCGGAGAGGGAGCTTGAGAAATGGCTACCACATCTAAGGAAGG
CAGCAGGCGAGTGCGTCTCTGAGCGGGCTGGCAAGGCGCATA
>HXZRAMG01ALXMV rank=0139624 x=132.0 y=2805.5 length=464
AAAACAATGCCAGTAGTCATATGCTTGTCTCAAAGATTAAGCCATGCATGTTTCAGTATA
AGCTTTAATTTGGCAAAACTGCAAATGGCTCATTAAAACAGTTATAATGCACTTGATGGT
TGTTTGCTTACATGGATAACTGTGGTAATCCTATAGCTAATACATGCACTCAAACCTGAC
TCTTGTGGGAAGGTTGTGGTCATTAGTTGCAGAACCAACCCAAGCTCTGCTTGGTATTTT
GCTGATCCAGAATGGCTGATTGAATTACATGGCAATTGCTGGTAATGCATCATTTCAGTT
TCTGACCTATCAGCTTCCGACGGTAAGGTATTGGCTTACTGTGGCAATGACGGGTAACGG
AGGATTAGGGTTTGATTCCGGAGAGGGAGCTTGAGAAATGGCTACCACATCTAAGGAAGG
CAGCAGGCGAGTGCGTCTCTGAGCGGGCTGGCAAGGCGCATA
>HXZRAMG01AUF3D rank=0081173 x=229.0 y=2663.5 length=464
AAAACAATGCCAGTAGTCATATGCTTGTCTCAAAGATTAAGCCATGCATGTTTCAGTATA
AGCTTTAATTTAGCAAAACTGCAAATGGCTCATTAAAACAGTTATAATGCACTTGATGGT
TGTTTGCTTACATGGATAACTGTGGTAATCCTATAGCTAATACATGCACTCAAACCTGAC
TCTTGTGGGAAGGTTGTGGTCATTAGTTGCAGAACCAACCCAAGCTCTGCTTGGTATTTT
GCTGATCCAGAATGGCTGATTGAATTACATGGCAATTGCTGGTAATGCATCATTTCAGTT
TCTGACCGATCAGCTTCCGACGGTAAGGTATTGGCTTACTGTGGCAATGACGGGTAACGG
AGGATTAGGGTTTGATTCCGGAGAGGGAGCTTGAGAAATGGCTACCACATCTAAGGAAGG
CAGCAGGCGAGTGCGTCTCTGAGCGGGCTGGCAAGGCGCATA
>HXZRAMG01B16N0 rank=0295156 x=727.5 y=3502.5 length=464
AAAACAATGCCAGTAGTCATATGCTTGTCTCAAAGATTAAGCCATGCATGTTTCAGTATA
AGCTTTAATTTGGCAAAACTGCAAATGGCTCATTAAAACAGTTATAATGCACTTGATGGT
TGTTTGCTTACATGGATAACTGTGGTAATCCTATAGCTAATACATGCACTCAAACCTGAC
TCTTGTGGGAAGGTTGTGGTCATTAGTTGCAGAACCAACCCAAGCTCTGCTTGGTATTTT
GCTGATCCAGAATGGCTGATTGAATTACATGGCAATTGCTGGTAATGCATCATTTCAGTT
TCTGACCTATCAGCTTCCGACGGTAAGGTATTGGCTTACTGTGGCAATGACGGGTAACGG
AGGATTAGGGTTTGATTCCGGAGAGGGAGCTTGAGAAATGGCTACCACATCTAAGGAAGG
CAGCAGGCGAGTGCGTCTCTGAGCGGGCTGGCAAGGCGCATA
>HXZRAMG01BS21R rank=0211034 x=624.5 y=797.5 length=464
AAAACAATGCCAGTAGTCATATGCTTGTCTCAAAGATTAAGCCATGCATGTTTCAGTATA
AGCTTTAATTTGGCAAAACTGCAAATGGCTCATTAAAACAGTTATAATGCACTTGATGGT
TGTTTGCTTACATGGATAACTGTGGTAATCCTATAGCTAATACATGCACTCAAACCTGAC
TCTTGTGGGAAGGTTGTGGTCATTAGTTGCAGAACCAACCCAAGCTCTGCTTGGTATTTT
GCTGATCCAGAATGGCTGATTGAATTACATGGCAATTGCTGGTAATGCATCATTTCAGTT
TCTGACCTATCAGCTTCCGACGGTAAGGTATTGGCTTACTGTGGCAATGACGGGTAACGG
AGGATTAGGGTTTGATTCCGGAGAGGGAGCTTGAGAAATGGCTACCACATCTAAGGAAGG
CAGCAGGCGAGTGCGTCTCTGAGCGGGCTGGCAAGGCGCATA
>HXZRAMG01A9QOU rank=0139881 x=403.0 y=3532.5 length=464
AAAACAATGCCAGTAGTCATATGCTTGTCTCAAAGATTAAGCCATGCATGTTTCAGTATA
AGCTTTAATTTGGCAAAACTGCAAATGGCTCATTAAAACAGTTATAATGCACTTGATGGT
TGTTTGCTTACATGGATAACTGTGGTAATCCTATAGCTAATACATGCACTCAAACCTGAC
TCTTGTGGGAAGGTTGTGGTCATTAGTTGCAGAACCAACCCAAGCTCTGCTTGGTATTTT
GCTGATCCAGAATGGCTGATTGAATTACATGGCAATTGCTGGTAATGCATCATTTCAGTT
TCTGACCTATCAGCTTCCGACGGTAAGGTATTGGCTTACTGTGGCAATGACGGGTAACGG
AGGATTAGGGTTTGATTCCGGAGAGGGAGCTTGAGAAATGGCTACCACATCTAAGGAAGG
CAGCAGGCGAGTGCGTCTCTGAGCGGGCTGGCAAGGCGCATA
>HXZRAMG01AVHEI rank=0078051 x=241.5 y=1864.5 length=464
AAAACAATGCCAGTAGTCATATGCTTGTCTCAAAGATTAAGCCATGCATGTTTCAGTATA
AGCTTTAATTTTGCAAAACTGCAAATGGCTCATTAAAACAGTTATAATGCACTTGATGGT
TGTTTGCTTACATGGATAACTGTGGTAATCCTATAGCTAATACATGCACTCAAACCTGAC
TCTTGTGGGAAGGTTGTGGTCATTAGTTGCAGAACCAACCCAAGCTCTGCTTGGTATTTT
GCTGATCCAGGATGGCTGATTGAATTACATGGCAATTGCTGGTAATGCATCATTTCAGTT
TCTGACCTATCAGCTTCCGACGGTAAGGTATTGGCTTACTGTGGCAATGACGGGTAACGG
AGGATTAGGGTTTGATTCCGGAGAGGGAGCTTGAGAAATGGCTACCACATCTAAGGAAGG
CAGCAGGCGAGTGCGTCTCTGAGCGGGCTGGCAAGGCGCATA
>HXZRAMG01BYK61 rank=0198597 x=686.5 y=3643.0 length=464
AAAACAATGCCAGTAGTCATATGCTTGTCTCAAAGATTAAGCCATGCATGTTTCAGTATA
AGCTTTAATTTGGCAAAACTGCAAATGGCTCATTAAAACAGTTATAATGCACTTGATGGT
TGTTTGCTTACATGGATAACTGTGGTAATCCTATAGCTAATACATGCACTCAAACCTGAC
TCTTGTGGGAAGGTTGTGGTCATTAGTTGCAGAACCAACCCAAGCTCTGCTTGGTATTTT
GCTGATCCAGAATGGCTGATTGAATTACATGGCAATTGCTGGTAATGCATCATTTCAGTT
TCTGACCTATCAGCTTCCGACGGTAAGGTATTGGCTTACTGTGGCAATGACGGGTAACGG
AGGATTAGGGTTTGATTCCGGAGAGGGAGCTTGAGAAATGGCTACCACATCTAAGGAAGG
CAGCAGGCGAGTGCGTCTCTGAGCGGGCTGGCAAGGCGCATA
>HXZRAMG01BF1B6 rank=0217131 x=475.0 y=2356.0 length=464
AAAACAATGCCAGTAGTCATATGCTTGTCTCAAAGATTAAGCCATGCACGTTTCAGTATA
AGCTTTAATTTGGCAAAACTGCAAATGGCTCATTAAAACAGTTATAACGCACTTGATGGT
TGTTTGCTTACATGGATAACTGTGGTAATCCTATAGCTAATACATGCACTCAAACCTGAC
TCTTGTGGGAAGGTTGTGGTCATTAGTTGCAGAACCAACCCAAGCTCTGCTTGGTATCTT
GCTGATCCAGAATGGCTGATTGAATTACATGGCAATTGCTGGTAATGCATCATTTCAGTT
TCTGACCTATCAGCTTCCGACGGTAAGGTATTGGCTTACTGTGGCAATGACGGGTAACGG
AGGATTAGGGTTTGATTCCGGAGAGGGAGCTTGAGAAATGGCTACCACATCTAAGGAAGG
CAGCAGGCGAGTGCGTCTCTGAGCGGGCTGGCAAGGCGCATA
>HXZRAMG01AS3DQ rank=0166459 x=214.5 y=972.0 length=464
AAAACAATGCCAGTAGTCATATGCTTGTCTCAAAGATTAAGCCATGCATGTTTCAGTATA
AGCTTTAATTTGGCAAAACTGCAAATGGCTCATTAAAACAGTTATAATGCACTTGATGGT
TGTTTGCTTACATGGATAACTGTGGTAATCCTATAGCTAATACATGCACTCAAACCTGAC
TCTTGTGGGAAGGTTGTGGTCATTAGTTGCAGAACCAACCCAAGCTCTGCTTGGTATTTT
GCTGATCCAGAATGGCTGATTGAATTACATGGCAATTGCTGGTAATGCATCATTCCAGTT
TCTGACCTATCAGCTTCCGACGGTAAGGTATTGGCTTACTGTGGCAATGACGGGTAACGG
AGGATTAGGGTTTGATTCCGGAGAGGGAGCTTGAGAAATGGCTACCACATCTAAGGAAGG
CAGCAGGCGAGTGCGTCTCTGAGCGGGCTGGCAAGGCGCATA
>HXZRAMG01AJVN3 rank=0177263 x=109.0 y=1153.0 length=464
AAAACAATGCCAGTAGTCATATGCTTGTCTCAAAGATTAAGCCATGCATGTTTCAGTATA
AGCTTTTATTTGGCAAAACTGCAAATGGCTCATTAAAACAGTTATAATGCACTTGATGGT
TGTTTGCTTACATGGATAACTGTGGTAATCCTATAGCTAATACATGCACTCAAACCTGAC
TCTTGTGGGAAGGTTGTGGTCATTAGTTGCAGAACCAACCCAAGCTCTGCTTGGTATTTT
GCTGATCCAGAATGGCTGATTGAATTACATGGCAATTGCTGGTAATGCATCATTTCAGTT
TCTGACCTATCAGCTTCCGACGGTAAGGTATTGGCTTACTGTGGCAATGACGGGTAACGG
AGGATTAGGGTTTGATTCCGGAGAGGGAGCTTGAGAAATGGCTACCACATCTAAGGAAGG
CAGCAGGCGAGTGCGTCTCTGAGCGGGCTGGCAAGGCGCATA
>HXZRAMG01B4SUJ rank=0143286 x=757.0 y=2681.0 length=464
AAAACAATGCCAGTAGTCATATGCTTGTCTCAAAGATTAAGCCATGCATGTTTCAGTATA
AGCTTTAATTTGGCAAAACTGCAAATGGCTCATTAAAACAGTTATAATGCACTTGATGGT
TGTTTGCTTACATGGATAACTGTGGTAATCCTATAGCTAATACATGCACTCAAACCTGAC
TCTTGTGGGAAGGTTGTGGTCATTAGTTGCAGAACCAACCCAAGCCCTGCTTGGTATTTT
GCTGATCCAGAATGGCTGATTGAATTACATGGCAATTGCTGGTAATGCATCATTTCAGTT
TCTGACCTATCAGCTTCCGACGGTAAGGTATTGGCTTACTGTGGCAATGACGGGTAACGG
AGGATTAGGGTTTGATTCCGGAGAGGGAGCTTGAGAAATGGCTACCACATCTAAGGAAGG
CAGCAGGCGAGTGCGTCTCTGAGCGGGCTGGCAAGGCGCATA
>HXZRAMG01B0MFH rank=0135450 x=710.5 y=251.0 length=464
AAAACAATGCCAGTAGTCATATGCTTGTCTCAAAGATTAAGCCATGCATGTTTCAGTATA
AGCTTTAATTTGGCAAAACTGCAAATGGCTCATTAAAACAGTTATAATGCACTTGATGGT
TGTTTGCTTACATGGATAACTGTGGTAATCCTATAGCTAATACATGCACTCAAACCTGAC
TCTTGTGGGAAGGTTGTGGTCATTAGTTGCAGAACCAACCCAAGCCCTGCTTGGTATTTT
GCTGATCCAGAATGGCTGATTGAATTACATGGCAATTGCTGGTAATGCATCATTTCAGTT
TCTGACCTATCAGCTTCCGACGGTAAGGTATTGGCTTACTGTGGCAATGACGGGTAACGG
AGGATTAGGGTTTGATTCCGGAGAGGGAGCTTGAGAAATGGCTACCACATCTAAGGAAGG
CAGCAGGCGAGTGCGTCTCTGAGCGGGCTGGCAAGGCGCATA
>HXZRAMG01BO8OW rank=0097447 x=580.0 y=1710.0 length=464
AAAACAATGCCAGTAGTCATATGCTTGTCTCAAAGATTAAGCCATGCATGTTTCAGTATA
AGCTTTAATTTGGCAAAACTGCAAATGGCTCATTAAAACAGTTATAGTGCACTTGATGGT
TGTTTGCTTACATGGATAACTGTGGTAATCCTATAGCTAATACATGCACTCAAACCTGAC
TCTTGTGGGAAGGTTGTGGTCATTAGTTGCAGAACCAACCCAAGCTCTGCTTGGTATTTT
GCTGATCCAGAATGGCTGATTGAATTACATGGCAATTGCTGGTAATGCATCATTTCAGTT
TCTGACCTATCAGCTTCCGACGGTAAGGTATTGGCTTACTGTGGCAATGACGGGTAACGG
AGGATTAGGGTTTGATTCCGGAGAGGGAGCTTGAGAAATGGCTACCACATCTAAGGAAGG
CAGCAGGCGAGTGCGTCTCTGAGCGGGCTGGCAAGGCGCATA
>HXZRAMG01AZ3UT rank=0159320 x=294.0 y=499.0 length=464
AAAACAATGCCAGTAGTCATATGCTTGTCTCAAAGATTAAGCCATGCATGTTTCAGTATA
AGCTTTAATTTGGCAAAACTGCAAATGGCTCATTAAAACAGTTATAATGCACTTGATGGT
TGTTTGCTTACATGGATAACTGTGGTAATCCTATAGCTAATACATGCACTCAAACCTGAC
TCTTGTGGGAAGGTTGTGGTCATTAGTTGCAGAACCAACCCAAGCTCTGCTTGGTATTTT
GCTGATCCAGAATGGCTGATTGAATTACATGGCAATTGCTGGTAATGCATCATTTCAGTT
TCTGACCTATCAGCTTCCGACGGTAAGGTATTGGCTTACTGTGGCAATGGCGGGCAACGG
AGGATTAGGGTTTGATTCCGGAGAGGGAGCTTGAGAAATGGCTACCACATCTAAGGAAGG
CAGCAGGCGAGTGCGTCTCTGAGCGGGCTGGCAAGGCGCATA
>HXZRAMG01CDWQW rank=0228746 x=861.5 y=1654.0 length=464
AAAACAATGCCAGTAGTCATATGCTTGTCTCAAAGATTAAGCCATGCATGTTTCAGTATA
AGCTTTAATTTGGCAAAACTGCAAATGGCTCATTAAAACAGTTATAATGCACTTGATGGT
TGTTTGCTTACATGGATAACTGTGGTAATCCTATAGCTAATACATGCACTCAAACCTGAC
TCTTGTGGGAAGGTTGTGGTCATTAGTTGCAGAACCAACCCAAGCTCTGCTTGGTATTTT
GCTGATCCAGAATGGCTGATTGAATTACATGGCAATTGCTGGTAATGCATCATTTCAGTT
TCTGACCTATCAGCTTCCGACGGTAAGGTATTGGCTTACTGTGGCAATGACGGGTAACGG
AGGATTAGGGTTTGATTCCGGAGAGGGAGCTTGAGAAATGGCTACCACATCTAAGGAAGG
CAGCAGGCGAGTGCGTCTCTGAGCGGGCTGGCAAGGCGCATA
>HXZRAMG01B2R3A rank=0199443 x=734.0 y=2596.5 length=464
AAAACAATGCCAGTAGTCATATGCTTGTCTCAAAGATTAAGCCATGCATGTTTCAGTATA
AGCTTTAATTTGGCGAAACTGCAAATGGCTCATTAAAACAGTTATAATGCACTTGATGGT
TGTTTGCTTACATGGATAACTGTGGTAATCCTATAGCTAATACATGCACTCAAACCTGAC
TCTTGTGGGAAGGTTGTGGTCATTAGTTGCAGAACCAACCCAAGCTCTGCTTGGTATTTT
GCTGATCCAGAATGGCTGATTGAATTACATGGCAATTGCTGGTAATGCATCATTTCAGTT
TCTGACCTATCAGCTTCCGACGGTAAGGTATTGGCTTACTGTGGCAATGACGGGTAACGG
AGGATTAGGGTTTGATTCCGGAGAGGGAGCTTGAGAAATGGCTACCACATCTAAGGAAGG
CAGCAGGCGAGTGCGTCTCTGAGCGGGCTGGCAAGGCGCATA
>HXZRAMG01AZRYV rank=0214572 x=290.5 y=1477.0 length=464
AAAACAATGCCAGTAGTCATATGCTTGTCTCAAAGATTAAGCCATGCATGTTTCAGTATA
AGCTTTAATTTGGCAAAACTGCAAATGGCTCATTAAAACAGTTATAATGCACTTGATGGT
TGTTTGCTTACATGGATAACTGTGGTAATCCTATAGCTAATACATGCACTCAAACCTGAC
TCTTGTGGGAAGGTTGTGGTCATTAGTTGCAGAACCAACCCAAGCCCTGCTTGGTATTTT
GCTGATCCAGAATGGCTGATTGAATTACATGGCAATTGCTGGTAATGCATCATTTCAGTT
TCTGACCTATCAGCTTCCGACGGTAAGGTATTGGCTTACTGTGGCAATGACGGGTAACGG
AGGATTAGGGTTTGATTCCGGAGAGGGAGCTTGAGAAATGGCTACCACATCTAAGGAAGG
CAGCAGGCGAGTGCGTCTCTGAGCGGGCTGGCAAGGCGCATA
>HXZRAMG01BVK67 rank=0286044 x=652.0 y=2945.0 length=464
AAAACAATGCCAGTAGTCATATGCTTGTCTCAAAGATTAAGCCACGCATGTCTCAGTATA
AGCTTCTTCTATACGGCGGAACTGCGAATGGCTCATTAAAGCAGTTATAGTTTATTTGAT
GGTCATTTCTTACATGGATAACCGTGGTAATTCTAGAGCTAATACATGCGCCCATACCCG
ACTCTGTGGAAGGGTTGTGTTTATTAGTTACAGAACCCACCCAGGCTTTGCCTGGTCTTG
TGGTGATTCATAATAACCGAACGAATCGCATGGCATCTGCTGGCGATGAATCATTCAAGT
TTCTGACCTATCAGCTTCCGACGGTAGGGTATTGGCCTACCGTGGCAATGACGGGTAACG
AGAATTAGGGTTCGATTCCGGAGAGGGAGCCTGAGAAACGGCTACCACATCTAAGGAAGG
CAGCAGGCGAGTGCGTCTCTGAGCGGGCTGGCAAGGCGCATA
>HXZRAMG01A34BX rank=0113266 x=339.5 y=3419.5 length=464
AAAACAATGCCAGTAGTCATATGCTTGTCTCAAAGATTAAGCCATGCATGTCTCAGTATA
AGCTTCTATACGGTGAAACTGCGAATGGCTCATTAAAACAGTTACAGTTTATTTGATGGT
CATTCCTTACATGGATAACTGTGGTAATTCTAGAGCTAATACATGCGCCCAAACCCGACT
CCGTGGAAGGGTTGTGTTTATTAGTTACAGAACCAACCCAGGCTCTGCCTGGTCTTGTGG
TGATTCATAATAACCGAATGAATCGCATTGCATCAGCTGGCGATGAATCATTCAAGTTTC
TGACCTATCAGCTTCCGACGGTAGGGTACTTGGCCTACCGGTGGCAATGACGGGTAACGG
AGAATTGGGGTTCGATTCCGGAGAGGGAGCCTGAGAAACGGCTACCACATCTAAGGAAGG
CAGCAGGCAAGTGCGTCTCTGAGCGGGCTGGCAAGGCGCATA
>HXZRAMG01BDHC4 rank=0294184 x=446.0 y=1942.0 length=464
AAAACAATGCCAGTAGTCATATGCTTGTCTCAAAGATTAAGCCATGCATGTGTAAGTATG
AACTAATTCAGACTGTGAAACTGCGAATGGCTCATTAAATCAGTTATAGTTTGTTTGATG
GTATTTGCTACTCGGATAACCGTAGTAATTCTAGAGCTAATACGTGCACCAAACCCCGAC
TTCTGGAAGGGACGCATTTATTAGATAAAAGGTCGACGCGGGCTCTGCCCGTTGCTCTGA
TGATTCATGATAACTCGACGGATCGCACGGCCATCGTGCCGGCGACGCATCATTCAAATT
TCTGCCCTATCAACTTTCGATGGTAGGATAGAGGCCTACCATGGTGGTGACGGGTTGACG
GAGAATTAGGGTTCGATTCCGGGAGAGGGAGCCTGAGAAACGGCTACCACATCCAAGGAA
GGCAGCAGGCGAGTGCGTCTCTGAGCGGGCTGGCAAGGCGCA
>HXZRAMG01CBT0X rank=0083027 x=837.5 y=3119.0 length=464
AAAACAATGCCAGTAGTCATATGCTTGTCTCAAAGATTAAGCCATGCATGTGTAAGTATG
AACTAATTCAGACTGTGAAACTGCGAATGGCTCATTAAATCAGCTATAGTTTGTTTGATG
GTATTTGCTACTCGGATAACCGTAGTAATTCTAGAGCTAATACGTGCACCAAACCCCGAC
TTCTGGAAGGGACGCATTTATTAGATAAAAGGTCGACGCGGGCTCTGCCCGTTGCTCTGA
TGATTCATGATAACTCGACGGATCGCACGGCCATCGTGCCGGCGACGCATCATTCAAATT
TCTGCCCTATCAACTTTCGATGGTAGGATAGAGGCCTACCATGGTGGTGACGGGTGACGG
AGAATTAGGGTTCGATTCCGGAGAGGGAGCCTGAGAAACGGCTACCACATCCAAGGAAGG
CAGCAGGCGAGTGCGTCCCTGAGCGGGCGTGGCGAAGGCGGC
>HXZRAMG01CBMG1 rank=0233787 x=835.0 y=1523.5 length=464
AAAACAATGCCAGTAGTCATATGCTTGTCTCAAAGATTAAGCCATGCAGGTCTGAGTACA
GGCCGAAATAAGGTGAGACCGCGAATGGCTCATTATATCAGTTATGGTTCCTTGGATCTT
CGGTTACCTACTTGGATAACCCTGGCAATTCCAGAGCTAATACATGCAGCTTGAGCTCCG
ACCTTCGGGGAGGGGTGTTTTATTAGACCAAAGCCAATCGGAGGCTTCGGCTTCTGTTCG
TTGGTGACTCTGAATAACTTTGGGCAGATCGCACGGTCTTGCACCGGCGACGCATCTTTC
AAATGTCTGCCTTATCAACTTGATGGTAGGTTATGTGCCTACCATGGTTGTAACGGGTGA
CGGAGAATCAGGGTTCGATACCGGAGAGGGAGCCTGAGAGACGGCTACCACATCCAAGGA
AGGCAGCAGGCGAGTGCGTCTCTGAGCGGGCTGGCAAGGCGC
>HXZRAMG01A8CUT rank=0305063 x=388.5 y=387.5 length=464
AAAACAATGCCAGTAGTCATATGCTTGTCTCAAAGATTAAGCCATGCATGTCTAAGTATA
AACAACTTTATACTGTGAAACTGCGTACAGCTCATTATATCAGTAATAATTTATTTGATG
GTTCCTTGCTACATGGATAACCGTAGTAATTCTAGAGCTAATACATGCGTAAAGTCCTGA
CTCTCGTGGGGAGGGATGTATTTATTAGATAAAAAACCAATGCGCCTTCTGGGCGGTTTT
GTGGTGAATTCATAGTAACTAATCGGATCGCATGGCCTTGCGCCGGCGACAGTTCATCCA
AATTTCTGCCCTATCAGCTTTCGACGGTAGTGTAGTGGACTACCGTGGCGTTAACGGGTA
CGGAGAATTAGGGTTCGATTCCGGAGGGGAGCCTGAGAAACGGCTACCACATCCAAGGAA
GGCAGCAGGCGAGTGCGTCTCTGAGCGGGCTGGCAAGGCGCA
>HXZRAMG01AUJK0 rank=0115820 x=230.5 y=3090.0 length=464
AAAACAATGCCAGTAGTCATATGCTTGTCTCAAAGACTAAGCCATGCATGTCTAAGTATA
AACAAATTTGTACTGTGAAACTGCGAATGGCTCATTAAATCAGTTATAGTTTATTTGATT
GTACCCTTGTACTTGGATAACCGTACTAATTGTAGAGCTAATACATGCGAAAAGTCCCGA
CTAGGGTCTCGGCTTTGGAAGGGATGTATTTATTAGATCCAAAACCAATACGCGGGGCAA
CTCGCGTTCTCTGGTGATTCATAATAACTTTGCGAATCGTATGGCCTTGCGCCGACGATG
TTTCATTCAAATTTCTGCCCTATCAACTTTCGATGGTAGGATAGAGGCCTACCATGGTGG
TAACGGGTGACGGAGAATTAGGGTTCGATTCCGGAGAGGGAGCCTGAGAAACGGCTACCA
CTTCCAAGGAAGGCAGCAGGCGAGTGCGTCTCTGAGCGGGCT
>HXZRAMG01BVTOJ rank=0125775 x=655.0 y=1649.0 length=464
AAAACAATGCCAGTAGTCATATGCTTGTCTCAAAGATTAAGCCATGCATGTGTAAGTATG
AACTAATTCAGACTGTGAAACTGCGAATGGCTCATTAAATCAGTTATAGTTTGTTTGATG
GTATTTGCTACTCGGATAACCGTAGTAATTCTAGAGCTAATACGTGCACCAAACCCCGAC
TTCTGGAAGGGACGCATTTATTAGATAAAAGGTCGACGCGGGCTCTGCCCGTTGCTCTGA
TGATTCATGATAACTCGACGGATCGCACGGCCATCGTGCCGGCGACGCATCATTCAAATT
TCTGCCCTATCAACTTTCGATGGTAGGATAGAGGCCTACCATGGTGGTGACGGGTGACGG
AGAATTAGGGTTCGATTCCGGAGAGGGAGCCTGAGAAACGGCTACCACATCCAAGGAAGG
CAGCAGGCGAGTGCGTCTCTGAGCGGGCTGGCAAGGCGCATA
>HXZRAMG01A57RP rank=0152541 x=363.0 y=2883.5 length=464
AAAACAATGCCAGTAGTCATATGCTTGTCTCAAAGATTAAGCCATGCATGTGTAAGTATG
AACTAATTCAGACTGTGAAACTGCGAATGGCTCATTAAATCAGTTATAGTTTGTTTGATG
GTATTTGCTACTCGGATAACCGTAGTAATTCTAGAGCTAATACGTGCACCAAACCCCGAC
TTCTGGAAGGGACGCATTTATTAGATAAAAGGTCGACGCGGGCTCTGCCCGTTGCTCTGA
TGATTCATGATAACTCGACGGATCGCACGGCCATCGTGCCGGCGACGCATCATTCAAATT
TCTGCCCTATCAACTTTCGATGGTAGGATAGAGGCCTACCATGGTGGTGACGGGTGACGG
AGAATTAGGGTTCGATTCCGGAGAGGGAGCCTGAGAAACGGCTACCACATCCAAGGAAGG
CAGCAGGCGAGTGCGTCTCTGAGCGGGCTGGCAAGGCGCATA
>HXZRAMG01B92FP rank=0155206 x=817.0 y=2627.0 length=464
AAAACAATGCCAGTAGTCATATGCTTGTCTCAAAGATTAAGCCATGCATGTGTAAGTATG
AACTAATTCAGACTGTGAAACTGCGAATGGCTCATTAAATCAGTTATAGTTTGTTTGATG
GTATTTGCTACTCGGATAACCGTAGTAATTCTAGAGCTAATACGTGCACCAAACCCCGAC
TTCTGGAAGGGACGCATTTATTAGATAAAAGGTCGACGCGGGCTCTGCCCGTTGCTCTGA
TGATTCATGATAACTCGACGGATCGCACGGCCATCGTGCCGGCGACGCATCATTCAAATT
TCTGCCCTATCAACTTTCGATGGTAGGATAGAGGCCTACCATGGTGGTGACGGGTGACGG
AGAATTAGGGTTCGATTCCGGAGAGGGAGCCTGAGAAACGGCTACCACATCCAAGGAAGG
CAGCAGGCGAGTGCGTCTCTGAGCGGGCTGGCAAGGCGCATA
>HXZRAMG01AW6UD rank=0185428 x=260.0 y=3667.0 length=464
AAAACAATGCCAGTAGTCATATGCTTGTCTCAAAGATTAAGCAATGCATGTCTCAGTATA
AGCTTCTACACGGCGAAACTGCGAATGGCTCATTAAAACAGTTATCATTTATTTGGTGGT
CCTTGTTTACATGGATAACCATGGTAATTCTAGAGCTAATACATGCGCCCAGACCCCAAC
TTCTTGGACGGGTCGTGTTTATTAGGTACAGAACCAACCCAGGCTCTGCCTGGTTCTTTG
GTGATTCATGATAACCGAACGAATCGCACGGCGAAAGCTGGCGATGAACCATTCAAGTTT
CTGACCTATCAGCTTCCGACGGTAGGGTATTGGCCTACCGTGGCAATGACGGGTAACGGA
GAATTAGGGTTCGATTCCGGAGAGGGAGCCTGAGAAACGGGCTACCACATCTAAGGAAGG
CAGCAGGCGAGTGCGTCTCTGAGCGGGCTGGCAAGGCGCATA
>HXZRAMG01AKEYX rank=0071497 x=115.0 y=1591.0 length=464
AAAACAATGCCAGTAGTCATATGCTTGTCTCAAAGATTAAGCCATGCATGTCCAAGTACA
AGCTTTCAAAAGCGAAACTGCGGATGGCTCATTAAATCAGTTATGGTTCCTTGGAGCGCA
TCCCCTTACATGGATAACTGTGGTAATTCTAGAGCTAATACATGCAATCAAGCGCCGACC
TTACGGGAGGCGTGCTCTTATTAGGAACAAGACCAACCCGGGTCCGCCCGGCTCCGTTGG
TGAACTCTGGATAACCCGGCCGATCGCACGGTCTCTGCACCGGCGACGGATCCTTCGAGT
GTCTGCCCTATCAACTTTCGATGGTACGTTATGCGCCTACCATGGTCGTAACGGGTAACG
GTAGAATCAGGGTTCGATTCCGGAGAGGGAGCTTGAGAAACGGCTACCACATCCAAGGAA
GGCAGCAGGCGAGTGCGTCTCTGAGCGGGCTGGCAAGGCGCA
>HXZRAMG01BMFYK rank=0293510 x=548.5 y=2234.0 length=464
AAAACAATGCCAGTAGTCATATGCTTGTCTCAAAAGATTAAGCCATGCATGTCCAAGTAC
AAGCTTTCAAAAAGCGAAACTGCGGATGGCTCATTAAATCAGTTATGGTTCCTTGGAGCG
CATCCCCTTACATGGATAACTGTGGTAATTCTAGAGCTAATACATGCAATCAAGCGCCGA
CCTTACGGGAGGCGTGCTCTTATTAGGAACAAGACCAACCCGGGTCCGCCCGGCTCCGTT
GGTGAACTCTGGATAACCTGGCCGATCGCACGGTCTCTGCACCGGCGACGGATCCTTCGA
ATGTCTGCCCTATCAACTTTCGATGGTACGTTATGCGCCTACCATGGTCGTAACGGGTAA
CGGAGGATCAGGGTTCGATTCCGGAGAGGGAGCTTGAGAAACGGCTACCACATCCAAGGA
AGGCAGCAGGCGAGTGCGTCTCTGAGCGGGCTGGCAAGGCGC
>HXZRAMG01BALVT rank=0144607 x=413.0 y=2999.0 length=464
AAAACAATGCCAGAGTCATATGCTTGTCTCAAAGATTAAGCCATGCATGTCCAAGTACAA
GCTTTCAGAAGCGAAACTGCGGATGGCTCATTAAATCAGTTATGGTTCCTTGGAGCGCAT
CCCCTTACATGGATAACTGTGGTAATTCTAGAGCTAATACATGCAATCAAGCGCCGACCT
TACGGGAGGCGTGCTCTTATTGGGAACAAGACCAACCCGGGTCCGCCCGGCTCCGTTGGT
GAACTCTGGATAACCTGGCCGATCGCACGGTCTCTGCACCGGCGACGGATCCTTCGAATG
TCTGCCCTATCAACTTTCGATGGTACGTTATGCGCCTACCATGGTCGTAACGGGTAACGG
AGAATCAGGGTTCGATTCCGGAGAGGGAGCTTGAGAAACGGCTACCACATCCAAGGAAGG
CAGCAGGCGAGTGCGTCTCTGAGCGGGCTGGCAAGGCGCATA
>HXZRAMG01BGCVZ rank=0079700 x=479.0 y=941.0 length=464
AAAACAATGCCAGTAGTCTATGCTTGTCTCAAAGATTAAGCCATGCATGTCCAAGTACAA
GCTTTCAAAAGCGAAACTGCGGATGGCTCATTAAATCAGTTATGGTTCCTTGGAGCGCAT
CCCCTTACATGGATAACTGTGGTAATTCTAGAGCTAATACATGCAATCAAGCGCCGACCT
TACGGGAGGCGTGCTCTTATTAGGAACAAGACCAACCCGGGTCCGCCCGGCTCCGTTGGT
GAACTCTGGATAACCTGGCCGATCGCACGGTCTCTGCACCGGCGACGGATCCTTCGAATG
TCTGCCCTATCAACTTTCGATGGTACGTTATGCGCCTACCATGGTCGTAACGGGTAACGG
AGAATCAGGGTTCGATTCCGGAGAGGGAGCTTGAGAAACGGCTACCACATCCAAGGAAGG
CAGCAGGCGAGTGCGTCTCTGAGCGGGCTGGCAAGGCGCATA
>HXZRAMG01AIEXP rank=0111378 x=92.0 y=2443.0 length=464
AAAACAATGCCAGTAGTCATATGCTTGTCTCAAAGATTAAGCCATGCATGTCCAAGTACA
AGCTTTCAAAAGCGAAACTGCGGATGGCTCATTAAATCAGTTATGGTTCCTTGGAGCGCA
TCCCCTTACATGGATAACTGTGGTAATTCTAGAGCTAATACATGCAATCAAGCGCCGACC
TTACGGGAGGCGTGCTCTTATTAGGAACAAGACCAACCCGGGTCCGCCCGGCTCCGTTGG
TGAACTCTGGATAACCTGGCCGATCGCACGGTCTCTGCACCGGCGACGGATCCTTCGAAT
GTCTGCCCTATCAACTTTCGATGGTACGTTATGCGCCTACCATGGTCGTAACGGGTACGG
AGAATCAGGGTTCGATTCCGGAGAGGGAGCTTGAGAAACGGCTACCACATCCAAGGAAGG
CAGCAGGCGAGTGCGTCTCTGAGCGGGCTGGCAAGGCGCATA
>HXZRAMG01BK6J5 rank=0081037 x=534.0 y=739.0 length=464
AAAACAATGCCAGTAGTCATATGCTTGTCTCAAAGATTAAGCCATGCATGTCCAAGTACA
AGCTTTCAAAAGCGAAACTGCGGATGGCTCATTAAATCAGTTATGGTTCCTTGGAGCGCA
TCCCCTTACATGGATAACTGTGGTAATTCTAGAGCTAATACATGCAATCAAGCGCCGACT
TACGGGAGGCGTGCTCTTATTAGGAACAAGACCAACCCGGGTCCGCCCGGCTCCGTTGGT
GAACTCTGGATAACCTGGCCGATCGCACGGTCTCTGCACCGGCGACGGATCCTTCGAATG
TCTGCCCTATCAACTTTCGATGGTACGTTATGCGCCTACCATGGTCGTAACGGGTAACGG
AGAATCAGGGTTCGATTCCGGAGAGGGAGCTTGAGAAACGGCTACCACATCCAAGGAAGG
CAGCAGGCGAGTGCGTCTCTGAGCGGGCTGGCAAGGCGCATA
>HXZRAMG01B3K0T rank=0295662 x=743.5 y=3227.5 length=464
AAAACAATGCCAGTAGTCATATGCTTGTCTCAAAGATTAAGCCATGCATGTCCAAGTACA
AGCTTTCAAAAAGCGAAACTGCGGATGGCTCATTAAATCAGTTATGGTTCCTTGGAGCGC
ATCCCCTTACATGGATAACTGTGGTAATTCTAGAGCTAATACATGCAATCAAGCGCCGAC
CTTACGGGAGGCGTGCTCTTATTAGGAACAAGACCAACCCGGGTCCGCCCGGCTCCGTTG
GTGAACTCTGGATAGCCTGGCCGATCGCACGGTCTCTGCACCGGCGACGGATCCTTCGAA
TGTCTGCCCTATCAACTTTCGATGGTACGTTATGCGCCTACCATGGTCGTAACGGGTAAC
GGAGAATCAGGGTTCGATTCCGGAGAGGGAGCTTGAGAAACGGCTACCACATCCAAGGAA
GGCAGCAGGCGAGTGCGTCTCTGAGCGGGCTGGCAAGGCGCA
>HXZRAMG01A5AMV rank=0157570 x=353.0 y=901.0 length=464
AAAACAATGCCAGTAGTCATATGCTTGTCTCAAAGATTAAGCCATGCATGTCCAAGTACA
AGCTTTCAAAAGCGAAACTGCGGATGGCTCATTAAATCAGTTATGGTTCCTTGGACGCAT
CCCCTTACATGGATAACTGTGGTAATTCTAGAGCTAATACATGCAATCAAGCGCCGACCT
TACGGGAGGCGTGCTCTTATTAGGAACAAGACCAACCCGGGTCCGCCCGGCTCCGTTGGT
GAACTCTGGATAACCTGGCCGATCGCACGGTCTCTGCACCGGCGACGGATCCTTCGAATG
TCTGCCCTATCAACTTTCGATGGTACGTTATGCGCCTACCATGGTCGTAACGGGTAACGG
AGAATCAGGGTTCGATTCCGGAGAGGGAGCTTGAGAAACGGCTACCACATCCAAGGAAGG
CAGCAGGCGAGTGCGTCTCTGAGCGGGCTGGCAAGGCGCATA
>HXZRAMG01ATSXC rank=0081795 x=222.0 y=1310.0 length=464
AAAACAATGCCAGTAGTCATATGCTTGTCTCAAAGATTAAGCCATGCATGTCTAAGTATA
AACAACTTTATACTGTGAAACTGCGTACAGCTCATTATATCAGCAATAATTTATTTGATG
GTTTCTTACTACTTGGATAACCGTAGTAATTCTAGAGCTAATACATGCTTAAAGCCTGAA
CTCTTGCGGGAACGGGTGTATTTATTAGATAAAAACCAATGCGGCCCTCTGGGCTGGTTT
CTTGGTGATTTCATAATAACTTTTCGAATCGCATAGCTTCATGCTGGCGATAGTTCATTC
AAATTTCTGCCCCTATCAGCTTTTCGACGGTAGTGTAGTGGACTACCGTGGCCGTTAACG
GGGTGACGGGAGAATTTAGGGGTTCGATTCCGGGAGAGGGAGCCTGAGAAACGGCTACCA
CATCCAAGGAAGGCAGCAGGCGAGTGCGTCTCTGAGCGGGCT
>HXZRAMG01AG3I8 rank=0221790 x=77.0 y=2450.0 length=464
AAAACAATGCCAGTAGTCATATGCTTGTCTCAAAGATTCAGCCATGCAGGTCTAAGTCCA
TGCCGCATTAAGGTGAGACCGCGAATGGCTCATTATATCAGTTATGGTTCCTTAGATCTT
CGGTTACACTTGGATAACCCTGGTAATTCTAGAGCTAATACATGCATTCCAACACCGACC
CTCGGGAAGGTGTGTTTTTATTAGCCCAAAACCAATCGTCTCCTTTCATTGGGTGACGTC
CCCATTGGTGATTCAGAATAACTTTGTTCGGATCGCATGGCCTTTGTGCCGGCGACGCAT
CTTTCAAATGTCTGCCTTATCAACTTGTTGGTTGGTTAAATGCCAACCAAGGTGTTAACG
GGTGACGGAGAATCAGGGTTCGATACCGGAGAGGGAGCCTGAGAAACGGCTACCACTTCC
AAGGAAGGCAGCAGGCGAGTGCGTCTCTGAGCGGGCTGGCAA
>HXZRAMG01B8YTZ rank=0259797 x=805.0 y=453.0 length=464
AAAACAATGCCAGTAGTCATATGCTTGTCTCAAAGATTAAGCCATGCATGTCTAAGTATA
AACAACTTTATACTGTGAAACTGCGAACGGCTCATTATATCAGCAATAATTTATTTGATG
GTTCCTTACACACGGATAACTGTAGTAATTCTAGAGCTAATACGTGCGTAAAGTCCCGAC
TCTTGCGGGGAGGGATGTATTTATTAGATAAAAACCAATGCGGTTCTGCCCCGGTTTTGT
GGTGAATCATAGTAACTTTTCGAATCGCATGGCTTCACGCCGGCGATAGTTCATTCAAAT
TTCTGCCCTATCAGCTTTCGACGGTAGTGTAGTGGACTACCGTGGCGTTAACGGGTAACG
GAGAATTAGGGTTCGATTCCGGAGAGGGANCCTGAGAAACGGCTACCACATCCAAGGAAG
GCAGCAGGCGAGTGCGTCTCTGAGCGGGCTGGCAAGGCGCAT
>HXZRAMG01BW696 rank=0207686 x=671.0 y=396.0 length=464
AAAACAATGCCAGTAGTCATATGCTTGTCTCAAAGATTAAGCCATGCATGTCTCAGAATA
AGCTTTTCACAACACATCTGCGAATGGCTCATTAAAACAGTTATAGTTTCATTGGTTGTT
GCTACTTACATGGATACCTGTGGTAATTCTAGTAGCTAATACATGCTTACAAACCCAACT
CATTGGAAGGGTTGTGCTTATTAGTTCCAGAACCATTCCTGGCATTGCCAGGCCAATTGG
TGATTTATGGTAAGTGTATGGATCACATGGCTGCCGCCGGTGATTTATCTTTTAAGTTTC
TGACCTATCAGCTTCCGACGGGGAAGGTATTGGCTTCCCGTGGCAATGACGGGTAACGGA
GAATTAGGGTTTGATTCCGGAGAGGGAGCCTGAGGAATGGCTACCACATCTAAGGAAGGC
AGCAGGCGAGTGCGTCTCTGAGCGGGCTGGGCAAGGCGCATA
>HXZRAMG01BKAKI rank=0116463 x=524.0 y=240.0 length=464
AAAACAATGCCAGTAGTCATATGCTTGTCTCAAAGATTAAGCCATGCATGTCTAAGTATA
AACAACTTTATACTGTAAAACTGCGAACGGCTCATTATATCAGCAATAATTTATTTGATG
GTTCCTTACTACATGGATAACTGTAGTAATTCTAGAGCTAATACATGCGTAAAGTCCCGA
CCTCACGGAAGGGATGTATTTATTAGATAAAAACCAATGCGGGTTCTGCCCGGTTTTGTG
GTGAATCATAGTAACTTTTCGAATCGCATGGCTTCACGCCGGCGATAGTCCATTCAAATT
TCTGCCCTATCAGCTTTCGACGGTAGTGTAGTGGACTACCGTGGCGTTAACGGGTAACGG
GGAATTAGGGTTCGATTCCGGAGAGGGAGCCTGAGAAACGGCTACCACATCCAAGGAAGG
CAGCAGGCGAGTGCGTCTCTGAGCGGGCTGGCAAGGCGCATA
>HXZRAMG01BOWL1 rank=0078538 x=576.0 y=2439.0 length=464
AAAACAATGCCAGTAGTCATATGCTTGTCTCAAAGATTAAGCCATGCATGTCTAAGTATA
AACAACTTTATACTGTAAAACTGCGAACGGCCCATTATATCAGCAATAATTTATTTGATG
GTTCCTTACTACATGGATAACTGTAGTAATTCTAGAGCTAATACATGCGTAAAGTCCCGA
CCTCACGGAAGGGGTGTATTTATTAGATAAAAACCAATGCGGGTTCTGCCCGGTTTTGTG
GTGAATCATAGTAACTTTTCGAATCGCATGGCTTCACGCCGGCGATAGTTCATTCAAATT
TCTGCCCTATCAGCTTTCGACGGTAGTGTAGTGGACTACCGTGGCGTTAACGGGTAACGG
GGAATTAGGGTTCGATTCCGGAGAGGGAGCCTGAGAAACGGCTACCACATCCAAGGAAGG
CAGCAGGCGAGTGCGTCTCTGAGCGGGCTGGCAAGGCGCATA
>HXXTI5Q01BAND2 rank=0029712 x=414.0 y=856.0 length=464
AAAACAATGCCAGTAGTCATATGCTTGTCTCAAAGGTTAAGCCATGCATGTTTCAGAATC
AGCTTTTCATAGTAAATCTGCAAATGGCTCATTAAAACAGTTTTACTTTCATGGGCTTTG
ATAGTGTACATGGATACCTGTGGTAATTCTATAGCTAATACACGCTTGCAAACCCAACTC
TACGGAAGGGTTGTTCTTATTAGTTTCAGAACCAATCCTAACTCAGCTAGGCAATTAGGT
GAATAATGGTAAGTGCATGGATCATATGGCTGTGCTGAAGACTGGCTTTCTAAGTTTCTG
ACCTATCAGCTTCCGACGGGAAGGTATTGGCTTCCCGTGGCAATGACGGGGTAACGGAGA
ATTAGGGGTTTGATTCCGGGAGAGGGGAGCCTGGAGGAACGGCTACCACATCTAAGGGAA
GGCAGCAGGGCGAGTGCGTCTCGTGAGCGGGGGCTGGGGCAA
>HXXTI5Q01AYLAE rank=0144850 x=276.5 y=3508.5 length=464
AAAACAATGCCAGTAGTCATATGCTTGTCTCAAAGATTAAGCCATGCATGTTTCAGAATC
AGCTTTTCATAGTAAATCTGCAAATGGCTCATTAAAACGGTTTTAGTTTCATGGGCTGTG
ATAGTGTACATGGATACCTGTGGTAATTCTATAGCTAATACACGCTTGCAAACCCAACTC
TGTGGAAGGGTTGTTCTTATTAGTTTCAGAACCAATCCTAACTCAGCTAGGCAATTAGGT
GAATAATGGTAAGTGCATGGATCATATGGCTGTGCTGAAGACTGGCTTTCTAAGTTTCTG
ACCTATCAGCTTCCGACGGGAGGTATTGGCTTCCCGTGGCAATGACGGGTAACGAGAATT
AGGGTTTGATTCCGGAGAGGGGAGCCTGAGGAACGGCTACCACATCTAAGGGAAGGCAGC
AGGGCGAGTGCGTCTCTGAGCGGGGCTGGGCAAGGGCGCATA
>HXXTI5Q01A3UO6 rank=0170385 x=336.0 y=3224.5 length=464
AAAACAATGCCAGTAGTCATATGCTTGTCTCAAAGATTAAGCCATGCATGTCTAAGCATA
AGCCGAATATGGTAAAGCCGCGAATGGCTCATTACAACAGCCATAGTTTATTGGATCTGA
ATATCCTACATGGATACCTGTGGTAATTCTAGAGCTAATACACGCACCAAAGCCCTGACT
TTACGGGAAGGGCGCATTTATTAGAACAAGACCAATTGGCTTCGGCCATTTATTGGTGAA
TCTGAATAACTACGCAGATCGCACGGTCTCGTACCGGCGACATATCCTTCAAGTGTCTGC
CTTATCAACTGTCGATTGTAGTTTACATGACTACAATGGTCGTAACGGGTAACGGAATTT
TTGGGAATGATTCCGGAGAGGGAGCCTGAGAAACGGCTACCACATCCAAGGGAAGGCAGC
AGGCGAGTGCGTCTCTGAGCGGGGGCTGGGCAAGGGCGCATA
>HXXTI5Q01B1590 rank=0243584 x=727.5 y=2998.5 length=464
AAAACAATGCCAGTAGTCATATGCTTGTCTCAAAGATTCAGCCATGCGGGTCTAAGTCCA
TGCCGCATTAAGGTGAGACCGCGAATGGCTCATTATATCAGTTATGGTTCCTTAGATCTT
CGGTTACACTTGGATAACCCTGGTAATTCTAGAGCTAATACATGCATTCCAACACCGACC
CTCGGGAAGGTGTGTTTTTATTAGCCCAAAACCATCGTCTCCTTTCATTGGGTNACGTCC
CATTGGTGATTCAGAATAACTTTGTTCGGATCGCATGGCCTTTGTGCCGGCGACGCATCT
TTCAAATGTCTGCCTTATCAACTTGTTGGTTGGTTAAATGCCAACCAAGGTGTTAACGGG
TGACGGAGAATCAGGGTTCGATACCGGAGAGGGAGCCTGAGAAACGGCTACCACTTCCAA
GGAAGGCAGCAGGCGAGTGCGTATCTGAGCGGGGCTGGGCAA
>HXXTI5Q01BB9VO rank=0147563 x=432.0 y=2930.5 length=464
AAAACAATGCCAGTAGTCATATGCTTGTCTCAAAGATTAAGCCATGCATGTCTCAGTATA
AGCTTCTACATGGTGAAACTGCGAATGGCTCATTAAAGCAGTTATAGTTTATTTGATGGT
CACTGTTATATGGATAACTGTGGTAATTCTAGAGCTAATACATGCACCAAAACCCAACTT
CGCAGAAGGGTTGTGTTTATTAGATACAGAACCAACCCAGGTTCGCCTGGTTTTGTGGTG
ACTCATAATAACTCGATGAATCGTGTAGCTTCGCTGACGATGCATCATTCAAGTTTCTGA
CCTATCAGCTTCCGACGGTAGGGTATTGGCCTACCGTGGCAATGACGGGTAACGGAGAAT
TAGGGGTTGATTCCGGGAGAGGGAGCCTGAGAAACGGCTACCACATCTAAGGGAAGGCAG
CAGGCGAGTGCGTCTCTGAGCGGGGGCTGGGGCAAGGGGCGC
>HY4YN4W02D5NKI rank=0059581 x=1587.0 y=2048.0 length=463
AAAACAATGCCAGTAGTCATATGCTTGTCTCAAAGATTAAGCCATGCATGTATCAGTTCA
CACCTTTAAATGGTGAAACCGCGAATGGCTCATTAAATCAGCTATGGTTCCTTAGATCTT
AATCCTACTTGGATAACTGTAGTAATTCTAGAGCTAATACATGCCACAAAGCCCTGACTT
TATTGGAAGGGTGGATTTATTAGAACAAAACCAACCGACTTCGGTCGTTGGCTTGATGAC
TCTGGATAACTTTTCTGATCGCACGGCCAAGCGCCAGCGACGTATCTTTCAAATGTCTGC
CCTATCAACTATCGATGGTAGGTGATATGCCTACCATGGGTTATGGACGGGGTAACGGGG
GAATCAGGGGTTCGATTCCGGGAGAGGGGAGCCCTAGGAAATGGGCTACACATCTAAGGG
AAGGCAGCAGGGCGAGTGCGTTCTCTGAGCGGGGGCTGGGC
>HY4YN4W02EE83W rank=0077618 x=1696.0 y=3402.0 length=463
AAAACAATGCCAGTAGTCATATGCTTGTCTCAAAGATTAAGTCATGCATGTCTAAGTATA
AGCAACTTTATACTGTGAAACTGCGGACAGCTCATTATATCAGCAATAATTTATTTGATG
GTTTCTTTACTACTTGGATAACCGTAGTAATTCTAGAGCTAATACATGCTTAAAGCCTGG
ACTCTTGCGGGAACGGGTGTATTTATTAGATTAAAGACCAATGCTTCCCTCTCGGGTTGC
TTTTTTGGTGATTCTTTGTAACTTTCGAATCGCATGGCCTTGTGTCGGCGATAGTTCATT
CAAATTTCTNCCCTATCAGCTTTCGACGGTAGTGTAGTGGACTACCGGTGGGGCGTTAAC
GGGGTGACGGGAGGAATTAGGGGTTCGATTCCGGGAGGAGGGGAGCCTGAGGAAACGGGC
TACCACATCCAAGGAAGGGCAAGCAGGGCGAAGTGCGTCTC
>HY4YN4W02DZLU8 rank=0050705 x=1518.0 y=2530.0 length=463
AAAACAATGCCAGTAGTCATATGCTTGTCTCAAAGATTAAGCCATGCATGTTTCAGTATA
AGCTTTAATTTGGCAAAACTGCAAATGGCTCATTAAAACAGTTATAATGCACTTGATGGT
TGTTTGCTTACATGGATAACTGTGGTAATCCTATAGCTAATACATGCACTCAAACCTGAC
TCTTGTGGGAAGGTTGTGGTCATTAGTTGCAGAACCAACCCAAGCTCTGCTTGGTATTTT
GCTGATCCAGAATGGCTGATTGAATTACATGGCAATTGCTGGTAATGCATCATTTCAGTT
TCTGACCTATCGGGCTTCCGGACGGGTAAGGTNTTGGGCTTACNGTGGGCAATGGGACGG
GGTAGGGAGGGATTAGGGGTTGATTCCGGGAGAGGGGAGCTTGAGAAAATGGGCTACACA
TCTAAAGGGAAGGGCAAGGCAAGGGGCGAAGTGCGGTCTCG
>HY4YN4W02D4CZO rank=0056077 x=1572.0 y=3122.5 length=463
AAAACAATGCCAGTAGTCATATGCTTGTCTCAAAGATTAAGCCATGCATGTCTAAGTATA
AACAACTTTATACTGTAAAACTGCGAACGGCTCATTATATCAGCAATAATTTATTTGATG
GTTCCTTACTACATGGATAACTGTAGTAATTCTAGAGCTAATACATGCGTAAAGTCCCGA
CCTCACGGAAGGGATGTATTTATTAGATAAAAAACCAATGCGGGTTCTGCCCGGTTTTGT
GGTGAATCATAGTAACTTTTCGAATCGCATGGCTTCACGCCGGCGATAGTTCATTCAAAT
TTCTGCCCTATCAGCTTTCGACGGTAGTGTAGTGGACTACCGTGGCGTTAACGGGGGGTA
ACGGGGGGGAATTAGGGGTTCGATTCCGGGAGAGGGGAGCCTGGAGGAAACGGGCTACCA
CATCCAAGGGAAGGGCAGCAGGGCGAGTGCGTTCTCTGAGC
>HY4YN4W02EGWDA rank=0129099 x=1715.0 y=2380.0 length=463
AAAACAATGCCAGTAGTCATATGCTTGTCTCAAAGATTAAGCCATGCATGTCTAAGTATA
AACAACTTTATACTGTAAAACTGCGAACGGCTCATTATATCAGCAATAATTTATTTGATG
GTTCCTTACTACATGGATAACTGTAGTAATTCTAGAGCTAATACATGCGTAAAGTCCCGA
CTCTCGCGGGGAGGGATGTATTTATTAGATAAAAAACCATGCGGGTTCTGCCCGGTTTTG
TGGTGAATCATAGTAACTTTTCGAATCGCATGACTTCACGTCGGCGATAGTTCATTCAAA
TTTCTGCCCTATCAGCTTTCGACGGTAGTGTAGTGGACTACCGGTGGGCGGTTAACGGGG
GTAACGGGAGAATTAGGGGGTTCGGATTCCGGGGAGAGGGGGAGGCCTGGGAGAAACGGG
CTACCACATCCAAGGGAGGCAGCAGGGCGAGTGCGTCTCGT
>HY4YN4W02DLLOT rank=0161106 x=1359.5 y=379.5 length=463
AAAACAATGCCAGTAGTCATATGCTTGTCTCAAAGATTAAGCCATGCATGTCTCAGTATA
AGCTTCTACACGGCGAAACTGTGAACGGCTCATTATATTACCTTTAGTTTATTTGGTGGT
CATTCTTTACATGGATAACCATGGTAATTCTAGAGCTAATACATGCGCCCAAACCCAACT
TCGTGGAAGGGTTGTGTTTATTAGATACAGAACCAACCCAGGCTCTGCCTGGTTCTTTGG
TGATTCATAATAACCGATCGAATCGCATAGCATTCGCTGGCGATGAACCATTCAAGATCT
ACCCCATCAGGTTGATGGTAGGGTATTGGCCTACCATGCCAATGGACGGGGTAACGGGAG
GAATTAGGGGTTCGATTTCGGGAGAGGGGAGCCTGGAGAAACGGGCTACCACATCTAAGG
GAAGGCAGCAGGGCGAGTGCGTCTCTGGAGCGGGGGCTGGG
>HY4YN4W02EKEXS rank=0129462 x=1755.5 y=2574.0 length=463
AAAACAATGCCAGTAGTCATATGCTTGTCTCAAAGATTAAGCCATGCATGTGTAAGTACA
GACTGTACAACGGTGAAACTGCGAATGGCTCATTAGATCAGTTATGGTTCCTTAGATCGT
ACAATCCTGCTTGGATAACTGTGGCAATTCTAGAGCTAATACATGCTGACAATGTCCGAC
TTTCGTGGGAGGACTGCTTTTATTAGATCAAGACCAATCTGGTGTCCGTTTCGGCGGCCC
AGTTGTTTTGGTGACTCTGGATAACTTTGTGCCGATCGCAGGGCCTCGAGCCGCGACGTA
TCTTTCAATGTCTGACCTATCAATTGTCGATGGGTACGTGGACCTGCCTACCATGGATAA
TAACGGGGTAACGGGGAATCAGGGGTTCGATTCCGGGAGAGGGGAGCAATGAAGAAACGG
GCTAACCACATCCAAGGGAAAGGCAGCAAGGCGAGTGCGTC
>HY4YN4W02D9ZNP rank=0070440 x=1636.5 y=3635.0 length=463
AAAACAATGCCAGTAGTCATATGCTTGTCTCAAAGATTAAGCCATGCATGTTTCAGTATA
AGCTTTAATTTGGCAAAACTGCAAATGGCTCATTAAAACAGTTATAATGCACTTGATGGT
TGTTTGCTTACATGGATAACTGTGGTAATCCTATAGCTAATACATGCACTCAAACCTGAC
TCTTGTGGGAAGGTTGTGGTCATTAGTTGCAGAACCAACCCAAGCTCTGCTTGGTATTTT
GCTGATCCAGAATGGCTGATTGAATTACATGGCAATTGCTGGTAATGCATCATTTCAGTT
TCTGACCTATCAGCTTCCGACGGTAAGGGTATTGGGCTTACTGTGGGCAATGGACGGGGT
AACGGGAGGGATTAGGGGGTTTGATTCCGGGGAGAGGGGAGCTTGGAAGAAAATGGGCTA
CCACGATCTAAGGGAAGGGCAAGCAAGGGCGAGTGCGTCTC
>HY4YN4W02DR7A5 rank=0069025 x=1434.0 y=1135.0 length=463
AAAACAATGCCAGTAGTCATATGCTTGTCTCAAAGATTAAGCCATGCATGTCCAAGTACA
AGCTTTCAAAAGCGAAACTGCGGATGGCTCATTAAATCAGTTATGGTTCCTTGGAGCGCA
TCCCCTTACATGGATAACTGTGGTAATTCTAGAGCTAATACATGCAATCAAGCGCCGACC
TTACGGGAGGCGTGCTCTTATTAGGAACAAGACCAACCCGGGTCCGCCCGGCTCCGTTGG
TGAACTCTGGATAACCTGGCCGATCGCACGGTCTCTGCACCGGCGACGATCCTCGAATGT
CTGCCCTATCAACTTTCGATGGTACGTTATGCGCCTACCATGGGGTCGTAACGGGGTAAC
GGGAGGAATCAGGGGTTCGATTCCGGGAGAGGGGAGCTTGGAGAAACGGGCTACCACATC
CAAGGGAAGGCAGCAGGGCGAGTGCGTCTCTGGAGCGGGGG
>HY4YN4W02D8OQW rank=0067789 x=1622.5 y=182.0 length=463
AAAACAATGCCAGTAGTCATATGCTTGTCTCAAAGATTAAGCCATGCATGTCTCAGTATA
AACTTTTACACGGTGAAACTGCGAATGGCTCATTAAAGCAGTTATAGTTTATTTGATGGT
CACTGTTACATGGATAACTGTGGTAATTCTACAGCTAATACATGCACCAAAACCCAACTT
CGCAGAAGGGTTGTGTTTATTAGATACAGAACCAACCCAGGCTCCGCCTGGTTTCCTGGT
GACTCATAATAACTATATGAATCGTATGGCATCTGCCGACATGCATCATTCAAGTTTCTG
ACCTATCAGCTTCCGACGGTAGGGGTATTGGGGCCTACCGTGGCAATGGACGGGGTAACG
GGAGAATTAGGGGTTGATTCCGGGAGAGGGGAGGCCTGGAGAAACGGGCTACCACATCTA
AAGGGAAGGCAGCAGGGGCGAGTGCGTCTCTGAGCGGGGCT
>HXZRAMG01CBNGP rank=0262555 x=835.0 y=2807.0 length=463
AAAACAATGCCAGTAGTCATATGCTTGTCTCAAAGATTAAGCCATGCATGTTTCAGAATC
AGCTTTTCATAGTAAATCTGCAAATGGCTCATTAAAACAGTTTTTAGTTTCATGGGCTGT
GATAGTGTACATGGATACCTGTGGTAATTCTATAGCTAATACACGCTTGCAAACCCGACT
CTGTGGAAGGGTTGTTCTTATTAGTTTCAGAACCAATCCTAACTCAGCTAGGCAATTAGG
TGAATAATGGTAAGTGCATGGATCATATGGCTGTGCTGAAGACTGGCTTTCTAAGTTTCT
GACCTATCAGCTTCCGACGGGAAGGTATTGGCTTCCCCGTGGCAATGACGGGTAACGGAG
AATTAGGGTTTGATTCCGGAGAGGGAGCCTGAGGAACGGCTACCACATCTAAGGAAAGGC
AGCAGGCGAGTGCGTCTCTGAGCGGGCTGGCAAGGCGCATA
>HXZRAMG01CGCCJ rank=0124635 x=889.0 y=497.0 length=463
AAAACAATGCCAGTAGTCATATGCTTGTCTCAAAGATTAAGCCATGCATGTCTCAGAATC
AGCTTTTCATAGTAAATCTGCAAATGGCTCATTAAAACAGTTTTAGTTTCATGGGCTGTG
ATAGTGTACATGGATACCTGTGGTAATTCTATAGCTAATACACGCTTGCAAAACCCAACT
CTGTGGAAGGGTTGTTCTTATTAGTTTCAGAACCAATCCTAAACTCAGCTAGGCAAATTA
GGTGAATAATGGTAAGTGCATGGATCATATGGCTGTGCTGAAGACTGGCTTTCTAAGTTT
CTGACCTATCAGCTTCCGACGGGAAGGTATTGGCTTCCCCGTGGCAAATGACGGGTAACG
GAGAATTAGGGTTTGATTCCGGAGAGGGAGCTTGAGAAATGGCTACCACATCTAAGGAAG
GCAGCAGGCGAAGTGCGTCTCTGAGCGGGCTGGCAAGGCGC
>HXZRAMG01B0EJC rank=0122928 x=707.0 y=2310.0 length=463
AAAACAATGCCAGTAGTCATATGCTTGTCTCAAAGATTAAGCCATGCATGTTTCAGTATA
AGCTTTAATTTGGCAAAACTGCAAATGGCTCATTAAAACAGTTATAATGCACTTGATGGT
TGTTTGCTTACATGGATAACTGTGGTAATCCTATAGCTAATACATGCACTCAAACCTGAC
TCTTGTGGGAAGGTTGTGGTCATTAGTTGCAGAACCAACCCAAGCTCTGCTTGGTATTTT
GCTGATCCAGAATGGCTGATTGAATTACATGGCAATTGCTGGTAATGCATCATTTCAGTT
TCTGACCTATCAGCTTCCGACGGTAAGGTATTGGCTTACTGTGGCAATGACGGGTAACGG
AGGATTAGGGTTTGATTCCGGAGAGGGAGCTTGAGAAATGGCTACCACATCTAAGGAAGC
AGCAGGCGAGTGCGTCTCTGAGCGGGCTGGCAAGGCGCATA
>HXZRAMG01CCUSW rank=0211135 x=849.0 y=1630.0 length=463
AAAACAATGCCAGTAGTCATATGCTTGTCTCAAAGATTAAGCCATGCATGTTTCAGTATA
AGCTTTAATTTGGCAAAACTGCAAATGGCTCATTAAAACAGTTATAATGCACTTGATGGT
TGTTTGCTTACATGGATAACTGTGGTAATCCTATAGCTAATACATGCACTCAAACCTGAC
TCTTGTGGGAAGGTTGTGGTCATTAGTTGCAGAACCAACCCAAGCTCTGCTTGGTATTTT
GCTGATCCAGAATGGCTGATTGAATTACATGGCAATTGCTGGTAATGCATCATTTCAGTT
TCTGACCTATCAGCTTCCGACGGTAAGGTATTGGCTTACTGTGGCAATGACGGGTAACGG
AGGATTAGGGTTTGATTCCGGAGAGGGAGCTTGAGAAATGGCTACCACATCTAAGGAAGG
CAGCAGGCGAGTGCGTCTCTGAGCGGGCTGGCAAGGCGCAT
>HXZRAMG01BKTO2 rank=0124858 x=530.0 y=452.0 length=463
AAAACAATGCCAGTAGTCATATGCTTGTCTCAAAGATTAAGCCATGCATGTTTCAGTATA
AGCTTTAATTTGGCAAAACTGCAAATGGCTCATTAAAACAGTTATAATGCACTTGATGGT
TGTTTGCTTACATGGATAACTGTGGTAATCCTATAGCTAATACATGCACTCAAACCTGAC
TCTTGTGGGAAGGTTGTGGTCATTAGTTGCAGAACCAACCCAAGCTCTGCTTGGTATTTT
GCTGATCCAGAATGGCTGATTGAATTACATGGCAATTGCTGGTAATGCATCATTTCAGTT
TCTGACCTATCAGCTTCCGACGGTAAGGTATTGGCTTACTGTGGCAATGACGGGTAACGG
AGGATTAGGGTTTGATTCCGGAGAGGGAGCTTGAGAAATGGCTACACATCTAAGGAAGGC
AGCAGGCGAGTGCGTCTCTGAGCGGGCTGGCAAGGGCGCAT
>HXZRAMG01BMTCF rank=0257197 x=552.0 y=3197.0 length=463
AAAACAATGCCAGTAGTCATATGCTTGTCTCAAAGATTAAGCCATGCATGTTTCAGTATA
AGCTTTAATTTGGCAAAACTGCAAATGGCTCATTAAAACAGTTATAATGCACTTGATGGT
TGTTTGCTTACATGGATAACTGTGGTAATCCTATAGCTAATACATGCACTCAAACCTGAC
TCTTGTGGGAAGGTTGTGGTCATTAGTTGCAGAACCAACCCAAGCTCTGCTTGGTATTTT
GCTGATCCAGAATGGCTGATTGAATTACATGGCAATTGCTGGTAATGCATCATTTCAGTT
TCTGACCTATCAGCTTCCGACGGTAAGGTATTGGCTTACTGTGGCAATGACGGGTAACGG
AGGATTAGGGTTGATTCCGGAGAGGGAGCTTGAGAAATGGCTACCACATCTAAGGAAGGC
AGCAGGCGAGTGCGTCTCTGAGCGGGCTGGCAAGGCGCATA
>HXZRAMG01BP5UG rank=0215688 x=590.5 y=3718.0 length=463
AAAACAATGCCAGTAGTCATATGCTTGTCTCAAAGATTAAGCCATGCATGTTTCAGTATA
AGCTTTAATTTGGCAAAACTGCAAATGGCTCATTAAAACAGTTATAATGCACTTGATGGT
TGTTTGCTTACATGGATAACTGTGGTAATCCTATAGCTAATACATGCACTCAAACCTGAC
TCTTGTGGGAAGGTTGTGGTCATTAGTTGCAGAACCAACCCAAGCTCTGCTTGGTATTTT
GCTGATCCAGAATGGCTGATTGAATTACATGGCAATTGCTGGTAATGCATCATTTCAGTT
TCTGACCTATCAGCTTCCGACGGTAAGGTATTGGCTTACTGTGGCAATGACGGGTAACGG
AGGATTAGGGTTGATTCCGGAGAGGGAGCTTGAGAAATGGCTACCACATCTAAGGAAGGC
AGCAGGCGAGTGCGTCTCTGAGCGGGCTGGCAAGGCGCATA
>HXZRAMG01ASRVW rank=0095187 x=210.0 y=2458.5 length=463
AAAACAATGCCAGTAGTCATATGCTTGTCTCAAAGATTAAGCCATGCATGTTTCAGTATA
AGCTCTAATTTGGCAAAACTGCAAATGGCTCATTAAAACAGTTATAATGCACTTGATGGT
TGTTTGCTTACATGGATAACTGTGGTAATCCTATAGCTAATACATGCACTCAAACCTGAC
TCTTGTGGGAAGGTTGTGGTCATTAGTTGCAGAACCAACCCAAGCTCTGCTTGGTATTTT
GCTGATCCAGAATGGCTGATTGAATTACATGGCAATTGCTGGTAATGCATCATTTCAGTT
TCTGACCTATCAGCTTCCGACGGTAAGGTATTGGCTTACTGTGGCAATGACGGGTAACGG
AGGATTAGGGTTTGATTCCGGAGAGGGAGCTTGAGAAATGGCTACCACATCTAAGGAAGG
CAGCAGGCGAGTGCGTCTCTGAGCGGGCTGGCAGGCGCATA
>HXZRAMG01A22N9 rank=0205787 x=327.0 y=3767.0 length=463
AAAACAATGCCAGTAGTCATATGCTTGTCTCAAAGATTAAGCCATGCATGTTTCAGTATA
AGCTTTAATTTGGCAAAACTGCAAATGGCTCATTAAAAACAGTTATAATGCACTTGATGG
TTGTTTGCTTACATGGATAACTGTGGTAATCCTATAGCTAATACATGCACTCAAACCTGA
CTCTTGTGGGAAGGTTGTGGTCATTAGTTGCAGAACCAACCCAAGCTCTGCTTGGTATTT
TGCTGATCCAGAATGGCTGATTGAATTACATGGCAATTGCTGGTAATGCATCATTTCAGT
TTCTGACCTATCAGCTTCCGACGGTAAGGTATTGGCTTACTGTGGCAATGACGGGTAACG
GAGGATTAGGGTTTGATTCCGGAGAGGGAGCTTGAGAAATGGCTACCACATCTAAGGAAG
GCAGCAGGCGAGTGCGTCTCTGAGCGGGCTGGCAAGGCGCA
>HXZRAMG01A7468 rank=0176546 x=385.0 y=2754.0 length=463
AAAACAATGCCAGTAGTCATATGCTTGTCTCAAAGATTAAGCCATGCATGTTTCAGTATA
AGCTTTAATTTGGCAAAACTGCAAATGGCTCATTAAAACAGTTATAATGCACTTGATGGT
TGTTTGCTTACATGGATAACTGTGGTAATCCTATAGCTAATACATGCACTCAAACCTGAC
TCTTGTGGGAAGGTTGTGGTCATTAGTTGCAGAACCAACCCAAGCTCTGCTTGGTATTTT
GCTGACCCAGAATGGCTGATTGAATTACATGGCAATTGCTGGTAATGCATCATTTCAGTT
TCTGCCCTATCAGCTTCCGACGGTAAGGTATTGGCTTACTGTGGCAATGACGGGTAACGG
AGGATTAGGGTTTGATTCCGGAGAGGGAGCTTGAGAAATGGCTACACATCTAAGGAAGGC
AGCAGGCGAGTGCGTCTCTGAGCGGGCTGGCAAGGCGCATA
>HXZRAMG01APU1G rank=0077599 x=177.0 y=1746.0 length=463
AAAACAATGCCAGTAGTCATATGCTTGTCTCAAAGATTAAGCCATGCATGTTTCAGTATA
AGCTTTAATTTGGCAAAACTGCAAATGGCTCATTAAAACAGTTATAATGCACTTGATGGT
TGTTTGCTTACATGGATAACTGTGGTAATCCTATAGCTAATGCATGCACTCAAACCTGAC
TCTTGTGGGAAGGTTGTGGTCATTAGTTGCAGAACCAACCCAAGCTCTGCTTGGTATTTT
GCTGATCCAGAATGGCTGATTGAATTACATGGCAATTGCTGGTAATGCATCATTTCAGTT
TCTGACCTATCAGCTTCCGACGGTAAGGTATTGGCTTACTGTGGCAATGACGGGTAACGG
AGGATTAGGGTTTGATTCCGGAGAGGGAGCTTGAGAAATGGCTACCACATCTAAGGAAGG
CAGCAGGCGAGTGCGTCTCTGAGCGGGCTGGCAGGCGCATA
>HXZRAMG01AS8CK rank=0177284 x=215.0 y=3314.5 length=463
AAAACAATGCCAGTAGTCATATGCTTGTCTCAAAGATTAAGCCATGCATGTTTCAGTATA
AGCTTTAATTTGGCAAAACTGCAAATGGCTCATTAAAACAGTTATAATGCACTTGATGGT
TGTTTGCTTACATGGATAACTGTGGTAATCCTATAGCTAATACATGCACTCAAACCTGAC
TCTTGTGGGAAGGTTGTGGTCATTAGTTGCAGAACCAACCCAAGCTCTGCTTGGTATTTT
GCTGATCCAGAATGGCTGATTGAATTACATGGCAATTGCTGGTAATGCATCATTTCAGTT
TCTGACCTATCAGCTTCCGACGGTAAGGTATTGGCTTACTGTGGCAATGACGGGTAACGG
AGGATTAGGGTTTGATTCCGGAGAGGGAGCTTGAGAAATGGCTACCACATCTAAGGAAGG
CAGCAGGCAGTGCGTCTCTGAGCGGGCTGGCAAGGCGCATA
>HXZRAMG01CA08H rank=0259947 x=828.0 y=2671.0 length=463
AAAACAATGCCAGTAGTCATATGCTGTCTCAAAGATTAAGCCATGCATGTTTCAGTATAA
GCTTTAATTTGGCAAAACTGCAAATGGCTCATTAAAACAGTTATAATGCACTTGATGGTT
GTTTGCTTACATGGATAACTGTGGTAATCCTATAGCTAATACATGCACTCAAACCTGACT
CTTGTGGGAAGGTTGTGGTCATTAGTTGCAGAACCAACCCAAGCTCTGCTTGGTATTTTG
CTGATCCAGAATGGCTGATTGAATTACATGGCAATTGCTGGTAATGCATCATTTCAGTTT
CTGACCTATCAGCTTCCGACGGTAAGGTATTGGCTTACTGTGGCAATGACGGGTAACGGA
GGATTAGGGTTTGATTCCGGAGAGGGAGCTTGAGAAATGGCTACCACATCTAAGGAAGGC
AGCAGGCGAGTGCGTCTCTGAGCGGGCTGGCAAGGCGCATA
>HXZRAMG01BSCKO rank=0166399 x=615.0 y=3350.5 length=463
AAAACAATGCCAGTAGTCATATGCTTGTCTCAAAGATTAAGCCATGCATGTTTCAGTATA
AGCTTTAATTTGGCAAAACTGCAAATGGCTCATTAAAACAGTTATAATGCACTTGATGGT
TGTTTGCTTACATGGATAACTGTGGTAATCCTATAGCTAATACATGCACTCAAACCTGAC
TCTTGTGGGAAGGTTGTGGTCATTAGTTGCAGAACCAACCCAAGATCTGCTTGGTATTTT
GCTGATCCAGAATGGCTGATTGAATTACATGGCAATTGCTGGTAATGCATCATTTCAGTT
TCTGACCTATCAGCTTCCGACGGTAAGGTATTGGCTTACTGTGGCAATGACGGGTAACGG
AGGATTAGGGTTTGATTCCGGAGAGGGAGCTTGAGAAATGGCTACCACATCTAAGGAAGG
CAGCAGGCGAGTGCGTCTCTGAGCGGGCTGGCAAGGGCGCA
>HXZRAMG01CAKKH rank=0258692 x=823.5 y=1551.0 length=463
AAAACAATGCCAGTAGTCATATGCTTGTCTCAAAGATTAAGCCATGCATGTTTCAGTATA
AGCTTTAATTTGGTAAAACTGCAAATGGCTCATTAAAACAGTTATAATGCACTTGATGGT
TGTTTGCTTACATGGATAACTGTGGTAATCCTATAGCTAATACATGCACTCAAACCTGAC
TCTTGTGGGAAGGTTGTGGTCATTAGTTGCAGAACCAACCCAAGCTCTGCTTGGTATTTT
GCTGATCCAGAATGGCTGATTGAATTACATGGCAATTGCTGGTAATGCATCATTTCAGTT
TCNGACCTATCAGCTTCCGACGGTAAGGTATTGGCTTACTGTGGCAATGACGGGTAACGG
AGGATTAGGGTTTGATTCCGGAGAGGGAGCTTGAGAAATGGCTACCGACATCTAAGGAAG
GCAGCAGGCGAGTGCGTCTCTGAGCGGGCTGGCAAGGCGCA
>HXZRAMG01BD6OB rank=0280496 x=454.0 y=1977.5 length=463
AAAACAATGCCAGTAGTCATATGCTTGTCTCAAAGATTAAGCCATGCATGTTTCAGTATA
AGCTTTAATTTGGCAAAACTGCAAATGGCTCATTAAAACAGTTATAATGCACTTGATGGT
TGTTTGCTTACATGGATAACTGTGGTAATCCTATAGCTAATACATGCACTCAAACCTGAC
TCTTGTGGGAAGGTTGTGGTCATTAGTTGCAGAACCAACCCAAGCTCTGCTTGGTATTTT
GCTGATCCAGAATGGCTGATTGAATTACATGGCAATTGCTGGTAATGCATCATTTCAGTT
TCTGACCTATCAGCTTCCGACGGTAAGGTATTGGCTTACTGTGGCAATGACGGGTAACGG
AGGATTAGGGTTTGATTCCGGAGAGGGAGCTTGAGAAATGGCTACACATCTAAGGAAGGC
AGCAGGCGAGTGCGTCTCTGAGCGGGCTGGCAAGGCGCATA
>HXZRAMG01BHOJB rank=0079440 x=494.0 y=1253.0 length=463
AAAACAATGCCAGTAGTCATATGCTTGTCTCAAAGATTAAGCCATGCATGTTTCAGTATA
AGCTTTAATTTGGCAAAACTGCAAATGGCTCATTAAAACAGTTATAATGCACTTGATGGT
TGTTTGCTTACATGGATAACTGTGGTAATCCTATAGCTAATACATGCACTCAAACCTGAC
TCTTGTGGGAAGGTTGTGGTCATTAGTTGCAGAACCAACCCAAGCTCTGCTTGGTATTTT
GCTGATCCAGAATGGCTGATTGAATTACATGGCAATTGCTGGTAATGCATCATTCAGTTT
CTGACCTATCAGCTTCCGACGGTAAGGTATTGGCTTACTGTGGCAATGACGGGTAACGGA
GGATTAGGGTTTGATTCCGGAGAGGGAGCTTGAGAAATGGCTACCACATCTAAGGAAGGC
AGCAGGCGAGTGCATCTCTGAGCGGGCTGGCAAGGCGCATA
>HXZRAMG01BZI4H rank=0267748 x=697.5 y=2559.5 length=463
AAAACAATGCCAGTAGTCATATGCTTGTCTCAAAGATTAAGCCATGCATGTTTCAGTATA
AGCTTTAATTTGGCAAAACTGCAAATGGCTCATTAAAACAGTTATAATGCACTTGATGGT
TGTTTGCTTACATGGATAACTGTGGTAATCCTATAGCTAATACATGCACTCAAACCTGAC
TCTTGTGGGAAGGTTGTGGTCATTAGTTGCAGAACCAACCCAAGCTCTGCTTGGTATTTT
GCTGATCCAGAATGGCTGATTGAATTACATGGCAATTGCTGGTAATGCATCATTTCAGTT
TCTGACCTATCAGCTTCCGACGGTAAGGTATTGGCTTACTGTGGCAATGACGGGTAACGG
AGGATTAGGGTTTGATTCCGGAGAGGGAGCTTGAGAAATGGCTACCACATCTAAGGAAGG
CAGCAGGCGAGTGCGTCTCTGAGCGGGCTGGCAAGGGCGCA
>HXZRAMG01BEJ0Y rank=0119897 x=458.0 y=2896.5 length=463
AAAACAATGCCAGTAGTCATATGCTTGTCTCAAAGATTAAGCCATGCATGTTTCAGTATA
AGCTTTAATTTGGCAAAACTGCAAATGGCTCATTAAAACAGTTATAATGCACTTGATGGT
TGTTTGCTTACATGGATAACTGTGGTAATCCTATAGCTAATACATGCACTCAAACCTGAC
TCTTGTGGGAAGGTTGTGGTCATTAGTTGCAGAACCAACCCAAGCTCTGCTTGGTATTTT
GCTGATCCAGAATGGCTGATTGAATTACATGGCAATTGCTGGTGATGCATCATTTCAGTT
TCTGACCTATCAGCTTCCGACGGTTAAGGTATTGGCTTACTGTGGCAATGACGGGTAACG
GAGGATTAGGGTTTGATTCCGGAGAGGGAGCTTGAGAAATGGCTACCACATCTAAGGAAG
GCAGCAGGCGAGTGCGTCTCTGAGCGGGCTGGCAAGGCGCA
>HXZRAMG01B8K11 rank=0111946 x=800.5 y=3079.0 length=463
AAAACAATGCCAGTAGTCATATGCTTGTCTCAAAGATTAAGCCATGCATGTTTCAGTATA
AGCTTTAATTTGGCAAAACTGCAAATGGCTCATTAAAACAGTTATAATGCACTTGATGGT
TGTTTGCTTACATGGATAACTGTGGTAATCCTATAGCTAATACATGCACTCAAACCTGAC
TCTTGTGGGAAGGTTGTGGTCATTAGTTGCAGAACCAACCCAAGCCCTGCTTGGTATTTT
GCTGATCCAGAATGGCTGATTGAATTACATGGCAATTGCTGGTAATGCATCATTTCAGTT
TCTGACCTATCAGCTTCCGACGGTAAGGTATTGGCTTACTGTGGCAATGACGGGTAACGG
NGGATTAGGGTTTGATTCCGGAGAGGGAGCTTGAGAAATGGCTACCACATCTAAGGAAGC
AGCAGGCGAGTGCGTCTCTGAGCGGGCTGGCAAGGCGCATA
>HXZRAMG01AYPVX rank=0087022 x=278.5 y=1275.0 length=463
AAAACAATGCCAGTAGTCATATGCTTGTCTCAAAGATTAAGCCATGCATGTTTCAGTATA
AGCTTTAATTTGGCAAAACTGCAAATGGCTCATTAAAACAGTTATAATGCACTTGATGGT
TGTTTGCTTACATGGATAACTGTGGTAATCCTATAGCTAATACATGCACTCAAACCTGAC
TCTTGTGGGAAGGTTGTGGTCATTAGTTGCAGAACCAACCCAAGCTCTGCTTGGTATTTT
GCTGATCCAGAATGGCTGATTGAATTACATGGCAATTGCTGGTAATGCATCATTTCAGTT
TCTGACCTATCAGCTTCCGACGGTAAGGTATTGGCTTACTGTGGCAATGACGGGTAACGA
GGATTAGGGTTTGATTCCGGAGAGGGAGCTTGAGAAATGGCTACCACATCTAAGGAAGGC
AGCAGGCGAGTGCGTCTCTGAGCGGGCTGGCAAGGCGCATA
>HXZRAMG01B9LJF rank=0257390 x=812.5 y=1209.5 length=463
AAAACAATGCCAGTAGTCATATGCTTGTCTCAATGATTAAGCCATGCATGTTTCAGTATA
AGCTTTAATTTGGCAAAACTGCAAATGGCTCATTAAAACAGTTATAATGCACTTGATGGT
TGTTTGCTTACATGGATAACTGTGGTAATCCTATAGCTAATACATGCACTCAAACCTGAC
TCTTGTGGGAAGGTTGTGGTCATTAGTTGCAGAACCAACCCAAGCTCTGCTTGGTATTTT
GCTGATCCAGAATGGCTGATTGAATTACATGGCAATTGCTGGTAATGCATCATTTCAGTT
TCTGACCTATCAGCTTCCGACGGTAAGGTATTGGCTACTGTGGCAATGACGGGTAACGGA
GGATTAGGGTTTGATTCCGGAGAGGGAGCTTGAGAAATGGCTACCACATCTAAGGAAGGC
AGCAGGCGAGTGCGTCTCTGAGCGGGCTGGCAAGGCGCATA
>HXZRAMG01BJRUR rank=0179278 x=518.0 y=561.0 length=463
AAAACAATGCCAGTAGTCATATGCTTGTCTCAAAGATTAAGCCATGCATGTTTCAGTATA
AGCTTTAATTTGGCAAAACTGCAAATGGCTCATTAAAACAGTTATAATGCACTTGATGGT
TGTTTGCTTACATGGATAACTGTGGTAATCCTATAGCTAATACATGCACTCAAACCTGAC
TCTTGTGGGAAGGTTGTGGTCATTAGTTGCAGAACCAACCCAAGCTCTGCTTGGTATTTT
GCTGATCCAGAATGGCTGATTGAATTACATGGCAATTGCTGGTAATGCATCATTTCAGTT
TCTGACCTATCAGCTTCCGACGGTAAGGTATTGGCTTACTGTGGCAATGACGGGTAACGG
AGGATTAGGGTTTGATTCCGGAGAGGGAGCTTGAGAAATGGCTACCACATCTAAGGAAGG
CAGCAGGCGAGTGCGTCTCTGAGCGGGCTGGCAAGGGCGCA
>HXZRAMG01BZI9V rank=0139879 x=697.0 y=2753.0 length=463
AAAACAATGCCAGTAGTCATATGCTTGTCTCAAAGATTAAGCCATGCATGTTTCAGTATA
AGCTTTAATTTGGCAAAACTGCAAATGGCTCATTAAAACAGTTATAATGCACTTGATGGT
TGTTTGCTTACATGGATAACTGTGGTAATCCTATAGCTAATACATGCACTCAAACCTGAC
TCTTGTGGGAAGGTTGTGGTCATTAGTTGCAGAACCAACCCAAGCCCTGCTTGGTATTTT
GCTGATCCAGAATGGCTGATTGAATTACATGGCAATTGCTGGTAATGCATCATTTCAGTT
TCTGACCTATCAGCTTCCGACGGTAAGGTATTGGCTTACTGTGGCAATGACGGGTAACGG
AGGATTAGGGTTNATTCCGGAGAGGGAGCTTGAGAAATGGCTACCACATCTAAGGAAGGC
AGCAGGCGAGTGCGTCTCTGAGCGGGCTGGCAAGGCGCATA
>HXZRAMG01CBNO6 rank=0186226 x=835.0 y=3112.0 length=463
AAAACAATGCCAGTAGTCATATGCTTGTCTCAAAGATTAAGCCATGCATGTTTCAGTATA
AGCTTTAATTTGGCAAAACTGCAAATGGCTCATTAAAACAGTTATAATGCACTTGATGGT
TGTTTGCTTACATGGATAACTGTGGTAATCCTATAGCTAATACATGCACTCAAACCTGAC
TCTTGTGGGAAGGTTGTGGTCATTAGTTGCAGAACCAACCCAAGCCCTGCTTGGTATTTT
GCTGATCCAGAATGGCTGATTGAATTACATGGCAATTGCTGGTAATGCATCATTTCAGTT
TCTGACCTATCAGCTTCCGACGGTAAGGTATTGGCTTACTGTGGCAATGACGGGTAACGG
AGGATTAGGGTTGATTCCGGAGAGGGAGCTTGAGAAATGGCTACCACATCTAAGGAAGGC
AGCAGGCGAGTGCGTCTCTGAGCGGGCTGGCAAGGCGCATA
>HXZRAMG01BGM3M rank=0076200 x=482.0 y=1888.0 length=463
AAAACAATGCCAGTAGTCATATGCTTGTCTCAAAGATTAAGCCATGCATGTTTCAGTATA
AGCTTTAATTTGGCAAAACTGCAAATGGCTCATTAAAACAGTTATAATGCACTTGATGGT
TGTTTGCTTACATGGATAACTGTGGTAATCCTATAGCTAATACATGCACTCAAACCTGAC
TCTTGTGGGAAGGTTGTGGTCATTAGTTGCAGAACCAACCCAAGCTCTGCTTGGTATTTT
GCTGATCCAGAATGGCTGATTGAATTACATGGCAATTGCTGGTAATGCATCATTTCAGTT
TCTGACCTATCAGCTTCCGACGGTAAGGTATTGGCTTACTGTGGCAATGACGGGTAACGG
AGGATTAGGGTTGATTCCGGAGAGGGAGCTTGAGAAATGGGCTACCACATCTAAGGAAGG
CAGCAGGCGAGTGCGTCTCTGAGCGGGCTGGCAAGGCGCAT
>HXZRAMG01B14O7 rank=0176841 x=727.0 y=953.0 length=463
AAAACAATGCCAGTAGTCATATGCTTGTCTCAAAGATTAAGCCATGCATGTTTCAGTATA
AGCTTTAATTTGGCAAAACTGCAAATGGCTCATTAAAACAGTTATAATGCACTTGATGGT
TGTTTGCTTACATGGATAACTGTGGTAATCCTATAGCTAATACATGCACTCAAACCTGAC
TCTTGTGGGAAGGTTGTGGTCATTAGTTGCAGAACCAACCCAAGCTCTGCTTGGTATTTT
GCTGATCCAGAATGGCTGATTGAATTACATGGCAATTGCTGGTAATGCATCATTTCAGTT
TCTGACCTATCAGCTTCCGACGGTAAGGTATTGGCTTACTGTGGCAATGACGGGTAACGG
AGGATTAGGGTTTGATTCCGGAGAGGGAGCTTGAGAAATGGCTACCACATCTAAGGAAGG
CAGCAGGCGAGTGCGTCTCTGAGCGGGCTGGCAAGGCGCAT
>HXZRAMG01BEIK5 rank=0122853 x=458.5 y=1031.0 length=463
AAAACAATGCCAGTAGTCATATGCTTGTCTCAAAGATTAAGCCATGCATGTCCAAGTACA
AGCTTTCAAAAAGCGAAACTGCGAATGGCTCATTAAAACAGTTATAGTTTATTTGATGGT
CGATTCTTTACATGGATAACCGTGGTAATTCTAGAGCTAATACATGCGCCCAAACCCGAC
TCCGTGGAAGGGTTGTGTTTATTAGTTACAGAACCAACCCAGGCTCTGCCTGGTCTTGTG
GTGATTCATAATAACCAAACGAATCGCATGGCATCAGCTGGCGATGAATCATTCAAGTTT
CTGACCTATCAGCTTCCGACGGTAGGGTATTGGCCTACCGTGGCAATGACGGGTAACGGA
GAATTAGGGTTCGATTCCGGAGAGGGAGCCTGAGAAACGGCTACCACATCTAAGGAAGGC
AGCAGGCGAGTGCGTCTCTGAGCGGGCTGGCAAGGCGCATA
>HXZRAMG01AUJM6 rank=0106585 x=230.5 y=3168.5 length=463
AAAACAATGCCAGTAGTCATATGCTTGTCTCAAAGATTAAGCCATGCATGTCTCAGTATA
AGCTTCTATACGGTGAAACTGCGAATGGCTCATTAAAACAGTTACAGTTTATTTGATGGT
CATTCCTTACATGGATAACTGTGGTAATTCTAGAGCTAATACATGCGCCCAAACCCGACT
CCGTGGAAGGGTTGTGTTTATTAGTTACAGAACCAACCCAGGCTCTGCCTGGTCTTGTGG
TGATTTCATAATAACCGAATGAATCGCATTGCATCAGCTGGCGATGAATCATTCAAGTTT
CTGACCTATCAGCTTCCGACGGTAGTGTATTGGACTACCGTGGCAATGACGGGTAACGGA
GAATTAGGGTTCGATTCCGGAGAGGGAGCCTGAGAAACGGCTACCACATCTAAGGAAGGC
AGCAGGCGAGTACGTCTCTGAGCGGGCTGGCAAGGCGCATA
>HXZRAMG01BKDVX rank=0192595 x=525.0 y=443.5 length=463
AAAACAATGCCAGTAGTCATATGCTTGTCTCAAAGATTAAGCCATGCATGTCTCAGTATA
AGCTTCTATACGGTAAAACTGCGAAATGGCTCATTAAAACAGTTATAGTTTATTTGATGG
TCATTCTTTACATGGATAACCGTGGTAATTCTAGAGCTAATACATGCGCCCAAACCCGAC
TCCGTGGAAGGGTTGTGTTTATTAGTTACAGATCCAACCCAGGCTCTGCCTGGTCTTGTG
GTGATTCATAATAACCAAACGAATCGCATGGCATCAGCTGGCGATGAATCATTCAAGTTT
CTGACCTATCAGCTTCCGACGGTAGGGTATTGGCCTACCGTGGCAATGACGGGTAACGGA
GAATTAGGGTTCGATTCCGGAGAGGGAGCCTGAGAAACGGCTACCACATCTAAGGAAGGC
AGCAGGCGAGTGCGTCTCTGAGCGGGCTGGCAAGGCGCATA
>HXZRAMG01ATLEH rank=0060481 x=219.5 y=3847.0 length=463
AAAACAATGCCAGTAGTCATATGCTTGTCTCAAAGATTAAGCCATGCATGTCTCAGTATA
AGCTTCAATACGGTGAAACTGCGAATGGCTCATTAAAACAGTTATAGTTTATTTGATGGT
CATTCCTTACATGGATAACTGTGGTAATTCTAGAGCTAATACATGCATCCAAACCCGACT
CCGTGGAAGGGTTGTGTTTATTAGTTACAGAACCAACCCAGGCTCTGCCTGGTTTTGTGG
TGATTTCATAATAACCGAACGAATCGCATGGCATCTGCTGGCGATGACTCATTCAAGTTT
CTGACCTATCAGCTTCCGACGGTAGGGTATTGGCCTACCGTGGCAATGACGGGTAACGGA
GAATTAGGGTTCGATTCCGGAGAGGGAGCCTGAGAAACGGCTACCACATCTAAGGAAGGC
AGCAGGCGAGTGCGTCTCTGAGCGGGCTGGCAAGGCGCATA
>HXZRAMG01CA9N6 rank=0200159 x=831.5 y=1316.0 length=463
AAAACAATGCCAGTAGTCATATGCTTGTCTCAAAGATTAGGCCATGCATGTCTCAGTATA
AGCTTCTACACGGCGAAACTGCGAATGGCTCATTAAAACAGTTACAGCTTATTTGATGGC
CATTCTTTACATGGATAACCGTGGTAATTCTAGAGCTAATACATGCGCCCAAACCCGACT
CCGTGGAAGGGTTGTGTTTATTAGTTACAGAACCAACCCAGGCTCTGCCTGGTCTTGTGG
TGATTTCATAATAACCAAACGAATCGCATGGCATCAGCTGGCGATGAATCATTCAAGTTT
CTGACCTATCAGCTTCCGACGGTAGGGTATTGGCCTACCGTGGCAATGACGGGTAACGGA
GAATTAGGGTTCGATTCCGGAGAGGGAGCCTGAGAAACGGCTACCACATCTAAGGAAGGC
AGCAGGCGAGTGCGTCTCTGAGCGGGCTGGCAAGGCGCATA
>HXZRAMG01BVCTE rank=0062906 x=650.5 y=272.0 length=463
AAAACAATGCCAGTAGTCATATGCTTGTCTCAAAGATTAAGCCATGCATGTCTCAGTATA
AGCTTCTATACGGTGAAACTGCGAATGGCTCATTAAAACAGTTACAGTTTATTTGATGGT
CATTCCTTACATGGATAACTGTGGTAATTCTAGAGCTAATACATGCGCCCAAACCCGACT
CCGTGGAAGGGTTGTGTTTATTAGTTACAGAACCAACCCAGGCTCTGCCTGGTCTTGTGG
TGATTTCATAATAACCGAATGAATCGCATTGCATCAGCTGGCGATGAATCATTCAAGTTT
CTGACCTATCAGCTTCCGACGGTAGGGTATTGGCCTACCGTGGCAATGACGGGTAACGGA
GAATTAGGGTTCGATTCCGGAGAGGGAGCCCGAGAAACGGCTACCACATCTAAGGAAGGC
AGCAGGCGAGTGCGTCTCTGAGCGGGCTGGCAAGGCGCATA
>HXZRAMG01APIRI rank=0051492 x=173.5 y=2220.0 length=463
AAAACAATGCCAGTAGTCATATGCTTGTCTCAAAGATTAAGCCATGCATGTCTCAGTATA
AGCTTCTATACGGCGAAACTGCGAATGGCTCATTAAAACAGTTATAGTTTATTTGATGGT
CATTCATTACATGGATAACCGTGGTAATTCTAGAGCTAATACATGCGCCCAAACCCAACT
TTGTGGAAGGGTTGTGTTTATTAGATACAGAACCAACCCAGGCTCTGCCTGGTTTTGTGG
TGATTTCATAATAACCGAACGAATCGCATGGCGTCAGCTGGCGATGAATCATTCAAGTTT
CTGACCTATCAGCTTCCGACGGTAGGGTATTGGCCTACCGTGGCAATGACGGGTAACGGA
GAATTAGGGTTCGATTCCGGAGAGGGAGCCTGAGAAACGGCTACCACATCTAAGGAAGGC
AGCAGGCGAGTGCGTCTCTGAGCGGGCTGGCAAGGCGCATA
>HXZRAMG01BUQ35 rank=0169166 x=643.0 y=819.0 length=463
AAAACAATGCCAGTAGTCATATGCTTGTCTCAAAGATTAAGCCATGCATGTCTCAGTATA
AGCTTCTATACGGTGAAACTGCGAATGGCTCATTAAAACAGTTACAGTTTATTTGATGGT
CATTCCTTACATGGATAACTGTGGTAATTCTAGAGCTAATACATGCGCCCAAACCCGACT
CCGTGGAAGGGTTGTGTTTATTAGTTACAGAACCCAACCCAGGCTCTGCCTGGTACTTGT
GGTGATTCATAATAACCGAATGAATCGCATTGCATCAGCTGGCGATGAATCATTCAAGTT
TCTGACCTATCAGCTTCCGACGGTAGGGTATTGGCCTACCGTGGCAATGACGGGTAACGG
AGAATTAGGGTCGATTCCGGAGAGGGAGCCTGAGAAACGGCTACCACATCTAAGGAAGGC
AGCAGGCGAGTGCGTCTCTGAGCGGGCTGGCAAGGCGCATA
>HXZRAMG01A5MUY rank=0197989 x=357.5 y=360.5 length=463
AAAACAATGCCAGTAGTCATATGCTTGTCTCAAAGATTAAGCCATGCATGTCTCAGTATA
AGCTTCTATACGGCAAAACTGCGAATGGCTCATTAAAACAGTTATAGTTCATTTGATGGT
CATTCTTTACATGGATAACCGTGGTAATTCTAGAGCTAATACATGCGCCCAAACCCGACT
CCGTGGAAGGGTTGTGTTTATTAGTTACAGAACCAACCCAGGCTCTGCCTGGTCTTGTGG
TGATTTCATAATAACCAAACGAATCGCATGGCATCAGCTGGCGATGAATCATTCAAGTTT
CTGACCTATCAGCTTCCGACGGTAGGGTATTGGCCTACCGTGGCAATGACGGGTAACGGA
GAATTAGGGTTCGATTCCGGAGAGGGAGCCTGAGAAACGGCTACCACATCTAAGGAAGGC
AGCAGGCGAGTGCGTCTCTGAGCGGGCTGGCAAGGCGCATA
>HXZRAMG01AIBSG rank=0071484 x=91.0 y=2462.5 length=463
AAAACAATGCCAGTAGTCATATGCTTGTCTCAAAGATTAAGCCATGCATGTCTCAGTATA
AGCATCCATATGGTGAAACTGCGAATAGCTCATTAAAACAGTTATAGCTTACTTGGTGGT
CACTCTTTACATGGATAACTGTGGTAATTCTAGAGCTAATACATGCGCCAAAACCCAACT
TCTTGGACGGGTTGTGTTTATTAGCCCCCAGAACCAACCCAGGCTCCGCCTGGTCCTTTG
GTGAACCATAATAAGCAAGCGAATCGCGTAGCATCCGCTGGCGATAAACCATTCAAGTTT
CTGACCTATCAGCTTCCGACGGTACGGTATTGGCCTACCGTGGCAATGACGGGTAACGGA
GAATTAGGGTTCGATTCCGGAGAGGGAGCCTGAGAAATGGCTACCACATCTAAGGAAGGC
AGCAGGCGAGTGCGTCTCTGAGCGGGCTGGCAAGGCGCATA
>HXZRAMG01BX1P5 rank=0285478 x=680.5 y=2987.0 length=463
AAAACAATGCCCAGTAGTCATATGCTTGTCTCAAAGATTAAGCCATGCATGTTTCAGTAT
AAGCTTTAATTTGGCAAAACTGCAAATGGCTCATTAAAACAGTTATAATGCACTTGATGG
TTGTTTGCTTACATGGATAACTGTGGTAATCCTATAGCTAATACATGCACTCAAACCTGA
CTCTTGTGGGAAGGTTGTGGTCATTAGTTGCAGAACCAACCCAAGCTCTGCTTGGTATTT
TGCTGATCCAGAATGGCTGATTGAATTACATGGCAATTGCTGGTAATGCATCATCTCAGT
TTCTGACCTATCAGCTTCCGACGGTAAGGTATTGGCTTACTGTGGCAATGACGGGTAACG
GAGGATTAGGGTTTGATTCCGGAGAGGGAGCTTGAGAAATGGCTACCACATCTAAGGAAG
GCAGCAGGCGAGTGCGTCTCTGAGCGGGCTGGCAAGGCGCA
>HXZRAMG01BIHFS rank=0069878 x=503.0 y=1846.5 length=463
AAAACAATCGCCAGTAGTCATATGCTTGTCTCAAAGATTAGGCCATGCATGTTTCAGTAT
AAGCTTTAATTTGGCAAAACTGCAAATGGCTCATTAAAACAGTTATAATGCACTTGATGG
TTGTTTGCTTACATGGATAACTGTGGTAATCCTATAGCTAATACATGCACTCAAACCTGA
CTCTTGTGGGAAGGTTGTGGTCATTAGTTGCAGAACCAACCCAAGCTCTGCTTGGTATTT
TGCTGATCCAGAATGGCTGATTGAATTACATGGCAATTGCTGGTAATGCATCATTTCAGT
TTCTGACCTATCAGCTTCCGACGGTAAGGTATTGGCTTACTGTGGCAATGACGGGTAACG
GAGGATTAGGGTTTGATTCCGGAGAGGGAGCTTGAGAAATGGCTACCACATCTAAGGAAG
GCAGCAGGCGAGTGCGTCTCTGAAGCGGGCTGGCAAGGCGC
>HXZRAMG01A30QS rank=0177402 x=338.0 y=2866.0 length=463
AAAACAATGCCAGTAGTCATATGCTTGTCTCAAAGATTAAGCCATGCATGTCTCAGTATA
AGCTTCTATACGGCGAAACTGCGAATGGCTCATTAAAACAGTTATAGTTTATTTGATGAT
CATTCTTTACATGGATAACTGTGGTAATTCTAGAGCTAATACATGCGCCCAAACCCGACT
TCGAGGAAGGGTTGTGTTTATTAGTTACAGAACCAACCCAGGCTCTGCCTGGTATCTTGG
TGATTCATAATAACCGGACGAATCGCATGGCATCAGCTGGCGATATATCTTTCAAGTTTC
TGACCTATCAGCTTTCGACGGTAGGGTATTGGCCTACCGTGGCAATGACGGGTAACGGAG
AATTAGGGTTCGATTCCGGGAGAGGGAGCCTGAGAAACGGCTACCACATCTAAGGAAGGC
AGCAGGCGAGTGCGTCTCTGAGCGGGCTGGCAAGGCGCATA
>HXZRAMG01AIEAM rank=0269923 x=92.0 y=1612.0 length=463
AAAACAATGCCAGTAGTCATATGCTTGTCTCAAAGATTAAGCCATGCACGTCCCAGTGTA
GGTAGTTACATTGCGAAACTGTGAATGGCTCATTATAACAGTTATAGTCTATGTGATGAC
CGNTTTGTACATGGGTAGCGGTGGTAATTCTAGAGCTAATACATGGTAACACGCCCAACT
TCGTGGAAGGGCCCTGTCTACTAGATTCAAAACCAATACAGGCACAGCCTGGTCGAGTGG
TGACTCATAGTATACAAACAAATCGCATGGTGCCAGCTGGCGATGAACCATTTGAGTTTC
TGACCTATCAGCTTTGGATGGTAGGGTATTGGCTTACCATGGCGATGACGGGTAACGGGG
GATTAGGGGTTTGATACCGGAGAGGGCGCCTGCAAAACGGCTACCACATCTAAGGAAGGC
AGCAGGCGAGTGCGTCTCTGAGCGGGCTGGCAAGGCGCATA
>HXZRAMG01CBACY rank=0172443 x=831.0 y=2208.0 length=463
AAAACAATGCCAGTAGTCATATGCTTGTCTCAAAGATTAAGCCATGCATGTCTCAGAATA
AGCTTTTCATGGCAAGTCTGCGAATGGCTCATTAAACCAGTTATAGTTTCATTGGTTGTT
GGTGCTTACATGGATACCTGAGGTAATTCTATAGCTAATACATGATTGCATACCCGACTT
TCCGGAAGGGTTGTGCTTATCAGCTCCAGAACCATTCCTGGCATTGCCAGGTTCTTTGGT
GATCTATGGTAAGTGTGCGGATCACATGGCTGCTGCTGGTGATTTGTCTTTTAAGTTTCT
GACCTATCAGCTTTCGACGGGAAGGTATTGGCTTCCCGTGGCAATGACGGGTAACGGAGA
ATTAGGGTTTGATTCCGGAGAGGGGAGCCTGAGGAATGGCTACCACATCTAAGGAAGGCA
GCAGGCGAGTGCGTCTCTGAGCGGGCTGGGCAAGGCGCATA
>HXZRAMG01APO20 rank=0261692 x=175.0 y=2218.5 length=463
AAAACAATGCCAGTAGTCATATGCTTGTCTCAAAGATTAAGCCATGCATGTCTCAGTATA
AGCTTCTTTACGGTGAAACTGCGAATGGCTCATTAAAACAGTTACAGTTTATTTGATGGT
CATTCCTTACATGGATAACTGTGGTAATTCTAGAGCTAATACATGCGCCCATACCCGACT
CCGTGGAAGGGTTGTGTTTATTAGTTAAAAGAACCAACCCAGGCCCTGCCTGGTTTTGTG
GTGATTCATAATAACCGCATGAATCGCATTGCATCTGCTGGCGATGAATCATTCAAGTTT
CTGACCTATCAGCTTCCGACGGTAGGGTATTGGCCTACCGTGGCAATGACGGGTAACGGA
GAATTAGGGTTCGATTCCGGAGAGGGAGCCTGAGAAACGGCTACCACATCTAAGGAAGGC
AGCAGGCGAGTGCGTCTCTGAGCGGGCTGGCAAGGCGCATA
>HXZRAMG01AJPZO rank=0152507 x=107.0 y=1986.0 length=463
AAAACAATGCCAGTAGTCATATGCTTGTCTCAAAGATTAAGCCATGCATGTCTCAGTATA
AGCTTCTTTACGGTGAAACTGCGAATGGCTCATTAAAACAGTTACAGTTTATTTGATGGT
CATTCCTTACATGGATAACTGTGGTAATTCTAGAGCTAATACATGCGCCCATACCCGACT
CCGTGGAAGGGTTGTGTTTATTAGTTAAAAGAACCAACCCAGGCCCTGCCTGGTTTTGTG
GTGATTCATAATAACCGAATGAATCGCATTGCATCTGCTGGCGATGAATCATTCAAGTTT
CTGACCTATCAGCTTCCGACGGTAGGGTATTGGCCTACCGTGGCAATGACGGGTAACGGA
GAATTAGGGTTCGATTCCGGAGAGGGAGCCCGAGAAACGGCTACCACATCTAAGGAAGGC
AGCAGGCGAGTGCGTCTCTGAGCGGGCTGGCAAGGCGCATA
>HXZRAMG01BIM30 rank=0120531 x=505.5 y=1006.0 length=463
AAAACAATGCCAGTAGTCATATGCTTGTCTCAAAGATTAAGCCATGCATGTCTCAGTATC
AATTTTCATACGGTTAAACTGCGAATGGCTCATTAAAGCAGTTATAGTTTATTTGATGGT
CACTGTTACATGGATAACTGTGGTAATTCTACAGCTAATACATGCATCAAAACCCAACTT
CGCAGAAGGGTTGTGTTTATTAGATACAGAACCAACCCAGGCTCCGCCTGGTTTCCTGGT
GACTCATAATAACTCGACGGATCGCACGGCCATCGTGCCGGCGACGCATCATTCAAATTT
CTGCCCTATCAACTTTCGATGGTAGGATAGAGGCCTACCATGGTGGTGACGGGTGACGGA
GAATTAGGGTTCGATTCCGGAGAGGGAGCCTGAGAAACGGCTACCACATCCAAGGAAGGC
AGCAGGCGAGTGCGTCTCTGAGCGGGCTGGCAAGGCGCATA
>HXZRAMG01AQQTC rank=0230643 x=187.0 y=1966.5 length=463
AAAACAATGCCAGTAGTCATATGCTTGTCTCAAAGATTAAGCCATGCATGTCTCAGTATA
AGCTTCTACACGGCGAAACTGCGAATGGCTCATTAAAACAGTTATCGTTTATTTGGTGGT
CCTTGTTTACATGGATAACCATGGTAATTCTAGAGCTAATACATGCGCCCAGACCCAACT
TCTTGGACGGGTCGTGTTTATTAGGTACAGAACCAACCCCAGGCTCTGCCTGGTTCTTTG
GTGATTCATGATAACCGAACGAATCGCACGGCGAAAGCTGGCGATGAACCATTCAAGTTT
CTGACCTATCAGCTTCCGACGGTAGGGTATTGGCCTACCGTGGCAATGACGGGTAACGGA
GAATTAGGGTTCGATTCCGGAGAGGGAGCCTGAGAAACGGCTACCACATCTAAGGAAGGC
AGCAGGCGAGTGCGTCTCTGAGCGGGCTGGCAAGGCGCATA
>HXZRAMG01AQ7R8 rank=0135990 x=192.0 y=3478.0 length=463
AAAACAATGCCAGTAGTCATATGCTTGTCTCAAAGATTAAGCCATGCATGTCTCAGTATA
AGCGTTCATTTTGTGAAACTGCAAATGGCTCATTAAAACAGTTATAATGCACTTGATAAT
CGATTGGTATATGGATATCTGTGGAAATTCTATAGCTAATACATGCAACTAAACCTAACT
TTGTGGAAAGGTTGTGGTCATTAGTTACAGAACCAATTCAGGCCCAGCTTGAAGAATTGA
ATGATTCACAATGACAGAATGTATTACATGGCAACAGCTGGTAATAGTTCATTCCAGTTT
CTGACCTATCAGCTTTCGACGGTAAGGTATTGGCTTACCGTGGCAATGACAGGTGACGGA
GGATTAGGGTTTGATTCCGGAGAGGGAGCTTGAGAAATGGCTACCACATCTAAGGAAGGC
AAGCAGGCGAGTGCGTCTCTGAGCGGGGCTGGCAAGGCGCA
>HXZRAMG01BQDXE rank=0084878 x=593.0 y=1904.5 length=463
AAAACAATGCCAGTAGTCATATGCTTGTCTCAAAGATTAAGCCATGCATGTCTCAGTATA
AGCGTTCATTTTGTGAAACTGCAAATGGCTCATTAAAACAGTTATAATGCACTTGATAAT
CGATTGTTATATGGATATCTGTGGAAATTCTATAGCTAATACATGCAACTAAACCTAACT
TTGTGGAAAGGTTGTGGTCATTAGTTACAGAACCAATTCAGGCCCAGCTTGAAGAATTGA
ATGATTCACAATGACAGAATGTATTACATGGCAACAGCTGGTAATAGTTCATTCCAGTTT
CTGACCTATCAGCTTTCGACGGTAAGGTATTGGCTTACCGTGGCAATGACAGGTGACGGA
GGATTAGGGTTTGATTCCGGAGAGGGAGCTTGAGAAATGGCTACCACATCTAAGGAAGGC
AGCAGGCGAGTGCGTCTCTGAGCGGGCTGGCAAGGCGCATA
>HXZRAMG01AMJP5 rank=0180155 x=139.0 y=2763.0 length=463
AAAACAATGCCAGTAGTCATATGCTTGTCTCAAAGATTAAGCCATGCATGTCTCAGTATA
AGCGTTCATTTTGTGAAACTGCAAATGGCTCATTAAAACAGTTATAATGCACTTGATAAT
CGATTGTTATATGGATATCTGTGGAAATTCTATAGCTAATACATGCAACTAAACCTAACT
TTGTGGAAAGGTTGTGGTCATTAGTTACAGAACCAATTCAGGCCCAGCTTGAAGAATTGA
ATGATTCACAATGACAGAATGTATTACATGGCAACAGCTGGTAATAGTTCATTCCAGTTT
CTGACCTATCAGCTTTCGACGGTAAGGTATTGGCTTACCGTGGCAATGACAGGTGACGGA
GGATTAGGGTTTGATTCCGGAGAGGGAGCTTGAGAAATGGCTACCACATCTAAGGAAGGC
AGCAGGCGAGTGCGTCTCTGAGCGGGCTGGCAAGGCGCATA
>HXZRAMG01BQZN4 rank=0323757 x=600.0 y=1410.0 length=463
AAAACAATGCCAGTAGTCATATGCTTGTCTCAAAGATTAAGCCATGCATGTCCAAGTACG
AGCTTTCAAAAAGCGAAACTGCGGATGGCTCATTAAATCAGTTATGGTTCCTTGGAGCGC
ATCCCCTTACATGGATAACTGTGGTAATTCTAGAGCTAATACATGCAATCAAGCGCCGAC
CTTACGGGAGGCGTGCTCTTATTAGGAACAAGACCAACCCGGGTCCGCCCGGCTCCGTTG
GTGAACTCTGGATAACCTGGCCGATCGCACGGTCTCTGCACCGGCGACGGATCCTTCGAA
TGTCTGACCTATCAGCTTCCGACGGTAAGGTATTGGCTTACTGTGGCAATGACGGGTAAC
GGAGGATTAGGGTTTGATTCCGGAGAGGGAGCTTGAGAAATGGCTACCACATCTAAGGAA
GGCAGCAGGCGAGTGCGTCTCTGAGCGGGCTGGCAAGGCGC
>HXZRAMG01AGF9D rank=0177397 x=70.5 y=959.0 length=463
AAAACAATGCCAGTAGTCATATGCTTGTCTACAAAGATTAAAGCCATGCATGTTTCAGTA
TAAGCTTTAATTTGGCAAAAACTGCAAAATGGCTCATTAAAAACAGTTATAATGCACTTG
ATGGTTGTTTGCTTACATGGATAACTGTGGTAATCCTATAGCTAAATACATGCACTCAAA
CCTGACTCTTGTGGGAAAGGTTGTGGTCATTAGTTGCAGAACCAACCCAAGCTCTGCTTG
GTATTTTGCTGATCCAGAATGGCTGATTGAATTACATGGCAATTGCTGGTAATGCATCAT
TTCAGTTTCTGACCTATCAGCTTCCGACGGTAAGGTATTGGCTTACTGTGGCAATGACGG
GTAACGGAGGATTAGGGTTTGATTCCGGAGAGGGAGCTTGAGAAATGGCTACCACATCTA
AGGAAGGCAGCAGGCGAGTGCGTCTCTGAGCGGGCTGGCAA
>HXZRAMG01BWS2L rank=0267579 x=666.0 y=2459.5 length=463
AAAACAATGCCAGTAGTCATATGCTTGTCTCAAAGATTAAGCCATGCATGTCTCAGTATA
AGCTTCTACACGGCGAAACTGCGAATGGCTCATTAAAAACAGTTACAGCTTATTTGATGA
CCATTCTTTACATGGATAACTGTGGTAATTCTAGAGCTAATACATGCGTCAATACCCAAC
TTTGCGGAAGGGTTGTGTTTATTAGTTACAGAACCAACCCAGGCTCTGCCTGGTCTCGTG
GTGATTCATAATAACCAAACGAATCGCGTAGCATCTGCTGGCGATGAATCATTCAAGTTT
CTGACCTATCAGCTTCCGACGGTAGGGTATTGGCCTACCGTGGCAATGACGGGTAACGGA
GAATTAGGGTTCGATTCCGGAGAGGGAGCCTGAGAAACGGCTACCACATCTAAGGAAGGC
AGCAGGCGAGTGCGTCTCTGAGCGGGCTGGCAAGGCGCATA
>HXZRAMG01A6DE1 rank=0114285 x=365.0 y=2011.0 length=463
AAAACAATGCCAGTAGTCATATGCTTGTCTCAAAGATTAAGCCATGCATGTCTCAGTATA
AGCTTCTATACGGTGAAACTGCGAATGGCTCATTAAAACAGTTACAGTTTATTTGATGGT
CATTCCTTACATGGATAACTGTGGTAATTCTAGAGCTAATACATGCGCCCAAACCCGACT
CCGTGGAAGGGTTGTGTTTATTAGTTACAGAACCAACCCAGGCTCTGCCTGGTCTTGTGG
TGATTTCATAATAACCGAATGAATCGCATTGCACCAGCTGGCGATGAATCATTCAAGTTT
CTGACCTATCAGCTTCCGACGGTAGTGTATTGGACTACCGTGGCAATGACGGGTAACGGA
GAATTAGGGTTCGATTCCGGAGAGGGAGCCTGAGAAACGGCTACCACATCTAAGGAAGGC
AGCAGGCGAGTGCGTCTCTGAGCGGGCTGGCAAGGCGCATA
>HXZRAMG01BM51O rank=0117566 x=556.0 y=3274.5 length=463
AAAACAATGCCAGTAGTCATATGCTTGTCTCAAAGATTAAGCCATGCATGTCTCAGTATA
AGCTTCTATACGGTGAAACTGCGAATGGCTCATTAAAACAGTTACAGTTTATTTGATGGT
CATTCCTTACATGGATAACTGTGGTAATTCTAGAGCTAATACATGCGCCCAAACCCGACT
CCGTGGAAGGGTTGTGTTTATTAGTTACAGAACCAACCCAGGCTCTGCCTGGTCTTGTGG
TGATTTCATAATAACCGAATGAATCGCATTGCATCAGCTGGCGATGAATCATTCAAGTTT
CTGACCTATCAGCTTCCGACGGTAGGGTATTGGCCTACCGTGGCAATGACGGGTAACGGA
GAATTAGGGTTCGATTCCGGAGAGGGAGCCTGAGAAACGGCTACCACATCTAAGGAAGGC
AGCAGGCGAGTGCGTCTCTGAGCGGGCTGGCAAGGCGCATA
>HXZRAMG01BYS6X rank=0118472 x=689.5 y=1719.0 length=463
AAAACAATGCCAGTAGTCATATGCTTGTCTCAAAAGATTAAGCCATGCATGTCTCAGTAT
AAGCTTCTATACGGTGAAACTGCGAATGGCTCATTAAAACAGTTACAGTTTATTTGATGG
TCATTCCTTACATGGATAACTGTGGTAATTCTAGAGCTAATACATGCGCCCAAACCCGAC
TCCGCGGAAGGGTTGTGTTTATTAGTTACAGAACCAACCCAGGCTCTGCCTGGTCTTGTG
GTGATTCATAATAACCGAATGAATTGCATTGCATCAGCTGGCGATGAATCATTCAAGTTT
CTGACCTATCAGCTTCCGACGGTAGTGTATTGGACTACCGTGGCAATGACGGGTAACGGA
GAATTAGGGTTCGATTCCGGAGAGGGAGCCTGAGAAACGGCTACCACATCTAAGGAAGGC
AGCAGGCGAGTGCGTCTCTGAGCGGGCTGGCAAGGCGCATA
>HXZRAMG01A2NBV rank=0110986 x=323.0 y=265.0 length=463
AAAACAATGCCAGTAGTCATATGCTTGTCTCAAAGATTAAGCCATGCATGTCTCAGTATA
AGCTTCTATACGGTGAAACTGCGAATGGCTCATTAAAACAGTTACAGTTTATTTGATGGT
CATTCCTTACATGGATAACTGTGGTAATTCTAGAGCTAATACATGCGCCCAAACCCGACT
CCGTGGAAGGGTTGTGTTTATTAGTTACAGAACCAACCCAGGCTCTGCCTGGTCTTGTGG
TGATTTCATAATAACCGAATGAATCGCATTGCATCAGCTGGCGATGAATCATTCAAGTTT
CTGACCTATCAGCTTCCGACGGTAGGGTATTGGCCTACCGTGGCAATGACGGGTAACGGA
GAATTAGGGTTCGATTCCGGAGAGGGAGCCTGAGAAACGGCTACCACATCTAAGGAAGGC
AGCAGGCGAGTGCGTCTCTGAGCGGGCTGGCAAGGCGCATA
>HXZRAMG01A4BF7 rank=0064719 x=342.0 y=357.0 length=463
AAAACAATGCCAGTAGTCATATGCTTGTCTCAAAGATTAAGCCATGCATGTCTCAGTATA
AGCTTCTATACGGTGAAACTGCGAATGGCTCATTAAAACAGTTACAGTTTATTTGATGGT
CATTCCTTACATGGATAACTGTGGTAATTCTAGAGCTAATACATGCGCCCAAACCCGACT
CCGTGGAAGGGTTGTGTTTATTAGTTACAGAACCAACCCAGGCTCTGCCTGGTCTTGTGG
TGATTTCATAATAACCGAATGAATCGCATTGCATCAGCTGGCGATGAATCATTCAAGTTT
CTGACCTATCAGCTTCCGACGGTAGGGTATTGGCCTACCGTGGCAATGACGGGTAACGGA
GAATTAGGGTTCGATTCCGGAGAGGGAGCCTGAGAAACGGCTACCACATCTAAGGAAGGC
AGCAGGCGAGTGCGTCTCTGAGCGGGCTGGCAAGGCGCATA
>HXZRAMG01A4K28 rank=0176212 x=345.5 y=562.0 length=463
AAAACAATGCCAGTAGTCATATGCTTGTCTCAAAGATTAAGCCATGCATGTCCAAGTACA
AGCTTTCAAAAAGCGAAACTGCGGATGGCTCATTAAATCAGTTATGGTTCCTTGGAGCGC
ATCCCCTTACATGGATAACTGTGGTAATTCTAGAGCTAATACATGCAATCAAGCGCCGAC
CTTACGGGAGGCGTGCTCTTATTAGGAACAAGACCAACCCGGGTCCGCCCGGCTCCGTTG
GTGAACTCTGGATAACCTGGCCGATCGCACGGTCTCTGCACCGGCGACGGATCCTTCGAA
TGTCTGCCCTATCAACTTTCGATGGTACGTTATGCGCCTACCATGGTCGTAACGGGTAAC
GGAGAATCAGGGTTCGATTCCGGAGAGGGAGCTTGAGAAACGGCTACCACATCCAAGGAA
GGCAGCAGGCGAGTGCGTCTCTGAGCGGGCTGGCAAGGCGC
>HXZRAMG01A9BH5 rank=0135506 x=399.0 y=235.0 length=463
AAAACAATGCCAGTAGTCATATGCTTGTCTCAAAGATTAAGCCATGCATGTCCAAGTACA
AGCTTTCAAAAGCGAAACTGCGGATGGCTCATTAAATCAGTTATGGTTCCTTGGAGCGCA
TCCCCTTACATGGATAACTGTGGTAATTCTAGAGCTAATACATGCAATCAAGCGCCGACC
TTACGGGAGGCGTGCTCTTATTAGGAACAAGACCAACCCGGGTCCGCCCGGCTCCGTTGG
TGAACTCTGGATAACCTGGCCGATCGCACGGTCTCTGCACCGGCGACGGATCCTTCGAAT
GTCTGCCCTATCAACTTTCGATGGTACGTTATGCGCCTACCATGGTCGTAACGGGTAACG
GAGAATCAGGGTTCGATTCCGGAGAGGGAGCTTGAGAAACGGCTACCACATCCAAGGAAG
GCAGCAGGCGAGTGCGTCTCTGAGCGGGCTGGCAAGGCGCA
>HXZRAMG01A5HL1 rank=0079372 x=355.0 y=1751.0 length=463
AAAACAATGCCAGTAGTCATATGCTTGTCTCAAAGATTAAGCCATGCATGTCCAAGTACA
AGCTTTCAAAAGCGAAACTGCGGATGGCTCATTAAATCAGTTATGGTTCCTTGGAGCGCA
TCCCCTTACATGGATAACTGTGGTAATTCTAGAGCTAATACATGCAATCAAGCGCCGACC
TTACGGGAGGCGTGCTCTTATTAGGAACAAGACCAACCCGGGTCCGCCCGGCTCCGTTGG
TGAACTCTGGATAACCTGGCCGATCGCGCGGTCTCTGCACCGGCGACGGATCCTTCGAAT
GTCTGCCCTATCAACTTTCGATGGTACGTTATGCGCCTACCATGGTCGTAACGGGTAACG
GAGAATCAGGGTTCGATTCCGGAGAGGGAGCTTGAGAAACGGCTACCACATCCAAGGAAG
GCAGCAGGCGAGTGCGTCTCTGAGCGGGCTGGCAAGGCGCA
>HXZRAMG01A18KZ rank=0157050 x=318.0 y=1633.0 length=463
AAAACAATGCCAGTAGTCATATGCTTGTCTCAAAGATTAAGCCATGCATGTCTAAGTATA
AACAACTTTATACTGTGAAACTGCGTACAGCTCATTATATCAGCAATAATTTATTTGATG
GTTTCTTACTACTTGGATAACCGTAGTAATTCTAGAGCTAATACATGCTTAAAGCCTGAA
CTCTTGCGGGAACGGGTGTATTTATTAGATAAAAACCAATGCGGCCCTCTGGGCTGGTTT
CTTGGTGATTTCATAATAACTTTTCGAATCGCATAGCTTCATGCTGGCGATAGTTCATTC
AAATTTCTGCCCTATCAGCTTTCGACGGTAGTGTAGTGGACTACCGTGGCGTTAACGGGT
GACGGAGAATTAGGGTTCGATTCCGGAGAGGGAGCCTGAGAAACGGCTACCACATCCAAG
GAAGGCAGCAGGCGAGTGCGTCTCTGAGCGGGCGTGGCGAA
>HXZRAMG01B2PM8 rank=0135053 x=733.0 y=3522.0 length=463
AAAACAATGCCAGTAGTCATATGCTTGTCTCAAAGATTAAGCCATGCATGTTTCAGTATA
AGCTTTAATTTGGCAAAACTGCGAATGGCTCATTAAAACAGTTATAATGCACTTGATGGT
TGTTTGCTTACATGGATAACTGTGGTAATTCTACAGCTAATACATGCATCAAAACCCAAC
TTCGCAGAAGGGTTGTGTTTATTAGATACAGAACCAACCCAGGCTCCGCCTGGTTTCCTG
GTGACTCATAATAACTATATGAATCGTATGGCATCTGCCGACGATGCATCATTCAAGTTT
CTGACCTATCAGCTTCCGACGGTAGGGTATTGGCCTACCGTGGCAATGACGGGTAACGGA
GAATTAGGGTTTGATTCCGGAGAGGGAGCCTGAGAAACGGCTACCACATCTAAGGAAGGC
AGCAGGCGAGTGCGTCTCTGAGCGGGCTGGCAAGGCGCATA
>HXZRAMG01BJ7NM rank=0188548 x=523.5 y=560.0 length=463
AAAACAATGCCAGTAGTCATATGCTTGTCTCAAAGATTAAGCCATGCATGTCTAAGCAAA
AGCCGAACAATGGTGAAGCCGCGAATAGCTCATTACAACAGCCGTAGTTTATTGGATCTT
GATTTCCTACTTGGATACCTGTGGTAATTCTAGAGCTAATACACGCAACTAAGCTCCGAC
CTATGGGAGGAGTGCATTTATTAGAACAAAACCAATCGGGGCCTCGGCTCGTCTCTTGGT
GAATCTGAATAACTCAGCTGATCGCATGGTCTTTGTACCGGCGACGTATCTTTCAAGTGT
CTGCCTTATCAACTTTCGATTGTAGTTTATGTGCCTACCATGGTTGTAACGGGTAACGGA
GAATAAGGGTTCGACTCCGGAGAGGGAGCCTGAGAAACGGCTACCACATCCAAGGAAGGC
AGCAGGCGAGTGCGTCTCTGAGCGGGCTGGCAAGGCGCATA
>HXZRAMG01BL97M rank=0095483 x=546.5 y=2976.5 length=463
AAAACAATGCCAGTAGTCATATGCTTGTCTCAAGGATTAAGCCATGCATGTCTAAGCAAA
AGCCGAACAATGGTGAAGCCGCGAAATATCTCATTACAACAGCCGTAGTTTATTGGATCT
TGATTTCCTACTTGGATACCTGTGGTAATTCTAGAGCTAATACACGCAACTAAGCTCCGA
CCTATGGGAGGAGTGCATTTATTAGAACAAAACCAATCGGGCCTTGGCTCGTCTCTTGGT
GAATCTGAATAACTCAGCTGATCGCATGGTCTTTGTACCGGCGACGTATCTTTCAAGTGT
CTGCCTTATCAACTTTCGATGGTAGTTTATGTGCCTACCATGGTTGTAACGGGTAACGGA
GAATAAGGGTTCGACTCCGGAGAGGGAGCCTGAGAAACGGCTACCACATCCAAGGAAGGC
AGCAGGCGAGTGCGTCTCTGAGCGGGCTGGCAAGGCGCATA
>HXZRAMG01A7EJQ rank=0114459 x=377.0 y=980.0 length=463
AAAACAATGCCAGTAGTCATATGCTTGTCTCAAAGATTAAGCCATGCATGTCTAAGCAAA
AGCCGAACAATGGTGAAGCCGCGAATAGCTCATTACAACAGCCGTAGTTTATTGGATCTT
GATTTCCTACTTGGATACCTGTGGTAATTCTAGAGCTAATACACGCAACTAAGCTCCGAC
CTATGGGAGGAGTGCATTTATTAGAACAAAACCAATCGGGGCCTCGGCTCGTCTCTTGGT
GAATCTGAATAACTCAGCTGATCGCATGGTCTTTGTACCGGCGACGTATCTTTCAAGTGT
CTGCCTTATCAACTTTCGATGGTAGTTTATGTGCCTACCATGGTTGTAACGGGTAACGGA
GAATAAGGGTTCGACTCCGGAGAGGGAGCCTGAGAAACGGCTACCACATCCAAGGAAGGC
AGCAGGCGAGTGCGTCTCTGAGCGGGCTGGCAAGGCGCATA
>HXZRAMG01BQUFA rank=0246765 x=598.5 y=2804.5 length=463
AAAACAATGCCAGTAGTCATATGCTTGTCTCAAAGATTAAGCCATGCATGTCTAAGCAAA
AGCCGAACAATGGTGAAGCCGCGAATAGCTCATTACAACAGCCGTAGTTTATTGGATCTT
GATTTCCTACTTGGATACCTGTGGTAATTCTAGAGCTAATACACGCAACTAAGCTCCGAC
CTATGGGAGGAGTGCATTTATTAGAACAAAACCAATCGGGCCTTCGGCTCGTCTCTTGGT
GAATCTGAATAACTCAGCTGATCGCATGGTCTTTGTACCGGCAACGTATCTTTCAAGTGT
CTGCCTTATCAACTTTCGATGGTAGTTTATGTGCCTACCATGGTTGTAACGGGTAACGGA
GAATAAGGGTTCGACTCCGGAGAGGGAGCCTGAGAAACGGCTACCACATCCAAGGAAGGC
AGCAGGCGAGTGCGTCTCTGAGCGGGCTGGCAAGGCGCATA
>HXZRAMG01B21PI rank=0255879 x=737.0 y=2772.0 length=463
AAAACAATGCCAGTAGTCATATGCTTGTCTCAAAGATTAAGCCATGCATATCTCAGAATA
AGCTTTTCACAACACATCTGCGAATGGCTCACTAAAACAGTTATAGTTTCATTGGTTGTT
GCTACTTACATGGATACCTGTGGTAATTCTATAGCTAATACATGCTTACAAACCCAACTC
ATTGGAAGGGTTGTGCTTATTAGTTCCAGAACCATTCCTGGCATTGCCAGGCCAATTGGT
GATTTATGGTAAGTGTATGGATCACATGGCTGCCGCCGGTGATTTATCTTTTAAGTTTCT
GACCTATCAGCTTCCGACGGGAAGGTATTGGCTTCCCCGTGGCCAATGACGGGTAACGGA
GAATTAGGGTTTGATTCCGGAGAGGGAGCCTGAGGAATGGCTACCACATCTAAGGAAGGC
AGCAGGCGAGTGCGTCTCTGAGCGGGCTGGCAAGGCGCATA
>HXXTI5Q01AVINL rank=0182439 x=241.0 y=3487.0 length=463
AAAACAATGCCAGTAGTCATATGCTTGTCTCAAAGATTAAGCCATGCATGTCTAAGTATA
AACAACTTTATACTGTGAAACTGCGAACGGCTCATTATATCAGCAATAATTTATTTGATG
GTTCCTTGCTACATGGATAACTGTGGTAATTCTAGAGCTAATACATGCGTAAAGTCCCAA
CTCTCGCGGGGAGGGATGTATTTATTAGATAAAAAACCAATGCGGACTCTGTCCGGTTTT
GTGGTGAATCATAGTAACTTTTCGAATCGCATGGCTTCACGCCGGCGATAGTTCATTCAA
ATTTCTGCCCTATCAGCTTTTCGACGGTAGTGTAGTGGACTACCGTGGCATTAACGGGGT
AACGAGAAATTTAGGGGTTCGATTCCCGGGAGAGGGGAGCCCTGGAGAAAACGGGCTAAC
CACATCCCAAGGGAAGGCAGCAGGGCGAGTGCGTCTCTGGA
>HXXTI5Q01AQ2S0 rank=0202099 x=191.5 y=1122.0 length=463
AAAACAATGCCAGTAGTCATATGCTTGTCTCAAAGATTAAGCCATGCATGTCCCAGTATT
GGTTTCAACATTGTGAAACTGTGAATTGCTCATTAAAACAGCTATTGCATATATGACTGC
ATATTTACATGGCTAGCCGTGGCAATTCTAGAGCTAATACATGTACGGAGCCTAACTTTG
TGGGGATGGTATTGTTTATTAGTTGTGGAACCAGTCCAGGTTATCCTTGGTTTCTTCTGA
TTGGTTGTAACTGAATGAATCGCATAGCATCAGTTGGTGGTGCATCATTCAAGTATCTGA
CCTATCAGCTTCCGACGGTAAGGTATTGGCCTACCTTGGCAATGACGGGTAACGGAAATT
AGGGTTTGATTCCGGAGAGGGAGCCCAAGAAATGGCTACCACATCTAAGGAAGGCAGGCA
GGGGCGAGTGCGTCTCTGGAGCGGGGGCTGGGGCAAGGGGC
>HXXTI5Q01A6Y9O rank=0145148 x=372.0 y=1658.0 length=463
AAAACAATGCCAGTAGTCATATGCTTGTCTCAAAGATTAAGCCATGCATGTCTCAGTATC
AATTTTCATACGGTTAAACTGCGAATGGCTCATTAAAGCAGTTATAGTTTATTTGATGGT
CACTGTTACATGGATAACTGTGGTAATTCTACAGCTAATACATGCATCAAAACCCAACTT
CGCAGAAGGGTTGTGTTTATTAGATACAGAACCAACCCAGGCTCCGCCTGGTTTCCTGGT
GACTCATAATAACTATATGAATCGTATGGCATCTGCCGACGATGCATCATTCAAGTTTCT
GACCTATCAGCTTCCGACGGTAGGGTATTGGCCTACCGTGGCAATGACGGGTAACGGAGA
ATTAGGGGTTTNATTCCGGAGAGGGAGCCTGAGAAACGGCTACCACATCTAAGGAGGCAG
CAGGCTAGTGCGTCTCTGAGGCGGGGCTGGGGCAAGGGGCG
>HXXTI5Q01A8F1G rank=0192140 x=389.5 y=418.5 length=463
AAAACAATGCCAGTAGTCATATGCTTGTCTCAAAGATTAAGCCATGCACGTTTCAGTATA
AGCTTTAATTTGGCAAAACTGCAAATGGCTCATTAAAACAGTTATAACGCACTTGATGGT
TGTTTGCTTACATGGATAACTGTGGTAATCCTATAGCTAATACATGCACTCAAACCTGAC
TCTTGTGGGAAGGTTGTGGTCATTAGTTGCAGAACCAACCCAAGCTCTGCTTGGTATCTT
GCTGATCCAGAATGGCTGATTGAATTACATGGCAATTGCTGGTAATGCATCATTTCAGTT
TCTGACCTATCAGCTTCCGACGGTAAGGTATTGGCTTACTGTGGCAATGACGGGTAACGA
GGATTAGGGTTGATTCCGGAGAGGGAGCTTGAGAAATGGGCTACACATCTAAGGAAGGCA
GCAGGGGCGAGTGCGTCTCTGAGCGGGGCTGGGGCAAGGGC
>HXXTI5Q01AVHYR rank=0065310 x=241.0 y=2593.0 length=463
AAAACAATGCCAGTAGTCATATGCTTGTCTCAAAGATTAAGCCATGCATGTCCAAGTACA
AGCTTTCAAAAGCGAAACTGCGGATGGCTCATTAAATCAGTTATGGTTCCTTGGAGCGCA
TCCCCTTACATGGATAACTGTGGTAATTCTAGAGCTAATACATGCAATCAAGCGCCGACC
TTACGGGAGGCGTGCTCTTATTAGGAACAAGACCAACCCGGGTCCGCCCGGCTCCGTTGG
TGAACTCTGGATAACCTGGCCGATCGCACGGTCTCTGCACCGGCGACGGATCCTTCGAAT
GTCTGCCCTATCAACTTTCGATGGTACGTTATGCGCCTACCATGGTCGTAACGGGTAACG
GAGAATCAGGGGTTCGATTCCGGGAGAGGGGAGCTTGAGAAACGGCTACCACATCCAAGG
AAGGCAGCAGGCGAGTGCGTCTCTGAGCGGGGCTGGGGCAA
>HXXTI5Q01CIRMT rank=0177581 x=916.5 y=3027.0 length=463
AAAACAATACCAGTAGTCATATGCTTGTCTCAAAGATTAAGCCATGCATGTTTCAGTATA
AGCTTTAATTTGGCAAAACTGCAAATGGCTCATTAAAACAGTTATAATGCACTTGATGGT
TGTTTGCTTACATGGATAACTGTGGTAATCCTATAGCTAATACATGCACTCAAACCTGAC
TCTTGTGGGAAGGTTGTGGTCATTAGTTGCAGAACCAACCCAAGCTCTGCTTGGTATTTT
GCTGATCCAGAATGGCTGATTGAATTACATGGCAATTGCTGGTAATGCATCATTTCAGTT
TCTGACCTATCAGCTTCCGACGGTAAGGTATTGGCTTACTGTGGCAATGACGGGTAACGG
AGGATTAGGGGTTTNATTCCGGAGAGGGAGCTTGAGAAATGGGCTACCACATCTAAGGAA
GGCAGCAGGGCGAGTGCGTCTCTGAGCGGGGCTGGGCAGGG
>HXXTI5Q01B46SP rank=0098144 x=762.0 y=279.0 length=463
AAAACAATGCCAGTAGTCATATGCTTGTCTCAAAGATTAAGCCATGCATGTCTAAGCAGA
AGCCGAACAACGGTAAAGCCGCGAATGGCTCATTACAACAGCCGTCGTTTCTTGGATCTC
TTATTTTACTTGGATAACTGTGGTAATTCTAGAGCTAATACACGCACTAAAGCTCCGACC
TTACGGGACGAGCGCATTTATTAGAACAAAACCAATCGGGCTTCGGCCCGTTCGTTGGTG
ACTCTGAATAACTACGCCGATCGCACGGTCTCGCACCGGCGACGCATCTTTCAAGTGTCT
GCCTTATCAACTTTCGATGGTAGTTTATGTGCCTACCATGGTTGTAACGGGTAACGGAGA
ATAAGGGTCGACTCCGGAGAGGGAGCCTGAGAAACGGCTACCACATCCAAGGAAGGCAGC
AGGCGAGTGCGTCTCTGAGCGGGGCTGGGCAAGGGCGCATA
>HY4YN4W02DBY2T rank=0101321 x=1249.5 y=1731.0 length=462
AAAACAATGCCAGTAGTCATATGCTTGTCTCAAAGATTAAGCCATGCATGTCTCAGTATA
AGCTTTTACACGGTGAAACTGCGAATGGCTCATTAAAGCAGTTATAGTTTATTTGATGGT
CACTGTTACATGGATAACTGTGGTAATTCTAGAGCTAATACATGCACCAAAACCCGACTT
CGCAGAAGGGTTGTGTTTATTAGATACAGAACCAACCCAGGCTCCGCCTGGTTTTGNGGT
GACTCATAATAACTAGATGAATCGTATGGCTTTGCTGACATGCATCATTCAAGTTTCTGA
CCTATCAGCTTCCGACGGTAGGGTATTGGGGCCTACCGTGGCAATGGACGGGGTAACGGA
GAATTAGGGGTTGATTCCGGGAGAGGGGAGCCTGGAGAAACGGGCTACCACATCTAAAGG
GAAAGGCAGCAGGGGCGAGTGCGTCTCTGAGCGGGCTGGG
>HY4YN4W02DIPOT rank=0124115 x=1326.0 y=763.0 length=462
AAAACAATGCCAGTAGTCATATGCTTGTCTCAAAGATTAAGCCATGCATGTCCAAGTACA
AGCTTTCAAAAGCGAAACTGCGGATGGCTCATTAAATCAGTTATGGTTCCTTGGAGCGCA
TCCCCTTACATGGATAACTGTGGTAATTCTAGAGCTAATACATGCAATCAAGCGCCGACC
TTACGGGAGGCGTGCTCTTATTAGGAACAAGACCAACCCGGGTCCNCCCGGCTCCGTTGG
TGAACTCTGGATAACCTGGCCGATCGCACGGTCTCTGCACCGGCGACGATCCTTCGAATG
TCTNCCCTATCAACTTTCGATGGTACGTTATGCGCCTACCATGGGTCGTAACGGGGTAAC
GGGAGGAATCAAGGGGTTCGATTCCGGGAGAGGGGAGCTTGGAGAAACGGGCTACCACAT
CCAAGGGAAGGGCAAGCAGGGCGAAGTGCGTCTCTGGAGC
>HY4YN4W02D1Y8O rank=0089510 x=1545.0 y=2582.0 length=462
AAAACAATGCCAGTAGTCATATGCTTGTCTCAAAGATTAAGCCATGCATGTCCAAGTACA
AGCTTTCAAAAGCGAAACTGCGGATGGCTCATTAAATCAGTTATGGTTCCTTGGAGCGCA
TCCCCTTACATGGATAACTGTGGTAATTCTAGAGCTAATACATGCAATCAAGCGCCGACC
TTACGGGAGGCGTGCTCTTATTAGGAACAAGACCAACCCGGGTCCGCCCGGCTCCGTTGG
TGAACTCTGGATAACCTGGCCGATCGCACGGTCTCTGCACCGGCGACGATCCTTCGAATG
TCTNCCCTATCAACCTTCGATGGTACGTTATGCGCCTACCATGGGTCGTAACGGGGTAAC
GGGAGGAATCAGGGGTTCATTCCGGGAGAGGGGAGCTTGGAGAAACGGGCTACCACATCC
AAGGGAAGGCAAGCAGGGCGAGTGCGTCTCTGAGCGGGGG
>HY4YN4W02EEUZY rank=0062792 x=1692.0 y=1500.0 length=462
AAAACAATGCCAGTAGTCATATGCTTGTCTCAAAGATTAAGCCATGCATGTCTAAGCATA
AGCCGAATATGGTAAAGCCGCGAATGGCTCATTACAACAGCCATAGTTTATTGGATCTGA
ATATCCTACATGGATACCTGTGGTAATTCTAGAGCTAATACACGCACCAAAGCCCTGACT
TTACGGGAAGGGCGCATTTATTAGAACAAGACCAATTGGCTTCGGCCATTTATTGGTGAA
TCTGAATAACTACGCAGATCGCACGGTCTCGTACCGGCGACATATCCTTCAAGTNTCTGC
CTTATCAACTGTCGATTGTAGTTTACATGGACTACAATGGGTCGTAACGGGGTAACGGGA
GTTTCAGGGGAACGACTCCGGGAGAGGGGAGGCCTGAGAAACGGGCTACCACATCCAAAG
GGAAAGGCAGCAGGGCGAGTGCGTCTCTGAGCGGGCTGGG
>HY4YN4W02DHT3B rank=0133706 x=1316.0 y=773.0 length=462
AAAACAATGCCAGTAGTCATATGCTTGTCTCAAAGATTAAGCCATGCACGTCTCAGTGTA
AGTAGTTACATTGCGAAACTGTGAATGGCTCATTATAACAGTTATAGTCTATGTGATGAC
CGCTTTGTACATGGGTAGCGGTGGTAATTCTAGAGCTAATACATGGTAACACACCCAACT
TCGTGGAAGGGCCCTGTCTACTAGATTCAAAACCAATACAGGCACAGCCTGGTCGAGTGG
TGACTCATAGTATACAAACAAATCGCATGGTGTCAGCTGGCGATGAACCACTTGAGTCTC
TGACCTATCAGCTTTGGGATGGGGTAGGGGGTATTGGGCTTACCATGGGCGATGGGACGG
GGTAACGGGGGGNTTAGGGGGTTTGAGTACCGGGAGGAGGGGCGCCTGCAAAACGGGGCT
AACCACATCTAAAGGGAAAGGGCAGCAGGGCGAGTGCGTC
>HY4YN4W02EQIL1 rank=0113668 x=1825.0 y=551.5 length=462
AAAACAATGCCAGTAGTCATATGCTTGTCTCAAAGACTAAGCCATGCACTTGTAGGTATA
AACGACTTTATACCGTGAGACTGAAGATGGCTCATTAAATCAGTCATAATTTATTTGATG
GTTACTTTACTACATGGATAACCGTAGTAATTCTAGAGCTAATACATGCGTCAAGTTCCG
ACTCTCGCGGGGAGAATGTATTTATTAGATAAAAACCATGCACCTTTCGGGGTGGTTTTG
TGGTGATTCATAATAACTGTTCGAATCGCACGGCTTCATGCCGGCGATAGTTCATTCAAA
TTTCTGCCCCTATCAGCTTTCGACGGTAGTGTAGTGGACTACCGGTGGGGCGTTAACGGG
GGTAACGGAGAATTAGGGGGTTCGATTCCGGGGAGAGGGGAGGCCTGGGAGAAACGGGCT
ACCACATCTAAGGGAAGGGCAGGCAAGGGCGAGGTGCGTC
>HY4YN4W02EYGLC rank=0224574 x=1915.5 y=2542.0 length=462
AAAACAATGCCAGTAGTCATATGCTTGTCTCAAAGATTAAGCCATGCATGTTTCAGTATA
AGCTTTAATTTGGCAAAACTGCAAATGGCTCATTAAAACAATTATAATGCACTTGATGGT
TGTTTGCTTACATGGATAACTGTGGTAATCCTATAGCTAATACATGCACTCAAACCTGAC
TCTTGTGGGAAGGTTGTGGTCATTAGTTGCAGAACCAACCCAAGCCCTGCTTGGTATTTT
GCTGATCCAGAATGGCTGATTGAATTACATGCAATTGCTGGTAATNCATCATTTCAGTTT
CTGACCTATCAGCTTCCGACGGGTAAAGGTNTTGGGCTTACNGTGGGCAATGGGACGGGG
TAACGGAGGGTATTAGGGGGTTGATTTCCGGGAGAGGGGGAGCTTGGGAGGAAAAATGGG
GCTACCGAACAGTACTAAAGGGAAGGGCAAGGCAAGGGGC
>HY4YN4W02DLATH rank=0067970 x=1355.0 y=2675.0 length=462
AAAACAATGCCAGTAGTCATATGCTTGTCTCAAAGATTAAGCCATGCATGTCTCAGTATA
AGCTTCTATACGGCAAAACTGCGAATGGCTCATTAAAACAGTTATAGTTTATTTGATGGT
CATTCTTTACATGGATAACCGTGGTAATTCTAGAGCTAATACATGCGCCCAAACCCGACT
CCGTGGAAGGGTTGTGTTTATTAGTTACAGAACCAACCCAGGCTCTGCCTGGTCTTGTGG
TGATTCATAATAACCAAACGAATCGCATGGCATCAGCTGGCATGAATCATTCAATTTCTG
ACCTATCAGCTTCCGACGGTAGGTATTGGGCCTACGGTGGCAATGGACGGGGTAACGGGA
GAATTAGGGGTTCGGAGTTCCGGGAGGAGGGGGAGCCTGGGAGAAACGGGCTAACCACAT
CTAAGGGAAAGGGCAAGGCAAGGGGCGAAGTGCGTCACGT
>HY4YN4W02DTBAC rank=0139666 x=1446.5 y=3794.0 length=462
AAAACAATGCCAGTAGTCATATGCTTGTCTCAAAGATTAAGCCATGCATGTCTAAGTATA
AACAACTTTATACTGTGAAACTGCGTACAGCTCATTATATCAGCAATTATTTATTTGATG
GTAACTCACTACATGGATAACCGTGGTAATTCTAGAGCTAATACATGCGTAAAATCCCGA
GCCTCGCGGTAAGGGACGTATTTATTAGATAAAGAATCAATACCGGCTCTGTCGGTTTTA
TTGATGAATCATAATAACTGTTCGAATCGCACTGCCTTGTNCTGGCGATAGTTCATTCAA
ATTTCTGCCCTATCAGCTTTCGACGGTAGTGTAGTGGGACTACCGGTGGGCGGTTAACGG
GGGTAACGGGAGAATTAGGGGTTCGGATTCCGGGGAGAGGGGAGGCCTGAGGAAACGGGC
TACCACATCCAAAGGGAAAGGCAGCAAGGGCGAGTGCGTC
>HY4YN4W02DFZAG rank=0050649 x=1295.0 y=214.0 length=462
AAAACAATGCCAGTAGTCATATGCTTGTCTCAAAGACTAAGCCATGCATGTCTAAGTATA
AGTGTTATACAGCGAAACTGCGAATGGCTCATTAAAACAGTTATAGTTTATTTGACAATC
GAATTTACATGGATAACCGTGGTAATTCTAGAGCTAATACATGCTGGTGTGCCTGACTTT
TGTGGAAGGGCGGTATTTATTAGATAACAAGCCAATATTCCTCTGGTCTATTGTGGTGAC
TCATAATAACTGATCGAATCGCAAGGCCTGTGGCCGCGATAAGTCATTCAAGTTTCTGCC
CCATCAGCTTTCGATGGTAGTGTATTGGGGACTACCATGGGCGTTCACGGGGGTAACGGG
AGGGATTAGGGGTTCGATTCCGGGAGAGGGGAGCCTGAGAAACGGGCTACCACATCTAAA
GGGAAAGGCAGCAAGGGCGAGTGCGTCTCTGAGCGGGGCT
>HY4YN4W02EUQVO rank=0122304 x=1873.5 y=1282.5 length=462
AAAACAATGCCAGTAGTCATATGCTTGTCTCAAAGATTAAGCCATGCATGTATCAGTTCA
CACCTTTAAATGGTGAAACCGCGAATGGCTCATTAAATCAGCTATGGTTCCTTAGATCTT
AATCCTACTTGGATAACTGTAGTAATTCTAGAGCTAATACATGCCACAAAGCCCTGACTT
TATTGGAAGGGTGGATTTATTAGAACAAAACCACCGACTTCGGTCGTTGGCTTGATGACT
CTGGATAACTTTTCTGATCGCACGGCCAAGCGCCAGCGACGTATCTTTCAAATGTCTGCC
CTATCAACTATCGATGGTAGGTGATATGCCTACCATGGGTTATGACGGGTAACGGGGGAA
TCAGGGGTTCGATTCCGGGAGAGGGGAGCCTGGAGAAACGGGCTACACATCTAAGGGAAG
GCAGCAGGGCGAGTGCGTCTCTGAGCGGGGGCTGGGCAAA
>HXZRAMG01BQAMY rank=0247400 x=592.0 y=1736.0 length=462
AAAACAATGCCAGTAGTCATATGCTTGTCTCAAAGATTAAGCCATGCATGTTTCAGAATC
AGATTTTCATAGTAAATCTGCAAATGGCTCATTAAAACAGTTTTAGTTTCATGGGCTGTG
ATAGTGTACATGGATACCTGTGGTAATTCTATAGCTAATACACGCTTGCAAACCCAACTC
TGTGGAAGGGTTGTTCTTATTAGTTTCAGAACCAATCCTAACTCAGCTAGGCAATTAGGT
GAATAATGGTAAGTGCATGGATCATATGGCTGTGCTGAAGACTGGCTTTCTAAGTTTCTG
ACCTATCAGCTTCCGACGGGAAGGTATTGGCTTCCCCGTGGCAATGACGGGTAACGGAGA
ATTAGGGTTTGATTCCGGAGAGGGAGCCTGAGGAACGGCGTACCACATCTAAGGAAGGCA
GCAGGCGAGTGCGTCTCTGAGCGGGCTGGCAAGGCGCATA
>HXZRAMG01BEHJZ rank=0144430 x=457.5 y=3789.5 length=462
AAAACAATGCCAGTAGTCATATGCTTGTCTCAAAGATTAAGCCATGCATGTTTCAGTATA
AGCTTTAATTTGGCAAAACTGCAAATGGCTCATTAAAACAGTTATAATGCACTTGATGGT
TGTTTGCTTACATGGATAACTGTGGTAATCCTATAGCTAATACATGCACTCAAACCTGAC
TCTTGTGGGAAGGTTGTGGTCATTAGTTGCAGAACCAACCCAAGCTCTGCTTGGTATTTT
GCTGATCCAGAATGGCTGATTGAATTACATGGCAATTGCTGGTAATGCATCATTTGAGTT
TCTGACCTATCAGCTTCCGACGGTAAGGTATTGGCTTACTGTGGCAATGACGGGTAACGG
AGGATTAGGGCTTGATTCCGGAGAGGGAGCTTGAGAAATGGCTACCACATCTAAGGAAGG
CAGCAGGCGAGTGCGTCTCTGAGCGGGCTGGCAAGGCGCA
>HXZRAMG01BJW07 rank=0038751 x=519.5 y=3177.0 length=462
AAAACAATGCCAGTAGTCATATGCTTGTCTCAAAGATTACGCCATGCATGTTTCAGTATA
AGCTTTAATTTGGCAAACTGCAAATGGCTCATTAAACAGTTATAATGCACTTGATGGTTG
TTTGCTTACATGGATAACTGTGGTAATCCTATAGCTAATACATGCACTCAAACCTGACTC
TTGTGGGAAGGTTGTGGTCATTAGTTGCAGAACCAACCCAAGCTCTGCTTGGTATTTTGC
TGATCCAGAATGGCTGATTGAATTACATGGCAATTGCTGGTAATGCATCATTTCAGTTTC
TGACCTATCAGCTTCCGACGGTAAGGTATTGGCTTACTGTGGCAATGACGGGTAACGGAG
GATTAGGGTTTGATTCCGGAGAGGGAGCTTGAGAAATGGCTACCACATCTAAGGAAGGCA
GCAGACGAGTGCGTCTCTGAGCGGGCTGGCAAGGCGCATA
>HXZRAMG01BFPIO rank=0254051 x=471.5 y=3422.0 length=462
AAAACAATGCCAGTAGTCATATGCTTGTCTCAAAGATTAAGCCATGCATGTTTCAGTATA
AGCTTTAATTTGGCAAAACTGCAAATGGCTCATTAAAACAGTTATAATGCACTTGATGGT
TGTTTGCTTACATGGATAACTGTGGTAATCCTATAGCTAATACATGCACTCAAACCTGAC
TCTTGTGGGAAGGTTGTGGTCATTAGTTGCAGAACCAACCCAAGCTCTGCTTGGTATTTT
GCTGATCCAGAATGGCTGATTGAATTACATGGCAATTGCTGGTAATGCATCATTTCAGTT
TCTGACCTATCAGCTTCCGACGGTAAGGTATTGGCTTACTGTGGCAATGACGGGTAACGG
AGGATTAGGGTTTGATTCCGGAGAGGGAGCTTGAGAAATGGCTACCACATCTAAGGAAGG
CAGCAGGCGAGTGCGTCTCTGAGCGGGCTGGCAAGGCGCA
>HXZRAMG01AJCAK rank=0302223 x=103.5 y=618.5 length=462
AAAACAATGCCAGTAGTCATATGCTTGTCTCAAAAGATTAAGCCATGCATGTTTCAGTAT
AAGCTTTAATTTGGCAAAACTGCAAATGGCTCATTAAAACAGTTATAATGCACTTGATGG
TTGTTTGCTTACATGGATAACTGTGGTAATCCTATAGCTAATACATGCACTCAAACCTGA
CTCTTGTGGGAAGGTTGTGGTCATTAGTTGCAGAACCAACCCAAGCTCTGCTTGGTATTT
TGCTGATCCAGAATGGCTGATTGAATTGCATGGCAATTGCTGGTAATGCATCATTTCAGT
TTCTGACCTATCAGCTTCCGACGGTAGGTATTGGCTTACTGTGGCAATGACGGGTAACGG
AGGATTAGGGTTTGATTCCGGAGAGGGAGCTTGAGAAATGGCTACCACATCTAAGGAAGG
CAGCAGGCGAGTGCGTCTCTGAGCGGGCTGGCAAGGCGCA
>HXZRAMG01BB9W5 rank=0115703 x=432.0 y=2983.0 length=462
AAAACAATGCCAGTAGTCATATGCTTGTCTCAAAGATTAAGCCATGCATGTTTCAGTATA
AGCTTTAATTTGGCAAAACTGCAAATGGCTCATTAAAACAGTTATAATGCACTTGATGGT
TGTTTGCTTACATGGATAACTGTGGTAATCCTATAGCTAATACATGCACTCAAACCTGAC
TCTTGTGGGAAGGTTGTGGTCATTAGTTGCAGAACCAACCCAAGCTCTGCTTGGTATTTT
GCTGATCCAGAATGGCTGATTGAATTACATGGCAATTGCTGGTAATGCATCATTTCAGTT
TCTGACCTATCAGCTTCCGACGGTAAGGTATTGGCTTACTGTGGCAATGACGGGTAACGG
AGGATTAGGGTTTGATTCCGGAGAGGGAGCTTGAGAAATGGCTACCACATCTAAGGAAGG
CAGCAGGCGAGTGCGTCTCTGAGCGGGCTGGCAAGGCGCA
>HXZRAMG01BFVE3 rank=0217943 x=473.0 y=2877.0 length=462
AAAACAATGCCAGTAGTCATATGCTTGTCTCAAAGATTAAGCCATGCATGTTTCAGTATA
AGCTTTAATTTGGCAAAACTGCAAATGGCTCATTAAAACAGTTATAATGCACTTGATGGT
TGTTTGCTTACATGGATAACTGTGGTAATCCTATAGCTAATACACGCACTCAAACCTGAC
TCTTGTGGGAAGGTTGTGGTCATTAGTTGCAGAACCAACCCAAGCTCTGCTTGGTATTTT
GCTGATCCAGAATGGCTGATTGAATTACATGGCAATTGCTGGTAATGCATCATTTCAGTT
TCTGACCTATCAGCTTCCGACGGTAAGGTATTGGCTTACTGTGGCAATGACGGGTAACGG
AGGATTAGGGTTGATTCCGGAGAGGGAGCTTGAGAAATGGCTACCACATCTAAGGAAGCA
GCAGGCGAGTGCGTCTCTGAGCGGGCTGGCAAGGCGCATA
>HXZRAMG01CAWC6 rank=0301725 x=827.0 y=456.0 length=462
AAAACAATGCCAGTAGTCAATATGCTTGTCTCAAAGATTAAGCCATGCATGTTTCAGTAT
AAGCTTTAATTTGGCAAAACTGCAAATGGCTCATTAAAAACAGTTATAATGCACTTGATG
GTTGTTTGCTTACATGGATAACTGTGGTAATCCTATAGCTAATACATGCACTCAAACCTG
ACTCTTGTGGGAAGGTTGTGGTCATTAGTTGCAGAACCAACCCAAGCTCTGCTTGGTATT
TTGCTGATCCAGAATGGCTGATTGAATTACATGGCAATTGCTGGTAATGCATCATTTCAG
TTTCTGACCTATCAGCTTCCGACGGTAAGGTATTGGCTTACTGTGGCAATGACGGGTAAC
GGAGGATTAGGGTTTGATTCCGGAGAGGGAGCTTGAGAAATGGCTACCACATCTAAGGAA
GCAGCAGGCGAGTGCGTCTCTGAGCGGGCTGGCAAGGCGC
>HXZRAMG01BCSN4 rank=0173147 x=438.0 y=2706.0 length=462
AAAACAATGCCAGTAGTCATATGCTTGTCTCAAAGATTAAGCCATGCATGTTTCAGTATA
AGCTTTAATTTGGCAAAACTGCAAATGGCTCATTAAAACAGTTATAATGCACTTGATGGT
TGTTTGCTTACATGGATAACTGTGGTAATCCTATAGCTAATACATGCACTCAAACCTGAC
TCTTGTGGGAAGGTTGTGGTCATTAGTTGCAGAACCAACCCAAGCTCTGCTTGGTATTTT
GCTGATCCAGAATGGCTGATTGAATTACATGGCAATTGCTGGTAATGCATCATTTCAGTT
TCTGACCTATCAGCTTCCGACGGTAAGGTATTGGCTTACTGTGGCAATGACGGGTAACGG
AGGATTAGGGTTTGATTCCGGAGAGGGAGCTTGAGAAATGGCTACCACATCTAAGGAAGG
CAGCAGGCGAGTGCGTCTCTGAGCGGGCTGGCAAGGCGCA
>HXZRAMG01BUA3I rank=0119789 x=638.5 y=540.5 length=462
AAAACAATGCCAGTAGTCATATGCTTGTCTCAAAGATTAAGCCATGCATGTTTCAGTATA
AGCTTTAATTTGGCAAAACTGCAAATGGCTCATTAAAACAGTTATAATGCACTTGATGGT
TGTTTGCTTACATGGATAACTGTGGTAATCCTATAGCTAATACATGCACTCAAACCTGAC
TCTTGTGGGAAGGTTGTGGTCATTAGTTGCAGAACCAACCCAAGATCTGCTTGGTATTTT
GCTGATCCAGAATGGCTGATTGAATTACATGGCAATTGCTGGTAATGCATCATTTCAGTT
TCTGACCTATCAGCTTCCGACGGTAAGGTATTGGCTTACTGTGGCAATGACGGGTAACGG
AGGATAGGGTTTGATTCCGGAGAGGGAGCTTGAGAAATGGCTACCACATCTAAGGAAGGC
AGCAGGCGAGTTGCGTCTCTGAGCGGGCTGGCAAGGCGCA
>HXZRAMG01AUCHN rank=0301963 x=228.0 y=2089.0 length=462
AAAACAATGCCAGTAGTCATATGCTTGTCTCAAAGATTAAGCCATGCATGTTTCAGTATA
AGCTTTAATTTGGCAAAACTGCAAATGGCTCATTAAAACAGTTATAATGCACTTGATGGT
TGTTTGCTTACATGGATAACTGTGGTAATCCTATAGCTAATACATGCACTCAAACCTGAC
TCTTGTGGGAAGGTTGTGGTCATTAGTTGCAGAACCAACCCAAGCTCTGCTTGGTATTTT
GCTGATCCAGAATGGCTGATTGATTACATGGCAATTGCTGGTAATGCATCATTTCAGTTT
CTGACCTATCAGCTTCCGACGGTAAGGTATTGGCTTACTGTGGCAATGACGGGTAACGGA
GGATTAGGGTTTGATTCCGGAGAGGGAGCTTGAGAAATGGGCTACCACATCTAAGGAAGC
AGCAGGCGAGTGCGTCTCTGAGCGGGCTGGCAAGGCGCAT
>HXZRAMG01BT9UC rank=0243655 x=637.5 y=3010.5 length=462
AAAACAATGCCAGTAGTCATATGCTTGTCTCAAAGATTAAGCCATGCATGTTTCAGTATA
AGCTTTAATTTGGCAAAACTGCAAATGGCTCATTAAAACAGTTATAATGCACTTGATGGT
TGTTTGCTTACATGGATAACTGTGGTAATCCTATAGCTAATACATGCACTCAAACCTGAC
TCTTGTGGGAAGGTTGTGGTCATTAGTTGCAGAACCAACCCAAGCCCTGCTTGGTATTTT
GCTGATCCAGAATGGCTGATTGAATTACATGGCAATTGCTGGTAATGCAGCATTTCAGTT
TCTGACCTATCAGCTTCCGACGGTAAGGTATTGGCTTACTGTGGCAATGACGGGTAACGG
AGGATTAGGGTTGATTCCGGAGAGGGAGCTTGAGAATGGCTACCACATCTAAAGAAGGCA
GCAGGCGAGTGCGTCTCTGAGCGGGCTGGCAAGGCGCATA
>HXZRAMG01BH98E rank=0240522 x=501.0 y=700.5 length=462
AAAACAATGCCAGTAGTCATATGCTTGTCTCAAAGATTAAGCCATGCATGTTTCAGTATA
AGCTTTAATTTGGCAAAACTGCAAATGGCTCATTAAAACAGTTATAATGCACTTGATGGT
TGTTTGCTTACATGGATAACTGTGGTAATCCTATAGCTAATACATGCACTCAAACCTGAC
TCTTGTGGGAAGGTTGTGGTCATTAGTTGCAGAACCAACCCAAGCTCTGCTTGGTATTTT
GCTGATCCAGAATGGCTGATTGAATTACATGGCAATTGCTGGTAATGCATCATTTCAGTT
TCTGACCTATCAGCTTCCGACGGTAAGGTATTGGCTTACTGTGGCAATGGCGGGCAACGG
AGGATTAGGGTTTGATTCCGGAGAGGGAGCTTGAGAAATGGCTACCACATCTAAGGAAGG
CAGCAGGCGAGTGCGTCTCTGAGCGGGCTGGCAAGGCGCA
>HXZRAMG01B57G7 rank=0091955 x=773.0 y=2761.0 length=462
AAAACAATGCCAGTAGCATATGCTTGTCTCAAAGATTAAGCCATGCATGTTTCAGTATAA
GCTTTAATTTGGCAAAACTGCAAATGGCTCATTAAAACAGTTATAATGCACTTGATGGTT
GTTTGCTTACATGGATAACTGTGGTAATCCTATAGCTAATACATGCACTCAAACCTGACT
CTTGTGGGAAGGTTGTGGTCATTAGTTTGCAGAACCAACCCAAGCTCTGCTTGGTATTTT
GCTGATCCAGAATGGCTGATTGAATTACATGGCAATTGCTGGTAATGCATCATTTCAGTT
TCTGACCTATCAGCTTCCGACGGTAAGGTATTGGCTTACTGTGGCAATGACGGGTAACGG
AGGATTAGGGTTTGATTCCGGAGAGGGAGCTTGAGAAATGGCTACCACATCTAAGGAAGG
CAGCAGGCGAGTGCGTCTCTGAGCGGGCTGGCAAGGCGCA
>HXZRAMG01BQK2Q rank=0078360 x=595.0 y=2976.0 length=462
AAAACAATGCCAGTAGTCATATGCTTGTCTCAAAGATTAAGCCATGCATGTCTCAGTATA
AGCTTTTACACGGCGAAACTGCGAATGGCTCATTAAAACAGTTATCGTTTATTTGGTGGT
CATTCATTACATGGATAACCGTGGTAATTCTAGAGCTAATACATGCGCCCAGACCCGACT
TCGTGGAAGGGTTGTGTTTATTAGGTACAGAACCAACCCAGGCTCTGCCTGGTCTTTTGG
TGATTCATGATAACCGAACGAATCGCATAGCAACCGTTGGCGATGAACCATTCAAGTTTC
TGACCTATCAGCTTCCGACGGTAGGGTATTGGCCTACCGTGGCAATGACGGGTAACGGAG
AATTAGGGTTCGATTCCGGAGAGGGAGCCTGAGAAACGGCTACCACATCTAAGGAAGGCA
GCAGGCGAGTGCGTCTCTGAGCGGGCTGGCAAGGCGCATA
>HXZRAMG01AL4O4 rank=0083139 x=134.5 y=3766.0 length=462
AAAACAATGCCAGTAGTCATATGCTTGTCTCAAAGATTAAGCCATGCATGTCTCAGTATA
AGCTTTTACACGGCGAAACTGCGAATGGCTCATTAAAACAGTTATCGTTTATTTGGTGGT
CATTCATTACATGGATAACCGTGGTAATTCTAGAGCTAATACATGCGCCCAGACCCGACT
TCGTGGAAGGGTTGTGTTTATTAGGTACAGAACCAACCCAGGCTCTGCCTGGTCTTTTGG
TGATTCATGATAACCGAACGAATCGCATAGCAACCGCTGGCGATGAACCATTCAAGTTTC
TGACCTATCAGCTTCCGACGGTAGGGTATTGGCCTACCGTGGCAATGACGGGTAACGGAG
AATTAGGGTTCGATTCCGGAGAGGGAGCCTGAGAAACGGCTACCACATCTAAGGAAGGCC
GCAGGCGAGTGCGTCTCTGAGCGGGCTGGCAAGGCGCATA
>HXZRAMG01BYJ8S rank=0156653 x=686.0 y=2410.0 length=462
AAAACAATGCCAGTAGTCATATGCTTGTCTCAAAGATTAAGCCATGCATGTCTCAGTATA
AGCTTCTACACGGCGAAACTGCGAATGGCTCATTAAAACAGTTATCGTTTATTTGGTGGT
CCTTGTTTACATGGATAACCATGGTAATTCTAGAGCTAATACATGCGCCCAAACCCGACT
CCGTGGAAGGGTTGTGTTTATTAGTTACAGAACCAACCCAGGCTCTGCCTGGTCTTGTGG
TGATTCATAATAACTGAATGAATCGCATTGCATCAGCTGGCGATGAATCATTCAAGTTTC
TGACCTATCAGCTTCCGACGGTAGGGTATTGGCCTACCGTGGCAATGACGGGTAACGGAG
AATTAGGGTTCGATTCCGGAGAGGGAGCCTGAGAAACGGCTACCACATCTAAGGAAGGCA
GCAGGCGAGTGCGTCTCTGAGCGGGCTGGCAAGGCGCATA
>HXZRAMG01AZDYB rank=0285616 x=285.5 y=3793.5 length=462
AAAACAATGCCAGTAGTCATATGCTTGTCTCAAAGATTAAGCCATGCATGTCTCAGTATA
AGCTTCTATACGGCGAAACTGCGAATGGCTCATTAAAACAGTTATAGTTTATTTGATGGT
CATTCATTACATGGATAACCGTGGTAATTCTAGAGCTAATACATGCGCCCAAACCCAACT
TTGTGGAAGGGTTGTGTTTATTAGATACAGAACCAACCCAGGCTCTGCCTGGTTTTGTGG
TGATTCATAATAACCGAACGAATCGCATGGCGTCAGCTGGCGATGAATCATTCAAGTTTC
TGACCTATCAGCTTCCGACGGTAGGGTATTGGCCTACCGTGGCAATGACGGGTAACGGAG
AATTAGGGTTCGATTCCGGAGAGGGAGCCTGAGAAACGGCTACCACATCTAAGGAAGGCA
GCAGGCGAGTGCGTCTCTGAGCGGGCTGGCAAGGCGCATA
>HXZRAMG01B87AH rank=0187570 x=807.0 y=3223.5 length=462
AAAACAATGCCAGTAGTCATATGCTTGTCTCAAAGATTAAGCCATGCATGTCTCAGTATA
AGCTTCTATACGGCAAAACTGCGAATGGCTCATTAAAACAGTTATAGTTTATTTGATGGT
CATTCTTTACATGGATAACCGTGGTAATTCTAGAGCTAATACATGCGCCCAAACCCGACT
CCGTGGAAGGGTTGTGTTTATTAGTTACAGAACCAACCCAGGCTCTGCCTGGTCTTGTGG
TGATTCATAATAACCAAACGAATCGCATGGCATCAGCTGGCGATGAATCATTCAAGTTTC
TGACCTATCAGCTTCCGACGGTAGGGTATTGGCCTACCGTGGCAATGACGGGTAACGGAG
AATTAGGGTTCGATTCCGGAGAGGGAGCCTGAGAAACGGCTACCACATCTAAGGAAGGCA
GCAGGCGAGTGCGTCTCTGAGCGGGCTGGCAAGGCGCATA
>HXZRAMG01BCBZC rank=0074237 x=433.0 y=1558.0 length=462
AAAACAATGTCAGTAGTCATATGCTTGTCTCAAAGATTAAGCCATGCATGTCTCAGTATA
AGCTTCTATACGGCGAAACTGCGAATGGCTCATTAAAACAGTTATAGTTTATTTGATGGT
CATTTCTTGCATGGATAACCGTGGTAATTCTAGAGCTAATACATGCGCCCATACCCGACT
TTGTGGAAGGGTTGTGTTTATTAGTTACAGAACCAACCCAGGCTCTGCCTGGTCTTGTGG
TGATTCATAATAACCGAACGAATCGCATGGCATCAGCTGGCGATGAATCATTCAAGTTTC
TGACCTATCAGCTTTCGACGGTAGGGTATTGGCCTACCGTGGCAATGACGGGTAACGGAG
AATTAGGGTTCGATTCCGGAGAGGGAGCCTGAGAAACGGCTACCACATCTAAGGAAGGCA
GCAGGCGAGTGCGTCTCTGAGCGGGCTGGCAAGGCGCATA
>HXZRAMG01B5OD2 rank=0218686 x=767.5 y=2600.0 length=462
AAAACAATGCCAGTAGTCATATGCTTGTCTCAAAGATTAAGCCATGCATGTCTCAGTATA
AGCTTCTATACGGCGAAACTGCGAATGGCTCATTAAAACAGTTATAGTTTATTTGATGGT
CATTTCTTACATGGATAACCGTGGTAATTCTAGAGCTAATACATGCGCCCATACCCGACT
CTGTGGAAGGGTTGTGTTTATTAGTTACAGAACCAACCCAGGCTCTGCCTGGTCTTGTGG
TGATTCATAATAACCGAACGAATCGCATGGCATCTGCTGGCGATGAATCATTCAAGTTTC
TGACCTATCAGCTTCCGACGGTAGGGTATTGGCCTACCGTGGCAATGACGGGTAACGGAG
AATTAGGGTTCGATTCCGGAGAGGGAGCCTGAGAAACGGCTACCACATCTAAGGAAGGCA
GCAGGCGAGTGCGTCTCTGAGCGGGCTGGCAAGGCGCATA
>HXZRAMG01B2G0E rank=0138266 x=731.0 y=524.0 length=462
AAAACAATGCCAGTAGTCATATGCTTGTCTCAAAGATTAAGCCATGCATGTCTCAGTATA
AGCATCCATATGGTGAAACTGCGAATAGCTCATTAAAACAGTTATAGCTTACTTGGTGGT
CACTCCTTACATGGATAACTGTGGTAATTCTAGAGCTAATACATGCGCCAAGACCCAACT
TCTCGGACGGGTTGTGTTTATTAGCTTCAGAACCATCCCAGGCTCTGCCTGGTCTGTTGG
TGAACCATAATAAGCAAACGAATCGCGTAGCATCTGCTGGCGATAAACCATTCAAGTTTC
TGGCCTATCAGCTTCCGACGGTACGGTATTGGCCTACCGTGGCAATGACGGGTAACGGAG
AATTAGGGTTCGATTCCGGAGAGGGAGCCTGAGAAATGGCTACCACATCTAAGGAAGGCA
GCAGGCGAGTGCGTCTCTGAGCGGGCTGGCAAGGCGCATA
>HXZRAMG01AMDO5 rank=0285822 x=137.5 y=3143.5 length=462
AAAACAATGCCAGTAGTCATATGCTTGTCTCAAAGATTAAGCCATGCATGTCCCAGTATT
GGTTTCAACATTGTGAAACTGTGAATTGCTCATTAAAACAGCTATTGCATATATGACTGC
ATATTTACATGGCTAGCCGTGGCAATTCTAGAGCTAATACATGTACGGAGCCTAACTTTG
TGGGGATGGTATTGTTTATTAGTTGTGGAACCAGTCCAGGTTATCCTTGGTTTCTTCTGA
TTGGTTGTAACTGAATGAATCGCATAGCATCAGTTGGTGGTGCATCATTCAAGTATCTGA
CCTATCAGCTTCCGACGGTAAGGTATTGGCCTACCTTGGCAATGACGGGTAACGGAAAAT
TAGGGTTTGATTCCGGAGAGGGGAGCCCCAAGAAATGGACTACCACATCTAAGGAAGGCA
GCAGGCGAGTGCGTCTCTGAGCGGGCTGGCAAGGCGCATA
>HXZRAMG01BROFN rank=0188138 x=608.5 y=737.0 length=462
AAAACAATGCCAGTAGTCATATGCTTGTCTCAAAGATTAAGCCATGCATGTCTCAGTATA
AGCTTCTATACGACGAAACTGCGAATGGCTCATTAAAACAGTTATAGTTTATTTGATGAT
CATTCTTTACATGGATAACTGTGGTAATTCTAGAGCTAATACATGCGCCCAAACCCGACT
TCGAGGAAGGGTTGTGTTTATTAGTTACAGAACCAACCCAGGCTCTGCCTGGTCTCGTGG
TGATTCATAATAACCGAACGAATCGCATGGCATCAGCAGGCGATGAATCTTTCAAGTTTC
TGACCTATCAGCTTCCGACGGTAGGGTATTGGCCTACCGTGGCAATGACGGGTAACGGAG
AATTAGGGTTCGATTCCGGAGAGGGAGCCTGAGAAACGGCTACCACATCTAAGGAAGGCA
GCAGGCGAGTGCGTCTCTGAGCGGGCTGGCAAGGCGCATA
>HXZRAMG01BYY0M rank=0163044 x=691.0 y=1076.0 length=462
AAAACAATGCCAGTAGTCATATGCTTGTCTCAAAGATTAAGCCATGCATGTCTCAGTATA
AGCTTCTATACGGCGAAACTGCGAATGGCTCATTAAAACAGTTATAGTTTATTTGATGAT
CATTCTTTACATGGATAACTGTGGTAATTCTAGAGCTAATACATGCGCCCAAACCCGACT
TCGAGGAAGGGTTGTGTTTATTAGTTACAGAACCAACCCAGGCTCTGCCTGGTATCTTGG
TGATTCATAATAACCGAACGAATCGCATGGCATCAGCTGGCGATATATCTTTCAAGTTTC
TGACCTATCAGCTTTCGACGGTAGGGTATTGGCCTACCGTGGCAATGACGGGTAACGGAG
AATTAGGGTTCGATTCCGGAGAGGGAGCCTGAGAAACGGCTACCACATCTAAGGAAGGCA
GCAGGCGAGTGCGTCTCTGAGCGGGCTGGCAAGGCGCATA
>HXZRAMG01BRSM3 rank=0127835 x=609.0 y=2093.0 length=462
AAAACAATGCCAGTAGTCATATGCTTGTCTCAAAGATTAAGCCATGCATGTCTCAGTATA
AGCTTCTATACGGCGAAACTGCGAATGGCTCATTAAAACAGTTATAGTTTATTTGATGAT
CATTCTTTACATGGATAACTGTGGTAATTCTAGAGCTAATACATGCGCCCAAACCCGACT
TTGAGGAAGGGTTGTGTTTATTAGTTACAGAACCAACCCAGGCTCTGCCTGGTCTTGTGG
TGATTCATAATAACCGAACGAATCGCATGGCATCAGCTGGCGATGAATCTTTCAAGTTTC
TGACCTATCAGCTTCCGACGGTAGGGTATTGGCCTACCGTGGCAATGACGGGTAACGGAG
AATTAGGGTTCGATTCCGGAGAGGGAGCCTGAGAAACGGCTACCACATCTAAGGAAGGCA
GCAGGCGAGTGCGTCTCTGAGCGGGCTGGCAAGGCGCATA
>HXZRAMG01B1GCS rank=0082814 x=719.0 y=2170.0 length=462
AAAACAATGCCAGTAGTCATATGCTTGTCTCAAAGATTAAGCCATGCATGTCTCAGTATA
AGCTTCTATACGGCGAAACTGCGAATGGCTCATTAAAACAGTTATAGTTTATTTGATGAT
CATTCTTTACATGGATAACTGTGGTAATTCTAGAGCTAATACATGCGCCCAAACCCGACT
TCGAGGAAGGGTTGTGTTTATTAGTTACAGAACCAACCCAGGCTCTGCCTGGTATCTTGG
TGATTCATAATAACCGAACGAATCGCATGGCATCAGCTGGCGATATATCTTTCAAGTTTC
TGACCTATCAGCTTTCGACGGTAGGGTATTGGCCTACCGTGGCAATGACGGGTAACGGAG
AATTAGGGTTCGATTCCGGAGAGGGAGCCTGAGAAACGGCTACCACATCTAAGGAAGGCA
GCAGGCGGGTGCGTCTCTGAGCGGGCTGGCAAGGCGCATA
>HXZRAMG01AL663 rank=0098721 x=135.0 y=2909.0 length=462
AAAACAATGCCAGTAGTCATATGCTTGTCTCAAAGATTAAGCCATGCATGTCTCAGTATA
AGCTTCTATACGGCGAAACTGCGAATGGCTCATTAAAACAGTTATAGTTTATTTGATGAT
CATTCTTTACATGGATAACTGTGGTAATTCTAGAGCTAATACATGCGCCCAAACCCGACT
TCGAGGAAGGGTTGTGTTTATTAGTTACAGAACCAACCCAGGCTCTGCCTGGTCTTGTGG
TGATTCATAATAACCGAATGAATCGCATTGCATCTGCTGGCGATGAATCATTCAAGTTTC
TGACCTATCAGCTTCCGACGGTAGGGTATTGGCCTACCGTGGCAATGACGGGTAACGGAG
AATTAGGGTTCGATTCCGGAGAGGGAGCCTGAGAAACGGCTACCACATCTAAGGAAGGCA
GCAGGCGAGTGCGTCTCTGAGCGGGCTGGCAAGGCGCATA
>HXZRAMG01BCYB1 rank=0079081 x=440.0 y=1855.5 length=462
AAAACAATGCCAGTAGTCATATGCTTGTCTCAAAGATTAAGCCATGCATGTCTCAGTATA
AGCTTCTATACGGCGAAACTGCGAATGGCTCATTAAAACAGTTATAGTTTATTTGATGAT
CATTCTTTACATGGATAACTGTGGTAATTCTAGAGCTAATACATGCGCCCAAACCCGACT
TCGAGGAAGGGTTGTGTTTATTAGTTACAGAACCAACCCAGGCTCTGCCTGGTATCTTGG
TGATTCATAATAACCGAACGAATCGCATGGCATCAGCTGGCGATATATCTTTCAAGTTTC
TGACCTATCAGCTTTCGACGGTAGGGTATTGGCCTACCGTGGCAATGACGGGTAACGGAG
AATTAGGGTTCGATTCCGGAGAGGGAGCCTGAGAAACGGCTACCACATCTAAGGAAGGCA
GCAGGCGAGTGCGTCTCTGAGCGGGCTGGCAAGGCGCATA
>HXZRAMG01BN471 rank=0226615 x=567.5 y=3807.0 length=462
AAAACAATGCCATAGTCATATGCTTGTCTCAAAGATTAAGCCATGCATGTCTCAGTATAA
GCTTCTATACGGCGAAACTGCGAATGGCTCATTAAAACAGTTATAGTTTATTTGATGATC
ATTCTTTACATGGATAACTGTGGTAATTCTAGAGCTAATACATGCGCCCAAACCCGACTT
CGAGGAAGGGTTGTGTTTATTAGTTACAGAACCAACCCAGGCTCTGCCTGGTATCTTGGT
GATTCATAATAACCGAACGAATCGCATGGCATCAGCTGGCGATATATCTTTCAAGTTTCT
GACCTATCAGCTTTCGACGGTAGGGTATTGGCCTACCGTGGCAATGACGGGTAACGGAGA
ATTAGGGTTCGATTCCGGGAGAGGGAGCCTGAGAAACGGCTACCACATCTAAGGAAGGCA
GCAGGCGAGTGCGTCTCTGAGCGGGCTGGCAAGGCGCATA
>HXZRAMG01BHRVE rank=0118287 x=495.0 y=1480.0 length=462
AAAACAATGCCAGTAGTCATATGCTTGTCTCAAAGATTAAGCCATGCACGTCTCAGTGTA
AGTAGTTACATTGCGAAACTGTGAATGGCTCACTATAACAGTTATAGTCTATGTGATGAC
CGCTTTGTACATGGGTAGCGGTGGTAATTCTAGAGCTAATACATGGTAACACGCCCAACT
TCGTGGAAGGGCCCTGTCTACTAGATTCAAAACCAATACAGGCACAGCCTGGTCGAGTGG
TGACTCATAGTATACAAACAAATCGCATGGTGTCAGCTGGCGATGAACCACTTGAGTTTC
TGACCTATCAGCTTTGGATGGTAGGGTATTGGCTTACCATGGCGATGACGGGTAACGGGG
GATTAGGGTTTGATACCGGAGAGGGCGCCTGCAAAACGGCTACCACATCTAAGGAAGGCA
GCAGGCGAGTGCGTCTCTGAGCGGGCTGGCAAGGCGCATA
>HXZRAMG01B31YJ rank=0267690 x=749.5 y=601.0 length=462
AAAACAATGCCAGTAGTCATATGCTTGTCTCAAAGATTAAGCCATGCATGTCCCAGCATA
CGTGCCTAGATTGCAAAGCTGCAAATGGCTCATTAGAACAGGTTTTAATCAAATGTTGAT
TATAAATTACATGTATACCCTCGGTAATCCTGCAGCTAATTCTTGCTAACATACATAACT
ACTGAGGATCATGTTGCGGTTTGCAATTTGGAATCAACTCAGATTTGTCTGAGACATTGA
TGATACATGCTAACAAAAGTGAATTGCAGGGCTTCTGCTGGCAATGCAACATTTGTGTGT
CTGACCTATCAGCTTTCGATGGTAAGGTATTGGCTTACCATGGCAACGACGGGTAACGGG
GGATTAGGGTTTGATTCCGGAGAGGGAGCCTGGGAAATGGCTACCACATCTAAGGAAGCA
GCAGGCGAGTGCGTCTCTGAGCGGGCTGGCAAGGCGCATA
>HXZRAMG01AYWZX rank=0133899 x=280.5 y=2299.0 length=462
AAAACAATGCCAGTAGTCATATGCTTGTCTCAAAGATTAAGCCATGCATGTCCCAGCATA
AGTGCCTAGATTGCAAAGCTGCAAATGGCTCATTAGAACAGTTTTTAATCAAATGTTGAT
TATAAATTACATGTATACCCTCGGTAATCCTGCAGCTAATTCTTGCTAACATACATAACT
ACTGAGGATCATGTTGCGGTTTGCAATTTGGAATCAACTCAGATTTGTCTGAGACATTGA
TGATACATGCTAACAAAGTGAATTGCAGGGCTTCTGCTGGCAATGCAACATTTGTGTGTC
TGACCTATCAGCTTTCGATGGTAAGGTATTGGCTTACCATGGCAACGACGGGTAACGGGG
GATTAGGGTTTGATTCCGGAGAGGGAGCCTGGGAAATGGCTACCACATCTAAGGAAGGCA
GCAGGCGAGTGCGTCTCTGAGCGGGCTGGCAAGGCGCATA
>HXZRAMG01BPL5X rank=0149350 x=584.0 y=2787.5 length=462
AAAACAATGCCAGTAGTCATATGCTTGTCTCAAAGATTAAGCCATGCATGTCCCAGCATA
AGTGCCTAGATTGCAAAGCTGCAAATGGCTCATTAGAACAGTTTTTAATCAAATGTTGAT
TATAAATTACATGTATACCCTCGGTAATCCTGCAGCTAATTCTTGCTAACATACATAACT
ACTGAGGATCATGTTGCGGTTTGCAATTTGGAATCAACTCAGATTTGTCTGAGACATTGA
TGATACATGCTAACAAAGTGAATTGCAGGGCTTCTGCTGGCAATGCAACATTTGTGTGTC
TGACCTATCAGCTTTCGATGGTAAGGTATTGGCTTACCATGGCAACGACGGGTAACGGGG
GATTAGGGTTTGATTCCGGAGAGGGAGCCTGGGAAATGGCTACCACATCTAAGGAAGGCA
GCAGGCGAGTGCGTCTCTGAGCGGGCTGGCAAGGCGCATA
>HXZRAMG01CB4RZ rank=0194548 x=841.0 y=669.5 length=462
AAAACAATGCCAGTAGTCATATGCTTGTCTCAAAGATTAAACCATGCATGTCCCAGCATA
AGCGCCTAGATTGCAAAGCTGCAAATGGCTCATTAGAACAGTTTTTAATCAAATGTTGAT
TATAAATTACATGTATACCCTCGGTAATCCTGCAGCTAATTCTTGCTAACATACATAACT
ACTGAGGATCATGTTGCGGTTTGCAATTTGGAATCAACTCAGATTTGTCTGAGACATTGA
TGATACATGCTAACAAAGTGAATTGCAGGGCTTCTGCTGGCAATGCAACATTTGTGTGTC
TGACCTATCAGCTTTCGATGGTAAGGTATTGGCTTACCATGGCAACGACGGGTAACGGGG
GATTAGGGTTTGATTCCGGAGAGGGAGCCTGGGAAATGGCTACCACATCTAAGGAAGGCA
GCAGGCGAGTGCGTCTCTGAGCGGGCTGGCAAGGCGCATA
>HXZRAMG01BLFN6 rank=0235030 x=537.5 y=260.0 length=462
AAAACAATGCCAGTAGTCATATGCTTGTCTCAAAGATTAAGCCATGCATGTCTCAGTATA
AGCTTCTACACGGCGAAACTGCGAATGGCTCATTAAAACAGTTATCGTTTATTTGGTGGT
CCTTATTTACATGGATAACCATGGTAATTCTAGAGCTAATACATGCGCCCAGACCCAACT
TCTTGGACGGGTCGTGTTTATTAGGTACAGAACCAACCCAGGCTCTGCCTGGTTCTTTGG
TGATTCATGATAACCGAACGAATCGCACGGCGAAAGCTGGCGATGAACCATTCAAGTTTC
TGACCTATCAGCTTCCGACGGTAGGGTATTGGCCTACCGTGGCAATGACGGGTAACGGAG
AATTAGGGTTCGATTCCGGAGAGGGAGCCTGAGAAACGGCTACCACATCTAAGGAAGGCA
GCAGGCGAGTGCGTCTCTGAGCGGGCTGGCAAGGCGCATA
>HXZRAMG01AXVR5 rank=0145009 x=268.0 y=3219.0 length=462
AAAACAATGCCAGTAGTCATATGCTTGTCTCAAAGATTAAGCCATGCATGTCTCAGTATA
AGCTTCTACACGGCGAAACTGCGAATGGCTCATTAAAACAGTTATCGTTTATTTGGTGGT
CCTTATTTACATGGATAACCATGGTAATTCTAGAGCTAATACATGCGCCCAGACCCAACT
TCTTGGACGGGTCGTGTTTATTAGGTACAGAACCAACCCAGGCTCTGCCTGGTTCTTTGG
TGATTCATGATAACCGAACGAATCGCATGGCGAAAGCTGGCGATGAACCATTCAAGTTTC
TGACCTATCAGCTTCCGACGGTAGGGTATTGGCCTACCGTGGCAATGACGGGTAACGGAG
AATTAGGGTTCGATTCCGGAGAGGGAGCCTGAGAAACGGCTACCACATCTAAGGAAGGCA
GCAGGCGAGTGCGTCTCTGAGCGGGCTGGCAAGGCGCATA
>HXZRAMG01CBV16 rank=0282936 x=838.0 y=1660.0 length=462
AAAACAATGCCAGTAGTCATATGCTTGTCTCAAAGATTAAGCCATGCATGTCTCAGTATA
AGCTCCTACACGGCGAAACTGCGAATGGCTCATTAAAACAGTTATCATTTATTTGGTGGT
CCTTGTTTACATGGATAACCATGGTAATTCTAGAGCTAATACATGCGCCCAGACCCAACT
TCTTGGACGGGTCGTGTTTATTAGGTACAGAACCAACCCAGGCTCTGCCTGGTTCTTTGG
TGATTCATGATAACCGAACGAATCGCACGGCGAAAGCTGGCGATGAACCATTCAAGTTTC
TGACCTATCAGCTTCCGACGGTAGGGTATTGGCCTACCGTGGCAATGACGGGTAACGGAG
AATTAGGGTTCGATTCCGGAGAGGGAGCCTGAGAAACGGCTACCACATCTAAGGAAGGCA
GCAGGCGAGTGCGTCTCTGAGCGGGCTGGCAAGGCGCATA
>HXZRAMG01BLEIF rank=0068491 x=536.0 y=2853.0 length=462
AAAACAATGCCAGTAGTCATATGCTTGTCTCAAAGATTAAGCCATGCATGTCTCAGTATA
AGCTTCTACACGGCGAAACTGCGAATGGCTCATTAAAACAGTTATCGTTTATTTGGTGGT
CCTTGTTTACATGGATAACCATGGTAATTCTAGAGCTAATACATGCGCCCAGACCCAACT
TCTTGGACTGGTCGTGTTTATTAGGTACAGAACCAACCCAGGCTCTGCCTGGTTCTTTGG
TGATTCATGATAACCGAACGAATCGCACGGCGAAAGCTGGCGATGAACCATTCAAGTTTC
TGACCTATCAGCTTCCGACGGTAGGGTATTGGCCTACCGTGGCAATGACGGGTAACGGAG
AATTAGGGTTCGATTCCGGAGAGGGAGCCTGAGAAACGGCTACCACATCTAAGGAAGGCA
GCAGGCGAGTGCGTCTCTGAGCGGGCTGGCAAGGCGCATA
>HXZRAMG01AUCLJ rank=0154044 x=228.0 y=2229.0 length=462
AAAACAATGCCAGTAGTCATATGCTTGTCTCAAAGATTAAGCCATGCATGTCTCAGTATA
AGCTTCTACACGGCGAAACTGCGAATGGCTCATTAAAACAGTTATCGTTTATTTGGTGGT
CCTTGTTTACATGGATAACCATGGTAATTCTAGAGCTAATACATGCGCCCAGACCCAACT
TCTTGGACGGGTCGTGTTTATTAGGTACAGAACCAACCCAGGCTCTGCCTGGTTCTTTGG
TGATTCATGATAACCGAACGAATCGCACGGCGAAAGCTGGCGATGAACCATTCAAGTTTC
TGACCTATCAGCTTCCGACGGTAGGGTATTGGCCTACCGTGGCAATGACGGGTAACGGAG
AATTAGGGTTCGATTCCGGAGAGGGAGCCTGAGAAACGGCTACCACATCTAAGGAAGGCA
GCAGGCGAGTGCGTCTCTGAGCGGGCTGGCAAGGCGCATA
>HXZRAMG01B2MDC rank=0237767 x=732.0 y=3374.5 length=462
AAAACAATGCCAGTAGTCATATGCTTGTCTCAAAGATTAAGCCATGCATGTCTCAGTATA
AGCTTCTACACGGCGAAACTGCGAATGGCTCATTAAAACAGTTACAGCTTATTTGATGGC
CATTCTTTACATGGATAACTGTGGTAATTCTAGAGCTAATACATGCGCCAATACCCAACT
TCGTGGAAGGGTTGTGTTTATTAGTTACAGAACCAACCCAGGCCCTGCCTGGTCTCGTGG
TGATTCATAATAACCAAACGAATCGCGTGGCATCTGCTGGCGATAAATCATTCAAGTTTC
TGACCTATCAGCTTCCGACGGTAGGGTATTGGCCTACCGTGGCAATGACGGGTAACGGAG
AATTAGGGTTCGATTCCGGAGAGGGAGCCTGAGAAACGGCTACCACATCTAAGGAAGGCA
GCAGGCGAGTGCGTCTCTGAGCGGGCTGGCAAGGCGCATA
>HXZRAMG01BSCMG rank=0295614 x=615.0 y=3414.5 length=462
AAAACAATGCCAGTAGTCATATGCTTGTCTCAAAGACTAAGCCATGCATGTCTCAGTATA
AGCTTCTACACGGCGAAACTGCGAATGGCTCATTAAAACAGTTACAGCTTATTTGATGGC
CATTCTTTACATGGATAACTGTGGTAATTCTAGAGCTAATACGTGCGCCAATACCCAACT
TCGTGGAAGGGTTGTGTTTATTAGTTACAGAACCAACCCAGGCCCTGCCTGGTCTCGTGG
GGACTCATAATAACCAAACGAATCGCGTGGCATCTGCTGGCGATAAATCATTCAAGTTTC
TGACCTATCAGCTTCCGACGGTAGGGTATTGGCCTACCGTGGCAATGACGGGTAACGGAG
AATTAGGGTTCGATTTCCGGAGAGGGAGCCTGAGAAACGGCTACCACATCTAAGGAAGGC
AGCAGGCGAGTGCGTCTCTGAGCGGGCTGGCAAGGCGCAT
>HXZRAMG01B861L rank=0226270 x=807.5 y=2903.5 length=462
AAAACAATGCCAGTAGTCATATGCTTGTCTCAAAGATTAAGCCATGCATGTCTCAGTATA
AGCTTCTACACGGCGAAACTGCGAATGGCTCATTAAAACAGTTACAGCTTATTTGATGAC
CATTCTTTACATGGATAACTGTGGTAATTCTAGAGCTAATACATGCGTCAATACCCAACT
TTGCGGAAGGGTTGTGTTTATTAGTTACAGAACCAACCCAGGCTCTGCCTGGTCTCGTGG
TGATTCATAATAACCAAACGAATCGCGTAGCATCTGCTGGCGATGAATCATTCAAGTTTC
TGACCTATCAGCTTCCGACGGTAGGGTATTGGCCTACCGTGGCAATGACGGGTAACGGAG
AATTAGGGTTTGATTCCGGAGAGGGAGCTTGAGAAACGGCTACCACATCTAAGGAAGGCA
GCAGGCGAGTGCGTCTCTGAGCGGGCTGGCAAGGCGCATA
>HXZRAMG01AGQGW rank=0285142 x=73.5 y=1902.0 length=462
AAAACAATGCCAGTAGTCATATGCTTGTCTCAAAGATTAAGCCATGCATGTCTCAGTATA
AGCTTCTACACGGCGAAACTGCGAATGGCTCATTAAAAACAGTTATAGCTTATTTGATGG
TCATTCTTTACATGGATAACTGTGGTAATTCTAGAGCTAATACATGCGCCAATACCCAAC
TTCGCGGAAGGGTTGTGTTTATTAGTTACAGAACCAACCCAGGCCCTGCCTGGTCTTGTG
GTGATTCATAATAACCGAACGAATCGCGTGGCATCCGCTGGCGATGAATCATTCAAGTTT
TTGACCTATCAGCTTCCGACGGTAGGGTATTGGCCTACCGTGGCAATGACGGGTAACGGA
GAATTAGGGTTCGATTCCGGAGAGGGAGCCTGAGAAACGGCTACCACATCTAAGGAAGGC
AGCAGGCGAGTCGTCTCTGAGCGGGCTGGCAAGGCGCATA
>HXZRAMG01B47V8 rank=0059123 x=762.5 y=1702.0 length=462
AAAACAATGCCAGTAGTCATATGCTTGTCTCAAAGATTAAGCCATGCATGTCTCAGTATA
AGCTTCTACACGGCGAAACTGCGAATGGCTCATTAAAACAGTTATAGCTTATTTGATGGT
CATTCTTTACATGGATAACTGTGGTAATTCTAGAGCTAATACATGCGCCAATACCCAACT
TCGCGGAAGGGTTGTGTTTATTAGTTACAGAACCAACCCAGGCCCTGCCTGGTCTTGTGG
TGATTCATAATAACCGAACGAATCGCGTGGCATCCGCTGGCGATGAATCATTCAAGTTTC
TGACCTATCAGCTTCCGACGGTAGGGTATTGGCCTACCGTGGCAATGACGGGTAACGGAG
AATTAGGGTTCGATTCCGGAGAGGGAGCCTGAGAAACGGCTACCACATCTAAGGAAGGCA
GCAGGCGAGTGCGTCTCTGAGCGGGCTGGCAAGGCGCATA
>HXZRAMG01AXD58 rank=0251298 x=263.5 y=878.0 length=462
AAAACAATGCCAGTAGTCATATGCTTGTCTCAAAGATTAAGCCATGCATGTCTCAGTATA
AGCTTCTACACGGCGAAACTGCGAATGGCTCATTAAAACAGTTACAGCTTATTTGATGAC
CATTCTTTACATGGATAACTGTGGTAATTCTAGAGCTAATACATGCGTCAATACCCAACT
TTGCGGAAGGGTTGTGTTTATTAGTTACAGAACCAACCCAGGCTCTGCCTGGTCTCGTGG
TGATTCATAATAACCAAACGAATCGCGTAGCATCTGCTGGCGATGAATCATTCAAGTTTC
TGACCTATCAGCTTCCGACGGTAGGGTATTGGCCTACCGTGGCAATGACGGGTAACGGAG
AATTAGGGTTCGATTCCGGAGAGGGAGCCTGAGAAACGGCTACCACATCTAAGGAAGGCA
GCAGGCGAGTGCGTCTCGGAGCGGGCTGGCAAGGCGCATA
>HXZRAMG01BC6RP rank=0062905 x=443.0 y=499.0 length=462
AAAACAATGCCAGTAGTCATATGCTTGTCTCAAAGATTAAGCCATGCATGTCTCAGTATA
AGCTTCTACACGGCGAAACTGCGAATGGCTCATTAAAACAGTTATAGCTTATTTGATGGT
CATTCTTTACATGGATAACTGTGGTAATTCTAGAGCTAATACGTGCGCCAATACCCAACT
TCGCGGAAGGGTTGTGTTTATTAGTTACAGAACCAACCCAGGCCCTGCCTGGTCTTGTGG
TGATTCATAATAACCGAACGAATCGCGTGGCATCCGCTGGCGATGAATCATTCAAGTTTC
TGACCTATCAGCTTCCGACGGTAGGGTATTGGCCTACCGTGGCAATGACGGGTAACGGAG
AATTAGGGTTCGATTCCGGAGAGGGAGCCTGAGAAACGGCTACCACATCTAAGGAAGGCA
GCAGGCGAGTGCGTCTCTGAGCGGGCTGGCAAGGCGCATA
>HXZRAMG01BQ9I9 rank=0178876 x=603.0 y=1907.0 length=462
AAAACAATGCCAGTAGTCATATGCTTGTCTCAAAGATTAAGCCATGCATGTCTCAGTATA
AGCTTCTACACGGCGAAACTGCGAATGGCTCATTAAAACAGTTATAGCTTATTTGATGGT
CATTCTTTACATGGATAACTGTGGTAATTCTAGAGCTAATACATGCGCCAATACCCAACT
TCGCGGAAGGGTTGTGTTTATTAGTTACAGAACCAACCCAGGCCCTGCCTGGTCTTGTGG
TGATTCATAATAACCGAACGAATCGCGTGGCATCCGCTGGCGATGAATCATTCAAGTTTC
TGACCTATCAGCTTCCGACGGTAGGGTATTGGCCTACCGTGGCAATGACGGGTAACGGAG
AATTAGGGTTCGATTCCGGAGAGGGAGCCTGAGAAACGGCTACCACATCTAAGGAAGGCA
GCAGGCGAGTGCGTCTCTGAGCGGGCTGGCAAGGCGCATA
>HXZRAMG01A1R9A rank=0149496 x=313.0 y=956.0 length=462
AAAACAATGCCAGTAGTCATATGCTTGTCTCAAAGATTAAGCCATGCATGTCTCAGTATA
AGCTTCTACACGGCGAAACTGCGAATGGCTCATTAAAACAGTTACAGCTTATTTGATGAC
CATTCTTTACATGGATAACTGTGGTAATTCTAGAGCTAATACATGCGTCAATACCCAACT
TTGCGGAAGGGTTGTGTTTATTAGTTACAGAACCAACCCAGGCTCTGCCTGGTCTCGTGG
TGATTCATAATAACCAAACGAATCGCGTAGCATCTGCTGGCGATGAATCATTCAAGTTTC
TGACCTATCAGCTTCCGACGGTAGGGTATTGGCCGACCGTGGCAATGACGGGTAACGGAG
AATTAGGGTTCGATTCCGGAGAGGGAGCCTGAGAAACGGCTACCACATCTAAGGAAGGCA
GCAGGCAAGTGCGTCTCTGAGCGGGCTGGCAAGGCGCATA
>HXZRAMG01A8KD7 rank=0173696 x=390.0 y=1965.0 length=462
AAAACAATGCCAGTAGTCATATGCTTGTCTCAAAGATTAAGCCATGCATGTCTCAGTATA
AGCTTCTATACGGTGAAACTGCGAATGGCTCATTAAAACAGTTACAGTTTATTTGACGGT
CATTCCATACATGGATAACTGTGGTAATTCTAGAGCTAATACATGCGCCCAAACCCGACT
CCGTGGAAGGGTTGTGTTTATTAGTTACAGAACCAACCCAGGCTCTGCCTGGTCTTGTGG
TGATTCATAATAACCGAATGAATCGCATTGCATCAGCTGGCGATGAATCATTCAAGTTTC
TGACCTATCAGCTTCCGACGGTAGGGTATTGGCCTACCGTGGCAATGACGGGTAACGGAG
AATTAGGGTTCGATTCCGGAGAGGGAGCCTGAGAAACGGCTACCACATCTAAGGAAGGCA
GCAGGCGAGTGCGTCTCTGAGCGGGCTGGCAAGGCGCATA
>HXZRAMG01AGDWU rank=0081111 x=69.0 y=2012.5 length=462
AAAACAATGCCAGTAGTCATATGCTTGTCTCAAAGATTAAGCCATGCATGTCTCAGTATA
AGCTTCTATACGGTGAAACTGCGAATGGCTCATTAAAACAGTTACAGTTTATTTGATGGT
CATTCCTTACATGGATAACTGTGGTAATTCTAGAGCTAATACATGCGCCCAAACCCGACT
CCGTGGAAGGGTTGTGTTTATTAGTTACAGAACCAACCCAGGCTCTGCCTGGTCTTGTGG
TGATTCATAATAACCAAACGAATCGCATGGCATCAGCTGGCGATGAATCATTCAAGTTTC
TGACCTATCAGCTTCCGACGGTAGGGTATTGGCCTACCGTGGCAATGACGGGTAACGGAG
AATTAGGGTTCGATTCCGGAGAGGGAGCCTGAGAAACGGCTACCACATCTAAGGAAGGCA
GCAGGCGAGTGCGTCTCTGAGCGGGCTGGCAAGGCGCATA
>HXZRAMG01A64JL rank=0094316 x=374.5 y=303.0 length=462
AAAACAATGCCAGTAGTCATATGCTTGTCTCAAAGATTAAGCCATGCATGTCTCAGTATA
AGCTTCTATACGGTGAAACTGCGAATGGCTCATTAAAACAGTTACAGTTTATTTGATGGT
CATTCCATACATGGATAACTGTGGTAATTCTAGAGCTAATACATGCGCCCAAACCCGACT
CCGTGGAAGGGTTGTGTTTATTAGTTACAGAACCAACCCAGGCTCTGCCTGGTCTTGTGG
TGATTCATAATAACCGAATGAATCGCATTGCATCAGCTGGCGATGAATCATTCAAGTTTC
TGACCTATCAGCTTCCGACGGTAGGGTATTGGCCTACCGTGGCAATGACGGGTAACGGAG
AATTAGGGTTCGATTCCGGAGAGGGAGCCTGAGAAACGGCTACCACATCTAAGGAAGGCA
GCAGGCGAGTGCGTCTCTGAGCGGGCTGGCAAGGCGCATA
>HXZRAMG01BA28M rank=0070005 x=419.5 y=916.0 length=462
AAAACAATGCCAGTAGTCATATGCTTGTCTCAAAGATTAAGCCATGCATGTCTCAGTATA
AGCTTCTTTACGGTGAAACTGCGAATGGCTCATTAAAACAGTTACAGTTTATTTGATGGT
CATTCCTTACATGGATAACTGTGGTAATTCTAGAGCTAATACATGCGCCCAAACCCGACT
CCGTGGAAGGGTTGTGTTTATTAGTTACAGAACCAACCCAGGCTCTGCCTGGTCTTGTGG
TGATTCATAATAACTGAATGAATCGCATTGCATCAGCTGGCGATGAATCATTCAAGTTTC
TGACCTATCAGCTTCCGACGGTAGGGTATTGGCCTACCGTGGCAATGACGGGTAACGGAG
AATTAGGGTTCGATTCCGGAGAGGGAGCCTGAGAAACGGCTACCACATCTAAGGAAGGCA
GCAGGCGAGTGCGTCTCTGAGCGGGCTGGCAAGGCGCATA
>HXZRAMG01BZHUG rank=0171040 x=697.0 y=902.5 length=462
AAAACAATGCCAGTAGTCATATGCTTGTCTCAAAGATTAAGCCATGCATGTCTCAGTATA
AGCTTCTATACGGTGAAACTGCGAATGGCTCACTAAAACAGTTACAGTTTATTTGATGGT
CATTCCATACATGGATAACTGTGGTAATTCTAGAGCTAATACATGCGCCCAAACCCGGCT
CCATGGAAGGGTTGTGTTTATTAGTTACAGAACCAACCCAGGCTCTGCCTGGTCTTGTGG
TGATTCATAATAAACGAATGAATCGCATTGCATCAGCTGGCGATGAATCATTCAGGTTTC
TGACCTATCAGCTTCCGACGGTAGGGTATTGGCTTACCGTGGCAATGACGGGTAACGGAG
AATTAGGGTTCGATTCCGGAGAGGGAGCCTGAGAAACGGCTACCACATCTAAGGAAGGCA
GCAGGCGAGTGCGTCTCTGAGCGGGCTGGCAAGGCGCATA
>HXZRAMG01BNO2B rank=0191974 x=562.0 y=3345.0 length=462
AAAACAATGCCAGTAGTCATATGCTTGTCTCAAAGATTAAGCCATGCATGTCTCAGTATA
AGCTTCTATACGGTGAAACTGCGAATGGCTCATTAAAACAGTTACAGTTTATTTGATGGT
CATTCCTTACATGGATAACTGTGGTAATTCTAGAGCTAATACATGCGCCCATACCCGACT
CCGTGGAAGGGTTGTGTTTATTAGTTACAGAACCAACCCAGGCTCTGCCTGGTCTTGTGG
TGATTCATAATAACCGAATGAATCGCATTGCATCTGCTGGCGATGAATCATTCAAGTTTC
TGACCTATCAGCTTCCGACGGTAGGGTATTGGCCTACCGTGGCAATGACGGGTAACGGAG
AATTAGGGTTCGATTCCGGAGAGGGAGCCTGAGAAACGGCTACCACATCTAAGGAAGGCA
GCAGGCGAGTGCGTCTCTGAGCGGGCTGGCAAGGCGCATA
>HXZRAMG01CF96R rank=0188253 x=888.0 y=1793.0 length=462
AAAACAATGCCAGTAGTCATATGCTTGTCTCAAAGATTAAGCCATGCATGCCTCAGTATA
AGCTTCTATACGGTGAAACTGCGAATGGCTCATTAAAACAGTTACAATTTATTTGATGGT
CATTCCATACATGGATAACTGTGGTAATTCTAGAGCTAATACATGCGCCCAAACCCGACT
CCGTGGAAGGGTTGTGTTTATTAGTTACAGAACCAACCCAGGCTCTGCCTGGTCTTGTGG
TGATTCATAATAACCGAATGAATCGCATTGCATCAGCTGGCGATGAATCATTCAAGTTTC
TGACCTATCAGCTTCCGACGGTAGGGTATTGGCCTACCGTGGCAATGACGGGTAACGGAG
AATTAGGGTTCGATTCCGGAGAGGGAGCCTGAGAAACGGCTACCACATCTAAGGAAGGCA
GCAGGCGAGTGCGCCTCTGAGCGGGCTGGCAAGGCGCATA
>HXZRAMG01A0WO7 rank=0129084 x=303.0 y=1017.0 length=462
AAAACAATGCCAGTAGTCATATGCTGGTCTCAAAGATTAAGCCATGCATGTCTCAGTATA
AGCTTCTATACGGTGAAACTGCGAATGGCTCATTAAAACAGTTACAGTTTATTTGATGGT
CATTCCTTACATGGATAACTGTGGTAATTCTAGAGCTAATACATGCGCCCAAACCCGACT
CTGCGGAAGGGTTGTGTTTATTAGTTACAGAACCAACCCAGGCTCTGCCTGGTCTTGTGG
TGATTCATAATAACCGAATGAATCGCATTGCATCAGCTGGCGATGAATCATTCAAGTTTC
TGACCTATCAGCTTCCGACGGTAGGGTATTGGCCTACCGTGGCAATGACGGGTAACGGAG
AATTAGGGTTCGATTCCGGAGAGGGAGCCTGAGAAACGGCTACTACATCTAAGGAAGGCA
GCAGGCGAGTGCGTCTCTGAGCGGGCTGGCAAGGCGCATA
>HXZRAMG01A2GYF rank=0198821 x=321.0 y=197.0 length=462
AAAACAATGCCAGTAGTCATATGCTTGTCTCAAAGATTAAGCCATGCATGTCTCAGTATA
AGCTTCTGTACGGTGAGACTGCGAATGGCTCATTAAAACAGTTACAGTTTATTTGATGGT
CATTCCTTACATGGATAACTGTGGTAATTCTAGAGCTAATACATACGCCCATACCCGACT
CTGTGGAAGGGTTGTGTTTATTAGTTACAGAACCAACCCAGGCTCTGCCTGGTCTTGTGG
TGATTCATAATAACCGAATGAATCGCATTGCATCTGCTGGCGATGAATCATTCAAGTTTC
TGACCTATCAGCTTCCGACGGTAGGGTATTGGCCTACCGTGGCAATGACGGGTAACGGAG
AATTAGGGTTCGATTCCGGAGAGGGAGCCTGAGAAACGGCTACCACATCTAAGGAAGGCA
GCAGGCGAGTGCGTCTCTGAGCGGGCTGGCAAGGCGCATA
>HXZRAMG01AILUI rank=0044194 x=94.5 y=3208.0 length=462
AAAACAATGCCAGTAGTCATATGCTTGTCTCAAAGATTAAGCCATGCATGTTTCAGTATA
AGCTTTAATTTGGCGAAACTGCGAATGGCTCATTAAAACAGTTACAGTTTATTTGATGGT
CATTCCTTACATGGATAACTGTGGTAATTCTAGAGCTAATACATGCGCCCAAACCCGACT
CCGTGGAAGGGTTGTGTTTATTAGTTACAGAACCAACCCAGGCTCTGCCTGGTCTTGTGG
TGATTCATAATAACCGAATGAATCGCATTGCATCAGCTGGCGATGAATCATTCAAGTTTC
TGACCTATCAGCTTCCGACGGTAGGGTATTGGCCTACCGTGGCAATGACGGGTAACGGAG
AATTAGGGTTCGATTCCGGAGAGGGAGCCTGAGAAACGGCTACCACATCTAAGGAAGGCA
GCAGGCGAGTGCGTCTCTGAGCGGGCTGGCAAGGCGCATA
>HXZRAMG01BPCZR rank=0152738 x=581.5 y=3189.0 length=462
AAAACAATGCCAGTAGTCATATGCTTGTCTCAAAGATTAAGCCATGCATGTCTCAGTATA
AGCTTCTATACGGTGAAACTGCGAATGGCTCATTAAAACAGTTACAGTTTATTTGATGGT
CATTCCATACATGGATAACTGTGGTAATTCTAGAGCTAATACATGCGTCCAAACCCGACT
CCGTGGAAGGGTTGTGTTTATTAGTTACAGAACCAACCCAGGCTCTGCCTGGTCTTGTGG
TGATTCATAATAACCGAATGAATCGCATTGCATCAGCTGGCGATGAATCATTCAAGTTTC
TGACCTATCAGCTTCCGACGGTAGGGTATTGGCCTACCGTGGCAATGACGGGTAACGGAG
AATTAGGGTTCGATTCCGGAGAGGGAGCCTGAGAAACGGCTACCACATCTAAGGAAGGCA
GCAGGCGAGTGCGTCTCTGAGCGGGCTGGCAAGGCGCATA
>HXZRAMG01BHSH6 rank=0111068 x=495.0 y=2300.5 length=462
AAAACAATGCCAGTAGTCATATGCTTGTCTCAAAGATTAAGCCATGCATGTCTCAGTATA
AGCTTCTGTACGGTGAAACCGCGAATGGCTCATTAAAACAGTTACAGTTTATTTGATGGT
CATTCCTTACATGGATAACTGTGGTAATTCTAGAGCTAATACATGCGCCCATACCCGACT
CTGTGGAAGGGTTGTGTTTATTAGTTACAGAACCAACCCAGGCTCTGCCTGGTCTTGTGG
TGATTCATAATAACCGAATGAATCGCATTGCATCTGCTGGCGATGAATCATTCAAGTTTC
TGACCTATCAGCTTCCGACGGTAGGGTATTGGCCTACCGTGGCAATGACGGGTAACGGAG
AATTAGGGTTCGATTCCGGAGAGGGAGCCTGAGAAACGGCTACCACATCTAAGGAAGGCA
GCAGGCGAGTGCGTCTCTGAGCGGGCTGGCAAGGCGCATA
>HXZRAMG01AY7NB rank=0266276 x=283.5 y=3813.5 length=462
AAAACAATGCCAGTAGTCATATGCTTGTCTCAAAGATTAAGCCATGCATGTCTCAGTATA
AGCTTCTATACGGTGAAACTGCGAATGGCTCATTAAAACAGTTACAGTTTATTTGATGGT
CATTCCATACATGGATAACTGTGGTAATTCTAGAGCTAATACATGCGCCCAAACCCGACT
CCGTGGAAGGGTTGTGTTTATTAGTTACAGAACCAACCCAGGCTCTGCCTGGTCTTGTGG
TGATTCATAATAACCAAACGAATCGCATGGCATCAGCTGGCGATGAATCATTCAAGTTTC
TGACCTATCAGCTTCCGACGGTAGGGTATTGGCCTACCGTGGCAATGACGGGTAACGGAG
AATTAGGGTTCGATTCCGGAGAGGGAGCCTGAGAAACGGCTACCACATCTAAGGAAGGCA
GCAGGCGAGTGCGTCTCTGAGCGGGCTGGCAAGGCGCATA
>HXZRAMG01BIWZR rank=0115286 x=508.0 y=1525.0 length=462
AAAACAATGCTAGTAGTCATATGCTTGTCTCAAAGATTAAGCCATGCATGTCTCAGTATA
AGCTTCTATACGGTGAAACTGCGAATGGCTCATTAAAACAGTTACAGTTTATTTGATGGT
CATTCCATACATGGATAACTGTGGTAATTCTAGAGCTAATACATGCGCCCAAACCCGACT
CCGTGGAAGGGTTGTGTTTATTAGTTACAGAACCAACCCAGGCTCTGCCTGGTCTTGTGG
TGATTCATAATAACCGAATGAATCGCATTGCATCATCTTGCGATGAATCATTCAAGTTTC
TGACCTATCAGCTTCCGACGGTAGGGTATTGGCCTACCGTGGCAATGACGGGTAACGGAG
AATTAGGGTTCGATTCCGGAGAGGGAGCCTGAGAAACGGCTACCACATCTAAGGAAGGCA
GCAGGCGAGTGCGTCTCTGAGCGGGCTGGCAAGGCGCATA
>HXZRAMG01BB1QN rank=0077868 x=430.5 y=573.0 length=462
AAAACAATGCTAGTAGTCATATGCTTGTCTCAAAGATTAAGCCATGCATGTCTCAGTATA
AGCTTCTATACGGTGAAACTGCGAATGGCTCATTAAAACAGTTACAGTTTATTTGATGGT
CATTCCATACATGGATAACTGTGGTAATTCTAGAGCTAATACATGCGCCCAAACCCGACT
CCGTGGAAGGGTTGTGTTTATTAGTTACAGAACCAACCCAGGCTCTGCCTGGTCTTGTGG
TGATTCATAATAACCGAATGAATCGCATTGCATCATCTTGCGATGAATCATTCAAGTTTC
TGACCTATCAGCTTCCGACGGTAGGGTATTGGCCTACCGTGGCAATGACGGGTAACGGAG
AATTAGGGTTCGATTCCGGAGAGGGAGCCTGAGAAACGGCTACCACATCTAAGGAAGGCA
GCAGGCGAGTGCGTCTCTGAGCGGGCTGGCAAGGCGCATA
>HXZRAMG01ALK8L rank=0151961 x=128.0 y=3123.0 length=462
AAAACAATGCCAGTAGTCATATGCTTGTCTCAAAGATTAAGCCATGCATGTCTCAGTATA
AGCTTCTATACGGTGAAACTGCGAATGGCTCATTAAAACAGTTACAGTTTATTTGATGGT
CATTCCTTACATGGATAACTGTGGTAATTCTAGAGCTAATACATGCGCCCATACCCGACT
CCGTGGAAGGGTTGTGTTTATTAGTTACAGAACCAACCCAGGCTCTGCCTGGTCTTGTGG
TGATTCATAATAGCCGAATGAATCGCATTGCATCTGCTGGCGATGAATCATTCAAGTTTC
TGACCTATCAGCTTCCGACGGTAGGGTATTGGCCTACCGTGGCAATGACGGGTAACGGAG
AATTAGGGTTCGATTCCGGAGAGGGAGCCTGAGAAACGGCTACCACATCTAAGGAAGGCA
GCAGGCGAGTGCGTCTCTGAGCGGGCTGGCAAGGCGCATA
>HXZRAMG01B7L8D rank=0234860 x=789.5 y=3003.5 length=462
AAAACAATGCCAGTAGTCATATGCTTGTCTCAAAGATTAAGCCATGCATGTCTAAGTATA
AACATCCTTTATACTGTGAAACTGCGTACAGCTCATTATATCAGCAATTATTTATTTGAT
GGTCAAATTTACATGGATAACCGTGGTAATTCTAGAGCTAATACATGCGTATAAATCTCG
GCGCAAGCTGTAGATGTATTTATTAGATAAAGAATCAATACCAGTTCTGCTGGTTTTATT
GATGAATCATAATAACTGTTCGAATCGCACGCGCAAGCGGCGATAGTTCATTCAAATTTC
TGCCCTATCAGCTTTCGACGGTAGTGTAGTGGACTACCGTGGCGTTAACGGGTAACGGAG
AATTAGGGTTCGATTCCGGAGAGGGAGCCTGAGAAACGGCTACCACATCCAAGGAAGGCA
GCAGGCGAGTGCGTCTCTGAGCGGGCTGGCAAGGCGCATA
>HXZRAMG01BVFI8 rank=0237748 x=650.5 y=3794.5 length=462
AAAACAATGCCAGTAGTCATATGCTTGTCTCAAAGATTAAGCCATGCATGTCTAAGTATA
AACAATTCTATACTGTGAAACTGCGAATGGCTCATTAAATCAGTTATAGTTTATTTGATA
ATACCTTACTACTTGGATAACCGTGGTAATTCTAGAGCTAATACATGCATAAAAACGCGA
CTTCTGGAAGCGTTGTATTTATTAGATAAAAAACCACCCGGGCAACCGGTTCTCTGGTGA
TTCATAGTAACCTTTCGAATCGCACGGCCTTGTGCTGGCGATGTTTCATTCAAATTTCTG
CCCTATCAACTTTCGATGGTAGGATAGAGGCCTACCATGGTTTTAACGGGTAACGGAGAA
TTAGGGGTTCGATTCCGGGAGAGGGAGCCTGAGAAACGGCTACCACATCCAAGGAAGGCA
GCAGGCGAGTGCGTCTCTGAGCGGGCTGGCAAGGCGCATA
>HXZRAMG01BUS4E rank=0201655 x=643.0 y=3420.5 length=462
AAAACAATGCCAGTAGTCATATGCTTGTCTCAAAGATTAAGCCATGCATGTCTCAGTATG
AGCTTCAATACGGTGAAACTGCGAATGGCTCATTAAAACAGTTATAGTTTATTTGATGGT
CGATCCTTACATGGATAACTGTGGTAATTCTAGAGCTAATACATGCACCCGAACCCGACT
CCGTGGAAGGGTTGTGATTATTAGTTACAGAACCATCCCAGGCTCTGCCTGGTTGTGTGG
TGATTCATAGTAACCCAACGAATCGCATGGCTTTGCCGGCGATGCATCATTCAAGTTTCT
GACCTATCAGCTTCCGACGGTAGGGTATTGGCCTACCGTGGCAATGACGGGTAACGGAGA
ATTAGGGTTCAATTCCGGAGAGGGAGCCTGAGAAACGGCTACCACATCTAAGGAAGGCAG
CAGGCGAGTGGCGTCTCTGAGCGGGCTGGCAAGGCGCATA
>HXZRAMG01ANFL0 rank=0158449 x=149.0 y=3126.0 length=462
AAAACAATGCCAGTAGTCATATGCTTGTCTCAAAGATTAAGCCATGCATGTCTCAGTATG
AGCTTCAATACGGTGAAACTGCGAATGGTTCATTAAAACAGTTATAGTTTATTTGATGGT
CGATCCTTACATGGATAACTGTGGTAATTCTAGAGCTAATACATGCACCCAAACCCGACT
CCGTGGAAGGGTTGTGGTTATTAGTTACAGAACCATCCCAGGCTCTGCCTGGTTGTTTGG
TGATTTCATAGTAACCCAACGAATCGCATGGCTTTGCCGGCGATGCATCATTCAAGTTTC
TGACCTATCAGCTTCCGACGGTAGGGTATTGGCCTACCGTGGCAATGACGGGTAACGGAG
AATTAGGGTTCAATTCCGGAGAGGGAGCCTGAGAAACGGCTACCACATCCAAGGAAGGCA
GCAGGCGAGTGCGTCTCTGAGCGGGCTGGCAAGGCGCATA
>HXZRAMG01BK395 rank=0134124 x=533.0 y=1883.0 length=462
AAAACAATGCCAGTAGTCATATGCTTGTCTCAAAGATTAAGCCATGCATGTCTCAGTATA
AGCTTCTATACGGTGAAACTGCGAATGGCTCATTAAAACAGTTACAGTTTATTTGATGGT
CATTCTTTACATGGATAACCGTGGTAATTCTAGAGCTAATACATGCGCCCAAACCCGACT
CCGTGGAAGGGTTGTGTTTATTAGTTACAGAACCAACCCAGGCTCTGCCTGGTCTTGTGG
TGATTCATAATAACCGAACGAATCGCATGACATCCGTCGGCGATGAATCATCCAAGTTTC
TGACCTATCAGCTTCCGACGGTAGGGTATTGGCCTACCGTGGCAATGACGGGTAACGGAG
AATTAGGGTTCGATTCCGGAGAGGGAGCCTGAGAAACGGCTACCACATCTAAGGAAGGCA
GCAGGCGAGTGCGTCTCTGAGCGGGCTGGCAAGGCGCATA
>HXZRAMG01BUGTW rank=0213473 x=639.5 y=3874.0 length=462
AAAACAATGCCAGTAGTCATATGCTTGTCTCAAAGATTAAGCCATGCATGTCTCAGTATA
AGCTTCTATACGGTGAAACTGCGAATGGCTCATTAAAACAGTTACAGTTTATTTGATGGT
CATTCTTTACATGGATAACCGTGGTAATTCTAGAGCTAATACATGCGCCCAAACCCGACT
CCGTGGAAGGGTTGTGTTTATTAGTTACAGAACCAACCCAGGCTCTGCCTGGTCTTGTGG
TGATTCATAATAACCGAACGAATCGCATGACATCCGTCGGCGATGAATCATTCAAGTTTC
TGACCTATCAGCTTCCGACGGTAGGGTATTGGCCTACCGTGGCAATGACGGGTAACGGAG
AATTAGGGTTCGATTCCGGAGAGGGAGCCTGAGAAACGGCTACCACATCTAAGGAAGGCA
GCAGGCGAGTGCGTCTCTGAGCGGGCTGGCAAGGCGCATA
>HXZRAMG01AJTC8 rank=0075211 x=108.5 y=2266.0 length=462
AAAACAATGCCAGTAGTCATATGCTTGTCTCAAAGATTAAGCCATGCATGTCCAAGTACA
AGCTTTCAAAAGCGAAACTGCGGATGGCTCATTAAATCAGTTATGGTTCCTTGGAGCGCA
TCCCCTTACATGGATAACTGTGGTAATTCTAGAGCTAATACATGCAATCAAGCGCCGACC
TTACGGGAGGCGTGCTCTTATTAGGAACAAGACCAACCCGGGTCCGCCCGGCTCCGTTGG
TGAACTCTGGATAACCTGGCCGATCGCACGGTCTCTGCACCGGCGACGGATCCTTCGAAT
GTCTGCCCTATCAACTTTCGATGGTACGTTATGCGCCTACCATGGTCGTAACGGGTAACG
GAGAATCAGGGTTCGATTCCGGAGAGGGAGCTTGAGAAACGGCTACCACATCCAAGGAAG
GCAGCAGGCGAGTGCGTCTCTGAGCGGGCTGGCAAGGCGC
>HXZRAMG01AZYSY rank=0139528 x=292.0 y=2144.0 length=462
AAAACAATGCCAGTAGTCATATGCTTGTCTCAAAGATTAAGCCATGCATGTCCAAGTACA
AGCTTTCAAAAGCGAAACTGCGGATGGCTCATTAAATCAGTTATGGTTCCTTGGAGCGCA
TCCCCTTACATGGATAACTGTGGTAATTCTAGAGCTAATACATGCAATCAAGCGCCGACC
TTACGGGAGGCGTGCTCTTATTAGGAACAAGACCAACCCGGGTCCGCCCGGCTACCGTTG
GTGAACTCTGGATAACCTGGCCGATCGCACGGTCTCTGCACCGGCGACGGATCCTTCGAA
TGTCTGCCCTATCAACTTTCGATGGTACGTTATGCGCCTACCATGGTCGTAACGGGTAAC
GGAGAATCAGGGTTCGATTCCGGAGAGGGAGCTTGAGAAACGGCTACCACATCCAAGGAA
GGCAGCAGGCGAGTGCGTCTCTGAGCGGGCTGGCAAGGCG
>HXZRAMG01B5TPR rank=0206622 x=769.0 y=1309.0 length=462
AAAACAATGCCAGTAGTCATATGCTTGTCTCAAAGATTAAGCCATGCATGTCCAAGTACA
AGCTTTCAAAAGCGAAACTGCGGATGGCTCATTAAATCAGTTATGGTTCCTTGGAGCGCA
TCCCCTTACATGGATAACTGTGGTAATTCTAGAGCTAATACATGCAATCAAGCGCCGACC
TTACGGGAGGCGTGCTCTTATTAGGAACAAGACCAACCCGGGTCCGCCCGGCTCCGTTGG
TGAACTCTGGATAACCTGGCCGATCGCACGGTCTCTGCACCGGCGACGGATCCTTCGAAT
GTCTGCCCTATCAACTTTCGATGGTACGTTATGCGCCTACCATGGTCGTAACGGGTAACG
GAGAATCAGGGTTCGATTCCGGAGAGGGAGCTTGAGAAACGGCTACCACATCCAAGGAAG
GCAGCAGGCGAGTGCGTCTCTGAGCGGGCTGGCAAGGCGC
>HXZRAMG01ARDUR rank=0145480 x=194.0 y=3153.0 length=462
AAAACAATGCCAGTAGTCATATGCTTGTCTCAAAGATTAAGCCATGCATGTCTAAGTATA
AACAACTTTATACTGTGAAACTGCGTACGGCTCATTATATCAGCAATAATTTATTTGATG
GTACCTTGCTACATGGATAACTGTAGTAATTCTAGAGCTAATACATGCGTAAAGTCCCGA
CTCTCGCGGGGAGGATGTATTTATAGATAAAAACCAATGCGGACTCTGTCCGGTACTGTG
GTGAATCATAGTAACTCTTCGAATCGCATGGCTTCACGCCGGCGATAGTTCATTCAAATT
TCTGCCCTATCAGCTTTCGACGGTAGTGTAGTGGACTACCGTGGCGTTAACGGGTAACGG
AGAATTAGGGTTCGATTCCGGAGAGGGAGCCTGAGAAACGGCTACCACATCCAAGGAAGG
CAGCAGGCGAGTGCGTCTCTGAGCGGGCTGGCAAGGCGCA
>HXZRAMG01A6PBI rank=0197736 x=369.0 y=1052.5 length=462
AAAACAATGCCAGTAGTCATATGCTTGTCTCAAAGATTAAGCCATGCATGTCTCAGTATC
AATTTTCATACGGTTAAACTGCGAATGGCTCATTAAAGCAGTTATAGTTTATTTGATGGT
CACTGTTACATGGATAACTGTGGTAATTCTACAGCTAATACATGCATCAAAACCCAACTT
CGCAGAAGGGTTGTGTTTATTAGATACAGAACCAACCCAGGCTCCGCCTGGTTTCCTGGT
GACTCATAATAACTATATGAATCGTATGGCATCTGCCGACGATGCATCATTCAAGTTTCT
GACCTATCAGCTTCCGACGGTAGGGTATTGGCCTACCGTGGCAATGACGGGTAACGGAGA
ATTAGGGTTTGATTCCGGAGAGGGAGCCTGAGAAACGGCTACCACATCTAAGGAAGCCAG
CAGGCGAGGTGCGTCTCTGAGCGGGCTGGCAAGGCGCATA
>HXZRAMG01BAQEL rank=0269082 x=415.0 y=667.0 length=462
AAAACAATGCCAGTAGTCATATGCTTGTCTCAAAGATTAAGCCATGCATGTCTCAGTATC
AATTTTCATACGGTTAAACTGCGAATGGCTCATTAAAGCAGTTATAGTTTATTTGATGGT
CACTGTTACATGGATAACTGTGGTAATTCTACAGCTAATACATGCATCAAAACCCAACTT
CGCAGAAGGGTTGTGTTTATTAGATACAGAACCAACCCAGGCTCCGCCTGGTTTCCTGGT
GACTCATAATAACTATATGAATCGTAATGGCATCTGCCGACGATGCATCATTCAAGTTTC
TGACCTATCAGCTTCCGACGGTAGGGTATTGGCCTACCGTGGCAGTGACGGGTAACGAGA
ATTAGGGTTTGATTCCGGAGAGGGAGCCTGAGAAACGGCTACCGACATCTAAGGAAGGCA
GCAGGCGAGTGCGTCTCTGAGCGGGCTGGCAAGGCGCATA
>HXZRAMG01BHA7A rank=0197558 x=490.5 y=356.0 length=462
AAAACAATGCCAGTAGTCATATGCTTGTCTCAAAGATTAAGCCATGCATGTCTCAGTATC
AACTTTCATACGGTTAAACTGCGAATGGCTCATTAAAGCAGTTATAGTTTATTTGATGGT
CACTGTTACATGGATAACTGTGGTAATTCTACAGCTAATACATGCATCAAAACCCAACTT
CGCAGAAGGGTTGTGTTTATTAGATACAGAACCAACCCAGGCTCCGCCTGGTTTCCTGGT
GACTCATAATAACTATATGAATCGTATGGCATCTGCCGACGATGCATCATTCAAGTTTCT
GACCTATCAGCTTCCGACGGTAGGGTATTGGCCTACCGTGGCAATGACGGGTAACGGAGA
ATTAGGGTTTGATTCCGGAGAGGGAGCCTGAGAAACGGCTACCACATCTAAGGAAGGCAG
CAGGCGAGTGCGTCCTCTGAGCGGGCTGGCAAGGCGCATA
>HXZRAMG01CB5X5 rank=0243621 x=841.0 y=2187.0 length=462
AAAACAATGCCAGTAGTCATATGCTTGTCTCAAAGATTAAGCCATGCATGTCTCAGTATC
AATTTTCATACGGTTAAACTGCGAAATGGCTCATTAAAGCAGTTATAGTTTATTTGATGG
TCACTGTTACATGGATAACTGTGGTAATTCTACAGCTAATACATGCATCAAAACCCAACT
TCGCAGAAGGGTTGTGTTTATTAGATACAGAACCAACCCAGGCTCCGCCTGGTTTCCTGG
TGACTCATAATAACTATATGAATCGTATGGCATCTGCCGACGATGCATCATTCAAGTTTC
TGACCTATCAGCTTCCGACGGTAGGGTATTGGCCTACCGTGGCAATGACGGGTAACGGAG
AATTAGGGTTTGATTCCGGAGAGGGAGCCTGAGAAACGGCTACCACATCTAAGGAAGGCA
GCAGGCGAGTGCGTCTCTGAGCGGGCTGGCAAGGCGCATA
>HXZRAMG01B9SQM rank=0246196 x=814.0 y=2348.0 length=462
AAAACAATGCCAGTAGTCATATGCTTGTCTCAAAGATTAAGCCATGCATGTCTCAGTATG
AACTTTCACACGGTGAAACTGCGAATGGCTCATTAAAGCAGTTATAGTTTATTTGATGGT
CACTGTTACATGGATAACTGTGGTAATTCTACAGCTAATACATGCATCAAAACCCAACTT
CGCAGAAGGGTTGTGTTTATTAGATACAGAACCAACCCAGGCTCCGCCTGGTTTCCTGGT
GACTCATAATAACTATATGAATCGTATGGCATCTGCCGACGATGCATCATTCAAGTTTCT
GACCTATCAGCTTCCGACGGTAGGGTATTGGCCTACCGTGGCAATGACGGGTAACGGAGA
ATTAGGGGTTTGATTCCGGAGAGGGAGCCTGAGAAACGGCTACCACATCTAAGGAAGGCA
GCAGGCGAGTGCGTCTCTGAGCGGGCTGGCAAGGCGCATA
>HXZRAMG01AU1CJ rank=0273880 x=236.0 y=1537.0 length=462
AAAACAATGCCAGTAGTCATATGCTTGTCTCAAAGATTAAGCCATGCATGTCTAAGTATA
AACAACTTTATACTGTGAAACTGCGAACGGCTCATTATATCAGCAATTATTTATTTGATG
GTTTCTTACTACATGGATAACTGTGGTAATTCTAGAGCTAATACATGCGTAAAATCCCGA
CTCTCGCGGGGAGGGATGTATTTATTAGATAAAAACCAATGCGGGTTTTCCCGGTTTGTG
GTGAATCATAGTAACTTTTCGGATCGCATGGCTTCACGCCGGCGATAGTTCATTCAAATT
TCTGCCCTATCAGCTTTCGACGGTAGTGTAGTGGACTACCGTGGCGTTAACGGGTGACGG
AGAATTAGGGTTCGATTCCGGAGAGGGAGCCTGAGAAACGGCTACCACATCTAAGGAAGG
CAGCAGGCGAGTGCGTCTCTGAGCGGGCTGGCAAGGCGCA
>HXZRAMG01BNOPP rank=0300798 x=562.5 y=2891.5 length=462
AAAACAATGCCAGTAGTCATATGCTTGTCTCAAAGATTAAGCCATGCATGTCTAAGCAAA
AGCCGAACAATGGTGAAGCCGCGAATAGCTCATTACAACAGCCGTAGTTTATTGGATCTT
GATTTCCTACTTGGATACCTGTGGTAATTCTAGAGCTAATACACGCAACTAAGCTCCGAC
CTATGGGAGGAGTGCATTTATAGAACAAAACCAATCGGGCCTCGGCTCGTCTCTTGGTGA
ATCTGAATAACTCAGCTGATCGCATGGTCTTTGTACCGGCGACGTATCTCTCAAGTGTCT
GCCTTATCAACTTTCGATGGTAGTTTATGTGCCTACCATGGTTGTAACGGGTAACGGAGA
ATAAGGGTTCGACTCCGGGAGAGGGAGCCTGAGAAACGGCTACCACATCCAAGGAAGGCA
GCAGGCGAGTGCGTCTCTGAGCGGGCTGGCAAGGCGCATA
>HXZRAMG01A38FD rank=0103465 x=341.0 y=535.5 length=462
AAAACAATGCCAGTAGTCATATGCTTGTCTCAAAGATTAAGCCATGCATGTCTAAGCAAA
AGCCGAACAATGGTGAAGCCGCGAATAGCTCATTACAACAGCCGTAGTTTATTGGATCTT
GATTTCCTACTTGGATACCTGTGGTAATTCTAGAGCTAATACACGCAACTAAGCTCCGAC
CTATGGGAGGAGTGCATTTATTAGAACAAAACCAATCGGGCTTCGGCTCGTCTCTTGGTG
AATCTGAATAACTCAGCTGATCGCATGGTCTTTGTACCGGCGACGTATCTTTCAAGTGTC
TGCCTTATCAACTTTCGATGGTAGTTTATGTGCCTACCATGGTTGTAACGGGTAACGGAG
AATAAGGGTTCGACTCCGGAGAGGGAGCCTGAGAAACGGCTACCACATCCAAGGAAGGCA
GCAGGCGAGTGCGTCTCTGAGCGGGCTGGCAAGGCGCATA
>HXZRAMG01A1SBL rank=0240787 x=313.5 y=1039.5 length=462
AAAACAATGCCAGTAGTCATATGCTTGTCTCAAAGATTAAGCCATGCATGTCTAAGCAAA
AGCCGAACAATGGTGAAGCCGCGAATAGCTCATTACAACAGCCGTAGTTTATTGGATCTT
GATTTCCTACTTGGATACCTGTGGTAATTCTAGAGCTAATACACGCAACTAAGCTCCGAC
CTATGGGAGGAGTGCATTTATTAGAACAAAACCAACCGGGCCTCGGCTCGTCTCTTGGCG
AATCTGAATAACTCAGCTGATCGCATGGTCTTTGTACCGGCGACGTATCTTTCAAGTGTC
TGCCTTATCAACTTTCGATGGTAGTTTATGTGCCTACCATGGTTGTAACGGGTAACGGAG
AATAAGGGTTCGACTCCGGAGAGGGAGCCTGAGAAACGGCTACCACATCCAAGGAAGGCA
GCAGGCGAGTGCGTCTCTGAGCGGGCTGGCAAGGCGCATA
>HXZRAMG01AOI6T rank=0118310 x=162.0 y=1171.0 length=462
AAAACAATGCCAGTAGTCATATGCTTGTCTCAAAGATTAAGCCATGCATGTCTAAGCAAA
AGCCGAACAATGGTGAAGCCGCGAATAGCTCATTACAACAGCCGTAGTTTATTGGATCTT
GATTTCCTACTTGGATACCTGTGGTAATTCTAGAGCTAATACACGCAACTAAGCTCCGAC
CTATGGGAGGAGTGCATTTATTAGAACAAAACCAATCGGGCCTCGGCTCGTCTCTTGGTG
AATCTGAATAACTCAGCTGATCGCATGGTCCTTGTACCGGCGACGTATCTTTCAAGTGTC
TGCCTTATCAACTTTCGATGGTAGTTTATGTGCCTACCATGGTTGTAACGGGTAACGGAG
AATAAGGGTTCGACTCCGGAGAGGGAGCCTGAGAAACGGCTACCACATCCAAGGAAGGCA
GCAGGCGAGTGCGTCTCTGAGCGGGCTGGCAAGGCGCATA
>HXZRAMG01AR5MY rank=0067008 x=203.0 y=2296.5 length=462
AAAACAATGCCAGTAGTCATATGCTTGTCTCAAAGATTAAGCCATGCATGTCTAAGCAAA
AGCCGAACAATGGTGAAGCCGCGAATAGCTCATTACAACAGCCGTAGTTTATTGGATCTT
GATTTCCTACTTGGATACCTGTGGTAATTCTAGAGCTAATACACGCAACTAAGCTCCGAC
CTATGGGAGGAGTGCATTTATTAGAACAAAACCAATCGGGCCTCGGCTCGTCTCTTGGTG
AATCTGAATAACTCAGCTGATCGCATGGTCTTTGTACCGGCGACGTATCTTTCAAGTGTC
TGCCTTATCAACTTTCGATGGTAGTTTATGTGCCTACCATGGTTGTAACGGGTAACGGAG
AATAAGGGTTCGACTCCGGAGAGGGAGCCTGAGAAACGGCTACCACATCCAAGGAAGGCA
GCAGGCGAGTGCGTCTCTGAGCGGGCTGGCAAGGCGCATA
>HXZRAMG01AYRDE rank=0092846 x=278.5 y=3200.0 length=462
AAAACAATGCCAGTAGTCATATGCTTGTCTCAAAGATTAAGCCATGCATGTCTAAGCAAA
AGCCGAACAATGGTGAAGCCGCGAATAGCTCATTACAACAGCCGTAGTTTATTGGATCTT
GATTTCCTACTTGGATACCTGTGGTAATTCTAGAGCTAATACACGCAACTAAGCTCCGAC
CTATGGGAGGAGTGCATTTATTAGAACAAAACCAATCGGGCTTCGGCTCGTCTCTTGGTG
AATCTGAATAACTCAGCTGATCGCATGGTCTTTGTACCGGCGACGTATCTTTCAAGTGTC
TGCCTTATCAACTTTCGATGGTAGTTTATGTGCCTACCATGGTTGTAACGGGTAACGGAG
AATAAGGGTTCGACTCCGGAGAGGGAGCCTGAGAAACGGCTACCACATCCAAGGAAGGCA
GCAGGCGAGTGCGTCTCTGAGCGGGCTGGCAAGGCGCATA
>HXZRAMG01BVPPL rank=0152290 x=654.5 y=599.0 length=462
AAAACAATGCCAGTAGTCATATGCTTGTCTCAAAGATTAAGCCATGCATGTCTCAGAATA
AGCTTTTCACAACACATCTGCGAATGGCTCATTAAAACAGTTATAGTTTCATTGGTTGTT
GCTACTTACATGGATACCTGTGGTAATTCTATAGCTAATACATGCTTACAAACCCAACTC
ATTGGAAGGGTTGTGCTTATTAGTTCCAGAACCATTCCTGGCATTGCCAGGCCAATTGGT
GATTTATGGTAAGTGTATGGATCACATGGCTGCCGCCGGTGATTTATCTTTTAAGTTTCT
GACCTATCAGCTTCCGACGGGAAGGTATTGGCTTCCCGTGGCAATGACGGGTAACGGAGA
ATTAGGGTTTGATTTCCGGAGAGGGAGCCTGAGGAATGGCTACCACATCTAAGGAAGGCA
GCAGGCGAGTGCGTCTCTGAGCGGGCTGGCAAGGCGCATA
>HXZRAMG01A4CPA rank=0073445 x=342.0 y=1980.0 length=462
AAAACAATGCCAGTAGTCATATGCTTGTCTCAAAGATTAAGCCATGCATGTCTAAGTATA
AACAACTTTATACTGTAAAACTGCGAACGGCTCATTATATCAGCAATAATTTATTTGATG
GTTCCTTACTACATGGATAACTGTAGTAATTCTAGAGCTAATACATGCGTAAAGTCCCGA
CCTCACGGAAGGGATGTATTTATTAGATAAAAACCAATGCGGGTTCTGCCCGGTTTTGTG
GTGAATCATAGTAACTTTTCGAATCGCATGGCTTCACGCCGGCGATAGTTCATTCAAATT
TCTGCCCTATCAGCTTTCGACGGTAGTGTAGTGGACTACCGTGGCGTTAACGGGTACGGG
GATTAGGGTTCGATTCCGGAGAGGGAGCCTGAGAAACGGCTACCACATCCAAGGAAGGCA
GCAGGCGAGTGCGTCTCTGAGCGGGCTGGCAAGGCGCATA
>HXXTI5Q01A7CZW rank=0107659 x=376.0 y=3066.5 length=462
AAAACAATGCCAGTAGTCATATGCTTGTCTCAAAGATTAAGCCATGCATGTATCAGTTCA
CACCTTTAAATGGTGAAACCGCGAATGGCTCATTAAATCAGCTATGGTTCCTTAGATCGT
TAATCCTACTTGGATAACTGTAGTAATTCTAGAGCTAATACATGCCACAAGGCCCTGACT
TTATTGGAAGGGTGGATTTATTAGAACAAAACCAACCGACTTCGGTCGTTGGCTTGATGA
CTCTGGATAACTTTTCTGATCGCACGGCCAAGCGCCAGCGACGTATCTTTCAAATGTCTG
CCCTATCAACTATCGATGGTAGGTGATATGCCTACCATGGTTATGACGGGTAACGGGGGA
ATCAGGGTTCGATTCCGGAGAGGGAGCCTTAGAAATGGGCTACCACATCTAAGGAAGGCA
GCAGGCGAGTGCGTCTCTGAGCGGGGCTGGGCAAGGCGCA
>HXXTI5Q01A8JFV rank=0103525 x=390.5 y=729.0 length=462
AAAACAATGCCAGTAGTCATATGCTTGTCTCAAAGATTAAGCCATGCATGTCCAAGTACA
AGCTTTCAAAAGCGAAACTGCGGATGGCTCATTAAATCAGTTATGGTTCCTTGGAGCGCA
TCCCCTTACATGGATAACTGTGGTAATTCTAGAGCTAATACATGCAATCAAGCGCCGACC
TTACGGGAGGCGTGCTCTTATTAGGAACAAGACCAACCCGGGTCCGCCCGGCTCCGTTGG
TGAACTCTGGATAACCTGGCCGATCGCACGGTCTCTGCACCGGCGACGGATCCTTCGAAT
GTCTGCCCTATCAACTTTCGATGGTACGTTATGCGCCTACCATGGTCGTAACGGGTAACG
GAGAATCAGGGTTCGATTCCGGAGAGGGAGCTTGAGAAACGGCTACCACATCCAAGGGAA
GGCAGCAGGGCGAGTGCGTCTCTGAGCGGGGCTGGGGCAA
>HXXTI5Q01BBUQ4 rank=0250358 x=427.0 y=3806.0 length=462
AAAACAATGCCAGTAGTCATATGCTTGTCTCAAAGATTAAGCCATGCATGTCTCAGTATA
AGCTTCTACACGGCGAAACTGTGAACGGCTCATTATATTACCTTTAGTTTATTTGGTGGT
CATTCTTTACATGGATAACCATGGTAATTCTAGAGCTAATACATGCGCCCAAACCCAACT
TCGTGGAAGGGTTGTGTTTATTAGATACAGAACCAACCCAGGCTCTGCCTGGTTCTTTGG
TGATTCATAATAACCGATCGAATCGCATAGCATTCGCTGGCGATGAACCATTCAAGATCG
TACCCCATCAGGTTGATGGTAGGGTATTGGCCTACCATGCCAATGACGGGTAACGGAGAA
TTAGGGTTCGATTTCGGAGAGGGAGCCTGAGAAACGGCTACCACATCTAAGGAAGGCAGC
AGGCGAGTGCGTCTCTGAGCGGGGCTGGGCAAGGCGCATA
>HXXTI5Q01B2SPK rank=0127209 x=734.0 y=3398.0 length=462
AAAACAATGCCAGTAGTCATATGCTTGTCTTAAAGATTAAGCCATGCATGTCTAAGTATA
AATAGTATACAGTGAAACTGCGAATGGCTCATTAAAACAGTTATAGTTTATTTGATAATT
GAATTCTACATGGATAACCGTGGTAATTCTGGAGCTAATACATGCTGTAAAACCTGACTT
TTTTGGAAAGGTTGTATTTATTAGATACTAAACCAATATTCCTTCGGGTCTATTGTGATG
ATTCATAATAACTGATCGGAGCACGGCTAGGCCGCGCTAAATCATTCAAGTTTCTGCCCT
ATCAGCTTTCGATGGTAGTGTATTGGACTACCATGGCTATCACGGGTAACGAGAATTAGG
GGGTTCGATTCCGGAGAGGGGAGCCTGAGAAACGGCTACCACATCTAAGGAAGGCAGCAG
GGCAGTGCGTCTCTGAGCGGGGCTGGGCAAGGGGCGCATA
>HY4YN4W02DOUH7 rank=0091815 x=1396.5 y=221.0 length=461
AAAACAATGCCAGTAGTCATATGCTTGTCTCAAAGATTAAGCCATGCATGTTTCAGTATA
AGCTTTAATTTGGCAAAACTGCAAATGGCTCATTAAAACAGTTATAATGCACTTGATGGT
TGTTTGCTTACATGGATAACTGTGGTAATCCTATAGCTAATACATGCACTCAAACCTGAC
TCTTGTGGGAAGGTTGTGGTCATTAGTTGCAGAACCAACCCAAGCTCTGCTTGGTATTTT
GCTGATCCAGAATGGCTGATTGAATTACATGGCAATTGCTGGTAATGCATCATTTCAGTT
TCTGACCTATCAGCTTCCGACGGTAAGGGTATTGGGCTTACTGTGGGCAATGACGGGGTA
ACGGGAGGGATTAGGGGTTTGATTCCGGGAGAGGGGAGCTTGAGAAAATGGGCTACCACA
TCTAAGGGAAGGGCAAGCAGGGCGAGTGTGTCTCTGAGC
>HY4YN4W02ERKW2 rank=0099866 x=1837.5 y=1044.0 length=461
AAAACAATGCCAGTAGTCATATGCTTGTCTCAAAGATTAGGCCATGCATGTTTCAGAATC
AGCTTTTCATAGTAAATCTGCAAATGGCTCATTAAAACAGTTTTACTTTCATGGGCTTTG
ATAGTGTACATGGATACCTGTGGTAATTCTATAGCTAATACACGCTTGCAAACCCGACTC
TACGGGAAGGGTTGTTCTTATTAGTTTCAGAACCAATCCTAACTCAGCTAGGCAATTAGG
TGAATAATGGTAAGTGCATGGATCATATGGCTGTGCTGAAGACTGGCTTTCTAAGTTTCT
GTACTTATCAGCCTTCCGGACGGGAAGGTATTGGGGCCTTCCCGGGTGGGCAAGTGGGAA
CGGGGGTAACGGGAGTAAGTTTAGGGGGTTTGAGTTCCGGGGAGGAGGGGGAGCCGTGGG
AGGGAACGGGCTACCACATCGTAAGGGAAAGGGCAAGGC
>HY4YN4W02EOX9C rank=0155451 x=1807.5 y=1246.0 length=461
AAAACAATGCCAGTAGTCATATGCTTGTCTCAAAGATTAAGCCATGCATGTCTAAGCATA
AGCCGAATATGGTAAAGCCGCGAATGGCTCATTACAACAGCCATAGTTTATTGGATCTGA
ATATCCTACATGGATACCTGTGGTAATTCTAGAGCTAATACACGCACCAAAGCCCTGACT
TTACGGGAAGGCGCATTTATTAGAACAAGACCAATTGGCTTCGGCCATTTATTGGTGAAT
CTGAATAACTACGCAGATCGCACGGTCTCGTACCGGCGACATATCCTTCAAGTGTCTGCC
TTATCAACTGTCGATTGTAGTTTACATGGACTACAATGGGTCGTAACGGGGTAACGGGAA
TTTTTGGGGAATGGATTCCGGGAGGAGGGGAGCCTGAGAAACGGGCTACACATCCAAAGG
GAAGCAGCAGGGCGAAGTGCGTCTCTGAGCGGGGCTGGG
>HY4YN4W02D7IBN rank=0060726 x=1608.0 y=2545.0 length=461
AAAACAATGCCAGTAGTCATATGCTTGTCTCAAAGATTAAGCCATGCATGTCCCAGACTA
AGCTTTTCATAGCGAATCTGTGAATGGCTCATTATAACAGTTATAATGTTATTGGCTATC
TCTGTTACATGGATACCTGTGGTAATTCTATAGCTAATACATGCTTGCAGACCCAACTTA
TTGGAAGAGTTGTTCTTGCTAGTCCTAGAACTAATCCTGGCTTGCCCAGGGATTTTGGTG
AATGACAACAAGACAATGAATCACATAGCTTCTGCTGGTNATACATCTTTTCAATTTCTG
ACCTATCAGCTTTTGATGGGGAAGGGTATTGGGCTTCCTGTGGGCAATGGACGGGGTGAC
GGGAGGAATTAGGGGTTTGATTCCGGGAGAGGGGAGCCTGGGAGGGAAATGGGGCTACCA
CATCTAAAGGGAAAGGGCAGCAAGGGCGAAGTGCGTCCT
>HY4YN4W02CYZVA rank=0139229 x=1101.0 y=2436.5 length=461
AAAACAATGCCAGTAGTCATATGCTTGTCTCAAAGATTAAGCCATGCATGTATCAGTTCA
CACCTTTAAATGGTGAAACCGCGAATGGCTCATTAAATCAGCTATGGTTCCTTAGATCTT
AATCCTACTTGGATAACTGTAGTAATTCTAGAGCTAATACATGCCACAAAGCCCTGACTT
TATTGGAAGGGTGGATTTATTAGAACAAAACCAACCGACTTCGGTCGTTGGCTTGATGAC
TCTGGATAACTTTTCTGATCGCACGGCCAAGCGCCAGCGACGTATCTTTCAAATGTCTGC
CCTATCAACTATCGATGGTAGGTGATATGCCTACCATGGGTTATGACGGGGTAACGGGGG
AATCAGGGGTTCGATTCCGGGAGAGGGGAGCCCTAGGAAATGGGCTACCACATCTAAGGG
AAGGCAGCAGGGCGAAGTGCGTTCTCTGGAGCGGGGGCT
>HXZRAMG01BKIWC rank=0081748 x=526.5 y=2842.0 length=461
AAAACAATGCCAGTAGTCATATGCTTGCCTCAAAGATTAAGCCATGCATGTCTCAGTATC
AATTTTCATACGGTTAAACTGCGAATGGCTCATTAAAGCAGTTATAGTTTATTTGATGGT
CACTGTTACATGGATAACTGTGGTAATTCTACAGCTAATACATGCATCAAAACCCAACTT
CGCAGAAGGGTTGTGTTTATTAGGTTACAGAACCAACCCAGGCTCTGCCTGGTCTTGTGG
TGATTCATAATAACCAACGAATCGCATGGCATCAGCTGGCGATGAATCATTCAAGTTTCT
GACCTATCAGCTTCCGACGGTAGGGTATTGGCCTACCGTGGCAATGACGGGTAACGGAGA
ATTAGGGTTCGATTCCGGAGAGGGAGCCTGAGAAACGGCTACCACATCTAAGGAAGGCAG
CAGGCGAGTGCGTCTCTGAGCGGGCTGGCAAGGCGCATA
>HXZRAMG01A9IUS rank=0293496 x=401.5 y=1570.5 length=461
AAAACAATGCCAGTAGTCATAATGCTTGTCTCAAAGATTAAGCCATGCATGTCTCAGTAT
AAGCTTCTACATGGTGAAACTGCGAATGGCTCATTAAAGCAGTTATAGTTTATTTGATGG
TCACTGTTATATGGATAACTGTGGTAATTCTAGAGCTAATACATGCACCAAAACCCAACT
TCGCAGAAGGGTTGTGTTTATTAGATACAGGACCAACCCAGGTTCGACCTGGTTTTGTGG
TGACTTCATAATAACTCGATGTAATCGTGTAGCTTCGCTGACGATGCATCATTCAAGTTT
CTGACCTATCAGCTTCCGACGGTAGGGTATTGGCCTACCGTGGCAATGACGGGTAACGGA
GAATTAGGGGTTTNATTCCGGAGAGGGAGCCTGAGAAACGGCTACCACATCTAAGGAAGG
CAGCAGGCGAGTGCGTCTCTGAGCGGGCTGGGCAAGGCG
>HXZRAMG01AIU3L rank=0069721 x=97.0 y=2911.0 length=461
AAAACAATGCCAGTAGTCATATGCTTGTCTCAAAGATTAAGCCATGCATGTCCCAGACTA
AGCTTTTCATAGCGAATCTGTGAATGGCTCATTATAACAGTTATAATGTTATTGGCTATC
TCTGTTACATGGATACCTGTGGTAATTCTATAGCTAATACATGCTTGCAGACCCAACTTA
TTGGAAGAGTTGTTCTTGCTAGTTCTAGAACTAATCCTGGCTTGCCCAGGGATTTTGGTG
AATGACAACAAGACAATGAATCACATAGCTTCTGCTGGTGATACATCTTTTCAATTTCTG
ACCTATCAGCTTTTGATGGGAAGGTATTGGCTTCCTGTGGCAATGACGGGTGACGGAGAA
TTAGGGTTTGATTCCGGAGAGGGAGCCTGAGGAATGGCTACCACATCTAAGGAAGGCAGC
AGGCGAGTGCGTCCTCTGAGCGGGCTGGCAAGGCGCATA
>HXZRAMG01BY4PI rank=0255943 x=693.5 y=260.0 length=461
AAAACAATGCCAGTAGTCATATGCTTGTCTCAAAGATTAAGCCATGCATGTCCAAGTACA
AGCTTTTCATAGTAAATCTGCAAATGGCTCATTAAAACAGTTTTAGTTTCATGGGCTGTG
ATAGTGTACATGGATACCTGTGGTAATTCTATAGCTAATACACGCTTGCAAACCCAACTC
TGTGGAAGGGTTGTTCTTATTAGTTTCAGAACCAATCCTAACTCAGCTAGGCAATTAGGT
GAATAATGGTAAGTGCATGGATCATATGGCTGTGCTGAAGACTGGCTTTCTAAGTTTCTG
ACCTATCAGCTTCCGACGGGAAGGTATTGGCTTCCCCGTGGCAATGACGGGTAACGGAGA
ATTAGGGTTTGATTCCGGAGAGGGAGCCTGAGGAACGGCTACCACATCTAAGGAAGGCAG
CAGGCGAGTGCGTCTCTGAGCGGGCTGGCAAGGCGCATA
>HXZRAMG01AIHJ6 rank=0172621 x=93.5 y=1748.0 length=461
AAAACAATGCCAGTAGTCATATGCTTGTCTCAAAGATTAAGCCATGCATGTTTCGGAATC
AGCTTTTCATAGTAAATCTGCAAAATGGCTCATTAAAACAGTTTTAGTTTCGTGGGCTGT
GATAGTGTACATGGATACCTGTGGTAATTCTATAGCTAATACACGCTTGCAAACCCAACT
CTGTGGAAGGGTTGTTCTTATTAGTTTCAGAACCAATCCTAACTCAGCTAGGCAATTAGG
TGAATAATGGTAAGTGCATGGATCATATGGCTGTGCTGAAGACTGGCTTTCTAAGTTTCT
GACCTATCAGCTTCCGACGGGAAGGTATTGGCTTCCCGTGGCAATGACGGGTAACGGAGA
ATTAGGGTTTGATTCCGGAGAGGGAGCCTGAGGAACGGCTACCACATCTAAGGAAGGCAG
CAGGCGAGTGCGTCTCTGAGCGGGCTGGCAAGGCGCATA
>HXZRAMG01BHF4B rank=0179968 x=491.5 y=2633.0 length=461
AAAACAATGCCAGTAGTCATATGCTTGTCTCAAAGATTAAGCCATGCATGTTTCAGAATC
AGCTTTTCATAGTAAATCTGCAAATGGCTCATTAAAACAGTTTTAGTTTCATGGGCTGTG
ATAGTGTACATGGATACCTGTGGTAATTCTATAGCTAATACACGCTTGCAAACCCAACTC
TGTGGAAGGGTTGTTCTTATTAGTTTCAGAACCAATCCTAACTCAGCTAGGCAATTAGGT
GAATAATGGTAAGTGCATGGATCATATGGCTGCGCTGAAGACTGGCTTTCTAAGTTTCTG
ACCTATCAGCTTCCGACGGGAAGGTATTGGCTTCCCGTGGCAATGACGGGTAACGGAGAA
TTAGGGGTTTGATTCCGGAGAGGGAGCCTGAGGAACGGCTACCACATCTAAGGAAGGCAG
CAGGCGAGTGCGTCTCTGAGCGGGCTGGCAAGGCGCATA
>HXZRAMG01BZ96H rank=0283956 x=706.5 y=759.0 length=461
AAAACAATGCCAGTAGTCATATGCTTGTCTCAAAGATTAAGCCATGCATGTTTCAGAATC
AGCTTTTCATAGTAAATCTGCAAATGGCTCATTAAAACAGTTTTAGTTTCATGGGCTGTG
ATAGTGTACATGGATACCTGTGGTAATTCTATAGCTAAAACACGCTTGCACACCCAACTC
TGTGGAAGGGTTGTTCTTATTAGTTTCAGAACCAATCCTAACTCAGCTAGGCAATTAGGT
GAATAATGGTAAGTGCATGGATCATATGGCTGTGCTGAAGACTGGCTTTCTAAGTTTCTG
ACCTATCAGCTTCCGACGGGAAGGTATTGGCTTCCCCGTGGCAATGACGGGTAACGGAGA
ATTAGGGTTTGATTCCGGAGAGGGAGCCTGAGGAACGGCTACCACATCTAAGGAAGGCAG
CAGGCGAGTGCGTCTCTGAGCGGGCTGGCAAGGCGCATA
>HXZRAMG01AX395 rank=0143966 x=271.0 y=1947.0 length=461
AAAACAATGCCAGTAGTCATATGCTTGTCTCAAAGATTAAGCCATGCATGTTTCAGAATC
AGCTTTTCATAGTAAATCTGCAAAAAGGCTCATTAAAACAGTTTTAGTTTCATGGGCTGT
GATAGCGTACATGGATACCTGTGGTAATTCTATAGCTAATACACGCTTGCAAACCCAACT
CTGTGGAAGGGTTGTTCTTATTAGTTTCAGAACCAATCCTAACTCAGCTAGGCAATTAGG
TGAATAATGGTAAGTGCATGGATCATATGGCTGTGCTGAAGACTGGCTTTCTAAGTTTCT
GACCTATCAGCTTCCGACAGGAAGGTATTGGCTTCCCGTGGCAATGACGGGTAACGGAGA
ATCAGGGTTTGATTCCGGAGAGGGAGCCTGAGGAACGGCTACGACATCTAAGGAAGGCAG
CAGGCGAGTGCGTCTCTGAGCGGGCTGGCAAGGCGCATA
>HXZRAMG01AVGSZ rank=0193186 x=241.0 y=1089.0 length=461
AAAACAATGCCAGTAGTCATATGCTTGTCTCAAAGATTAAGCCATGCATGTTTCAGGATC
AGCTTTTCATAGTAAATCTGCAAATGGCTCATTAAAACAGTTTTAGTTTCATGGGCTGTG
ATAGTGTACATGGATACCTGTGGTAATTCTATAGCTAATACACGCTTGCAAACCCAACTC
TGTGGAAGGGTTGTTCTTATTAGTTTCAGAACCAATCCTAACTCAGCTAGGCAATTAGGT
GAATAATGGTAAGTGCATGGATCATATGGCTGTGCTGAAGACTGGCTTTCTAAGTTTCTG
ACCTATCAGCTTCCGACGGGAAGGTATTGGCTTCCCCGTGGCAATGACGGGTAACGGAGA
ATTAGGGTTTGATTCCGGAGAGGGAGCCTGAGGAACGGCTACCACATCTAAGGAAGGCAG
CAGGCGAGTGCGTCTCTGAGCGGGCTGGCAAGGCGCATA
>HXZRAMG01BK1FC rank=0147858 x=532.5 y=2278.0 length=461
AAAACAATGCCAGTAGTCATATGCTTGTCTCAAAGATTAAGCCATGCATGTTTCAGAATC
AGCTTTTCATAGTAAATCTGCAAATGGCTCATTAAAACAGTTTTAGTTTCATGGGCTGTG
ATAGTGTACATGGATACCTGTGGTAATTCTATAGCTAATACACGCTTGCAAACCCAACTC
TGTGGAAGGGTTGTTCTTATTAGTTTCAGAACCAATCCTAACTCAGCTAGGCAATTAGGT
GAATAATGGTAAGTGCATGGATCATATGGCTGTGCTGAAGACTGGCTTTCTAAGTTTCTG
ACCTATCAGCTTCCGACGGGAAGGTATTGGCTTCCCCGTGGCAATGACGGGTAACGGAGA
ATTAGGGTTTGATTCCGGAGAGGGAGCCTGAGGAACGGCTACCACATCTAAGGAAGGCAG
CAGGCGAGTGCGTCTCTGAGCGGGCTGGCAAGGCGCATA
>HXZRAMG01BIW4C rank=0167143 x=508.0 y=1690.0 length=461
AAAACAATGCCAGTAGTCATATGCTTGTCTCAAAGATTAAGCCATGCATGTTTCAGAATC
AGCTTTTCATAGTAAATCTGCAAATGGCTCATTAAAAACAGTTTTAGTTTCATGGGCTGT
GATAGTGTACATGGATACCTGTGGTAATTCTATAGCTAATACACGCTTGCAAACCCAACT
CTGTGGAAGGGTTGTTCTTATTAGTTTCAGAACCAATCCTAACTCAGCTAGGCAATTAGG
TGAATAATGGTAAGTGCATGGATCATATGGCTGTGCTGAAGACTGGCTTTCTAAGTTTCT
GACCTATCAGCTTCCGACGGGAAGGTATGGCTTCCCGTGGCAATGACGGGTAACGGAGAA
TTAGGGGTTTGATTCCGGAGAGGGAGCCTGAGGAACGGCTACCACATCTAAGGAAGGCAG
CAGGCGAGTGCGTCTCTGAGCGGGCTGGCAAGGCGCATA
>HXZRAMG01A2QI5 rank=0184483 x=324.5 y=319.5 length=461
AAAACAATGCCAGTAGTCATATGCTTGTCTCAAAGATTAAGCCATGCATGTTTCAGAATC
AGCTTTTCATAGTAAATCTGCAAATGGCTCATTAAAACAGTTTTAGTTTCATGGGCTGTG
ATAGTGTACATGGATACCTGTGGTAATTCTATAGCTAATACACGCTTGCAAACCCAACTC
TGTGGAAGGGTTGTTCTTATTAGTTTCAGAACCAATCCTAACTCAGCTAGGCAATTAGGT
GAATAATGGTAAGTGCATGGATCATATGGCTGTGCTGAAGACTGGCTTTCTAAGTTTCTG
ACCTATCAGCTTCCGACGGGAAGGTATTGGCTTCCCGTGGCAATGACGGGTAACGGAGAA
TTAGGGTTTGATTCCGGAGAGGGAGCCTGAGGAACGGCTACCGACATCTAAGGAAGGCAG
CAGGCGAGTGCGTCTCTGAGCGGGCTGGCAAGGCGCATA
>HXZRAMG01AMTBE rank=0320052 x=142.5 y=2904.0 length=461
AAAACAATGCCAGTAGTCATATGCTTGTCTCAAAGATTAAGCCATGCATGTTTCAGTATA
AGCTTTAATTTGGCAAAACTGCAAATGGCTCATTAAAACAGTTATAATGCACTTGATGGT
TGTTTGCTTACATGGATAACTGTGGTAATCCTATAGCTAATACATGCACCCAAACCTGAC
TCTTGTGGGAAGGTTGTGGTCATTAGTTGCAGAACCAACCCAAGCCCTGCTTGGTATTTT
GCTGATCCAGAATGGCTGATTGAATTACATGGCAATTGCTGGTAATGCATCATTTCAGTT
TCTGACCTATCGGCTTCCGACGGTAAGGTATTGGCTTACTGTGGCAATGACGGGTAACGG
AGGATTAGGGTTTGATTCCGGAGAGGGAGCCTGAGGAACGGCTACCACATCTAAGGAGGC
AGCAGGCGAGTGCGTCTCTGAGCGGGCTGGCAAGGCGCA
>HXZRAMG01AQOC7 rank=0145340 x=186.0 y=2889.0 length=461
AAAACAATGCCAGTAGTCATATGCTTGTCTCAAAGATTAAGCCATGCATGTTTCAGTATA
AGCTTTAATTTGGCAAAACTGCAAATGGCTCATTAAAACAGTTATAATGCACTTGATGGT
TGTTTGCTTACATGGATAACTGTGGTAATCCTATAGCTAATACATGCACTCAAACCTGAC
TCTTGTGGGAAGGTTGTGGTCATTAGTTGCAGAACCAACCCAAGCTCTGCTTGGTATTTT
GCTGATCCAGAATGGCTGATTGAATTACATGGCAATTGCTGGTAATGCATCATTTCAGTT
TCTGACCTATCAGCTTCCGACGGTAAGGTATTGGCTTACTGTGGCAATGACGGGTAACGG
AGGATTAGGGTTTGATTCCGGAGAGGGAGCTTGAGAAATGGCTACCACATCTAAGGAAGG
CAGCAGGCGAGTGCGTCTCTGAGCGGGCTGGCAAGGCGC
>HXZRAMG01BDWQ6 rank=0256973 x=451.0 y=1408.0 length=461
AAAACAATGCCAGTAGTCATATGCTTGTCTCAAAGATTAAGCCATGCATGTTTCAGTATA
AGCTTTAATTTGGCAAAACTGCAAATGGCTCATTAAAACAGTTATAATGCACTTGATGGT
TGTTTGCTTACATGGATAACTGTGGTAATCCTATAGCTAATACATGCACTCAAACCTGAC
TCTTGTGGGAAGGTTGTGGTCATTAGTTGCAGAACCAACCCAAGCTCTGCTTGGTATTTT
GCTGATCCAGAATGGCTGATTGAATTACATGGCAATTGCTGGTAATGCATCATTTCAGTT
TCTGACCTATCAGCTTCCGACGGTAAGGTATTGGCTTACTGTGGCAATGACGGGTAACGG
AGGATTAGGGTTTGATTCCGGAGAGGGAGCTTGAGGAACGGCTACCACATCTAAGGAAGG
CAGCAGGCGAGTGCGTCCCTGAGCGGGCGTGGCGAACGG
>HXZRAMG01BXDJ9 rank=0180827 x=673.0 y=343.0 length=461
AAAACAATGCCAGTAGTCATATGCTTGTCTCAAAGGTTAAGCCATGCATGTTTCAGTATA
AGCTTTAATTTGGCAAAACTGCAAATGGCTCATTAAAACAGTTATAATGCACTTGATGGT
TGTTTGCTTACATGGATAACTGTGGTAATCCTATAGCTAATACATGCACTCAAACCTGAC
TCTTGTGGGAAGGTTGTGGTCATTAGTTGCAGAACCAACCCAAGCTCTGCTTGGTATTTT
GCTGATCCAGAATGGCTGATTGAATTACATGGCAATTGCTGGTAATGCATCATTTCAGTT
TCTGACCTATCAGCTTCCGACGGTAAGGTATTGGCTTACTGTGGCAATGACGGGTAACGG
AGGATTAGGGTTTGATTCCGGAGAGGGAGCTTGAGGAATGGCTACCACATCTAAGGAAGG
CAGCAGGCGAGTGCGTCTCTGAGCGGGCTGGCAAGGCGC
>HXZRAMG01CEC6O rank=0295807 x=866.0 y=2478.0 length=461
AAAACAATGCCAGTAGTCATATGCTTGTCTCAAAGATTAAGCCATGCATGTTTCAGTATA
AGCTTTAATTTGGCAAAACTGCAAATGGCTCATTAAAACAGTTATAATGCACTTGATGGT
TGTTTGCTTACATGGATAACTGTGGTAATCCTATAGCTAATACATGCACTCAAACCTGAC
TCTTGTGGGAAGGTTGTGGTCATTAGTTGCAGAACCAACCCAAGCTCTGCTTGGTATTTT
GCTGATCCAGAATGGCTGATTGAATTACATGGCAATTGCTGGTAATGCATCATTTCAGTT
TCTGACCTATCAGCTTCCGACGGTAAGGTATTGGCTTACTGTGGCAATGACGGGTAACGG
AGGATTAGGGTTTGATTCCGGAGAGGGAGCTTGAGAAATGGCTACCACATCTAAGGAAGG
CAGCAGGCGAGTGCGTCTCTGAGCGGGCTGGCAAGGCGC
>HXZRAMG01BXSH2 rank=0242918 x=677.0 y=3320.5 length=461
AAAACAATGCCAGTAGTCATATGCTTGTCTCAAAGATTAAGCCATGCATGTTTCAGTATA
AGCTTTAATTTGGCAAAACTGCAAATGGCTCATTAAAACAGTTATAATGCACTTGATGGT
TGTTTGCTTACATGGATAACTGTGGTAATCCTATAGCTAATACATGCACTCAAACCTGAC
TCTTGTGGGAAGGTTGTGGTCATTAGTTGCAGAACCAACCCAAGCTCTGCTTGGTATTTT
GCTGATCCAGAATGGCTGATTGAATTACATGGCAATTGCTGGTAATGCATCATTTCAGTT
TCTGACCTATCAGCTTCCGACGGTAAGGTATTGGCTTACTGTGGCAATGACGGGTAACGG
AGGATTAGGGTTTGATTCCGGAGAGGGAGCTTGAGAAATGGCTACCACATCTAAGGAAGG
CAGCAGGCGAGTGCGTCTCTGAGCGGGCTGGCAAGGCGC
>HXZRAMG01BIS01 rank=0153565 x=507.0 y=483.0 length=461
AAAACAATGCCAGTAGTCATATGCTTGTCTCAAAGATTAAGCCATGCATGTTTCAGTATA
AGCTTTAATTTGGCAAAACTGCAAATGGCTCATTAAAACAGTTATAATGCACTTGATGGT
TGTTTGCTTACATGGATAACTGTGGTAATCCTATAGCTAATACATGCACTCAAACCTGAC
TCTTGTGGGAGGTTGTGGTCATTAGTTGCAGAACCAACCCAAGCTCTGCTTGGTATTTTG
CTGATCCAGAATGGCTGATTGAATTACATGGCAATTGCTGGTAATGCATCATTTCAGTTT
CTGACCTATCAGCTTCCGACGGTAAGGTATTGGCTTACTGTGGCAATGACGGGTAACGGA
GGATTAGGGTTTGATTCCGGAGAGGGAGCTTGAGAAATGGCTACCACATCTAAGGAAGGC
AGCAGGCGAGTGCGTCTCTGAGCGGGCTGGCAAGGCGCA
>HXZRAMG01BWAXM rank=0239860 x=660.5 y=3528.0 length=461
AAAACAATGCCAGTAGTCATATGCTTGTCTCAAAGATTAAGCCATGCATGTTTCAGTATA
AGCTTTAATTTGGCAGAACTGCAAAATGGCTCATTAAAACAGTTATAATGCACTTGATGG
TTGTTTGCTTACATGGATAACTGTGGTAATCCTATAGCTAATACATGCACTCAAACCTGA
CTCTTGTGGGAAGGTTGTGGTCATTAGTTGCAGAACCAACCCAAGCTCTGCTTGGTATTT
TGCTGATCCAGAATGGCTGATTGAATTACATGGCAATTGCTGGTAATGCATCATTTCAGT
TTCTGACCTATCAGCTTCCGACGGTAAGGTATTGGCTTACTGTGGCAATGACGGGTAACG
GAGGATTAGGGTTTGATTCCGGAGAGGGAGCTTGAGAAATGGCTACCACATCTAAGGAAG
GCAGCAGACGAGTGCGTCTCTGAGCGGGCTGGCAAGGCG
>HXZRAMG01BL6Z2 rank=0209756 x=545.5 y=2912.5 length=461
AAAACAATGCCAGTAGTCATATGCTTGTCTCAAAGATTAAGCCATGCATGTTTCAGTATA
AGCTTTAATTTGGCAAAACTGCAAATGGCTCATTAAAACAGTTATAATGCACTTGATGGT
TGTTTGCTTACATGGATAACTGTGGTAATCCTATAGCTAATACATGCACTCAAACCTGAC
TCTTGTGGGAAGGTTGTGGTCATTAGTTGCAGAACCAACCCAAGCTCTGCTTGGTATTTT
GCTGATCCAGAATGGCTGATTGAATTACATGGCAATTGCTGGTAATGCATCATTTCAGTT
TCTGACCTATCAGCTTCCGACGGTAAGGTATTGGCTTACTGTGGCAATGACGGGTAACGG
AGGATTAGGGTTTGATTCCGGAGAGGGAGCTTGAGAAATGGCTACCACATCTAAGGAAGG
CAGCAGGCAGTGCGTCTCTGAGCGGGCTGGCAAGGCGCA
>HXZRAMG01BWYNR rank=0115300 x=668.5 y=1509.0 length=461
AAAACAATGCCAGTAGTCATATGCTTGTCTCAAAGATTAAGCCATGCATGTTTCAGTATA
AGCTTTAATTTGGCAAAACTGCAAATGGCTCATTAAAACAGTTATAATGCACTTGATGGT
TGTTTGCTTACATGGATAACTGTGGTAATCCTATAGCTAATACATGCACTCAAACCTGAC
TCTTGTGGGAAGGTTGTGGTCATTAGTTGCAGAACCAACCCAAGCTCTGCTTGGTATTTT
GCTGATCCAGAATGGCTGATTGAATTACATGGCAATTGCTGGTAATGCATCATTTCAGTT
TCTGACCTATCAGCTTCCGACGGTAAGGTATTGGCTTACTGTGGCAATGACGGGTAACGG
AGGATTAGGGTTTGATTCCGGAGAGGGAGCTTGAGAAATGGCTACCACATCTAAGGAAGG
CAGCAGGCGAGTGCGTCTCTGAGCGGGCTGGCAAGGGCG
>HXZRAMG01A1W5B rank=0069288 x=314.0 y=3197.0 length=461
AAAACAATGCCAGTAGTCATATGCTTGTCTCAAAGATTAAGCCATGCATGTTTCAGTATA
AGCTTTAATTTGGCAAAACTGCAAATGGCTCATTAAAACAGTTATAATGCACTTGATGGT
TGTTTGCTTACATGGATAACTGTGGTAATCCTATAGCTAATACATGCACTCAAACCTGAC
TCTTGTGGGAAGGTTGTGGTCATTAGTTGCAGAACCAACCCAAGCTCTGCTTGGTATTTT
GCTGATCCAGAATGGCTGATTGAATTACATGGCAATTGCTGGTAATGCATCATTTCAGTT
TCTGACCTATCAGCTTCCGACGGTAAGGTATTGGCTTACTGTGGCAATGACGGGTAACGG
AGGATTAGGGTTTGATTCCGGAGAGGGAGCTTGAGAAATGGCTACCACATCTAAGGAAGG
CAGCAGGCGAGTGCGTCTCTGAGCGGGCTGGCAAGGCGC
>HXZRAMG01ALF0N rank=0233593 x=127.0 y=453.0 length=461
AAAACAATGCCAGTAGTCATATGCTTGTCTCAAAGATTAAGCCATGCATGTTTCAGTATA
AGCTTTAATTTGGCAAAACTGCAAATGGCTCATTAAAACAGTTATAATGCACTTGATGGT
TGTTTGCTTACATGGATAACTGTGGTAATCCTATAGCTAATACATGCACTCAAACCTGAC
TCTTGTGGGAAGGTTGTGGTCATTAGTTGCAGAACCAACCCAAGCTCTGCTTGGTATTTT
GCTGATCCAGAATGGCTGATTGAATTACATGGCAATTGCTGGTAATGCATCATTTCAGTT
TCTGACCTATCAGCTTCCGACGGTAAGGTATTGGCTTACTGTGGCAATGACGGGTAACGG
AGGATTAGGGTTTGATTCCGGAGAGGGAGCTTTAGAAATGGCTACCACATCTAAGGAAGG
CAGCAGGCGAGTGCGTCTCTGAGCGGGCTGGCAAGGCGC
>HXZRAMG01BA7KZ rank=0063472 x=420.0 y=2449.0 length=461
AAAACAATGCCAGTAGTCATATGCTTGTCTCAAAGATTAAGCCATGCATGTCTCAGTATA
AGCTTTTATACGGCGAAACTGCGAATGGCTCATTAAAACAGTTATAGTTTATTTGATGGT
CATTCTTACATGGATAACCGTGGTAATTCTAGAGCTAATACATGCGCCAAAACCCGACTT
CTTGGAAGGGTTGTGTTTATTAGTTACAAAACCAACCCAGGCTCCGCCTGGTCTTGTGGT
GATTCATAATAACCGAACGAATCGCATGGCTCTGCCGGCGATGAATCATTCAAGTTTCTG
ACCTATCAGCTTCCGACGGTAGGGTATTGGCCTACCGTGGCAATGACGGGTAACGGAGAA
TTAGGGGTTCGATTCCGGAGAGGGAGCCTGAGAAACGGCTACCACATCTAAGGAAGGCAG
CAGGCGAGTGCGTCTCTGAGCGGGCTGGCAAGGCGCATA
>HXZRAMG01A06SK rank=0226231 x=306.0 y=1810.5 length=461
AAAACAATGCCAGTAGTCATATGCTTGTCTCAAAGATTAAGCCATGCATGTCTCAGTATA
AGCTTCAATACGGTGAAACTGCGAATGGCTCATTAAAACAGTTATAGTTTATTTGATGGT
CATTCCTTACATGGATAACTGTGGTAATTCTAGAGCTAATACATGCACCCAAACCCGACT
CCGTGGAAGGGTTGTGTTTATTAGTTACAGAACCAACCCAGGCTCTGCCTGGTTTTGTGG
TGATTCATAATAACCGAACGAATCGCATGGCATCCGCTGGCGATGACTCATTCAAGTTTC
TGACCTATCAGCTTCCGACGGTAGGGTATTGGCCTACCGTGGCAATGACGGGTACGGAGA
ATTAGGGTTCGATTCCGGAGGGGAGCCGTGAGAAACGGCTACCACATCTAAGGAAGGCAG
CAGGCGAGTGCGTCTCTGAGCGGGCTGGCAAGGCGCATA
>HXZRAMG01A18L8 rank=0188800 x=318.0 y=1678.5 length=461
AAAACAATGCCAGTAGTCATATGCTTGTCTCAAAGATTAAGCCATGCATGTCTCAGTATA
AGCTTCTATACGGCAAGACTGCGAATGGCTCATTAAAACAGTTATAGTTTATTTGATGGT
CATTCTTTACATGGATAACCGTGGTAATTCTAGAGCTAATACATGCGCCCAAACCCGACT
CCGTGGAAGGGTTGTGTTTATTAGTTACAGAACCAACCCAGGCTCTGCCTGGTCTTGTGG
TGATTTCATAATAACCAAACGAATCGCATGGCATCAGCTGGCGATGAATCATTCAAGTTT
CTGACCTATCAGCTTCCGACGGTAGGGTATTGGCCTACCGTGGCAATGACAGGTAACGGA
GAATTAGGGTTCGATTCCGGAGAGGGAGCCTGAGAAACGGCTACCACATCTAAGGAAGGC
AGCAGGCGAGTGCGTCTCTGAGCGGGCTGGCAAGGCGCA
>HXZRAMG01A0AI4 rank=0049026 x=296.0 y=958.0 length=461
AAAACAATGCCAGTAGTCATATGCTTGTCTCAAAGATTAAGCCATGCATGTCTCAGTATA
AGCTTCTATACGGCGAAACTGCGAATGGCTCATTAAAACAGTTATAGTTTATTTGATGGT
CATTTCTTACATGGATAACCGTGGTAATTCTAGAGCTAATACATGCGCCCATACCCGACT
CTGTGGAAGGGTTGTGTTTATTAGTTACAGAACCAACCCAGGCTCTGCCTGGTCTTGTGG
TGATTCATAATAACCGAACGAATCGCATAGCATCTGCTGGCGATGAATCATTCAGGTTTC
TGACCTATCAGCTTCCGACGGTAGGGTATTGGCCTACCGTGGCAATGACGGGTAACGGAG
AATTAGGGTTCGATTCCGGAGAGGGAGCCTGAGAAACGGCTACCACATCTAAGGAAGGCA
GCAGGCGAGTCGTCTCTGAGCGGGCTGGCAAGGCGCATA
>HXZRAMG01ALN5P rank=0232122 x=129.5 y=2811.0 length=461
AAAACAATGCCAGTAGTCATATGCTTGTCTCAAAGATTAAGCCATGCATGTCTCAGTATA
AGCTTCTATACGGCGAAACTGCGAATGGCTCGTTAAAACAGTTATAGTTTATTTGATGAT
CATTCTTTACATGGATAACTGTGGTAATTCTAGAGCTAATACATGCGCCCAAACCCGACT
TCGAGGAAGGGTTGTGTTTATTAGTTACAGAACCAACCCAGGCTCTGCCTGGTCTCGTGG
TGATTCATAATAACCGAACGAATCGCATGGCATCAGCTGGCGATGAATCTTTCAAGTTTC
TGACCTATCAGCTTCCGACGGTAGGGTATTGGCCTACCGTGGCAATGACGGGTAACGGAG
ATTAGGGTTCGATTCCGGAGAGGGAGCCTGAGAAACGGCTACCACATCTAAGGAAGGCAG
CAGGCGAGTGCGTCTCTGAGCGGGCTGGCAAGGCGCATA
>HXZRAMG01A506H rank=0287097 x=361.5 y=2535.5 length=461
AAAACAATGCCAGTAGTCATATGCTTGTCTCAAAGATTAAGCCATGCATGTCTCAGTATA
AGCTTCTATACGGCGAAACTGCGAATGGCTCATTAAAACAGTTATAGTTATTTGATGATC
ATTCTTTACATGGATAACTGTGGTAATTCTAGAGCTAATACATGCGCCCAAACCCGACTT
CGAGGAAGGGTTGTGTTTATTAGTTACAGAACCAACCCAGGCTCTGCCTGGTATCTTGGT
GATTCATAATAACCGAACGAATCGCATGGCATCAGCTGGCGATATATCTTTCAAGTTTCT
GACCTATCAGCTTTCGACGGTAGGGGTATTGGCCTACCGTGGCAATGACGGGGTAACGGA
GAATTAGGGTTCGATTCCGGAGAGGGAGCCTGAGAAACGGCTACCACATCTAAGGAAGGC
AGCAGGCGAGTGCGTCTCTGNGCGGGCTGGCAAGGCGCN
>HXZRAMG01A44MP rank=0213648 x=351.0 y=1311.0 length=461
AAAACAATGCCAGTAGTCATATGCTTGTCTCAAAGATTAAGCCATGCATGTCTCAGTATA
AGCTTCTATACAGTGAAACTGCGAATGGCTCATTAAAACAGTTACAGTTCATTTGATGGT
TATTCCTTACATGGATAACTGTGGTAATTCTAGAGCTAATACATGCGCCCAAACCTGACT
CTGTGGAAGGGTTGTGTTTATTAGTTACAGAACCAACCCAGGCTCTGCCTGGTCTTGTGG
TGATTCATAATAACTGAATGAATCGCATTGCATCAGCTGGCGATGAATCATTCAAGTTTC
TGACCTATCAGCTTCCGACGGTAGGGTATTGGCCTACCGTGGCAATGACGGGTAACGGAG
AATTAGGGTTTGATTCCGGAGAGGGAGCCTGAGAAACGGCTACCACATCTAAGGAAGGCA
GCAGGCGAGTGCGTCTCTGAGCGGGCTGGCAAGGCGCAT
>HXZRAMG01BU6OG rank=0224508 x=648.0 y=510.5 length=461
AAAACAATGCCAGTAGTCATATGCTTGTCTCAAAGATTAAGCCATGCATGTGTAAGTATG
AACTAATTCAGACTGTGAAACTGCGAATGGCTCATTAAATCAGTTATAGTTTGTTTGATG
GTATTTGCTACTCGGATAACCGTAGTAATTCTAGAGCTAATACGTGCACCAAACCCCGAC
TTCTGGAAGGGACGCATTTATTAGATAAAAGGTCGACGCGGGCTCTGCCCGTTGCTCTGA
TGATTCATGATAACTCGACGGATCGCACGGCCATCGTGCCGGCGACGCATCATTCAAATT
TCTGCCCTATCAACTTTCGATGGTAGGATAGAGGCCTACCATGGTGGTGACGGGTGACGG
AGAATTAGGGTTCGATTCCGGAGAGGGAGCCTGAGAAACGGCTACCACATCCAAGGAAGG
CAGCAGGCGAGTGCGTCTCTGAGCGGGCTGGCAAGGCGC
>HXZRAMG01BWBZN rank=0163183 x=661.0 y=801.0 length=461
AAAACAATGCCAGTAGTCATATGCTTGTCTCAAAGATTAAGCCATGCATGTCTCAGTATA
AGCTTTTACACGGTGAAACTGCGAAATGGCTCATTAAAGCAGTTATAGTTTATTTGATGG
TCACTGTTACATGGATAACTGTGGTAATTCTAGAGCTAATACATGCACCAAAACCCGACT
TCGCAGAAGGGCTGTGTTTATTAGATACAGAACCAACCCAGGCTCCGCCTGGTTTTGTGG
TGACTCATAATAACTAGATGAATCGTATGGCTTTGCTGACGATGCATCATTCAAGTTTCT
GACCTATCAGCTTCCGACGGTAGGGTATTGGCCTACCGTGGCAATGACGGGTAACGGAGA
ATTAGGGTTTGATTCCGGAGAGGGAGCCTGAGAAACGGCTACCACATCTAAGGAAGGCAG
CAGGCGAGTGCGTCTCTGAGCGGGCTGGCAAGGCGCATA
>HXZRAMG01A0BKI rank=0210095 x=296.5 y=2304.5 length=461
AAAACAATGCCAGTAGTCATATGCTTGTCTCAAAGATTAAGCCATGCATGTCTCAGAATA
AGCTTTTCATGGCAAGTCTGCGAATGGCTCATTAAACCAGTTATAGTTTCATTGGTTGTT
GGTGCTTACATGGATACCTGTGGTAATTCTATAGCTAATACATGATTGCATACCCGACTT
TCCGGAAGGGTTGTGCTTATCAGCTCCAGAACCATTCCTGGCATTGCCAGGTTCTTTGGT
GATCTATGGTAAGTGTGCGGATCACATGGCTGCTGCTGGTGATTTGTCTTTTAAGTTTCT
GACCTATCAGCTTTCGACGGGAAGGTATTGGCTTCCCGTGGCAATGACGGGTAACGGAGA
ATTAGGGTTTGATTCCGGAGAGGGAGCCTGAGGAATGGCTACCACATCTAAGGAAGGCAG
CAGGCGAGTGCGTCTCTGAGCGGGCTGGCAAGGCGCATA
>HXZRAMG01AZFVX rank=0259060 x=286.0 y=2203.5 length=461
AAAACAATGCCAGTAGTCATATGCTTGTCTCAAAGATTAAGCCATGCATGTCTCAGAATA
AGCTTTTCATGGCAAGTCTGCGAATGGCTCATTAAACCAGTTATAGTTTCATTGGTTGTT
GGTGCTTACATGGATACCTGTGGTAATTCTATAGCTAATACATGATTGCATACCCGACTT
TCCGGAAGGGTTGTGCTTATCGGCTCCAGAACCATTCCTGGCATTGCCAGGTTCTTTGGT
GATCTATGGTAAGTGTGCGGATCACATGGCTGCTGCTGGTGATTTGTCTTTTAAGTTTCT
GACCTATCAGCTTTCGACGGGAAGGTATTGGCTTCCCGTGGCAATGACGGGTAACGGAGA
ATTAGGGTTTGATTCCGGAGAGGGAGCCTGAGGAATGGCTACCACATCTAAGGAAGGCAG
CAGGCGAGTGCGTCTCTGAGCGGGCTGGCAAGGCGCATA
>HXZRAMG01AM5H1 rank=0175863 x=146.0 y=2311.0 length=461
AAAACAATGCCAGTAGTCATATGCTTGTCTCAAAGATTAAGCCATGCATGTCTCAGTATA
AGCGTTCATTTTGTGAAACTGCAAATGGCTCATTAAAACAGTTATAATGCACTTGATAAT
CGATTGTTATATGGATATCTGTGGAAATTCCATAGCTAATACATGCAACTAAACCTAACT
TTGTGGAAAGGTTGTGGTCATTAGTTACAGAACCAGTTCAGGCCCAGCTTGAAGAATTGA
ATGATTCACAATGACAGAATGTATTACATGGCAACAGCTGGTAATAGTTCATTCCAGTTT
CTGACCTATCAGCTTCCGACGGTAAGGTATTGGCTTACTGTGGCAATGACGGGTAACGGA
GGATTAGGGTTTGATTCCGGAGAGGGAGCTTGAGAAATGGCTACCACATCTAAGGAAGGC
AGCAGGCGAGTGCGTCTCTGAGCGGGCTGGCAAGGCGCA
>HXZRAMG01A8RLU rank=0068572 x=392.0 y=3120.0 length=461
AAAACAATGCCAGTAGTCATATGCTTGTCTCAAAGATTAAGCCATGCATGTCTCAGTATA
AGCTTCTACACGGCGAAACTGCGAATGGCTCATTAAAACAGTTATCGTTTATTTGGTGGT
CCTTATTTACATGGATAACCATGGTAATTCTAGAGCTAATACATGCGCCCAGACCCAACT
TCTTGGACGGGTCGTGTTTATTAGGTACAGAACCAACCCAGGCTCTGCCTGGTTCTTTGG
TGATTCATGATAACCGAACGAATCGCACGGCGAAAGCTGGCGATGAACCATTCAAGTTTC
TGACCTATCAGCTTCCGACGGTAGGGTATTGGCCTACCGTGGCAATGACGGTAACGGAGA
ATTAGGGTTCGATTCCGGAGAGGGAGCCTGAGAAACGGCTACCACATCTAAGGAAGGCAG
CAGGCGAGTGCGTCTCTGAGCGGGCTGGCAAGGCGCATA
>HXZRAMG01BPKSS rank=0280094 x=584.0 y=1018.5 length=461
AAAACAATGCCAGTAGTCATATGCTTGTCTCAAAGATTAAGCCATGCATGTCTAAGTATA
AGCATTTATACTGTGAAACTGCGAATGGCTCATTAAATCAGTTATAGTTTATTTGATAGT
ACCTTACTACTTGGATATCCGTGGTAATTCTAGGGCTAATACATGCTAAAATGGGCGACT
TCTGGAAGCTCAGTATTTATTAGATAAAAAACCAACCCGGGCAAACCGGTTCTTAGGTGA
ATCATGATAACTTTTCGAATCGTATGGCTTTATGCCGACGATGGTTCATTCAAATTTCTG
CCCTATCAACTTTCGATGGTAGGATAGAGGCCTACCATGGTTTTAACGGGTAACGGAGAA
TTAGGGTTCGATTCCGGAGAGGGAGCCTGAGAAACGGCTACCGACATCCAAGGAAGGCAG
CAGGCGAGTGCGTCTCTGAGCGGGCTGGCAAGGCGCATA
>HXZRAMG01AJ91C rank=0195373 x=113.0 y=3390.0 length=461
AAAACAATGCCAGTAGTCATATGCTTGTCTCAAAGATTAAGCCATGCATGTCTCAGTATA
AGCTTCTATACGGTGAAACTGCGAATGGCTCATTAAAACAGTTACAGTTTATTTGATGGT
CATTCCTTACATGCATAACTGTGGTAATTCTAGAGCTAATACATGCGCCCATACCCGACT
CCGTGGAAGGGTTTGTGTTTATTAGTTACAGAACCAACCCAGGCTCTGCCTGGTCTTGTG
GTGATTCATAATAACCGAATGAATCGCATTGCATCTGCTGGCGATGAATCATTCAAGTTT
CTGACCTATCAGCTTCCGACGGTAGGGTATTGGCCTACCGTGGCAATGACGGGTAACGGA
GAATTAGGGTTCGATTCCGGAGAGGGAGCCTGAGAAACGGCTACCACATCTAAGGAAGGC
AGCAGGCGAGTGCGTCTCTGAGCGGGCTGGCAAGGCGCA
>HXZRAMG01BYQLC rank=0263649 x=688.5 y=2446.0 length=461
AAAACAATGCCAGTAGTCATATGCTTGTCTCAAAGATTAAGCCATGCATGTCTCAGTATA
AGCTTCTATACGGTGAAACTGCGAATGGCTCATTAAAACAGTTACAGTTTATTTGATGGT
CATTCCTTACATGGATAACTGTGGTAATTCTAGAGCTAATACATGCGCCCAAACCCGACT
CTGCGGAAGGGTTGTGTTTATTAGTTACAGAACCAACCCAGGCTCTGCCTGTCTTGTGGT
GATTCATAATAACCGAATGAATCGCATTGCATCAGCTGGCGATGAATCATTCAAGTTTCT
GACCTATCAGCTTCCGACGGTAGGGTATTGGCCTACCGTGGCAATGACGGGTAACGGAGA
ATTAGGGTTCGATTCCGGAGAGGGAGCCTGAGAAACGGCTACCACATCTAAGGAAGGCAG
CAGGCGAGTGCGTCTCTGAGCGGGCTGGCAAGGCGCATA
>HXZRAMG01AW6Y5 rank=0113780 x=260.5 y=3839.5 length=461
AAAACAATGCCAGTAGTCATATGCTTGTCTCAAAGATTAAGCCATGCATGTCTAAGTATA
ACTCTTATACTCTGAAAACTGCGAACGGCTCATTATATCAGTTATAGTTTCTTTGATAGT
CCCTTACTACTTGGATACCCGTAGTAATTCTAGAGCTAATACATGCATCAATACCCAACT
GTTCGCGGACGGGTAGTATTTATTAGGTATAGACCAACCCTCTTCGGAGGTGCTTTGGTG
ATTCATAATAACTTTTCGAATCGCATGGCTCCATGCCGGCGATGGATCATTCAAGTTTCT
GCCCTATCAGCTTTGGATGGTAGTGTATTGGACCACCATGGCTTTAACGGGTAACGAATT
GTTAAGGCAAGATTTCGGAGAGGGAGCCTGAGAGACGGCTACCACATCCAAGGAAGGCAG
CAGGCGAGTGCGTCTCTGAGCGGGCTGGCAAGGCGCATA
>HXZRAMG01B1DV9 rank=0156919 x=718.5 y=3079.0 length=461
AAAACAATGCCAGTAGTCATATGCTTGTCTCAAAGATTAAGCCATGCATGTCTAAGTATA
AACAACTTTATACTGTGAAACTGCGAATGGCTCATTAAATCAGTTATCATTTATTTGATA
GTAACTTACTACTTGGATAACCGTGGTAATTCTAGAGCTAATACATGCATTAAGGCCCGA
CTTCTGGAAGGGCTGTATTTATTAGATACAAAACCAATGCGGGCAACCGCTTTTAAGGTG
ATTCGTAATAACTTTTCGAATCGTATGACTTTACGTCGACGATGGTTCATTCAAATTTCT
GCCCTATCAACTTTCGACGGTAGGATAGAGGCCTACCGTGGTTTCAACGGGTAACGGAGA
ATTAGGGTTCGATTCCGGAGAGGGAGCCTGAGAAACGGCTACCACATCCAAGGAAGGCAG
CAGGCGAGTGCGTCTCTGAGCGGGCTGGCAAGGCGCATA
>HXZRAMG01BYKBI rank=0193129 x=686.5 y=2508.0 length=461
AAAACAATGCCAGTAGTCATATGCTTGTCTCAAAGATTAAGCCATGCATGTCTCAGTATA
AGCTTCTACACGGCGAAACTGCGAATGGCTCATTAAAACAGTTATCGTTTATTTGGTGGT
CAATCATTACATGGATAACCATGGTAATTCTAGAGCTAATACATGCGCCCAGACCCGACT
TTGTGGAAGGGTTGTGTTTATTAGGTACAGAACCAACCCAGGCCTCGCCTGGTCCTTTGG
TGATTCATGGTAACCGAACGAATCGCATGGCTTCGCCGGCGATGAATCATTCAAGTTTCT
GACCTATCAGCTTTCGACGGTAGGGTATTGGCCTACCGTGGCAATGACGGGTAACGGAGA
ATTAGGGTTCGATTCCGGAGAGGGAGCCTGAGAAACGGCTACCACATCTAAGGAAGGCAG
CAGGCGAGTGCGTCTCTGAGCGGGCTGGCAAGGCGCATA
>HXZRAMG01ANEI9 rank=0080807 x=149.0 y=1731.0 length=461
AAAACAATGCCAGTAGTCATATGCTTGTCTCAAAGATTAAGCCATGCATGTCTAAGTATA
AACAATTCTATACTGTGAAACTGCGAATGGCTCATTAAATCAGTTATAGTTTATTTGATA
ATACCTTACTACTTGGATAACCGTGGTAATTCTAGAGCTAATACATGCATAAAAACGCGA
CTTCTGGAAGCGTTGTATTTATTAGATAAAAACCAACCCGGGCAACCGGTTCTCTGGTGA
TTCATAGTAACTTTTCGAATCGCACGGCCTTGTGCTGGCGATGTTTCATTCAAATTTCTG
CCCTATCAACTTTCGATGGTAGGATAGAGGCCTACCATGGTTTTAACGGGTAACGGAGAA
TTAGGGTTCGATTCCGGAGAGGGAGCCTGAGAAACGGCTACCACATCCAAGGAAGGCAGC
AGGCGAGTGCGGTCTCTGAGCGGGCTGGCAAGGCGCATA
>HXZRAMG01AKYON rank=0082258 x=121.0 y=2565.5 length=461
AAAACAATGCCAGTAGTCATATGCTTGTCTCAAAGATTAAGCCATGCATGTCCAAGTACA
AGCTTTCAAAAGCGAAACTGCGGATGGCTCATTAAATCAGTTATGGTTCCTTGGAGCGCA
TCCCCTTACATGGATAACTGTGGTAATTCTAGAGCTAATACATGCAATCAAGCGCCGACC
TTACGGGAGGCGTGCTCTTATTAGGAACAAGACCAACCCGGGTCCGCCCGGCTCCGTTGG
TGAACTCTGGATAACCTGGCCGATCGCACGGTCTCTGCACCGGCGACGGATCCTTCGAAT
GTCTGCCCTATCAACTTTCGATGGTACGTTATGCGCCTACCATGGTCGTAACGGGTACGG
AGAATCAGGGTTCGATTCCGGAGAGGGAGCTTGAGAAACGGCTACCACATCCAAGGAAGG
CAGCAGGCGAGTGCGTCTCTGAGCGGGCTGGCAAGGCGC
>HXZRAMG01ALOCM rank=0262221 x=129.5 y=3060.5 length=461
AAAACAATGCCAGTAGTCATATGCTTGTCTCAAAGATTAAGCCATGCATGTCTAAGTATA
AACAACTTTATACTGTGAAACTGCGTACAGCTCATTATATCAGCAATAATTTTATTTGAT
GGTTTTCTTACTACTTGGATAACCGTAGTAATTCTAGAGCTAATACATGCTTAAAGCCTG
AACTCTTGCGGGAACGGGTGTATTTATTAGATAAAAAACCATGCGGCCCTCTGGGCTGGT
TTCTTGGTGATTTCATAATAACTTTTCGAATCGCATAGCTTCATGCTGGCGATAGTTCAT
TCAAATTTCTGCCCTATCAGCTTTCGACGGTAGTGTAGTGAACTACCGCGGCGTTAACGG
GTGACGGAGAATCAGGGTTCGATACCGGAGAGGGAGCCTGAGAGACGGCTACCACATCCA
AGGAAGGCAGCAGGCGAGTGCGTCTCTGAGCGGGCTGGC
>HXZRAMG01A6QQS rank=0127178 x=369.5 y=2898.0 length=461
AAAACAATGCCAGTAGTCATATGCTTGTCTCAAAGATTAAGCCATGCATGTCTCAGTATC
AACTTTCATACGGTTAAACTGCGAATGGCTCATTAAAGCAGTTATAGTTTATTTGATGGT
CACTGTTACATGGATAACTGTGGTAATTCTACAGCTAATACATGCATCAAAACCCAACTT
CGCAGAAGGGTTGTGTTTATTAGATACAGAACCAACCCAGGCTCCGCCTGGTTTCCTGGT
GACTCATAATAACTATATGAATCGTATGGCATCTGCCGACGATGCATCATTCAAGTTTCT
GACCTATCAGCTTCCGACGGTAGGGTATTGGCCTACCGTGGCAATGACGGGTAACGGAGA
ATTAGGGTTTGATTCCGGAGAGGGAGCCCAAGAAATGGCTACCACATCTAAGCAAGGCAG
CAGGCGAGTGCGTCTCTGAGCGGGCTGGCAAGGCGCATA
>HXZRAMG01BRHZ6 rank=0117247 x=606.0 y=596.5 length=461
AAAACAATTCCAGTAGTCATATGCTTGTCTCAAAGATTAAGCCATGCATGTCTCAGTATC
AATTTTCATACGGTTAAACTGCGAATGGCTCATTAAAGCAGTTATAGTTTATTTGATGGT
CACTGTTACATGGATAACTGTGGTAATTCTACAGCTAATACATGCATCAAAACCCAACTT
CGCAGAAGGGTTGTGTTTATTAGATACAGAACCAACCCAGGCTCCGCCTGGTTTCCTGGT
GACTCATAATAACTATATGAATCGTATGGCATCTGCCGACGATGCATCATTCAAGTTTCT
GACCTATCAGCTTCCGACGGTAGGGTATTGGCCTACCGTGGCAATGACGGGTAACGGAGA
ATTAGGGTTTGATTCCGGAGAGGGAGCCTGAGAAACGGCTACCACATCTAAGGAAGGCAG
CAGGCGAGTGCGTCTCTGAGCGGGCTGGCAAGGCGCATA
>HXZRAMG01CAM33 rank=0249085 x=824.5 y=753.0 length=461
AAAACAATGCCAGTAGTCATATGCTTGTCTCAAAGATTAAGCCATGCATGTCTCAGTATG
AATCTCTATACGGTGAAACTGCGAATGGCTCATTAAAACAGTTATAGTTTATTTGATGGT
CACTGTTACATGGATAACTGTGGTAATTCTACAGCTAATACATGCATCAAAACCCAACTT
CGCAGAAGGGTTGTGTTTATTAGATACAGAACCAACCCAGGCTCCGCCTGGTTTCCTGGT
GACTCATAATAACTATATGAATCGTATGGCATCTGCCGACGATGCATCATTCAAGTTTCT
GACCTATCAGCTTCCGACGGTAGGGTATTGGCCTACCGTGGCAATGACGGGTAACGGAGA
ATTAGGGTTTGATTCCGGAGAGGGAGCCTGAGAAACGGCTACCACATCTAAGGAAGGCAG
CAGGCGAGTGCGTCTCTGAGCGGGCTGGCAAGGCGCATA
>HXZRAMG01B5BWD rank=0213941 x=763.0 y=2795.0 length=461
AAAACAATGCCAGTAGTCATATGCTTGTCTCAAAGATTAAGCCATGCATGTCTCAGTATC
AATTTTCATACGGTTAAACTGCGAATGGCTCATTAAAGCAGTTATAGTTTATTTGATGGT
CACTGTTACATGGATAACTGTGGTAATTCTACAGCTAATACATGCATCAAAACCCAACTT
CGCAGAAGGGTTGTGTTTATTAGATACAGAACCAACCCAGGCTCCGCCTGGTTTCCTGGT
GACTCATAATAACTGTATGAATCGTATGGCATCTGCCGACGATGCATCATTCAAGTTTCT
GACCTATCAGCTTCCGACGGTAGGGTATTGGCCTACCGTGGCAATGACGGGTAACGGAGA
ATTAGGGTTTGATTCCGGAGAGGGAGCCTGAGAAACGGCTACCACATCTAAGGAAGGCAG
CAGGCGAGTGCGTCTCTGAGCGGGCTGGCAAGGCGCATA
>HXZRAMG01CBJ87 rank=0296597 x=834.5 y=2745.0 length=461
AAAACAATGCCAGTAGTCATATGCTTGTCTCAAAGATTAAGCCATGCATGTCTCAGTATC
AATTTTCATACGGTTAAACTGCGAAATGGCTCATTAAAGCAGTTATAGTTTATTTGATGG
TCACTGTTACATGGATAACTGTGGTAATTCTACAGCTAATACATGCATCAAAACCCAACT
TCGCAGAAGGGTTGTGTTTATTAGATACAGAACCAACCCAGGCTCCGCCTGGTTTCCTGG
TGACTCATAATAACTATATGAATCGTATGGCATCTGCCGACGATGCATCATTCAAGTTTC
TGACCTATCAGCTTCCGACGGTAGGGTATTGGCCTACCGTGGCAATGACGGGTACGGAGA
ATTAGGGTTTGATTCCGGAGAGGGAGCCTGAGAAACGGCTACCGCATCTAAGGAAGGCAG
CAGGCGAGTGCGTCTCTGAGCGGGCTGGCAAGGCGCATA
>HXZRAMG01BAT89 rank=0178931 x=416.5 y=1563.5 length=461
AAAACAATGCCAGTAGTCATATGCTTGTCTCAAAGATTAAGCCATGCATGTCTCAGTATG
AACTTTCACACGGTGAAACTGCGAATGGCTCATTAAAGCAGTTATAGTTTATTTGATGGT
CACTGTTACATGGATAACTGTGGTAATTCTACAGCTAATACATGCATCAAAACCCAACTT
CGCAGAAGGGTTGTGTTTATTAGATACAGAACCAACCCAGGCTCCGCCTGGTTTCCTGGT
GACTCATAATAACTATATGAATCGTATGGCATCTGCCGACGATGCATCATTCAAGTTTCT
GACCTATCAGCTTCCGACGGTAGGGTATTGGCCTACCGTGGCAATGACGGGTAACGGAGA
ATTAGGGTTTGATTCCGGAGAGGGAGCCTGAGAAACGGCTACCACATCTAAGGAAGGCAG
CAGGCGAGTGCGTCTCTGAGCGGGCTGGCAAGGCGCATA
>HXZRAMG01B3CMC rank=0127226 x=741.5 y=530.0 length=461
AAAACAATGTCAGTAGTCATATGCTTGTCTCAAAGATTAAGCCATGCATGTCTCAGTATC
AATTTTCATACGGTTAAACTGCGAATGGCTCATTAAAGCAGTTATAGTTTATTTGATGGT
CACTGTTACATGGATAACTGTGGTAATTCTACAGCTAATACATGCATCAAAACCCAACTT
CGCAGAAGGGTTGTGTTTATTAGATACAGAACCAACCCAGGCTCCGCCTGGTTTCCTGGT
GACTCATAATAACTATATGAATCGTATGGCATCTGCCGACGATGCATCATTCAAGTTTCT
GACCTATCAGCTTCCGACGGTAGGGTATTGGCCTACCGTGGCAATGACGGGTAACGGAGA
ATTAGGGTTTGATTCCGGAGAGGGAGCCTGAGAAACGGCTACCACATCTAAGGAAGGCAG
CAGGCGAGTGCGTCTCTGAGCGGGCTGGCAAGGCGCATA
>HXZRAMG01BAUVU rank=0102502 x=416.0 y=2376.0 length=461
AAAACAATGCCAGTAGTCATATGCTTGTCTCAAAGATTAAGCCATGCATGTCTCAGTATC
AACTTTCATACGGTGAAACTGCGAATGGCTCATTAAAGCAGTTATAGTTTATTTGATGGT
CACTGTTACATGGATAACTGTGGTAATTCTACAGCTAATACATGCATCAAAACCCAACTT
CGCAGAAGGGTTGTGTTTATTAGATACAGAACCAACCCAGGCTCCGCCTGGTTTCCTGGT
GACTCATAATAACTATATGAATCGTATGGCATCTGCCGACGATGCATCATTCAAGTTTCT
GACCTATCAGCTTCCGACGGTAGGGTATTGGCCTACCGTGGCAATGACGGGTAACGGAGA
ATTAGGGTTTGATTCCGGAGAGGGAGCCTGAGAAACGGCTACCACATCTAAGGAAGGCAG
CAGGCGAGTGCGTCTCTGAGCGGGCTGGCAAGGCGCATA
>HXZRAMG01AI3IF rank=0208949 x=100.5 y=1525.5 length=461
AAAACAATGCCAGTAGTCATATGCTTGTCTCAAAGATTAAGCCATGCATGTCTCAGTATA
AACTTTCATACGGTGAAACTGCGAAATGGCTCATTAAAGCAGTTATAGTTTATTTGATGG
TCACTGTTACATGGATAACTGTGGTAATTCTACAGCTAATACATGCATCAAAACCCAACT
TCGCAGAAGGGTTGTGTTTATTAGATACAGAACCAACCCAGGCTCCGCCTGGTTTCCTGG
TGACTCATAATAACTATATGAATCGTATGGCTTCGCCGACGATGCATCATTCAAGTTTCT
GACCTATCAGCTTCCGACGGTAGGGTATTGGCCTACCGTGGCAATGACGGGTAACGGAGA
ATTAGGGTTTGATTCCGGAGAGGGAGCCTGAGAAACGGCTACCACATCTAAGGAAGGCAG
CAGGCGAGTGCGTCTCTGAGCGGGCTGGCAAGGCGCATA
>HXZRAMG01BF0QO rank=0227400 x=475.0 y=1582.0 length=461
AAAACAATGCCAGTAGTCATATGCTTGTCTCAAAGATTAAGCCATGCATGTCTCAGTATA
AACTTTCATACGGTGAAACTGCGAATGGCTCATTAAAGCAGTTATAGTTTATTTGATGGT
CACTGTTACATGGATAACTGTGGTAATTCTACAGCTAATACATGCATCAAAACCCAACTT
CGCAGAAGGGTTGTGTTTATTAGATACAGAACCAACCCAGGCTCCGCCTGGTTTCCTGGT
GACACATAATAACTATATGAATCGTATGGCATCTGCCGACGATGCATCATTCAAGTTTCT
GACCTATCAGCTTCCGACGGTAGGGTATTGGCCTACCGTGGCAATGACGGGTAACGGAGA
ATTAGGGTTTGATTCCGGAGAGGGAGCCTGAGAAACGGCTACCACATCTAAGGAAGGCAG
CAGGCGAGTGCGTCTCTGAGCGGGCTGGCAAGGCGCATA
>HXZRAMG01AQU6T rank=0141172 x=188.0 y=3539.0 length=461
AAAACAATGCCAGTAGTCATATGCTTGTCTCAAAGATTAAGCCATGCATGTCTCAGTATG
AACTTTCACACGGTGAAACTGCGAATGGCTCATTAAAGCAGTTATAGTTTATTTGATGGT
CACTGTTACATGGATAACTGTGGTAATTCTACAGCTAATACATGCATCAAAACCCAACTT
CGCAGAAGGGTTGTGTTTATTAGATACAGAACCAACCCAGGCTCCGCCTGGTTTCCTGGT
GACTCATAATAACTATATGAATCGTATGGCATCTGCCGACGATGCATCATTCAAGTTTCT
GACCTATCAGCTTCCGACGGTAGGGTATTGGCCTACCGTGGCAATGACGGGTAACGGAGA
ATTAGGGTTTGATTCCGGAGAGGGAGCCTGAGAAACGGCTACCACATCTAAGGAAGGCAG
CAGGCGAGTGCGTCTCTGAGCGGGCTGGCAAGGCGCATA
>HXZRAMG01AYZH2 rank=0163283 x=281.0 y=1448.0 length=461
AAAACAATGCCAGTAGTCATATGCTTGTCTCAAAGATTAAGCCATGCATGTCTCAGTATC
AATTTTCATACGGTTAAACTGCGAATGGCTCATTAAAGCAGTTATAGTTTATTTGATGGT
CACTGTTACATGGATAACTGTGGTAATTCTACAGCTAATACATGCATCAAAACCCAACTT
CGCAGAAGGGTTGTGTTTATTAGATACAGAACCAACCCAGGCTCCGCCTGGTTTCCTGGT
GACTCATAATAACTATATGAATCGTATGGCATCTGCCGACGATGCATCATTCAAGTTTCT
GACCTATCAGCTTCCGACGGTAGGGTATTGGCCTACCGTGGCAATGACGGGTAACGGAGA
ATTAGGGTTTGATTCCGGAGAGGGAGCCTGAGAAACGGCTACCACATCTAAGGAAGGCAG
CAGGCGAGTGCGTCTCTGAGCGGGCTGGCAAGGCGCATA
>HXZRAMG01CFMVS rank=0188561 x=881.5 y=262.0 length=461
AAAACAATGCCAGTAGTCATATGCTTGTCTCAAAGATTAAGCCATGCATGTCTCAGTATC
AACTTTCATACGGTTAAACTGCGAATGGCTCATTAAAGCAGTTATAGTTTATTTGACGGT
CACTGTTACATGGATAACTGTGGTAATTCTACAGCTAATACATGCATCAAAACCCAACTT
CGCAGAAGGGTTGTGTTTATTAGATACAGAACCAACCCAGGCTCCGCCTGGTTTCCTGGT
GACTCATAATAACTATATGAATCGTATGGCATCTGCCGACGATGCATCATTCAAGTTTCT
GACCTATCAGCTTCCGACGGTAGGGTATTGGCCTACCGTGGCAATGACGGGTAACGGAGA
ATTAGGGTTTGATTCCGGAGAGGGAGCCTGAGAAACGGCTACCACATCTAAGGAAGGCAG
CAGGCGAGTGCGTATCTGAGCGGGCTGGCAAGGCGCATA
>HXZRAMG01BQF4Q rank=0160330 x=594.0 y=664.0 length=461
AAAACAATGCCAGTAGTCATATGCTTGTCTCAAAGATTAAGCCATGCATGTCTCAGTATG
AACTTTCACACGGTGAAACTGCGAATGGCTCATTAAAGCAGTTATAGTTTATTTGATGGT
CACTGTTACATGGATAACTGTGGTAATTCTACAGCTAATACATGCATCAAAACCCAACTT
CGCAGAAGGGTTGTGTTTATTAGATACAGAACCAACCCAGGCTCCGCCTGGTTTCCTGGT
GACTCATAATAACTATATGAATCGTATGGCATCTGCCGACGATGCATCATTCAAGTTTCT
GACCTATCAGCTTCCGACGGTAGGGTATTGGCCTACCGTGGCAATGACGGGTAACGGAGA
ATTAGGGTTTGATTCCGGAGAGGGAGCCCGAGAAACGGCTACCACATCTAAGGAAGGCAG
CAGGCGAGTGCGTCTCTGAGCGGGCTGGCAAGGCGCATA
>HXZRAMG01BOA9B rank=0253530 x=569.0 y=3437.5 length=461
AAAACAATGCCAGTAGTCATATGCTTGTCTCAAAGATTAAGCCATGCATGTTTCAGTATA
AGCTTTAATTTGGCAAAACTGCAAATGGCTCATTAAAACAGTTATAGTTTATTTGATGGT
CACTGTTACATGGATAACTGTGGTAATTCTACAGCTAATACATGCATCAAAACCCAACTT
CGCAGAAGGGTTGTGTTTATTAGATACAGAACCAACCCAGGCTCCGCCTGGTTTCCTGGT
GACTCATAATAACTACATGAATCGTATGGCATCTGCCGACGATGCATCATTCAAGTTTCT
GACCTATCAGCTTCCGACGGTAGGGTATTGGCCTACCGTGGCAATGACGGGTAACGGAGA
ATTAGGGTTTGATTCCGGAGAGGGAGCCTGAGAAACGGCTACCACATCTAAGGAAGGCAG
CAGGCGAGTGCGTCTCTGAGCGGGCTGGCAAGGCGCATA
>HXZRAMG01A4XQB rank=0153403 x=349.5 y=561.0 length=461
AAAACAATGCCAGTAGTCATATGCTTGTCTCAAAGATTAAGCCATGCATGTCTCAGTATG
AACTTTCACACGGTGAAACTGCGAATGGCTCATTAAAGCAGTTATAGTTTATTTGATGGT
CACTGTTACATGGATAACTGTGGTAATTCTACAGCTAATACATGCATCAAAACCCAACTT
CGCAGAAGGGTTGTGTTTATTAGATACAGAACCAACCCAGGCTCCGCCTGGTTTCCTGGT
GACTCATAATAACTATATGAATCGTATGGCATCTGCCGACGATGCATCATTCAAGTTTCT
GACCTATCAGCTTCCGACGGTAGGGTATTGGCCTACCGTGGCAATGACGGGTAACGGAGA
ATTAGGGTTTGATTCCGGAGAGGGAGCCTGAGAAACGGCTGCCACATCCAAGGAAGGCAG
CAGGCGAGTGCGTCTCTGAGCGGGCTGGCAAGGCGCATA
>HXZRAMG01CAX4V rank=0121541 x=827.0 y=2749.0 length=461
AAAACAATGCCAGTAGTCATATGCTTGTCTCAAAGATTAAGCCATGCATGTCTCAGTATC
AACTTTCATACGGTTAAACTGCGAATGGCTCATTAAAGCAGTTATAGTTTATTTGATGGT
CACTGTTACATGGATAACTGTGGTAATTCTACAGCTAATACATGCATCAAAACCCAACTT
CGCAGAAGGGTTGTGTTTATTAGATACAGAACCAACCCAGGCTCCGCCTGGTTTCCTGGT
GACTCATAATAACTATATGAATCGTATGGCATCTGCCGACGATGCATCATTCAAGTTTCT
GACCTATCAGCTTCCGACGGTAGGGTATTGGCCTACCGTGGCAATGACGGGTAACGGAGA
ATTAGGGTTTGATTCCGGAGAGGGAGCCTGAGAAACGGCTACCACATCTAAGGAAGGCAG
CAGGCGAGTGCGTCTCTGAGCGGGCTGGCAAGGCGCATA
>HXZRAMG01BCP8U rank=0225657 x=437.0 y=3660.0 length=461
AAAACAATGCCAGTAGTCATATGCTTGTCTCAAAGATTAAGCCATGCATGTCTCAGTATC
AATTTTCATACGGTTAAACTGCGAATGGCTCATTAAAGCAGTTATAGTTTATTTGATGGT
CACTGTTACATGGATAACTGTGGTAATTCTACAGCTAATACATGCATCAAAACCCAACTT
CGCAGAAGGGTTGTGTTTATTAGATACAGAACCAACCCAGGCTCCGCCTGGTTTCCTGGT
GACTCATAATAACTATATGAATCGTATGGCATCTGCCGACGATGCATCATTCAAGTTTCT
GACCTATCAGCTTCCGACGGTAGGGTATTGGCCTACCGTGGCAATGACGGGTAACGGAGA
ATTAGGGTTTGATTCCGGAGAGGGAGCCTGAGAAACGGCTACCACATCTAAGGAAGGCAG
CAGGCGAGTGCGTCTCTGAGCGGGCTGGCAAGGCGCATA
>HXZRAMG01BDWCO rank=0054746 x=451.0 y=886.0 length=461
AAAACAATGCCAGTAGTCATATGCTTGTCTCAAAGATTAAGCCATGCATGTCTCAGTATC
AACTTTCATACGGTTAAACTGCGAATGGCTCATTAAAGCAGTTATAGTTTATTTGATGGT
CACTGTTACATGGATAACTGTGGTAATTCTACAGCTAATACATGCATCAAAACCCAACTT
CGCAGAAGGGTTGTGTTTATTAGATACAGAACCAACCCAGGCTCCGCCTGGTTTCCTGGT
GACTCATAATAACTATATGAATCGTATGGCATCTGCCGACGATGCATCATTCAAGTTTCT
GACCTATCAGCTCCCGACGGTAGGGTATTGGCCTACCGTGGCAATGACGGGTAACGGAGA
ATTAGGGTTTGATTCCGGAGAGGGAGCCTGAGAAACGGCTACCACATCTAAGGAAGGCAG
CAGGCGAGTGAGTCTCTGAGCGGGCTGGCAAGGCGCATA
>HXZRAMG01BR5QR rank=0133307 x=613.0 y=2689.5 length=461
AAAACAATGCCAGTAGTCATATGCTTGTCTCAAAGATTAAGCCATGCATGTCTCAGTATG
AACTTTCACACGGTGAAACTGCGAATGGCTCATTAAAGCAGTTATAGTTTATTTGATGGT
CACTGTTACATGGATAACTGTGGTAATTCTACAGCTAATACATGCATCAAAACCCAACTT
CGCAGAAGGGTTGTGTTTATTAGATACAGAACCAACCCAGGCTCCGCCTGGTTTCCTGGT
GACTCATAATAACTATATGAATCGTATGGCATCTGCCGACGATGCATCATTCAAGTTTCT
GACCTATCAGCTTCCGACGGTAGGGTATTGGCCTACCGTGGCAATGACGGGTAACGGAGA
ATTAGGGCTTGATTCCGGAGAGGGAGCCTGAGAAACGGCTACCACATCTAAGGAAGGCAG
CAGGCGAGTGCGTCTCTGAGCGGGCTGGCAAGGCGCATA
>HXZRAMG01B7QMW rank=0114099 x=791.0 y=518.0 length=461
AAAACAATGCCAGTAGTCATATGCTTGTCTCAAAGATTAAGCCATGCATGTCTCAGTATC
AATTTTCATACGGTTAAACTGCGAATGGCTCATTAAAGCAGTTATAGTTTATTTGATGGT
CACTGTTACATGGATAACTGTGGTAATTCTACAGCTAATACATGCATCAAAACCCAACTT
CGCAGAAGGGTTGTGTTTATTAGATACAGAACCAACCCAGGCTCCGCCTGGTTTCCTGGT
GACTCATAATAACTATATGAATCGTATGGCATCTGCCGACGATGCATCATTCAAGTTTCT
GACCTATCAGCTTCCGACGGTAGGGTATTGGCCTACCGTGGCAATGACGGGTAACGGAGG
ATTAGGGTTTGATTCCGGAGAGGGAGCTTGAGAAATGGCTACCACATCTAAGGAAGGCAG
CAGGCGAGTGCGTCTCTGAGCGGGCTGGCAAGGCGCATA
>HXZRAMG01BKS22 rank=0183762 x=529.5 y=3756.0 length=461
AAAACAATGCCAGTAGTCATATGCTTGTCTCAAAGATTAAGCCATGCATGTCTCAGTATC
AATTTTCATACGGTTAAACTGCGAATGGCTCATTAAAGCAGTTATAGTTTATTTGATGGT
CACTGTTACATGGATAACTGTGGTAATTCTACAGCTAATACATGCATCAAAACCCAACTT
CGCAGAAGGGTTGTGTTTATTAGATACAGAACCAACCCAGGCTCCGCCTGGTTTCCTGGT
GACTCATAATAACTATATGAATCGTATGGCATCTGCCGACGATGCATCATTCAAGTTTCT
GACCTATCAGCTTCCGACGGTAGGGTATTGGCCTACCGTGGCAATGACGGGTAACGGAGA
ATTAGGGTTTGATTCCGGAGAGGGAGCCTGAGAAACGGCTACCACATCTAAGGAAGGCAG
CAGGCGAGTGCGTCTCTGAGCGGGCTGGCAAGGCGCATA
>HXZRAMG01BHUAQ rank=0132163 x=496.0 y=528.0 length=461
AAAACAATGCCAGTAGTCATATGCTTGTCTCAAAGATTAAGCCATGCATGTCTCAGTATC
AATTTTCATACGGTTAAACTGCGAATGGCTCATTAAAGCAGTTATAGTTTATTTGATGGT
CACTGTTACATGGATAACTGTGGTAATTCTACAGCTAATACATGCATCAAAACCCAACTT
CGCAGAAGGGTTGTGTTTATTAGATACAGAACCAACCCAGGCTCCGCCTGGTTTCCTGGT
GACTCATAATAACTATATGAATCGTATGGCATCTGCCGACGATGCATCATTCAAGTTTCT
GACCTATCAGCTTCCGACGGTAGGGTATTGGCCTACCGTGGCAATGACGGGTAACGGAGA
ATTAGGGTTTGATTCCGGAGAGGGAGCCTGAGAAACGGCTACCACATCTAAGGAAGGCAG
CAGGCGAGTGCGTCTCTGAGCGGGCTGGCAAGGCGCATA
>HXZRAMG01A0E79 rank=0157395 x=297.0 y=2951.0 length=461
AAAACAATGCCAGTAGTCATATGCTTGTCTCAAAGATTAAGCCATGCATGTCTCAGCATA
AGCTTTTGTACGGTGAAACTGCGAATGGCTCATTAAAGCAGTTATAGTTTATTTGATGGT
CACTGTTACATGGATAACTGTGGTAATTCTAGAGCTAATACATGCACCAAAACCCAACTT
CTCGGAAGGGTTGTGTTTATTAGATACAGAACCAACCCAAGCTCTGCTTGGTTCTATGGT
GACTCATAATAACTCGATGAATCGTGTAGCTTCGGCTGACGATGCATCATTCAAGTTTCT
GACCTATCAGCTTCCGACGGTAGGGTATTGGCCTACCGTGGCAATGACGGGTAACGGAGA
ATTAGGGTTTGATTCCGGAGAGGGAGCCTGAGAAACGGCTACCACATCTAAGGAAGGCAG
CAGGCGAGTGCGTCTCTGAGCGGGCTGGCAAGGCGCATA
>HXZRAMG01AWWEX rank=0164343 x=257.5 y=2439.0 length=461
AAAACAATGCCAGTAGTCATATGCTTGTCTCAAAGATTAAGCCATGCATGTCTAAGCAAA
AGCCGAACAATGGTGAAGCCGCGAATAGCTCATTACAACAGCCGTAGTTTATTGGATCTT
GATTTCCTACTTGGATACCTGTGGTAATTCTAGAGCTAATACACGCAACTAAGCTCCGAC
CTATGGGAGGAGTGCATTTATTAGAACAAAACCAATCGGGCCTCGGCTCGTCTCTTGGCG
AATCTGAATAACTCAGCTGACCGCATGGTCTTTGTACCGGCGACGTATCTTTCAAGTGTC
TGCCTTATCAACTTTCGATGGTAGTTTATGTGCCTACCATGGTTGTAACGGGTACGGAGA
ATAAGGGTTCGACTCCGGAGAGGGAGCCTGAGAAACGGCTACCACATCCAAGGAAGGCAG
CAGGCGAGTGCGTCTCTGAGCGGGCTGGCAAGGCGCATA
>HXZRAMG01CEPB6 rank=0284311 x=870.0 y=1844.0 length=461
AAAACAATGCCAGTAGTCATATGCTTGTCTCAAAGATTAAGCCATGCATGTCTAAGCAAA
AAGCCGAACAATGGTGAAGCCGCGAATAGCTCATTACAACAGCCGTAGTTTATTGGATCT
TGATTTCCTACTTGGATACCTGTGGTAATTCTAGAGCTAATACACGCAACTAAGCTCCGA
CCTATGGGAGGAGTGCATTTATTAGAACAAAACCAATCGGGCCTCGGCTTCGTCTCTTGG
GTGAATCTGAATAACTCAGCTGATCGCATGGTCTTTGTACCGGCGACGTATCTTTCAAGT
GTCTGCCTTATCAACTTTCGATGGTAGTTTATGTGCCTACCATGGTTGTAACGGGTAACG
GAGATAAGGGTTCGACTCCGGAGAGGGAGCCTGAGAAACGGCTACCACATCCAAGGAAGG
CAGCAGGCGAGTGCGTCTCTGAGCGGGCTGGCAAGGCGC
>HXZRAMG01ASXFZ rank=0107497 x=212.0 y=1469.0 length=461
AAAACAATGCCAGTAGTCATATGCTTGTCTCAAAGATTAAGCCATGCATGTCTCAGAATA
AGCTTTTCACAACACATCTGCGAATGGCTCATTAAAACAGTTATAGTTTCATTGGTTGTT
GCTACTTACATGGATACCTGTGGTAATTCTATAGCTAATACATGCTTACAAACCCAACTC
ATTGGAAGGGTTGTGCTTATTAGTTCCAGAACCATTCCTGGCATTGCCAGGCCAATTGGT
GATTTATGGTAAGTGTATGGATCACATGGCTGCCGCCGGTGATTTATCTTTTAAGTTTCT
GACCTATCAGCTTCCGACGGGAAGGTATTGGCTTCCCGTGGCAATGACGGGTAACGGAGA
ATTAGGGTTTGATTCCGGAGAGGGAGCCTGAGGAATGGCTACCACATCTAAGGAAGGCAG
CAGGCGAGTGCGTCTCTGAGCGGGCTGGCAAGGCGCATA
>HXZRAMG01BM56L rank=0259101 x=556.5 y=3451.0 length=461
AAAACAATGCCAGTAGTCATATGCTTGTCTCAAAGATTAAGCCATGCATGTTTCAGAATC
AGCTTTTCATAGTAAATCTGCAAATGGCTCATTAAAACAGTTTTACTTTCATGGGCTTTG
ATAGTGTACATGGATACCTGTGGTAATTCTATAGCTAATACACGCCTGCAAACCCGACTC
TACGGAAGGGTTGTTCTTATTAGTTTCAGAACCAATCCTAACTCAGCTAGGCAATTAGGT
GAATAATGGTAAGTGCATGGATCATATGGCTGTGCTGAAGACTGGCTTTCTAAGTTTCTG
ACCTATCAGCTTCCGACGGGAAGGTATTGGCTTCCCGTGGCAATGACGGGTAACGGAGAA
TTAGGGTTTGATTCCGGGAGAGGGAGCCTGAGGAACGGCTACCACATCTAAGGAAGGCAG
CAGGCGAGTGCGTCTCTGAGCGGGCTGGCAAGGCGCATA
>HXXTI5Q01B8REK rank=0159146 x=802.0 y=3114.0 length=461
AAAACAATGCCAGTAGTCATATGCTTGTCTCAAAGATTAAGCCATGCATGTATCAGTTCA
CACCTTTAAATGGTGAAACCGCGAATGGCTCATTAAATCAGCTATGGTTCCTTAGATCTT
AATCCTACTTGGATAACTGTAGTAATTCTAGAGCTAATACATGCCACAAAGCCCTGACTT
TATTGGAAGGGTGGATTTATTAGAACAAAACCAACCGACTTCGGTCGTTGGCTTGATGAC
TCTGGATAACTTTTCTGATCGCACGGCCAAGCGCCAGCGACGTATCTTTCAAATGTCTGC
CCTATCAACTATCGATGGTAGGTGATATGCCTACCATGGTTATGACGGGTAACGGGGGGA
ATCAGGGTTCGATTCCGGAGAGGGAGCCTTAGAAATGGCTACCACATCTAAGGAAGGCAG
CAGGGCGAGTGCGTCTCTGGGGAGCGGGGGCTGGGGCAA
>HXXTI5Q01A62G0 rank=0193714 x=373.0 y=1714.5 length=461
AAAACAATGCCAGTAGTCATATGCTTGTCTCAAAGATTAAGCCATGCATGTATCAGTTCA
CACCTTTAAATGGTGAAACCGCGAATGGCTCATTAAATCAGCTATGGTTCCTTAGATCTT
AATCCTACTTGGATAACTGTAGTAATTCTAGAGCTAATACATGCCACAAAGCCCTGACTT
TATTGGAAGGGTGGATTTATTAGAACAAAACCAACCGACTTCGGTCGTTGGCTTGATGAC
TCTGGATAACTTTTCTGATCGCACGGCCAAGCGCCAGCGACGTATCTTTCAAATGTCTGC
CCTATCAACTATCGATGGTAGGTGATATGCCTACCATGGTTATGACGGGTAACGGGGGAA
TCAGGGTTCGATTCCGGGAGAGGGGAGCCTTAGAAATGGCTACCACATCTAAGGGAAGGC
AGCAGGGCGAGTGCGTCTCTGGAGCGGGGGCTGGGGCAA
>HXXTI5Q01BSJB8 rank=0122688 x=617.0 y=3926.0 length=461
AAAACAATGCCAGTAGTCATATGCTTGTCTCAAAGATTAAGCCATGCATGTTTCAGTATA
AGCTTTAATTTGGCAAAACTGCAAATGGCTCATTAAAACAGTTATAATGCACTTGATGGT
TGTTTGCTTACATGGATAACTGTGGTAATCCTATAGCTAATACATGCACTCAAACCTGAC
TCTTGTGGGAAGGTTGTGGTCATTAGTTGCAGAACCAACCCAAGCCCTGCTTGGTATTTT
GCTGATCCAGAATGGCTGATTGAATTACATGGCAATTGCTGGTAATGCATCATTTCAGTT
TCTGACCTATCAGCTTCCGACGGTAAGGTATTGGCTTACTGTGGCAATGACGGGTAACGG
AGGATTAGGGTTTGATTCCGGAGAGGGAGCTTGAGAAATGGCTACACATCTAAGGAAGGC
AGCAGGGCGAGTGCGTCTCGAGCGGGGCTGGGGCAAGGG
>HY4YN4W02DNW5X rank=0031529 x=1385.0 y=2067.0 length=460
AAAACAATGCCAGTAGTCATATGCTTGTCTCAAAGATTCAGCCATGCAGGTCTAAGTCCA
TGCCGCATTAAGGTGAGACCGCGAATGGCTCATTATATCAGTTATGGTTCCTTAGATCTT
CGGTTACACTTGGATAACCCTGGTAATTCTAGAGCTAATACATGCATTCCAACACCGACC
CTCGGGAAGGTGTGTTTTTATTAGCCCAAAACCAATCGTCTCCTTTCATTGGGTGACGTC
CCATTGGTGATTCAGAATAACTTTGTTCGGATCGCATGGCCTTTGTGCCGCGACGCATCT
TTCAAATGTCTGCCTTATCAACTTGTTGGTTGTTAAATGCCAACAAGGGTNTTAACGGGG
NACGGGAGAATCAAGGGGGTTCGATACCGGGGAGAGGGGAGCCTGAGAAACGGGCTAACC
ACTTCCAAGGGAAGGGCAAGCAGGGCGAAGTGCGTCTC
>HY4YN4W02C62N9 rank=0027819 x=1193.0 y=2487.0 length=460
AAAACAATGCCAGTAGTCATATGCTTGTCTCAAAGATTAAGCCATGCATGTCTCAGTATA
AGCTTCTATACGGTGAAACTGCGAATGGCTCATTAAAACAGTTACAGTTTATTTGATGGT
CATTCCTTACATGGATAACTGTGGTAATTCTAGAGCTAATACATGCATCAAGACCCAACT
TCACGGAAGGGTTGTGTTTATTAGGTACAGAACCAACCCAGGTCTCCTGGTCCTTTGGTG
ATTCATGGTAACCGAACGAATCGCATGGCTTCGCTGGCGATGAACCATTCAAGTTTCTGA
CCTATCAGCTTTCGACGGTAGGGTATTGGCCTACCGTGGGCAATGGACGGGTAACGGGAG
AAGTTAGGGGTCGATTCCGGGAGGGAGGGGAGCCTGGAGAACGGGCTACCANATCTAAGG
GAGGCAGCAGGGCGAGTGCGTCTCTGGGAGCGGGGGCT
>HY4YN4W02D8FNI rank=0163382 x=1619.5 y=684.5 length=460
AAAACAATGCCAGTAGTCATATGCTTGTCTTAAAGATTAAGCCATGCATGTCTAAGTATA
AATAGTATACAGTGAAACTGCGAATGGCTCATTAAAACAGCTATAGTTTATTTGATAATT
GAATTCTACATGGATAACCGTGGTAATTCTAGAGCTAATACATGCTGTAAAACCTGACTT
TTTGGAAAGGTTGTATTTATTAGATACTAAACCAATATTCCTTCGGGTCTATTGTGATGA
TTCATAATAACTGATCGGAGCACGGCTAGGCCGCGCTAAATCATTCAAGTTTCTGCCCTA
TCANCTTTCGATGGTAGTGTATTGGACTACCATGGGCTATCACGGGGTAACGGGAGAATT
AGGGGGTTCGATTCCGGGAGGAGGGGANCCTGGAGAAACGGGCTACCACATCTAAGGGAA
GGGCAGGCAAGGGCGAGTGCGTCTCTGGAGCGGGGGCT
>HY4YN4W02EUR6I rank=0151111 x=1873.5 y=2968.0 length=460
AAAACAATGCCAGTAGTCATATGCTTGTCTCAAAGATTAAGCCATGCATGTCTCAGTATA
AGCTTCTATACGGCAAAACTGCGAATGGCTCATTAAAACAGTTATAGTTTATTTGATGGT
CATTCTTTACATGGATAACCGTGGTAATTCTAGAGCTAATACATGCGCCCAAACCCGACT
CCGTGGAAGGGTTGTGTTTATTAGTTACAGAACCAACCCAGGCTCTGCCTGGTCTTGTGG
TGATTCATAATAACCAAACGAATCGCATGGCATCAGCTGGCATGAATCATTCAATTTCTG
ACCTATCAGCTTCCGACGGTAGGGTATTGGGCCTACGTGGGCAATGGACGGGGTAACGGG
AGAATTAGGGGTTCGATTCCGGGGAGAGGGGGAGCCTGGAGAAACGGGCTACCACATCTA
AGGGAAAGGGCAAGGCAGGGGCGAAGTGCGTCTCGTGA
>HY4YN4W02D54LJ rank=0137898 x=1592.0 y=3637.0 length=460
AAAACAATGCCAGTAGTCATATGCTTGTCTCAAAGATTAAGCCATGCATGTCTAAGTATA
AACAACTTTATACTGTAAAACTGCGAACGGCTCATTATATCAGCAATAATTTATTTGATG
GTTCCTTACTACATGGATAACTGTAGTAATTCTAGAGCTAATACATGCGTAAAGTCCCGA
CCTCACGGAAGGGATGTATTTATTAGATAAAAAACCAATGCGGGTTCTGCCCGGTTTTGT
GGTGAATCATAGTAACTTTTCGAATCGCATGGCTTCACGCCGGCGATAGTTCATTCAAAT
TTCTGCCCTATCAGCTTTCGACGGTAGTGTAGTGGACTACCGTGGCGTTAACGGGGGGTA
ACGGGGGGGAATTAGGGGTTCGATTCCGGGAGGGAGGGGAGCCTGGGAGGAAACGGGCTA
CCACATCCAAGGGAAGGGCAGCAGGGCGAGTGCGTCTC
>HY4YN4W02EXC0N rank=0085158 x=1903.0 y=405.5 length=460
AAAACAATGCCAGTAGTCACATGCTTGTCTCAAAGATTAGGCCATGCATGTCTAAGCATA
AGCCGAATATGGTAAAGCCGCGAATGGCTCATTACAACAGCCATAGTTTATTGGATCTGA
ATATCCTACATGGATACCTGTGGTAATTCTAGAGCTAATACACGCACCAAAGCCCTGACT
TTACGGGAAGGGCGCATTTATTAGAACAAGACCAATTGGCTTCGGCCATTTATTGGTGAA
TCTGAATAACTACGCAGATCGCACGGTCTCGTACCGGCGACATATCCTTCAAGTNTCTGC
CTTATCAACTGTCGATTGTAGTTTACATGACTACAATGGGTCGTAACGGGGTAACGGGAA
TTTTTGGGGAATGGATTCCGGGAGAGGGGAGGCCTGAGAAACGGGCTACCACATCCAAAG
GGAAAGGGCAGCAGGGCGAGTGCGTCTCTGAGCGGGGC
>HY4YN4W02DLIVL rank=0087264 x=1358.0 y=831.0 length=460
AAAACAATGCCAGTAGTCATATGCTTGTCTCAAAGATTAAGCCATGCATGTCTAAGTATA
AAAGTATTTTATACTTGAAACTGCGAAACGCTTATTATATCAGTTATAGTTTATTTGATG
GTCTCTCACTATATGGATACCCGTAGTAATTCTAGAGCTAATACATGCGCAAAATTCCGA
AACCCCTCGGGGGTATAGGAATGTATTTATTAGATAAAAAATCAATCCGCTTCGGTGGTT
TTTGATGATTCATAATAACTGTTCGAATCGTTTCGGAGCAATCCGGCGATAGTTCATTCA
AATTTCTGCCCTATCANCTTTCGACGGTAGTGTATTGGACTACCGTGGCGTTAACGGGGT
AACGGGGAGGAATTAGGGGTTCGATTCCGGGAAGGAGGGGAGCCTGGAGGAAACGGGCTA
CCACATCCAAGGGAAGGGCAGCAGGGCGAGTGCGTCTC
>HY4YN4W02EXZBB rank=0114777 x=1910.0 y=629.5 length=460
AAAACAATGCCAGTAGTCATATGCTTGTCTCAAAGATTAAGCCATGCATGTCTAAGTATA
AACAACTTTATACTGTAAAACTGCGAACGGCTCATTATATCAGCAATAATTTATTTGATG
GTTCCTTACTACATGGATAACTGTAGTAATTCTAGAGCTAATACATGCGTAAAGTCCCGA
CCTCACGGAAGGGATGTATTTATTAGATAAAAAACCAATGCGGGTTCTGCCCGGTTTTGT
GGTGAATCATAGTAACTTTTCGAATCGCATGGCTTCACGCCGGCGATAGTTCATTCAAAT
TTCTGCCCTATCAGCTTTCGACGGTAGTGTAGTGGACTACCGTGGCGGTTAACGGGGGGG
TAACGGGGGGAATTAGGGGTTCGATTCCGGGGAGGGAGGGGAGCCTGGAGGAAACGGGCT
ACCACATCCAAGGGAAGGCAGCAGGGCGAGTGCGTCTC
>HY4YN4W02DVFI3 rank=0049240 x=1471.0 y=205.0 length=460
AAAACAATGCCAGTAGTCATATGCTTGTCTCAAAGATTAAGCCATGCATGTTTCAGTATA
AGCTTTAATTTGGCAAAACTGCAAATGGCTCATTAAAACAGTTATAATGCACTTGATGGT
TGTTTACTTACATGGATAACTGTGGTAATCCTAAAGCTAATACATGCACTCAAACCTGAC
TCTTGTGGGAAGGTTGTGGTCATTAGTTGCAGAACCAACCCAAGCTCTGCTTGGTATTTT
GCTGATCCAGAGTGGCTGATTGAATTACATGGCAATTGCTGGTAATGCATCATTTCAGTT
TCTGACCTATCAGCTTCCGGACGGGGTAGGGTATTGGGCTTACTGTGGGCAATGGACGGG
GTAACGGGAGGGATTAGGGGTTTGATTCCGGGGAGGAGGGGAGCTTGGAGAATGGGCTAC
CACATCGTAAAAGGGAAGGCAGGCAGGGCGAGTGCGTC
>HY4YN4W02DRB8G rank=0048167 x=1424.5 y=1822.0 length=460
AAAACAATGCCAGTAGTCATATGCTTGTCTCAAAGATTAAGCCATGCATGTCTCAGTATG
AACTTTCACACGGTGAAACTGCGAATGGCTCATTAAAGCAGTTATAGTTTATTTGATGGT
CACTGTTACATGGATAACTGTGGTAATTCTACAGCTAATACATGCATCAAAACCCAACTT
CGCAGAAGGGTTGTGTTTATTAGATACAGAACCAACCCAGGCTCCGCCTGGTTTCCNGGT
GACTCATAATAACTATATGAATCGTATGGCATCTGCCGACGATGCATCATTCAAGTTTCT
GACCTATCAGCTTCCGACGGGGTAGGGGGTATTGGGCCTACCGGTGGGCAATGACGGGGT
AACGGGAGAATTAGGGGTTTGATTCCGGGAGAGGGGAGCCTGGAGAAACGGGCTACCAAC
ATCTAAGGGAAAGGGCAAAGCAGGGCGAAGTGCGTCTC
>HY4YN4W02DH77M rank=0032581 x=1320.5 y=2688.0 length=460
AAAACAATGCCAGTAGTCATATGCTTGTCTCAAAGATTAAGCCATGCATGTCTCAGTATG
AACTTTCACACGGTGAAACTGCGAATGGCTCATTAAAGCAGTTATAGTTTATTTGATGGT
CACTGTTACATGGATAACTGTGGTAATTCTACAGCTAATACATGCATCAAAACCCAACTT
CGCAGAAGGGTTGTGTTTATTAGATACAGAACCAACCCAGGCTCCGCCTGGTTTCCTGGT
GACTCATAATAACTATATGAATCGTATGGCATCTGCCGACGATGCATCATTCAAGTTTCT
GACCTATCAGCTTCCGACGGGGTAGGGGGTATTGGGCCCTACCGGTGGGCAATGACGGGG
TAACGGGAGAATTAGGGGTCATTCCGGGAGAGGGGAGCCTGGAGAAACGGGCTACCAACA
TCTAAGGGAAAGGGCAAGCAGGGCGAGTGCGTCCCTGA
>HXZRAMG01BXAU5 rank=0217320 x=672.0 y=943.5 length=460
AAAACAATGCCAGTAGTCATAATGCTTGTCTCAAAGATTAAGCCATGCATGTCTCAGTAT
AAGCTTCTACATGGTGAAACTGCGAATGGCTCATTAAAGCAGTTATAGTTTATTTGATGG
TTCACTGTTATATGGATAACTGTGGTAATTTCTAGAGCTAATACATGCACCAAAACCCAA
CTTCGCAGAAGGGTTGTGTTTATTAGATACAGAACCAACCCAGGTTCGACCTGGTTTTGN
GGTGACTTCATAATAACTCGATGAATCGTGTAGCTTCGCTGACGATGCATCATTCAAGTT
TCTGACCTATCAGCTCCCGGACGGTAGGGTATTGGCCTACCGTAGGCAATGACGGTACGA
GAATTAGGGTTGATTCCGGAGAGGGAGCCTGAGAAACGGCTACCGACATCCTAAGGAAGG
CAGCAGGCGAGTGCGTCTCTGAGCGGGCTGGCAAGGCG
>HXZRAMG01BECA1 rank=0181175 x=456.0 y=1083.5 length=460
AAAACAATGCCAGTAGTCATATGCTTGTCTCAAAGATTAAGCCATGCATGTCCCAGACTA
AGCTTTTCATAGCGAATCTGTGAATGGCTCATTATAACAGTTATAATGTTATTGGCTATC
TCTGTTACATGGATACCTGTGGTAATTCTATAGCTAATACATGCTTGCAGACCCAACTTA
TTGGAAGAGTTGTTCTTGCTAGTTCTAGAACTAATCCTGGCTTGCCCAGGGATTTTGGTG
AATGACAACAAGACAATGAATCACATAGCTTCTGCTGGTGATACATCTTTTCAATTTCTG
ACCTATCAGCTTTTGATGGGAAGGTATTGGCTTCCTGTGGCAATGACGGGTGACGGAGAA
TTAGGGTTTGATTCCGGAGAGGGAGCCTGAGGAATGGCTACCACATCTAAGGAAGGCAGC
AGGCGAGTGCGTCTCTGAGCGGGCTGGCAAGGCGCATA
>HXZRAMG01AI385 rank=0056921 x=100.5 y=2487.0 length=460
AAAACAATGCCAGTAGTCATATGCTTGTCTCAAAGATTAAGCCATGCATGTCCCAGACTA
AGCTTTTCATAGCGAATCTGTGAATGGCTCATTATAACAGTTATAATGTTATTGGCTATC
TCTGTTACATGGATACCTGTGGTAATTCTATAGCTAATACATGCTTGCAGACCCAACTTA
TTGGAAGAGTTGTTCTTGCTAGTTCTAGAACTAATCCTGGCTTGCCCAGGGATTTTGGTG
AATGACAACAAGACAATGAATCACATAGCTTCTGCTGGTGATACATCTTTTCAATTTCTG
ACCTATCAGCTTTTGATGGGAAGGTATTGGCTTCCTGTGGCAATGACGGGTGACGGAGAA
TTAGGGTTTGATTCCGGAGAGGGAGCCTGAGGAATGGCTACCACATCTAAGGAAGGCAGC
AGGCGAGTGCGTCTCTGAGCGGGCTGGCAAGGCGCATA
>HXZRAMG01BZ9QH rank=0202072 x=706.0 y=183.0 length=460
AAAACAATGCCAGTAGTCATATGCTTGTCTCAAAGATTAAGCCATGCATGTTTCAGAATC
AGCTTTTCATAGTAAATCTGCAAATGGCTCATTAAAACAGTTTTAGTTTCATGGGCTGTG
ATAGTGTACATGGATACCTGTGGTAATTCTATAGCTAATACACGCTTGCAAACCCAACTC
TGTGGAAGGGTTGTTCTTATTAGCTTCAGGACCAATCCTAACTCAGCTAGGCAATTAGGT
GAATAATGGTAAGTGCATGGATCATATGGCTGTGCTGAAGACTGGCTTTCTAAGTTTCTG
ACCTATCAGCTTCCGACGGGAAGGTATTGGCTTCCCGTGGCAATGACGGGTAACGGAGAA
TTAGGGTTTGATTCCGGAGAGGGAGCCTGAGGAACGGCTACCACATCTAAGGAAGGCAGC
AGGCGAGTGCGTCTCTGAGCGGGCTGGCAAGGCGCATA
>HXZRAMG01AHM39 rank=0119417 x=83.5 y=3255.5 length=460
AAAACAATGCCAGTAGTTATATGCTTGTCTCAAAGATTAAGCCATGCATGTTTCAGAATC
AGCTTTTCATAGTAAATCTGCAAATGGCTCATTAAAACAGTTTTAGTTTCATGGGCTGTG
ATAGTGTACATGGATACCTGTGGTAATTCTATAGCTAATACACGCTTGCAAACCCAACTC
TGTGGAAGGGTTGTTCTTATTAGTTTCAGAACCAATCCTAACTCAGCTAGGCAATTAGGT
GAATAATGGTAAGTGCATGGATCATATGGCTGTGCTGAAGACTGGCTTTCTAAGTTTCTG
ACCTATCAGCTTCCGACGGGAAGGTATTGGCTTCCCGTGGCAATGACGGGTAACGGAGAA
TTAGGGTTTGATTCCGGAGAGGGAGCCTGAGGAACGGCTACCACATCTAAGGAAGGCAGC
AGGCGAGTGCGTCTCTGAGCGGGCTGGCAAGGCGCATA
>HXZRAMG01BFG5A rank=0181469 x=469.5 y=764.5 length=460
AAAACAATGCCAGTAGTCATATGCTTGTCTCAAAGATTAAGCCATGCATGTTTCAGAATC
AGCTTTTCATAGTAAATCTGCAAATGGCTCATTAAAACAGTTTTAGTTTCATGGGCTGTG
ATAGTGTACATGGATACCTGTGGTAATTCTATAGCTAATACACGCTTGCAAACCCAACTC
TGTGGAAGGGTTGTTCTTATTAGTTTCAGAACCAATCCTAACTCAGCTAGGCAATTAGGT
GAATAATGGTAAGTGCATGGATCATATGGCTGTGCTGAAGACTGGCTTTCTAAGTTTCTG
ACCTATCAGCTTCCGACGGGAAGGTATTGGCTTCCCGTGGCAATGACGGGTAACGGAGAA
TTAGGGTTTGATTCCGGAGAGGGAGCCTGAGGAACGGCTACCACATCTAAGGAAGGCAGC
AGGCGAGTGCGTCTCTGAGCGGGCTGGCAAGGCGCATA
>HXZRAMG01AKXQH rank=0150816 x=121.5 y=1335.0 length=460
AAAACAATGCCAGTAGTCATATGCTTGTCTCAAAGATTAAGCCATGCATGTTTCAGAATC
AGCTTTTCATAGTAAATCTGCAAATGGCTCATTAAAACAGTTTTAGTTTCATGGGCTGTG
ATAGTGTACATGGATACCTGTGGTAATTCTATAGCTAATACACGCTTGCAAACCCAACTC
TGTGGAAGGGTTGTTCTTATTAGTTTCAGAACCAATCCTAACTCAGCTAGGCAATTAGGT
GAATAATGGTAAGTGCATGGATCATATGGCTGTGCTGAAGACTGGCTTTCTAAGTTTCTG
ACCTATCAGCTTCCGACGGGAAGGTATTGGCTTCCCGTGGCAATGACGGGTAACGGAGAA
TTAGGGTTTGATTCCGGAGAGGGAGCCTGAGGAACGGCTACCACATCTAAGGAAGGCAGC
AGGCGAGTGCGTCTCTGAGCGGGCTGGCAAGGCGCATA
>HXZRAMG01B1ZVK rank=0187174 x=725.0 y=2894.0 length=460
AAAACAATGCCAGTAGTCATATGCTTGTCTCAAAGATTAAGCCATGCATGTTTCAGAATC
AGCTTTTCATAGTAAATCTGCAAATGGCTCATTAAAGCAGTTTTAGTTTCATGGGCTGTG
ATAGTGTACATGGATACCTGTGGTAATTCTATAGCTAATACACGCTTGCAAACCCAACTC
TGTGGAAGGGTTGTTCTTATTAGTTTCAGAACCAATCCTAACTCAGCTAGGCAATTAGGT
GAATAATGGTAAGTGCATGGATCATATGGCTGTGCTGAAGACTGGCTTTCTAAGTTTCTG
ACCTATCAGCTTCCGACGGGAAGGTATTGGCTTCCCGTGGCAATGACGGGTAACGGAGAA
TTAGGGTTTGATTCCGGAGAGGGAGCCTGAGGAACGGCTACCACATCTAAGGAAGGCAGC
AGGCGAGTGCGTCTCTGAGCGGGCTGGCAAGGCGCATA
>HXZRAMG01ALPYL rank=0065897 x=130.0 y=1051.5 length=460
AAAACAATGCCAGTAGTCATATGCTTGTCTCAAAGATTAAGCCATGCATGTTTCAGAATC
AGCTTTTCATAGTAAATCTGCAAATGGCTCATTAAAACAGTTTTAGTTTCATGGGCTGTG
ATAGTGTACATGGATACCTGTGGTAATTCTATAGCTAATACACGCTTGCAAACCCAACTC
TGTGGAAGGGTTGTTCTTATTAGTTTCAGAACCAATCCTAACTCAGCTAGGCAATTAGGT
GAATAATGGTAAGTGCATGGATCATATGGCTGTGCTGAAGACTGGCTTTCTAAGTTTCTG
ACCTATCAGCTTCCGACGGGAAGGTATTGGCTTCCCGTGGCAATGACGGGTAACGGAGAA
TTAGGGTTTGATTCCGGAGAGGGAGCCTGAGGAACGGCTACCACATCTAAGGAAGGCAGC
AGGCGAGTGCGTCTCTGAGCGGGCTGGCAAGGCGCATA
>HXZRAMG01B4RJ8 rank=0199288 x=757.0 y=1014.5 length=460
AAAACAATGCCAGTAGTCATATGCTTGTCTCAAAGATTAAGCCATGCATGTTTCAGAATC
AGCTTTTCATAGTAAATCTGCAAATGGCTCATTAAAACAGTTTTAGTTTCATGGGCTGTG
ATAGTGTACATGGATACCTGTGGTAATTCTATAGCTAATACACGCTTGCAAACCCAACTC
TGTGGAAGGGTTGTTCTTATTAGTTTCAGAACCAATCCTAACTCAGCTAGGCAATTAGGT
GAATAATGGTAAGTGCATGGATCATATGGCTGTGCTGAAGACTGGCTTTCTAAGTTTCTG
ACCTATCAGCTTCCGACGGGAAGGTATTGGCTTCCCGTGGCAATGACGGGTAACGGAGAA
TTAGGGTTTGATTCCGGAGAGGGAGCCTGAGGAACGGCTACCACATCTAAGGAAGGCAGC
AGGCGAGTGCGTCTCTGAGCGGGCTGGCAAGGCGCATA
>HXZRAMG01A0MYR rank=0121297 x=300.0 y=689.5 length=460
AAAACAATGCCAGTAGTCATATGCTTGTCTCAAAGATTAAGCCATGCATGTTTCAGAATC
AGCTTTTCATAGTAACTCTGCAAATGGCTCATTAAAACAGTTTTAGTTTCATGGGCTGTG
CTAGTGTACATGGATACCTGTGGTAATTCTATAGCTAATACACGCTTGCAAACCCAACTC
TGTGGAAGGGTTGTTCTTATTAGTTTCAGAACCAATCCTAACTCAGCTAGGCAATTAGGT
GAATAATGGTAAGTGCATGGATCATATGGCTGTGCTGAAGACTGGCTTTCTAAGTTTCTG
ACCTATCAGCTTCCGACGGGAAGGTATTGGCTTCCCGTGGCAATGACGGGTAACGGAGAA
TTAGGGTTTGATTCCGGAGAGGGAGCCTGAGGACCGGCTACCACATCTAAGGAAGGCAGC
AGGCGAGTGCGTTTCTGAGCGGGCTGGCAAGGCGCATA
>HXZRAMG01BPH7F rank=0284326 x=583.5 y=1753.0 length=460
AAAACAATGCCAGTAGTCATATGCTTGTCTCAAAGATTAAGCCATGCATGTTTCAGAATC
AGCTTTTCATAGTAAATCTGCAAATGGCTCATTAAAACAGTTTTAGTTTCATGGGCTGTG
ATAGTGTACATGGATACCTGTGGTAATTCTATAGCTAATACACGCTTGCAAACCCAACTC
TGTGGAAGGGTTGTTCTTATTAGTTTCAGAACCAATCCTAACTCAGCTAGGCAATTAGGT
GAATAATGGTAAGTGCATGGATCATATGGCTGTGCTGAAGACTGGCTTTCTAAGTTTCTG
ACCTATCAGCTTCCGACGGGAAGGTATTGGCTTCCCGTGGCAATGACGGGTAACGGAGAA
TTAGGGTTTGATTCCGGAGAGGGAGCCTGAGGAACGGCTACCACATCTAAGGAAGGCAGC
AGGCGAGTGCGTCTCTGAGCGGGCTGGCAAGGCGCATA
>HXZRAMG01BLYKF rank=0117089 x=543.0 y=173.5 length=460
AAAACAATGCCAGTAGTCATATGCTTGTCTCAAAGATTAAGCCATGCATGTTTCAGAATC
AGCTTTTCATAGTAAATCTGCAAATGGCTCATTAAAACAGTTTTAGTTTCATGGGCTGTG
ATAGTGTACATGGATACCTGTGGTAATTCTATAGCTAATACACGCTTGCAAACCCAACTC
TGTGGAAGGGTTGTTCTTATTAGTTTCAGAACCAATCCTAACTCAGCTAGGCAATTAGGT
GAATAATGGTAAGTGCATGGATCATATGGCTGTGCTGAAGACTGGCTTTCTAAGTTTCTG
ACCTATCAGCTTCCGACGGGAAGGTATTGGCTTCCCGTGGCAATGACGGGTAACGGAGAA
TTAGGGTTTGATTCCGGAGAGGGAGCCTGAGGAACGGCTACCACATCTAAGGAAGGCAGC
AGGCGAGTGCGTCTCTGAGCGGGCTGGCAAGGCGCATA
>HXZRAMG01BI7VJ rank=0195931 x=511.5 y=3341.5 length=460
AAAACAATGCCAGTAGTCATATGCTTGTCTCAAAGATTAAGCCATGCATGTTTCAGAATC
AGCTTTTCATAGTAAATCTGCAAATGGCTCATTAAAACAGTTTTAGTTTCATGGGCTGTG
ATAGTGTACATGGATACCTGTGGTAATTCTATAGCTAATACACGCTTGCAAACCCAACTC
TGTGGAAGGGTTGTTCTTATTAGTTTCAGAACCAATCCTAATTCAGCTAGGCAATTAGGT
GAATAATGGTAAGTGCATGGATCATATGGCTGTGCTGAAGACTGGCTTTCTAAGTTTCTG
ACCTATCAGCTTCCGACGGGAAGGTATTGGCTTCCCGTGGCAATGACGGGTAACGGAGAA
TTAGGGTTTGATTCCGGAGAGGGAGCCTGAGGAACGGCTACCACATCTAAGGAAGGCAGC
AGGCGAGTGCGTCTCTGAGCGGGCTGGCAAGGCGCATA
>HXZRAMG01A1XYT rank=0086843 x=315.5 y=163.5 length=460
AAAACAATGCCAGTAGTCATATGCTTGTCTCAAAGATTAAGCCATGCATGTTTCAGAATC
AGCTTTTCATAGTAAATCTGCAAATGGCTCATTAAAACAGTTTTAGTTTCATGGGCTGTG
ATAGTGTACATGGATACCTGTGGTAATTCTATAGCTAATACACGCTTGCAAACCCAACTC
TGTGGAAGGGTTGTTCTTATTAGTTTCAGAACCAATCCTAACTCAGCTAGGCAATTAGGT
GAATAATGGTAAGTGCATGGATCATATGGCTGTGCTGAAGACTGGCTTTCTAAGTTTCTG
ACCTATCAGCTTCCGACGGGAAGGTATTGGCTTCCCGTGGCAATGACGGGTAACGGAGAA
TTAGGGTTTGATTCCGGAGAGGGAGCCTGAGGAACGGCTACCACATCTAAGGAAGGCAGC
AGGCGAGTGCGTCTCTGAGCGGGCTGGCAAGGCGCATA
>HXZRAMG01AH2T3 rank=0081439 x=88.0 y=3145.0 length=460
AAAACAATGCCAGTAGTCATATGCTTGTCTCAAAGATTAAGCCATGCATGTTTCAGAATC
AGCTTTTCATAGTAAATCTGCAAATGGCTCATTAAAACAGTTTTAGTTTCATGGGCTGTG
ATAGTGTACATGGATACCTGTGGTAATTCTATAGCTAATACACGCTTGCAAACCCAACTC
TGTGGAAGGGTTGTTCTTATTAGTTTCAGAACCAATCCTAACTCAGCTAGGCAATTAGGT
GAATAATGGTAAGTGCATGGATCATATGGCTGTGCTGAAGACTGGCTTTCTAAGTTTCTG
ACCTATCAGCTTCCGACGGGAAGGTATTGGCTTCCCGTGGCAATGACGGGTAACGGAGAA
TTAGGGTTTGATTCCGGAGAGGGAGCCTGCGGAACGGCTACCACATCTAAGGAAGGCAGC
AGGCGAGTGCGTCTCTGAGCGGGCTGGCAAGGCGCATA
>HXZRAMG01BWJ4J rank=0165445 x=663.5 y=3153.0 length=460
AAAACAATGCCAGTAGTCATATGCTTGTCTCAAAGATTAAGCCATGCATGTTTCAGAATC
AGCTTTTCATAGTAAATCTGCAAATGGCTCATTAAAACAGTTTTAGTTTCATGGGCTGTG
ATAGTGTACATGGATACCTGTGGTAATTCTATAGCTAATACACGCTTGCAAACCCAACTC
TGTGGAAGGGTTGTTCTTATTAGTTTCAGAACCAATCCTAACTCAGCTAGGCAATTAGGT
GAATAATGGTAAGTGCATGGATCATATGGCTGTGCTGAAGACTGGCTTTCTAAGTTTCTG
ACCTATCAGCTTCCGACGGGAAGGTATTGGCTTCCCGTGGCAATGACGGGTAACGGAGAA
TTAGGGTTTGATTCCGGAGAGGGAGCCTGAGGAACGGCTACCACATCTAAGGAAGGCAGC
AGGCGAGTGCGTCTCTGAGCGGGCTGGCAAGGCGCATA
>HXZRAMG01BULYH rank=0076030 x=641.5 y=2327.0 length=460
AAAACAATGCCAGTAGTCATATGCTTGTCTCAAAGATTAAGCCATGCATGTTTCAGAATC
AGCTTTTCATAGTAAATCTGCAAATGGCTCATTAAAACAGTTTTAGTTTCATGGGCTGTG
ATAGTGTACATGGATACCTGTGGTAATTCTATAGCTAATACACGCTTGCAAACCCAACTC
TGTGGAAGGGTTGTTCTTATTAGTTTCAGAACCAATCCTAACTCAGCTAGGCAATTAGGT
GAATAATGGTAAGTGCATGGATCATATGGCTGTGCTGAAGACTGGCTTTCTAAGTTTCTG
ACCTATCAGCTTCCGACGGGAAGGTATTGGCTTCCCGTGGCAATGACGGGTAACGGAGAA
TTAGGGTTTGATTCCGGAGAGGGAGCCTGAGGAACGGCTACCACATCTAAGGAAGGCAGC
AGGCGAGTGCGTCTCTGAGCGGGCTGGCAAGGCGCATA
>HXZRAMG01B3W77 rank=0204655 x=747.0 y=2661.0 length=460
AAAACAATGCCAGTAGTCATATGCTTGTCTCAAAGGTTAAGCCATGCATGTTTCAGAATC
AGCTTTTCATAGTAAATCTGCAAATGGCTCATTAAAACAGTTTTAGTTTCATGGGCTGTG
ATAGTGTACATGGATACCTGTGGTAATTCTATAGCTAATACACGCTTGCAAACCCAACTC
TGTGGAAGGGTTGTTCTTATTAGTTTCAGAACCAATCCTAACTCAGCTAGGCAATTAGGT
GAATAATGGTAAGTGCATGGATCATATGGCTGTGCTGAAGACTGGCTTTCTAAGTTTCTG
ACCTATCAGCTTCCGACGGGAAGGTATTGGCTTCCCGTGGCAATGACGGGTAACGGAGAA
TTAGGGTTTGATTCCGGAGAGGGAGCCTGAGGAACGGCTACCACATCTAAGGAAGGCAGC
AGGCGAGTGCGTCTCTGAGCGGGCTGGCAAGGCGCATA
>HXZRAMG01B2ARN rank=0246468 x=729.0 y=625.0 length=460
AAAACAATGCCAGTAGTCATATGCTTGTCTCAAAGATTAAGCCATGCATGTTTCAGAATC
AGCTTTTCATAGTAAATCTGCAAATGGCTCATTAAAACAGTTTTAGTTTCATGGGCTGTG
ATAGTGTACATGGATACCTGTGGTAATTCTATAGCTAATACACGCTTGCAAACCCAACTC
TGTGGAAGGGTTGTTCTTATTAGTTTCAGAACCAATCCTAACTCAGCTAGGCAATTAGGT
GAATAATGGTAAGTGCATGGATCATATGGCTGTGCTGAAGACTGGCTTTCTAAGTTTCTG
ACCTATCAGCTTCCGACGGGAAGGTATTGGCTTCCCGTGGCAATGACGGGTAACGGNGAA
TTAGGGTTTGATTCCGGAGAGGGAGCCTGAGGAACGGCTACCACATCTAAGGAAGGCAGC
AGGCGAGTGCGTCTCTGAGCGGGCTGGCAAGGCGCATA
>HXZRAMG01BOVHZ rank=0141637 x=576.5 y=997.5 length=460
AAAACAATGCCAGTAGTCATATGCTTGTCTCAAAGATTAAGCCATGCATGTTTCAGAATC
AGCTTTTCATAGTAAATCTGCAAATGGCTCATTAAAACAGTTTTAGTTTCATGGGCTGTG
ATAGTGTACATGGATACCTGTGGTAATTCTATAGCTAATACACGCTTGCAAACCCAACTC
TGTGGAAGGGTTGTTCTTATTAGTTTCAGAACCAATCCTAACTCAGCTAGGCAATTAGGT
GAATAATGGTAAGTGCATGGATCATATGGCTGTGCTGAAGACTGGCTTTCTAAGTTTCTG
ACCTATCAGTTTCCGACGGGAAGGTATTGGCTTCCCGTGGCAATGACGGGTAACGGAGAA
TTAGGGTTTGATTCCGGAGAGGGAGCCTGAGGAACGGCTACCACATCTAAGGAAGGCAGC
AGGCGAGTGCGTCTCTGAGCGGGCTGGCAAGGCGCATA
>HXZRAMG01A1MOL rank=0104865 x=311.0 y=1923.0 length=460
AAAACAATGCCAGTAGTCATATGCTTGTCTCAAAGATTAAGCCATGCATGTTTCAGAATC
AGCTTTTCATAGTAAATCTGCAAATGGCTCATTAAAACAGTTTTAGTTTCATGGGCTGTG
ATAGTGTACATGGATACCTGTGGTAATTCTATAGCTAATACACGCTTGCAAACCCAACTC
TGTGGAAGGGTTGTTCTTATTAGTTTCAGAACCAATCCTAACTCAGCTAGGCAATTAGGT
GAATAATGGTAAGTGCATGGATCATATGGCTGTGCTGAAGACTGGCTTTCTAAGTTTCTG
ACCTATCAGCTTCCGACGGGAAGGTATTGGCTTCCCGTGGCAATGACGGGTAACGGNGAA
TTAGGGTTTGATTCCGGAGAGGGAGCCTGAGGAACGGCTACCACATCTAAGGAAGGCAGC
AGGCGAGTGCGTCTCTGAGCGGGCTGGCAAGGCGCATA
>HXZRAMG01AS26Z rank=0118314 x=214.5 y=729.5 length=460
AAAACAATGCCAGTAGTCATATGCTTGTCTCAAAGATTAAGCCATGCATGTTTCAGAATA
CAGCTTTTCTATAGTAAATACTGCAAATAGGCTCATTAAAAACTAAGTTTTAGTTTCTAT
GGGCGTGTGATAGTGTACATGGATACCTGTGGTAATTCTATAGCTAATACACGCTTGCAA
ACCCAACTCTGTGGAAGGGTTGTTCTTATTAGTTTCAGAACCAATCCTAACTCAGCTAGG
CAATTAGGTGAATAATGGTAAGTGCATGGATCATATGGCTGTGCTGAAGACTGGCTTTCT
AAGTTTCTGACCTATCAGCTTCCGACGGGAAGGTATTGGCTTCCCCGTGGCAATGACGGG
TAACGGAGAATTAGGGTTTGATTCCGGAGAGGGAGCCTGAGGAACGGCTACCACATCTAA
GGAAGGCAGCAGGCGAGTGCGTCTCTGAGCGGGCTGGC
>HXZRAMG01A66T5 rank=0144479 x=374.0 y=3275.5 length=460
AAAACAATGCCAGTAGTCATATGCTTGTCTCAAAGATTAAGCCATGCATGTTTCAGAATC
AGCTTTTCATAGTAAATCTGCAAATGGCTCATTAAAACAGTTTTAGTTTCATGGGCTGTG
ATAGTGTACATGGATACCTGTGGTAATTCTATAGCTAATACACGCTTGCAAACCCAACTC
TGTGGAAGGGTTGTTCTTATTAGTTTCAGAACCAATCCTAACTCAGCTAGGCAATTAGGT
GAATAATGGTAAGTGCATGGATCATATGGCTGTGCTGAAGACTGGCTTTCTAAGTTTCTG
ACCTATCAGCTTCCGACGGGAAGGTATTGGCTTCCCGTGGCAATGACGGGTAACGGAGAA
TTAGGGTTTGATTCCGGAGAGGGAGCCTGAGGAACGGCTACCACATCTAAGGAAGGCAGC
AGGCGAGTGCGTCTCTGAGCGGGCTGGCAAGGCGCATA
>HXZRAMG01ANM6X rank=0129553 x=152.0 y=663.0 length=460
AAAACAATGCCAGTAGTCATATGCTTGTCTCAAAGATTAAGCCATGCATGTTTCAGAATC
AGCTTTTCATAGTAAATCTGCAAATGGCTCATTAAAACAGTTTTAGTTTCATGGGCTGTG
ATAGTGTACATGGATACCTGTGGTAATTCTATAGCTAATACACGCTTGCAAACCCAACTC
TGTGGAAGGGTTGTTCTTATTAGTTTCAGAACCAATCCTAACTCAGCTAGGCAATTAGGT
GAATAATGGTAAGTGCATGGATCATATGGCTGTGCTGAAGACTGGCTTTCTAAGTTTCTG
ACCTATCAGCTTCCGACGGGAAGGTATTGGCTTCCCGTGGCAATGACGGGTAACGGAGAA
TTAGGGTTTGATTCCGGAGAGGGAGCCTGAGGAACGGCTACCACATCTAAGGAAGGCAGC
AGGCGAGTGCGTCTCTGAGCGGGCTGGCAAGGCGCATA
>HXZRAMG01AF65A rank=0234695 x=67.5 y=1436.5 length=460
AAAACAATGCCAGTAGTCATATGCTTGTCTCAAAGATTAAGCCATGCATGTTTCAGAATC
AGCTTTTCATAGTAAATCTGCAAATGGCTCATTAAAACAGTTTTAGTTTCATGGGCTGTG
ATAGTGTACATGGATACCTGTGGTAATTCTATAGCTAATACACGCTTGCAAACCCAACTC
TGTGGAAGGGTTGTTCTTATTAGTTTCAGAACCAATCCTAACTCAGCTAGGCAATTAGGT
GAATAATGGTAAGTGCATGGATCATATGGCTGTGCTGAAGACTGGCTTTCTAAGTTTCTG
ACCTATCAGCTTCCGACGGGAAGGTATTGGCTTCCCGTGGCAATGACGGGTAACGGAGAA
TTAGGGTTTGATTCCGGAGAGGGAGCCTGAGGAACGGCTACCACGTCTAAGGAAGGCAGC
AGGCGAGTGCGTCTCTGAGCGGGCTGGCAAGGCGCATA
>HXZRAMG01BPHNL rank=0227168 x=583.0 y=1039.5 length=460
AAAACAATGCCAGTAGTCATATGCTTGTCTCAAAGATTAAGCCATGCATGTTTCAGAATC
AGCTTTTCATAGTAAATCTGCAAATGGCTCATTAAAACAGTTTTAGTTTCATGGGCTGTG
ATAGTGTACATGGATACCTGTGGTAATTCTATAGCTAATACACGCTTGCAAACCCAACTC
TGTGGAAGGGTTGTTCTTATTAGTTTCAGAACCAATCCTAACTCAGCTAGGCAATTAGGT
GAATAATGGTAAGTGCATGGATCATATGGCTGTGCTGAAGACCGGCTTTCTAAGTTTCTG
ACCTATCAGCTTCCGACGGGAAGGTATTGGCTTCCCGTGGCAATGACGGGTAACGGAGAA
TTAGGGTTTGATTCCGGAGAGGGAGCCTGAGGAATGGCTACCACATCTAAGGAAGGCAGC
AGGCGAGTGCGTCTCTGAGCGGGCTGGCAAGGCGCATA
>HXZRAMG01A7XOX rank=0144670 x=383.0 y=1215.0 length=460
AAAACAATGCCAGTAGTCATATGCTTGTCTCAAAGATTAAGCCATGCATGTTTCAGAATC
AGCTTTTCATAGTAAATCTGCAAATGGCTCATTAAAACAGTTTTAGTTTCATGGGCTGTG
ATAGTGTACATGGATACCTGTGGTAATTCTATAGCTAATACACGCTTGCAAACCCAACTC
TGTGGAAGGGTTGTTCTTATTAGCTTCAGAACCAATCCTAACTCAGCTAGGCAATTAGGT
GAATAATGGTAAGTGCATGGATCATATGGCTGTGCTGAAGACTGGCTTTCTAAGTTTCTG
ACCTATCAGCTTCCGACGGGAAGGTATTGGCTTCCCGTGGCAATGACGGGTAACGGAGAA
TTAGGGTTTGATTCCGGAGAGGGAGCCTGAGGAACGGCTACCACATCTAAGGAAGGCAGC
AGGCGAGTGCGTCTCTGAGCGGGCTGGCAAGGCGCATA
>HXZRAMG01A3ZGI rank=0133092 x=338.5 y=1200.0 length=460
AAAACAATGCCAGTAGTCATATGCTTGTCTCAAAGATTAAGCCATGCATGTTTCAGAATC
AGCTTTTCATAGTAAATCTGCAAATGGCTCATTAAAACAGTTTTAGTTTCATGGGCTGTG
ATAGTGTACATGGATACCTGTGGTAATTCTATAGCTAATACACGCTTGCAAACCCAACTC
TGTGGAAGGGTTGTTCTTATTAGTTTCAGAACCAATCCTAACTCAGCTAGGCAATTAGGT
GAATAATGGTAAGTGCATGGATCATATGGCTGTGCTGAAGACTGGCTTTCTAAGTTTCTG
ACCTATCAGCTTCCGACGGGAAGGTATTGGCTTCCCGTGGCAATGACGGGTAACGGAGAA
TTAGGGTTTGATTCCGGAGAGGGAGCCTGAGGAACGGCTACCACATCTAAGGAAGGCAGC
AGGCGAGTGCGTCTCTGAGCGGGCTGGCAAGGCGCATA
>HXZRAMG01A3SEH rank=0055064 x=336.0 y=247.5 length=460
AAAACAATGCCAGTAGTCATATGCTTGTCTCAAAGATTAAGCCATGCATGTTTCAGAATC
AGCTTTTCATAGTAAATCTGCAAATGGCTCATTAAAACAGTTTTAGTTTCATGGGCTGTG
ATAGTGTACATGGATACCTGTGGTAATTCTATAGCTAATACACGCTTGCAAACCCAACTC
TGTGGAAGGGTTGTTCTTATTAGTTTCAGAACCAATCCTAACTCAGCTAGGCAATTAGGT
GAATAATGGTAAGTGCATGGATCATATGGCTGTGCTGAAGACTGGCTTTCTAAGTTTCTG
ACCTATCAGCTTCCGACGGGAAGGTATTGGCTTCCCGTGGCAATGACGGGTAACGGAGAA
TTAGGGTTTGATTCCGGAGAGGGAGCCTGAGGAACGGCTACCACATCTAAGGAAGGCAGC
AGGCGAGTGTGTCTCTGAGCGGGCTGGCAAGGCGCATA
>HXZRAMG01BLGU0 rank=0153034 x=537.5 y=1802.0 length=460
AAAACAATGCCAGTAGTCATATGCTTGTCTCAAAGATTAAGCCATGCATGTTTCAGAATC
AGCTTTTCATAGTAAATCTGCAAATGGCTCATTAAAACAGTTTTAGTTTCATGGGCTGTG
ATAGTGTACATGGATACCTGTGGTAATTCTATAGTTAATACACGCTTGCAAACCCAACTC
TGTGGAAGGGTTGTTCTTATTAGTTTCAGAACCAATCCTAACTCAGCTAGGCAATTAGGT
GAATAATGGTAAGTGCATGGATCATATGGCTGTGCTGAAGACTGGCTTTCTAAGTTTCTG
ACCTATCAGCTTCCGACGGGAAGGTATTGGCTTCCCGTGGCAATGACGGGTAACGGAGAA
TTAGGGTTTGATTCCGGAGAGGGAGCCTGAGGAACGGCTACCACATCTAAGGAAGGCAGC
AGGCGAGTGCGTCTCTGAGCGGGCTGGCAAGGCGCATA
>HXZRAMG01B0WSW rank=0114454 x=713.0 y=1406.5 length=460
AAAACAATGCCAGTAGTCATATGCTTGTCTCAAAGATTAAGCCATGCATGTTTCAGAATC
AGCTTTTCATAGTAAATCTGCAAATGGCTCATTAAAACAGTTTTAGTTTCATGGGCTGTG
ATAGTGTACATGGATACCTGTGGTAATTCTATAGCTAATACACGCTTGCAAACCCAACTC
TGTGGAAGGGTTGTTCTTATTAGTTTCAGAACCAATCCTAACTCAGCTAGGCAATTATGT
GAATAATGGTAAGTGCATGGATCATATGGCTGTGCTGAAGACTGGCTTTCTAAGTTTCTG
ACCTATCAGCTTCCGACGGGAAGGTATTGGCTTCCCGTGGCAATGACGGGTAACGGAGAA
TTAGGGTTTGATTCCGGAGAGGGAGCCTGAGGAACGGCTACCACATCTAAGGAAGGCAGC
AGGCGAGTGCGTCTCTGAGCGGGCTGGCAAGGCGCATA
>HXZRAMG01B5ZF0 rank=0095770 x=771.0 y=542.0 length=460
AAAACAATGCCAGTAGTCATATGCTTGTCTCAAAGATTAAGCCATGCATGTTCCAGAATC
AGCTTTTCATAGTAAATCTGCAAATGGCTCATTAAAACAGTTTTAGTTTCATGGGCTGTG
ATAGTGTACATGGATACCTGTGGTAATTCTATAGCTAATACACGCTTGCAAACCCAACTC
TGTGGAAGGGTTGTTCTTATTAGTTTCAGAACCAATCCTAACTCAGCTAGGCAATTAGGT
GAATAATGGTAAGTGCATGGATCATATGGCTGTGCTGAAGACTGGCTTTCTAAGTTTCTG
ACCTATCAGCTTCCGACGGGAAGGTATTGGCCTCCCGTGGCAATGACGGGTAACGGAGAA
TTAGGGTTTGATTCCGGAGAGGGAGCCTGAGGAACGGCTACCACATCTAAGGAAGGCAGC
AGGCGAGTGCGTCTCTGAGCGGGCTGGCAAGGCGCATA
>HXZRAMG01AKFEC rank=0092615 x=115.0 y=2146.5 length=460
AAAACAATGCCAGTAGTCATATGCTTGTCTCAAAGATTAAGCCATGCATGTTTCAGAATC
AGCTTTTCATAGTAAATCTGCAAATGGCTCATTAAAACAGTTTTAGTTTCATGGGCTGTG
ATAGTGTACATGGATACCTGTGGTAATTCTATAGCTAATACACGCTTGCAAACCCAACTC
TGTGGAAGGGTTGTTCTTATTAGTTTCAGAACCAATCCTAACTCAGCTAGGCAATTAGGT
GAATAATGGTAAGTGCATGGATCATATGGCTGTGCTGAAGACTGGCTTTCTAAGTTTCTG
ACCTATCAGCTTCCGACGGGAAGGTATTGGCTTCCCGTGGCAATGACGGGTAACGGAGAA
TTAGGGTTTGATTCCGGAGAGGGAGCCTGAGGAACGGCTACCACATCTAAGGAAGGCAGC
AGGCGAGTGCGTCTCTGAGCGGGCTGGCAAGGCGCATA
>HXZRAMG01ALBRC rank=0110660 x=125.5 y=3126.5 length=460
AAAACAATGCCAGTAGTCATATGCTTGTCTCAAAGATTAAGCCATGCATGTTTCAGAATC
AGCTTTTCATAGTAAATCTGCAAATGGCTCATTAAAACAGTTTTAGTTTCATGGGCTGTG
ATAGTGTACATGGATACCTGTGGTAATTCTATAGCTAATACACGCTTGCAAACCCAACTC
TGTGGAAGGGTTGTTCTTATTAGTTTCAGAACCAATCCTAACTCAGCTAGGCAATTAGGT
GAATAATGGTAAGTGCATGGATCATATGGCTGTGCTGAAGACTGGCTTTCTAAGTTTCTG
ACCTATCAGCTTCCGACGGGAAGGTATTGGCTTCCCGTGGCAATGACGGGTAACGGAGAA
TTAGGGTTTGATTCCGGAGAGGGAGCCTGAGGAACGGCTACCACATCTAAGGAAGGCAGC
AGGCGAGTGCGTCTCTGAGCGGGCTGGCAAGGCGCATA
>HXZRAMG01BGM94 rank=0114921 x=482.0 y=2122.0 length=460
AAAACAATGCCAGTAGTCATATGCTTGTCTCAAAGATTAAGCCATGCATGTTTCAGAATC
AGCTTTTCATAGTAAATCTGCAAATGGCTCATTAAAACAGTTTTACTTTCATGGGCTTTG
ATAGTGTACATGGATACCTGTGGTAATTCTATAGCTAATACACGCTTGCAAACCCGACTC
TACGGAAGGGCTGTTCTTATTAGTTTCAGAACCAATCCTAACTCAGCTAGGCAATTAGGT
GAATAATGGTAAGTGCATGGATCATATGGCTGTGCTGAAGACTGGCTTTCTAAGTTTCTG
ACCTATCAGCCTCCGACGGGAAGGTATTGGCTTCCCGTGGCAATGACGGGTAACGGAGAA
TTAGGGTTTGATTCCGGAGAGGGAGCCTGAGGAACGGCTACCACATCTAAGGAAGGCAGC
AGGCGAGTGCGTCTCTGAGCGGGCTGGCAAGGCGCATA
>HXZRAMG01AQAMS rank=0054944 x=182.0 y=1474.5 length=460
AAAACAATGCCAGTAGTCATATGCTTGTCTCAAAGGTTAAGCCATGCATGTTTCAGAATC
AGCTTTTCATAGTAAATCTGCAAATGGCTCATTAAAACAGTTTTAGTTGCATGGGCTGTG
ATAGTGTACATGGATACCTGTGGTAATTCTATAGCTAATACACGCTTGCAAACCCAACTC
TGTGGAAGGGTTGTTCTTATTAGTTTCAGAACCAATCCTAACTCAGCTAGGCAATTAGGT
GAATAATGGTAAGTGCATGGATCATATGGCTGTGCTGAAGACTGGCTTTCTAAGTTTCTG
ACCTATCAGCTTCCGACGGGAAGGTATTGGCTTCCCGTGGCAATGACGGGTAACGGAGAA
TTAGGGTTTGATTCCGGAGAGGGAGCCTGAGGAACGGCTACCACATCTAAGGAAGGCAGC
AGGCGAGTGCGTCTCTGAGCGGGCTGGCAAGGCGCATA
>HXZRAMG01A8ET7 rank=0112876 x=388.0 y=2957.0 length=460
AAAACAATGCCAGTAGTCATATGCTTGTCTCAAAGATTAAGCCACGCATGTTTCAGAATC
AGCTTTTCATAGTAAATCTGCAAATGGCTCATTAAAACAGTTTTAGTTTCATGGGCTGTG
ATAGTGTACATGGATACCTGTGGTAATTCTATAGCTAATACACGCTTGCAAACCCAACTC
TGTGGAAGGGTTGTTCTTATTAGTTTCAGAACCAATCCTAACTCAGCTAGGCAATTAGGT
GAATAATGGTAAGTGCATGGATCATATGGCTGTGCTGAAGACTGGCTTTCTAAGTTTCTG
ACCTATCAGCTTCCGACGGGAAGGTATTGGCTTACTGTGGCAATGACGGGTAACGGAGGA
TTAGGGTTTGATTCCGGAGAGGGAGCTTGAGAAATGGCTACCACATCTAAGGAAGGCAGC
AGGCGAGTGCGTCTCTGAGCGGGCTGGCAAGGCGCATA
>HXZRAMG01BCRY1 rank=0256692 x=438.5 y=1803.0 length=460
AAAACAATGCCAGTAGTCATATGCTTGTCTCAAAGATTAAGCCATGCATGTTTCAGTATA
AGCTTTAATTTGGCAAAACTGCAAATGGCTCATTAAAACAGTTATAATGCACTTGATGGT
TGTTTGCTTACATGGATAACTGTGGTAATCCTATAGCTAATACGTGCACTCAAACCTGAC
TCTTGTGGGAAGGTTGTGGTCATTAGTTGCAGAACCAACCCAAGCCCTGCTTGGTATTTT
GCTGATCCAGAATGGCTGATTGAATTACATGGCAATTGCTGGTAATGCATCATTTCAGTT
TCTGACCTATCAGCTTCCGACGGTAAGGTATTGGCTTACTGTGGCAATGACGGGTAACGG
AGGATTAGGGTTTGATTCCGGAGAGGGAGCTTGAGAAATGGCTACCACATCTAAGGAAGG
CAGCAGGCGAGTGCGTCTCTGAGCGGGCTGGCAAGGCG
>HXZRAMG01BTEAC rank=0159360 x=627.5 y=3074.0 length=460
AAAACAATGCCAGTAGTCATATGCTTGTCTCAAAGATTAAGCCATGCATGTTTCAGTATA
AGCTTTAATTTGGCAAAACTGCAAATGGCTCATTAAAACAGTTATAATGCACTTGATGGT
TGTTTGCTTACATGGATAACTGTGGTAATCCTATAGCTAATACATGCACTCAAACCTGAC
TCTTGTGGGAAGGTTGTGGTCATTAGTTGCAGAACCAACCCAAGCTCTGCTTGGTATTTT
GCTGATCCAGAATGGCTGATTGAATTACATGGCAATTGCTGGTAATGCATCATTTCAGTT
TCTGACCTATCAGCTTCCGACGGTAAGGTATTGGCTACTGTGGCAATGACGGGTAACGGA
GGATTAGGGTTTGATTCCGGAGAGGGAGCTTGAGAAATGGCTACCACATCTAAGGAAGGC
AGCAGGCGAGTGCGTCTCTGAGCGGGCTGGCAAGGCGC
>HXZRAMG01ANZV8 rank=0075019 x=156.0 y=742.0 length=460
AAAACAATGCCAGTAGTCATATGCTTGTCTCAAAGATTAAGCCATGCATGTTTCAGTATA
AGCTTTAATTTGGCAAAACTGCAAATGGCTCATTAAAACAGTTATAATGCACTTGATGGT
TGTTTGCTTACATGGATAACTGTGGTAATCCTATAGCTAATACATGCACTCAAACCTGAC
TCTTGTGGGAAGGTTGTGGTCATTAGTTGCAGAACCAACCCAAGCTCTGCTTGGTATTTT
GCTGATCCAGAATGGCTGATTGAATTACATGGCAATTGCTGGTAATGCATCATTTCAGTT
TCTGACCTATCAGCTTCCGACGGTAAGGTATTGGCTTACTGTGGCAATGACGGGTAACGG
AGGATTAGGGTTTGATTCCGGAGAGGGAGCTTGAGAAATGGCTACCACATCTAAGGAAGG
CAGCAGGCGAGTGCGTCTCTGAGCGGGCTGGCAAGGCG
>HXZRAMG01CCO4V rank=0213625 x=847.0 y=2477.0 length=460
AAAACAATGCCAGTAGTCATATGCTTGTCTCAAAGATTAAGCCATGCATGTTTCAGTATA
AGCTTTAATTTGGCAAAACTGCAAATGGCTCATTAAAACAGTTATAATGCACTTGATGGT
TGTTTGCTTACATGGATAACTGTGGTAGTCCTATAGCTAATACATGCACTCAAACCTGAC
TCTTGTGGGAAGGTTGTGGTCATTAGTTGCAGAACCAACCCAAGCTCTGCTTGGTATTTT
GCTGATCCAGAATGGCTGATTGAATTACATGGCAATTGCTGGTAATGCATCATTTCAGTT
TCTGACCTATCAGCTTCCGACGGTAAGGTATTGGCTTACTGTGGCAATGACGGGTAACGG
AGGATTAGGGTTTGATTCCGGAGAGGGAGCTTGAGAAATGGCTACCACATCTAAGGAAGG
CAGCAGGCGAGTGCGTCTCTGAGCGGGCTGGCAAGGGC
>HXZRAMG01B40I6 rank=0239673 x=760.5 y=352.0 length=460
AAAACAATGCCAGTAGTCATATGCTTGTCTCAAAGATTAAGCCATGCATGTTTCAGTACA
AGCTTTAATTTGGCAAAACTGCAAATGGCTCATTAAAACAGTTATAATGCACTTGATGGT
TGTTTGCTTACATGGATAACTGTGGTAATCCTATAGCTAATACATGCACTCAAACCTGAC
TCTTGTGGGAAGGTTGTGGCCATTAGTTGCAGAACCAACCCAAGCTCTGCTTGGTATTTT
GCTGATCCAGAATGGCTGATTGAATTACATGGCAATTGCTGGTAATGCATCATTTCAGTT
TCTGACCTATCAGCTTCCGACGGTAAGGTATTGGCTTACTGTGGCAATGACGGGTAACGG
AGGATTAGGGTTTGATTCCGGAGAGGGAGCTTGAGAAATGGCTACCACATCTAAGGAAGG
CAGCAGGCGAGTGCGTCTCTGAGCGGGCTGGCAAGGCG
>HXZRAMG01BM0XN rank=0133809 x=555.0 y=745.0 length=460
AAAACAATGCCAGTAGTCATATGCTTGTCTCAAAGATTAAGCCATGCATGTTTCAGTATA
AGCTTTAATTTGGCAAAACTGCAAATGGCTCATTAAAACAGTTATAATGCACTTGATGGT
TGTTTGCTTACATGGATAACTGTGGTAATCCTATAGCTAATACATGCACTCAAACCTGAC
TCTTGTGGGAAGGTTGTGGTCATTAGTTGCAGAACCAACCCAAGCTCTGCTTGGTATTTT
GCTGATCCAGAATGGCTGATTGAATTACATGGCAATTGCTGGTAATGCATCATTTCAGTT
TCTGACCTATCAGCTTCCGACGGTAAGGTATTGGCTTACTGTGGCAATGACGGGTAACGG
AGGATTAGGGTTTGATTCCGGAGAGGGAGCTTGAGAAATGGCTACCACATCTAAGGAAGG
CAGCAGGCGAGTGCGTCCTGAGCGGGCTGGCAAGGCGC
>HXZRAMG01AMMZW rank=0160713 x=140.0 y=2906.0 length=460
AAAACAATGCCAGTAGTCATATGCTTGTCTCAAAGATTAAGCCATGCATGTCTCAGTATA
AGCTTCTATACGGCAAAACTGCGAATGGCTCATTAAAACAGTTATAGTTTATTTGATGGT
CATTCTTTACATGGATAACCGTGGTAATTCTAGAGCTAATACATGCGCCCAAACCCGACT
CCGTGGAAGGGTTGTGTTTATTAGTTACAGGACCAACCCAGGCTCTGCCTGGTCTTGTGG
TGATTCATAATAACCAAACGAATCGCATGGCATCAGCTGGCGATGAATCATTCAAGTTTC
TGACCTATCAGCTTCCGACGGTAGGGTATTGGCCTACCGTGGCAATGACGGGTACGGAGA
TTAGGGTTCGATTCCGGAGAGGGAGCCTGAGAAACGGCTACCACATCTAAGGAAGGCAGC
AGGCGAGTGCGTCTCTGAGCGGGCTGGCAAGGCGCATA
>HXZRAMG01A1HRX rank=0150300 x=309.0 y=3755.0 length=460
AAAACAATGCCAGTAGTCATATGCTTGTCTCAAAGATTAAGCCATGCACGTCCCAGTATT
GGTTTCAACATTGTGAAGCTGTGAATTGCTCATTAAAACAGCTATTGCATATATGACTGC
ATATTTACATGGCTAGCCGTGGCAATTCTAGAGCTAATACATGTACGGAGCCTAACTTTG
TGGCAGGGGTGTTGTTTATTAGTTGTGGAACCAGTCCAGGTTATCCCTGGTTTCTTCTGA
TTGGTTGTAACTACATGAATCGCATAGCATCAGTTGGTGGTGCATCATTCAAGTATCTGA
CCTATCAGCTTCCGACGGTAAGGTATTGGCCTACCTTGGCAATGACGGGTAACGGAAAAT
TAGGGTTTGATTCCGGAGAGGGAGCCCAAGAAATGGCTACCACATCTAAAGGAAGGCAGC
AGGCGAGTGCGTCTCTGAGCGGGCTGGCAAGGCGCATA
>HXZRAMG01BC642 rank=0091893 x=443.0 y=980.0 length=460
AAAACAATGCCAGTAGTCATATGCTTGTCTCAAAGATTAAGCCATGCATGTCTCAGTATA
AGCTTCAATACGGTGAAACTGCGAATGGCTCATTAAAACAGTTATAGTTTATTTGATGGT
CATTCCTTACATGGATAACTGTGGTAATTCTAGAGCTAATACATGCACCCAAACCCGACT
CCGTGGAAGGGTTGTGTTTATTAGTTACAGAACCAACCCAGGCTCTGCCTGGTTTTGTGG
TGATTCATAATAACCGAACGAATCGCATGGCATCCGCTGGCGATGACTCATTCAAGTTTC
TGACCTATCAGCTTCCGACGGTAGGGTATTGGCCTACCGTGGCAATGACGGGTAACGGAG
AATTAGGGTTCGATTCCGGAGAGGGAGCCTGAGAAACGGCTACCACATCTAAGGAAGGCA
GCAGGCGAGTGCGTATCTGAGCGGGCTGGCAAGGCGCA
>HXZRAMG01AZUK9 rank=0282528 x=291.5 y=779.0 length=460
AAAACAATGCCAGTAGTCATATGCTTGTCTCAAAGATTAAGCCATGCATGTCTCAGTATA
AGCTTTTACACGGTGAAACTGCGAATGGCTCATTAAAGCAGTTATAGTTTATTTGATGGT
CACTGTTACATGGATAACTGTGGTAATTCTAGAGCTAATACATGCACCAAAACCCGACTT
CGCAGAAGGGTTGTGTTTATTAGATACAGAACCAACCCAGGCTCCGCCTGGTTTTGTGGT
GACTCATAATAACTAGATGAATCGTATGGCTTTGCTGACGATGCATCATTCAAGTTTCTG
ACCTATCAGCTTCCGACGGTAGGGTATTGGCCTACCGTGGCAATGACGGGTAACGGAGAA
TTAGGGTTTGATTCCGGAGAGGGAGCCTGAGAAACGGCTACCACATCTAAGGAAGGCAGC
AGGCGAGTGCGTCTCTGAGCGGGCTGGCAAGGCGCATA
>HXZRAMG01BLN4I rank=0211621 x=539.5 y=3024.5 length=460
AAAACAATGCCAGTAGTCATATGCTTGTCTCAAAGATTAAGCCATGCATGTCTCAGTATA
AGCTTCTACATGGTGAAACTGCGAATGGCTCATTAAAGCAGTTATAGTTTATTTGATGGT
CACTGTTATATGGATAACTGTGGTAATTCTAGAGCTAATACATGCACCAAAACCCAACTT
CGCAGAAGGGTTGTGTTTATTAGATACAGAACCAGCCCAGGTTCGCCTGGTTTTGTGGTG
ACTCATAATAACTCGATGAATCGTGTAGCTTCGCTGACGATGCATCATTCAAGTTTCTGA
CCTATCAGCTTCCGACGGTAGGGTATTGGCCTACCGTGGCAATGACGGGTAACGGAGAAT
TAGGGTTTGATTCCGGAGAGGGAGCCTGAGAAACGGCTACCACATCTAAGGAAGGCAGCA
GGCGAAGTGCGTCTCTGAGCGGGCTGGCAAGGCGCATA
>HXZRAMG01AN4R2 rank=0137064 x=157.5 y=2976.0 length=460
AAAACAATGCCAGTAGTCATATGCTTGTCTCAAAGATTAAGCCATGCATGTCTCAGTATA
AGCTTTTACACGGTGAAACTGCGAATGGCTCATTAAAGCAGTTATAGTTTATTTGATGGT
CACTGTTACATGGATAACTGTGGTAATTCTAGAGCTAATACATGCACCAAAACCCGACTT
CGCAGAAGGGTTGTGTTTATTAGATACAGAACCAACCCAGGCTCCGCCTGGTTTTGTGGT
GACTCATAATAACTAGATGAATCGTATGGCTTTGCTGACGATGCATCATTCAAGTTTCTG
ACCTATCAGCTTCCGACGGTAGGGTATTGGCCTACCGTGGCAATGACGGGTAACGGAGAA
TTAGGGTTTGATTCCGGAGAGGGAGCCTGAGAAACGGCTACCACATCTAAGGAAGGCAGC
AGGCGAGTGCGTCTCTGAGCGGGCTGGCAAGGCGCATA
>HXZRAMG01A8LTH rank=0296256 x=390.0 y=3811.0 length=460
AAAACAATGCCAGTAGTCATATGCTTGTCTCAAAGATTAAGCCATGCATGTCTAAGTATA
AACGAATTATACAGTGAAACTGCGAATGGCTCATTAAATCAGTTATAGTTTATTTGATTG
TACCTTACTACTTGGATAACCGTAGTAATTCTAGAGCTAATACATGCGAAAAGCCCGACT
TTATTGAAGGGCTGTATTTATTAGATACAAAACCAATGCGCTTCGGCGGTATTGTGGTGA
TTCATAATAACTTCGAGAATCGTATGCCTTAACGGCGACGATGATTCATTCAAATTTCTG
CCCTATCAACTTTCGATGGTAGGATAGAGGCCTACCATGGTTTTAACGGGTAACGGAGAA
TTAGGGTTCGATTCCGGAGAGGGAGCCTGAGAAACGGCTACCACATCCAAGGAAGGCAGC
AGGCGAGTGCGTCTCTGAGCGGGCTGGCAAGGCGCATA
>HXZRAMG01B73MZ rank=0213530 x=795.0 y=985.0 length=460
AAAACAATGCCAGTAGTCATATGCTTGTCTCAAAGATTAAGCCATGCATGTCTAAGTATA
AACAACTTTATACTGTGAAACTGCGTACAGCTCATTATATCAGCAATTATTTATTTGATG
GTAACTCACTACATGGATAACCGTGGTAATTCTAGAGCTAATACATGCGTAAAATCCCGA
GCCTCGCGGTAAGGGACGTATTTATTAGATAAAGAATCAATACCGGCTCTGTCGGTTTTA
TTGATGAATCATAATAACTGTTCGAATCGCACTGCCTTGTGCTGGCGATAGTTCATTCAA
ATTTCTGCCCTATCAGCTTTCGACGGTAGTGTAGTGGACTACCGTGGCGTTAACGGGTAA
CGGAGAATTAGGGTTCGATTCCGGAGAGGGAGCCTGAGAAACGGCTACCACATCCAAGGA
AGGCAGCAGGCGAGTGCGTCTCTGAGCGGGCTGGGCAA
>HXZRAMG01APXPU rank=0132252 x=178.0 y=1120.0 length=460
AAAACAATGCCAGTAGTCATATGCTTGTCTCAAAGATTAAGCCATGCATGTCTCAGAATA
AGCTTTTCATGGCAAGTCTGCGAATGGCTCATTAAACCAGTTATAGTTTCATTGGTTGTT
GGTGCTTACATGGATACCTGTGGTAATTCTATAGCTAATACATGATTGCATACCCGACTT
TCCGGAAGGGTTGTGCTTATCAGCTCCAGAACCATTCCTGGCATTGCCAGGTTCTTTGGT
GATCTATGGTAAGTGTGCGGATCACATGGCTGCTGCTGGTGATTTGTCTTTTAAGTTTCT
GACCTATCAGCTTTCGACGGGAAGGTATTGGCTTCCCGTGGCAATGACGGGTAACGGAGA
ATTAGGGTTTGATTCCGGAGAGGGAGCCTGAGGAATGGCTACCACATCTAAGGAAGGCAG
CAGGCGAGTGCGTCTCTGAGCGGGCTGGCAAGGCGCAT
>HXZRAMG01BLJPT rank=0153973 x=538.0 y=1407.0 length=460
AAAACAATGCCAGTAGTCATATGCTTGTCTCAAAGATTAAGCCATGCATGTCTCAGAATA
AGCTTTTCATGGCAAGTCTGCGAATGGCTCATTAAACCAGTTATAGTTTCATTGGTTGTT
GGTGCTTACATGGATACCTGTGGTAATTCTATAGCTAATACATGATTGCATACCCGACTT
TCCGGAAGGGTTGTGCTTATCAGCTCCAGAACCATTCCTGGCATTGCCAGGTTCTTTGGT
GATCTATGGTAAGTGTGCGGATCACATGGCTGCTGCTGGTGATTCGTCTTTTAAGTTCTG
ACCTATCAGCTTTCGACGGGAAGGTATTGGCTTCCCGTGGCAATGACGGGTAACGGAGAA
TTAGGGTTTGATTCCGGAGAGGGAGCCTGAGGAATGGCTACCACATCTAAGGAAGGCAGC
AGGCGAGTGCGTCTCTGAGCGGGCTGGCAAGGCGCATA
>HXZRAMG01A4EYR rank=0121991 x=343.5 y=817.5 length=460
AAAACAATGCCAGTAGTCATATGCTTGTCTCAAAGATTAAGCCATGCATGTCTCAGTATA
AGCGTTCATTTTGTGAAACTGCAAATGGCTCATTAAAACAGTTATAATGCACTTGATAAT
CGATTGTTATATGGATATCTGTGGAAATTCTATAGCTAATACATGCAACTAAACCTAACC
TTGTGGAAAGGTTGTGGTCATTAGTTACAGAACCAATTCAGGCCCAGCTTGAAGAATTGA
ATGATTCACAATGACAGAATGTATTACATGGCAACAGCTGGTAATAGTTCATTCCAGTTT
CTGACCTATCAGCTTCGACGGTAAGGTATTGGCTTACCGTGGCAATGACAGGTGACGGAG
GATTAGGGTTTGATTCCGGAGAGGGAGCTTGAGAATGGCTACCACATCTAAGGAAGCAGC
AGGCGAGTGCGTCTCTGAGCGGGCTGGCAAGGCGCATA
>HXZRAMG01BMX4Q rank=0274858 x=554.5 y=1208.5 length=460
AAAACAATGCCAGTAGTCATATGCTTGTCTCAAAGATTAAGCCATGCATGTCTAAGTATA
AGCATTTATACTGTGAAACTGCGAATGGCTCATTAAATCAGTTATAGTTTATTTGATAGT
ACCTTACTACTTGGATATCCGTGGTAATTCTAGGGCTAATACATGCTAAAATGGGGCGAC
TTCTGGAAGCTCAGTATTTATTAGATAAAAAACCACCCGGGCAACCGGTTCTTAGGTGAA
TCATGATAACTTTTCGAATCGTATGGCTTTATGCCGACGATGGTTCATTCAAATTTCTGC
CCTATCAACTTTCGATGGTAGGATAGAGGCCTACCATGGGTTTTAACGGGTAACGGAGAA
TTAGGGTTCGATTCCGGAGAGGGAGCCTGAGAAACGGCTACCACATCCAAGGAAGGCAGC
AGGCGAGTGCGTCTCTGAGCGGGCTGGCAAGGCGCATA
>HXZRAMG01BWUOI rank=0260816 x=667.5 y=448.5 length=460
AAAACAATGCCAGTAGTCATATGCTTGTCTCAAAAGAATTAAGCCAGTGCATGTTTCAGT
ATAAGCTTTTAATTTGGCAAAAACTGCAAAATGGCTCATTAAAAACAGTTATAATGCACT
TGATGGTTGTTTGCTTACATGGATAACTGTGGTAATCCTATAGCTAATACATGCACTCAA
ACCTGACTCTTGTGGGAAGGTTGTGGTCATTAGTTGCAGAACCAACCCAAGCTCTGCTTG
GTATTTTGCTGATCCAGAATGGCTGATTGAATTACATGGCAATTGCTGGTAATGCATCAT
TTCAGTTTCTGACCTATCAGCTTCCGACGGTAAGGTATTGGCTTACTGTGGCAATGACGG
GTAACGGAGGATTAGGGTTTGATTCCGGAGAGGGAGCTTGAGAAATGGCTACCACNTCTA
AGGAAGGCAGCAGGCGAGTGCGTCTCTGAGCGGGCTGG
>HXZRAMG01AJ9KZ rank=0142662 x=113.0 y=2801.0 length=460
AAAACAATGCCAGTAGTCATATGCTTGTCTCAAAGATTAAGCCATGCATGTCTCAGTATA
AGCTTCTACACGGCGAAACTGCGAATGGCTCATTAAAACAGTTACAGCTTATTTGATGAC
CATTCTTTACATGGATAACTGTGGTAATTCTAGAGCTAATACATGCGTCAATACCCAACT
TTGCGGAAGGGTTGTGTTTATTAGTTACAGAACCAACCCAAGCTCTGCCTGGTCTCGTGG
TGATTCATAATAACCAAACGAATCGCGTAGCATCTGCTGGCGATGAATCATTCAAGTTTC
TGACCTATCAGCTTCCGACGGTAAGGTATTGGCTTACTGTGGCAATGACGGGTAACGGAG
GATTAGGGTTTGATTCCGGAGAGGGAGCTTGAGAAATGGCTACCACATCTAAGGAAGGCA
GCAGGCGAGTGCGTCTCTGAGCGGGCTGGCAAGGCGCA
>HXZRAMG01AM5HU rank=0169277 x=146.0 y=2304.0 length=460
AAAACAATGCCAGTAGTCATATGCTTGTCTCAAAGATTAAGCCATGCATGTCTCAGTATA
AGCTTCTACACGGCGAAACTGCGAATGGCTCATTAAAACAGTTACAGCTTATTTGATGAC
CATTCTTTACATGGATAACTGTGGTAATTCTAGAGCTAATACATGCGCCAATACCCAACT
TTGCGGAAGGGTTGTGTTTATTAGTTACAGAACCAACCCAGGCTCTGCCTGGTCTCGTGG
TGATTCATAATAACCAAACGAATCGCGTAGCATCTGCTGGCGATGAATCATTCAAGTTTC
TGACCTATCAGCTTCCGACGGTAGGGTATTGGCCTACCGTGGCAATGACGGGTAACGGAG
AATTAGGGTTCGATTCCGGAGAGGGAGCCTGAGAAACGGCTACCACATCTAAGGAAGGCA
GCAGGCGAGTGCGTCTCTGAGCGGGCTGGCAAGGCGCA
>HXZRAMG01BSALR rank=0226457 x=615.0 y=797.0 length=460
AAAACAATGCCAGTAGTCATATGCTTGTCTCAAAGATTAAGCCATGCATGTCTCAGTATA
AGCTTCTACACGGCGAAACTGCGAATGGCTCATTAAAACAGTTACAGCTTATTTGATGAC
CATTCTTTACATGGATAACTGTGGTAATTCTAGAGCTAATACATGCGTCAATACCCAACT
TTGCGGAAGGGTTGTGTTTATTAGTTACAGAACCAACCCAGGCTCTGCCTGGTCTCGTGG
TGATTCATAATAACCAAACGAATCGCGTAGCATCTGCTGGCGATGAATCATTCAAGTTTC
TGACCTATCAGCTTCCGACGGTAGGGTATTGGCCTACCGTGGCAATGACGGGTAACGGAG
AATTAGGGTTCGATTCCGGAGAGGGAGCCTGAGAAACGGCTACCACATCTAAGGAAGGCA
GCAGGCGAGTGCGTCTCTGAGCGGGCTGGCAAGGCGCA
>HXZRAMG01B6MNB rank=0327504 x=778.0 y=1941.5 length=460
AAAACAATGCCAGTAGTCATATGCTTGTCTCAAAGATTAAGCCATGCATGTCTCAGTATA
AGCTTCTATACGGTGAAACTGCGAATGGCTCATTAAAACAGTTACAGTTTATTTGATGGT
CATTCCTTACATGGATAACTGTGGTAATTCTAGAGCTAATACATGCGCCCAAACCCGACT
CCGTGGAAGGGTTGTGTTTATTAGTTACAGAACCCAACCCAGGCTCTGCCTGGTCTTGTG
GTGATTTCATAATAACCGAATGAATCGCATTGCATCAGCTGGCGATGAATCATTCAAGTT
TCTGACCTATCAGCTTCCGACGGTAGGGTATTGGCCTACCGTGGCAATGACGGGTACGGN
GAATTGGGTTCGATTCCGGAGAGGGGAGCCTGAGAAACGGCTACCACATCTAAGGAAGGC
AGCAGGCGAGTGCGTCTCTGAGCGGGCTGGCAAGGCGC
>HXZRAMG01B9FBV rank=0305175 x=810.5 y=1353.5 length=460
AAAACAATGCCAGTAGTCATATGCTTGTCTCAAAGATTAAGCCATGCATGTCTCAGTATA
AGCTTCTATACGGTGAAACTGCGAATGGCTCATTAAAACAGTTACAGTTTATTTGATGGT
CATTCCTTACATGGATAACTGTGGTAATTCTAGAGCTAATACATGCGCCCAAACCCGACT
CCGTGGAAGGGTTGTGTTTATTAGTTACAGAACCAACCCAGGCTCTGCCTGGTCCTTGTG
GTGATTTCATAATAACCGAATGAATCGCATTGCATCAGCTGGCGATGAATCATTCAAGTT
TCTGACCTATCAGCTTCCGACGGTAGGGTATTGGCCTACCGTGGCAATGACGGGTAACGG
NGAATTAGGGTTCGATCCCGGAGAGGGAGCCTGAGAAACGGCTACCACATCTAAGGAAGG
CAGCAGGCGAGTGCGTCTCTGAGCGGGCTGGCAAGGCG
>HXZRAMG01BP4ZR rank=0255543 x=590.0 y=2613.0 length=460
AAAACAATGCCAGTAGTCATATGCTTGTCTCAAAGATTAAGCCATGCATGTCTCAGTATA
AGCTTCTATACGGTGAAACTGCGAATGGCTCATTAAAACAGTTACAGTTTATTTGATGGT
CATTCCATACATGGATAACTGTGGTAATTCTAGAGCTAATACATGCGCCCAAACCCGACT
CCGTGGAAGGGTTGTGTTTATTAGTTACAGAACCAACCCAGGCTCTGCCTGGTCTTGTGG
TGATTCATAATAACCGAATGAATCGCATTGCATCAGCTTGCGATGAATCATTCAAGTTTC
TGACCTATCAGCTTCCGACGGTAGGGTATTGGCCTACCGTGGCAATGACGGGTAACGGGG
AATTAGGGTTCGATTCCGGAGAGGGAGCCTGAGAAACGGCTACCACATCTAAGGAAGGCA
GCAGGCGAGTGCGTCTCTGAGCGGGCTGGCAAGGCGCA
>HXZRAMG01AZ597 rank=0229219 x=294.0 y=3645.5 length=460
AAAACAATGCCAGTAGTCATATGCTTGTCTCAAAGATTAAGCCATGCATGTCTAAGTATA
ACTCTTATACTCTGAAAACTGCGAACGGCTCATTATATCAGTTATAGTTTCTTTGATAGT
CCCTTACTACTTGGATACCCGTAGTAATTCTAGAGCTAATACATGCATCAATACCCAACT
GTTCGCGGACGGGTAGTATTTATTAGGTATAGACCAACCCTCTTCGGAGGTGCTTTGGTG
ATTCATAATAACTTTTCGAATCGCATGGCTCCATGCCGGCGATGGATCATTCAAGTTTCT
GCCCTATCAGCTTTGGATGGTAGTGTATTGGACTACCATGGCTTTAACGGGTAACGAATT
GTTAGGGCAAGATTTCGGAGAGGGAGCCTGAGAGACGGCTACCACATCCAAGGAAGGCAG
CAGGCGAGTGCGTTCTGAGCGGGCTGGCAAGGCGCATA
>HXZRAMG01BZMRE rank=0153648 x=698.0 y=3176.0 length=460
AAAACAATGCCAGTAGTCATATGCTTGTCTCAAAGATTAAGCCATGCATGTCCCAGTATT
GGTTTCAACATTGTGAAACTGTGAATTGCTCATTAAAACAGCTATTGCATATATGACTGC
ATATTTACATGGCTAGCCGTGGCAATTCTAGAGCTAATACATGTACGGAGCCTAACTTTG
TGGGGATGGTACTGTTTATTAGTTGTGGAACCAGTCCAGGTTATCCTTGGTTTCTTCTGA
TTGGTTGTAACTGAATGAATCGCATAGCATCAGTTGGTGGTGCATCATTCAAGTATCTGA
CCTATCAGCTTCCGACGGTAAGGTATTGGCCTACCTTGGCAATGACGGGTAACGGAAAAT
TAGGGTTTGATTCCGGAGAGGGAGCCCAAGAAATGGCTACCACATCTAAAGGAAGGCAGC
AGGCGAGTGCGTCTCTGAGCGGGCTGGCAAGGCGCATA
>HXZRAMG01B5TG2 rank=0210916 x=769.5 y=996.0 length=460
AAAACAATGCCAGTAGTCATATGCTTGTCTCAAAGATTAAGCCATGCATGTCCCAGTATT
GGTTTCAACATTGTGAAACTGTGAAATTGCTCATTAAAACAGCTATTGCATATATGACTG
CATATTTACATGGCTAGCCGTGGCAATTCTAGAGCTAATACATGTACGGAGCCTAACTTT
GTGGGGATGGTATTGTTTATTAGTTGTGGAACCAGTCCAGGTTATCCTTGGTTTCTTCTG
ATTGGTTGTAACTGAATGAATCGCATAGCATCAGTTGGTGGTGCATCATTCAAGTATCTG
ACCTATCAGCTTCCGACGGTAAGGTATTGGCCTACCTTGGCAATGACGGGTAACGGAAAA
TTAGGGTTTGATTCCGGAGAGGGAGCCCAAGAAATGGCTACCACATCTAAGGAAGGCAGC
AGGCGAGTGCGTCTCTGAGCGGGCTGGCAAGGCGCATA
>HXZRAMG01AYM98 rank=0219175 x=277.0 y=1998.5 length=460
AAAACAATGCCAGTAGTCATATGCTTGTCTCAAAGATTAAGCCATGCATGTCCCAGTATT
GGTTTCAACATTGTGAAACTGTGAAATTGCTCATTAAAACAGCTATTGCATATATGACTG
CATATTTACATGGCTAGCCGTGGCAATTCTAGAGCTAATACATGTACGGAGCCTAACTTT
GTGGGGATGGTATTGTTTATTAGTTGTGGAACCAGTCCAGGTTATCCTTGGTTTCTTCTG
ATTGGTTGTAACTGAATGAATCGCATAGCATCAGTTGGTGGTGCATCATTCAAGTATCTG
ACCTATCAGCTTCCGACGGTAAGGTATTGGCCTACCTTGGCAATGACGGGTAACGGAAAA
TTAGGGTTTGATTCCGGAGAGGGAGCCCAAGAAATGGCTACCACATCTAAGGAAGGCAGC
AGGCGAGTGCGTCTCTGAGCGGGCTGGCAAGGCGCATA
>HXZRAMG01A8L64 rank=0207218 x=391.0 y=206.0 length=460
AAAACAATGCCAGTAGTCATATGCTTGTCTCAAAGATTAAGCCATGCATGTATCAGTTCA
CACCTTTAAATGGTGAAACCGCGAAATGGCTCATTAAATCAGCTATGGTTCCTTAGATCT
TAATCCTACTTGGATAACTGTAGTAATTCTAGAGCTAATACATGCCACAAAGCCCTGACT
TTATTGGAAGGGTGGATTTATTAGAACAAAACCAACCGACTTCGGTCGTTGGCTTGGTGA
CTCTGGATAACTTTTCTGATCGCACGGCCAAGCGCCAGCGACGTATCTTTCAAATGTCTG
CCCTATCAACTATCGATGGTAGGTGATATGCCTACCATGGTTATGACGGGTAACGGGGAA
TCAGGGTTCGATTCCGGAGAGGGAGCCTTAGAAATGGCTACCACATCTAAGGAAGGCAGC
AGGCGAGTGCGTCTCTGAGCGGGCTGGCAAGGCGCATA
>HXZRAMG01A2OI7 rank=0262355 x=323.0 y=1825.0 length=460
AAAACAATGCCAGTAGTCATATGCTTGTCTCAAAGGTTAAGCCATGCATGTCTAAGTATA
AACCAATTTATACGGTGAAACTGCGGATGGCTCATTAAATCAGTTATAGTTTATTTGATA
ATGACCTCTACTTGGATAACTGTAGGAAATCTAGAGCTAATACATGCACACGACCCCGAC
TTTTGCGGAAGGGGTGCATTTGTTAGATTAAAAGCCGACGCCCTTTACGGGGCTTTTGGT
GATTCATAACAACTCAGCGAATCGCATGGCCTTGTGCCGGCGATGTATCATTCAAGTTTC
TGCCCTATCAACTTTCGATGGTAGGATATGGGCCTACCATGGTTGTAACGGGTAACGGAG
AATTAGGGGTTTGATTCCGGAGNGGGAGCCTGAGAAACGGCTACCACATCTAAGGAAGGC
AGCAGGCGAGTGCGTCTCTGAGCGGGCTGGCAAGGCGC
>HXZRAMG01CB17R rank=0132813 x=840.0 y=1445.0 length=460
AAAACAATGCCAGTAGTCATATGCTTGTCTCAAAGATTAAGCCATGCATGTCTAAGTATA
AACAATTCTATACTGTGAAACTGCGAATGGCTCATTAAATCAGTTATAGTTTATTTGATA
ATACCTTACTACTTGGATAACCGTGGTAATTCTAGAGCTAATACATGCATAAAAACGCGA
CTTCTGGAAGCGTTGTATTTATTAGGTAAAAACCAACCCGGGCAACCGGTTCTCTGGTGA
TTCATAGTAACTTTTCGAATCGCACGGCCTTGTGCTGGCGATGTTTCATTCAAATTTCTG
CCCTATCAACTTTCGATGGTAGGATAGAGGCCTACCATGGTTTTAACGGGTAACGGAGAA
TTAGGGTTCGATTCCGGAGAGGGAGCCTGAGAAACGGCTACCACATCCAAGGAAGGCAGC
AGGCGAGTGCGTCTCTGAGCGGGCTGGCAAGGCGCATA
>HXZRAMG01B2QQC rank=0068380 x=734.0 y=834.0 length=460
AAAACAATGCCAGTAGTCATATGCTTGTCTCAAAGATTAAGCCATGCATGTCTAAGTATA
AACAATTCTATACTGTGAAACTGCGAATGGCTCATTAAATCAGTTATAGTTTATTTGATA
ATACCTTACTACTTGGATAACCGTGGTAATTCTAGAGCTAATACATGCATAAAAACGCGA
CTTCTGGAAGCGTTGTATTTATTAGATAAAAACCAACCCGGGCAACCGGTTCTCTGGTGA
TTCATAGTAACTTTTCGAATCGCACGGCCTTGTGCTGGCGATGTTTCATTCAAATTTCTG
CCCTATCAACTTTCGATGGTAGGATAGAGGCCTACCATGGTTTTAACGGGTAACGGAGAA
TTAGGGTTCGATTCCGGAGAGGGAGCCTGAGAAACGGCTACCACATCCAAGGAAGGCAGC
AGGCGAGTGCGTCTCTGAGCGGGCTGGCAAGGCGCATA
>HXZRAMG01AL08I rank=0242114 x=133.0 y=3376.0 length=460
[truncated: 3,913,870 more chars]
