# Supplementary material for: Evaluating Detection Limits of Next-Generation Sequencing for the Surveillance and Monitoring of International Marine Pests
Source: PLoS One. 2013 Sep 4;8(9):e73935. doi: 10.1371/journal.pone.0073935 (PMC3762713; doi:10.1371/journal.pone.0073935)
Supplement: DNA S4 — Pyrosequencing reads for treatments 7–12 (fasta format). (ZIP) [file pone.0073935.s008.zip › Treatment_T10.fasta]

>HY4YN4W02DSAKR rank=0043090 x=1435.0 y=1273.5 length=514
AAAACAAGGCCAGTAGTCATATGCTTGTCTCAAAGATTAAGCCATGCAGGTCTAAGTCCA
TGCCGCAATACGGTGAGACCGCGAATGGCTCATTATATCAGTTATGGTTCCTTGGATCGG
GGGGGGGGGGGGGGGGGGGGGTTCTTACACTTGGATAACCCTGGTAATTCTAGAGCTAAT
ACATGCACAACAACGCCGACCCTCGGGAAGGTGTGTTTTTATTAGACCAAAACCAATCGT
TGCCTCTCGCGGGTGACGTTTAGTTGGTGATTCTGAATAACTTTGTGCGGATCGTACGGT
CTTAGTGCCGACGACGTATCTTTCAAATGTCTGCCTTATCAACTTGTTGGTTGTTTAATG
GACAACCAAGGTGGGTAACGGGGGGTGACGGGGAGAATCAGGGGGTTCGATACCGGGGAG
AGGAGGAGCACGGAGAAACGGGCTACCACATCTAAGGGAAGGCAGCAGGGCCTACAGTGC
TCTGGAGCGGGGGCTGGGGCAAAGGGCGCATA
>HY4YN4W02D75X2 rank=0045520 x=1616.0 y=392.0 length=509
AAAACAAGGCCAGTAGTCATATGCTTGTCTCAAAGATTAAGCCATGCATGCCTAAGTATG
TGCTCTCGAAAAGTGAAACCGCGAATGGCTCATTAAATCAGCTACTATTTATTGGAAGGA
TATACAGTTACATGGATAACTGTAGTAATTCTAGAGCTAATACATGCCTCGAATCCGTGA
CCCGCAAGGGGATCGGTGCACTTATTAGAACAAGACCAGCCGGGTGCTGCTTCTGGTGGC
GCCTGACCTGATCGTGTTGACTCTGGATAATTTACTACAGTCAGATCGCAGTCGGCCTTG
TGTCGGCGACGCTTCCTTCAAATGTCTGCCCCTATCAACTTTCGATGGGTAGCGGAATCT
GCCTACCATGGGTTACAACGGGGTAACGGGGGAATCAGGGGTTCGAATTCCGGGAGNGGG
GAGCCGTGAGAAAACAGGCTAACCACATCCCAAAGGGAAAGGCAGCAGGGCCCTACAGTG
CTCTGAGCGGGGCTGGGCAAGGGCGCA
>HY4YN4W02DUJZ7 rank=0028552 x=1461.0 y=309.0 length=509
AAAACAAGGCCAGTAGTCATATGCTTGTCTCAAAGATTAAGCCATGCATGTCTAAGTACG
AGCCTCGGTACATAGCGAAACTGCGAATGGCTCATTAAATCAGTTATGGTTCCTTTGATC
GCTACCCTCTACATGGATAACTGTGGTAATTCTAGAGCTAATACATGCCGACATCGCCGC
CTCTCGCCCCCGCGGGAGGCGTGCTTTTATCATGACCCAAGACCCGACCCGATGCCCCGT
CTCCTCGCGGAGGCGGGCGCGGTTGTTGCGACGAATTCGAGATAAATTGGCGGATCGCAC
GCCCCGGCGCCGGCGACGTATCTTTCGAGTGTCTGCCCCTATCAACTTTCGACGGGCACG
GCTATGCGGCCTCCCCGTGGGTGGGCAACGGGGTACGGGGGAATCAGGGGTTCGATTCCG
GGAGAGGGGAAGCTTTGNGGAAAAACGGGCGTACCACATCCCAAAAGGGAAAAGGCAGCA
GGGCCCTACAGTGCTCTGAGCGGGGCT
>HY4YN4W02EOKGA rank=0061447 x=1802.5 y=3832.0 length=508
AAAACAAGGCCAGTAGTCATATGCTTGTCTCAAAGATTAAGCCATGCATGTCTAAGTACG
AGCCTCGGTACATAGCGAAACTGCGAATGGCTCATTAAATCAGTTATGGTTCCTTTGATC
GCTACCCTCTACATGGATAACTGTGGTAATTCTAGAGCTAATACATGCCGACATCGCCGC
CTCTCGCCCCCGCGGGAGGCGTGCTTTTATCATGACCAAGACCGACCCGATGCCCGTCTC
CTCGCGGAGGCGGGCGCGGTTGTTGCGACGAATTCGAGATAAATTGGCGATCGCACGCCC
CGGCGCCGGCGACGTATCTTTCGAGTGTCTGCCCTATCAACTTTCGACGGGCACGGCTAT
GCGCCTCCCGGTGGGTGGGCAACGGGGGTAACGGGGAATCAGGGGGTTCGATTCCGGGAG
AGGGGGAAGCTTGGAGAAAAACGGGGCTAACCACATCCCAAAAGGGGAAAAGGCAGCAAG
GCCCTAACAGTGCTCTGAGCGGGGCT
>HY4YN4W02C7757 rank=0041154 x=1206.5 y=3021.0 length=506
AAAACAAGGCCAGTAGTCATATGCTTGTCTCAAAGATTAAGCCATGCATGCCTAAGTATG
TGCTCTCGAAAAGTGAAACCACGAATGGCTCATTAAATCAGCTACTATTTATTGGAAGGA
TATACAGTTACATGGATAACTGTAGTAATTCTAGAGCTAATACATGCCTCGAATCCGTGA
CCCGCAGGGGGATCGGTGCACTTATTAGAACAAGACCAGCCGGGTGCTGCTTCTGGTGGC
GCCTGACCTGATCGTGTTGACTCTGGATAATTTACTACAGTCAGATCNCAGTCGGCCTTG
TGTCGGCGACGCTTCCTTCAAATGTCTGCCCCTATCAACTTTCGATGGGTAGCGAATCTG
CCTACCATGGGTTACAACGGGGTACGGGGGAATCAGGGGTTCGAATTCCGGGAGNGGGGA
GCCCTGAGAAAACAGCTACCACATCCCAAAGGAAAGGCAAGCAGGGCCTACAGTGCTCTG
AGCGGGGCTGGGCAAGGGCGCATA
>HY4YN4W02D4TCG rank=0109818 x=1577.5 y=3838.5 length=505
AAAACAAGGCCAGTAGTCATATGCTTGTCTCAAAGATTAAGCCATGCATGTCTAAGTACG
AGCCTCGGTACATAGCGAAACTGCGAATGGCTCATTAAATCAGTTATGGTTCCTTTGATC
GCTACCCTCTACATGAATAACTGTGGTAATTCTAGAGCTAATACATGCCGACATCGCCGC
CTCTCGCCCCCGCGGGAGGCGTGCTTTTATCATGACCAAGACCGACCCGATGCCCCGTCT
CCTCGCGGAGGCGGGCGCGGTTGTTGCGACGAATTCGAGATAAATTGGCGGATCGCACGC
CCCGGCGCCGGCGACGTATCTTTCGAGTGTCTGCCCTATCAACTTTCGACGGGCACGGCT
ATGCGCCTCCCGTGGGTGGGCAACGGGGTACGGGGGAATCAGGGGTTCGATTCCGGGAGA
GGGGGAGCTTGGAGAAAAAACGGGGCTAACCCACATCCAAAGGGAAAAGGCAAGCAAGGC
CCTACAGTGCTCTGAGCGGGGCT
>HY4YN4W02C1RE1 rank=0019874 x=1133.5 y=379.0 length=505
AAAACAAGGCCAGTAGTCATATGCTTGTCTCAAAGATTAAGCCATGCATGTCTAAGTACG
AGCCTCGGTACATAGCGAAACTGCGAATGGCTCATTAAATCAGTTATGGTTCCTTTGATC
GCTACCCTCTACATGGATAACTGTGGTAATTCTAGAGCTAATACATGCCGACATCGCCGC
CTCTCGCCCCCGCGGGAGGCGTGCTTTTATCATGACCAAGACCGACCCGATGCCCCGTCT
CCTCGCGGAGGCGGGCGCGGTTGTTGCGACGAATTCGAGATAAATTGGCGGATCGCACGC
CCCGGCGCCGGCGACGTATCTTTCGAGTGTCTGCCCTATCAACTTTCGACGGGCACGGCT
ATGCGCCTCCCGTGGGTGGGCAACGGGGTACGGGGGAATCAGGGGTTCGATTCCGGGAGA
GGGGAAGCTTTGAGAAAAAACGGGGCTAACCACATCCCAAAGGGAAAAGGCAGCAAGGGC
CCTACAGTGCTCTGAGCGGGGCT
>HY4YN4W02EM5Q1 rank=0109240 x=1786.0 y=3659.0 length=501
AAAACAAGGCCAGTAGTCATATGCTTGTCTCAAAGATTAAGCCATGCATGCCTAAGTATG
TGCTCTCGAAAAGTGAAACCACGAATGGCTCATTAAATCAGCTACTATTTATTGGAAGGA
TATACAGTTACATGGATAACTGTAGTAATTCTAGAGCTAATACATGCCTCGAATCCGTGA
CCCGCAAGGGGATCGGTGCACTTATTAGAACAAGACCAGCCGGGTGCTGCTTCTGGTGGC
GCCTGACCTGATCGTGTTGACTCTGGATAATTTACTACAGTCAGATCGCAGTCGGCCTTG
TGTCGGCGACGCTTCCTTCAAATGTCTGCCCTATCAACTTTCGATGGGTAGCGGAATCTG
CCTACCATGGGTTACAACGGGGTAACGGGGGAATCAGGGGTTCGAATTCCGGGAGNGGGG
AGCCTGAGAAAACAGGCTACCACATCCCAAAGGAAAGGCAAGGCAAGGGCCCTANAGTGC
TCTGAGCGGGGCTGGGCAA
>HY4YN4W02DTL3M rank=0058313 x=1450.5 y=1424.0 length=501
AAAACAAGGCCAGTAGTCATATGCTTGTCTCAAAGATTAAGCCATGCATGTCTAAGTACG
AGCCTCGGTACATAGCGAAACTGCGAATGGCTCATTAAATCAGTTATGGTTCCTTTGATC
GCTACCCTCTACATGGATAACTGTGGTAATTCTAGAGCTAATACATGCCGACATCGCCGC
CTCTCGCCCCCGCGGGAGGCGTGCTTTTATCATGACCAAGACCGACCCGATGCCCCGTCT
CCTCGCGGAGGCGGGCGCGGTTGTTGCGACGAATTCGAGATAAATTGGCGGATCGCACGC
CCCGGCGCCGGCGACGTATCTTTCGAGTGTCTGCCCTATCAACTTTCGACGGGCACGGCT
ATGCGCCTCCCGTGGTGGGCAACGGGGTACGGGGAATCAGGGGTTCGATTCCGGGAGAGG
GGAAGCTTGGAGAAAAAACGGGCTACCACATCCCAAAGGGAAAAGGCAGCAAGGGCCCTA
CAGTGCTCTGAGCGGGGCT
>HY4YN4W02DA2DB rank=0106165 x=1239.5 y=301.0 length=500
AAAACAAGGCCAGTAGTCATATGCTTGTCTCGAAGATTAAGCCATGCATGCCTAAGTATG
TGCTCTCGAAAAGTGAAACCACGAATGGCTCATTAAATCAGCTACTATTTATTGGAAGGA
TATACAGTTACATGGATAACTGTAGTAATTCTAGAGCTAATACATGCCTCGAATCCGTGA
CCCGCAAGGGGATCGGTGCACTTATTAGAACAAGACCAGCCGGGTGCTGCTTCTGGTGGC
GCCTGACCTGATCGTGTTGACTCTGGATAATTTACTACAGTCAGATCGCAGTCGGCCTTG
TGTCGGCGACGCTTCCTTCAAATGGTCTGCCCCTATCAACTTTCGATGGGTAGCGGAATC
TGCCTACCATGGGTTACAACGGGGTAACGGGGGAATCAGGGGGTTCGAATTCCGGGAGAG
GGGAGCCTGAGAAAACAGCTAACCACATCCCAAAAGGAAAGGCAAGCAGGGCCCTACAGT
GCTCTGAGCGGGGCTGGG
>HY4YN4W02EA5TH rank=0050383 x=1650.5 y=931.0 length=496
AAAACAAGGCCAGTAGTCATATGCTTGTCTCAAAGATTAAGCCATGCATGCCTAAGTATG
TGCTCTCGAAAAGTGAAACCACGAATGGCTCATTAAATCAGCTACTATTTATTGGAAGGA
TATACAGTTACATGGATAACTGTAGTAATTCTAGAGCTAATACATGCCTCGAATCCGTGA
CCCGCAAGGGGATCGGTGCACTTATTAGAACAAGACCAGCCGGGTGCTGCTTCTGGTGGC
GCCTGACCTGATCGTGTTGACTCTGGATAATTTACTACAGTCAGATCGCAGTCGGCCTTG
TGTCGGCGACGCTTCCTTCAAATGGTCTGCCCCTATCAACTTTCGATGGGTAGCGGAATC
TGGCCTACCATGGGTTACAACGGGGTACGGGGGAATCAGGGGGTTCGAATTCCGGAGNGG
GGAGCCCTGAGAAAACAGGCTAACCACATCCCAAAGGAAGGCAAGCAGGGCCCTACAGTG
CTCTGAGCGGGGCT
>HXZRAMG01BPUKK rank=0250833 x=587.0 y=1394.0 length=496
AAAACAAGGCCAGTAGTCATATGCTTGTCTCAAAGATTAAGCCATGCATGTCTAAGTACG
AGCCTCGGTACATAGCGAAACTGCGAATGGCTCATTAAATCAGTTATGGTTCCTTTGATC
GCTACCCTCTACATGGATAACTGTGGTAATTCTAGAGCTAATACATGCCGACATCGCCGC
CTCTCGCCCCCGCGGGAGGCGTGCTTTTATCATGACCAAGACCGACCCCGATGCCCCGTC
TCCTCGCGGAGGCGGGCGCGGTTGTTGCGACGAATTCGAGATAAATTGGCGGATCGCACG
GCCCCGGCGCCGGCGACGTATCTTTCGAGTGTCTGCCCCTATCAACTTTCGACGGCACGC
TATGCGCCTCCCGTGGTGGCAACGGGTAACGGGGAATCAGGGTTCGATTCCGGAGAGGGA
GCTTGAGAAATGGCTACCACATCCAAGGAAGGCAGCAGGCCTACAGTGCTCTGAGCGGGC
TGGCAAGGCGCATA
>HXZRAMG01AYCKQ rank=0079129 x=274.5 y=408.5 length=496
AAAACAAGGCCAGTAGTCATATGCTTGTCTCAAAGATTAAGCCATGCATGTCTAAGTACG
AGCCTCGGTACATAGCGAAACTGCGAATGGCTCATTAAATCAGTTATGGTTCCTTTGATC
GCTACCCTCTACATGGATAACTGTGGTAATTCTAGAGCTAATACATGCCGACATCGCCGC
CTCTCGCCCCCGCGGGAGGCGTGCTTTTATTCATGACCAAGACCGACCCCGATGCCCGTC
TCCTCGCGGAGGCGGGCGCGGTTGTTGCGACGAATTCGAGATAAATTGGCGGATCGCACG
GCCCCGGCGCCGGCGACGTATCTTTCGAGTGTCTGCCCCTATCAACTTTCGACGGCACGC
TATGCGCCTCCCGTGGTGGCAACGGGTAACGGGGAATCAGGGTTCGATTCCGGAGAGGGA
GCTTGAGAAACGGCTACCACATCCAAGGAAGGCAGCAGGCCTACAGTGCTCTGAGCGGGC
TGGCAAGGCGCATA
>HXZRAMG01ARVCP rank=0048842 x=200.0 y=1255.0 length=496
AAAACAAGGCCAGTAGTCATATGCTTGTCTCAAAGATTAAGCCATGCATGTCTAAGTACG
AGCCTCGGTACATAGCGAAACTGCGAATGGCTCATTAAATCAGTTATGGTTCCTTTGATC
GCTACCCTCTACATGGATAACTGTGGTAATTCTAGAGCTAATACATGCCGACATCGCCGC
CTCTCGCCCCCGCGGGAGGCGTGCTTTTATCATGACCAAGACCGACCCCGATGCCCGTCT
CCTCGCGGAGGCGGGCGCGGTTGTTGCGACGAATTCGAGATAAATTGGCGGATCGCACGG
CCCCGGCGCCGGCGACGTATCTTTCGAGTGTCTGCCCTATCAACTTTCGACGGCACGCTA
TGCGCCTCCCGTGGTGGCAACGGGTAACGGGGAAGTCAGGGTTCGATTCCGGAGAGGGAG
GCTTGAGAAACGGCTACCACATCCAAGGAAGGCAGCAGGCCTACAGTGCTCTGAGCGGGC
TGGCAAGGCGCATA
>HY4YN4W02DA8Q6 rank=0031408 x=1241.0 y=384.0 length=495
AAAACAAGGCCAGTAGTCATATGCTTGTCTCAAAGATTAAGCCATGCAGGTCTAAGTCCA
TGCCGCATTAAGGTGAGACCGCGAATGGCTCATTATATCAGTTATGGTTCCTTAGATCTT
TGGTTACACTTGGATAACCCTGGCAATTCTAGAGCTAATACATGCATTTCCAACACCGAC
CTTCGGGAAGGTGTGTTTTATTAGCCCAAAACCAATCGTTACCTTCGGGTGACGTCCCAT
TGGTGATTCAGAGTAACTTTGTTCGGATCGCATGGCCTTTGTGCCGGCGACGCATCTTTC
AAATGTCTGCCTTATCAACTTGTTGGTTGGTTAAATGCCAACCAAGGGTGGGGTAACGGG
GGGCGACGGGAGGGAATCGAGGGGGGTTCGATACCGGGAGGGAGGGGAGCCTGGAGAAAC
GGGCTACCACATCCAAGGGAGGCAGGCAGGGCCTACAGTGCTCTGGAGCGGGGGCTGGGG
CAAAGGGCGCATA
>HXZRAMG01A119B rank=0188145 x=316.0 y=1629.0 length=495
AAAACAAGGCCAGTAGTCATATGCTTGTCTCAAAGATTAAGCCATGCATGTCTAAGTACG
AGCCTCGGTACATAGCGAAACTGCGAATGGCTCATTAAATCAGTTATGGTTCCTTTGATC
GCTACCCTCTACATGGATAACTGTGGTAATTCTAGAGCTAATACATGCCGACATCGCCGC
CTCTCGCCCCCGCGGGAGGCGTGCTTTTATCATGACCAAGACCGACCCCGATGCCCCGTC
TCCTCGCGGAGGCGGGCGCGGTTGTTGCGACGAATTCGAGATAAATTGGCGGATCGCACG
GCCCCCGGCGCCGGCGACGTATCTTTCGAGTGTCTGCCCTATCAACTTTCGACGGCACGC
TATGCGCCTCCCGTGGTGGCAACGGGTAACGGGAATCAGGGTTCGATTCCGGAGAGGGAG
CTTGAGAAACGGCTACCACATCCAAGGAAGGCAGCAGGCCTACAGTGCTCTGAGCGGGCT
GGCAAGGCGCATA
>HY4YN4W02DTS7T rank=0048252 x=1452.0 y=2455.0 length=494
AAAACAAGGCCAGTAGTCATATGCTTGTCTCAAAGATTAAGCCATGCAGGTCTAAGTCCA
TGCCGCAATACGGTGAGACCGCGAATGGCTCATTATATCAGTTATGGTTCCTTGGATCTT
CGGTTACACTTGGATAACCCTGGTAATTCTAGAGCTAATACATGCACAACAACGCCGACC
CTCGGGAAGTGTGTTTTTATTAGACCAAAACCAATCGTTGCCTCTCGCGGGTGACGTTTA
GTTGGTGATTCTGAATAACTTTGTGCGGATCGTACGGTCTTAGTGCCGACGACGTATCTT
TCAAATGTCTGCCTTATCAACTTGTTGGTTGTTTAATGGACAACCAAGGTGGGTAACGGG
GGTGACGGGAGAATCAGGGGGTTCGATACCGGGGAGAGGGGGAGCACGGAGGAAACGGGC
TACCACATCTAAGGGAAGGGCAGGCAAGGGCCTAACNGTGCTCTGAGCGGGGGCTGGGGC
AAAGGGCGCATA
>HY4YN4W02D9LWM rank=0053724 x=1632.0 y=2196.0 length=494
AAAACAAGGCCAGTAGTCATATGCTTGTCTCAAAGATTAAGCCATGCAGGTCTAAGTCCA
TGCCGCAATACGGTGAGACCGCGAATGGCTCATTATATCAGTTATGGTTCCTTGGATCTT
CGGTTACACTTGGATAACCCTGGTAATTCTAGAGCTAATACATGCACAACAACGCCGACC
CTCGGGAAGGTGTGTTTTTATTAGACCAAAACCAATCGTTGCCTCTCGCGGGTGACGTTT
AGTTGGTGATTCTGAATAACTTTGTGCGGATCGTACGGTCTTAGTGTCGACGACGTATCT
TTCGAATGTCTGCCTTATCAACTTGTTGGTTGTTTAATGGACAACCAAGGTGGGTAACGG
GGGGTGACGGGAGAATCAGGGGGTTCGATACCGGGGAGAGGGGAGGCACGGAGAAACGGG
CTACCACATCTAAGGGAAGGGCAGCAAGGGCCTAACNGTGCTCTGAGGCGGGGGCTGGGC
AAAGGGCGCATA
>HY4YN4W02EHU7G rank=0042498 x=1726.5 y=2474.5 length=494
AAAACAAGGCCAGTAGTCATATGCTTGTCTCAAAGATTAAGCCATGCAGGTCTAAGTCCA
TGCCGCAATACGGTGAGACCGCGAATGGCTCATTATATCAGTTATGGTTCCTTGGATCTT
CGGTTACACTTGGATAACCCTGGTAATTCTAGAGCTAATACATGCACAACAACGCCGACC
CTCGGGAAGGTGTGTTTTTATTAGACCAAAACCAATCGTTGCCTCTCGCGGGTGACGTTT
AGTTGGTGATTCTGAATAACTTTGTGCGGATCGTACGGTCTTAGTGCCGACGACGTATCT
TTCAAATGTCTGCCTTATCAACTTGTTGGTTGTTTAATGGACAACCAAGGTGGGTAACGG
GGGTGACGGGAGAATCAGGGGTTCGATACCGGGGAGAGGGGAGGCACGGAGAAAACGGGC
TACCACATCTAAGGGAAGGGCAGCAAGGGCCTAACAGTGCTCTGAGCGGGGGCTGGGGCA
AAAGGGCGCATA
>HY4YN4W02DN8DQ rank=0143448 x=1389.5 y=220.5 length=494
AAAACAAGGCCAGTAGTCATATGCTTGTCTCAAAGATTAAGCCATGCAGGTCTAAGTCCA
TGCCGCAATACGGTGAGACCGCGAATGGCTCATTATATCAGTTATGGTTCCTTGGATCTT
CGGTTACACTTGGATAACCCTGGTAATTCTAGAGCTAATACATGCACAACAACGCCGACC
CTCGGGAAGGTGTGTTTTTATTAGACCAAAACCAATCGTTGCCTCTCGCGGGTGACGTTT
AGTTGGTGATTCTGAATAACTTTGTGCGGATCGTACGGTCTTAGTGCCGACGACGTATCT
TTCAAATGTCTGCCTTATCAACTTGTTGGTTGTTTAATGGACAACCAAGGTGGGTAACGG
GGGGTGACGGGAGAATCAGGGGGTTCGATACCGGGGAGAGGGGGAGCACGGAGAAACGGG
CTACCACATCTAAGGGAAGGGCAGGCAAGGGCCTACAGTGCTCTGAGCGGGGGCTGGGGC
AAAGGGCGCATA
>HY4YN4W02ENHUX rank=0119725 x=1790.5 y=2967.5 length=493
AAAACAAGGCCAGTAGTTATATGCTTGTCTCAAAGATTAAGCCATGCAGGTCTAAGTCCA
TGCCGCAATACGGTGAGACCGCGAATGGCTCATTATATCAGTTATGGTTCCTTGGATCTT
CGGTTACACTTGGATAACCCTGGTAATTCTAGAGCTAATACATGCACAACAACGCCGACC
CTCGGGAAGGTGTGTTTTTATTAGACCAAAACCAATCGTTGCCTCTCGCGGGTGACGTTT
AGTTGGTGATTCTGAATAACTTTGTGCGGATCGTACGGTCTTAGTGCCGACGACGTATCT
TTCAAATGTCTGCCTTATCAACTTGTTGGTTGTTTAATGGACAACCAAGGTGGTAACGGG
GTGACGGGGAGAATCAGGGGTTCGATACCGGGGAGAGGGGAGGCACGGAGAAAACGGGCT
ACCACATCTAAAGGGAAGGGCAGCAGGGCCTAACAGTGCTCTGAGCGGGGGCTGGGGCAA
AGGGGCGCATA
>HY4YN4W02EMOCK rank=0057495 x=1781.0 y=1586.5 length=493
AAAACAAGGCCAGTAGTCATATGCTTGTCTCAAAGATTAAGCCATGCATGCCTAAGTATG
TGCTCTCGAAAAGTGAAACCACGAATGGCTCATTAAATCAGCTACTATTTATTGGAAGGA
TATACAGTTACATGGATAACTGTAGTAATTCTAGAGCTAATACATGCCTCGAATCCGTGA
CCCGCAAGGGGATCGGTGCACTTATTAGAACAAGACCAGCCGGGTGCTGCTTCTGGTGGC
GTCTGACCTGATCGTGTTGACTCTGGATAATTTACTACAGTCAGATCGCAGTCGGCCTTG
TGTCGGCGACGCTTCCTTCAAATGTCTGCCCCTATCAACTTTCGATGGGTAGCGGAATCT
GCCTACCATGGGTTACAACGGGGTACGGGGGAATCAGGGGGTTCGAATTCCGGGAGNGGG
GAGCCTGAGAAAACAGCTACCACATCCAAAGGAAGGCAAGCAGGGCCTACAGTGCTCTGA
GCGGGGCTGGG
>HY4YN4W02ETTUK rank=0127096 x=1862.5 y=3530.0 length=493
AAAACAAGGCCAGTAGTCATATGCTTGTCTCAAAGATTAAGCCATGCATGCCTAAGTATG
TGCTCTCGAAAAGTGAAACCACGAATGGCTCATTAAATCAGCTACTATTTATTGGAAGGA
TATACAGTTACATGGATAACTGTAGTAATTCTAGAGCTAATACATGCCTCGAATCCGTGA
CCCGCAAGGGGATCGGTGCACTTATTAGAACAAGACCAGCCGGGTGCTGCTTCTGGTGGC
GCCTGACCTGATCGTGTTGACTCTGGATAATTTACTACAGTCAGATCGCAGTCGGCCTTG
TGTCGGCGACGCTTCCTTCAAATGGTCTGCCCCTATCAACTTTCGATGGGTAGCGAATCT
GCCTACCATGGGTTACAACGGGGTAACGGGGGAATCAGGGGGTTCGAATTCCGGGAGNGG
GGAGCCTGAAGAAAACAGCTAACCACATCCCAAAGGAAAGGCAAGCAGGGCCCTACAGTC
TGAGCGGGGCT
>HY4YN4W02DHHRR rank=0062954 x=1312.0 y=1189.0 length=493
AAAACAAGGCCAGTAGTCATATGCTTGTCTCAAAGATTAAGCCATGCATGTCTCAGAATA
AGCTTTTCATGGCAAGTCTGCGAATGGCTCATTAAACCAGTTATAGTTTCATTGGTTGTT
GGTGCTTACATGGATACCTGTGGTAATTCTATAGCTAATACATGATTGCATACCCGACTT
TCCGGAAGGGTTGTGCTTATCAGCTCCAGAACCATTCCTGGCATTGCCAGGTTCTTTGGT
GATCTATGGTAAGTGTGCGGATCACATGGCTGCTGCTGTGATTTGTCTTTTAAGTTTCTG
ACCTATCAGCTTTCGGACGGGGGAAGGTATTGGGCTTCCCGGTGGGCAATGACGGGGTAA
CGGGAGAATTAGGGGTTTGATTCCGGGAGAGGGGAGCCTGGAGGGAATGGGCTAACCACA
TCTAAAAGGGGAAAAGGGCAAGCAAAGGGGCCTAACAGTGCTCTGAAGCGGGGGCTGGGG
CAAAAAGGGCG
>HXZRAMG01BGU74 rank=0260994 x=485.5 y=130.0 length=493
AAAACAAGGCCAGTAGTCATATGCTTGTCTCAAAGATTAAGCCATGCATGTCTAAGTACG
AGCCTCGGTACATAGCGAAACTGCGAATGGCTCATTAAATCAGTTATGGTTCCTTTGATC
GCTACCCTCTACATGGATAACTGTGGTAATTCTAGAGCTAATACATGCCGACATCGCCGC
CTCTCGCCCCCGCGGGAGGCGTGCTTTTATCATGACCAAGACCGACCCGATGCCCGTCTC
CTCGCGGAGGCGGGCGCGGTTGTTGCGACGAATTCGAAATAAATTGGCGGATCGCACGGC
CCCCGGCGCCGGCGACGTATCTTTCGAGTGTCTGCCCTATCAACTTTCGACGGCACGCTA
TGCGCCTCCCGTGGTGGCAACGGGTAACGGGGAATCAGGGTTCGATTCCGGAGAGGGAGC
TTGAGAAACGGCTACCACATCCAAGGAAGCAGCAGGCCTACAGTGCTCTGAGCGGGCTGG
CAAGGCGCATA
>HY4YN4W02D1KSO rank=0057680 x=1541.0 y=246.0 length=492
AAAACAAGGCCAGTAGTCATATGCTTGTCTCAAAGATTAAGCCATGCATGCCTAAGTATG
TGCTCTCGAAAAGTGAAACCACGAATGGCTCATTAAATCAGCTACTATTTATTGGAAGGA
TATACAGTTACATGGATAACTGTAGTAATTCTAGAGCTAATACATGCCTCGAATCCGTGA
CCCGCAAGGGGATCGGTGCACTTATTAGAACAAGACCAGCCGGGTGCTGCTTCTGGTGGC
GCCTGACCTGATCGTGTTGACTCTGGATAATTTACTACAGTCAGATCGCAGTCGGCCTTG
TGTCGGCGACGCTTCCTTCAAATGTCTGCCCCTATCAACTTTCGATGGGTAGCGAATCTG
CCTACCATGGGTTACAACGGGGTACGGGGAATCAGGGGGCTCGATTCCGGGAGAGGGGGA
GCCTGAGAAAACAGCTACCACATCCCAAAGGAAGGCAGCAGGGCCCTACAGTGCTCTGAG
CGGGGCTGGG
>HY4YN4W02EG0IY rank=0020094 x=1716.0 y=3672.0 length=492
AAAACAAGGCCAGTAGTCATATGCTTGTCTCAAAGATTAAGCCATGCAGGTCTAAGTCCA
TGCCGCAATACGGTGAGACCGCGAATGGCTCATTATATCAGTTATGGTTCCTTGGATCTT
CGGTTACACTTGGATAACCCTGGTAATTCTAGAGCTAATACATGCACAACAACGCCGACC
CTCGGGAAGGTGTGTTTTTATTAGACCAAAACCAATCGTTGCCTCCCGCGGGTGACGTTT
AGTTGGTGATTCTGAATAACTTTGTGCGGATCGTACGGTCTTAGTGCCGACGACGTATCT
TTCAAATGTCTGCCTTATCAACTTGTTGGTTGTTTAATGGACAACCAAGGTGGTAACGGG
GTGACGGGGAGAATCAGGGGTTCGATACCGGGGAGAGGGGAGCACGGAGAAAACGGGCTA
CCACATCTAAGGGAAGGGCAGCAGGGCCTAACAGTGCTCTGAGCGGGGGCTGGGGCAAAA
GGGGCGCATA
>HY4YN4W02DB4DF rank=0073470 x=1251.5 y=401.5 length=492
AAAACAAGGCCAGTAGTCATATGCTTGTCTCAAAGATTAAGCCATGCAGGTCTAAGTCCA
TGCCGCAATACGGTGAGACCGCGAATGGCTCATTATATCAGTTATGGTTCCTTGGATCTT
CGGTTACACTTGGATAACCCTGGTAATTCTAGAGCTAATACATGCACAACAACGCCGACC
CTCGGGAAGGTGTGTTTTTATTAGACCAAAACCAATCGTTGCCTCTCGCGGGTGACGTTT
AGTTGGTGATTCTGAATAACTTTGTGCGGATCGTACGGTCTTAGTGCCGACGACGTATCT
TTCAAATGTCTGCCTTATCAACTTGTTGGTTGTTTAATGGACAACCAAGGTGGGTAACGG
GGGGTGACGGGAGAATCAGGGGGTTCGATACCGGGGAGAGGGGAGCACGGAGAAACGGGC
TACCACATCTAAGGGAAGGGCAGCAAGGGCCTACAGTGCTCTGAGCGGGGGCTGGGGCAA
AGGGCGCATA
>HY4YN4W02C1TZ3 rank=0057023 x=1133.0 y=3729.0 length=492
AAAACAAGGCCAGTAGTCATATGCTTGTCTCAAAGATTAAGCCATGCAGGTCTAAGTCCA
TGCCGCAATACGGTGAGACCGCGAATGGCTCATTATATCAGTTATGGTTCCTTGGATCTT
CGGTTACACTTGGATAACCCTGGTAATTCTAGAGCTAATACATGCACAACAACGCCGACC
CTCGGGAAGGTGTGTTTTTATTAGACCAAAACCAATCGTTGCCTCTCGCGGGTGACGTTT
AGTTGGTGATTCTGAATAACTTTGTGCGGATCGTACGGTCTTAGTGCCGACGACGTATCT
TTCAAATGTCTGCCTTATCAACTTGTTGGTTGTTTAATGGACAACCAAGGTGGGTAACGG
GGGGTGACGGGAGAATCAGGGGTTCGATACCGGGGAGAGGGGAGCACGGAGAAACGGGCT
ACCACATCTAAGGGAAGGGCAGCAAGGGCCTAACAGTGCTCTGAGCGGGGGCTGGGGCAA
AGGGCGCATA
>HY4YN4W02C6RGG rank=0069454 x=1190.0 y=238.5 length=492
AAAACAAGGCCAGTAGTCATATGCTTGTCTCAAAGATTAAGCCATGCATGTTTCAGTATA
AGCTTTAATTTGGCAAAACTGCAAATGGCTCATTAAAACAGTTATAATGCACTTGATGGT
TGTTTGCTTACATGGATAACTGTGGTAATCCTATAGCTAATACATGCACTCAAACCTGAC
TCTTGTGGGAAGGTTGTGGTCATTAGTTGCAGAACCAACCCAAGCTCTGCTTGGTATTTT
GCTGATCCAGAATGGCTGATTGAATTACATGGCAATTGCTGGTAATGCATCATTTCAGTT
TCTGACCTATCAGCTTCCGGACGGTAAGGGTATTGGGCTTACTGTGGGCAATGGGACGGG
GTAACGGGAGGGATTAGGGGTTGATTCCGGGAGAGGGGAGCTTGAAGAAAATGGGCTACC
ANAATCTAAAAGGGAAGGGCAAGCAAGGGCCCTAACAGTGCTCTGAGCGGGGCTGGGCAA
AGGGCGCATA
>HY4YN4W02C9J7L rank=0051846 x=1221.0 y=3839.0 length=491
AAAACAAGGCCAGTAGTCATATGCTTGTCTCAAAGATTAAGCCATGCAGGTCTAAGTCCA
TGCCGCAATACGGTGAGACCGCGAATGGCTCATTATATCAGTTATGGTTCCTTGGATCTT
CGGTTACACTTGGATAACCCTGGTAATTCTAGAGCTAATACATGCACAACAACGCCGACC
CTCGGGAAGGTGTGTTTTTATTAGACCAAAACCAATCGTTGCCTCTCGCGGGTGACGTTT
AGTTGGTGATTCTGAATAACTTTGTGCGGATCGTACGGTCTTAGTGCCGACGACGTATCT
TTCAAATGTCTGCCTTATCAACTTGTTGGTTGTTTAATGGACAACCAAGGTGGGTAACGG
GGGTGACGGGAGAATCAGGGGTTCGATACCGGGGAGAGGGGAGCACGGAGAAACGGGCTA
CCACATCTAAGGGAAGGGCAGGCAAGGGCCTACAGTGCTCTGAGCGGGGGCTGGGGCAAA
GGGCGCATA
>HY4YN4W02ETIZG rank=0049054 x=1859.0 y=1738.0 length=491
AAAACAAGGCCAGTAGTCATATGCTTGTCTCAAAGATTAAGCCATGCAGGTCTAAGTCCA
TGCCGCAATACGGTGAGACCGCGAATGGCTCATTATATCAGTTATGGTTCCTTGGATCTT
CGGTTACACTTGGATAACCCTGGTAATTCTAGAGCTAATACATGCACAACAACGCCGACC
CTCGGGAAGGTGTGTTTTTATTAGACCAAAACCAATCGTTGCCTCTCGCGGGTGACGTTT
AGTTGGTGATTCTGAATAACTTTGTGCGGATCGTACGGTCTTAGTGCCGACGACGTATCT
TTCAAATGTCTGCCTTATCAACTTGTTGGTTGTTTAATGGACAACCAAGGTGGGTAACGG
GGGGTGACGGGAGAATCAGGGGGTTCGATACCGGGGAGAGGGGAGCACGGAGAAACGGGC
TACCACATCTAAGGGAAGGGCAGGCAAGGGCCTACAGTGCTCTGAGCGGGGGCTGGGGCA
AAGGGCGCA
>HY4YN4W02C9MN8 rank=0067670 x=1222.0 y=2934.0 length=491
AAAACAAGGCCAGTAGTCATATGCTTGTCTCAAAGATTAAGCCATGCAGGTCTAAGTCCA
TGCCGCAATACGGTGAGACCGCGAATGGCTCATTATATCAGTTATGGTTCCTTGGATCTT
CGGTTACACTTGGATAACCCTGGTAATTCTAGAGCTAATACATGCACAACAACGCCGACC
CTCGGGAAGGTGTGTTTTTATTAGACCAAAACCAATCGTTGCCTCTCGCGGGTGACGTTT
AGTTGGTGATTCTGAATAACTTTGTGCGGATCGTACGGTCTTAGTGCCGACGACGTATCT
TTCAAATGTCTGCCTTATCAACTTGTTGGTTGTTTAATGGACAACCAAGGTGGTAACGGG
GGGTGACGGGAGAATCAGGGGGTTCGATACCGGGAGAGGGGAGCACGGAGAAACGGGCTA
CCACATCTAAGGGAAGGCAGCAAGGGCCTACAGTGCTCCTGGAGCGGGGGCTGGGGCAAA
GGGCGCATA
>HY4YN4W02DW4NA rank=0022490 x=1490.0 y=1588.0 length=491
AAAACAAGGCCAGTAGTCATATGCTTGTCTCAAAGATTAAGCCATGCATGTTTCAGTATA
AGCTTTAATTTGGCAAAACTGCAAATGGCTCATTAAAACAGTTATAATGCACTTGATGGT
TGTTTGCTTACATGGATAACTGTGGTAATCCTATAGCTAATACATGCACTCAAACCTGAC
TCTTGTGGGAAGGTTGTGGTCATTAGTTGCAGAACCAACCCAAGCCCTGCTTGGTATTTT
GCTGATCCAGAATGGCTGATTGAATTACATGCAATTGCTGGTAATNCATCATTTCAGTTT
CTGACCTATCAGCTTCCGACGGGTAAGGTATTGGGCTTACNGTGGGCAATGGGACGGGGT
AACGGAGGGATTAGGGGGTTGATTCCGGGAGAGGGGGAGCTTGGAGAAAGGTGGGCTACC
ACATCTAAAAGGGAAGGGCAGGCAGGGCCCTACAGTGCTCTGAGCGGGGGCTGGGGCAAA
AAGGGGCGC
>HXXTI5Q01AOMF2 rank=0117921 x=163.0 y=1296.5 length=491
AAAACAAGGCCAGTAGTCATATGCTTGTCTCAAAGATTAAGCCATGCATGTCTAAGTACG
AGCCTCGGTACATAGCGAAACTGCGAATGGCTCATTAAATCAGTTATGGTTCCTTTGATC
GCTACCCTCTACATGGATAACTGTGGTAATTCTAGAGCTAATACATGCCGACATCGCCGC
CTCTCGCCCCCGCGGGAGGCGTGCTTTTATCATGACCAAGACCGACCCGATGCCCGTCTC
CTCGCGGAGGCGGGCGCGGTTGTTGCGACGAATTCGAGATAAATTGGCGGATCGCACGGC
CCCGGCGCCGGCGACGTATCTTTCGAGTGTCTGCCCTATCAACTTTCGACGGCACGCTAT
GCGCCTCCCGTGGTGGCAACGGGTACGGGGAATCAGGGTTCGATTCCGGAGAGGGGAGCT
TGAGAAACGGGCTACCACATCCAAGGGAAGGCAGCAGGGGCCTACAGTGCTCTGAGCGGG
GGCTGGGCA
>HY4YN4W02D1339 rank=0020250 x=1547.0 y=711.0 length=490
AAAACAAGGCCAGTAGTCATATGCTTGTCTCAAAGATTAAGCCATGCAGGTCTAAGTCCA
TGCCGCATTAAGGTGAGACCGCGAATGGCTCATTATATCAGTTATGGTTCCTTAGATCTT
CGGTTACACTTGGATAACCCTGGTAATTCTAGAGCTAATACATGCAAGACAAACGCCGAC
CTTCGGGAAGGTGTGTTTTTATTAGACCAAAACCAATCGTTACCTTCGGGTGACGTTCCT
TTGGTGATTCTGAATAACTTTGTGCGGATTGCACGGCCTCTGTGCTGGCAACGTATCTTT
CAAATGTCTGCCTTATCAACTTGTTGGTTGTTTAATGGACAACCAAGGTGGGTAACGGGG
GTGACGGGAGAATCAGGGGTTCGATACCGGGAGAGGGGAGCACGGAGAAACGGGCTACCA
CATCCAAGGGAAGGGCAGGCAAGGGCCTAACAGTGCTCTGAGCGGGGGCTGGGGCAAAAG
GGCGCATA
>HY4YN4W02DZ6PN rank=0014574 x=1525.0 y=873.0 length=490
AAAACAAGGCCAGTAGTCATATGCTTGTCTCAAAGATTAAGCCATGCAGGTCTAAGTCCA
TGCCGCATTAAGGTGAGACCGCGAATGGCTCATTATATCAGTTATGGTTCCTTAGATCTT
CGGTTACACTTGGATAACCCTGGTAATTCTAGAGCTAATACATGCAAGGCAAACGCCGAC
CTTCGGGAAGGTGTGTTTTTATTAGACCAAAACCAATCGTTACCTTCGGGTGACGTTCCT
TTGGTGATTCTGAATAACTTTGTGCGGATTGCACGGCCTCTGTGCTGGCAACGTATCTTT
CAAATGTCTGCCTTATCAACTTGTTGGTTGTTTAATGGACAACCAAGGTGGGTAACGGGG
GTGACGGGAGAATCAGGGGTTCGATACCGGGGAGAGGGGGAGCACGGAGAAACGGGCTAC
CACATCCAAGGGAAGGGCAGCAAGGGCCTAACAGTGCTCTGAGCGGGGGCTGGGCAAAAG
GGCGCATA
>HY4YN4W02DI8PG rank=0049199 x=1332.0 y=834.0 length=490
AAAACAAGGCCAGTAGTCATATGCTTGTCTCAAAGATTAAGCCATGCAGGTCTAAGTCCA
TGCCGCATTAAGGTGAGACCGCGAATGGCTCATTATATCAGTTATGGTTCCTTAGATCTT
TGGTTACACTTGGATAACCCTGGCAATTCTAGAGCTAATACATGCATTTCCAACACCGAC
CTTCGGGAAGGTGTGTTTTTATTAGCCCAAAACCAATCGTTACCTTCGGGTGACGTCCCA
TTGGTGATTCAGAGTAACTTTGTTCGGATCGCATGGCCTTTGTGCCGGCGACGCATCTTT
CAAATGTCTNCCTTATCAACTTGTTGGTTGTTAAATGCCAACCAAGGGTGGGGTAACGGG
GGTGACGGAGAATCGAGGGGGTTCATACCGGGAGGAGGGGANCACGGAGGAAACGGGCTA
CCACATCCAAGGGAAGGGCAGCAGGGCCTACAGTGCTCTGGAGCGGGGGCTGGGGCAAAG
GGCGCATA
>HXZRAMG01B59I4 rank=0229085 x=774.0 y=1326.0 length=490
AAAACAAGGCCAGTAGTCATATGCTTGTCTCAAAGATTAAGCCATGCATGCCTAAGTATG
TGCTCTCGAAAAGTGAAACCACGAATGGCTCATTAAATCAGCTACTATTTATTGGAAGGA
TATACAGTTACATGGATAACTGTAGTAATTCTAGAGCTAATACATGCCTCGAATCCGTGA
CCCGCAAGGGGATCGGTGCACTTATTAGAACAAGACCAGCCGGGTGCTGCTTCTGGTGGC
GCCTGACCTGATCGCGTTGACTCTGGATAATTTACTACAGTCAGATCGCAGTCGGCCTTG
TGTCGGCGACGCTTCCTTCAAATGTCTGCCCCTATCAACTTTCGATGGTAGCGAATCTGC
CTACCATGGTTACAACGGGTAACGGGGAATCAGGGTTCGATTTCCGGAGAGGGAGCCTGA
GAAACAGCTACCACATCCAAGGAAGGCAGCAGGCCTACAGTGCTCTGAGCGGGCTGGCAA
GGCGCATA
>HY4YN4W02EPU54 rank=0122353 x=1817.0 y=2938.0 length=489
AAAACAAGGCCAGTAGTCATATGCTTGTCTCAAAGATTAAGCCATGCATGTCTAAGTATA
AGCAACCTTATACTGTGAAACTGCGTACAGCTCATTATATCAGCAATTATTTATTTGATG
GTTGACTAACTACATGGATAACCGTGGTAATTCTAGAGCTAATACATGCGTAAAATCTGT
CTCTCACGAGTATGGATGTATTTATTAGATAAAGACACTAACACCGGGTCTCTCGGTTTT
GTTGATGAATCATAATAACTGTTCGAATCGCACGTCTAGCACTGGCGATAGTTCATTCAA
ATTTCTGCCCTATCAGCTTTCGGACGGGGTAGTGTAGTGGGACTACCGGGTGGGCATTAA
CGGGGTAACGGGAGAATTAGGGGTTCGATTCCGGGAGAGGGGAGCCTGAGAAACGGGCTA
ACCACAATCCAAAAGGGAAAGGGCAGCAGGGCCCTAACAGTGCTCTGAGCGGGGCTGGGC
AAAGGGC
>HY4YN4W02EVIQL rank=0040412 x=1882.5 y=523.0 length=489
AAAACAAGGCCAGTAGTCATATGCTTGTCTCAAAGATTAAGCCATGCAGGTCTAAGTCCA
TGCCGCAATACGGTGAGACCGCGAATGGCTCATTATATCAGTTATGGTTCCTTGGATCTT
CGGTTACACTTGGATAACCCTGGTAATTCTAGAGCTAATACATGCACAACAACGCCGACC
CTCGGGAAGGTGTGTTTTTATAGACCAAAACCAATCGTTGCCTCTCGCGGGTGACGTTTA
GTTGGTGATTCTGAATAACTTTGTGCGGATCGTACGGTCTTAGTGCCGACGACGTATCTT
TCAAATGTCTGCCTTATCAACTTGTTGGTTGTTTAATGGACAACCAAGGTGGGTAACGGG
GGGTGACGGGAGAATCAGGGGTTCGATACCGGGAGAGGGGAGCACGGAGAAACGGGCTAC
CACATCTAAGGGAAGGGCAGCAAGGGCCTACAGTGCTCTGAGCGGGGGCTGGGGCAAAGG
GCGCATA
>HY4YN4W02D36SK rank=0052595 x=1570.0 y=3282.0 length=489
AAAACAAGGCCAGTAGTCATATGCTTGTCTCAAAGATTAAGCCATGCAGGTCTAAGTCCA
TGCCGCAATACGGTGAGACCGCGAATGGCTCATTACATCAGTTATGGTTCCTTGGATCTT
CGGTTACACTTGGATAACCCTGGTAATTCTAGAGCTAAGTACATGCACAACAACGCCGAC
CCTCGGGAAGGTGTGTTTTTATTAGACCAAAACCAATCGTTGCCTCTCGCGGGTGACGTT
TAGTTGGTGATTCTGAATAACTTTGTGCGGATCGTACGGTCTTAGTGCCGACGACGTATC
TTTCAAATGTCTGCCTTATCAACTTGTTGGTTGTTTAATGGACAACCAAGGTGGGTAACG
GGGGTGACGGGAGAATCAGGGGTTCGATACCGGGGAGAGGGGAGCACGGAGAAACGGGCT
ACCACATCTAAGGGAAAGCAGCAAGGGCCTACAGTGCTCTGAGCGGGGGCTGGGCAAAGG
GCGCATA
>HY4YN4W02C2F1A rank=0037060 x=1140.5 y=3612.0 length=489
AAAACAAGGCCAGTAGTCATATGCTTGTCTCAAAGATTAAGCCATGCAGGTCTAAGTCCA
TGCCGCAATACGGTGAGACCGCGAATGGCTCATTATATCAGTTATGGTTCCTTGGATCTT
CGGTTACACTTGGATAACCCTGGTAATTCTAGAGCTAATACATGCACAACAACGCCGACC
CTCGGGAAGGTGTGTTTTATTAGACCAAAACCAATCGTTGCCTCTCGCGGGTGACGTTTA
GTTGGTGATTCTGAATAACTTTGTGCGGATCGTACGGTCTTAGTGCCGACGACGTATCTT
TCAAATGTCTGCCTTATCAACTTGTTGGTTGTTAATGGACACCAAGGTGGTAACGGGGGT
GACGGGAGAATCAGGGGTTCGATACCGGGGAGAGGGGGAGCACGGAGAAACGGGCTACCA
CATCTAAGGGAAGGGCAGGCAAGGGCCTAACAGTGCTCTGAGCGGGGGCTGGGGCAAAGG
GCGCATA
>HY4YN4W02DLS0H rank=0147852 x=1361.5 y=1679.0 length=489
AAAACAAGGCCAGTAGTCATATGCTTGTCTCAAAGATTAAGCCATGCAGGTCTAAGTCCA
TGCCGCATTAAGGTGAGACCGCGAATGGCTCATTATATCAGTTATGGTTCCTTAGATCTT
CGGTTACACTTGGATAACCCTGGTAATTCTAGAGCTAATACATGCAAGACAAACGCCGAC
CTTCGGGAAGTGTGTTTTTATAGACCAAAACCAATCGTTACCTTCGGGTGACGTTCCTTT
GGTGATTCTGAATAACTTTGTGCGGATTGCACGGCCTCTGTGCTGGCAACGTATCTTTCA
AATGTCTGCCTTATCAACTTGTTGGTTGTTTAATGGACAACCAAGGTGGGTAAACGGGGG
TGACGGGAGAATCAGGGGGTTCATACCGGGGAGAGGGGGAGCACGGAGAAAACGGGCTAC
CACATCCAAGGGAAGGGCAGGCAAGGGCTAACAGTGCTCTGAGCGGGGGCTGGGCAAAGG
GCGCATA
>HY4YN4W02D51IC rank=0145367 x=1591.5 y=3730.5 length=489
AAAACAAGGCCAGTAGTCATATGCTTGTCTCAAAGATTAAGCCATGCAGGTCTAAGTCCA
TGCCGCATTAAGGTGAGACCGCGAATGGCTCATTATATCAGTTATGGTTCCTTAGATCTT
CGGTTACACTTGGATAACCCTGGTAATTCTAGAGCTAATACATGCAAGACAAACGCCGAC
CTTCGGGAAGGTGTGTTTTTATTAGACCAAAACCAATCGTTACCTTCGGGTGACGTTCCT
TTGGTGATTCTGAATAACTTTGTGCGGATTGCACGGCCTCTGTGCTGGCAACGTATCTTT
CAAATGTCTGCCTTATCAACTTGTTGGTTGTTTAATGGACAACCAAGGTGGGTAACGGGG
GTGACGGGAGAATCAGGGGTTCGATACCGGGGAGAGGGGAGGCACGGAGAAACGGGCTAC
CACATCCAAGGGAAGGGCAGCAAGGGCCTACAGTGCTCTGAGCGGGGGCTGGGGCAAAGG
GCGCATA
>HY4YN4W02ERCYC rank=0095185 x=1834.0 y=3010.0 length=489
AAAACAAGGCCAGTAGTCATATGCTTGTCTCAAAGATTAAGCCATGCAGGTCTAAGTCCA
TGCCGCATTAAGGTGAGACCGCGAATGGCTCATTATATCAGTTATGGTTCCTTAGATCTT
CGGTTACACTTGGATAACCCTGGTAATTCTAGAGCTAATACATGCAAGACAAACGCCGAC
CTTCGGGAAGGTGTGTTTTTATTAGACCAAAACCAATCGTTACCTTCGGGTGGCGTTCCT
TTGGTGATTCTGAATAACTTTGTGCGGATTGCACGGCCTCTGTGCTGGCAACGTATCTTT
CAAATGTCTGCCTTATCAACTTGTTGGTTGTTTAATGGACAACCAAGGGTGGGTAACGGG
GGGTGACGGGAGAATCAGGGGTTCGATACCGGGAGAGGGGAGCACGGAGAAACGGGCTAC
CACATCCAAGGGAAGGGCAGCAAGGGCCTAACAGTGCTCTGAGCGGGGGCTGGGCAAAGG
GCGCATA
>HY4YN4W02EANMY rank=0116040 x=1644.5 y=1944.0 length=489
AAAACAAGGCCAGTAGTCATATGCTTGTCTCAAAGATTAAGCCATGCAGGTCTAAGTCCA
TGCCGCATTAAGGTGAGACCGCGAATGGCTCATTATATCAGTTATGGTTCCTTAGATCTT
TGGTTACACTTGGATAACCCTGGCAATTCTAGAGCTAATACATGCATTTCCAACACCGAC
CTTCGGGAAGGTGTGTTTTTATTAGCCCAAAACCAATCGTTACCTTCGGGTGACGTCCCA
TTGGTGATTCAGAGTAACTTTGTTCGGATCGCATGGCCTTTGTGCCGGCGACGCATCTTT
CAAATGTCTNCCTTATCAACTTGTTGGTTGGTTAAATGCCAACCAAGGGTGGGGTAACGG
GGGTGACGGAGAATCAGGGGGTTCGATACCGGGAGAGGGGAGCCTGGAGGAAACGGGCTA
CCACATCCAAGGGAAGGGCAGCAGGGCCTACAGTGCTCTGGAGCGGGGCTGGGGCAAAGG
GCGCATA
>HY4YN4W02C46OF rank=0216409 x=1172.0 y=381.5 length=489
AAAACAAGGCCAGTAGTCATATGCTTGTCTCAAAGATTAAGCCATGCAGGTCTAAGTCCA
TGCCGCATTAAGGTGAGACCGCGAATGGCTCATTATATCAGTTATGGTTCCTTAGATCTT
GGTTACACTTGGATAACCCTGGCAATTCTAGAGCTAATACATGCATTTCCAACACCGACC
TTCGGGAAGGTGTGTTTTTATTAGCCCAAAACCAATCGTTACCTTCGGGTGACGTCCCAT
TGGTGATTCAGAGTAACTTTGTTCGGATCGCATGGCCTTTGTGCCGGCGACGCATCTTTC
AAATGTCTNCCTTATCAACTTGTTGGTTGGTTAAATGCCAACCAAGGGTGGGGTAAACGG
GGGTGAACGGAGAAATCGAGGGGGTTCATACCGGGAGGAGGGGANCCTGGGAGAAACGGG
CTACCACATCCAAAGGGAAGGCAGCAGGGCCTACAGTGCTCTGGAGCGGGGGCTGGGGCA
AAGGGCG
>HY4YN4W02EGWM3 rank=0073454 x=1715.0 y=2733.0 length=489
AAAACAAGGCCAGTAGTCATATGCTTGTCTCAAAGATTAAGCCATGCATGTCTTAGTATA
AACAACTTTATACTGTAAAACTGCGAACGGCCCATTATATCAGCAATTATTCGTTTGATG
GTACCTTACTACATGGATAACTGTGGTAATTCTAGAGCTAATACATGCACAAAAGCGCGA
CTCTTACGGGAAGCGCTGTATTTATTAGATAAAAACCATACGGGCTCTGTCCGTTCCTTT
GGTGAGTCATAGTAACTTTTCGAATCCCATGGTTTCACACCGGGGATAGTTCATTCAAAT
TTCTGCCCTATCANCTGTCGACGGTAGTGTAGTGGACTACCGTGGGCTTTAACGGGGGGT
GACGGGGAGAATTAGGGGGTTCGGATTCCGGGGAGAGGGGGAGGCCTGGGAGAAACGGGC
TACCNCATCCAAGGGAGGGCAGCAGGGCCTACAGTGCTCGAGCGGGGCTGGGGCAAAAGG
GCGCATA
>HY4YN4W02D4BON rank=0037995 x=1572.0 y=1429.0 length=489
AAAACAAGGCCAGTAGTCATATGCTTGTCTCAAAGATTAAGCCATGCATGTCTAAGTATA
AGCAACTTTATACTGTGAAACTGCGGACAGCTCATTATATCAGCAATAATTTATTTGATG
GTTTCTTTACTACTTGGATAACCGTAGTAATTCTAGAGCTAATACATGCTTAAAGCCTGG
ACTCTTGCGGGAACGGGTGTATTTATTAGATTAAAGACCAATGCTTCCCTCTCGGGTTGC
TTTTTTGGTGATTCTTTGTAACTTTCGAATCGCATGGCCTTGTGTCGGCGATAGTTCATT
CAAATTTCTNCCCTATCAGCTTTCGACGGTAGTGTAGTGGACTACCGGTGGGGCGTTAAC
GGGGTGACGGGAGGAATTAGGGGTTCGATTCCGGGAGGAGGGGAGCCTGGAGAAACGGGC
TACCACATCCAAGGGAAGGGCAAGCAGGGCCTACAGTGCTCTGAGCGGGGCTGGGCAAAG
GGCGCAT
>HY4YN4W02DXP4V rank=0117045 x=1497.0 y=765.0 length=489
AAAACAAGGCCAGTAGTCATATGCTTGTCTCAAAGATTAAGCCATGCAGGTCTAAGTCCA
TGCCGCATTAAGGTGAGACCGCGAATGGCTCATTATATCAGTTATGGTTCCTTAGATCTT
CGGTTACACTTGGATAACCCTGGTAATTCTAGAGCTAATACATGCAAGACAAACGCCGAC
CTTCGGGAAGGTGTGTTTTATTAGACCAAAACCAATCGTTACCTTCGGGTGACGTTCCTT
TGGTGATTCTGAATAACTTTGTGCGGATTGCACGGCCTCTGTGCTGGCAACGTATCTTTC
AAATGTCTGCCTTATCAACTTGTTGGCTGTTTAAATGGACAACCAAGGGTGGGGTAACGG
GGGTNACGGAGAATCAGGGGGTTCATACCGGGAGGAGGGGAGCAACGGAGAAACGGGCTA
CCACATCCAAGGGAAGGCAGCAAGGGCCTACAGTGCTCTGAGCGGGGCTGGGCAAAAGGG
CGCAATA
>HXZRAMG01B03E6 rank=0199502 x=715.5 y=1792.0 length=489
AAAACAAGGCCAGTAGTCATATGCTTGTCTCAAAGATTAAGCCATGCATGCCTAAGTATG
TGCTCTCGAAAAGTGAAACCACGAATGGCTCATTAAATCAGCTACTATTTATTGGAAGGA
TATACAGTTACATGGATAACTGTAGTAATTCTAGAGCTAATACATGCCTCGAATCCGTGA
CCCGCAAGGGGATCGGTGCACTTATTAGAACAAGACCAGCCGGGTGCTGCTTCTGGTGGC
GCCTGACCTGATCGTGTTGACTCTGGATAATTTACTACAGTCAGATCGCAGTCGGCCTTG
TGTCGGCGACGCTTCCTTCAAATGTCTGCCCCTATCAACTTTCGATGGTAGCGAATCTGC
CTACCATGGTTACAACGGGTAACGGGGAATCAGGGTTCGATTCCGGAGAGGGAGCCTGAG
AAACAGCTACCACATCCAAGGAAGGCAGCAGGCCTACAGTGCTCTGAGCGGGCTGGCAAG
GCGCATA
>HXZRAMG01B3NS6 rank=0161734 x=744.0 y=2744.5 length=489
AAAACAAGGCCAGTAGTCATATGCTTGTCTCAAAGATTAAGCCATGCATGCCTAAGTATG
TGCTCTCGAAAAGTGAAACCACGAATGGCTCATTAAATCAGCTACTATTTATTGGAAGGA
TATACAGTTACATGGATAACTGTAGTAATTCTAGAGCTAATACATGCCTCGAATCCGTGA
CCCGCAAGGGGATCGGTGCACTTATTAGAACAAGACCAGCCGGGTGCTGCTTCTGGTGGC
GCCTGACCTGATCGTGTTGACTCTGGATAATTTACTACAGTCAGATCGCAGTCGGCCTTG
TGTCGGCGACGCTTCCTTCAAATGTCTGCCCCTATCAACTTTCGATGGTAGCGAATCTGC
CTACCATGGTTACAACGGGTAACGGGGAATCAGGGTTCGATTCCGGAGAGGGAGCCTGAG
AAACAGCTACCACATCCAAGGAAGGCAGCAGGCCTACAGTGCTCTGAGCGGGCTGGCAAG
GCGCATA
>HY4YN4W02DR3HN rank=0150905 x=1433.5 y=281.0 length=488
AAAACAAGGCCAGTAGTCATATGCTTGTCTCAAAGATTAAGCCATGCAGGTCTAAGTCCA
TGCCGCAATACGGTGAGACCGCGAATGGCTCATTATATCAGTTATGGTTCCTTGGATCTT
CGGTTACACTTGGATAACCCTGGTAATTCTAGAGCTAATACATGCACAACAACGCCGACC
CTCGGGAAGGTGTGTTTTTATAGACCAAAACCAATCGTTGCCTCTCGCGGGTGACGTTTA
GTTGGTGATTCTGAATAACTTTGTGCGGATCGTACGGTCTTAGTGCCGACGACGTATCTT
TCAAATGTCTGCCTTATCAACTTGTTGGTTGTTTAATGGACAACCAAGGTGGGTAACGGG
GGGTGACGGGAGAATCAGGGGGTTCGATACCGGGGAGAGGGGAGCACGGAGAAACGGGCT
ACCACATCTAAGGGAAGGGCAGGCAAGGGCCTACAGTGCTCTGGAGGCGGGGGCTGGGGC
AAAGGG
>HY4YN4W02EJP7V rank=0140382 x=1747.0 y=3305.0 length=488
AAAACAAGGCCAGTAGTCATATGCTTGTCTCAAAGATTAAGCCATGCAGGTCTAAGTCCA
TGCCGCAATACGGTGAGACCGCGAATGGCTCATTATATCAGTTATGGTTCCTTGGATCTT
CGGTTACACTTGGATAACCCTGGTAATTCTAGAGCTAATACATGCACAACAACGCCGACC
CTCGGGAAGGTGTGTTTTTATAGACCAAAACCAATCGTTGCCTCTCGCGGGTGACGTTTA
GTGGTGATTCTGAATAACTTTGTGCGGATCGTACGGTCTTAGTGCCGACGACGTATCTTT
CAAATGTCTGCCTTATCAACTTGTTGGTTGTTTAATGGACAACCAAGGTGGGTAACGGGG
GTGACGGGAGAATCAGGGGGTTCGATACCGGGGAGAGGGGGAGCACGGGAGAAAACGGGC
TACCACATCTAAGGGAAGGGCAGGCAAGGGCCTAACAGTGCTCTGAGCGGGGGCTGGGGC
AAAGGG
>HY4YN4W02C3XR5 rank=0132013 x=1157.5 y=3635.5 length=488
AAAACAAGGCCAGTAGTCATATGCTTGTCTCAAAGATTAAGCCATGCAGGTCTAAGTCCA
TGCCGCAATACGGTGAGACCGCGAATGGCTCATTATATCAGTTATGGTTCCTTGGATCTT
CGGTTACACTTGGATAACCCTGGTAATTCTAGAGCTAATACATGCACAACAACGCCGACC
CTCGGGAAGGTGTGTTTTTATTAGACCAAAACCAATCGTTGCCTCTCGCGGGTGACGTTT
AGTTGGTGATTCTGAATAACTTTGTGCGGATCGTACGGTCTTAGTGCCGACGACGTATCT
TTCAAATGTCTGCCTTATCAACTTGTTGGTTGTTTAATGGACAACCAAGGTGGGTAACGG
GGGTGACGGGAGAATCAGGGGGTTCGATACCGGGAGAGGGGAGCACGGAGAAACGGGCTA
CCACATCTAAGGGAAGGGCAGCAAGGGCCTACAGTGCTCTGAGCGGGGGCTGGGGCAAAG
GGCGCA
>HY4YN4W02ERDH4 rank=0107638 x=1834.0 y=3722.0 length=488
AAAACAAGGCCAGTAGTCATATGCTTGTCTCAAAGATTAAGCCATGCAGGTCTAAGTCCA
TGCCGCATTAAGGTGAGACCGCGAAGGGCTCATTATATCAGTTATGGTTCCTTAGATCTT
CGGTTACACTTGGATAACCCCGGTAATTCTAGAGCTAATACATGCAAGACAAACGCCGAC
CTTCGGGAAGGTGTGTTTTTATTAGACCAAAACCAATCGTTACCTTCGGGTGACGTTCCT
TTGGTGATTCTGAATAACTTTGTGCGGATTGCACGGCCTCTGTGCTGGCAACGTATCTTT
CAAATGTCTGCCTTATCAACTTGTTGGTTGTTTAATGGACAACCAAGGTGGTAACGGGGT
GACGGGGAGGAATCAGGGGTTCGATACCGGGGAGAGGGGAGCACGGAGGAAACGGGCTAC
CACATCCAAGGGAAGGGCAGCAGGGCCTAACAGTGCTCTGAGCGGGGCTGGGCAAAAGGG
CGCATA
>HY4YN4W02DA4VO rank=0064389 x=1239.5 y=3554.0 length=488
AAAACAAGGCCAGTAGTCATATGCTTGTCTCAAAGATTAAGCCATGCAGGTCTAAGTCCA
TGCCGCATTAAGGTGAGACCGCGAATGGCTCATTATATCAGTTATGGTTCCTTAGATCTT
CGGTTACACTTGGATAACCCTGGTAATTCTAGAGCTAATACATGCAAGACAAACGCCGAC
CTTCGGGAAGGTGTGTTTTATTAGACCAAAACCAATCGTTACCTTCGGGTGACGTTCCTT
TGGTGATTCTGAATAACTTTGTGCGGATTGCACGGCCTCTGTGCTGGCAACGTATCTTTC
AAATGTCTGCCTTATCAACTTGTTGGTTGTTTAATGGACAACCAAGGTGGGTAACGGGGG
GTGACGGGAGAATCAGGGGGTTCGATACCGGGGAGAGGGGAGCACGGAGAAACGGGCTAC
CACATCCAAGGGAAGGCAGCAAGGGCCTACNGTGCTCTGAGCGGGGGCTGGGGCAAAGGG
CGCATA
>HY4YN4W02C6KPI rank=0035211 x=1187.0 y=3780.0 length=488
AAAACAAGGCCAGTAGTCATATGCTTGTCTCAAAGATTAAGCCATGCAGGTCTAAGTCCA
TGCCGCATTAAGGTGAGACCGCGAATGGCTCATTATATCAGTTATGGTTCCTTAGATCTT
CGGTTACACTTGGATAACCCTGGTAATTCTAGAGCTAATACATGCAAGACAAACGCCGAC
CTTCGGGAAGGTGTGTTTTTATTAGACCAAAACCAATCGTTACCTTCGGGTGACGTTCCT
TTGGTGATTCTGAATAACTTTGTGCGGATTGCACGGCCTCTGTGCTGGCAACGTATCTTT
CAAATGTCTGCCTTATCAACTTGTTGGTTGTTTAATGGACAACCAAGGTGGGTAACGGGG
GTGACGGGAGAATCAGGGGTTCGATACCGGGGAGAGGGGGAGCACGGAGAAACGGGCTAC
CACATCCAAGGGAAGGGCAGCAAGGGCCTACAGTGCTCTGAGCGGGGGCTGGGCAAAGGG
CGCATA
>HY4YN4W02EBA9R rank=0108959 x=1651.5 y=3901.0 length=488
AAAACAAGGCCAGTAGTCATATGCTTGTCTCAAAGATTAAGCCATGCAGGTCTAAGTCCA
TGCCGCATTAAGGTGAGACCGCGAATGGCTCATTATATCAGTTATGGTTCCTTAGATCTT
CGGTTACACTTGGATAACCCTGGTAATTCTAGAGCTAATACATGCAAGACAAACGCCGAC
CTTCGGGAAGGTGTGTTTTTATTAGACCAAAACCAATCGTTACCTTCGGGTGACGTTCCT
TTGGTGATTCTGAATAACTTTGTGCGGATTGCACGGCCTCTGTGCTGGCAACGTATCTTT
CAAATGTCTGCCTTATCAACTTGTTGGTTGTTTAATGGACAACCAAGGTGGGTAACGGGG
GTGACGGGAGAATCAGGGGTTCGATACCGGGGAGAGGGGGAGCACGGAGAGGACGGGCTA
CCACATCCAAAGGGAAGGCAGCAGGGCCTACAGTGCTCTGGAGCGGGGGCTGGGGCAAAG
GGCGCA
>HY4YN4W02D0RMV rank=0139027 x=1531.0 y=3413.0 length=488
AAAACAAGGCCAGTAGTCATATGCTTGTCTCAAAGATTAAGCCATGCATGTCTAAGTACA
CGCCTTAACACGGCTAAACTGCGAATGGCTCATTAAATCAGTTATGGTTCCTTAGATCGT
ACAATCCTACTTGGATAACTGTGGCAATTCTAGAGCTAATACATGCAACACAGCTCCGAC
CTCACGGGAAGAGCGCTTTTGTTAGCCCAAAACCAACGCGTCGCCTTCGGGCGCGCTCAC
TGTGGTGACTCTGGACAACTTTGTGCCGATCGCACGGCCCTAGCGCCGGCGACGTATCTT
TCAAGTGTCTGCCCTATCAACTTTCGATGGGTACGTGCTATGCCTACCATGGGTGATAAC
GGGGTAACGGGGGAATCAGGGGTTCGATTCCGGGAGAGGGGAGCATGAGATAACGGGCTA
CCACATCCCAAAAAGGGAAAGGCAGCAAGGGCCCTACAGTGCTCTGAGCGGGGCTGGGCA
AAGGGC
>HY4YN4W02D51JZ rank=0050817 x=1591.0 y=3789.0 length=488
AAAACAAGGCCAGTAGTCATATGCTTGTCTCAAAGATTAAGCCATGCATGTCTCAGTATA
AGCTTCTTTACGGTGAAACTGCGAATGGCTCATTAAAACAGTTACAGTTTATTTGATGGT
CATTCCTTACATGGATAACTGTGGTAATTCTAGAGCTAATACATGCGCCCATACCCGACT
CCGTGGAAGGGTTGTGTTTATTAGTTAAAAGAACCAACCCAGGCCCTGCCTGGTTTTGTG
GTGATTCATAATAACCGAATGAATCGCATTGCATCTGCTGGCGATGAATCATTCAAGTTT
CTGACCTATCAGCTTCCGACGGTAGGGTATTGGGCCTACCGGTGGGCAATGGACGGGGTA
ACGGGAGAATTAGGGGTTCGATTCCGGGGAGGAGGGGGAGCCGTGGAGGAAACGGGCTAA
CCACATCTAAGGGAAGGGCAAGCAGGGCCTAACGAGTNCTCTGGAGCGGGGGCTGGGCAA
AGGGCG
>HXZRAMG01AVG5F rank=0091863 x=241.0 y=1537.5 length=488
AAAACAAGGCCAGTAGTCATATGCTTGTCTCAAAGATTAAGCCATGCATGCCTAAGTATG
TGCTCTCGAAAAGTGAAACCACGAATGGCTCATTAAATCAGCTACTATTTATTGGAAGGA
TATACAGTTACATGGATAACTGTAGTAATTCTAGAGCTAATACATGCCTCGAATCCGTGA
CCCGCAAGGGGATCGGTGCACTTATTAGAACAAGACCAGCCGGGTGCTGCTTCTGGTGGC
GCCTGACCTGATCGTGTTGACTCTGGATAATTTACTACAGTCAGATCGCAGTCGGCCTTG
TGTCGGCGACGCTTCCTTCAAATGTCTGCCCTATCAACTTTCGATGGTAGCGAATCTGCC
TACCATGGTTACAACGGGTAACGGGGAATCAGGGTTCGATTCCGGAGAGGGAGCCTGAGA
AACAGCTACCACATCCAAGGAAGGCAGCAGGCCTACAGTGCTCTGAGCGGGCTGGCAAGG
CGCATA
>HY4YN4W02D7RGH rank=0045344 x=1611.0 y=2095.0 length=487
AAAACAAGGCCAGTAGTCATATGCTTGTCTCAAAGATTAAGCCATGCAGGTCTAAGTCCA
TGCCGCAATACGGTGAGACCGCGAATGGCTCATTATATCAGTTATGGTTCCTTGGATCTT
CGGTTACACTTGGATAACCCTGGTAATTCTAGAGCTAATACATGCACAACAACGCCGACC
CTCGGGAAGGTGTGTTTTTATTAGACCAAAACCAATCGTTGCCTCTCGCGGGTGACGTTT
AGTTGGTGATTCTGAATAACTTTGTGCGGATCGTACGGTCTTAGTGCCGACGACGTATCT
TTCAAATGTCTGCCTTATCAACTTGTTGGTTGTTTAATGGACAACCAAGGTGGGTAACGG
GGGTGACGGGAGAATCAGGGGTTCGATACCGGGGAGAGGGGGAGCACGAGAAACGGGCTA
CCACATCTAAGGGAAGGGCAGGCAAGGGCCTAACNGTGCTCTGAGCGGGGGCTGGGGCAA
AGGGC
>HY4YN4W02DQA92 rank=0060406 x=1412.0 y=3080.5 length=487
AAAACAAGGCCAGTAGTCATATGCTTGTCTCAAAGATTAAGCCATGCAGGTCTAAGTCCA
TGCCGCAATACGGTGAGACCGCGAATGGCTCATTATATCAGTTATGGTTCCTTGGATCTT
CGGTTACACTTGGATAACCCTGGTAATTCTAGAGCTAATACATGCACAACAACGCCGACC
CTCGGGAAGGTGTGTTTTTATAGACCAAAACCAATCGTTGCCTCTCGCGGGTGACGTTTA
GTTGGTGATTCTGAATAACTTTGTGCGGATCGTACGGTCTTAGTGCCGACGACGTATCTT
TCAAATGTCTGCCTTATCAACTTGTTGGTTGTTTAATGGACAACCAAGGTGGGTAACGGG
GGGTGACGGGAGAATCAGGGGGTTCGATACCGGGGAGAGGGGAGCACGGAGAAACGGGCT
ACCACATCTAAGGGAAGGGCAGCAAGGGCCTAACAGTGCTCTGAGCGGGGGCTGGGGCAA
AGGGC
>HY4YN4W02DF08Z rank=0068917 x=1295.0 y=2753.5 length=487
AAAACAAGGCCAGTAGTCATATGCTTGTCTCAAAGATTAAGCCATGCAGGTCTAAGTCCA
TGCCGCAATACGGTGAGACCGCGAATGGCTCATTATATCAGTTATGGTTCCTTGGATCTT
CGGTTACACTTGGATAACCCTGGTAACTCTAGAGCTAATACATGCACAACAACGCCGACC
CTCGGGAAGGTGTGTTTTTATAGACCAAAACCATCGTTGCCTCTCGCGGGTGACGTTTAG
TTGGTGATTCTGAATAACTTTGTGCGGATCGTACGGTCTTAGTGCCGACGACGTATCTTT
CAAATGTCTGCCTTATCAACTTGTTGGTTGTTTAATGGACACCAAGGTGGGTAACGGGGG
GTGACGGGAGAATCAGGGGTTCGATACCGGGGAGAGGGGAGCACGGAGAAACGGGCTACC
ACATCCAAGGGAAGGGCGCAGGGCCTACAGTGCTCTGAGCGGGGGCTGGGGCAAAGGGGC
GCATA
>HY4YN4W02DFQCP rank=0019878 x=1292.5 y=919.0 length=487
AAAACAAGGCCAGTAGTCATATGCTTGTCTCAAAGATTAAGCCATGCATGCCTAAGTATG
TGCTCTCGAAAAGTGAAACCACGAATGGCTCATTAAATCAGCTACTATTTATTGGAAGGA
TATACAGTTACATGGATAACTGTAGTAATTCTAGAGCTAATACATGCCTCGAATCCGTGA
CCCGCAAGGGGATCGGTGCACTTATTAGAACAAGACCAGCCGGGTGCTGCTTCTGGTGGC
GCCTGACCTGATCGTGTTGACTCTGGATAATTTACTACAGTCAGATCNCAGTCGGCCTTG
TGTCGGCGACGCTTCCTTCAAATGTCTGCCCCTATCAACTTTCGATGGGTAGCGGAATCT
GCCTACCNTGGGTTACAACGGGGTACGGGGGAATCAGGGGGTTCGAATTCCGGGAGNGGG
GAGCCTGAGAAAACAGGCTAACCACATCCCAAAGGAAGGCAAAGCAGGGCCCTACAGTGC
TCTGA
>HY4YN4W02EC8RJ rank=0047747 x=1673.5 y=3853.0 length=487
AAAACAAGGCCAGTAGTCATATGCTTGTCTCAAAGATTAAGCCATGCAGGTCTAAGTCCA
TGCCGCATTAAGGTGAGACCGCGAATGGCTCATTATATCAGTTATGGTTCCTTAGATCTT
CGATTACACTTGGATAACCCTGGTAATTCTAGAGCTAATACATGCAAGACAAACGCCGAC
CTTCGGGAAGGTGTGTTTTTATTAGACCAAAACCAATCGTTACCTTCGGGTGACGTTCCT
TTGGTGATTCTGAATAACTTTGTGCGGATTGCACGGCCTCTGTGCTGGCAACTATCTTTC
AAATGTCTNCCTTATCAACTTGTTGGTTGTTTAATGGACAACCAAGGGTGGGGTAACGGG
GGTGACGGAGAATCAGGGGGTTCATACCGGGAGAGGGGAGCACGGAGAAACGGGCTACCA
CATCCAAGGGAAGGGCAGCAAGGGCCTACAGTGCTCTGAGCGGGGGCTGGGGCAAAGGGC
GCATA
>HY4YN4W02DECV7 rank=0083440 x=1276.0 y=2357.0 length=487
AAAACAAGGCCAGTAGTCATATGCTTGTCTCAAAGATTAAGCCATGCAGGTCTAAGTCCA
TGCCGCATTAAGGTGAGACCGCGAATGGCTCATTATATCAGTTATGGTTCCTTAGATCTT
CGGTTACACTTGGATAACCCTGGTAATTCTAGAGCTAATACATGCAAGACAAACGCCGAC
CTTCGGGAAGGTGTGTTTTTATTAGACCAAAACCAATCGTTACCTTCGGGTGACGTTCCT
TTGGTGATTCTGAATAACTTTTGTGCGGATTGCACGGCCTCTGTGCTGGTAACGTATCTT
TCAAATGCCTGCCTTATCAACTTGTTGGTTGTTTAATGGACAACCAGGTGGTAACGGGGT
GACGGGGAGAATCAGGGGTTCGATACCGGGGAGAGGGGAGGCACGGAGAAACGGGCTACC
ACATCCAAGGGAAGGCAGCAGGGCCTACAGTGCTCTGGAGCGGGGGCTGGGGCAAAGGGC
GCATA
>HY4YN4W02D9WAT rank=0029866 x=1635.0 y=3379.0 length=487
AAAACAAGGCCAGTAGTCATATGCTTGTCTCAAAGATTAAGCCATGCAGGTCTAAGTCCA
TGCCGCATTAAGGTGAGACCGCGAATGGCTCATTATATCAGTTATGGTTCCTTAGATCTT
CGGTTACACTTGGATAACCCTGGTAATTCTAGAGCTAATACATGCAAGACAAACGCCGAC
CTTCGGGAAGGTGTGTTTTTATTAGACCAAAACCAATCGTTACCTTCGGGTGACGTTCCT
TTGGTGATTCTGAATAACTTTGTGCGGATTGCACGGCCTCTGTGCTGGCAACGTATCTTT
CAAATGTCTGCCTTATCAACTTGTTGGTTGTTTAATGGACACCAAGGTGGGTAACGGGGG
TGACGGGAGAATCAGGGGTTCGATACCGGGAGAGGGGAGCACGGAGAAACGGGCTACCAC
ATCCAAGGGAAGGGCAGGCAAGGGCCTACAGTGCTCTGAGCGGGGGCTGGGGCAAAGGGC
GCATA
>HY4YN4W02EF64S rank=0069625 x=1707.0 y=2442.5 length=487
AAAACAAGGCCAGTAGTCATATGCTTGTCTCAAAGATTAAGCCATGCAGGTCTAAGTCCA
TGCCGCATTAAGGTGAGACCGCGAATGGCTCATTATATCAGTTATGGTTCCTTAGATCTT
TGGTTACACTTGGATAACCCTGGCAATTCTAGAGCTAATACATGCATTTCCAACACCGAC
CTTCGGGAAGGTGTGTTTTTATTAGCCCAAAACCAATCGTTACCTTCGGGTGACGTCCCA
TTGGTGATTCAGAGTAACTTTGTTCGGATCGCATGGCCTTTGTGCCGGCGACGCATCTTT
CAAATGTCTNCCTTATCAACTTGTTGGTTGGTTAAATGCCAACCAAGGGTGGGGTAACGG
GGGTGACGGAGAATCAGGGGGTTCGATACCGGGAGGAGGGGAGCCTGGAGAAACGGGCTA
CCGACATCCAAGGGAAGGGCAGCAGGGCCTACAGTGCTCTGGAGCGGGGGCTGGGGCAAA
GGGCG
>HY4YN4W02C4UQ7 rank=0017569 x=1168.0 y=1313.5 length=487
AAAACAAGGCCAGTAGTCATATGCTTGTCTCAAAGATTAAGCCATGCAGGTCTAAGTCCA
TGCCGCATTAAGGTGAGACCGCGAATGGCTCATTATATCAGTTATGGTTCCTTAGATCTT
TGGTTACACTTGGATAACCCTGGCAATCCTAGAGCTAATACATGCATTTCCAACACCGAC
CTTCGGGAAGGTGTGTTTTTATTAGCCCAAAACCAATCGTTACCTTCGGGTGACGTCCCA
TTGGTGATTCAGAGTAACTTTGTTCGGATCGCATGGCCTTTGTGCCGGCGACGCATCTTT
CAAATGTCTNCCTTATCAACTTGTTGGTTGGTTAAATGCCAACCAAGGGTGGGGTAACGG
GGGTGACGGAGAATCAGGGGGTTCATACCGGGAGGAGGGGAGCCTGGAGAAACGGGCTAC
CACATCCAAGGGAAGGCAGCAGGGCCTACAGTGCTCTGAGCGGGGGCTGGGGCAAAGGGC
GCATA
>HY4YN4W02DTIUG rank=0023977 x=1449.0 y=1302.0 length=487
AAAACAAGGCCAGTAGTCATATGCTTGTCTCAAAGATTAAGCCATGCATGTCTAAGTATA
AGCAACTTTATACTGTGAAACTGCGGACAGCTCATTATATCAGCAATAATTTATTTGATG
GTTTCTTTACTACTTGGATAACCGTAGTAATTCTAGAGCTAATACATGCTTAAAGCCTGG
ACTCTTGCGGGAACGGGTGTATTTATTAGATTAAAGACCAATGCTTCCCTCTCGGGTTGC
TTTTTTGGTGATTCTTTGTAACTTTCGAATCGCATGGCCTTGTGTCGGCGATAGTTCATT
CAAATTTCTNCCCTATCAGCTTTCGACGGTAGTGTAGTGGACTACCGGTGGGGCGTTAAC
GGGGTGACGGGAGGAATTAGGGGTTCGATTCCGGGAGAGGGGAGCCTGGAGAAACGGGCT
ACCACATCCAAGGGAAGGGCAAGCAAGGGCCTACAGTGCTCTGAGCGGGGCTGGGCAAAG
GGCGC
>HY4YN4W02DOG7B rank=0029147 x=1391.0 y=3461.0 length=487
AAAACAAGGCCAGTAGTCATATGCTTGTCTCAAAGATTAAGCCATGCATGTTTCAGAATC
AGCTTTTCATAGTAAATCTGCAAATGGCTCATTAAAACAGTTTTAGTTTCATGGGCTGTG
ATAGTGTACATGGATACCTGTGGTAATTCTATAGCTAATACACGCTTGCAAACCCAACTC
TGTGGAAGGGTTGTTCTTATTAGTTTCAGAACCAATCCTAACTCAGCTAGGCAATTAGGT
GAATAATGGTAAGTGCATGGATCATATGGCTNTGCTGAAGGCTGGCTTTCTAAGTTTCTG
ACCTATCAGCTTCCGACGGGGAAGGGTATTGGGGCTTCCCGTGGGCAATGGGACGGGGTA
ACGGGAGAATTAGGGGTTGATTCCGGGAGAGGGGAGCCTGGAGGGAACGGGCTACCACAT
CTAAAGGGAAAGGGCAAGGCAAGGGCCTACAGTGCTCTGAGCGGGGCTGGGGCAAAGGGC
GCATA
>HY4YN4W02DTWDY rank=0064709 x=1453.5 y=2468.0 length=487
AAAACAAGGCCAGTAGTCATATGCTTGTCTCAAAGATTAAGCCATGCATGTCTAAGTATA
AACAACTTTATACTGTGAAACTGCGAACGGCTCATTATATCAGCAATAATTTATTTGATG
GTTCCTTACTACATGGATAACTGTAGTAATTCTAGAGCTAATACATGCGTAAAGTCCCGA
CTCTCGCGGGGAGGGATGTATTTATTAGATAAAAAACCAATGCGGGTTCTGCCCGGTTTT
GTGGTGAATCATAGTAACTTTTCGAATCGCATGGCTTCACGCCGGCGATAGTTCATTCAA
ATTTCTGCCCTATCAGCTTTCGACGGTAGACTAGTGGCCTACCGTGGGGCATTAACGGGG
TAACGGGAGAACTAGGGGGTTCGATTCCGGGAGGAGGGGAGCCTGGAGAAACGGGCTACC
ACATCCAAGGGAAGGGCAGCAGGGCCTACAGTGCTCTGAGCGGGGGCTGGGGCAAAGGGC
GCATA
>HXZRAMG01CAD0G rank=0183800 x=821.5 y=1246.0 length=487
AAAACAAGGCCAGTAGTCATATGCTTGTCTCAAAGATTAAGCCATGCATGTCTAAGTACG
AGCCTCGGTACATAGCGAAACTGCGAATGGCTCATTAAATCAGTTATGGTTCCTTTGATC
GCTACCCTCTACATGGATAACTGTGGTAATTCTAGAGCTAATACATGCCGACATCGCCGC
CTCTCGCCCCCGCGGGAGGCGTGCTTTTATCATGACCAAGACCGACCCCGATGCCCCGTC
TCCTCGCGGAGGCGGGCGCGGTTGTTGCGACGAATTCGAGATAAATTGGCGGATCGCACG
GCCCCCGGCGCCGGCGACGTATCTTTCAAGTGTCTGCCCCTATCAACTTTCGACGGCACG
CTATGCGCCTCCCGTGGTGGCAACGGGTAACGGGGAATCAGGGTTCGATTCCGGAGAGGG
AGCTTGAGAAATGGCTACCACATCCAAGGAAGGCAGCAGGCCTACAGTGCTCTGAGCGGG
CTGGC
>HXZRAMG01A4DSZ rank=0285384 x=342.0 y=3409.0 length=487
AAAACAAGGCCAGTAGTCATATGCTTGTCTCAAAGATTAAGCCATGCATGCCTAAGTATG
TGCTCTCGAAAAGTGAAACCACGAAATGGCTCATTAAATCAGCTACTATTTATTGGAAGG
ATATACAGTTACATGGATAACTGTAGTAATTCTAGAGCTAATACATGCCTCGAATCCGTG
ACCCGCAAGGGGATCGGTGCACTTATTAGAACAAGACCAGCCGGGTGCTGCTTCTGGTGG
CGCCTGACCTGATCGTGTTGACTCTGGATAATTTTACTACAGTCAGATCGCAGTCGGCCT
TGTGTCGGCGACGCTTCCTTCAAATGTCTGCCCTATCAACTTTCGATGGTAGCGAATCTG
CCTACCATGGTTACAACGGGTAACGGGGAATCAGGGTTCGATTCCGGAGAGGGAGCCTGA
GAAACAGCTACCACATCCAAGAAGGCAGCAGGCCTACAGTGCTCTGAGCGGGCTGGCAAG
GCGCA
>HY4YN4W02DES5A rank=0190041 x=1281.5 y=2940.0 length=486
AAAACAAGGCCAGTAGTCATATGCTTGTCTCAAAGATTAAGCCATGCAGGTCTAAGTCCA
TGCCGCATTAAGGTGAGACCGCGAATGGCTCATTATATCAGTTATGGTTCCTTAGATCTT
TGGTTACACTTGGATAACCCTGGCAATTCTAGAGCTAATACATGCATTTCCAACACCGAC
CTTCGGGAAGGTGTGTTTTTATTAGCCCAAAACCAATCGTTACCTTCGGGTGACGTCCCA
TTGGTGATTCAGAGTAACTTTGTTCGGATCGCATGGCCTTTGTGCCGGCGACGCATCTTT
CAAATGTCTNCCTTATCAACTTGTTGGTTGGTTAAATGCCAACCAAGGGTGGGTAACGGG
GGTGACGGAGAATCAGGGGGTTCATACCGGGAGAGGGGANCCTGGAGAAACGGGCTACCG
ACATCCAAGGGAAGGCAGCAGGGCCTACAGTGCTCTGGAGCGGGGCTGGGGCAAAGGGCG
CATA
>HY4YN4W02DAKMW rank=0023346 x=1233.0 y=1894.5 length=486
AAAACAAGGCCAGTAGTCATATGCTTGTCTCAAAGATTAAGCCATGCAGGTCTAAGTCCA
TGCCGCATTAAGGTGAGACCGCGAATGGCTCATTATATCAGTTATGGTTCCTTAGATCTT
TGGTTACACTTGGATAACCCTGGCAATTCTAGAGCTAATACATGCATTTCCAACACCGAC
CTTCGGGAAGGTGTGTTTTATTAGCCCAAAACCAATCGTTACCTTCGGGTGACGTCCCAT
TGGTGATTCAGAGTAACTTTGTTCGGATCGCATGGCCTTTGTGCCGGCGACGCATCTTTC
AAATGTCTNCCTTATCGACTTGTTGGTTGGTTAAATGCCAACCAAGGGTGGGGTAACGGG
GGTGACGGAGAATCAGGGGGTTCGATACCGGGAAAGGGGAGCCTGGAGAAGCGGGCTACC
ACATCCAAGGGAAGGCAGCAAGGGCCTACAGTGCTCTGAGCGGGGCTGGGGCAAAGGGCG
CATA
>HY4YN4W02ED6UF rank=0033086 x=1684.0 y=2965.5 length=486
AAAACAAGGCCAGTAGTCATATGCTTGTCTCAAAGATTAAGCCATGCATGTCTAAGTATA
AGCACCCTTATACTGCGAAACTGCGTACAGCTCATTATATCAGCAATTATTTATTTGAAG
GTCACCTATTACATGGATAACCGTGGTAATTCTAGAGCTAATACATGCAAAAAAGCCCGT
CGTGAGGCGGGTTGTATTTATTAGATAAAGAATCAATACCGGTTCTGCCGGTTTTATTGA
TGAATCATAATAACTGTTCGAATCGCATGGGCTTGTCCCCGGCGATAGTTCATTCAAATT
TCTNCCCTATCAGCTTTTGACGGTAGTGTAGTGGACTACCGGTGGGGCGTTAACGGGGTA
ACGGGAGGAATTAGGGGGTTCGATTCCGGGAGGAGGGGAGCCTGGAGAAACGGGCTACCA
CATCCAAGGGAAGGCAGCAGGGCCTACAGTGCTCTGGAGCGGGGGCTGGGGCAAAGGGCG
CATA
>HY4YN4W02DIJ4O rank=0058035 x=1324.5 y=1750.0 length=486
AAAACAAGGCCAGTAGTCATATGCTTGTCTCAAAGATTAAGCCATGCATGTCTAAGTATA
AACGATTTATACTGTGAAACTGCGTACAGCTCATTATATCAGTAATTATTTATTTGATGG
TACACCGCTACATGGGATAACCGTAGTAATTCTAGAGCTAATACATGCGCCAAGCCCCCC
TCTTCCGAGGGGGTNTATTTATTAGATAACAACCACCTGGTCTTGTGCCAGTACTTTGGT
GAATCATAGTAACTTTCGAATCGCAATAAGCTTTACGCTGGCGATAGTTCATTCAAATTT
CTGCCCCTATCAGCTTTCGACGGTAGTGTAGTGGACTACCGGTGGGGCTTTAACGGGGGA
ACGNGAATTAGGGGGTTCACTTCCGGGGAGAGGGGAGGCCTGGAGAAACGGGCTACCACA
TCCAAGGGAAGGGCAGGCAAGGGCCTACNGTGCTCTGAGCGGGGGCTGGGGCAAAGGGCG
CATA
>HY4YN4W02EHMJU rank=0062212 x=1723.0 y=3544.0 length=486
AAAACAAGGCCAGTAGTCATATGCTTGTCTCAAAGATTAAGCCATGCATGTCTAAGTATA
AGCAACCTTATACTGCGAAACTGCGGACAGCTCATTATATCAGCAATAATTTATTTGATG
GTTTCTTTACTACTTGGATAACCGTAGTAATTCTAGAGCTAATACATGCTTAAAGCCTGA
ACCTTACGGAACGGGTGTATTTATTAGATCAAAAACCATGCTTCCTTCTGGGATGCTTCT
TTGGTGAATCTTTATAACTTTCGAATCGCATAGCCTTTGTGCTTGGCATAGTTCATTCAA
ATTTCTGCCCTATCAGCTTTCGACGGTAGTGTAGTGGGACTACCGGTGGGCGTTAACGGG
GTGACGGGAGAATTAGGGGGTTCGATTCCGGGAGGAGGGGAGCCTGGAGAAACGGGCTAC
CACATCCAAGGGAAGGCAAGCAGGGCCTACGAGTGCTCTGGAAGCGGGGGCTGGGCAAAG
GGCG
>HY4YN4W02EAK2F rank=0113382 x=1643.5 y=2709.5 length=486
AAAACAAGGCCAGTAGTCATATGCTTGTCTCAAAGATTAAGCCATGCATGTCCAAGTACA
AGCTTTCAAAAGCGAAACTGCGGATGGCTCATTAAATCGGTTATGGTTCCTTGGAGCGCA
TCCCCTTACATGGATAACTGTGGTAATTCTAGAGCTAATACATGCAATCAAGCGCCGACC
TTACGGGAGGCGTGCTCTTATTAGGAACAAGACCAACCCGGGTCCGCCCGGCTCCGTTGG
TGAACTCTGGATAACCTGGCCGATCGCACGGTCTCTGCACCGGCGACGGATCCTTCGAAT
GTCTGCCCTATCAACTTTCGATGGTACGTTATGCGCCTACCATGGGGTCGTAACGGGGTA
ACGGGAGAATCAGGGGTTCGATTCCGGGAGGAGGGGAGCTTGGAGGAAACGGGCTACCAC
ATCCAAGGGAAGGGCAAGCAAGGGCCTACAGTCTCTGAGCGGGGGCTGGGGCAAAGGGCG
CATA
>HY4YN4W02EJXHD rank=0064510 x=1750.0 y=431.5 length=486
AAAACAAGGCCAGTAGTCATATGCTTGTCTCAAAGATTAAGCCATGCATGTCTAAGTATA
AAAGTATTTTATACTTGAAACTGCGAAACGCTTATTATATCAGTTATAGTTTATTTGATG
GTCTCTCACTATATGGATACCCGTAGTAATTCTAGAGCTAATACATGCGCAAAATTCCGA
AACCCCTCGGGGTATAGGAATGTATTTATTAGATAAAAAATCAATCCGCTTCGGTGGTTT
TTGATGATTCATAATAACTGTTCGAATCGTTTCGGAGCAATCCGGCGATAGTTCATTCAA
ATTTCTGCCCTATCANCTTTCGACGGTAGTGTATTGGACTACCGTGGCGCTAACGGGGGG
TAACGGGAGAATTAGGGGTCGATTCCGGGAAGAGGGGAGCCTGGAGAAACGGGCTACCAC
ATCCAAAGGGAAGGGCAGCAGGGCCTAACAGTGCTCTGAGCGGGGCTGGGCAAAAGGGCG
CATA
>HY4YN4W02C4HDE rank=0043577 x=1164.0 y=352.0 length=486
AAAACAAGGCCAGTAGTCATATGCTTGTCTCAAAGATTAAGCCATGCATGTCTAAGTATA
AGCTTTTATACAGTGAAACTGCAGATGGCTCATTATATCAGTTATAGTTTATTTGATGAT
AACCTACTACATGGATAACCGTAGTAATTCTAGAGCTAATACATGCGCAAAGCACACGCC
CTGGGCGTGTGTGTATTTATTAGATCAAAGGCCAACGGGTCCCTCTGGGACTCTTTTGTG
TTGATTCATAATAACTGTTCGAATCGCTGATTGCAACATATCGCGATAGTTCATTCAATT
TCTGCCCTATCAGCTTTCGACGGGGTAGTGTAGTGGGACTACCGGGCGGGCATTGGACGG
GGTAACGGGAGAATTAGGGGTTCGGATTCCGGGAGAGGGGAGCCTGAGAGAACGGGCTAC
CNCATCCCAAAAGGGAAAGGCAGCAGGGCCTACAGTGCTCTGAGCGGGGCTGGGCAAAGG
GCGC
>HY4YN4W02EUR1B rank=0106835 x=1873.5 y=2781.0 length=486
AAAACAAGGCCAGTAGTCATATGCTTGTCTCAAAGATTAAGCCATGCATGTCTAAGTATA
ACTTTTTACTTTGAAAACTGCGAACGGCTCATTATATCAGTTATAGTTTCTTTGATAGTC
CCTTACTACTTGGATACCCGTAGTAATTCTAGAGCTAATACATGCATCAATACCCAACTG
TTCGCGGACGGGTAGTATTTATTAGGTAGAGACCAACCCTCTTCGGAGGTGCTTTGGTGA
TTCATAATAACTTTTCGAATCGCATGGCTCCACGCCGGCGATGGATCATTCAAGTTTCTG
CCCCTATCAGCTTTGGATGGTAGTGTATTGGACTACCATGGCTTTAACGGGGGGTAACGA
ATTGTTAGGGGCAAGGGATTTCGGGGAGAGGGGGAGGCCTGGAGGAGACGGGGCTACCAC
ATCCAAGGGAAGGGCAGCAAGGGCCTACAGTGCTCTGAGCGGGGGCTGGGGCAAAGGGCG
CATA
>HY4YN4W02ETGCW rank=0197724 x=1858.5 y=2430.5 length=486
AAAACAAGGCCAGTAGTCATATGCTTGTCTCAAAGATTAAGCCATGCATGTCTCAGTATA
AGCTTCTATACGGCGAAACTGCGAATGGCTCATTAAAACAGTTATAGTTTATTTGATGAT
CATTCTTTACATGGATAACTGTGGTAATTCTAGAGCTAATACATGCGCCCAAACCCGACT
CCGTGGAAGGGTTGTGTTTATTAGTTACAGAACCAACCCAGGCTCTGCCTGGTCTTGTGG
TGATTCATAATAACCGAATGAATCGCATTGCATCAGCTGGCGATGAATCATTCAAGTTTC
TGACCTATCAGCTTCCGACGGGTAGGGGGGTATTGGGCCTACCGGTGGGCAATGGACGGG
GTAACGGGAGGAATTAGGGGTTCGATTCCGGGAGGAGGGGAGCCTGGAGAAACGGGCTAC
CACAATCTAAAGGGAAGGGCAGGCAGGGCCTACAGTGCTCTGAGCGGGGCTGGGGCAAAG
GGCG
>HY4YN4W02EGJMR rank=0027643 x=1711.0 y=2257.0 length=486
AAAACAAGGCCAGTAGTCATATGCTTGTCTCAAAGATTAAGCCATGCAGGTCTAAGTCCA
TGCCGCATTAAGGTGAGACCGCGAATGGCTCATTATATCAGTTATGGTTCCTTAGATCTT
CGGTTACACTTGGATAACCCTGGTAATTCTAGAGCTAATACATGCAAGACAAACGCCGAC
CTTCGGGAAGGTGTGTTTTTATTAGACCAAAACCAATCGTTACCTTCGGGTGACGTTCCT
TTGGTGATTCTGAATAACTTTGTGCGGATTGCACGGCCTCTGTGCTGGCAACGTATCTTT
CAAATGTCTGCCTTATCAACTTGTTGGTTGTTTAATGGACAACCAAGGTGGGTAACGGGG
GTGACGGGAGAATCAGGGGGTTCGATACCGGGGAGAGGGGAGGCACGGAGAAACGGGCTA
CCACATCCAAGGGAAGGGCAGGCAAGGGCTACAGTGCTCTGAGCGGGGGCTGGGGCAAAA
GGGC
>HY4YN4W02EK29B rank=0066493 x=1763.0 y=1325.5 length=486
AAAACAAGGCCAGTAGTCATATGCTTGTCTCAAAGATTAAGCCATGCAGGTCTAAGTCCA
TGCCGCATTAAGGTGAGACCGCGAATGGCTCATTATATCAGTTATGGTTCCTTAGATCTT
CGGTTACACTTGGATAACCCTGGTAATTCTAGAGCTAATACATGCAAGACAAACGCCGAC
CTTCGGGAAGGTGTGTTTTTATTAGACCAAAACCAATCGTTACCTTCGGGTGACGTTCCT
TTGGCGATTCTGAATAACTTTGTGCGGATTGCACGGCCTCTGTGCTGGCAACGTATCTTT
CAAATGTCTGCCTTATCAACTTGTTGGTTGTTTAATGGACAACCAAGGTGGGTAACGGGG
GGTGACGGGAGAATCAGGGGGTTCGATACCGGGGAGAGGGGGAGCACGGAGAAACGGGCT
ACCACATCCAAGGGAAGGGCAGCAAGGGCCTACAGTGCTCTGAGCGGGGGCTGGGGCAAA
GGGC
>HY4YN4W02DDXZH rank=0095287 x=1271.0 y=3515.5 length=486
AAAACAAGGCCAGTAGTCATATGCTTGTCTCAAAGATTAAGCCATGCAGGTCTAAGTCCA
TGCCGCATTAAGGTGAGACCGCGAATGGCTCATTATATCAGTTATGGTTCCTTAGATCTT
CGGTTACACTTGGATAACCCTGGTAATTCTAGAGCTAATACATGCAAGACAAACGCCGAC
CTTCGGGAAGGTGTGTTTTTATTAGACCAAAACCAATCGTTACCTTCGGGTGACGTTCCT
TTGGTGATTCTGAATAACTTTGTGCGGATTGCACGGCCTCTGTGCTGGCAACGTATCTTT
CAAATGTCTGCCTTATCAACTTGTTGGTTGTTTAATGGACAACCAAGGTGGGTAACGGGG
GGTGACGGGAGAATCAGGGGGTTCGATACCGGGGAGAGGGGAGCACGGAGAAACGGGCTA
CCACATCCAAGGGAAGGGCAGGCAAGGGCCTAACNGTGCTCTGAGCGGGGGCTGGGCAAA
GGGC
>HY4YN4W02DNKTF rank=0061220 x=1381.0 y=2449.0 length=486
AAAACAAGGCCAGTAGTCATATGCTTGTCTCAAAGATTAAGCCATGCAGGTCTAAGTCCA
TGCCGCATTAAGGTGAGACCGCGAATGGCTCATTATATCAGTTATGGTTCCTTAGATCTT
CGGTTACACTTGGATAACCCTGGTAATTCTAGAGCTAATACATGCAAGACAAACGCCGAC
CTTCGGGGAGGTGTGTTTTTATTAGACCAAAACCAATCGTTACCTTCGGGTGACGTTCCT
TTGGTGATTCTGAATAACTTTGTGCGGATTGCACGGCCTCTGTGCTGGCAACGTATCTTT
CAAATGTCTGCCTTATCAACTTGTTGGTTGTTTAATGGACAACCAAGGTGGGTAACGGGG
GTGACGGGAGAATCAGGGGTTCGATACCGGGGAGAGGGGAGGCACGAGAAACGGGCTACC
ACATCCAAGGGAAGGCAGCAAGGGCCTACAGTGCTCTGAGCGGGGGCTGGGCAAAGGGCG
CATA
>HY4YN4W02EQGOI rank=0062598 x=1824.0 y=2144.0 length=486
AAAACAAGGCCAGTAGTCATATGCTTGTCTCAAAGATTAAGCCATGCAGGTCTAAGTCCA
TGCCGCATTAAGGTGAGACCGCGAATGGCTCATTATATCAGTTATGGTTCCTTAGATCTT
CGGTTACACTTGGATAACCCTGGTAATTCTAGAGCTAATACATGCAAGACAAACGCCGAC
CTTCGGGAAGGTGTGTTTTTATTAGACCAAAACCAATCGTTACCTTCGGGTGACGTTCCT
TTGGTGATTCTGAATAACTTTGTGCGGACTGCACGGCCTCTGTGCTGGCAACGTATCTTT
CAAATGTCTGCCTTATCAACTTGTTGGTTGTTTAATGGACAACCAAGGTGGGTAACGGGG
GTGACGGGAGAATCAGGGGTTCGATACCGGGAGAGGGGAGCACGAGAAAACGGGCTACCA
CATCCAAGGGAAGGCAGCAAGGGCCTAACAGTGCTCTGAGCGGGGGCTGGGCAAAAGGCG
CATA
>HY4YN4W02C95GN rank=0122098 x=1228.0 y=2709.0 length=486
AAAACAAGGCCAGTAGTCATATGCTTGTCTCAAAGATTAAGCCATGCAGGTCTAAGTCCA
TGCCGCATTAAGGTGAGACCGCGAATGGCTCATTATATCAGTTATGGTTCCTTAGATCTT
CGGTTACACTTGGATAACCCTGGTAATTCTAGAGCTAATACATGCAAGACAAACGCCGAC
CTTCGGGAAGGTGTGTTTTTATTAGACCAAAACCAATCGTTACCTTCGGGTGACGTTCCT
TTGGTGATTCTGAATAACTTTGTGCGGATTGCACGGCCTCTGTGCTGGCAACGTATCTTT
CAAATGTCTGCCTTATCAACTTGTTGGTTGTTTAATGGACAACCAAGGTGGTAACGGGGG
TGACGGGAGAATCAGGGGTTCATACCGGGGAGAGGGGAGCACGGAGAAACGGGCTACCAN
ATCCAAGGGAGGCAGCAAGGGCCTAACNGTGCTCTGAGCGGGGGCTGGGGCAAAGGGCGC
AATA
>HY4YN4W02DJYQD rank=0040251 x=1340.0 y=1795.0 length=486
AAAACAAGGCCAGTAGTCATATGCTTGTCTCAAAGATTAAGCCATGCAGGCCTAAGTCCA
TGCCGCATTAAGGTGAGACCGCGAATGGCTCATTATATCAGTTATGGTTCCTTAGATCTT
TGGTTACACTTGGATAACCCTGGCAATTCTAGAGCTAATACATGCATTTCCAACACCGAC
CTTCGGGAAGGTGTGTTTTTATAGCCCAAAACCAATCGTTACCTTCGGGTGACGTCCCAT
TGGTGATTCAGAGTAACTTTGTTCGGATCGCATGGCCTTTGTGCCGGCGACGCATCTTTC
AAATGTCTNCCTTATCAACTTGTTGGTTGGTTAAATGCCAACCAAGGGTGGGGTAACGGG
GGTGACGGAGAATCAGGGGGTTCATACCGGGAGGAGGGGAGCCTGGAGGAAACGGGCTAC
CACATCCAAGGGAAGGCAGCAGGGCCTACAGTGCTCTGGAGCGGGGGCTGGGGCAAAGGG
CGCA
>HY4YN4W02D02V5 rank=0035832 x=1535.0 y=1619.0 length=486
AAAACAAGGCCAGTAGTCATATGCTTGTCTCAAAGATTAAGCCATGCAGGTCTAAGTCCA
TGCCGCATTAAGGTGAGACCGCGAATGGCTCATTATATCAGTTATGGTTCCTTAGATCTT
TGGTTACACTTGGATAACCCTGGCAATTCTAGAGCTAATACATGCATTTCCAACACCGAC
CTTCGGGAAGTGTGTTTTATTAGCCCAAAACCAATCGTTACCTTCGGGTGACGTCCCATT
GGTGATTCAGAGTAACTTTGTTCGGATCGCATGGCCTTTGTGCCGGCGACGCATCTTTCA
AATGTCTNCCTTATCAACTTGTTGGTTGGTTAAATGCCAACCAAGGGTGGGGTAACGGGG
GCGACGGGAGGAATCGAGGGGGTTCGATACCGGGAGGAGGGGAGCCTGGAGAAACGGGCT
ACCACATCCAAGGGAAGGCAGCAGGGCCTACAGTGCTCTGGAGCGGGGGCTGGGGCAAAG
GGCG
>HY4YN4W02D5M0Y rank=0036799 x=1587.5 y=1344.0 length=485
AAAACAAGGCCAGTAGTCATATGCTTGTCTCAAAGATTAAGCCATGCAGGTCTAAGTCCA
TGCCGCATTAAGGTGAGACCGCGAATGGCTCATTATATCAGTTATGGTTCCTTAGATCTT
TGGTTACACTTGGATAACCCTGGCAATTCTAGAGCTAATACATGCATTTCCAACACCGAC
CTTCGGGAAGGTGTGTTTTATTAGCCCAAAACCAATCGTTACCTTCGGGTGACGTCCCAT
TGGTGATTCAGAGTAACTTTGTTCGGATCGCATGGCCTTTGTGCCGGCGACGCATCTTTC
AAATGTCTNCCTTATCAACTTGTTGGTTGGTTAAATGCCAACCAAGGGTGGGGTAACGGG
GGTGACGGAGAATCAGGGGGTTCATACCGGGAGAGGGGANCCTGAGAAACGGGCTACCAC
ATCCAAGGGAAGGCAGCAAGGGCCTACGAGTGCTCTGAGCGGGGCTGGGGCAAAGGGCGC
ATA
>HY4YN4W02DIW7A rank=0144714 x=1328.5 y=2308.0 length=485
AAAACAAGGCCAGTAGTCATATGCTTGTCTCAAAGATTAAGCCATGCATGTCCAAGTACA
AGCTTTCAAAAGCGAAACTGCGGATGGCTCATTAGATCAGTTATGGTTCCTTGGAGCGCA
TCCCCTTACATGGATAACTGTGGTAATTCTAGAGCTAATACATGCAATCAAGCGCCGACC
TTACGGGAGGCGTGCTCTTATTAGGAACAAGACCAACCCGGGTCCGCCCGGCTCCGTTGG
TGAACTCTGGATAACCTGGCCGATCGCACGGTCTCTGCACCGGCACGGATCCTTCGAATG
TCTGCCCTATCAACTTTCGATGGTACGTTATGCGCCTACCATGGGTCGTAACGGGGTAAC
GGGAGAATCAGGGGTTCGATTCCGGGGAGAGGGGGAGCTTGAGAAACGGGCTACCACATC
CAAGGGAAAGGCAAGGCAAGGGCCTAACAGTGCTCTGAGCGGGGCTGGGGCAAAGGGCGC
ATA
>HY4YN4W02DYXG0 rank=0069606 x=1510.0 y=3682.0 length=485
AAAACAAGGCCAGTAGTCATATGCTTGTCTCAAAGATTAAGCCATGCATGTCCAAGTACA
AGCTTTCAAAAGCGAAACTGCGGATGGCTCATTAAATCAGTTATGGTTCCTTGGAGCGCA
TCCCCTTACATGGATAACTGTGGTAATTCTAGAGCTAATACATGCAATCAAGCGCCGACC
TTACGGGAGGCGTGCTCTTATTAGGAACAAGACCAACCCGGGTCCGCCCGGCTCCGTTGG
TGAACTCTGGATAACCTGGCCGATCGCACGGTCTCTGCACCGGCGACGATCCTTCGAATG
TCTGCCCTATCAACTTTCGATGGTACGTTATGCGCCTACCATGGGGTCGTAACGGGGTAA
CGGGAGGAATCAGGGGGTTCGATTCCGGGAGAGGGGAGCTTGGAGAAACGGGCTACCACA
TCCAAAGGGAAGGGCAGCAGGGCCTAACAGTGCTCTGAGCGGGGGCTGGGCAAAGGGCGC
ATA
>HY4YN4W02DENIM rank=0057560 x=1279.5 y=3836.0 length=485
AAAACAAGGCCAGTAGTCATATGCTTGTCTCAAAGATTAAGCCATGCATGTCCAAGTACA
AGCTTTCAAAAGCGAAACTGCGGATGGCCCATTAAATCAGTTATGGTTCCTTGGAGCGCA
TCCCCTTACATGGATAACTGTGGTAATTCTAGAGCTAATACATGCAATCAAGCGCCGACC
TTACGGGAGGCGTGCTCTTATTAGGAACAAGACCAACCCGGGTCCGCCCGGCTCCGTTGG
TGAACTCTGGATAACCTGGCCGATCGCACGGTCTCTGCACCGGCGACGGATCCTTCGAAT
GTCTGCCCTATCAACTTTCGATGGTACGTTATGCGCCTACCATGGGGTCGTAACGGGGTA
ACGGGAGAATCAGGGGTTCGATTCCGGGAGGAGGGGAGCTTGGAGGAAACGGGCTACCAC
ATCCAAGGGAAGGGCAAGGCAGGGCCTACAGTGCTCTGAGCGGGGCTGGGCAAAGGGCGC
ATA
>HY4YN4W02D2GDY rank=0038255 x=1551.0 y=228.5 length=485
AAAACAAGGCCAGTAGTCATATGCTTGTCTCAAAGATTAAGCCATGCATGTCCAAGTACA
AGCTTTCAAAAGCGAAACTGCGGATGGCTCATTAAATCAGTTATGGTTCCTTGGAGCGCA
TCCCCTTACATGGATAACTGTGGTAATTCTAGAGCTAATACATGCAATCAAGCGCCGACC
TTACGGGAGGCGTGCTCTTATTAGGAACAAGACCAACCCGGGTCCGCCCGGCTCCGTTGG
TGAACTCTGGATAACCTGGCCGATCGCACGGTCTCTGCACCGGCGACGATCCTTCGAATG
TCTGCCCTATCAACTTTCGATGGTACGTTATGCGCCTACCATGGGGTCGTAACGGGGTAA
CGGGAGGGATTAGGGGGTTTGATTCCGGGAGGAGGGGAGCTTGGAGGAAATGGGCTACCA
CATCTAAGGGAAGGGCAGCAGGGCCTACAGTGCTCTGAGCGGGGGCTGGGCAAAGGGCGC
ATA
>HY4YN4W02EE039 rank=0122125 x=1694.5 y=1239.5 length=485
AAAACAAGGCCAGTAGTCATATGCTTGTCTCAAAGATTAAGCCATGCATGTCCAAGTACA
AGCTTTCAAAAGCGAAACTGCGGATGGCTCATTAAATCAGTTATGGTTCCTTGGAGCGCA
TCCCCTTACATGGATAACTGTGGTAATTCTAGAGCTAATACATGCAATCAAGCGCCGACC
TTACGGGAGGCGTGCTCTTATTAGGAACAAGACCAACCCGGGTCCGCCCGGCTCCGTTGG
TGAACTCTGGATAACCTGGCCGATCGCACGGTCTCTGCACCGGCGACGATCCTTCGAATG
TCTNCCCTATCAACTTTCGATGGTACGTTATGCGCCTACCATGGGTCTAACGGGGTAACG
GGAGGAATCAGGGGTTCGATTCCGGGAGAGGGGAGCTTGGAGAAAACGGGCTACCACATC
CAAGGGAAGGGCAAGCAGGGCCTAACAGTGCTCTGAAGCGGGGGCTGGGCAAAAGGGCGC
ATA
>HY4YN4W02DRDCQ rank=0105058 x=1424.5 y=3272.0 length=485
AAAACAAGGCCAGTAGTCATATGCTTGTCTCAAAGATTAAGCCATGCATGCCTAAGTATG
TGCTCTCGAAAAGTGAAACCACGAATGGCTCATTAAATCAGCTACTATTTATTGGAAGGA
TATACAGTTACATGGATAACTGTAGTAATTCTAGAGCTAATACATGCCTCGAATCCGTGA
CCCGCAAGGGGATCGGTGCACTTATTAGAACAAGACCAGCCGGGTGCTGCTTCTGGTGGC
GCCTGACCTGATCGTGTTGACTCTGGATAATTTACTACAGTCAGATCNCAGTCGGCCTTG
TGTCGGCGACGCTTCCTTCAAATGTCTGCCCCTATCAACTTTCGGATGGGTAGCGGAATC
TGCCTACCATGGGTTACAACGGGGTAACGGGGGAATCAGGGGTTCGAATTCCGGGAGNGG
GGAGCCCTGAGAAAACAGGCTAACCACATCCCAAAGGGAAGGCAAGCAGGGCCTACAGTG
CTC
>HY4YN4W02DL7QG rank=0103293 x=1366.5 y=278.0 length=485
AAAACAAGGCCAGTAGTCATATGCTTGTCTCAAAGATTAAGCCATGCAGGTCTAAGTCCA
TGCCGCAATACGGTGAGACCGCGAATGGCTCATTATATCAGTTATGGTTCCTTGGATCTT
CGGTTACACTTGGATAACCCTGGTAATTCTAGAGCTAATACATGCACAACAACGCCGACC
CTCGGGAAGGTGTGTTTTTATTAGACCAAAACCAATCGTTGCCTCTCGCGGGTGACGTTT
AGTTGGTGATTCTGAATAACTTTGTGCGGATCGTACGGTCTTAGTGCCGACGACGTATCT
TTCAAATGTCTGCCTTATCAACTTGTTGGTTGTTTAATGGACAACCAAGGGTGGGTAACG
GGGGGTGACGGGAGAATCAGGGGGTTCGATACCGGGGAGAGGGGAGCACGGAGAAACGGG
CTACCACATCTAAGGGAAGGGCAGCAAGGGCCTAACAGTGCTCTGAGCGGGGGCTGGGGC
AAA
>HY4YN4W02DJQOA rank=0037997 x=1337.0 y=3640.0 length=485
AAAACAAGGCCAGTAGTCATATGCTTGTCTCAAAGATTAAGCCATGCATGTCTCAGTATA
AGCTTCTATACGGTGAAACTGCGAATGGCTCATTAAAACAGTTACAGTTTATTTGCTGGT
CATTCCATACATGGATAACTGTGGTAATTCTAGAGCTAATACATGCGCCCAAACCCGACT
CCGTGGAAGGGTTGTGTTTATTAGTTACAGAACCAACCCAGGCTCTGCCTGGTCTTGTGG
TGATTCATAATAACCGAATGAATCGCATTGCATCAGCTTGCGATGAATCATTCAAGTTTC
TGACCTATCAGCTTCCGACGGGTAGGGGGTATTGGGCCTACCGGTGGGCAATGACGGGGT
AACGGGAGAATTAGGGGTTCATTCCGGGAGAGGGGAGCCTGGAGAAACGGGCTACCACAA
TCTAAAGGGAGGGCAAGCAGGGCCTACAGTGCTCTGAAGCGGGGCTGGGGCAAAGGGCGC
ATA
>HY4YN4W02DNN7F rank=0049247 x=1382.0 y=2745.0 length=485
AAAACAAGGCCAGTAGTCATATGCTTGTCTCAAAGACTAAGCCATGCATGTCTAAGTATA
AGTATTATACAGCGAAACTGCGAATGGCTCATTAAAACAGTTATAGTTTATTTGATAATC
AAATTTACATGGATAACCGTGGTAATTCTAGAGCTAATACATGCTGATATACCCGACTTT
TGTGGAAGGGTGGTATTTATTAGATAACAAGCCAATATTCCTCTGGTCTATTGTGGTGAC
TCATAATAACTGATCGAATCGCAAAGTCTCTGACTGCATAAGTCATTCAAGTTTCTGCCC
CATCAGCTTTCGATGGTAGTGTATTGGGGACTACCATGGGCGTTTACGGGGTAACGGGAG
GGTATTAGGGGGTTCGGATTCCGGGAGAGGGGAGCCTGGAGAAACGGGCTACCACATCTA
AGGGAAAGGGCAAGGCAAGGGCCCTAACAGTGCTCTGAGCGGGGCTGGGGCAAAGGGCGC
ATA
>HY4YN4W02EKFXJ rank=0103380 x=1755.5 y=3861.0 length=485
AAAACAAGGCCAGTAGTCATATGCTTGTCTCAAAGATTAAGCCATGCATGTCTCAGTATA
AGCTTCAATACGGTGAAACTGCGAATGGCTCATTAAAACAGTTATAGTTTATTTGATGGT
CATTCCTTACATGGATAACTGTGGTAATTCTAGAGCTAATACATGCACCCAAACCCGACT
CCGTGGAAGGGTTGTGTTTATTAGTTACAGAACCAACCCAGGCTCTGCCTGGTTTTGTGG
TGATTCATAATAACCGAACGAATCGCATGGCATCCGCTGGCGATGACTCATTCAAGTTTC
TGACCTATCAGCTTCCGACGGTAGGGTATTGGGCCTACCGTGGGGCAATGACGGGGTAAC
GGGNGAATTAGGGGTTCGATTCCGGGGAGGAGGGGAGCCTGGGAGAAAACGGGCTACCAC
ATCTAAGGGAAGGGCAGCAGGGCCTACAGTGCTCTGGAGCGGGGGCTGGGCAAAGGGCGC
ATA
>HY4YN4W02EUBE8 rank=0039039 x=1868.0 y=1730.0 length=485
AAAACAAGGCCAGTAGTCATATGCTTGTCTCAAAGATTAAGCCATGCAGGTCTAAGTCCA
TGCCGCATTAAGGTGAGACCGCGAATGGCTCATTATATCAGTTATGGTTCCTTAGATCTT
CGGTTACACTTGGATAACCCTGGTAATTCTAGAGCTAATACATGCAAGACAAACGCCGAC
CTTCGGGAAGGTGTGTTTTTATTAGACCAAAACCAATCGTTACCTTCGGGTGACGTTCCT
TTGGTGATTCTGAATAACTTTGTGCGGATTGCACGGCCTCTGTGCTGGCAACGTATCTTT
CAAATGTCTGCCTTATCAACTTGTTGGTTGTTTAATGGACAACCAAGGTGGGTAACGGGG
GTGACGGGAGAATCAGGGGTTCGATACCGGGGAGAGGGGAGCACGAGAAACGGGCTACCA
CATCCAAGGGAAGGCAGCAAGGGCCTAACAGTGCTCTGAGCGGGGGCTGGGGCAAAAAGG
GCG
>HY4YN4W02D2N60 rank=0029965 x=1553.0 y=2154.0 length=485
AAAACAAGGCCAGTAGTCATATGCTTGTCTCAAAGATTAAGCCATGCAGGTCTAAGTCCA
TGCCGCATTAAGGTGAGACCGCGAATGGCTCATTATATCAGTTATGGTTCCTTAGATCTT
CGGTTACACTTGGATAACCCTGGTAATTCTAGAGCTAATACATGCAAGACAAACGCCGAC
CTTCGGGAAGGTGTGTTTTTATTAGACCAAAACCAATCGTTACCTTCGGGTGACGTTCCT
TTGGTGATTCTGAATAACTTTGTGCGGATTGCACGGCCTCTGTGCTGGCAACGTATCTTT
CAAATGTCTGCCTTATCAACTTGTTGGTTGTTTAATGGACAACCAAGGTGGGTAACGGGG
GTGACGGGAGAATCAGGGGGTTCGATACCGGGAGAGGGGAGCACGGAGAAACGGGCTACC
ACATCCAAGGGAAGGGCAGCAAGGGCCTACAGTGCTCTGAGCGGGGGCTGGGCAAAGGGC
GCA
>HY4YN4W02EGUBC rank=0141047 x=1714.0 y=3814.0 length=485
AAAACAAGGCCAGTAGTCATATGCTTGTCTCAAAGATTAAGCCATGCAGGTCTAAGTCCA
TGCCGCATTAAGGTGAGACCGCGAATGGCTCATTATATCAGTTATGGTTCCTTAGATCTT
CGGTTACACTTGGATAACCCTGGTAATTCTAGAGCTAATACATGCAAGACAAACGCCGAC
CTTCGGGAAGGTGTGTTTTTATTAGACCAAAACCAATCGTTACCTTCGGGTGACGTTCCT
TTGGTGATTCTGAATAACTTTGTGCGGATTGCACGGCCTCTGTGCTGGCAACGTATCTTT
CAAATGTCTGCCTTATCAACTTGTTGGTTGTTAATGGACACCAAGGTGGTAACGGGGGTG
ACGGGANAATCAGGGGTTCGATACCGGGAGAGGGGAGCACGGAGAAACGGGCTAACCACA
TCCAAGGGAAGGGCAGCAAGGGCCTACAGTGCTCTGAGCGGGGGCTGGGGCAAAGGGCGC
ATA
>HY4YN4W02DGFJX rank=0035570 x=1300.5 y=811.0 length=485
AAAACAAGGCCAGTAGTCATATGCTTGTCTCAAAGATTAAGCCATGCATGCTTCAGTATA
AGCTTTAATTTGGCAAAACTGCAAATGGCTCATTAAAACAGTTATAATGCACTTGATGGT
TGTTTGCTTACATGGATAACTGTGGTAATCCTATAGCTAATACATGCACTCAAACCTGAC
TCTTGTGGGAAGGTTGTGGTCATTAGTTGCAGAACCAACCCAAGCTCTGCTTGGTATTTT
GCTGATCCAGAATGGCTGATTGAATTACATGGCAATTGCTGTAATGCATCATTTCAGTTT
CTGACCTATCAGCTTCCGACGGGTAAGGGTATTGGGCTTACTGTGGGCAATGACGGGGTA
ACGGGAGGGNTTAGGGGTTTGATTCCGGGAGAGGGGAGCTTGAGAAAATGGGCTACCGAC
ATCTAAAGGGAAAGGGCAAGCAGGGCCTACAGTGCTCTGAGCGGGGCTGGGCAAGGGCGC
ATA
>HY4YN4W02D9M23 rank=0060820 x=1632.0 y=3725.5 length=485
AAAACAAGGCCAGTAGTCATATGCTTGTCTCAAAGATTAAGCCATGCAGGTCTAAGTCCA
TGCCGCATTAAGGTGAGACCGCGAATGGCTCATTATATCAGTTATGGTTCCTTAGATCTT
TGGTTACACTTGGATAACCCTGGCAATTCTAGAGCTAATACATGCATTTCCAACACCGAC
CTTCGGGAAGGTGTGTTTTTATTAGCCCAAAACCAATCGTTACCTTCGGGTGACGTCCCA
TTGGTGATTCAGAGTAACTTTGTTCGGATCGCATGGCCTTTGTGCCGGCGACGCATCTTT
CAAATGTCTNCCTTATCAACTTGTTGGTTGGTTAAATGCCAACCAAGGGTGGGTAACGGG
GGTGACGGAGAATCAGGGGGTTCGATACCGGGAGGAGGGGAGCCTGGAGAAACGGGCTAC
CACATCCAAGGGAAGGCAGCAGGGCCTACAGTGCTCTGGAGCGGGGGCTGGGGCAAAGGG
CGC
>HY4YN4W02DFK85 rank=0096142 x=1290.5 y=2503.0 length=485
AAAACAAGGCCAGTAGTCATATGCTTGTCTCAAAGATTAAGCCATGCAGGTCTAAGTCCA
TGCCGCATTAAGGTGAGACCGCGAATGGCTCATTATATCAGTTATGGTTCCTTAGATCTT
TGGTTACACTTGGATAACCCTGGCAATTCTAGAGCTAATACATGCATTTCCAACACCGAC
CTTCGGGAAGGTGTGTTTTTATTAGCCCAAAACCAATCGTTACCTTCGGGTGACGTCCCA
TTGGTGATTCAGAGTAACTTTGTTCGGATCGCATGGCCTTTGTGCCGGCGACGCATCTTT
CAAATGTCTNCCTTATCAACTTGTTGGTTGGTTAAATGCCAACCAAGGGTGGGTAACGGG
GGTGACGGAGAATCAGGGGGTTCATACCGGGAGGAGGGGAGCCTGGAGAAACGGGCTACC
ACATCCAAGGGAAGGCAGCAGGGCCTACGAGTGCTCTGGAGCGGGGCTGGGGCAAAGGGC
GCA
>HY4YN4W02EHR9B rank=0084946 x=1725.0 y=2749.0 length=485
AAAACAAGGCCAGTAGTCATATGCTTGTCTCAAAGATTAAGCCATGCATGTCTCAGTATA
AGCTTTTACATGGTGAAACTGCGAATGGCTCATTAAAGCAGTTATAGTTTATTTGATGGT
CACTGTTATATGGATAACTGTGGTAATTCTAGAGCTAATACATGCACCAAAACCCAACTT
CGCAGAAGGGTTGTGTTTATTAGATACAGAACCAACCCAGGTTCGCCTGGTTTTGNGGTG
ACTCATAATAACTCGATGAATCGTGTAGCATTGCTNACGATGCATCATTCAAGTTTCTGA
CCTATCAGCTTCCGACGGTAGGGGTATTGGGGCCTACCGTGGGCAATGGGACGGGGTAAC
GGAGAATTAGGGGGTTNATTCCGGGGAGAGGGGAGCCTGGAGAAACGGGCTACCACATCT
AAAAGGGAAAGGGCAAGGCAAGGGCCTACAGTGCTCTGAGCGGGGGCTGGGGCAAAGGGC
GCA
>HY4YN4W02DJDL1 rank=0047445 x=1333.0 y=3095.0 length=484
AAAACAAGGCCAGTAGTCATATGCTTGTCTCAAAGATTAAGCCATGCAGGTCTAAGTCCA
TGCCGCATTAAGGTGAGACCGCGAATGGCTCATTATATCAGTTATGGTTCCTTAGATCTT
TGGTTACACTTGGATAACCCTGGCAATTCTAGAGCTAATACATGCATTTCCAACACCGAC
CTTCGGGAAGGTGTGTTTTTATTAGCCCAAAACCAATCGTTACCTTCGGGCGACGTCCCA
TTGGTGATTCAGAGTAACTTTGTTCGGATCGCATGGCCTTTGTGCCGGCGACGCATCTTT
CAAATGTCTNCCTTATCAACTTGTTGGTTGGTTAAATGCCAACCAAGGGTGGGTAACGGG
GGTGACGGAGAATCAGGGGTTCGATACCGGGAGAGGGGAGCCTGGGAGAAACGGGCTACC
ACATCCAAGGGAAGCAGCAAGGGCCTACAGGTGCTCTGAGCGGGGGCTGGGGCAAAGGGC
GC
>HY4YN4W02DI3JO rank=0069519 x=1330.5 y=2338.0 length=484
AAAACAAGGCCAGTAGTCATATGCTTGTCTCAAAGATTAAGCCATGCATGTCCAAGTACA
AGCTTTCAAAAGCGAAACTGCGGATGGCTCATTAAATCAGTTATGGTTCCTTGGAGCGCA
TCCCCTTACATGGATAACTGTGGTAATTCTAGAGCTAATACATGCAATCAAGCGCCGACC
TTACGGGAGGCGTGCTCTTATTAGGAACAAGACCAACCCGGGTCCGCCCGGCTCCGTTGG
TGAACTCTGGATAACCTGGCCGATCGCACGGTCTCTGCACCGGCGACGATCCTTCGAATG
TCTNCCCTATCAACTTTCGATGGTACGTTATGCGCCTACCATGGGTCGTAACGGGGTAAC
GGGAGGAGGTCAGGGGGTTCGATTCCGGGAGAGGGGAGCTTGGAGAAACGGGCTACCACA
TCCAAGGGAAGGGCAAGCAGGGCCTACAGTGCTCTGAGCGGGGGCTGGGCAAAGGGCGCA
TA
>HY4YN4W02DQKF5 rank=0045623 x=1415.0 y=2675.5 length=484
AAAACAAGGCCAGTAGTCATATGCTTGTCTCAAAGATTAAGCCATGCATGTCCAAGTACA
AGCTTTCAAAAGCGAAACTGCGGATGGCTCATTAAATCAGTTATGGTTCCTTGGAGCGCA
TCCCCTTACATGGATAACTGTGGTAATTCTAGAGCTAATACGTGCAATCAAGCGCCGACC
TTACGGGAGGCGTGCTCTTATTAGGAACAAGACCAACCCGGGTCCGCCCGGCTCCGTTGG
TGAACTCTGGATAACCTGGCCGATCGCACGGTCTCTGCACCGGCGACGGATCCTTCGAAT
GTCTGCCCTATCAACTTTCGATGGTACGTTATGCGCCTACCATGGGGTCGTAACGGGGTA
ACGGGAGAATCAGGGGTTCGATTCCGGGAGGAGGGGAGCTTGGAGGAAACGGGCTACCAC
ATCCAAGGGAAGGGCAAGCAGGGCCTACAGTGCTCTGAGCGGGGCTGGGCAAAGGGCGCA
TA
>HY4YN4W02EOTRV rank=0032638 x=1805.0 y=3625.0 length=484
AAAACAAGGCCAGTAGTCATATGCTTGTCTCAAAGATTAAGCCATGCATGTCCAAGTACA
AGCTTTCAAAAGCGAAACTGCGGATGGCTCATTAAATCAGTTATGGTTCCTTGGAGCGCA
TCCCCTTACATGGATAACTGTGGTAATTCTAGAGCTAATACATGCAATCAAGCGCCGACC
TTACGGGAGGCGTGCTCTTATTAGGAACAAGACCAACCCGGGTCCGCCCGGCTCCGTTGG
TGAACTCTGGATAACCTGGCCGATCGCACGGTCTCTGCACCGGCGACGATCCTTCGAATG
TCTGCCCTATCAACTTTCGATGGTACGTTATGCGCCTACCATGGGGTCGTAACGGGGTAA
CGGGAGGAATCAGGGGTTCGATTCCGGGAGGAGGGGAGCTTGGAGAAACGGGCTACCACA
TCCAAGGGAAGGGCAAGCAGGGCCTACAGTGCTCTGAGCGGGGGCTGGGCAAAGGGCGCA
TA
>HY4YN4W02C49UR rank=0124482 x=1173.5 y=401.5 length=484
AAAACAAGGCCAGTAGTCATATGCTTGTCTCAAAGATTAAGCCATGCATGTCCAAGTACA
AGCTTTCAAAAGCGAAACTGCGGATGGCTCATTAAATCAGTTATGGTTCCTTGGAGCGCA
TCCCCTTACATGGATAACTGTGGTAATTCTAGAGCTAATACATGCAATCAAGCGCCGACC
TTACGGGAGGCGTGCTCTTATTAGGAACAAGACCAACCCGGGTCCGCCCGGCTCCGTTGG
TGAACTCTGGATAACCTGGCCGATCGCACGGTCTCTGCACCGGCGACGATCCTTCGAATG
TCTGCCCTATCAACTTTCGATGGTACGTTATGCGCCTACCATGGGGTCGTAACGGGGTAA
CGGGAGGAATCAGGGGTTCGATTCCGGGAGAGGGGAGCTTGGGAGAAACGGGCTACCACA
TCCAAGGGAAGGGCAGCAGGGCCTACAGTGCTCTGGAGCGGGGGCTGGGCAAAGGGCGCA
TA
>HY4YN4W02ERNML rank=0119347 x=1838.0 y=459.5 length=484
AAAACAAGGCCAGTAGTCATATGCTTGTCTCAAAGATTAAGCCATGCATGTCCAAGTACA
AGCTTTCAAAAGCGAAACTGCGGATGGCTCATTAAATCAGTTATGGTTCCTTGGAGCGCA
TCCCCTTACATGGATAACTGTGGTAATTCTAGAGCTAATACATGCAATCAAGCGCCGACC
TTACGGGAGGCGTGCTCTTATTAGGAACAAGACCAACCCGGGTCCGCCCGGCTCCGTTGG
TGGACTCTGGGTAACCTGGCCGATCGCACGGTCTCTGCACCGGCGACGGATCCTTCGAAT
GTCTGCCCTATCAACTTTCGATGGTACGTTATGCGCCTACCATGGGGTCGTAACGGGGTA
ACGGGAGAATCAGGGGTTCGATTCCGGGAGAGGGGAGCTTGGAGGAAACGGGCTACCACA
TCCAAGGGAAGGGCAAGCAAGGGCCTACAGTGCTCTGAGCGGGGCTGGGCAAAGGGCGCA
TA
>HY4YN4W02DI4I0 rank=0097338 x=1330.0 y=3610.0 length=484
AAAACAAGGCTAGTAGTCATATGCTTGTCTCAAAGATTAAGCCATGCATGTCCAAGTACA
AGCTTTCAAAAGCGAAACTGCGGATGGCTCATTAAATCAGTTATGGTTCCTTGGAGCGCA
TCCCCTTACATGGATAACTGTGGTAATTCTAGAGCTAATACATGCAATCAAGCGCCGACC
TTACGGGAGGCGTGCTCTTATTAGGAACAAGACCAACCCGGGTCCGCCCGGCTCCGTTGG
TGAACTCTGGATAACCTGGCCGATCGCACGGTCTCTGCACCGGCGACGATCCTTCGAATG
TCTNCCCTATCAACTTTCGATGGTACGTTATGCGCCTACCATGGGTCGTAACGGGGTAAC
GGGAGAATCAAGGGGGTTCGATTCCGGGGAGAGGGGGAGCTTGGAGGAAACGGGCTACCA
CATCCAAGGGAAGGGCAAGCAGGGCCTACAGTGCTCTGGAGCGGGGGCTGGGCAAAGGGG
CG
>HY4YN4W02DMKYJ rank=0047371 x=1370.0 y=1033.0 length=484
AAAACAAGGCCAGTAGTCATATGCTTGTCTCAAAGATTAAGCCATGCATGTCTAAGTATA
ACTTTTTACTTTGAAAACTGCGAACGGCTCATTATATCAGTTATAGTTTCTTTGATAGTC
CCTTACTACTTGGATACCCGTAGTAATTCTAGAGCTAATACATGCATCAATACCCAACTG
TTCGCGGACGGGTAGTATTTATTAGGTAGAGACCAACCCTCTTCGGAGGTGCTTTGGTGA
TTCATAATAACTTTTCGAATCGCATGGCTCCACGCCGGCGATGGATCATTCAATTTCTGC
CCCTATCAGCTTTGGATGGTAGTGTATTGGACTACCATGGGCTTTAACGGGGGGTAACGA
ATTGTTAGGGGGCAAGGATTTCGGGGAGAGGGGGAGCCTGGGAGAGACGGGCTACCACAT
CCAAGGGAAGGGCAGCAAGGGCCTACAGTGCTCTGAGCGGGGGCTGGGGCAAAGGGCGCA
TA
>HY4YN4W02DM5E7 rank=0064415 x=1376.0 y=2977.5 length=484
AAAACAAGGCCAGTAGTCATATGCTTGTCTCAAAGATTAAGCCATGCATGTCTAAGTATA
ACTTTTTACTTTGAAAACTGCGAACGGCTCATTATATCAGTTATAGTTTCTTTGATAGTC
CCTTACTACTTGGATACCCGTAGTAATTCTAGAGCTAATACATGCATCAATACCCAACTG
TTCGCGGACGGGTAGTATTTATTAGGTAGAGACCAACCCTCTTCGGAGGTGCTTTGGTGA
TTCATAATAACTTTTCGAATCGCATGGCTCCACGCCGGCGATGGATCATTCAAGTTTCTG
CCCTATCAGCTTTGGATGGTAGTGTATTGGACTACCATGGGCTTTAACGGGGGGGTAACG
AATTGTTAGGGGGCAAGGGATTTCGGGGAGAGGGGAGGCCTGGGAGGAGGACGGGCTACC
ACATCCAAGGGAAGGGCAGGCAAGGGCCTACAGTGCTCTGAGCGGGGGCTGGGGCAAAGG
GC
>HY4YN4W02EFIWY rank=0091440 x=1699.0 y=3824.0 length=484
AAAACAAGGCCAGTAGTCATATGCTTGTCTCAAAGATTAAGCCATGCAGGTCTAAGTCCA
TGCCGCAATACGGTGAGACCGCGAATGGCTCATTATATCAGTTATGGTTCCTTGGATCTT
CGGTTACACTTGGATAACCCTGGTAATTCTAGAGCTAATACATGCACAACAACGCCGACC
CTCGGGAAGGTGTGTTTTTATTAGACCAAAACCAATCGTTGCCTCTCGCGGGTGACGTTT
AGTTGGTGATTCTGAATAACTTTGTGCGGATCGTACGGTCTTAGTGCCGACGACGTATCT
TTCAAATGTCTGCCTTATCAACTTGTTGGTTGTTTAATGGACAACCAAGGTGGGTAACGG
GGGGTGACGGGAGAATCAGGGGTTCGATACCGGGGAGAGGGGAGCACGGAGAAACGGGCT
ACCACATCTAAGGGAAGGGCAGGCAAGGGCCTAACAGTGCTCTGAGCGGGGGCTGGGGCA
AA
>HY4YN4W02C4CLA rank=0125612 x=1162.5 y=2348.0 length=484
AAAACAAGGCCAGTAGTCATATGCTTGTCTCAAAGATTAAGCCATGCAGGTCTAAGTCCA
TGCCGCAATACGGTGAGACCGCGAATGGCTCATTATATCAGTTATGGTTCCTTGGATCTT
CGGTTACACTTGGATAACCCTGGTAATTCTAGAGCTAATACATGCACAACAACGCCGACC
CTCGGGAAGGTGTGTTTTTATTAGACCAAAACCAATCGTTGCCTCTCGCGGGTGACGTTT
AGTTGGTGATTCTGAATAACTTTGTGCGGATCGTACGGTCTTAGTGCCGACGACGTATCT
TTCAAATGTCTGCCTTATCAACTTGTTGGTTGTTTAATGGACAACCAGGTGGGTAACGGG
GGTGACGGGAGAATCAGGGGGTTCGATACCGGGGAGAGGGGGAGCACGGAGAAACGGGCT
ACCACATCTAAGGGAAGGGCAGGCAAGGGCCTAACNGTGCTCTGAGCGGGGGCTGGGGCA
AA
>HY4YN4W02D8AXJ rank=0051655 x=1617.0 y=2757.0 length=484
AAAACAAGGCCAGTAGTCATATGCTTGTCTCAAAGATTAAGCCATGCATGTCTAAGTATA
AACAACTTTATACTGTAAAACTGCGAACGGCTCATTATATCAGCAATAATTTATTTGATG
GTTCCTTACTACATGGATAACTGTAGTAATTCTAGAGCTAATACATGCGTAAAGTCCCGA
CCTCACGGAAGGGATGTATTTATTAGATAAAAACCAATGCGGGTTCTGCCCGGTTTTGTG
GTGAATCATAGCAACTTTTCGAATCGCATGGCTTCACGCCGGCGATAGTTCATTCAAATT
TCTGCCCTATCAGCTTTCGACGGTAGTGTAGTGGACTACCGTGGGCGTTAACGGGGGGTA
ACGGGGGGAATTAGGGGGTCGAGTTCCGGGGAGAGGGGAGCCTGGGAGGAAACGGGCTAC
CACATCCAAGGGAAGGGCAGCAGGGCCTAANAGTGCTCTGGAGCGGGGCTGGGCAAAAGG
GC
>HY4YN4W02DXZ1Q rank=0018843 x=1500.5 y=1324.0 length=484
AAAACAAGGCCAGTAGTCATATGCTTGTCTCAAAGATTAAGCCATGCAGGTCTAAGTCTA
TGCCGCAATACGGTGAGACCGCGGATGGCTCATTATATCAGTTATGGTTCCTTGGATCTT
CGGTTACACTTGGATAACCCTGGTAATTCTAGAGCTAATACATGCACAACAACGCCGACC
CTCGGGAAGGTGTGTTTTTATAGACCAAAACCAATCGTTGCCTCTCGCGGGTGACGTTTA
GTTGGTGATTCTGAATAACTTTGTGCGGATCGTACGGTCTTAGTGCCGACGACGTATCTT
TCAAATGTCTGCCTTATCAACTTGTTGGTTGTTTAATGGACAACCAAGGTGGGTAACGGG
GGTGACGGGAGAATCAGGGGTTCGATACCGGGGAGAGGGGAGCACGGAGAAACGGGCTAC
CACATCTAAGGGAAGGGCAGCAAGGGCCTACAGTGCTCTGAGCGGGGGCTGGGGCAAAGG
GC
>HY4YN4W02DVFIS rank=0055921 x=1471.5 y=194.0 length=484
AAAACAAGGCCAGTAGTCATATGCTTGTCTCAAAGATTAAGCCATGCAGGTCTAAGTCCA
TGCCGCATTAAGGTGAGACCGCGAATGGCTCATTATATCAGTTATGGTTCCTTAGATCTT
CGGTTACACTTGGATAACCCTGGTAATTCTAGAGCTAATACATGCAAGACAAACGCCGAC
CTTCGGGAAGGTGTGTTTTTATTAGACCAAAACCAATCGTTACCTTCGGGTGACGTTCCT
TTGGCGATTCTGAATAACTTTGTGCGGATTGCACGGCCTCTGTGCTGGCAACGTATCTTT
CAAATGTCTGCCTTATCAACTTGTTGGTTGTTTAATGGACAACCAAGGTGGGTAACGGGG
GGTGACGGGAGAATCAGGGGTTCGATACCGGGGAGAGGGGAGGCACGGAGAAACGGGCTA
CCACATCCAAGGGAAGGGCAGCAAGGGCCTACAGTGCTCTGAGCGGGGGCTGGGGCAAAG
GG
>HY4YN4W02EQNVV rank=0094975 x=1826.5 y=3289.0 length=484
AAAACAAGGCCAGTAGTCATATGCTTGTCTCAAAGATTAAGCCATGCAGGTCTAAGTCCA
TGCCGCATTAAGGTGAGACCGCGAATGGCTCATTATATCAGTTATGGTTCCTTAGATCTT
TGGTTACACTTGGATAACCCTGGCAATTCTAGAGCTAATACATGCATTTCCAACACCGAC
CTTCGGGAAGGTGTGTTTTTATTAGCCCAAAACCAATCGTTACCTTCGGGTGACGTCCCA
TTGGTGATTCAGAGTAACTTTGTTCGGATCGCATGGCCTTTGTGCCGGCGACGCATCTTT
CAAATGTCTNCCTTATCAACTTGTTGGTTGGTTAAATGCCAACCAAGGGTGGGTAACGGG
GGTGACGGAGAATCAGGGGTTCGATACCGGGAGGAGGGGAGCCTGGAGAAACGGGCTACC
ACATCCAAGGGAAGGGCAGCAGGGCCTACAGTGCTCTGAGCGGGGGCTGGGGCAAAGGGC
GC
>HY4YN4W02EHU5Z rank=0150179 x=1726.5 y=2421.5 length=484
AAAACAAGGCCAGTAGTCATATGCTTGTCTCAAAGATTAAGCCATGCAGGTCTAAGTCCA
TGCCGCATTAAGGTGAGACCGCGAATGGCTCATTATATCAGTTATGGTTCCTTAGATCTT
TGGTTACACTTGGATAACCCTGGCAATTCTAGAGCTAATACATGCATTTCCAACACCGAC
CTTCGGGAAGGTGTGTTTTTATTAGCCCAAAACCAATCGTTACCTTCGGGTGACGTCCCA
TTGGTGATTCAGAGTAACTTTGTTCGGATCGCATGGCCTTTGTGCCGGCGACGCATCTTT
CAAATGTCTNCCTTATCAACTTGTTGGTTGGTTAAATGCCAACCAAGGGTGGGGTAACGG
GGGTGACGGGAGAATCAGGGGGTTCGATACCGGGAGAGGGGAGCCTGGGAGAAACGGGCT
ACCACATCCAAGGGAAGGCAGCAGGGCCTACAGTGCTCTGGAGCGGGGCTGGGGCAAAGG
GC
>HY4YN4W02DHGHC rank=0046438 x=1311.5 y=3614.5 length=484
AAAACAAGGCCAGTAGTCATATGCTTGTCTCAAAGATTAAGCCATGCAGGTCTAAGTCCA
TGCCGCATTAAGGTGAGACCGCGAATGGCTCATTATATCAGTTATGGTTCCTTAGATCTT
TGGTTACACTTGGATAACCCTGGCAATTCTAGAGCTAATACATGCATTTCCAACACCGAC
CTTCGGGAAGGTGTGTTTTTATTAGCCCAAAACCAATCGTTACCTTCGGGTGACGTCCCA
TTGGTGATTCAGAGTAACTTTGTTCGGATCGCATGGCCTTTGTGCCGACGACGCATCTTT
CAAATGTCTNCCTTATCAACTTGTTGGTTGGTTAAATGCCAACCAAGGGTGGGGTAACGG
GGGTGACGGAGAATCAGGGGGTTCGATACCGGGAGAGGGGAGCCTGGAGAAACGGGCTAC
CACATCCAAGGGAAGGCAGCAGGGCCTACAGTGCTCTGAGCGGGGCTGGGGCAAAGGGCG
CA
>HY4YN4W02DN35A rank=0047059 x=1387.0 y=2924.0 length=484
AAAACAAGGCCAGTAGTCATATGCTTGTCTCAAAGATTAAGCCATGCATGTTTCAGAATC
AGCTTTTCATAATAAATCTGCAAATGGCTCATTAAACCAGTTTTAGTTTCATGGGCTGTG
ATAGTGTACATGGATACCTGTGGTAATTCTATAGCTAATACACGCTTGCAAACCCAACTC
TGTGGAAGGGTTGTTCTTATTAGTTTCAGAACCAATCCTAACGCAGCTAGGCAATTAGGT
GAATAATGGTAAGTGCATGGATCATATGGCTNTGCTGAAGACTGGCTTTCTAAGTTTTTG
ACTTATCAGCTTCCGACGGGAAGGTATTGGGGCTTCCCGTGGGCAATGGACGGGGTAACG
GGAGGGATTAGGGGTTGGATTCCGGGAGAGGGGAGGCTTGGAGAAATGGGCTACCGACAT
CTAAAGGGAAAGGGCAGCAAGGGCCTACAGTGCTCTGAGCGGGGCTGGGCAAAGGGCGCA
TA
>HXZRAMG01ATFTC rank=0283574 x=218.0 y=702.0 length=484
AAAACAAGGCCAGTAGTCATATGCTTGTCTCAAAGATTAAGCCATGCATGTCTAAGTACG
AGCCTCGGTACATAGCGAAACTGCGAATGGCTCATTAAATCAGTTATGGTTCCTTTGATC
GCTACCCTCTACATGGATAACTGTGGTAATTCTAGAGCTAATACATGCCGACATCGCCGC
CTCTCGCCCCCGNGGGAGGCGTGCTTTTATCATGACCAAGACCGACCCGATGCCCGTCTC
CTCGCGGAGGCGGGCGCGGTTGTTGCGACGAATTCGAGATAAATTGGCGGATCGCACGGC
CCCGGNGCCGGCGACGTATCTTTCGAGTGTCTGCCCCTATCAACTTTCGACGGCACGCTA
TGCGCCTCCCGTGGTGGCAACGGGTAACGGGGAATCAGGGTTCGATTCCGGAGAGGGAGC
TTGAGAAACGGCTACCACATCCAAGGAAGGCAGCAGGCCTACAGTGCTCTGAGCGGGCTG
GC
>HY4YN4W02D0BFV rank=0078102 x=1526.5 y=2905.0 length=483
AAAACAAGGCCAGTAGTCATATGCTTGTCTCAAAGATTAAGCCATGCATGTCCAAGTACA
AGCTTTCAAAAGCGAAACTGCGGATGGCTCATTAAATCGGTTATGGTTCCTTGGAGCGCA
TCCCCTTACATGGATAACTGTGGTAATTCTAGAGCTAATACATGCAATCAAGCGCCGACC
TTACGGGAGGCGTGCTCTTATTAGGAACAAGACCAACCCGGGTCCGCCCGGCTCCGTTGG
TGAACTCTGGATAACCTGGCCGATCGCACGGTCTCTGCACCGGCGACGGATCCTTCGAAT
GTCTGCCCTATCAACTTTCGATGGTACGTTATGCGCCTACCATGGGGTCGTAACGGGGTA
CGGGAGAATCAGGGGTTCGATTCCGGGAGGAGGGGAGCTTGGAGAAACGGGCTACCACAT
CCAAGGGAAGGGCAAGCAGGGCCTACAGTCTCTGAGCGGGGGCTGGGGCAAAGGGCGCAT
A
>HY4YN4W02C6H42 rank=0027475 x=1187.0 y=452.0 length=483
AAAACAAGGCCAGTAGTCATATGCTTGTCTCAAAGATTAAGCCATGCATGTCCAAGTACA
AGCTTTCAAAAGCGAAACTGCGGATGGCTCATTAAATCAGTTATGGTTCCTTGGAGCGCA
TCCCCTTACATGGATAACTGTGGTAATTCTAGAGCTAATACATGCAATCAAGCGCCGACC
TTACGGGAGGCGTGCTCTTATTAGGAACAAGACCAACCCGGGTCCGCCCGGCTCCGTTGG
TGAACTCTGGATAACCTGGCCGATCGCACGGTCTCTGCACCGGCGACGATCCTTCGAATG
TCTGCCCTATCAACTTTCGATGGTACGTTATGCGCCTACCATGGGTCGTAACGGGGTAAC
GGGAGGAATCAGGGGTTCGATTCCGGGAGAGGGGAGCTTGGAGAAATGGGCTACCACATC
TAAGGGAAAGGGCAAGGCAGGGCCTACAGTGCTCTGAGCGGGGCTGGGCAAAGGGCGCAT
A
>HY4YN4W02DMH0E rank=0051450 x=1369.0 y=1308.0 length=483
AAAACAAGGCCAGTAGTCATATGCTTGTCTCAAAGATTAAGCCATGCATGTCCAAGTACA
AGCTTTCAAAAGCGAAACTGCGGATGGCTCATTAAATCAGTTATGGTTCCTTGGAGCGCA
TCCCCTTACATGGATAACTGTGGTAATTCTAGAGCTAATACATGCAATCAAGCGCCGACC
TTACGGGAGGCGTGCTCTTATTAGGAACAAGACCAACCCGGGTCCGCCCGGCTCCGTTGG
TGAACTCTGGATAACCTGGCCGATCGCACGGTCTCTGCACCGGCGACGATCCTTCGAATG
TCTNCCCTATCAACTTTCGATGGTACGTTATGCGCCTACCATGGGTCGTAACGGGGTAAC
GGGAGGAATCAGGGGTTCGATTCCGGGAGAGGGGAGCTTGGAGGAAACGGGCTACCACAT
CCAAGGGAAGGGCAAGCAGGGCCTACAGTGCTCTGAGCGGGGGCTGGGCAAAGGGCGCAT
A
>HY4YN4W02DOYHQ rank=0029920 x=1397.5 y=1292.5 length=483
AAAACAAGGCCAGTAGTCATATGCTTGTCTCAAAGATTAAGCCATGCATGTCCAAGTACA
AGCTTTCAAAAGCGAAACTGCGGATGGCTCATTAAATCAGTTATGGTTCCTTGGAGCGCA
TCCCCTTACATGGATAGCTGTGGTAATTCTAGAGCTAATACATGCAATCAAGCGCCGACC
TTACGGGAGGCGTGCTCTTATTAGGAACAAGACCAACCCGGGTCCGCCCGGCTCCGTTGG
TGAACTCTGGATAACCTGGCCGATCGCACGGTCTCTGCACCGGCACGGATCCTTCGAATG
TCTGCCCTATCAACTTTCGATGGTACGTTATGCGCCTACCATGGGTCGTAACGGGGTAAC
GGGAGAATCAGGGGTTCGGATTCCGGGAGAGGGGAGCTTGGAGAAACGGGCTACCACATC
CAAGGGAAAGGGCAAGCAAGGGCCTACAGTGCTCTGAGCGGGGCTGGGCAAAGGGCGCAT
A
>HY4YN4W02EQTWJ rank=0063780 x=1828.0 y=2897.5 length=483
AAAACAAGGCCAGTAGTCATATGCTTGTCTCAAAGATTAAGCCATGCATGTCTCAGTATA
AGCTTCTATACGGTGAAACTGCGAATGGCTCATTAAAACAGTTACAGTTTATTTGATGGT
CATTCCTTACATGGATAACTGTGGTAATTCTAGAGCTAATACATGCGCCCAAACCCGACT
CCGTGGAAGGGTTGTGTTTATTAGTTACAGAACCGACCCAGGCTCTGCCTGGTCTTGTGG
TGATTCATAATAACCGAATGAATCGCATTGCATCAGCTGGCGATGAATCATTCAAGTTTC
TGACCTATCAGCTTCCGACGGTAGGGGTATTGGGGCCTACCGTGGGCAATGGACGGGGTA
ACGGAGAATTAGGGGTCGATTCCGGGAGAGGGGAGCCTGGAGAAACGGGCTACCACATCT
AAAGGGAAAGGGCAAGCAAGGGCCTACAGTGCTCTGAGCGGGGCTGGGCAAAGGGCGCAT
A
>HY4YN4W02DQPGM rank=0153022 x=1417.5 y=980.5 length=483
AAAACAAGGCCAGTAGTCATATGCTTGTCTCAAAGATTAAGCCATGCATGTCTAAGTATA
AAAGTATTTTATACTTGAAACTGCGAAACGCTTATTATATCAGTTATAGTTTATTTGATG
GTCTCTCACTATATGGATACCCGTAGTAATTCTAGAGCTAATACATGCGCAAAATTCCGA
AACCCCTCGGGGTATAGGAATGTATTTATTAGATAAAAAATCAACCCGCTTCGGTGGTTT
TTGATGATTCATAATAACTGTTCGAATCGTTTCGGGGCAATCCGGCGATAGTTCATTCAA
ATTTCTGCCCTATCAGCTTTCACGGTAGTGTATTGGACTACCGTGGCGTTAACGGGGTAA
CGGAGAATTAGGGGGGTTCGATTCCGGAAGAGGGGGAGCCTGGAGAAACGGGCTACCACA
TCCAAGGGAAGGGCAGCAGGGCCTACAGTGCTCTGGAGCGGGGGCTGGGGCAAAGGGGCG
C
>HY4YN4W02D01TP rank=0020838 x=1535.0 y=235.0 length=483
AAAACAAGGCCAGTAGTCATATGCTTGTCTCAAAGATTAAGCCATGCATGTCTCAGTATA
AGCTTCTATACGGCAAAACTGCGAATGGCTCATTAAAACAGTTATAGTTTATTTGATGGT
CATTCTTTACATGGATAACCGTGGTAATTCTAGAGCTAATACATGCGCCCAAACCCGACT
CCGTGGAAGGGTTGTGTTTATTAGTTACAGAACCAACCCAGGCTCTGCCTGGTCTTGTGG
TGATTCATAATAACCAAACGAATCGCATGGCATCAGCTGGCATGAATCATTCAAGTTTCT
GACCTATCAGCTTCCGACGGTAGGGTATTGGGCCTACCGGTGGGCAATGACGGGGTAACG
GGAGAATTAGGGGTTCGGATTCCGGGGAGAGGGGAGCCTGGAGAAACGGGCTACCACATC
TAAGGGAAAGGGCAGCAGGGCCCACAGTGCTCTGAGCGGGGGCTGGGGCAAAGGGCGCAT
A
>HY4YN4W02EK416 rank=0084467 x=1763.0 y=3660.0 length=483
AAAACAAGGCCAGTAGTCATATGCTTGTCTCAAAGATTAAGCCATGCATGTCTAAGTATA
AAAGTATTTTATACTTGAAACTGCGAAACGCTTATTATATCAGTTATAGCTTATTTGATG
GTCTCTCACTATATGGATACCCGTAGTAATTCTAGAGCTAATACATGCGCAAAATTCCGA
AACCCCTCGGGGTATAGGAATGTATTTATTAGATAAAAAATCAATCCGCTTCGGTGGTTT
TTGATGATTCATAATAACTGTTCGAATCGTTTCGGAGCAATCCGGCGATAGTTCATTCAA
ATTTCTGCCCTATCAGCTTTCGACGGTAGTGTATTGGACTACCGTGGCGTTAACGGGGGG
TAACGGGGAGAATTAGGGGTTCGATTCCGGGAAGGAGGGGAGCCTGGAGGAAACGGGCTA
CCACATCCAAGGGAAGGGCAGGCAGGGCCTAACAGTGCTCTGGAGCGGGGCTGGGGCAAA
A
>HY4YN4W02C5MWL rank=0055830 x=1177.0 y=931.0 length=483
AAAACAAGGCCAGTAGTCATATGCTTGTCTCAAAGATTAAGCCATGCATGTCTCAGTATA
AGCTTCTATACGGTGAAACTGCGAATGGCTCATTAAAACAGTTACAGTTTATTTGATGGT
CATTCCATACATGGATAACTGTGGTAATTCTAGAGCTAATACATGCGCCCAAACCCGACT
CCGTGGAAGGGTTGTGTTTATTAGTTACAGAACCAACCCAGGCTCCGCCTGGTCTTGTGG
TGATTCATAATAACCGAATGAATCGCATTGCATCAGCTTGCGATGAATCATTCAAGTTTC
TGACCTATCAGCTTCCGACGGTAGGGGTATTGGGGCCTACCGTGGGCAATGGGACGGGGT
AACGGAGAATTAGGGGTTCGATTCCGGGAGAGGGGNGCCTGAGAAACGGGCTACCACATC
TAAAGGAAAGGGCAAGCAAGGGCCTACAGTGCTCTGAAGCGGGGGCTGGGGCAAAAGGGC
G
>HY4YN4W02DWC7Y rank=0083462 x=1481.5 y=2908.5 length=483
AAAACAAGGCCAGTAGTCATATGCTTGTCTCAAAGATTAAGCCATGCATGCCTCAGAATA
AGTTCCAACATGGCAACGCTGTGAATGGCTCATTAAAACAGTGGTTGCATACTTGAACTA
TCCCCACATGGATACCCGTGGTAATTCTAGAACTAATACATGTGCAATATGCCCAACTTT
GCGGACAAGGCTATATTTACTAGTAGTGGAACCAACCCAGGACTGCCCTGGCCGAATGGT
GACTCGTGGTAACTGAATGGATTGCATGGCATCAGCCAGTGACGAATCATTCAAGTCTCT
GACCTATCAGCTTCCGATGGGTAGGGTATTGGGCTTACCCTGGGCAATGGACGGGGTAAC
GGGGAATTAGGGGTTTGATTCCGGGAGAGGGGAGCCCAAGGACATGGGCTACCACATCTA
AAAGGGAAAAGGGCAAGCAGGGCCCTACAGTGCTCTGAGCGGGGCTGGGGCAAAGGGCGC
A
>HY4YN4W02DMZJB rank=0071676 x=1374.0 y=3541.0 length=483
AAAACAAGGCCAGTAGTCATATGCTTGTCTCAAAGATTAAGCCATGCATGTCTAAGTATA
ACTCTTTTACTTTGAAAACTGCGAACGGCTCATTATATCAGTTATAGTTTATTTGATAGT
CCCTTACTACTTGGATACCCGTAGTAATTCTAGAGCTAATACATGCATCAATACCCAACT
GTTCGCGGAAGGGTAGTATTTATTAGGTATAGACCAACCCTCTTCGGAGGTGCTTTGGTG
ATTCATAATAACTTTTCGAATCGCATGGCTCCATGCCGGCGATGGATCATTCAAGTTTCT
GCCCTATCAGCTTTGGATGGTAGTGTATTGGACTACCATGGGGCTTTAACGGGGGTAACG
AATTGTTAGGGGGCAAGGATTTCGGGAGGAGGGGAGCCTGAGGAGGACGGGCTACCACAT
CCAAGGGAAGGGCAAGCAAGGGCCTACAGTGCTCTGAGCGGGGCTGGGCAAAGGGCGCAT
A
>HY4YN4W02C1KKG rank=0066380 x=1130.0 y=3790.0 length=483
AAAACAAGGCCAGTAGTCATATGCTTGTCTCAAAGATTAAGCCATGCAGGTCTAAGTCCA
TGCCGCATTAAGGTGAGACCGCGAATGGCTCATTATATCAGTTATGGTTCCTTAGATCTT
CGGTTACACTTGGATAACCCTGGTAATTCTAGAGCTAATACATGCAAGACAAACGCCGAC
CTTCGGGAAGGTGTGTTTTTATTAGACCAAAACCAATCGTTACCTTCGGGTGACGTTCCT
TTGGTGATTCTGAATAACTTTGTGCGGATTGCACGGCCTCTGTGCTGGCAACGTATCTTT
CAAATGTCTGCCTTATCAACTTGTTGTTGTTTAATGGACACCAAGGTGGTAACGGGGGTG
ACGGGAGAATCAGGGGGTTCGATACCGGGGAGAGGGGGAGCACGGAGAAACGGGCTACCA
CATCCAAGGGAAGGGCAGCAAGGGCCTACNGTGCTCTGAGCGGGGGCTGGGGCAAAGGGC
G
>HY4YN4W02EUIM3 rank=0120144 x=1870.5 y=2893.0 length=483
AAAACAAGGCCAGTAGTCATATGCTTGTCTCAAAGATTAAGCCATGCAGGTCTAAGTCCA
TGCCGCATTAAGGTGAGACCGCGAATGGCTCATTATATCAGTTATGGTTCCTTAGATCTT
CGGTTACACTTGGATAACCCTGGTAATTCTAGAGCTAATACATGCAAGACAAACGCCGAC
CTTCGGGAAGGTGTGTTTTTATTAGACCAAAACCAATCGTTACCTTCGGGTGACGTTCCT
TTGGTGATTCTGAATAACTTTGTGCGGATTGCACGGCCTCTGTGCTGGCAACGTATCTTT
CAAATGTCTGCCTTATCAACTTGTTGGTTGTTTAATGGACAACCAAGGTGGTAACGGGGG
TGACGGGAGAATCAGGGGGTTCGATACCGGGGAGAGGGGAGCACGGAGAAACGGGCTACC
ACATCCAAGGGAAGGGCAGCAAGGGCCTACAGTGCTCTGAGCGGGGGCTGGGGCAAAGGG
C
>HY4YN4W02DO080 rank=0041645 x=1398.5 y=770.0 length=483
AAAACAAGGCCAGTAGTCATATGCTTGTCTCAAAGATTAAGCCATGCAGGTCTAAGTCCA
TGCCGCATTAAGGTGAGACCGCGAATGGCTCATTATATCAGTTATGGTTCCTTAGATCTT
CGGTTACACTTGGATAACCCTGGTAATTCTAGAGCTAATACATGCAAGACAAACGCCGAC
CTTCGGGAAGGTGTGTTTTTATTAGACCAAAACCAATCGTTACCTTCGGGTGACGTTCCT
TTGGTGATTCTGAATAACTTTGTGCGGATTGCACGGCCTCTGTGCTGGCAACGTATCTTT
CAAATGTCTGCCTTATCAACTTGTTGGTTGTTTAATGGACAACCAAGGTGGGTAACGGGG
GTGACGGGAGAATCAGGGGTTCGATACCGGGGAGAGGGGAGCACGGAGAAACGGGCTACC
ACATCCAAGGGAAGGGCAGCAAGGGCCTACAGTGCTCTGAGCGGGGGCTGGGGCAAAGGG
C
>HY4YN4W02EPBHU rank=0026766 x=1811.0 y=2016.0 length=483
AAAACAAGGCCAGTAGTCATATGCTTGTCTCAAAGATTAAGCCATGCATGTCTCAGAATA
AGCTTTTCATGGCAAGTCTGCGAATGGCTCATTAAACCAGTTATAGTTTCATTGGTTGTT
GGTGCTTACATGGATACCTGTGGTAATTCTATAGCTAATACATGATTGCATACCCGACTT
TCCGGAAGGGTTGTGCTTATCAGCTCCAGAACCATTCCTGGCATTGCCAGGTTCTTTGGT
GATCTATGGTAAGTGTGCGGATCACATGGCTGCTGCTGTGATTTGTCTTTTAAGTTCTGA
CCTATCAGCTTTCGACGGGGGAAGGGTATTGGGCTTCCCGGTGGGCAATGACGGGGTAAC
GGGAGAATTAGGGGTTTGATTCCGGGAGAGGGGAGCCTGGAGGGAATGGGCTACCACATC
TAAAGGGAAAAGGGCAAGGCAAGGGCCTACAGTGCTCTGAGCGGGGCTGGGGCAAAGGGC
G
>HY4YN4W02EJS8C rank=0082694 x=1748.0 y=3114.0 length=483
AAAACAAGGCCAGTAGTCATATGCTTGTCTCAAAGATTAAGCCATGCATGTCTAAGTATA
AGCAACTTTATACTGTGAAACTGCGGACAGCTCATTATATCAGCAATAATTTATTTGATG
GTTTCTTTACTACTTGGATAACCGTAGTAATTCTAGAGCTAATACATGCTTAAAGCCTGG
ACTCTTGCGGGAACGGGTGTATTTATTAGATTAAAGACCAATGCTTCCCTCTCGGGTTGC
TTTTTTGGTGATTCTTTGTAACTTTCGAATCGCATGGCCTTGTGTCGGCGATAGTTCATT
CAAATTTCTNCCCTATCAGCTTTCGACGGTAGTGTAGTGGGACTACCGTGGGGCGTTAAC
GGGGTGACGGGAGAATCAGGGGTTCGATTCCGGGAGAGGGGAGCCTGGAGAAACGGGCCA
CCACATCCAAGGGAAGGCAGCAGGGCCTACAGTGCTCTGAGCGGGGGCTGGGCAAAGGGG
C
>HY4YN4W02DAJP8 rank=0092499 x=1233.0 y=718.0 length=483
AAAACAAGGCCAGTAGTCATATGCTTGTCTCAAAGATTAAGCCATGCAGGTCTAAGTCCA
TGCCGCATTAAGGTGAGACCGCGAATGGCTCATTATATCAGTTATGGTTCCTTAGATCTT
CGGTTACACTTGGATAACCCTGGTAATTCTAGAGCTAATACATGCAAGACAAACGCCGAC
CTTCGGGAAGGTGTGTTTTATAGACCAAAACCATCGTTGCCTTCGGGTGACGTTCCTTTG
GTGATTCTGAATAACTTTGTGCGGATTGCACGGCCTCTGTGCTGGCAACGTATCTTTCAA
ATGTCTGCCTTATCAACTTGTTGGTTGTTTAATGGACAACCAAGGGTGGGGTAACGGGGG
TGACGGAGAATCAGGGGGTTCGATACCGGGAGAGGGGAGCACGGAGAAACGGGCTACCAC
ATCCAAGGGAAGGCAGCAAGGGCCTACAGTGCTCTGAGCGGGGCTGGGCAAAGGGCGCAT
A
>HY4YN4W02DHKVG rank=0065740 x=1313.5 y=1114.0 length=483
AAAACAAGGCCAGTAGTCATATGCTTGTCTCAAAGATTAAGCCATGCATGTTTCAGAATC
AGCTTTTCATAGTAAATCTGCAAATGGCTCATTAAAACAGTTTTAGTTTCATGGGCTGTG
ATAGTGTACATGGATACCTGTGGTAATTCTATAGCTAATACACGCTTGCAAACCCAACCC
TGTGGAAGGGTTGTTCTTATTAGTTTCAGAACCAATCCTAACTCAGCTAGGCAATTAGGT
GAATAATGGTAAGTGCATGGATCATATGGCTGTNCTGAAGACTGGCTTTCTAAGTTTCTG
ACCTATCAGCTTCCGACGGGGAAGGTATTGGGGGCTTCCCGTGGCAATGGACGGGGTAAC
GGAGAATTAGGGGTTGATTCCGGGAGAGGGGAGGCCTGAGGGAACGGGCTACCACATCTA
AAGGGAAAGGGCAGGCAAGGGCCTACAGTGCTCTGAGCGGGGCTGGGGCAAAAGGGGCGC
A
>HXZRAMG01AUYRB rank=0188854 x=235.5 y=2277.5 length=483
AAAACAAGGCCAGTAGTCATATGCTTGTCTCAAAGATTAAGCCATGCATGTCTAAGTACG
AGCCTCGGTACATAGCGAAACTGTGAATGGCTCATTAAATCAGTTATGGTTCCTTTGATC
GCTACCCTCTACATGGATAACTGTGGTAATTCTAGAGCTAATACATGCCGACATCGCCGC
CTCTCGCCCCCGCGGGAGGCGTGCTTTTATCATGACCAAGACCGACCCCGATGCCCCGTC
TCCTCGCGGAGGCGGGCGCGGTTGTTGCGACGAATTCGAGATAAATTGGCGGATCGCACG
GCCCCGGCGCCGGCGACGTATCTTTCGAGTGTCTGCCCCTATCAACTTTCGACGGCACGC
TATGCGCCTCCCGTGGTGACAACGGGTAACGGGGAATCAGGGTTCGATTCCGGAGAGGGA
GCTTGAGAAACGGCTACCACATCCAAGGAAGGCAGCAGGCCTACAGTGCTCTGAGCGGGC
T
>HY4YN4W02D1Q6T rank=0091352 x=1543.0 y=339.5 length=482
AAAACAAGGCCAGTAGTCATATGCTTGTCTCAAAGATTAAGCCATGCAGGTCTAAGTCCA
TGCCGCATTAAGGTGAGACCGCGAATGGCTTATTACATCAGTTATGGTTCCTTAGATCTT
TGGTTACACTTGGATAACCCTGGCAATTCTAGAGCTAATACATGCATTTCCAACACCGAC
CTTCGGGAAGGTGTGTTTTTATTAGCCCAAAACCAATCGTTACCTTCGGGTGACGTCCCA
TTGGTGATTCAGAGTAACTTTGTTCGGATCGCATGGCCTTTGTGCCGGCGACGCATCTTT
CAAATGTCTGCCTTATCAACTTGTTGGTTGGTTAAATGCCAACCAAGGTGGTAACGGGGG
TGACGGGAGAATCAGGGGGTTCGATACCGGGGAGAGGGGAGCCTGGAGAAACGGGCTACC
ACATCCAAGGGAAGGGCAGCAAGGGCCTACNGTGCTCTGAGCGGGGGCTGGGCAAAGGGC

>HY4YN4W02EHYEW rank=0061925 x=1727.5 y=2534.5 length=482
AAAACAAGGCCAGTAGTCATATGCTTGTCTCAAAGATTAAGCCATGCATGTCCAAGTACA
AGCTTTCAAAAGCGAAACTGCGGATGGCTCATTAAATCAGTTATGGTTCCTTGGAGCGCA
TCCCCTTACATGGATAACTGTGGTAATTCTAGAGCTAATACATGCAATCAAGCGCCGACC
TTACGGGAGGCGTGCTCTTATTAGGAACAAGACCAACCCGGGTCCGCCCGGCTCCGTTGG
TGAACTCTGGATAACCTGGCCGATCGCACGGTCTCTGCACCGGCGACGATCCTTCGAATG
TCTNCCCTATCAACTTTCGATGGTACGTTATGCGCCTACCATGGGTCGTAACGGGGTAAC
GGGAGGGATCAGGGGTTCGATTCCGGGAGAGGGGAGCTTGGAGAAACGGGCTACCACATC
CAAGGGAAGGGCAAGCAGGGCCTACAGTGCTCTGAGCGGGGGCTGGGCAAAGGGCGCATA

>HY4YN4W02DTBEB rank=0063652 x=1446.0 y=3937.0 length=482
AAAACAAGGCCAGTAGTCATATGCTTGTCTCAAAGATTAAGCCATGCATGTCCAAGTACA
AGCTTTCAAAAGCGAAACTGCGGATGGCTCATTAAATCAGTTATGGTTCCTTGGAGCGCA
TCCCCTTACATGGATAACTGTGGTAATTCTAGAGCTAATACATGCAATCAAGCGCCGACC
TTACGGGAGGCGTGCTCTTATTAGGAACAAGACCAACCCGGGTCCGCCCGGCTCCGTTGG
TGAACTCTGGGTAACCTGGCCGATCGCACGGTCTCTGCACCGGCGACGGATCCTTCGAAT
GTCTGCCCTATCAACTTTCGATGGTACGTTATGCGCCTACCATGGGGTCGTAACGGGGTA
ACGGGAGAATCAGGGGTTCGATTCCGGGAGGAGGGGAGCTTGGAGGAACGGGCTACCACA
TCCAAGGGAAGGGCAAGCAGGGCCTACAGTGCTCTGGAGCGGGGCTGGGCAAAGGGCGCA

>HY4YN4W02EXWQV rank=0053452 x=1909.0 y=1397.0 length=482
AAAACAAGGCCAGTAGTCATATGCTTGTCTCAAAGATTAAGCCATGCATGTCCAAGTACA
AGCTTTCAAAAGCGAAACTGCGGATGGCTCATTAAATCAGTTATGGTTCCTTGGAGCGCA
TCCCCTTACATGGATAACTGTGGTAATTCTAGAGCTAATACATGCAATCAAGCGCCGACC
TTACGGGAGGCGTGCTCTTATTAGGAACAAGACCAACCCGGGTCCGCCCGGCTCCGTTGG
TGAACTCTGGATAACCTGGCCGATCGCACGGTCTCTGCACCGGCGACGATCCTTCGAATG
TCTGCCCTATCAACTTTCGATGGTACGTTATGCGCCCACCATGGGTCGTAACGGGGTAAC
GGGAGGAATCAGGGGTTCGATTCCGGGAGAGGGGAGCTTGGAGAAACGGGCTACCACATC
CAAGGGAAGGGCAAGCAGGGCCTACAGTGCTCTGAGCGGGGGCTGGGCAAAGGGCGCATA

>HY4YN4W02D74PX rank=0035513 x=1615.0 y=2899.0 length=482
AAAACAAGGCCAGTAGTCATATGCTTGTCTCAAAGATTAAGCCATGCATGTCCAAGTACA
AGCTTTCAAAAGCGAAACTGCGGATGGCTCATTAAATCAGTTATGGTTCCTTGGAGCGCA
TCCCCTTACATGGATAACTGTGGTAATTCTAGAGCTAATACATGCAATCAAGCGCCGACC
TTACGGGAGGCGTGCTCTTATTAGGAACAAGACCAACCCGGGTCCGCCCGGCTCCGTTGG
TGAACTCTGGATAACCTGGCCGATCGCACGGTCTCTGCACCGGCGACGATCCTTCGAATG
TCTNCCCTATCAACTTTCGATGGTACGTTATGCGCCTACCATGGGTCGTAACGGGGTAAC
GGGAGGAATCAAGGGGTTCGATTCCGGGAGAGGGGAGCTTGGAGAAACGGGCTACCACAT
CCAAGGGAAGGGCAAGCAGGGCCTAACAGTGCTCTGAGCGGGGGCTGGGCAAAGGGCGCA

>HY4YN4W02C4RQR rank=0032553 x=1167.0 y=1505.0 length=482
AAAACAAGGCCAGTAGTCATATGCTTGTCTCAAAGATTAAGCCATGCATGTCCAAGTACA
AGCTTTCAAAAGCGAAACTGCGGATGGCTCATTAAATCAGTTATGGTTCCTTGGAGCGCA
TCCCCTTACATGGATAACTGTGGTAATTCTAGAGCTAATACATGCAATCAAGCGCCGACC
TTACGGGAGGCGTGCTCTTATTAGGAACAAGACCAACCCGGGTCCGCCCGGCTCCGTTGG
TGAACTCTGGATAACCTGGCCGATCGCACGGTCTCTGCACCGGCGACGATCCTTCGAATG
TCTNCCCTATCAACTTTCGATGGTACGTTATGCGCCTACCATGGGTCGTAACGGGGTAAC
GGGAGGAATCAGGGGTTCGATTCCGGGAGAGGGGAGCTTGGAGAAACGGGCTACCACATC
CAAGGGAAGGGCAGCAGGGCCTAACGAGTGCTCTGAGCGGGGCTGGGCAAAGGGCGCATA

>HY4YN4W02DX8PV rank=0032028 x=1503.0 y=273.0 length=482
AAAACAAGGCCAGTAGTCATATGCTTGTCTCAAAGATTAAGCCATGCATGTCTAAGTATA
AAAGTATTTTATACTTGAAACTGCGAAACGCTTATTATATCAGTTATAGTTTATTTGATG
GTCTCTCACTATATGGATACCCGTAGTAATTCTAGAGCTAATACATGCGCAAAATTCCGA
AACCCCTCGGGGTATAGGAATGTATTTATTAGATAAAAATCAATCCGCTTCGGTGGTTTT
TGATGATTCATAATAACTGTTCGAATCGTTTCGGAGCAATCCGGCGATAGTTCATTCAAA
TTTCTGCCCTATCAGCTTTCGACGGTAGTGTATTGGACTACCGTGGCGTTAGCGGGGGGT
AACGGGGAGAATTAGGGGTTCGATTCCGGGAAGAGGGGAGCCTGGAGAAACGGGCTACCA
CATCCAAGGGAAGGGCAGCAGGGCCTAACAGTGCTCTGAGCGGGGCTGGGCAAAAGGGCG

>HY4YN4W02EQGLM rank=0132242 x=1824.0 y=2040.5 length=482
AAAACAAGGCCAGTAGTCATATGCTTGTCTCAAAGATTAAGCCATGCATGTCTCAGTATA
AGCTTCCATACGGTGAAACTGCGAATGGCTCATTAAAACAGTTACAGCTTATTTGATGGT
CATTCCTTACATGGATAACTGTGGTAATTCTAGAGCTAATACATGCGCCCAAACCCGACT
CCGTGGAAGGGTTGTGTTTATTAGTTACAGAACCAACCCAGGCTCTGCCTGGTCTTGTGG
TGATTCATAATAACCGAATGAATCGCATTGCATCANCTGGCGATGAATCATTCAAGTTTC
TGACCTATCAGCTTCCGACGGGTAGGGGGGTATTGGGCCTACCGTGGGCAATGACGGGGT
AACGGGAGGAATTAGGGGTTCGATTCCGGGAGGAGGGGAGCCTGGAGAAACGGGCTACCA
CAATCTAAAGGGAAGGGCAGCAGGGCCTACAGTGCTCTGAGCGGGGCTGGGGCAAGGGCG

>HY4YN4W02ERJS6 rank=0056222 x=1836.5 y=3704.0 length=482
AAAACAAGGCCAGTAGTCATATGCTTGTCTCAAAGATTAAGCCATGCAGGTCTAAGTCCA
TGCCGCAATACGGTGAGACCGCGAATGGCTCATTATATCAGTTATGGTTCCTTGGATCTT
CGGTTACACTTGGATAACCCTGGTAATTCTAGAGCTAATACATGCACAACAACGCCGACC
CTCGGGAAGGTGTGTTTTTATTAGACCAAAACCAATCGTTGCCTCTCGCGGGTGACGTTT
AGTTGGTGATTCTGAATAACTTTGTGCGGATCGTACGGTCTTAGTGCCGACGACGTATCT
TTCAAATGTCTGCCTTATCAACTTGTTGGTTGTTTAATGGACAACCAAGGTGGGTAACGG
GGGGTGACGGGGAGAATCAGGGGTTCGATACCGGGGAGAGGGGAGCACGGAGAAACGGGC
TACCACATCTAAGGGAAGGGCAGGCAAGGGCCTAACAGTGCTCTGAGCGGGGGCTGGGGC

>HY4YN4W02EDDQM rank=0019893 x=1675.0 y=2108.0 length=482
AAAACAAGGCCAGTAGTCATATGCTTGTCTCAAAGATTAAGCCATGCAGGTCTAAGTCCA
TGCCGCAATACGGTGAGACCGCGAATGGCTCATTATATCAGTTATGGTTCCTTGGATCTT
CGGTTACACTTGGATAACCCTGGTAATTCTAGAGCTAATACATGCACAACAACGCCGACC
CTCGGGAAGGTGTGTTTTTATTAGACCAAAACCAATCGTTGCCTCTCGCGGGTGACGTTT
AGTGGTGATTCTGAATAACTTTGTGCGGATCGTACGGTCTTAGTGCCGACGACGTATCTT
TCAAATGTCTGCCTTATCAACTTGTTGGTTGTTTAATGGACAACCAAGGTGGGTAACGGG
GGGTGACGGGAGAATCAGGGGGTTCGATACCGGGGAGAGGGGGAACACGGGAGAAAACGG
GCTACCACATCTAAGGGAAGGGCAGCAGGGCCTAACAGTGCTCTGAGCGGGGGCTGGGGC

>HY4YN4W02ETI7W rank=0088004 x=1859.0 y=2042.5 length=482
AAAACAAGGCCAGTAGTCATATGCTTGTCTCAAAGATTAAGCCATGCAGGTCTAAGTCCA
TGCCGCATTAAGGTGAGACCGCGAATGGCTCATTATATCAGTTATGGTTCCTCAGATCTT
CGGTTACACTTGGATAACCCTGGTAATTCTAGAGCTAATACATGCAAGACAAACGCCGAC
CTTCGGGAAGGTGTGTTTTTATTAGACCAAAACCAATCGTTACCTTCGGGTGACGTTCCT
TTGGTGATTCTGAATAACTTTGTGCGGATTGCACGGCCTCTGTGCTGGCAACGTATCTTT
CAAATGTCTNCCTTATCAACTTGTTGGTTGTTTAATGGACAACCAAGGGTGGGGTAACGG
GGGTGACGGGAGAATCAGGGGGTTCGATACCGGGAGGAGGGGAGCACGGAGAAACGGGCT
ACCACATCCAAGGGAAGGGCAGCAAGGGCCTACAGTGCTCTGAGCGGGGGCTGGGGCAAA

>HY4YN4W02EAOB0 rank=0081076 x=1644.0 y=2846.0 length=482
AAAACAAGGCCAGTAGTCATATGCTTGTCTCAAAGATTAAGCCATGCAGGTCTAAGTCCA
TGCCGCATTAAGGTGAGACCGCGAATGGCTCATTATATCAGTTATGGTTCCTTAGATCTT
CGGTTACACTTGAATAACCCTGGTAATTCTAGAGCTAATACATGCAAGACAAACGCCGAC
CTTCGGGAAGGTGTGTTTTTATTAGACCAAAACCAATCGTTACCTTCGGGTGACGTTCCT
TTGGTGATTCTGAATAACTTTGTGCGGATTGCACGGCCTCTGTGCTGGCAACGTATCTTT
CAAATGTCTGCCTTATCAACTTGTTGGTTGTTTAATGGACAACCAAGGTGGGTAACGGGG
GTGACGGGAGAATCAGGGGTTCGATACCGGGAGAGGGGAGCACGGAGAAACGGGCTACCA
CATCCAAGGGAAGGGCAGGCAAGGGCCTACAGTGCTCTGAGCGGGGGCTGGGGCAAAGGG

>HY4YN4W02EJ1BI rank=0053766 x=1751.0 y=1308.5 length=482
AAAACAAGGCCAGTAGTCATATGCTTGTCTCAAAGATTAAGCCATGCAGGTCTAAGTCCA
TGCCGCATTAAGGTGAGACCGCGAATGGCTCATTATATCAGTTATGGTTCCTTAGATCTT
CGGTTACACTTGGATAACCCTGGTAATTCTAGAGCTAATACATGCAAGACAAACGCCGAC
CTTCGGGAAGGTGTGTTTTTATTAGACCAAAACCAATCGTTACCTTCGGGTGACGTTCCT
TTGGTGATTCTGAATAACTTTGTGCGGATTGCACGGCCTCTGTGCTGGCAACGTATCTTT
CAAATGTCTGCCTTATCAACTTGTTGGTTGTTTAATGGACAACCAAGGTGGGTAACGGGG
GTGACGGGAGAATCAGGGGGTTCGATACCGGGGAGAGGGGAGCACGGAGAAACGGGCTAC
CACATCCAAAGAAGGGCAGCAAGGGCCTACAGTGCTCTGAGCGGGGGCTGGGCAAAGGGC

>HY4YN4W02DU981 rank=0031085 x=1469.0 y=1555.5 length=482
AAAACAAGGCCAGTAGTCATATGCTTGTCTCAAAGATTAAGCCATGCAGGTCTAAGTCCA
TGCCGCATTAAGGTGAGACCGCGAATGGCTCATTATATCAGTTATGGTTCCTTAGATCTT
CGGTTACACTTGGATAACCCTGGTAATTCTAGAGCTAATACATGCAAGACAAACGCCGAC
CTTCGGGAAGGTGTGTTTTATAGACCAAAACCAATCGTTACCTTCGGGTGACGTTCCTTT
GGTGATTCTGAATAACTTTGTGCGGATTGCACGGCCTCTGTGCTGGCAACGTATCTTTCA
AATGTCTGCCTTATCAACTTGTTGGTTGTTTAATGGACACCAAGGTGGGTAACGGGGGTG
ACGGGAGAATCAGGGGTTCGATACCGGGGAGAGGGGAGCACGGAGAAACGGGCTACCACA
TCCAAGGGAAGGGCAGGCAAGGGCCTACAGTGCTCTGAGCGGGGGCTGGGGCAAAGGGCG

>HY4YN4W02DNQ4D rank=0071247 x=1383.5 y=2427.5 length=482
AAAACAAGGCCAGTAGTCATATGCTTGTCTCAAAGATTAAGCCATGCAGGTCTAAGTCCA
TGCCGCATTAAGGTGAGACCGCGAATGGCTCATTATATCAGTTATGGTTCCTTAGATCTT
CGGTTACACTTGGATAACCCTGGTAATTCTAGAGCTAATACATGCGAGACAAACGCCGAC
CTTCGGGAAGGTGTGTTTTATTAGACCAAAACCAATCGTTACCTTCGGGTGACGTTCCTT
TGGTGATTCTGAATAACTTTGTGCGGATTGCACGGCCTCTGTGCTGGCAACGTATCTTTC
AAATGTCTGCCTTATCAACTTGTTGGTTGTTTAATGGACAACCAAGGTGGGTAACGGGGG
GTGACGGGAGAATCAGGGGTTCGATACCGGGGAGAGGGGAGCACGGAGAAACGGGCTACC
ACATCCAAGGGAAGGGCAGCAAGGGCCTACNGTGCTCTGAGCGGGGGCTGGGCAAAGGGC

>HY4YN4W02ECL9N rank=0025045 x=1666.0 y=3369.0 length=482
AAAACAAGGCCAGTAGTCATATGCTTGTCTCAAAGATTAAGCCATGCAGGTCTAAGTCCA
TGCCGCATTAAGGTGAGACCGCGAATGGCTCATTATATCAGTTATGGTTCCTTAGATCTT
CGGTTACACTTGGATAACCCTGGTAATTCTAGAGCTAATACATGCAAGACAAACGCCGAC
CTTCGGGAAGGTGTGTTTTATTAGACCAAAACCAATCGTTACCTTCGGGTGACGTTCCTT
TGGTGATTCTGAATAACTTTGTGCGGATTGCACGGCCTCTGTGCTGGCAACGTATCTTTC
AAATGTCTGCCTTATCAACTTGTTGGTTGTTAATGGACACCAAGGTGGTAACGGGGTGAC
GGGAGAATCAGGGGTTCGATACCGGGGAGAGGGGAGCACGGAGAAACGGGCTACCACATC
CAAGGGAAGGGCAGCAAGGGCCTACAGTGCTCTGAGCGGGGGCTGGGCAAAGGGCGCATA

>HY4YN4W02DQSSL rank=0026032 x=1418.0 y=1203.0 length=482
AAAACAAGGCCAGTAGCCATATGCTTGTCTCAAAGATTAAGCCATGCAGGTCTAAGTCCA
TGCCGCATTAAGGTGAGACCGCGAATGGCTCATTATATCAGTTATGGTTCCTTAGATCTT
CGGTTACACTTGGATAACCCTGGTAATTCTAGAGCTAATACATGCAAGACAAACGCCGAC
CTTCGGGAAGGTGTGTTTTTATTAGACCAAAACCAATCGTTACCTTCGGGTGACGTTCCT
TTGGTGATTCTGAATAACTTTTGTGCGGATTGCACGGCCTCTGTGCTGGCAACGTATCTT
TCAAATGTCTGCCTTATCAACTTGTTGGTTGTTTAATGGACACCAAGGTGGGTAACGGGG
GTGACGGGAGAATCAGGGGTTCGATACCGGGAGAGGGGAGCACGGAGAAACGGGCTACCA
CATCCAAGGGAAGGGCAGCAAGGGCCTACAGTGCTCTGAGCGGGGGCTGGGGCAAAGGGC

>HY4YN4W02C8EPX rank=0033023 x=1208.0 y=3315.5 length=482
AAAACAAGGCCAGTAGTCATATGCTTGTCTCAAAGATTAAGCCATGCAGGTCTAAGTCCA
TGCCGCATTAAGGTGAGACCGCGAATGGCTCATTATATCAGTTATGGTTCCTTAGATCTT
CGGTTACACTTGGATAACCCTGGTAATTCTAGAGCTAATACATGCAAGACAAACGCCGAC
CTTCGGGAAGGTGTGTTTTATTAGACCAAAACCAATCGTTACCTTCGGGTGACGTTCCTT
TGGTGATTCTGAATAACTTTGTGCGGATTGCACGGCCTCTGTGCTGGCAACGTATCTTTC
AAATGTCTGCCTTATCAACTTGTTGGTGTTAATGGACACCAAGGTGGTAACGGGGTGACG
GAGAATCAGGGGTTCGATACCGGGGAGAGGGGAGCACGGAGAAACGGGCTACCACATCCA
AGGGAAGGGCAGCAAGGGCCTAACAGTGCTCTGAGCGGGGGCTGGGGCAAAGGGCGCATA

>HY4YN4W02D1SK7 rank=0102340 x=1543.0 y=2153.0 length=482
AAAACAAGGCCAGTAGTCATATGCTTGTCTCAAAGATTAAGCCATGCATGTCTCAGTATA
AGCTTCTACATGGTGAAACTGCGAATGGCTCATTAAAGCAGTTATAGTTTATTTGATGGT
CACTGTTATATGGATAACTGTGGTAATTCTAGAGCTAATACATGCACCAAAACCCAACTT
CGCAGAAGGGTTGTGTTTATTAGATACAGAACCAACCCAGGTTCGCCTGGTTTTGTGGTG
ACTCATAATAACTCGATGAATCGTGTAGCTTCGCTNACGATGCATCATTCAAGTTTCTGA
CCTATCAGCTTCCGACGGTAGGGGTATTGGGGCCTACCGTGGGCAATGGGACGGGGTAAC
GGGAGAATTAGGGGTTGATTCCGGGAGAGGGGAGCCTGGAGAAACGGGCTACCACATCTA
AAGGGAAAGGGCAAGCAAGGGCCTACAGTGCTCTGAGCGGGGCTGGGCAAAGGGCGCATA

>HY4YN4W02ERV70 rank=0054387 x=1840.0 y=3406.0 length=482
AAAACAAGGCCAGTAGTCATATGCTTGTCTCAAAGATTAAGCCATGCATGTCTCAGTATA
AGCTTCTACATGGCGACACTGCGAATGGCTCATTAAAACAGTTATCGTTTATTTGGTGGT
CATTCATTACATGGATAACCATGGTAATTCTAGAGCTAATACATGCATCCAAACCCGACT
TCTCGGAAGGGTTGTGTTTATTAGGTACAGAACCAACCCAGGCTCCGCCTGGTCCTTTGG
TGATTCATGATAACCGAACGAATCGCATGGCTTCGCTGCGATGAACCATTCAAGTTTCTG
ACCTATCAGCTTTCGACGGTAGGGTATTGGGCCTACCGTGGGCAATGACGGGGTAACGGG
AGAATTAGGGGTCGAGTTCCGGGGGGAGGGAGCCTGGAGGAAACGGGCTACCACATCTAA
GGGGAAGGGCAAGCAGGGGCCTAACGAGTGCTCTGGAGCGGGGGCTGGGCAAAGGGGCGC

>HY4YN4W02D6K5G rank=0028977 x=1598.5 y=514.0 length=482
AAAACAAGGCCAGTAGTCATATGCTTGTCTCAAAGATTAAGCCATGCATGTCTATGCACA
AGCCGAAAAACGGTAAAGCCGCGAATGGCTCATTACAACAGCCATGGTTTATTGGATCTA
CAACATCCTACTTGGATAACTGTAGTAATTCTAGAGCTAATACACGCACCAAAGCCCTGA
CCTCACGGGATGGGCGCATTTATTAGACCAAAACCAATCGGACTTCGGTCCGTCTGGTGG
TGACTCTGAATAACTACGCTGAGTGCACGGTCCTCGTACCGGCACCATATCTTTCAAGTG
TCTGCCTTATCAACTGTCGATGGTATTTACGTGACTACCATGGGTCGTAACGGGGTAACG
GGAGAATAAGGGGGTTCGACTCCGGGGAGAGGGGANCCTGGAGAAATGGGCTACCACATC
CAAGGGAAAGGGCAGCAAGGGCCTAACAGTGCTCTGAGCGGGGCTGGGCAAAGGCGCATA

>HY4YN4W02D65Z4 rank=0039775 x=1604.5 y=2962.5 length=482
AAAACAAGGCCAGTAGTCATATGCTTGTCTCAAAGATTAAGCCATGCATGTCCAAGTACA
AGCTTTCAAAAGCGAAACTGCGGATGGCTCATTAAATCAGTTATGGTTCCTTGGAGCGCA
TCCCCTTACATGGATAACTGTGGTAATTCTAGAGCTAATACATGCAATCAAGCGCCGACC
TTACGGGAGGCGTGCTCTTATTAGGAACAAGACCAACCCGGGTCCGCCCGGCTCCGTTGG
TGAACTCTGGATAACCTGGCCGATCGCACGGTCTCTGCACCGGCGACGATCCTTCGAATG
TCTGCCCTATCAACTTTCGATGGTACGTTATGCGCCTACCATGGGTCGTAACGGGGTAAC
GGGAGGAATCAGGGTTCGATTCCGGGAGAGGGGAGCTTGGTGAAACGGGCTACCACATCC
AAGGGAAGGGCAGCAGGGCCTAACGAGTGCTCTGAGCGGGGGCTGGGCAAAGGGCGCATA

>HY4YN4W02EUKHA rank=0050560 x=1871.5 y=1180.0 length=482
AAAACAAGGCCAGTAGTCATATGCTTGTCTCAAAGATTAAGCCATGCATGTCCAAGTACA
AGCTTTCAAAAGCGAAACTGCGGATGGCTCATTAAATCAGTTATGGTTCCTTGGAGCGCA
TCCCCTTACATGGATAACTGTGGTAATTCTAGAGCTAATACATGCAATCAAGCGCCGACC
TTACGGGAGGCGTGCTCTTATTAGGAACAAGACCAACCCGGGTCCGCCCGGCTCCGTTGG
TGAACTCTGGATAACCTGGCCGATCGCACGGTCTCTGCACCGGCGACGATCCTTCGAATG
TCTGCCCTATCAACTTTCGATGGTACGTTATGCGCCTACCATGGGTCGTAACGGGGTAAC
GGGAGGAATCAGGGGTTCGATTCCGGGAGAGGGGAGCTTGGAGAAACGGGCTACCACATC
CAAGGGAAGGGCAAGCAGGGCCTACAGTGCTCTGAGCGGGGGCTGGGCAAAGGGCGCATA

>HY4YN4W02C94PL rank=0024270 x=1228.0 y=1735.0 length=482
AAAACAAGGCCAGTAGTCATATGCTTGTCTCAAAGATTAAGCCATGCATGTCCAAGTACA
AGCTTTCAAAAGCGAAACTGCGGATGGCTCATTAAATCAGTTATGGTTCCTTGGAGCGCA
TCCCCTTACATGGATAACTGTGGTAATTCTAGAGCTAATACATGCAATCAAGCGCCGACC
TTACGGGAGGCGTGCTCTTATTAGGAACAAGACCAACCCGGGTCCGCCCGGCTCCGTTGG
TGAACTCTGGATAACCTGGCCGATCGCACGGTCTCTGCACCGGCGACGATCCTTCGAATG
TCTGCCCTATCAACTTTCGATGGTACGTTATGCGCCTACCATGGGTCGTAACGGGGTAAC
GGGAGGAATCAGGGGTTCGATTCCGGGAGAGGGGAGCTTGGAGAAACGGGCTACCACATC
CAAGGGAAGGGCAAGCAGGGCCTACAGTGCTCTGAGCGGGGGCTGGGCAAAGGGCGCATA

>HY4YN4W02EMS6Y rank=0038763 x=1782.0 y=3768.0 length=482
AAAACAAGGCCAGTAGTCATATGCTTGTCTCAAAGATTAAGCCATGCATGTCCAAGTACA
AGCTTTCAAAAGCGAAACTGCGGATGGCTCATTAAATCAGTTATGGTTCCTTGGAGCGCA
TCCCCTTACATGGATAACTGTGGTAATTCTAGAGCTAATACATGCAATCAAGCGCCGACC
TTACGGGAGGCGTGCTCTTATTAGGAACAAGACCAACCCGGGTCCGCCCGGCTCCGTTGG
TGAACTCTGGATAACCTGGCCGATCGCACGGTCTCTGCACCGGCGACGATCCTTCGAATG
TCTGCCCTATCAACTTTCGATGGTACGTTATGCGCCTACCATGGGTCGTAACGGGGTAAC
GGGAGGAATCAGGGGTTCGATTCCGGGAGAGGGGAGCTTGGAGAAACGGGCTACCACATC
CAAGGGAAGGCAAGCAGGGCCTACAAGTGCTCTGAGCGGGGGCTGGGCAAAGGGCGCATA

>HY4YN4W02ES9KW rank=0076024 x=1856.0 y=1838.5 length=482
AAAACAAGGCCAGTAGTCATATGCTTGTCTCAAAGATTAAGCCATGCATGTCCAAGTACA
AGCTTTCAAAAGCGAAACTGCGGATGGCTCATTAAATCAGTTATGGTTCCTTGGAGCGCA
TCCCCTTACATGGATAACTGTGGTAATTCTAGAGCTAATACATGCAATCAAGCGCCGACC
TTACGGGAGGCGTGCTCTTATTAGGAACAAGACCAACCCGGGTCCGCCCGGCTCCGTTGG
TGAACTCTGGATAACCTGGCCGATCGCACGGTCTCTGCACCGGCGACGATCCTTCGAATG
TCTGCCCTATCAACTTTCGATGGTACGTTATGCGCCTACCATGGGTCGTAACGGGGTAAC
GGGAGGAATCAGGGGTTCGATTCCGGGAGAGGGGAGCTTGGAGAAACGGGCTACCACATC
CAAGGGAAGGGCAAGCAGGGCCTACAGTGCTCTGAGCGGGGGCTGGGCAAAGGGCGCATA

>HY4YN4W02DAF85 rank=0107145 x=1232.0 y=311.0 length=482
AAAACAAGGCCAGTAGTCATATGCTTGTCTCAAAGATTAAGCCATGCATGTCCAAGTACA
AGCTTTCAAAAGCGAAACTGCGGATGGCTCATTAAATCAGTTATGGTTCCTTGGAGCGCA
TCCCCTTACATGGATAACTGTGGTAATTCTAGAGCTAATACATGCAATCAAGCGCCGACC
TTACGGGAGGCGCGCTCTTATTAGGAACAAGACCAACCCGGGTCCGCCCGGCTCCGTTGG
TGAACTCTGGATAACCTGGCCGATCGCACGGTCTCTGCACCGGCGACGAATCCTTCGAAT
GTCTGCCCTATCAACTTTCGATGGTACGTTATGCGCCTACCATGGGTCGTAACGGGGTAA
CGGGAGGAATCAGGGGTTCGATTCCGGGAGAGGGGGAGCTTGGAGAAACGGGCTACCACA
TCTAAGGGAAGGGCAGCAGGGCCTACAGTGCTCTGGAGCGGGGGCTGGGCAAAGGGCGCA

>HY4YN4W02DYUHR rank=0060818 x=1509.0 y=3917.0 length=482
AAAACAAGGCCAGTAGTCATATGCTTGTCTCAAAGATTAAGCCATGCATGTCCAAGTACA
AGCTTTCAAAAGCGAAACTGCGGATGGCTCATTAAATCAGTTATGGTTCCTTGGAGCGCA
TCCCCTTACATGGATAACTGTGGTAATTCTAGAGCTAATACATGCAATCAAGCGCCGACC
TTACGGGAGGCGTGCTCTTATTAGGAACAAGACCAACCCGGGTCCGCCCGGCTCCGTTGG
TGAACTCTGGATAACCTGGCCGATCGCACGGTCTCTGCACCGGCGACGATCCTTCGAATG
TCTGCCCTATCAACTTTCGATGGTACGTTATGCGCCTACCATGGGTCGTAACGGGGTAAC
GGGAGGAATCAGGGGTTCGATTCCGGGAGAGGGGGAGCTTGGAGAAACGGGCTACCACAT
CCAAGGGAAGGGCAGCAGGGCCTACAGTGCTCTGAGCGGGGGCTGGGCAAAGGGCGCATA

>HY4YN4W02DFGBT rank=0087540 x=1289.5 y=215.5 length=482
AAAACAAGGCCAGTAGTCATATGCTTGTCTCAAAGATTAAGCCATAGCATGTCCAAGTAC
AAGCTTTCAAAAGCGAAACTGCGGATGGCTCATTAAATCAGTTATGGCTCCTTGGAGCGC
ATCCCCTTACATGGATAACTGTGGTAATTCTAGAGCTAATACATGCAATCAAGCGCCGAC
CTTACGGGAGGCGTGCTCTTATTAGGAACAAGACCAACCCGGGTCCGCCCGGCTCCGTTG
GTGAACTCTGGATAACCTGGCCGATCGCACGGTCTCTGCACCGGCACGGATCCTTCGAAT
GTCTGCCCTATCAACTTTCGATGGTACGTTATGCGCCTACCATGGTCGTAACGGGGTAAC
GGGAGGAATCAGGGGTTCGGATTCCGGGAGAGGGGAGCTTGAGAAACGGGCTACCACATC
CAAGGGAAAGGGCAGCAGGGCCTAACAGTGCTCTGAGCGGGGCTGGGCAAAGGGCGCATA

>HY4YN4W02DRTOF rank=0052389 x=1429.5 y=3949.0 length=482
AAAACAAGGCCAGTAGTCATATGCTTGTCTCAAAGATTAAGCCATGCATGTCCAAGTACA
AGCTTTCAAAAGCGAAACTGCGGATGGCTCATTAAATCAGTTATGGTTCCTTGGAGCGCA
TCCCCTTACATGGATAACTGTGGTAATTCTAGAGCTAATACATGCAATCAAGCGCCGACC
TTACGGGAGGCGTGCTCTTATTAGGAACAAGGCCAACCCGGGTCCGCCCGGCTCCGTTGG
TGAACTCTGGATAACCTGGCCGATCGCACGGTCTCTGCACCGGCGACGATCCTTCGAATG
TCTNCCCTATCAACTTTCGATGGTACGTTATGCGCCTACCATGGGTCGTAACGGGGTAAC
GGGAGGAATCAGGGGTTCGATTCCGGGAGAGGGGAGCTTGGAGAAGCGGGCTACCACATC
CAAGGGAAAGGGCAGCAAGGGCCTACAGTGCTCTGAGCGGGGCTGGGCAAAGGGCGCATA

>HY4YN4W02ESOPK rank=0067448 x=1849.5 y=3462.0 length=482
AAAACAAGGCCAGTAGTCATATGCTTGTCTCAAAGATTAAGCCATGCATGTCCAAGTACA
AGCTTTCAAAAGCGAAACTGCGGATGGCTCATTAAATCAGTTATGGTTCCTTGGAGCGCA
TCCCCTTACATGGATAACTGTGGTAATTCTAGAGCTAATACATGCAATCAAGCGCCGACC
TTACGGGAGGCGTGCTCTTATTAGGAACAAGACCAACCCGGGTCCGCCCGGCTCCGTTGG
TGAACTCTGGATAACCTGGCCGATCGCACGGTCTCTGCACCGGCGACGATCCTTCGAATG
TCTGCCCTATCAACTTTCGATGGTACGTTATGCGCCTACCATGGGTCGTAACGGGGTAAC
GGGAGGAATCAGGGGTTCGATTCCGGGAGAGGGGAGCTTGGAGAAACGGGCTACCACATC
CAAGGGAAGGGCAAGCAGGGCCTACAGTGCTCTGAGCGGGGGCTGGGCAAAGGGCGCATA

>HY4YN4W02EH6KE rank=0057260 x=1730.5 y=812.0 length=482
AAAACAAGGCCAGTAGTCATATGCTTGTCTCAAAGATTAAGCCATGCATGTCCAAGTACA
AGCTTTCAAAAGCGAAACTGCGGATGGCTCATTAAATCAGTTATGGTTCCTTGGAGCGCA
TCCCCTTACATGGATAACTGTGGTAATTCTAGAGCTAATACATGCAATCAAGCGCCGACC
TTACGGGAGGCGTGCTCTTATTAGGAACAAGACCAACCCGGGTCCGCCCGGCTCCGTTGG
TGAACTCTGGATAACCTGGCCGATCGCACGGTCTCTGCACCGGCGACGATCCTTCGAATG
TCTGCCCTATCAACTTTCGATGGTACGTTATGCGCCTACCATGGGTCGTAACGGGGTAAC
GGGAGGAATCAGGGGTTCGATTCCGGGAGAGGGGAGCTTGGNGAAACGGGCTACCACATC
CAAGGGAAGGGCAAGCAGGGCCTACAGTGCTCTGAGCGGGGGCTGGGCAAAGGGCGCATA

>HY4YN4W02D6LZQ rank=0080701 x=1598.0 y=1604.0 length=482
AAAACAAGGCCAGTAGTCATATGCTTGTCTCAAAGATTAAGCCATGCATGTCTAAGTACG
AGCCTCGGTACATAGCGAAACTGCGAATGGCTCATTAAATCAGTTATGGTTCCTTTGATC
GCTACCCTCTACATGGATAACTGTGGTAATTCTAGAGCTAATACATGCCGACATCGCCGC
CTCTCGCCCCCGCGGGAGGCGTGCTTTTANCACGACCAAGACCGACCCGATGCCCCGTCT
CCTCGCGGAGGCGGGCGCGGTTGTTGCGACGAATTCGAGATAAATTGGCGGATCGCACGG
CCCCGCGCCGGCGACGTATCTTTCGAGTGTCTGCCCTATCAACTTTCGACGGGCACGGCT
ATGCGCCTCCCGGTGGGTGGGCAACGGGGTAACGGGGGAATCAGGGGTTCGATTCCGGGA
GAGGGGGAGCTTGAAGAAAATGGGCTAACCACATCCCAAAAGGGAAAAGGCAAGCAAGGG

>HY4YN4W02DM3D6 rank=0037581 x=1376.0 y=348.5 length=482
AAAACAAGGCCAGTAGTCATATGCTTGTCTCAAAGATTAAGCCATGCATGTCTATGCACA
AGCCGAAAAACGGTAAAGCCGCGAATGGCTCATTACAACAGCCATGGTTTATTGGATCTA
CAACATCCTACTTGGATAACTGTAGTAATTCTAGAGCTAATACACGCACCAAAGCCCTGA
CCTCACGGGATGGGTGCATTTATTAGACCAAAACCAATCGGACTTCGGTCCGTCTGGTGG
TGACTCTGAATAACTATGCTGAGTGCACGGTCCTCGTACCGGCACCATATCTTTCAAGTN
TCTGCCTTATCAACTGTTGATGGTAGTTTACGTGACTACCATGGGTCGTAATGGGGTAAC
GGGAGAATAAGGGGTTGGACTCCGGGAGAGGGGAGGCCTGAGAAATGGGCTACCACATCC
AAAGGGAAAGGGCAGCAAGGGCCTACAGTGCTCTGAGCGGGGCTGGGCAAAGGGCGCATA

>HY4YN4W02ERRZ2 rank=0114543 x=1839.0 y=2032.0 length=482
AAAACAAGGCCAGTAGTCATATGCTTGTCTCAAAGATTAAGCCATGCATGTCTAAGCAGA
AGCCGAACAACGGTAAAGCCGCGAATGGCTCATTACAACAGCCGTCGTTTCTTGGATCTC
TTATTTTACTTGGATAACTGTGGTAATTCTGGAGCTAATACACGCACTAAAGCTCCGACC
TTACGGGACGAGCGCATTTATTAGAACAAAACCAATCGGGCTTCGGCCCGTTCGTTGGTG
ACTCTGAATAACTACGCCGATCGCACGGTCTCGCACCGGCGACGCATCTTTCAATGTCTG
CCTTATCAACTTTCGATGGTAGTTTATGTGCCTACCATGGTTGTAACGGGGGGTAACGGG
GAGAATAGGGGGGTTCGACTCCGGGGAGAGGGGAGCCTGGGAGGAAACGGGCTACCACAT
CCAAGGGAAGGCAGCAGGGCCTAACAGTGCTCTGAGCGGGGCTGGGCAAAAGGGCGCATA

>HXZRAMG01BLR95 rank=0155530 x=541.0 y=219.0 length=482
AAAACAAGGCCAGTAGTCATATGCTTGTCTCAAAGATTAAGCCATGCATGTCTAAGTACG
AGCCTCGGTACATAGCGAAACTGCGAATGGCTCATTAAATCAGTTATGGTTCCTTTGATC
GCTACCCTCTACATGGATAACTGTGGTAATTCTAGAGCTAATACATGCCGACATCGCCGC
CTCTCGCCCCCGCGGGAGGCGTGCTTTTATCATGACCAAGACCGACCCGATGCCCCGTCT
CCTCGCGGAGGCGGGCGCGGTTGTTGCGACGAATTCGAGATAAATTGGCGGATCGCACGG
CCCCGGCGCCGGCGACGTATCTTTCGAGTGTCTGCCCCTATCAACTTTCGACGGCACGCT
ATGCGCCTCCCGTGGTGGCAACGGGTAACGGGGAATCAGGGTTCGATTCCGGAGAGGGAG
CTTGAGAAATGGCTACCACATCCAAGGAAGGCAGCAGGCCTACAGTGCTCTGAGCGGGCT

>HY4YN4W02DD6PF rank=0089601 x=1274.5 y=2529.0 length=481
AAAACAAGGCCAGTAGTCATATGCTTGTCTCAAAGATTAAGCCATGCATGTCCAAGTACA
AGCTTTCAAAAGCGAAACTACGGATGGCTCATTAAATCAGTTATGGTTCCTTGGAGCGCA
TCCCCTTACATGGATAACTGTGGTAATTCTAGAGCTAATACATGCAATCAAGCGCCGACC
TTACGGGAGGCGTGCTCTTATTAGGAACAAGACCAACCCGGGTCCGCCCGGCTCCGTTGG
TGAACTCTGGATAACCTGGCCGATCGCACGGTCTCTGCACCGGCGACGGATCCTTCGAAT
GTCTGCCCTATCAACTTTCGATGGTACGTTATGCGCCTACCATGGGGTCGTAACGGGTAA
CGGGAGAATCAGGGGTTCGATTCCGGGAGGAGGGGAGCTTGGAGGAAACGGGCTACCACA
TCCAAGGGAAGGGCAAGCAAGGGCCTACAGTGCTCTGAGCGGGGCTGGGCAAAGGGCGC
>HY4YN4W02DUQLG rank=0045237 x=1463.0 y=658.0 length=481
AAAACAAGGCCAGTAGTCATATGCTTGTCTCAAAGATTAAGCCATGCATGTCCAAGTACA
AGCTTTCAAAAGCGAAACTGCGGATGGCTCATTAAATCAGTTATGGTTCCTTGGAGCGCA
TCCCCTTACATGGATAACTGTGGTAATTCTAGAGCTAATACATGCAATCAAGCGCCGACC
TTACGGGAGGCGTGCTCTTATTAGGAACAAGACCAACCCGGGTCCGCCCGGCTCCGTTGG
TGAACTCTGGATAACCTGGCCGATCGCACGGTCTCTGCACCGGCGACGATCCTTCGAATG
TCTNCCCTATCAACTTTCGATGGTACGTTATGCGCCTACCATGGGTCGTAACGGGGTAAC
GGGAGGAATCAGGGGGTTCGATTCCGGGAGAGGGGAGCTTGGAGAAACGGGCTACCACAT
CCAAGGGAAGGGCAAGCAGGGCCTACAGTGCTCTGAGCGGGGGCTGGGCAAAGGGCGCA
>HY4YN4W02DMM14 rank=0069914 x=1370.5 y=3754.0 length=481
AAAACAAGGCCAGTAGTCATATGCTTGTCTCAAAGATTAGGCCATGCATGTCCAAGTACA
AGCTTTCAAAAGCGAAACTGCGGATGGCTCATTAAATCAGTTATGGTTCCTTGGAGCGCA
TCCCCTTACATGGATAACTGTGGTAATTCTAGAGCTAATACATGCAATCAAGCGCCGACC
TTACGGGAGGCGTGCTCTTATTAGGAACAAGACCAACCCGGGTCCGCCCGGCTCCGTTGG
TGAACTCTGGATAACCTGGCCGATCGCACGGTCTCTGCACCGGCGACGATCCTTCGAATG
TCTNCCCTATCAACTTTCGATGGTACGTTATGCGCCTACCATGGGTCGTAACGGGGTAAC
GGGAGGAATCAGGGGTTCGATTCCGGGAGAGGGGAGCTTGGAGGAAACGGGCTACCACAT
CCAAGGGAAGGGCAAGCAGGGCCTACGAGTGCTCTGGAGCGGGGGCTGGGCAAAGGGCG
>HY4YN4W02C7U85 rank=0105920 x=1202.5 y=2663.0 length=481
AAAACAAGGCCAGTAGTCATATGCTTGTCTCAAAGATTAAGCCATGCATGTCCAAGTACG
AGCTTTCAAAAGCGAAACTGCGGATGGCTCATTAAATCAGTTATGGTTCCTTGGAGCGCA
TCCCCTTACATGGATAACTGTGGTAATTCTAGAGCTAATACATGCAATCAAGCGCCGACC
TTACGGGAGGCGTGCTCTTATTAGGAACAAGACCAACCCGGGTCCGCCCGGCTCCGTTGG
TGAACTCTGGATAACCTGGCCGATCGCACGGTCTCTGCACCGGCGACGATCCTTCGAATG
TCTNCCCTATCAACTTTCGATGGTACGTTATGCGCCTACCATGGGTCGTAACGGGGTAAC
GGGAGAATCAGGGGTTCGATTCCGGGAGGAGGGGAGCTTGGAGAAACGGGCTACCACACC
CAAGGGAAGGGCAAGCAGGGCCTACAGTGCTCTGAGCGGGGCTGGGCAAAGGGCGCATA
>HY4YN4W02C78KK rank=0036186 x=1206.0 y=3538.5 length=481
AAAACAAGGCCAGTAGTCATATGCTTGTCTCAAAGATTAAGCCATGCATGTCCAAGTACA
AGCTTTCAAAAGCGAAACTGCGGATGGCTCATTAAATCAGTTATGGTTCCTTGGAGCGCA
TCCCCTTACATGGATAACTGTGGTAATTCTAGAGCTAATACATGCAATCAAGCGCCGACC
TTACGGGAGGCGTGCTCTTATTAGGAACAAGACCAACCCGGGTCCGCCCGGCTCCGTTGG
TGAACTCTGGATAACCTGGCCGATCGCACGGTCTCCGCACCGGCGACGGATCCTTCGAAT
GTCTGCCCTATCAACTTTCGATGGTACGTTATGCGCCTACCATGGGGTCGTAACGGGGTA
ACGGGAGAATCAGGGGTTCGATTCCGGGAGGAGGGGAGCTTGGAGGAAACGGGCTACCAC
ATCCAAGGGAAGGGCAAGCAGGGCCTACAGTGCTCTGAGCGGGGCTGGGCAAAGGGCGC
>HY4YN4W02ESONS rank=0056663 x=1849.0 y=3398.0 length=481
AAAACAAGGCCAGTAGTCATATGCTTGTCTCAAAGATTAAGCCATGCATGTCCAAGTACG
AGCTTTCAAAAGCGAAACTGCGGATGGCTCATTAAATCAGTTATGGTTCCTTGGAGCGCA
TCCCCTTACATGGATAACTGTGGTAATTCTAGAGCTAATACATGCAATCAAGCGCCGACC
TTACGGGAGGCGTGCTCTTATTAGGAACAAGACCAACCCGGGTCCGCCCGGCTCCGTTGG
TGAACTCTGGATAACCTGGCCGATCGCACGGTCTCTGCACCGGCGACGATCCTTCGAATG
TCTNCCCTATCAACTTTCGATGGTACGTTATGCGCCTACCATGGGTCGTAACGGGGTAAC
GGGAGGAAATCAGGGGTTCGATTCCGGGAGAGGGGGAGCTTGGAGAAACGGGCTACCACA
CCCAAGGAAGGGCAAGCAGGGCCTACAGTGCTCTGAGCGGGGCTGGGCAAAGGCGCATA
>HY4YN4W02DSWT2 rank=0027822 x=1442.0 y=1448.0 length=481
AAAACAAGGCCAGTAGTCATATGCTTGTCTCAAAGGTTAAGCCATGCATGTCCAAGTACA
AGCTTTCAAAAGCGAAACTGCGGATGGCTCATTAAATCAGTTATGGTTCCTTGGAGCGCA
TCCCCTTACATGGATAACTGTGGTAATTCTAGAGCTAATACATGCAATCAAGCGCCGACC
TTACGGGAGGCGTGCTCTTATTAGGGACAAGACCAACCCGGGTCCGCCCGGCTCCGTTGG
TGAACTCTGGATAACCTGGCCGATCGCACGGTCTCTGCACCGGCGACGGATCCTTCGAAT
GTCTGCCCTATCAACTTTCGATGGTACGTTATGCGCCTACCATGGGGTCGTAACGGGTAA
CGGGAGAATCAGGGGTTCGATTCCGGGAGGAGGGGAGCTTGAGGAAACGGGCTACCACAT
CCAAGGGAAGGGCAAGCAGGGCCTACAGTGCTCTGAGCGGGGCTGGGCAAAGGCGCATA
>HY4YN4W02C5R5W rank=0022287 x=1178.5 y=3650.5 length=481
AAAACAAGGCCAGTAGTCATATGCTTGTCTCAAAGATTAAGCCATGCATGTCCAAGTACA
AGCTTTCAAAAGCGAAACTGCGGATGGCTCATTAAATCAGTTATGGTTCCTTGGAGCGCA
TCCCCTTACATGGATAACTGTGGTAATTCTAGAGCTAATACATGCAATCAAGCGCCGACC
TTACGGGAGGCGTGCCCTTATTAGGAACAAGACCAGCCCGGGTCCGCCCGGCTCCGTTGG
TGAACTCTGGATAACCTGGCCGATCGCACGGTCTCTGCACCGGCGACGATCCTTCGAATG
TCTGCCCTATCAACTTTCGATGGTACGTTATGCGCTACCATGGGTCTAACGGGGTAACGG
GAGGAATCAGGGGTTCGATTCCGGGAGAGGGGAGCTTGGAGGAAACGGGCTACCACATCC
AAGGGAAGGGCAAGCAGGGCCTACAGTGCTCTGAGCGGGGGCTGGGCAAAGGGCGCATA
>HY4YN4W02EO3VV rank=0110128 x=1809.0 y=345.0 length=481
AAAACAAGGCCAGTAGTCATATGCTTGTCTCAAAGATTAAGCCATGCATGTCCAAGTACA
AGCTTTCAAAAGCGAAACTGCGGATGGCTCATTAAATCAGTTATGGTTCCTTGGAGCGCA
TCCCCTTACATGGATAACTGTGGTAATTCTAGAGCTAATACATGCAATCAAGCGCCGACC
TTACGGGAGGCGTGCTCTTATTAGGAACAAGACCAACCCGGGTCCGCCCGGCTCCGTTGG
TGAACTCTGGATAACCTGGCCGATCGCACGGTCTCTGCACCGGCGACGATCCTTCGAATG
TCTNCCCTATCAACTTTCGATGGTACGTTATGCGCCTACCATGGGGTCGTAACGGGGTAA
CGGGAGGAATCAGGGGTTCGATTCCGGGAGAGGGGAGCTTGGAGAAACGGGCTACCACAT
CCAAGGGAAGGGCAGCAGGGCCTACAGTGCTCTGAGCGGGGGCTGGGCAAAGGCGCATA
>HY4YN4W02D31PQ rank=0097029 x=1569.0 y=796.0 length=481
AAAACAAGGCCAGTAGTCATATGCTTGTCTCAAAGATTAAGCCATGCATGTCCAAGTACA
AGCTTTCAAAAGCGAAACTGCGGATGGCTCATTAAATCAGTTATGGTTCCTTGGAGCACA
TCCCCTTACATGGGTAACTGTGGTAATTCTAGAGCTAATACATGCAATCAAGCGCCGACC
TTACGGGAGGCGTGCTCTTATTAGGAACAAGACCAACCCGGGTCCGCCCGGCTCCGTTGG
TGAACTCTGGATAACCTGGCCGATCGCACGGTCTCTGCACCGGCGACGGATCCTTCGAAT
GTCTGCCCTATCAACTTTCGATGGTACGTTATGCGCCTACCATGGGGTCGTAACGGGGTA
ACGGGAGAATCAGGGGTTCGATTCCGGGAGGAGGGGAGCTTGGAGGAACGGGCTACCACA
TCCAAGGGAAGGGCAAGCAGGGCCTACAGTGCTCTGAGCGGGGCTGGGCAAAGGGCGCA
>HY4YN4W02DO6DP rank=0051322 x=1399.0 y=3323.0 length=481
AAAACAAGGCCAGTAGTCATATGCTTGTCTCAAAGATTAAGCCATGCATGTCCAAGTACA
AGCTTTCAAAAGCGAAACTGCGGATGGCTCATTAAATCAGTTATGGTTCCTTGGAGCGCA
TCCCCTTACATGGATAACTGTGGTAATTCTAGAGCTAATACATGCAATCAAGCGCCGACC
TTACGGGAGGCGTGCTCTTATTAGGAACAAGACCAACCCGGGTCCGCCCGGCTCCGTTGG
TGAACTCTGGATAACCTGGCCGATCGCACGGTCTCTGCACCGGCGACGATCCTTCGAATG
TCTNCCCTATCAACTTTCGATGGTACGTTATGCGCCTACCATGGGTCGTAACGGGGTAAC
GGGAGGAATCAGGGGTTCGATTCCGGGAGAGGGGAGCTTGGAGAAACGGGCTACCACATC
CAAGGGAAGGGCAAGCAGGGCCTACAGTGCTCTGAGCGGGGGCTGGCAAAGGGCGCATA
>HY4YN4W02EQ8BB rank=0098919 x=1833.0 y=1093.0 length=481
AAAACAAGGCCAGTAGTCATATGCTTGTCTCAAAGATTAAGCCATGCATGTCCAAGTACA
AGCTTTCAAAAGCGAAACTGCGGATGGCTCATTAAATCAGTTATGGTTCCTTGGAGCGCA
TCCCCTTACATGGATAACTGTGGTAATTCTAGAGCTAATACATGCAATCAAGCGCCGACC
TTACGGGAGGCGTGCTCTTATTAGGAACAAGACCAACCCGGGTCCGCCCGGCTCCGTTGG
TGAACTCTGGATAACCTGGCCGATCGCACGGTCTCTGCACCGGCGACGATCCTTCGAATG
TCTNCCCTATCAACTTTCGATGGTACGTTATGCGCCTACCATGGGGTCGTAACGGGGTAA
CGGGAGGAATCAGGGGTTCGATTCCGGGAGGAGGGGAGCTTGGAGAAACGGGCTACCACA
TCCAAGGGGAAGGCAGCAGGGCCTACAGTGCTCTGAGCGGGGGCTGGCAAAGGCGCATA
>HY4YN4W02DJR0Y rank=0060490 x=1338.0 y=1296.0 length=481
AAAACAAGGCCAGTAGTCATATGCTTGTCTCAAAGATTAAGCCATGCTTGTCCAAGTACA
AGCTTTCAAAAGCGAAACTGCGGATGGCTCATTAAATCAGTTATGGTTCCTTGGAGCGCA
TCCCCTTACATGGATAACTGTGGTAATTCTAGAGCTAATACATGCAATCAAGCGCCGACC
TTACGGGAGGCGTGCTCTTATTAGGAACAAGACCAACCCGGGTCNCCCGGCTCCGTTGGT
GAACTCTGGATAACCTGGCCGATCGCACGGTCTCTGCACCGGCGACGGATCCTTCGAATG
TCTGCCCTATCAACTTTCGATGGTACGTTATGCGCCTACCATGGGGTCGTAACGGGTACG
GGAGGAATCAGGGGTTCGATTCCGGGAGAGGGGAGCTTGGAGGAAACGGGCTACCACATC
CAAGGGAAGGGCAAGCAGGGCCTACAGTGCTCTGAGCGGGGCTGGGCAAAGGGCGCATA
>HY4YN4W02DX91S rank=0056291 x=1503.0 y=1998.0 length=481
AAAACAAGGCCAGTAGTCATATGCTTGTCTCAAAGATTAAGCCATGCAGGTCTAAGTCCA
TGCCGCAATACGGTGAGACCGCGAATGGCTCATTATATCAGTTATGGTTCCTTGGATCTT
CGGTTACACTTGGATAACCCTGGTAATTCTAGAGCTAATACATGCACAACAACGCCGACC
CTCGGGAAGGTGTGTTTTTATTAGACCAAAACCAATCGTTGCCTCTCGCGGGTGACGTTT
AGTTGGTGATTCTGAATAACTTTGTGCGGATCGTACGGTCTTAGTGCCGACGACGTATCT
TTCAAATGTCTGCCTTATCAACTTGTTGGTTGTTAATGGACACCAAGGTGGTAACGGGGG
TGACGGGANAATCAGGGGTTCGATACCGGGGAGAGGGGAGCACGGAGAAACGGGGCTACC
ACATCTAAGGGAAGGGCAGGCAAGGGCCTACAGTGCTCTGGAGCGGGGGCTGGGGCAAA
>HY4YN4W02EKGYR rank=0044457 x=1756.5 y=1105.5 length=481
AAAACAAGGCCAGTAGTCATATGCTTGTCTCAAAGATTAAGCCATGCAGGTCTAAGTCCA
TGCCGCAATACGGTGAGACCGCGAATGGCTCATTATATCAGTTATGGTTCCTTGGATCTT
CGGTTACACTTGGATAACCCTGGTAATTCTAGAGCTAATACATGCACAACAACGCCGACC
CTCGGGAAGGTGTGTTTTTATTAGACCAAAACCAATCGTTGCCTCTCGCGGGTGACGTTT
AGTTGGTGATTCTGAATAACTTTGTGCGGATCGTACGGTCTTAGTGCCGACGACGTATCT
TTCAAATGTCTGCCTTATCAACTTGTTGGTTGTTTAATGGACAACCAAGGTGGGTAACGG
GGGGTGACGGGAGAATCAGGGGTTCGATACCGGGGAGAGGGGAGCACGAGAAACGGGCTA
CCACATCTAAGGGAAGGGCAACAGGGCCTAACAGTGCTCTGAGCGGGGGCTGGGGCAAA
>HY4YN4W02D207J rank=0063634 x=1557.5 y=2637.5 length=481
AAAACAAGGCCAGTAGTCATATGCTTGTCTCAAAGATTAAGCCATGCAGGTCTAAGTCCA
TGCCGCAATACGGTGAGACCGTGAATGGCTCATTATATCAGTTATGGTTCCTTGGATCTT
CGGTTACACTTGGATAACCCTGGTAATTCTAGAGCTAATACATGCACAACAACGCCGACC
CTCGGGAAGGTGTGTTTTTATTAGACCAAAACCAATCGTTGCCTCTCGCGGGTGACGTTT
AGTTGGTGATTCTGAATAACTTTGTGCGGATCGTACGGTCTTAGTGCCGACGACGTATCT
TTCAAATGTCTGCCTTATCAACTTGTTGGTGTTAATGGACACCAGGTGGTAACGGGGGTG
ACGGGAGAATCAGGGGTTCGATACCGGGGAGAGGGGGAGCACGGAGAAACGGGCTACCAC
ATCTAAGGGAAGGGCAGGCAAGGGCCTACNGTGCTCTGAGCGGGGGCTGGGGCAAAGGG
>HY4YN4W02DRD7D rank=0040527 x=1425.5 y=279.0 length=481
AAAACAAGGCCAGTAGTCATATGCTTGTCTCAAAGATTAAGCCATGCATGTGTAAGCATG
AATCATTTAATGGTGAAGCCGCGAATGGCTCATTATAACAGCCATAGTTTATTAGATTTA
TCTTTTACTTGGATAACTGTGGTAATTCTAGAGCTAATACACGCGGCAAAGCTTCGACCT
TACGGAAGGAGCGCATTTATTAGAACAAAACCAATCGTGGCCTCGGTCACGTCACTTGGT
GAATCTGAATAACTTTTCCGATCGCACGGTTTTACACCGGCGACGCATCTTTCAAGTGTC
TGCCTTATCAACTTTCGATGGTAGTTTACGCGCCTACCATGGGGTTGTAACGGGGGTAAC
GGAGAATCAGGGGGTTTGATTCCGGGAGGAGGGGAGCCTGGAGAAATGGGCTACCACATC
CAAGGGAAGGGCAAGCAGGGCCTACAGTGCTCTGAGCGGGGCTGGGCAAAGGGCGCATA
>HY4YN4W02C8T3B rank=0063046 x=1213.5 y=2757.0 length=481
AAAACAAGGCCAGTAGTCATATGCTTGTCTCAAAGATTAAGCCATGCATGTCTCAGTATA
AGCTTCTACACGGCGAAACTGCGAATGGCTCATTAAAACAGTTACAGCTTATTTGATGAC
CATTCTTTACATGGATAACTGTGGTAATTCTAGAGCTAATACATGCGTCAATACCCAACT
TTGCGGAAGGGTTGTGTTTATTAGTTACAGAACCAACCCAAGCTCTGCTTGGTCTCGTGG
TGATTCATAATAACCAAACGAATCGCGTAGCATCTGCTGGCGATGAATCATTCAAATTTC
TGACCTATCAGCTTCCGACGGTAGGGGTATTGGGGCCTACCGTGGGCAATGGACGGGGTA
ACGGAGAATTAGGGGTTCATTCCGGGAGAGGGGAGCCTGAGAAACGGGCTACCGACATCT
AAAGGGAAAGGGCAGGCAAGGGCCTACAGTGCTCTGAGCGGGGCTGGGGCAAAGGGCGC
>HY4YN4W02DZI83 rank=0134229 x=1517.5 y=3237.5 length=481
AAAACAAGGCCAGTAGTCATATGCTTGTCTCAAAGATTAAGCCATGCATGTCTCAGTATA
AGTCTCTATACGGCAAAACTGCGAATGGCTCATTAAAACAGTAATAATTTATTTGATGGT
CACTCTTTACATGGATAACTGTGGTAATTCTAGAGCTAATACATGCGCCCAGACCCGACT
TCGTGGAAGGGTTGTGTTTATTAGTTACAGAATCAACCCAGGCTCTGCCTGGTCTTGTGG
TGATTCATAATAACCAAACGAATCGCTTGGCATCAGCTGGCGATGAATCATTCAAGCTTC
TGACCTATCAGCTTCCGACGGGTAGGGGGGTATTGGGCCTACCGTGGGCAATGACGGGGT
AACGGGGGATTAGGGGTTCGATTTCGGGAGAGGGGAGCCTGGAGAAACGGGCTACCACAT
CTAAAGGGAAAGGGCAAGGCAGGGCCTACAGTGCTCTGAGCGGGGCTGGGCAAAGGGCG
>HY4YN4W02C8YZI rank=0022951 x=1215.0 y=908.0 length=481
AAAACAAGGCCAGTAGTCATATGCTTGTCTCAAAGATTAAGCCATGCAGGTCTAAGTCCA
TGCCGCATTAAGGTGAGACCGCGAATGGCTCATTATATCAGTTATGGTTCCTTAGATCTT
CGGTTACACTTGGATAACCCTGGTAATTCTAGAGCTAATACATGCAAGACAAACGCCGAC
CTTCGGGAAGTGTGTTTTATAGACCAAACCATCGTTACCTTCGGGTGACGTTCCTTGGTG
ATTCTGAATAACTTTGTGCGGATTGCACGGCCTCTGTGCTGGCAACGTATCTTTCAAATG
TCTGCCTTATCAACTTGTTGGTTGTTTAATGGTACAACCAAGGTGGGTAACGGGGGGTGA
CGGGAGAATCAGGGGTTCGATACCGGGGAGAGGGGGGGCACGGAGAAACGGGCTACCACA
TCCAAGGGAAGGGCAGCAGGGCCTACAGTGCTCTGAGCGGGGGCTGGGGCAAAGGGGCG
>HY4YN4W02ES35U rank=0083017 x=1854.0 y=3008.0 length=481
AAAACAAGGCCAGTAGTCATATGCTTGTCTCAAAGATTAAGCCATGCAGGTCTAAGTCCA
TGCCGCATTAAGGTGAGACCGCGAATGGCTCATTATATCAGTTATGGTTCCTTAGATCTT
CGGTTACACTTGGATAACCCTGGTAATTCTAGAGCTAATACATGCAAGACAAACGCCGAC
CTTCGGGAAGGTGTGTTTTTATTAGACCAAAACCAATCGTTACCTTCGGGTGACGTTCCT
TTGGTGATTCTGAATAACTTTGTGCGGATTGCACGGCCTCTGTGCTGGCAACGTATCTTT
CAAATGTCTGCCTTATCAACTTGTTGGTTGTTTAATGGACAACCAAGGTGGGTAACGGGG
GTGACGGGAGAATCAGGGGTTCGATACCGGGAGAGGGGAGCACGAGAAACGGGCTACCAC
ATCCAAGGGAAGGGCAGCAAGGGCCTACAGTGCTCTGAGCGGGGGCTGGGGCAAAGGGC
>HY4YN4W02DDRIK rank=0092512 x=1269.0 y=3322.0 length=481
AAAACAAGGCCAGTAGTCATATGCTTGTCTCAAAGATTAAGCCATGCAGGTCTAAGTCCA
TGCCGCATTAAGGTGAGACCGCGAATGGCTCATTATATCAGTTATGGTTCCTTAGATCTT
CGGTTACACTTGGATAACCCTGGTAATTCTAGAGCTAATACATGCAAGACAAACGCCGAC
CTTCGGGAAGGTGTGTTTTTATTAGACCAAAACCAATCGTTACCTTCGGGTGACGTTCCT
TTGGTGATTCTGAATAACTTTGTGCGGATTGCACGGCCTCTGTGCTGGCAACGTATCTTC
CAAATGTCTGCCTTATCAACTTGTTGGTTGTTTAATGGACAACCAAGGTGGGTAACGGGG
GTGACGGGAGAATCAGGGGTTCGATACCGGGGAGAGGGGAGCACGGAGAAACGGGCTACC
ACATCCAAGGGAAGGGCAGCAAGGGCCTACAGTGCTCTGAGCGGGGGCTGGGCAAAGGG
>HY4YN4W02DQVPM rank=0027887 x=1419.5 y=888.0 length=481
AAAACAAGGCCAGTAGTCATATGCTTGTCTCAAAGATTAAGCCATGCATGTCTCAGTATA
AGCTTCTACATGGTGAAACTGCGAATGGCTCATTAAAGCAGTTATAGTTTATTTGATGGT
CACTGTTATATGGATAACTGTGGTAATTCTAGAGCTAATACATGCACCAAAACCCAACTT
CGCAGAAGGGTTGTGTTTATTAGATACAGAACCAACCCAGGTTCGCCTGGTTTTGTGGTG
ACTCATAATAACTCGATGAATCGTGTAGCTTCGCTNACGATGCATCATTCAAGTTTCTGA
CCTATCAGCTTCCGACGGTAGGGGTATTGGGGCCTACCGTGGGCAATGGACGGGGTAACG
GAGAATTAGGGGTTGATTCCGGGAGAGGGGAGCCTGGAGAAACGGGCTACCACATCTAAA
GGGAAAGGGCAAGGCAAGGGCCTACAGTGCTCTGAGCGGGGCTGGGCAAAGGGCGCATA
>HY4YN4W02EGKJL rank=0136645 x=1711.0 y=3439.5 length=481
AAAACAAGGCCAGTAGTCATATGCTTGTCTCAAAGATTAAGCCATGCATGTCTCAGTATA
AGCTTCTATACGGTGAAACTGCGAATGGCTCATTAAAACAGTTACAGTTTATTTGATGGT
CATTCTTTACATGGATAACCGTGGTAATTCTAGAGCTAATACATGCGCCCAAACCCGACT
CCGTGGAAGGGTTGTGTTTATTAGTTACAGAACCAACCCAGGCTCTGCCTGGTCTTGTGG
TGATTCATAATAACCGAACGAATCGCATGACATCCGTCGGCGATGAATCATTCAAGTTTC
TNACCTATCAGCTTCCGACGGTAGGGTATTGGCCTACCGTGGGGCAATGACGGGGTAACG
GGAGGAATTAGGGGTTCGATTCCGGGAGGAGGGGAGCCTGGAGGAAACGGGCTACCACAT
CTAAGGGAAGGGCAAGCAAGGGCCTAACAGTGCTCTGAGCGGGGCTGGGCAAAGGCGCA
>HY4YN4W02DXUT4 rank=0035996 x=1498.0 y=2762.0 length=481
AAAACAAGGCCAGTAGTCATATGCTTGTCTCAAAGATTAAGCCATGCATGTCTAAGCAGA
AGCCGAACAACGGTAAAGCCGCGAATGGCTCATTACAACAGCCGTCGTTTCTTGGATCTC
TTATTTTACTTGGATAACTGTGGTAATTCTAGAGCTAATACACGCACTAAAGCTCCGACC
TTACGGGACGAGCGCATTTATTAGAACAAAACCAATCGGGCTTCGGCCCGTTCGTTGGTG
ACTCTGAATAACTACGCCGATCGCACGGTCTCGCACCGGCGACGCATCTTTCAAGTGTCT
GCCTTATCAACTTTCGATGGTAGTTTANGTGCCTACCATGGGCTGGTAACGGGGGTACGG
ANAATAAGGGGGTTCGACTCCGGGGAGAGGGGGAGCCTGGGAGAAACGGGCTACCACATC
CAAGGGAAGGGCAGCAGGGCCTACAGTGCTCTGAGCGGGGGCTGGGGCAAAGGGCGCAA
>HY4YN4W02EU3YP rank=0123473 x=1877.5 y=1855.0 length=481
AAAACAAGGCCAGTAGTCATATGCTTGTCTCAAAGATTAAGCCATGCATGTCTAAGCACA
AGCCGATAAACGGTGAAGCCGCGAATGGCTCATTAAATCAGTTATGGTTCCTTGGAGCGC
ATCCCCTTACATGGATAACTGTGGTAATTCTAGAGCTAATACATGCAATCAAGCGCCGAC
CTTACGGGAGGCGTGCTCTTATTAGGAACAAGACCAACCCGGGTCCGCCCGGCTCCGTTG
GTGAACTCTGGATAACCTGGCCGATCGCACGGTCTCTGCACCGGCACGGATCCTTCGAAT
GTCTGCCCTATCAACTTTCGATGGTACGTTATGCGCCTACCATGGTCGTAACGGGGTAAC
GGGAGAATCAGGGGTTCGGATTCCGGGAGAGGGGAGCTTGGAGAAACGGGCTACCACATC
CAAGGGAAAGGGCAAGCAGGGCCTACAGTGCTCTGAGCGGGGCTGGGCAAAGGCGCATA
>HY4YN4W02EUBBP rank=0095224 x=1868.0 y=1603.5 length=481
AAAACAAGGCCAGTAGTCATATGCTTGTCTCAAAGATTAAGCCATGCATGCCCAAGTACA
AGCTTTCAAAAGCGAAACTGCGGATGGCTCATTAAATCAGTTATGGTTCCTTGGAGCGCA
TCCCCTTACATGGATAACTGTGGTAATTCTAGAGCTAATACATGCAATCAAGCGCCGACC
TTACGGGAGGCGTGCTCTTATTAGGAACAAGACCAACCCGGGTCCGCCCGGCTCCGTTGG
TGAACTCTGGATAACCTGGCCGATCGCACGGTCTCTGCACCGGCGACGATCCTTCGAATG
TCTGCCCTATCAACTTTCGATGGTACGTTATGCGCCTACCATGGGTCGTAACGGGGTAAC
GGGAGAATCAGGGGTTCGATTCCGGGAGAGGGGAGCTTGGAGAAACGGGCTACCACATCC
AAGGGAAGGGCAAGCAGGGCCTACAGTGCTCTGAGCGGGGGCTGGGCAAAGGGCGCATA
>HY4YN4W02DY1VS rank=0050110 x=1512.5 y=1206.0 length=481
AAAACAAGGCCAGTAGTCATATGCTTGTCTCAAAGATTAAGCCATGCATGTCCAAGTACA
AGCTTTCAAAAGCGAAACTGCGGATGGCTCATTAAATCAGTTATGGTTCCTTGGAGCGCA
TCCCCTTACATGGATAACTGTGGTAATTCTAGAGCTAATACATGCAATCAAGCGCCGACC
TTACGGGAGGCGTGCTCTTATTAGGAACAAGACCAACCCGGGTCCGCCCGGCTCCGTTGG
TGAACTCTGGATAACCTGGCCGATCGCACGGTCTCTGCACCGGCGACGATCCTTCGAATG
TCTNCCCTATCAACTTTCGATGGTACGTTATGCGCCTACCATGGGTCGTAACGGGGTAAC
GGGAGGAATCAGGGGTTCGATTCCGGGAGAGGGGAGCTTGGAGAAACGGGCTACCACATC
CAAGGGAAGGCAAGCAGGGCCTACAGTGCTCTGAGCGGGGGCTGGGCAAAGGGCGCATA
>HY4YN4W02DC9GW rank=0019967 x=1264.0 y=414.0 length=481
AAAACAAGGCCAGTAGTCATATGCTTGTCTCAAAGATTAAGCCATGCATGTCCAAGTACA
AGCTTTCAAAAGCGAAACTGCGGATGGCTCATTAAATCAGTTATGGTTCCTTGGAGCGCA
TCCCCTTACATGGATAACTGTGGTAATTCTAGAGCTAATACATGCAATCAAGCGCCGACC
TTACGGGAGGCGTGCTCTTATTAGGAACAAGACCAACCCGGGTCCGCCCGGCTCCGTTGG
TGAACTCTGGATAACCTGGCCGATCGCACGGTCTCTGCACCGGCGACGATCCTTCGAATG
TCTNCCCTATCAACTTTCGATGGTACGTTATGCGCCTACCATGGGTCGTAACGGGGTAAC
GGGAGGAATCAGGGGTTCGATTCCGGGAGAGGGGAGCTTGGAGAAACGGGCTACCACATC
CAAGGGAAGGGCAGCAGGGCCTACAGTGCTCTGAGCGGGGGCTGGGCAAAGGGCGCATA
>HY4YN4W02ETP7E rank=0142122 x=1861.0 y=2904.5 length=481
AAAACAAGGCCAGTAGTCATATGCTTGTCTCAAAGATTAAGCCATGCATGTCCAAGTACA
AGCTTTCAAAAGCGAAACTGCGGATGGCTCATTAAATCAGTTATGGTTCCTTGGAGCGCA
TCCCCTTACATGGATAACTGTGGTAATTCTAGAGCTAATACATGCAATCAAGCGCCGACC
TTACGGGAGGCGTGCTCTTATTAGGAACAAGACCAACCCGGGTCCGCCCGGCTCCGTTGG
TGAACTCTGGATAACCTGGCCGATCGCACGGTCTCTGCACCGGCGACGATCCTTCGAATG
TCTGCCCTATCAACTTTCGATGGTACGTTATGCGCCTACCATGGGTCTAACGGGGTAACG
GGAGGAATCAGGGGTTCGATTCCGGGAGAGGGGAGCTTGGAGAAACGGGCTACCACATCC
AAGGGAAGGGCAGCAGGGCCTAACAGTGCTCTGAGCGGGGGCTGGGCAAAGGGCGCATA
>HY4YN4W02C8VSG rank=0014749 x=1214.0 y=862.0 length=481
AAAACAAGGCCAGTAGTCATATGCTTGTCTCAAAGATTAAGCCATGCATGTCCAAGTACA
AGCTTTCAAAAGCGAAACTGCGGATGGCTCATTAAATCAGTTATGGTTCCTTGGAGCGCA
TCCCCTTACATGGATAACTGTGGTAATTCTAGAGCTAATACATGCAATCAAGCGCCGACC
TTACGGGAGGCGTGCTCTTATTAGGAACAAGACCAACCCGGGTCCGCCCGGCTCCGTTGG
TGAACTCTGGATAACCTGGCCGATCGCACGGTCTCTGCACCGGCGACGATCCTTCGAATG
TCTGCCCTATCAACTTTCGATGGTACGTTATGCGCCTACCATGGGTCGTAACGGGGTAAC
GGGAGGAATCAGGGGTTCGATTCCGGGAGAGGGGAGCTTGGAGAAACGGGCTACCACATC
CAAGGGAAGGGCAGCAGGGCCTACAGTGCTCTGAGCGGGGGCTGGGCAAAGGGCGCATA
>HY4YN4W02D6607 rank=0033488 x=1605.5 y=201.5 length=481
AAAACAAGGCCAGTAGTCATATGCTTGTCTCAAAGATTAAGCCATGCATGTCCAAGTACA
AGCTTTCAAAAGCGAAACTGCGGATGGCTCATTAAATCAGTTATGGTTCCTTGGAGCGCA
TCCCCTTACATGGATAACTGTGGTAATTCTAGAGCTAATACATGCAATCAAGCGCCGACC
TTACGGGAGGCGTGCTCTTATTAGGAACAAGACCAACCCGGGTCCGCCCGGCTCCGTTGG
TGAACTCTGGATAACCTGGCCGATCGCACGGTCTCTGCACCGGCGACGATCCTTCGAATG
TCTGCCCTATCAACTTTCGATGGTACGTTATGCGCCTACCATGGGTCGTAACGGGGTAAC
GGGAGGAATCAGGGGTTCGATTCCGGGAGAGGGGAGCTTGGAGAAACGGGCTACCACATC
CAAGGGAAGGGCAGCAGGGCCTACAGTGCTCTGAGCGGGGGCTGGGCAAAGGGCGCATA
>HY4YN4W02D1WSM rank=0046820 x=1544.0 y=3508.0 length=481
AAAACAAGGCCAGTAGTCATATGCTTGTCTCAAAGATTAAGCCATGCATGTCCAAGTACA
AGCTTTCAAAAGCGAAACTGCGGATGGCTCATTAAATCAGTTATGGTTCCTTGGAGCGCA
TCCCCTTACATGGATAACTGTGGTAATTCTAGAGCTAATACATGCAATCAAGCGCCGACC
TTACGGGAGGCGTGCTCTTATTAGGAACAAGACCAACCCGGGTCCGCCCGGCTCCGTTGG
TGAACTCTGGATAACCTGGCCGATCGCACGGTCTCTGCACCGGCGACGATCCTTCGAATG
TCTNCCCTATCAACTTTCGATGGTACGTTATGCGCCTACCATGGGTCGTAACGGGGTAAC
GGGAGGAATCAGGGGTTCGATTCCGGGAGAGGGGAGCTTGGAGAAACGGGCTACCACATC
CAAGGGAAGGGCAGCAGGGCCTACAGTGCTCTGAGCGGGGGCTGGGCAAAGGGCGCATA
>HY4YN4W02DNFYL rank=0052564 x=1380.0 y=251.0 length=481
AAAACAAGGCCCAGTAGTCATATGCTTGTCTCAAAGATTAAGCCATGCATGTCCAAGTAC
AAGCTTTCAAAAGCGAAACTGCGGATGGCTCATTAAATCAGTTATGGTTCCTTGGAGCGC
ATCCCCTTACATGGATAACTGTGGTAATTCTAGAGCTAATACATGCAATCAAGCGCCGAC
CTTACGGGAGGCGTGCTCTTATTAGGAACAAGACCAACCCGGGTCCGCCCGGCTCCGTTG
GTGAACTCTGGATAACCTGGCCGATCGCACGGTCTCTGCACCGGCGACGATCCTTCGAAT
GTCTGCCCTATCAACTTTCGATGGTACGTTATGCGCCTACCATGGGTCGTAACGGGGTAA
CGGGAGGAATCAGAGTTCGGATTCCGGGAGAGGGGAGCTTGAGAAACGGGCTACCACATC
CAAGGGAAAGGGCAGCAGGGGCCCTACAGTGCTCTGAGCGGGGCTGGGCAAAGGGCGCA
>HY4YN4W02DFG0O rank=0073576 x=1289.5 y=1110.0 length=481
AAAACAAGGCCAGTAGTCATATGCTTGTCTCAAAGATTAAGCCATGCATGTCCAAGTACA
AGCTTTCAAAAGCGAAACTGCGGATGGCTCATTAAATCAGTTATGGTTCCTTGGAGCGCA
TCCCCTTACATGGATAACTGTGGTAATTCTAGAGCTAATACATGCAATCAAGCGCCGACC
TTACGGGAGGCGTGCTCTTATTAGGAACAAGACCAACCCGGGTCCGCCCGGCTCCGTTGG
TGAACTCTGGATAACCTGGCCGATCGCACGGTCTCTGCACCGGCGACGATCCTTCGAATG
TCTNCCCTATCAACTTTCGATGGTACGTTATGCGCCTACCATGGGTCGTAACGGGGTAAC
GGGAGGAATCAGGGGTTCGATTCCGGGAGAGGGGAGCTTGGAGAAACGGGCTACCACATC
CAAGGGAAGGGCAGCAGGGCCTACAGTGCTCTGAGCGGGGGCTGGGCAAAGGGCGCATA
>HY4YN4W02DMW3D rank=0044875 x=1374.0 y=375.0 length=481
AAAACAAGGCCAGTAGTCATATGCTTGTCTCAAAGATTAAGCCATGCATGTCCAAGTACA
AGCTTTCAAAAGCGAAACTGCGGATGGCTCATTAAATCAGTTATGGTTCCTTGGAGCGCA
TCCCCTTACATGGATAACTGTGGTAATTCTAGAGCTAATACATGCAATCAAGCGCCGACC
TTACGGGAGGCGTGCTCTTATTAGGAACAAGACCAACCCGGGTCCGCCCGGCTCCGTTGG
TGAACTCTGGATAACCTGGCCGATCGCACGGTCTCTGCACCGGCGACGATCCTTCGAATG
TCTGCCCTATCAACTTTCGATGGTACGTTATGCGCCTACCATGGGTCGTAACGGGGTAAC
GGGAGGAATCAGGGGTTCGATTCCGGGAGAGGGGAGCTTGGAGAAACGGGCTACCACATC
CAAGGGAAGGGCAGCAGGGCCTACAGTGCTCTGAGCGGGGGCTGGGCAAAGGGCGCATA
>HY4YN4W02DAHQD rank=0015081 x=1232.0 y=2227.5 length=481
AAAACAAGGCCAGTAGTCATATGCTTGTCTCAAAGATTAAGCCATGCATGTCCAAGTACA
AGCTTTCAAAAGCGAAACTGCGGATGGCTCATTAAATCAGTTATGGTTCCTTGGAGCGCA
TCCCCTTACATGGATAACTGTGGTAATTCTAGAGCTAATACATGCAATCAAGCGCCGACC
TTACGGGAGGCGTGCTCTTATTAGGAACAAGACCAACCCGGGTCCGCCCGGCTCCGTTGG
TGAACTCTGGATAACCTGGCCGATCGCACGGTCTCTGCACCGGCGACGATCCTTCGAATG
TCTNCCCTATCAACTTTCGATGGTACGTTATGCGCCTACCATGGGTCTAACGGGGTAACG
GGAGGAATCAGGGGTTCGATTCCGGGAGAGGGGAGCTTGGAGAAACGGGCTACCACATCC
AAGGGAAGGGCAAGCAGGGCCTACAGTGCTCTGAGCGGGGGCTGGGCAAAGGGCGCATA
>HY4YN4W02EO6KX rank=0156408 x=1809.5 y=3839.0 length=481
AAAACAAGGCCAGTAGTCATATGCTTGTCTCAAAGATTAAGCCATGCATGTCCAAGTACA
AGCTTTCAAAAGCGAAACTGCGGATGGCTCATTAAATCAGTTATGGTTCCTTGGAGCGCA
TCCCCTTACATGGATAACTGTGGTAATTCTAGAGCTAATACATGCAATCAGGCGCCGACC
TTACGGGAGGCGTGCTCTTATTAGGAACAAGACCAACCCGGGTCCGCCCGGCTCCGTTGG
TGAACTCTGGATAACCTGGCCGATCGCACGGTCTCTGCACCGGCGACGATCCTTCGAATG
TCTNCCCTATCAACTTTCGATGGTACGTTATGCGCCTACCATGGGTCGTAACGGGGTAAC
GGGAGGAATCAGGGGTTCGATTCCGGGAGAGGGGAGCTTGGAGAAACGGGCTACCACATC
CAAGGGAAGGGCAGCAGGGCCTACAGTGCTCTGAGCGGGGGCTGGGCAAAGGGCGCATA
>HY4YN4W02EN328 rank=0129860 x=1797.0 y=3106.5 length=481
AAAACAAGGCCAGTAGTCATATGCTTGTCTCAAAGATTAAGCCATGCATGTCCAAGTACA
AGCTTTCAAAAGCGAAACTGCGGATGGCTCATTAAATCAGTTATGGTTCCTTGGAGCGCA
TCCCCTTACATGGATAACTGTGGTAATTCTAGAGCTAATACATGCAATCAAGCGCCGACC
TTACGGGAGGCGTGCTCTTATTAGGAACAAGACCAACCCGGGTCCGCCCGGCTCCGTTGG
TGAACTCTGGATAACCTGGCCGATCGCACGGTCTCTGCACCGGCGACGATCCTTCGAATG
TCTGCCCTATCAACTTTCGATGGTACGTTATGCGCCTACCATGGGTCGTAACGGGGTAAC
GGGAGGAATCAGGGGTTCGATTCCGGGAGAGGGGAGCTTGGAGAAACGGGCTACCACATC
CAAGGGAAGGGCAGCAGGGCCTACAGTGCTCTGAGCGGGGGCTGGGCAAAGGGCGCATA
>HY4YN4W02C1M9V rank=0059380 x=1131.0 y=3201.0 length=481
AAAACAAGGCCAGTAGTCATATGCTTGTCTCAAAGATTAAGCCATGCATGTCCAAGTACA
AGCTTTCAAAAGCGAAACTGCGGATGGCTCATTAAATCAGTTATGGTTCCTTGGAGCGCA
TCCCCTTACATGGATAACTGTGGTAATTCTAGAGCTAATACATGCAATCAAGCGCCGACC
TTACGGGAGCGTGCTCTTATTAGGAACAAGACCAACCCGGGTCCGCCCGGCTCCGTTGGT
GAACTCTGGATAACCTGGCCGATCGCACGGTCTCTGCACCGGCGACGATCCTTCGAATGT
CTGCCCTATCAACTTTCGATGGTACGTTATGCGCCTACCATGGGTCGTAACGGGGTAACG
GGAGGAATCAGGGGTTCGATTCCGGGAGGAGGGGGAGCTTGGAGAAACGGGCTACCACAT
CCAAGGGAAGGCAAGCAGGGCCTAACAGTGCTCTGAGCGGGGGCTGGGCAAAGGGCGCA
>HY4YN4W02ETE69 rank=0072968 x=1858.0 y=931.0 length=481
AAAACAAGGCCAGTAGTCATATGCTTGTCTCAAAGATTAAGCCATGCATGTTTCAGAATC
AGCTTTTCATAGTAAATCTGCAAATGGCTCATTAAAACAGTTTTAGTTTCATGGGCTGTG
ATAGTGTACATGGATACCTGTGGTAATTCTATAGCTAATACACGCTTGCAAACCCAACTC
TGTGGAAGGGTTGTTCTTATTAGTTTCAGAACCAATCCTAACTCAGCTAGGCAATTAGGT
GAATAATGGTAAGTGCATGGATCATATGGCTNTGCTGAAGACTGGCTTTCTAAGTTTCTG
ACCTATCAGCTTCCGACGGGGAAGGGTATTGGGGCTTCCCGTGGGCAATGGACGGGGTAA
CGGNGAATTAGGGGTTNATTCCGGGAGAGGGGAGCCTGGAGGGAACGGGCTACCACATCT
AAAGGGAAAGGGCAAGCAAGGGCCTACAGTGCTCTGAGCGGGGCTGGGCAAAGGGCGCA
>HY4YN4W02D7LIY rank=0123968 x=1609.5 y=2600.0 length=481
AAAACAAGGCCAGTAGTCATATGCTTGTCTCAAAGATTAAGCCATGCATGTCTATGCACA
AGCCGAAAAACGGTAAAGCCGCGAATGGCTCATTACAACAGCCATGGTTTATTGGATCTA
CAACATCCTACTTGGATAACTGTAGTAATTCTAGAGCTAATACACGCACCAAAGCCCTGA
CCTCACGGGATGGGTGCATTTATTAGACCAAAACCAATCGGACTTCGGTCCGTCTGGTGG
TGACTCTGAATAACTATGCTGAGTGCACGGTCCTCGTACCGGCACCATATCTTTCAAGTN
TCTGCCTTATCAACTGTTGATGGTAGTTTACGTGGACTACCATGGGTCGTAATGGGGTAA
CGGGAGAATAAGGGGTTGACTCCGGGAGAGGGGAGCCTGAGAAATGGGCTACCACATCCA
AAGGGAAAGGGCAAGCAGGGCCTACAGTGCTCTGAGCGGGGCTGGGCAAAGGGCGCATA
>HXZRAMG01CA3XH rank=0129887 x=829.0 y=2067.0 length=481
AAAACAAGGCCAGTAGTCATATGCTTGTCTCAAAGATTAAGCCATGCATGTCTAAGTACG
AGCCTCGGTACATAGCGAAACTGCGAATGGCTCATTAAATCAGTTATGGTTCCTTTGATC
GCTACCCTCTACATGGATAACTGTGGTAATTCTAGAGCTAATACATGCCGACATCGCCGC
CTCTCGCCCCCGCGGGAGGCGTGCTTTTATCATGACCAAGACCGACCCGATGCCCCGTCT
CCTCGCGGAGGCGGGCGCGGTTGTTGCGACGAATTCGAGATAAATTGGCGGATCGCACGG
CCCCGGCGCCGGCGACGTATCTTTCGAGTGTCTGCCCTATCAACTTTCGACGGCACGCTA
TGCGCCTCCCGTGGTGGCAACGGGTAACGGGGAAGTCAGGGTTCGATTCCGGAGAGGGAG
CTTGAGAAATGGCTACCACATCCAAGGAAGGCAGCAGGCCTACAGTGCTCTGAGCGGGC
>HY4YN4W02DYQ7A rank=0201129 x=1508.0 y=3748.5 length=480
AAAACAAGGCCAGTAGTCATATGCTTGTCTCAAAGATTAAGCCATGCATGTCCAAGTACA
AGCTTTCAAAAGCGAAACTGCGGATGGCTCATTAAATCAGTTATGGTTCCTTGGAGCGCA
TCCCCTTACATGGATAACTGTGGTAATTCTAGGGCTAATACATGCAATCAAGCGCCGACC
TTACGGGAGGCGTGCTCTTATTAGGAACAAGACCAACCCGGGTCCGCCCGGCTCCGTTGG
TGAACTCTGGATAACCTGGCCGATCGCACGGTCTCTGCACCGGCGACGGATCCTTCGAAT
GTCTGCCCTATCAACTTTCGATGGTACGTTATGCGCCTACCATGGGGTCGTAACGGGGTA
ACGGGAGAATCAGGGGTTCGATTCCGGGAGGAGGGGAGCTTGGAGGAACGGGCTACCACA
TCCAAGGGAAGGGCAAGCAGGGCCTACAGTGCTCTGGAGCGGGGCTGGGCAAAGGGCG
>HY4YN4W02EOH36 rank=0063127 x=1802.5 y=804.0 length=480
AAAACAAGGCCAGTAGTCATATGCTTGTCTCAAAGATTAAGCCATGCATGTCCAAGTACA
AGCTTTCAAAAGCGAAACTGCGGATGGCTCATTAAATCAGTTATGGTTCCTTGGAGCGCA
TCCCCTTACATGGATAACTGTGGTAATTCTAGAGCTAATACATGCAATCAAGCGCCGACC
TTACGGGAGGCGTGCTCTTATTAGGAACAAGACCAACCCGGGTCCGCCCGGCTCCGTTGG
TGAACTCTGGATAACCTGGCCGATCGCACGGTCTCTGCACCGGCGACGATCCTTCGAATG
TCTGCCCTATCAACTTTCGATGGTACGTTATGCGCCTACCATGGGTCGTAACGGGGTAAC
GGGAGGAATCAGGGGTTCGATTCCGGGAGAGGGGAGCTTGGAGAAACGGGCTACCACATC
CAAGGGAAGGGCAAGCAGGGCCTACAGTGCTCTGGAGCGGGGGCTGGGCAAAGGGCGC
>HY4YN4W02EBKM7 rank=0150253 x=1654.0 y=3761.5 length=480
AAAACAAGGCCAGTAGTCATATGCTTGTCTCAAAGATTAAGCCATGCATGTCCAAGTACA
AGCTTTCAAAAGCGAAACTGCGGATGGCTCATTAAATCAGTTATGGTTCCTTGGAGCGCA
CCCCCTTACATGGATAACTGTGGTAATTCTAGAGCTAATACATGCAATCAAGCGCCGACC
TTACGGGAGGCGTGCTCTTATTAGGAACAAGACCAACCCGGGTCCGCCCGGCTCCGTTGG
TGAACTCTGGATAACCTGGCCGATCGCACGGTCTCTGCACCGGCGACGGATCCTTCGAAT
GTCTGCCCTATCAACTTTCGATGGTACGTTATGCGCCTACCATGGGGTCGTAACGGGGTA
ACGGGAGAATCAGGGGTTCGATTCCGGGAGGAGGGGAGCTTGAGGAACGGGCTACCACAT
CCAAGGGAAGGGCAAGCAGGGCCTACAGTGCTCTGAGCGGGGCTGGGCAAAGGGCGCA
>HY4YN4W02ERO13 rank=0119007 x=1838.5 y=2313.0 length=480
AAAACAAGGCCAGTAGTCATATGCTTGTCTCAAAGATTAAGCCATGCATGTCCAAGTACA
AGCTTTCAAAAGCGAAACTGCGGATGGCTCATTAAATCAGTTATGGTTCCTTGGAGCGCA
TCCCCTTACATGGATAACTGTGGTAATTCTAGAGCTAATACATGCAATCAAGCGCCGACC
TTACGGGAGGCGTGCTCTTATTAGGAACAAGACCAACCCGGGTCCGCCCGGCTCCGTTGG
TGAACTCTGGATAACCTGGCCGATCGCACGGTCTCTGCACCGGCGACGATCCTTCGAATG
TCTNCCCTATCAACTTTCGATGGTACGTTATGCGCCTACCATGGGGTCTAACGGGGTAAC
GGGAGGAATCAGGGGTTCGATTCCGGGAGAGGGGAGCTTGGAGAAACGGGCTACCACATC
CAAGGGAAGGGCAAGCAGGGCCTACAGTGCTCTGAGCGGGGGCTGGGCAAAGGGCGCA
>HY4YN4W02DKIWC rank=0080348 x=1346.0 y=3354.0 length=480
AAAACAAGGCCAGTAGTCATATGCTTGTCTCAAAGATTAAGCCATGCATGTCCAAGTACA
AGCTTTCAAAAGCGAAACTGCGGATGGCTCATTAAATCAGTTATGGTTCCTTGGAGCGCA
TCCCCTTACACGGATAACTGTGGTAATTCTAGAGCTAATACATGCAATCAAGCGCCGACC
TTACGGGAGGCGTGCTCTTATTAGGAACAAGACCAACCCGGGTCCGCCCGGCTCCGTTGG
TGAACTCTGGATAACCTGGCCGATCGCACGGTCTCTGCACCGGCGACGGATCCTTCGAAT
GTCTGCCCTATCAACTTTCGATGGTACGTTATGCGCCTACCATGGGGTCGTAACGGGGTA
ACGGGAGAATCAGGGGTTCGATTCCGGGAGGAGGGGAGCTTGGAGGAAACGGGCTACCAC
ATCCAAGGAAGGGCAAGCAAGGGCCTACAGTGCTCTGAGCGGGGCTGGGCAAAGGCGC
>HY4YN4W02C2GPO rank=0091433 x=1141.5 y=394.0 length=480
AAAACAAGGCCAGTAGTCATATGCTTGTCTCAAAGATTAAGCCATGCATGTCTCAGTATA
AGCTTCTATACGGTGAAACTGCGAATGGCTCATTAAAACAGTTACAGTTTATTTGATGGT
CATTCCTTACATGGATAACTGTGGTAATTCTAGAGCTAATACATGCGCCCAAACCCGACT
CCGTGGAAGGGTTGTGTTTATTAGTTACAGAACCAACCCAGGCTCTGCCTGGTCTTGTGG
TGATTCATAATAACCGAATGACTCGCATTGCATCAGCTGGCGATGAATCATTCAAGTTTC
TGACCTATCAGCTTCCGACGGTAGGGGTATTGGGGCCTACCGTGGGCAATGGGACGGGGT
AACGGGAGAATTAGGGGTTCGATTCCGGGAGAGGGGNGCCTGGAGAAACGGGCTACCACA
TCTAAAGGGAAAGGGCAAGCAAGGGCCCTACAGTGCTCTGAGCGGGGGCTGGGGCAAA
>HY4YN4W02C15BL rank=0014057 x=1137.0 y=2015.5 length=480
AAAACAAGGCCAGTAGTCATATGCTTGTCTCAAAGATTAAGCCATGCATGTCTCAGTATA
AGCTTCTATACGGTGAAACTGCGAATGGCTCATTAAAACAGTTACAGTTTATTTGATGGT
CATTCCTTACATGGATAACTGTGGTAATTCTAGAGCTAATACATGCGCCCAAACCCGACT
CCGTGAAAGGGTTGTGTTTATTAGTTACAGAACCAACCCAGGCTCTGCCTGGTCTTGTGG
TGATTCATAATAACCGAATGAATCGCATTGCATCAGCTGGCGATGAATCATTCAAGTTTC
TGACCTATCAGCTTCCGACGGTAGGGGTATTGGGGCCTACCGTGGGCAATGGACGGGGTA
ACGGAGAATTAGGGGTCGATTCCGGGAGAGGGGAGCCTGGAGAAACGGGCTACCACATCT
AAAGGGAAAGGGCAAGGCAAGGGCCTACAGTGCTCTGAGCGGGGCTGGGCAAAGGGCG
>HY4YN4W02DV294 rank=0024095 x=1478.5 y=2314.0 length=480
AAAACAAGGCCAGTAGTCATATGCTTGTCTCAAAGATTAAGCCATGCATGTCTCAGTATA
AGCTTCTATACGGTGAAACTGCGAGTGGCTCATTAAAACAGTTACAGTTTATTTGATGGT
CATTCCTTACATGGATAACTGTGGTAATTCTAGAGCTAATACATGCGCCCAAACCCGACT
CCGTGGAAGGGTTGTGTTTATTAGTTACAGAACCAACCCAGGCTCTGCCTGGTCTTGTGG
TGATTCATAATAACCGAATGAATCGCATTGCATCAGCTGGCGATGAATCATTCAAGTTTC
TGACCTATCAGCTTCCGACGGTAGGGGTATTGGGGCCTACCGTGGGCAATGGACGGGGTA
ACGGAGAATTAGGGGTTCGATTCCGGGAGAGGGGAGCCTGGAGAAACGGGCTACCACATC
TAAAGGGAAAGGGCAAGCAAGGGCCTACAGTGCTCTGAGCGGGGCTGGGCAAAGGGCG
>HY4YN4W02DQQY8 rank=0022854 x=1417.0 y=2946.5 length=480
AAAACAAGGCCAGTAGTCATATGCTTGTCTCAAAGATTAAGCCATGCATGTCTCAGTATA
AGCTTCTATACGGTGAAACTGCGAATGGCTCATTAAAACAGTTACAGTTTATTTGATGGT
CATTCCTTACATGGATAACTGTGGTAATTCTAGAGCTAATACATGCGCCCAAACCCGACT
CCGCGGAAGGGTTGTGTTTATTAGTTACAGAACCAACCCAGGCTCTGCCTGGTCTTGTGG
TGATTCATAATAACCGAATGAATTGCATTGCATCAGCTGGCGATGAATCATTCAAGTTTC
TGACCTATCAGCTTCCGACGGTAGTGTATTGGGACTACCGGTGGGCAATGGACGGGGTAA
CGGGAGGAATTAGGGGTTCGATTCCGGGAGGAGGGGAGCCTGAGAAACGGGCTACCACAA
TCTAAAGGGAGGGCAAGGCAGGGCCTACAGTGCTCTGAGCGGGGCTGGGGCAAAGGGC
>HY4YN4W02EC4VX rank=0041904 x=1672.0 y=2923.0 length=480
AAAACAAGGCCAGTAGTCATATGCTTGTCTCAAAGATTAAGCCATGCAGGTCTAAGTCCA
TGCCGCAATACGGTGAGACCGCGAATGGCTCATTATATCAGTTATGGTTCCTTGGATCTT
CGGTTACACTTGGATAGCCCTGGTAATTCTAGAGCTAATACATGCACAACAACGCCGACC
CTCGGGAAGGTGTGTTTTATTAGACCAAAACCAATCGTTGCCTCTCGCGGGTGACGTTTA
GTGGTGATTCTGAATAACTTTGTGCGGATCGTACGGTCTTAGTGCCGACGACGTATCTTT
CAAATGTCTNCCTTATCAACTTGTTGGTTGTTTAATGGACAACCAAGGGTGGGGTAACGG
GGGTGACGGGAGAATCGAGGGGGTTCGAGTACCGGGAGGAGGGGAGCACGGAGAAACGGG
CTACCACATCTAAGGGAAGGCAGCAGGGCCTACAGTGCTCTGAGCGGGGCTGGGCAAA
>HY4YN4W02D0MPP rank=0032286 x=1530.0 y=1131.0 length=480
AAAACAAGGCCAGTAGTCATATGCTTGTCTCAAAGATTAAGCCATGCATGTCTCAGTATA
AGCTTCTACACGGCGAAACTGCGAATGGCTCATTAAAACAGTTATCGTTTATTTGGTGGT
CTTTCATTACATGGATAACCATGGTAATTCTAGAGCTAATACATGCGCCCAGACCCGATT
TCGTGGAAGGGTTGTGTTTATTAGGTACAGAACCAACCCAGGCTCTGCCTGGTCCTTTGG
TGATTCGTGATAACCGAACGAATCGCATGGCATCAGCTGGCATGAATCATTCAATTTCTG
ACCTATCAGCTTCCGACGGTAGGTATTGGGCCTACGTGGGCAATGGACGGGGTAACGGGA
GAATTAGGGGGTTCGATTCCGGGAGAGGGGAGCCTGGAGAAACGGGCTACCACATCTAAG
GGAAAGGGCAAGCAAGGGCCTAACAGTGCTCTGAGCGGGGCTGGGGCAAAAGGGGCGC
>HY4YN4W02EC9KL rank=0081358 x=1674.0 y=803.0 length=480
AAAACAAGGCCAGTAGTCATATGCTTGTCTCAAAGATTAAGCCATGCAGGTCTAAGTCCA
TGCCGCATTAAGGTGAGACCGCGAATGGCTCATTATATCAGTTATGGTTCCTTAGATCTT
CGGTTACACTTGGATAACCCTGGTAATTCTAGAGCTAATACATGCAAGACAAACGCCGAC
CTTCGGGAAGGTGTGTTTTTATTAGACCAAAACCAATCGTTACCTTCGGGTGACGTTCCT
TTGGTGATTCTGAATAACTTTGTGCGGATTGCACGGCCTCTGTGCTGGCAACGTATCTTT
CAAATGTCTGCCTTATCAACTTGTTGGTTGTTTAATGGACACCAAGGGTGGGTAACGGGG
GGTGACGGGAGAATCAGGGGTTCGATACCGGGGAGAGGGGAGCACGAGAAACGGGCTACC
ACATCCAAGGGAAGGGCAGGCAAGGGCCCTAACAGTGCTCTGGAGCGGGGGCTGGGGC
>HY4YN4W02EF5H6 rank=0046356 x=1707.5 y=332.0 length=480
AAAACAAGGCCAGTAGTCATATGCTTGTCTCAAAGATTAAGCCATGCAGGTCTAAGTCCA
TGCCGCATTAAGGTGAGACCGCGAATGGCTCATTATATCAGTTATGGTTCCTTAGATCTT
CGGTTACACTTGGATAACCCTGGTAATTCTAGAGCTAATACATGCAAGACAAACGCCGAC
CTTCGGGAAGTGTGTTTTATTAGACCAAAACATCGTTACCTTCGGGTGACGTTCCTTTGG
TGATTCTGAATAACTTTGTGCGGATTGCACGGCCTCTGTGCTGGCAACGTNTCTTTCAAA
TGTCTGCCTTATCAACTTGTTGGTTGTTTAATGGACAACCAAGGTGGGTAACGGGGGTGA
CGGGAGAATCAGGGGTTCGATACCGGGAGAGGGGAGGCACGGAGAAACGGGCTACCACAT
CCAAGGGAAGGGCAGCAAGGGCCTACAGTGCTCTGAGCGGGGGCTGGGGCAAAGGGCG
>HY4YN4W02C8RKP rank=0138306 x=1212.0 y=3591.0 length=480
AAAACAAGGCCAGTAGTCATATGCTTGTCTCAAAGATTAAGCCATGCAGGTCTAAGTCCA
TGCCGCATTAAGGTGAGACCGCGAATGGCTCATTATATCAGTTATGGTTCCTTAGATCTT
CGGTTACACTTGGATAACCCTGGTAATTCTAGAGCTAATACATGCAAGACAAACGCCGAC
CTTCGGGAAGTGTGTTTTTATTAGACCAAAACCAATCGTTACCTTCGGGTGACGTTCCTT
TGGTGATTCTGAATAACTTTGTGCGGATTGCACGGCCTCTGTGCTGGCAACGTATCTTTC
AAATGTCTGCCTTATCAACTTGTTGGTTGTTTAATGGACAACCAAGGTGGGTAACGGGGG
GTGACGGGGAGAATCCGGGGGTTCGATACCGGGGAGAGGGGGAGGCACGGAGAAAACGGG
CTACCNCATCCAAGGGAAGGGCAGCAGGGCCTACAGTGCTCTGGAGCGGGGGCTGGGG
>HY4YN4W02EI9K7 rank=0033458 x=1742.5 y=2233.0 length=480
AAAACAAGGCCAGTAGTCATATGCTTGTCTCAAAGATTAAGCCATGCAGGTCTAAGTCCA
TGCCGCATTAAGGTGAGACCGCGAATGGCTCATTATATCAGTTATGGTTCCTTAGATCTT
CGGTTACACTTGGATAACCCTGGTAATTCTAGAGCTAATACATGCAAGACAAACGCCGAC
CTTCGGGAAGGTGTGTTTTATAGACCAAAACCAATCGTTACCTTCGGGTGACGTTCCTTT
GGTGATTCTGAATAACTTTGTGCGGATTGCACGGCCTCTGTGCTGGCAACGTATCTTTCA
AATGTCTGCCTTATCAACTTGTTGGTTGTTTAATGGACAACCAAGGTGGTAACGGGGGTG
ACGGGAGAATCAGGGGTTCGATACCGGGGAGAGGGGAGCACGGAGAAACGGGCTACCACA
TCCAAGGGAAGGGCAGCAAGGGCCTACAGTGCTCTGAGCGGGGGCTGGGCAAAAGGGC
>HY4YN4W02D6UEA rank=0064952 x=1601.0 y=208.5 length=480
AAAACAAGGCCAGTAGTCATATGCTTGTCTCAAAGATTAAGCCATGCGTGTCTTAGTATA
AGCTTCTTTATGGTGAAACTGCGAATGGCTCATTAAAACAGCTATAGTTTATTTGATGGT
CATTCCTTACATGGATAACTGTGGTAATTCTAGAGCTAATACATGTGCCCAAGCCCGACT
CCGAGGAAGGGCTGTGTTTATTAGTTACAGAACCAACCCAGGCCCCGCCTGGTCTTGTGG
TGATTCATAATAACCGAACGAATCGCACGGCAGCCGCTGGCGATGAATCATTCAAGTTCC
TNACCTATCAGCTTCCGACGGTAGGGTATTGGCCTACCGTGGGGCAATGACGGGGTAACG
GGAGGAATTAGGGGTTCGATTCCGGGAGGAGGGGAGCCTGGAGGAACGGGCTACCACATC
TAAGGGAGGGCAAGCAGGGCCTACAGTGCTCTGAGCGGGGCTGGGCAAAGGGCGCATA
>HY4YN4W02DS674 rank=0016938 x=1445.0 y=2626.0 length=480
AAAACAAGGCCAGTAGTCATATGCTTGTCTCAAAGATTAAGCCATGCATGTCCAAGTACA
AGCTTTCAAAAGCGAAACTGCGGATGGCTCATTAAATCAGTTATGGTTCCTTGGAGCGCA
TCCCCTTACATGGATAACTGTGGTAATTCTAGAGCTAATACATGCAATCAAGCGCCGACC
TTACGGGAGGCGTGCTCTTATTAGGAACAAGACCAACCCGGGTCCGCCCGGCTCCGTTGG
TGAACTCTGGATAACCTGGCCGATCGCACGGTCTCTGCACCGGCGACGATCCTTCGAATG
TCTNCCCTATCAACTTTCGATGGTACGTTATGCGCCTACCATGGGGTCGTAACGGGGTAA
CGGGAGGAATCAGGGGTTCGATTCCGGGAGAGGGGAGCTTGGAGAAACGGGCTACCACAT
CCAAGGGAAGGCAAGCAGGGCCTACAGTGCTCTGAGCGGGGCTGGGCAAAGGCGCATA
>HY4YN4W02C51JF rank=0022355 x=1181.5 y=3513.0 length=480
AAAACAAGGCCAGTAGTCATATGCTTGTCTCAAAGATTAAGCCATGCATGTCCAAGTACA
AGCTTTCAAAAGCGAAACTGCGGATGGCTCATTAAATCAGTTATGGTTCCTTGGAGCGCA
TCCCCTTACATGGATAACTGTGGTAATTCTAGAGCTAATACATGCAATCAAGCGCCGACC
TTACGGGAGGCGTGCTCTTATTAGGAACAAGACCAACCCGGGTCCGCCCGGCTCCGTTGG
TGAACTCTGGATAACCTGGCCGATCGCATGGTCTCTGCACCGGCACGGATCCTTCGAATG
TCTGCCCTATCAACTTTCGATGGTACGTTATGCGCCTACCATGGTCGTAACGGGGTAACG
GGAGAATCAGGGGTTCGATTCCGGGAGAGGGGAGCTTGGAGAAACGGGCTACCACATCCA
AGGGAAAGGGCAAGCAGGGCCTACAGTGCTCTGAGCGGGGCTGGGCAAAGGGCGCATA
>HY4YN4W02D9VL1 rank=0088464 x=1635.0 y=2487.0 length=480
AAAACAAGGCCAGTAGTCATATGCTTGTCTCAAAGATTAAGCCATGCATGTCCAAGTACA
AGCTTTCAAAAGCGAAACTGCGGATGGCTCATTAAATCAGTTATGGTTCCTTGGAGCGCA
TCCCCTTACATGGATAACTGTGGTAATTCTAGAGCTAATACATGCAATCAAGCGCCGACC
TTACGGGAGGCGTGCTCTTATTAGAAACAAGACCAACCCGGGTCCGCCCGGCTCCGTTGG
TGAACTCTGGATAACCTGGCCGATCGCACGGTCTCTGCACCGGCGACGATCCTTCGAATG
TCTNCCCTATCAACTTTCGATGGTACGTTATGCGCCTACCATGGGTCGTAACGGGGTAAC
GGGAGGGAATCAGGGGTTCGATTCCGGGAGGAGGGGAGCTTGGAGAAACGGGCTACCACA
TCCAAGGGAAGGGCAGCAGGGCCTAACGAGTGCTCTGAGCGGGGCTGGGCAAAGGGCG
>HY4YN4W02DG56G rank=0039593 x=1308.0 y=2550.0 length=480
AAAACAAGGCCAGTAGTCATATGCTTGTCTCAAAGATTAAGCCATGCATGTCCAAGTACA
AGCTTTCAAAAGCGAAACTGCGGATGGCTCATTAAATCAGTTATGGTTCCTTGGAGCGCA
TCCCCTTACATGGATAACTGTGGTAATTCTAGAGCTAATACATGCAATCAAGCGCCGACC
TTACGGGAGCGTGCTCTTATTAGGAACAAGACCAACCCGGGTCCGCCCGGCTCCGTTGGT
GAACTCTGGATAACCTGGCCGATCGCACGGTCTCTGCACCGGCGACGATCCTTCGAATGT
CTNCCCTATCAACTTTCGATGGTACGTTATGCGCCTACCATGGGGTCTAACGGGGTAACG
GGAGGAATCAGGGGTTCGATTCCGGGAGAGGGGAGCTTGGAGAAACGGGCTACCACATCC
AAGGGAAGGGCAGCAGGGCCTACAGTGCTCTGAGCGGGGGCTGGGCAAAGGGCGCATA
>HY4YN4W02ESKXE rank=0126591 x=1848.5 y=2656.0 length=480
AAAACAAGGCCAGTAGTCATATGCTTGTCTCAAAGATTAAGCCATGCATGTCCAAGTACA
AGCTTTCAAAAGCGAAACTGCGGATGGCTCATTAAATCAGTTATGGTTCCTTGGAGCGCA
TCCCCTTACATGGATAACTGTGGTAATTCTAGAGCTAATACATGCAATCAAGCGCCGACC
TTACGGGAGGCGTGCTCTTATTAGGAACAAGACCAACCCGGGTCCGCCCGGCTCCGTTGG
TGAACTCTGGATAACCTGGCCGATCGCACGGTCTCTGCACCGGCGACGATCCTTCGAATG
TCTGCCCTATCAACTTTCGATGGTACGTTATGCGCCTACCATGGGTCGTAACGGGGTAAC
GGGAGGAATCAGGGGTTCGATTCCGGGAGAGGGGAGCTTGGAGAAACGGGCTACCACATC
CAAGGGAAGGGCAGCAGGGCCTACGAGTGCTCTGAGCGGGGGCTGGGCAAAGGGGCGC
>HY4YN4W02D974I rank=0124717 x=1639.5 y=2320.0 length=480
AAAACAAGGCCAGTAGTCATATGCTTGTCTCAAAGATTAAGCCATGCATGTCCAAGTACA
AGCTTTCAAAAGCGAAACTGCGGATGGCTCATTAAATCAGTTATGGTTCCTTGGAGCGCA
TCCCCTTACATGGATAACTGTGGTAATTCTAGAGCTAATACATGCAATCAAGCGCCGACC
TTACGGGAGGCGTGCTCTTATTAGGAACAAGACCAACCCGGGTCCGCCCGGCTCCGTTGG
TGAACTCTGGATAACCTGGCCGATCGCACGGTCTCTGCACCGGCGACGATCCTTCGAATG
TCTGCCCTATCAACTTTCGATGGTACGTTATGCGCCTACCATGGGGTCTAACGGGGTAAC
GGGAGGAATCAGGGGTTCGATTCCGGGAGAGGGGAGCTTGGAGAAACGGGCTACCACATC
CAAGGGAAGGGCAGCAGGGCCTAACGAGTGCTCTGAGCGGGGGCTGGGCAAAGGGCGC
>HY4YN4W02DMCSH rank=0059425 x=1367.5 y=2735.0 length=480
AAAACAAGCCAGTAGTCATATGCTTGTCTCAAAGATTAAGCCATGCATGTCCAAGTACAA
GCTTTCAAAAGCGAAACTGCGGATGGCTCATTAAATCAGTTATGGTTCCTTGGAGCGCAT
CCCCTTACATGGATAACTGTGGTAATTCTAGAGCTAATACATGCAATCAAGCGCCGACCT
TACGGGAGGCGTGCTCTTATTAGGAACAAGACCAACCCGGGTCCGCCCGGCTCCGTTGGT
GAACTCTGGATAACCTGGCCGATCGCACGGTCTCTGCACCGGCGACGATCCTTCGAATGT
CTNCCCTATCAACTTTCGATGGTACGTTATGCGCCTACCATGGGTCGTAACGGGGTAACG
GGAGGAATCAGGGGTTCGATTCCGGGAGAGGGGAGCTTGGAGAAACGGGCTACCACATCC
AAGGGAAGGGCAGCAGGGCCTACAGTGCTCTGAGCGGGGGCTGGGCAAAGGGCGCATA
>HY4YN4W02DNYFD rank=0033289 x=1385.5 y=3703.0 length=480
AAAACAAGGCCAGTAGTCATATGCTTGTCTCAAAGATTAAGCCATGCATGTCCAAGTACA
AGCTTTCAAAAGCGAAACTGCGGATGGCTCATTAAATCAGTTATGGTTCCTTGGAGCGCA
TCCCCTTACATGGATAACTGTGGTAATTCTAGAGCTAATACATGCAATCAAGCGCCGACC
TTACGGGAGGCGTGCTCTTATTAGGAACAAGACCAACCCGGGTCCGCCCGGCTCCGTTGG
TGAACTCTGGATAACCTGGCCGATCGCACGGTCTCTGCACCGGCGACGATCCTTCGAATG
TCTGCCCTATCAACTTTCGATGGTACGTTATGCGCCTACCATGGGTCGTAACGGGGTAAC
GGGAGGAATCAGGGGTTCGATTCCGGGAGAGGGGAGCTTGGAGAAACGGGCTACCACATC
CAAGGGAAGGGCAGCAGGGCCTACAGTACTCTGAGCGGGGCTGGGCAAAGGGCGCATA
>HY4YN4W02EZK1G rank=0085338 x=1928.0 y=1714.0 length=480
AAAACAAGGCCAGTAGTCATATGCTTGTCTCAAAGATTAAGCCATGCATGTCCAAGTACA
AGCTTTCAAAAGCGAAACTGCGGATGGCTCATTAAATCAGTTATGGTTCCTTGGAGCGCA
TCCCCTTACATGGATAACTGTGGTAATTCTAGAGCTAATACATGCAATCAAGCGCCGACC
TTACGGGAGGCGTGCTCTTATTAGGAACAAGACCAACCCGGGTCCGCCCGGCTCCGTTGG
TGAACTCTGGATAACCTGGCCGATCGCACGGTCTCTGCACCGGCGACGATCCTTCGAATG
TCTGCCCTATCAACTTTCGATGGTACGTTATGCGCCTACCATGGGGTCTAACGGGGTAAC
GGAGGAATCAAGGGGTTCGATTCCGGGAGAGGGGAGCTTGGAGAAACGGGCTACCACATC
CAAGGGAAGCAAGCAGGGCCTACAAGTGCTCTGAGCGGGGGCTGGGCAAAGGGCGCAT
>HY4YN4W02EIYPM rank=0076458 x=1739.0 y=424.0 length=480
AAAACAAGGCCAGTAGTCATATGCTTGTCTCAAAGATTAAGCCATGCATGTCCAAGTACA
AGCTTTCAAAAGCGAAACTGCGGATGGCTCATTAAATCAGTTATGGTTCCTTGGAGCGCA
TCCCCTTACATGGATAACTGTGGTAATTCTAGAGCTAATACATGCAATCAAGCGCCGACC
TTACGGGAGGCGTGCTCTTATTAGGAACAAGACCAACCCGGGTCCGCCCGGCTCCGTTGG
TGAACTCTGGATAACCTGGCCGATCGCACGGTCTCTGCACCGGCGACGATCCTTCGAATG
TCTGCCCTATCAACTTTCAATGGTACGTTATGCGCCTACCATGGGTCGTAACGGGGTAAC
GGGAGGAATCAGGGGTTCGATTCCGGGAGAGGGGAGCTTGGAGAAACGGGCTACCACATC
CAAGGGAAGGGCAGCAGGGCCTAACAGTGCTCTGAGCGGGGGCTGGGCAAAGGGCGCA
>HY4YN4W02DPEQ1 rank=0019897 x=1402.0 y=1883.0 length=480
AAAACAAGGCCAGTAGTCATATGCTTGTCTCAAAGATTAAGCCATGCATGTCTAAGCAGA
AGCCGAACAACGGTAAAGCCGCGAATGGCTCATTACAACAGCCGTCGTTTCTTGGATCTC
TTATTTTACTTGGATAACTGTGGTAATTCTAGAGCTAATACACGCACTAAAGCTCCGACC
TTTCGGGACGAGCGCATTTATTAGAACAAAACCAATCGGGCTTCGGCCCGTTCGTTGGTG
ACTCTGAATAACTACGCCGATCGCACGGTCTCGCACCGGCGACGCATCTTTCAATGTCTG
CCTTATCAACTTTCGATGGTAGTTTATGTGCCTACCATGGTTGTAACGGGGGGTAACGGG
GAGAATAAGGGGTTCGACTCCGGGGAGAGGGGAGCCTGGGAGAAACGGGCTACCACATCC
AAGGGAAGGGCAGCAGGGCCTAACAGTGCTCTGAGCGGGGCTGGGCAAAGGGCGCATA
>HY4YN4W02DHPEG rank=0026282 x=1314.5 y=2886.0 length=480
AAAACAAGGCCAGTAGTCATATGCTTGTCTCAAAGATTAAGCCATGCATGTCTAAGCAGA
AGCCGAACAACGGTAAAGCCGCGAATGGCTCATTACAACAGCCGTCGTTTCTTGGATCTC
TTATTTTACTTGGATAACTGTGGTAATTCTAGAGCTAATACACGCACTAAAGCTCCGACC
TTTCGGGACGAGCGCATTTATTAGAACAAAACCAATCGGGCTTCGGCCCGTTCGTTGGTG
ACTCTGAATAACTACGCCGATCGCACGGTCTCGCACCGGCGACGCATCTTTCAATGTCTG
CCTTATCAACTTTCGATGGTAGTTTATGTGCCTACCATGGGTTGTAACGGGGGGTAACGG
GAGAATAAGGGGTTCGACTCCGGGAGAGGGGAGCCTGGGAGAAACGGGCTACCACATCCA
AGGGAAGGGCAGCAGGGCCTAACAGTGCTCTGAGCGGGGCTGGGCAAAAGGGCGCATA
>HY4YN4W02DA850 rank=0068069 x=1241.0 y=918.5 length=479
AAAACAAGGCCAGTAGTCATATGCTTGTCTCAAAGATTAAGCCATGCATGTCCAAGTACA
AGCTTTCAAAAGCGAAACTGCGGATGGCTCATTAAATCAGTTATGGTTCCTTGGAGCGCA
TCCCCTTACATGGATAACTGTGGTAATTCTAGAGCTAATACATGCAATCAAGCGCCGACC
TTACGGGAGGCGTGCTCTTATTAGGAACAAGACCAACCCGGGTCCGCCCGGCTCCGTTGG
TGAACTCTGGATAACCTGGCCGATCGCACGGTCTCTGCACCGGCGACGATCCTTCGAATG
TCTNCCCTATCAACTTTCGATGGTACGTTATGCGCCTACCATGGGTCTAACGGGGTAACG
GGAGGAATCAGGGGGTTCGATTCCGGGAGAGGGGAGCTTGGAGAAACGGGCTACCACATC
CAAGGGAAGGGCAGCAGGGCCTACAAGTGCTCTGAGCGGGGGCTGGGCAAAGGGCGC
>HY4YN4W02D8E9A rank=0060989 x=1619.5 y=172.5 length=479
AAAACAAGGCCAGTAGTCATATGCTTGTCTCAAAGATTAAGCCATGCATGTCCAAGTACA
AGCTTTCAAAAGCGAAACTGCGGATGGCTCATTAAATCAGTTATGGTTCCTTGGAGCGCA
TCCCCTTACATGGATAACTGTGGTAATTCTAGAGCTAATACATGCAATCAAGCGCCGACC
TTACGGGAGGCGTGCTCTTATTAGGGACAAGACCAACCCGGGTCCGCCCGGCTCCGTTGG
TGAACTCTGGATAACCTGGCCGATCGCACGGTCTCTGCACCGGCGACGATCCTTCGAATG
TCTGCCCTATCAACTTTCGATGGTACGTTATGCGCCTACCATGGGGTCGTAACGGGGTAA
CGGGAGGAATCAGGGGTTCGATTCCGGGAGAGGGGAGCTTGGAGAAACGGGCTACCACAT
CCAAGGGAAGGGCAGCAGGGCCTACAGTGCTCTGAGCGGGGGCTGGGCAAAGGGCGC
>HY4YN4W02DVE14 rank=0158421 x=1470.5 y=3690.5 length=479
AAAACAAGGCCAGTAGTCATATGCTTGTCTCAAAGATTAAGCCATGCATGTCCAAGTACA
AGCTTTCAAAAGCGAAACTGCGGATGGCTCATTAAATCAGTTATGGTTCCTTGGAGCGCA
TCCCCTTACATGGATAACTGTGGTAATTCTAGAGCTAATACATGCAATCAAGCGCCGACC
TTACGGGAGGCGTGCTCTTATTAGGAACAAGACCAACCCGGGTCCGCCCGGCTCCGTTGG
TGAACTCTGGATAACCTGGCCGATCGCACGGTCTCTGCACCGGCGACGATCCTTCGAATG
TCTGCCCTATCAACTTTCGATGGTACGTTATGCGCCTACCATGGGTCGTAACGGGGTAAC
GGGAGGAATCAGGGGTTCGATTCCGGGAGGAGGGGAGCTTGGAGAAACGGGCTACCACAT
CCAAGGGAAGGGCAGCAGGGCCTACAGTGCTCTGAGCGGGGCTGGGCAAAGGGCGCA
>HY4YN4W02EXNOH rank=0057563 x=1906.5 y=1935.0 length=479
AAAACAAGGCCAGTAGTCATATGCTTGTCTCAAAGATTAAGCCATGCATGCCCAAGTACA
AGCTTTCAAAAGCGAAACTACGGATGGCTCATTAAATCAGTTATGGTTCCTTGGAGCGCA
TCCCCTTACATGGATAACTGTGGTAATTCTAGAGCTAATACATGCAATCAAGCGCCGACC
TTACGGGAGGCGTGCTCTTATTGGGAACAAGACCAACCCGGGTCGCCCGGCTCCGTTGGT
GAACTCTGGATAACCTGGCCGATCGCACGGTCTCTGCACCGGCGACGGATCCTTCGAATG
TCTGCCCTATCAACTTTCGATGGTACGTTATGCGCCTACCATGGGGTCGTAACGGGGTAA
CGGGAGAATCAGGGGTTCGATTCCGGGAGAGGGGAGCTTGGAGGAAACGGGCTACCACAT
CCAAGGAAGGGCAAGCAAGGGCCTACAGTGCTCTGAGCGGGGCTGGGCAAAGGGCGC
>HY4YN4W02EEXDQ rank=0207080 x=1693.0 y=492.0 length=479
AAAACAAGGCCAGTAGTCATATGCTTGTCTCAAAGATTAAGCCATGCATGTCCAAGTACA
AGCTTTCAAAAGCGAAACTGCGGATGGCTCATTAAATCAGTTATGGTTCCTTGGAGCGCA
TCCCCTTACATGGATAACTGTGGTAATTCTAGAGCTAATACATGCAATCAAGCGCCGACC
TTACGGGAGGCGTGCTCTTATTAGGAACAAGACCAACCCGGGTCCGCCCGGCTCCGTTGG
TGAACTCTGGATAACCTGGCCGATCGCACGGTCTCTGCACCGGCGACGATCCTTCGAATG
TCTGCCCTATCAACTTTCGATGGTACGTTATGCGCCTACCATGGGTCGTAACGGGGTAAC
GGGAGAATCAGGGGTTCGATTCCGGGAGAGGGGAGCTTGGNGAAACGGGCTACCACATCC
AAGGGAAGGGCAAGCAGGGCCTAACAGGTGCTCTGGAGCGGGGGCTGGGCAAAGGCG
>HY4YN4W02C8ZB9 rank=0036989 x=1215.0 y=1367.0 length=479
AAAACAAGGCCAGTAGTCATATGCTTGTCTCAAGGATTAAGCCATGCATGTCCAAGTACA
AGCCTTCAAAAGCGAAACTGCGGATGGCTCATTAAATCAGTTATGGTTCCTTGGAGCGCA
TCCCCTTACATGGATAACTGTGGTAATTCTAGAGCTAATACATGCAATCAAGCGCCGACC
TTACGGGAGGCGTGCTCTTATTAGGAACAAGACCAACCCGGGTCCGCCCGGCTCCGTTGG
TGAACTCTGGATAACCTGGCCGATCGCACGGTCTCTGCACCGGCGACGATCCTTCGAATG
TCTNCCCTATCAACTTTCGATGGTACGTTATGCGCCTACCATGGGTCGTAACGGGGTAAC
GGGAGGAATCAGGGGTTCGATTCCGGGAGAGGGGGAGCTTGGAGGAAACGGGCTACCACA
TCCAAGGGAAGGGCAAGCAGGGCCTACAGTGCTCTGAGCGGGGGCTGGGCAAAGGGC
>HY4YN4W02DZ8UL rank=0058657 x=1525.0 y=3643.0 length=479
AAAACAAGGCCAGTAGTCATATGCTTGTCTCAAAGATTAAGCCATGCATGTCCAAGTACA
AGCTTTCAAAAGCGAAACTGCGGATGGCTCATTAAATCAGTTATGGTTCCTTGGAGCGCA
TCCCCTTACATGGATAACTGTGGTAATTCTAGAGCTAATACATGCAATCAAGCGCCGACC
TTACGGGAGGCGTGCTCTTATTAGGAACAAGACCAACCCGGGTCCGCCCGACTCCGTTGG
TGAACTCTGGATAACCTGGCCGATCGCACGGTCTCTGCACCGGCGACGATCCTTCGAATG
TCTGCCCTATCAACTTTCGATGGTACGTTATGCGCCTACCATGGGTCGTAACGGGGTAAC
GGGAGGGAATCAGGGGTTCGATTCCGGGAGAGGGGAGCTTGGAGAAACGGGCTACCACAT
CCAAGGGAAGGCAGCAGGGCCTACAGTGCTCTGAGCGGGGGCTGGGCAAAGGGCGCA
>HY4YN4W02DJM1F rank=0060794 x=1336.0 y=3025.0 length=479
AAAACAAGGCCAGTAGTCATATGCTTGTCTCAAAGATTAAGCCATGCATGTCCAAGTACA
AGCTTTCAAAAGCGAAACTGCGGATGGCTCATTAAATCAGTTATGGTTCCTTGGAGCGCA
TCCCCTTACATGGATAACTGTGGTAATTCTAGAGCTAATACATGCAATCAAGCGCCGACC
TTACGGGAGGCGTGCTCTTATTAGGAACAAGACCAACCCGGGTCCGCCCGGCTCCGTTGG
TGAACTCTGGATAACCTGGCCGATCGCACGGTCTCTGCACCGGCGACGATCCTTCGAATG
TCTGCCCTATCAACTTTCGATGGTACGTTATGCGCCTACCATGGGTCGTAACGGGGTAAC
GGGAGGAATCAGGGGTTCGATTCCGGGGGGAGGGGAGCTTGGAGGAACGGGCTACCACAT
CCAAGGGAAGGGCAAGCAGGGCCTACAGTGCTCTGAGCGGGGCTGGGCAAAGGGCGC
>HY4YN4W02EDAQ3 rank=0093915 x=1674.0 y=2333.5 length=479
AAAACAAGGCCAGTAGTCATATGCTTGTCTCAAAGATTAAGCCATGCATGTCTCAGTATA
AGCTTCTATACGGTGAAACTGCGAATGGCTCATTAAAACAGTTACAGTTTATTTGATGGT
CATTCCTTACATGGATAACTGTGGTAATTCTAGAGCTAATACATGCGCCCAAACCCGACT
CCGTGGAAGGGTTGTGTTTATTAGTTACAGAACCAACCCAGGCTCTGCCTGGTCTTGTGG
TGATTCATAATAACCGAATGAATCGCATTGCATCAGCTGGCGATGAATCATTCAAGTTTC
TGACCTATCAGCTTCCGACGGTAGTGTATTGGGACTACCGTGGGCAATGGACGGGGTAAC
GGGAGAATTAGGGGTTCATTCCGGGAGGNGGGGAGCCTGGAGAAAACGGGCTACCACAAT
CTAAAAGGGAGGCAGGCAGGGCCTACAGTGCTCTGAGCGGGGCTGGGGCAAAGGGCG
>HY4YN4W02ECTPD rank=0022030 x=1669.5 y=719.0 length=479
AAAACAAGGCCAGTAGTCATATGCTTGTCTCAAAGATTAAGCCATGCATGTCTAAGTATA
ACTTTTTACTTTGAAAACTGCGAACGGCTCATTATATCAGTTATAGTTTCTTTGATAGTC
CCTTACTACTTGGATACCCGTAGTAATTCTAGAGCTAATACATGCATCAATACCCAACTG
TTCGCGGACGGGTAGTATTTATTAGGTAGAGACCAACCCTCTTCGGAGGTGCTTTGGTGA
TTCATAATAACTTTTCGAATCGCATGGCTCCACGCCGGCGATGGATCATTCAATTTCTGC
CCCTATCAGCTTTGGATGGTAGTGTATTGGACTACCATGGGCTTTAACGGGGGGTAACGA
ATTGTTAGGGGCAAGGGATTTCGGGGAGAGGGGAGGCCTGGAGAGACGGGCTACCACATC
CAAGGGAAGGGCAGGCAAGGGCCTACAGTGCTCTGAGCGGGGGCTGGGGCAAAGGGC
>HY4YN4W02EZQ1S rank=0062140 x=1930.0 y=1310.0 length=479
AAAACAAGGCCAGTAGTCATATGCTTGTCTCAAAGATTAAGCCATGCATGTATAAGTTCA
CACCCTAGTACGGTGAAACCGCGAATGGCTCATTAAATCAGCTATGGTTCCTTAGATCTT
ACATCCTTACTTGGATAACTGTAGTAATTCTAGAGCTAATACATGCCACCATAGCCCCTT
CTTACGAAGGGGTGGATTTATTAGAACAAAATCTACCGGCTTGCCGTTGGTTTGATGACT
CTGGATAACTTTTCTGATCGCAAGGCTTTGTGCCTGCGACGTATCTTTCAAATGTCTGCC
CTATCAACTGTCGATGGTAGGACATTGGCCTACCATGGGGTTATAACGGGGGTAACGGGG
AATCAGGGGTTCGATTCCGGGGAGAGGGGAGGCCTTAGAAACGGGCTACCACATCTAAGG
GAAGGGCAGCAGGGCCTACAGTGCTCTGAGCGGGGGCTGGGGCAAAAGGGGCGCATA
>HY4YN4W02ET12F rank=0187376 x=1865.0 y=1893.5 length=479
AAAACAAGGCCAGTAGTCATATGCTTGTCTCAAAGATTAAGCCATGCATGTATAAGTTCA
CACCCTAGTACGGTGAAACCGCGAATGGCTCATTAAATCAGCTATGGTTCCTTAGATCTT
ACATCCTTACTTGGATAACTGTAGTAATTCTAGAGCTAATACATGCCACCATAGCCCCTT
CTTACGAAGGGGTGGATTTATTAGAACAAAATCTACCGGCTTGCCGTTGGTTTGATGACT
CTGGATAACTTTTCTGATCGCAAGGCTTTGTGCCTGCGACATATCTTTCAAATGTCTGCC
CTATCAACTGTCGATGGTAGGACATTGGCCTACCATGGGGTTATAACGGGGTAACGGGGG
AATCAGGGGGTTCGATTCCGGGAGGAGGGGAGCCTTAGGAAACGGGCTACCACATCTAAG
GGAAGGGCAGCAAGGGCCTACAGTGCTCTGAGCGGGGGCTGGGGCAAAGGGCGCATA
>HY4YN4W02DIUK4 rank=0051965 x=1327.0 y=3014.5 length=479
AAAACAAGGCCAGTAGTCATATGCTTGTCTCAAAGATTAAGCCATGCATGCCTCAGAATA
AGTTCCAACATGGCAAAGCTGTGAATGGCTCATTAAAACAGTGGTTGCATACTTGAACTA
TCCCCACATGGATACCCGTGGTAATTCTAGAACTAATACATGTGCAACATGCCCAACTTT
GCGGACAAGGCTATATTTACTAGTAGTGGAACCAACCCAGGACTGCCCTGGCCGAATGGT
GACTCGTGGTAACTGAATGGATTGCATGGCATCAGCCAGTGACGAATCATTCAAGTCTCT
GACCTATCCAGCTTCCGATGGGGTAGGGTATTGGGCTTACCCTGGGCAATGGACGGGGTA
ACGGGGGATTAGGGGTTTGATTCCGGGAGAGGGGAGCCCCTAGGACCATGGGCTACCACN
TCTAAAGGGAAAAGGGCAAGCAAGGGCCTACAGTGCTCTGAGCGGGGCTGGGGCAAA
>HY4YN4W02ELBZ4 rank=0017393 x=1766.0 y=370.5 length=479
AAAACAAGGCCAGTAGTCATATGCTTGTCTCAAAGATTAAGCCATGCAGGTCTAAGTCCA
TGCCGCAATACGGTGAGACCGCGAATGGCTCATTATATCAGTTATGGTTCCTTGGATCTT
CGGTTACACTTGGATAACCCTGGTAATTCTAGAGCTAATACATGCACAACAACGCCGACC
CTCGGGAAGGTGTGTTTTATTAGACCAAAACCAATCGTTGCCTCTCGCGGGTGACGTTTA
GTTGGTGATTCTGAATAACTTTGTGCGGATCGTACGGCCTTAGTGCCGACGACGTATCTT
TCAAATGTCTGCCTTATCAACTTGTTGGTTGTTTAATGGACAACCAAGGTGGGTAACGGG
GGTGACGGGAGAATCAGGGGGTTCGATACCGGGGAGAGGGGAGCACGGAGAAACGGGCTA
CCACATCTAAGGGAAGGGCAGCAAGGGCCTAACAGTGCTCTGAGCGGGGGCTGGGGC
>HY4YN4W02DJ606 rank=0069778 x=1343.5 y=264.0 length=479
AAAACAAGGCCAGTAGTCATATGCTTGTCTCAAAGATTAAGCCATGCAGGTCTAAGTCCA
TGCCGCAATACGGTGAGACCGCGAATGGCTCATTATATCAGTTATGGTTCCTTGGATCTT
CGGTTACACTTGGATAACCCTGGTAATTCTAGAGCTAATACATGCACAACAACGCCGACC
CTCGGGAAGGTGTGTTTTTATTAGACCAAAACCATCGTTGCCTCTCGCGGGTGACGTTTA
GTTGGTGATTCTGAATAACTTTGTGCGGATCGTACGGTCTTAGTGCCGACGACGTATCTT
TCAAATGTCTGCCTTATCAACTTGTTGGTTGTTTAATGGACAACCAAGGTGGGTAACGGG
GGGTGACGGGAGAATCAGGGGTTCGATACCGGGGAGAGGGGAGCACGGAGAAACGGGCTA
CCACATCTAAGGGAAGGGCAGGCAAGGGCCTACAGTGCTCTGAGCGGGGGCTGGGGC
>HY4YN4W02D58E4 rank=0141314 x=1594.0 y=398.5 length=479
AAAACAAGGCCAGTAGTCATATGCTTGTCTCAAAGATTAAGCCATGCAGGTCTAAGTCCA
TGCCGCAATACGGTGAGACCGCGAATGGCTCATTATATCAGTTATGGTTCCTTGGATCTT
CGATTACACTTGGATAACCCTGGTAATTCTAGAGCTAATACATGCACAACAACGCCGACC
CTCGGGAAGTGTGTTTTTATAGACCAAAACCATCGTTGCCTCTCGCGGGTGACGTTTAGT
TGGTGATTCTGAATAACTTTGTGCGGATCGTACGGTCTTAGTGCCGACGACGTATCTTTC
AAATGTCTGCCTTATCAACTTGTTGGTTGTTTAATGGACAACCAAGGGTGGGGTAACGGG
GGTGACGGAGAATCAGGGGTTCGATACCGGGAGAGGGGANCACGAGAAACGGGCTACCAC
ATCTAAGGGAAGGCAGCAACGGGCCTACAGTGCTCTGAGCGGGGCTGGGCAAAGGGC
>HY4YN4W02EXRQO rank=0034473 x=1907.5 y=3102.0 length=479
AAAACAAGGCCAGTAGTCATATGCTTGTCTCAAAGATTAAGCCATGCAGGTCTAAGTCCA
TGCCGCATTAAGGTGAGACCGCGAATGGCTCATTATATCAGTTATGGTTCCTTAGATCTT
CGGTTACACTTGGATAACCCTGGTAATTCTAGAGCTAATACATGCAAGACAAACGCCGAC
CTTCGGGAAGGTGTGTTTTTATTAGACCAAAACCAATCGTTACCTTCGGGTGACGTTCCT
TTGGTGATTCTGAATAACTTTGTGCGGATTGCACGGCCTCTGTGCTGGCAACGTATCTTT
CAAATGTCTGCCTTATCAACTTGTTGGTTGTTTAATGGACAACCAAGGTGGGTAACGGGG
GTGACGGGAGAATCAGGGGTTCGATACCGGGGAGAGGGGGAGCACGGAGAAAACGGGCTA
CCACATCCAAGGGAAGGGCAGCAAGGGCCTAACAGTGCTCTGAGCGGGGGCTGGGGC
>HY4YN4W02D1Z1P rank=0105331 x=1545.0 y=3627.0 length=479
AAAACAAGGCCAGTAGTCATATGCTTGTCTCAAAGATTAAGCCATGCAGGTCTAAGTCCA
TGCCGCATTAAGGTGAGACCGCGAATGGCTCATTATATCAGTTATGGTTCCTTAGATCTT
CGGTTACACTTGGATAACCCTGGTAATTCTAGAGCTAATACATGCAAGACAAACGCCGAC
CTTCGGGAAGGTGTGTTTTTATTAGACCAAAACCAATCGTTACCTTCGGGTGACGTTCCT
TTGGTGATTCTGAATAACTTTGTGCGGATTGCACGGCCTCTGTGCTGGCAACGTATCTTT
CAAATGTCTGCCTTATCAACTTGTGGTTGTTAATGGACACCAAGGTGGTAACGGGGGTGA
CGGAGAATCAGGGGTTCGATACCGGGAGAGGGGAGGCACGGAGAAACGGGCTACCACATC
CAAGGGAAGGGCAGCAAGGGCCTACAGTGCTCTGAGCGGGGGCTGGGCAAAGGGCGC
>HY4YN4W02DWYM5 rank=0029777 x=1488.0 y=1999.0 length=479
AAAACAAGGCCAGTAGTCATATGCTTGTCTCAAAGATTAAGCCATGCAGGTCTAAGTCCA
TGCCGCATTAAGGTGAGACCGCGAATGGCTCATTATATCAGTTATGGTTCCTTAGATCTT
CGGTTACACTTGGATAACCCTGGTAATTCTAGAGCTAATACATGCAAGACAAACGCCGAC
CTTCGGGAAGTGTGTTTTATAGACCAAAACCAATCGTTACCTTCGGGTGACGTTCCTTTG
GTGATTCTGAATAACTTTGTGCGGATTGCACGGCCTCTGTGCTGGCAACGTATCTTTCAA
ATGTCTGCCTTATCAACTTGTTGGTTGTTAATGGACACCAGGTGGTAACGGGGGTGACGG
GAGAATCAGGGGTTCGATACCGGGAGAGGGGAGCACGAGAAACGGGCTACCACATCCAAG
GGAAGGGCAGGCAAGGGCCTACAGTGCTCTGAGGCGGGGCTGGGCAAAGGGCGCATA
>HY4YN4W02EBDSC rank=0052535 x=1652.0 y=3066.0 length=479
AAAACAAGGCCAGTAGTCATATGCTTGTCTCAAAGATTAAGCCATGCATGTCTCAGTATA
AGCTTCTACATGGTGAAACTGCGAATGGCTCATTAAAGCAGTTATAGTTTATTTGATGGT
CACTGTTATATGGATAACTGTGGTAATTCTAGAGCTAATACATGCACCAAAACCCAACTT
CGCAGAAGGGTTGTGTTTATTAGATACAGAACCAACCCAGGTTCGCCTGGTTTTGTGGTG
ACTCATAATAACTCGATGAATCGTGTAGCTTCGCTNACGATGCATCATTCAAGTTTCTGA
CCTATCAGCTTCCGACGGTAGGGGTATTGGGGCCTACCGTGGGCAATGGACGGGGTAACG
GAGAATTAGGGGTTGATTCCGGGAGAGGGGAGCCTGAGAAACGGGCTACCACATCTAAAG
GGAAAGGGCAAAGGCAAGGGCCTACAGTGCTCTGAGCGGGGCTGGGCAAAGGGCGCA
>HY4YN4W02EOPMF rank=0133220 x=1804.0 y=2341.5 length=479
AAAACAAGGCCAGTAGTCATATGCTTGTCTCAAAGATTAAGCCATGCATGTCTCAGTATA
AGCTTCTATACGGTGAAACTGCGAATGGCTCATTAAAACAGTTACAGTTTATTTGATGGT
CATTCTTTACATGGATAACCGTGGTAATTCTAGAGCTAATACATGCGCCCAAACCCGACT
CCGTGGAAGGGTTGTGTTTATTAGTTACAGAACCAACCCAGGCTCTGCCTGGTCTTGTGG
TGATTCATAATAACCGAACGAATCGCATGACATCCGTCGGCGATGAATCATTCAAGTTTC
TNACCTATCAGCTTCCGACGGTAGGGTATTGGCCTACCGTGGGGCAATGACGGGGTAACG
GGAGGAATTAGGGGTTCGATTCCGGGAGGAGGGGAGCCTGGAGGAACGGGCTACCACATC
TAAGGGAGGGCAAGCAAGGGCCTACAGTGCTCTGAGCGGGGCTGGGCAAAGGGCGCA
>HY4YN4W02DXSJ8 rank=0041393 x=1497.0 y=3910.0 length=479
AAAACAAGGCCAGTAGTCATATGCTTGTCTCAAAGATTAAGCCATGCATGTCCAAGTACA
AGCTTTCAAAAGCGAAACTGCGGATGGCTCATTAAATCAGTTATGGTTCCTTGGAGCGCA
TCCCCTTACATGGATAACTGTGGTAATTCTAGAGCTAATACATGCAATCAAGCGCCGACC
TTACGGGAGGCGTGCTCTTATTAGGAACAAGACCAACCCGGGTCCGCCCGGCTCCGTTGG
TGAACTCTGGATAACCTGGCCGATCGCACGGTCTCTGCACCGGCGACGATCCTTCGAATG
TCTGCCCTATCAACTTTCGATGGTACGTTATGCGCCTACCATGGGTCGTAACGGGGTAAC
GGGAGGGAATCAGGGGTTCGATTCCGGGAGAGGGGAGCTTGGAGAAACGGGCTACCACAT
CCAAGGGAAGGGCAAGCAGGGCCTACAGTGCTCTGAGCGGGGGCTGGGCAAAGGGGC
>HY4YN4W02DWESU rank=0030621 x=1482.5 y=860.0 length=479
AAAACAAGGCCAGTAGTCATATGCTTGTCTCAAAGATTAAGCCATGCATGTCCAAGTACA
AGCTTTCAAAAGCGAAACTGCGGATGGCTCATTAAATCAGTTATGGTTCCTTGGAGCGCA
TCCCCTTACATGGATAACTGTGGTAATTCTAGAGCTAATACATGCAATCAAGCGCCGACC
TTACGGGAGGCGTGCTCTTATTAGGAACAAGACCAACCCGGGTCCGCCCGGCTCCGTTGG
TGAACTCTGGATAACCTGGCCGATCGCACGGTCTCTGCACCGGCGACGATCCTTCGAATG
TCTNCCCTATCAACTTTCGATGGTACGTTATGCGCCTACCATGGGTCGTAACGGGGTAAC
GGGAGAATCAGGGGTTCGATTCCGGGAGAGGGGAGCTTGGAGAAACGGGCTACCACATCC
AAGGGAAGGGCAAGCAGGGCCTACAGTGCTCTGAGCGGGGGCTGGGCAAAGGGCGCA
>HY4YN4W02DIKAH rank=0107945 x=1324.5 y=1959.0 length=479
AAAACAAGGCCAGTAGTCATATGCTTGTCTCAAAGATTAAGCCATGCATGTCCAAGTACA
AGCTTTCAAAAGCGAAACTGCGGATGGCTCATTAAATCAGTTATGGTTCCTTGGAGCGCA
TCCCCTTACATGGATAACTGTGGTAATTCTAGAGCTAATACATGCAATCAAGCGCCGACC
TTACGGGAGGCGTGCTCTTATTAGGAACAAGACCAACCCGGGTCCGCCCGGCTCCGTTGG
TGAACTCTGGATAACCTGGCCGATCGCACGGTCTCTGCACCGGCGACGATCCTTCGAATG
TCTNCCCTATCAACTTTCGATGGTACGTTATGCGCCTACCATGGGTCGTAACGGGGTAAC
GGGAGGAATCAGGGGTTCGATTCCGGGAGAGGGGAGCTTGGAGAAACGGGCTACCACATC
CAAGGGAAGGGCAAGCAGGGCCTACAGTGCTCTGAGCGGGGCTGGGCAAAGGGCGCA
>HY4YN4W02DT6QQ rank=0092771 x=1456.5 y=3600.5 length=479
AAAACAAGGCCAGTAGTCATATGCTTGTCTCAAAGATTAAGCCATGCATGTCCAAGTACA
AGCTTTCAAAAGCGAAACTGCGGATGGCTCATTAAATCAGTTATGGTTCCTTGGAGCGCA
TCCCCTTACATGGATAACTGTGGTAATTCTAGAGCTAATACATGCAATCAAGCGCCGACC
TTACGGGAGGCGTGCTCTTATTAGGAACAAGACCAACCCGGGTCCGCCCGGCTCCGTTGG
TGAACTCTGGATAACCTGGCCGATCGCACGGTCTCTGCACCGGCGACGATCCTTCGAATG
TCTNCCCTATCAACTTTCGATGGTACGTTATGCGCCTACCATGGGTCGTAACGGGGTAAC
GGGAGGAATCAGGGGTTCGATTCCGGGAGAGGGGAGCTTGGAGAAACGGGCTACACATCC
AAGGGAAGGCAAGCAGGGCCTACAGTGCTCTGAGCGGGGGCTGGGCAAAGGCGCATA
>HY4YN4W02ELM87 rank=0070805 x=1769.0 y=2665.0 length=479
AAAACAAGGCCAGTAGTCATATGCTTGTCTCAAAGATTAAGCCATGCATGTCCAAGTACA
AGCTTTCAAAAGCGAAACTGCGGATGGCTCATTAAATCAGTTATGGTTCCTTGGAGCGCA
TCCCCTTACATGGATAACTGTGGTAATTCTAGAGCTAATACATGCAATCAAGCGCCGACC
TTACGGGAGGCGTGCTCTTATTAGGAACAAGACCAACCCGGGTCCGCCCGGCTCCGTTGG
TGAACTCTGGATAACCTGGCCGATCGCACGGTCTCTGCACCGGCGACGATCCTTCGAATG
TCTNCCCTATCAACTTTCGATGGTACGTTATGCGCCTACCATGGGTCGTAACGGGGTAAC
GGGAGGAATCAGGGGTTCGATTCCGGGAGAGGGGAGCTTGGAGAAACGGGCTACCACATC
CAAGGGAAGGGCAAGCAGGGCCTACAGTGCTCTGAGCGGGGGCTGGGCAAAGGGCGC
>HY4YN4W02DU4GJ rank=0061217 x=1467.0 y=2241.0 length=479
AAAACAAGGCCAGTAGTCATATGCTTGTCTCAAAGATTAAGCCATGCATGTCCAAGTACA
AGCTTTCAAAAGCGAAACTGCGGATGGCTCATTAAATCAGTTATGGTTCCTTGGAGCGCA
TCCCCTTACATGGATAACTGTGGTAATTCTAGAGCTAATACATGCAATCAAGCGCCGACC
TTACGGGAGGCGTGCTCTTATTAGGAACAAGACCAACCCGGGTCCGCCCGGCTCCGTTGG
TGAACTCTGGATAACCTGGCCGATCGCACGGTCTCTGCACCGGCGACGATCCTTCGAATG
TCTNCCCTATCAACTTTCGATGGTACGTTATGCGCCTACCATGGGTCGTAACGGGGTAAC
GGGAGGAATCAGGGGTTCGATTCCGGGAGAGGGGAGCTTGGAGAAACGGGCTACCACATC
CAAGGGAAGGGCAAGCAGGGCCTACAGTGCTCTGAGCGGGGGCTGGGCAAAGGGCGC
>HY4YN4W02DSZR1 rank=0071928 x=1443.0 y=1167.5 length=479
AAAACAAGGCCAGTAGTCATATGCTTGTCTCAAAGATTAAGCCATGCATGTCTTAGTATA
AACAACTTTATACTGTAAAACTGCGAACGGCCCATTATATCAGCAATTATTCGTTTGATG
GTACCTTACTACATGGATAACTGTGGTAATTCTAGAGCTAATACATGCACAAAAGCGCGA
CTCTTACGGGAAGCGCTGTATTTATTAGATAAAAACCAATACGGGCTCTGTCCGTTCCTT
TGGTGAGTCATAGTAACTTTTCGAATCCCATGGTTTCACACCGGGGATAGTTCATTCAAA
TTTCTGCCCTATCANCTGTCGACGGTAGTGTAGTGGACTACCGTGGCTTTAACGGGGGGT
GACGGGAGAATTAGGGGTTCGGATTCCGGGAGAGGGGAGCCTGGAGGAAACGGGCTACCA
CATCCAAGGGAAGGGCAGCAGGGCCTACAGTGCTCGAGCGGGGCTGGGCAAAAGGGC
>HY4YN4W02C9BMA rank=0046565 x=1219.5 y=896.0 length=479
AAAACAAGGCCAGTAGTCATATGCTTGTCTCAAAGATTAAGCCATGCATGTCCAAGTACA
AGCTTTCAAAAGCGAAACTGCGGATGGCTCATTAAATCAGTTATGGTTCCTTGGAGCGCA
TCCCCTTACATGGATAACTGTGGTAATTCTAGAGCTAATACATGCAATCAAGCGCCGACC
TTACGGGAGGCGTGCTCTTATTAGGAACAAGACCAACCCGGGTCCGCCCGGCTCCGTTGG
TGAACTCTGGATAACCTGGCCGATCGCACGGTCTCTGCACCGGCGACGATCCTTCGAATG
TCTGCCCTATCAACTTTCGATGGTACGTTATGCGCCTACCATGGGTCGTAACGGGGTAAC
GGGAGGAATCAGGGGTTCGATTCCGGGAGAGGGGAGCTTGGAGAAACGGGCTACCACATC
CAAGGGAAGGGCAGCAGGGCCTACAGTGCTCTGAGCGGGGGCTGGGCAAAGGGCGCA
>HY4YN4W02ENF5K rank=0032142 x=1790.5 y=758.0 length=479
AAAACAAGGCCAGTAGTCATATGCTTGTCTCAAAGATTAAGCCATGCACGTCCAAGTACA
AGCTTTCAAAAGCGAAACTGCGGATGGCTCATTAAATCAGTTATGGTTCCTTGGAGCGCA
TCCCCTTACATGGATAACTGTGGTGATTCTAGAGCTAATACATGCAATCAAGCGCCGACC
TTACGGGAGGCGTGCTCTTATTAGGAACAAGACCAACCCGGGTCCGCCCGGCTCCGTTGG
TGAACTCTGGATAACCTGGCCGATCGCACGGTCTCTGCACCGGCGACGATCCTTCGAATG
TCTNCCCTATCAACTTTCGATGGTACGTTATGCGCCTACCATGGGTCGTAACGGGGTAAC
GGGAGGAATCAGGGGTTCGATTCCGGGAGAGGGGAGCTTGGAGAAACGGGCTACCACACC
CAAGGGAAGGCAAGCAGGGCCACAGTGCTCTGAGCGGGGCTGGGCAAAGGGCGCATA
>HY4YN4W02D47QZ rank=0051998 x=1582.5 y=2025.0 length=479
AAAACAAGGCCAGTAGTCATATGCTTGTCTCAAAGATTAAGCCATGCATGTCCAAGTACA
AGCTTTCAAAAGCGAAACTGCGGATGGCTCATTAAATCAGTTATGGTTCCTTGGAGCGCA
TCCCCTTACATGGATAAATGTGGTAATTCTAGAGCTAATACATGCAATCAAGCGCCGACC
TTACGGGAGGCGTGCTCTTATTAGGAACAAGACCAACCCGGGTCCGCCCGGCTCCGTTGG
TGAACTCTGGATAACCTGGCCGATCGCACGGTCTCTGCACCGGCGACGATCCTTCGAATG
TCTNCCCTATCAACTTTCGATGGTACGTTATGCGCCTACCATGGGTCGTAACGGGGTAAC
GGGAGGAATCAGGGGTTCGATTCCGGGAGAGGGGAGCTTGGAGAAACGGGCTACCACATC
CAAGGGAAGGGCAGCAGGGCCTACAGTGCTCTGAGCGGGGGCTGGGCAAAGGGCGCA
>HY4YN4W02D54AW rank=0041972 x=1592.0 y=3254.5 length=479
AAAACAAGGCCAGTAGTCATATGCTTGTCTCAAAGATTAAGCCATGCATGTCCAAGTACA
AGCTTTCAAAAGCGAAACTGCGGATGGCTCATTAAATCAGTTATGGTTCCTTGGAGCGCA
TCCCCTTACATGGATAACTGTGGTAATTCTAGAGCTAATACATGCAATCAAGCGCCGACC
TTACGGGAGGCGTGCTCTTATTAGGAACAAGACCAACCCGGGTCCGCCCGGCTCCGTTGG
TGAACTCTGGATAACCTGGCCGATCGCACGGTCTCTGCACCGGCGACGATCCTTCGAATG
TCTNCCCTATCAACTTTCGATGGTACGTTATGCGCCTACCATGGGTCTAACGGGGTAACG
GGAGGAATCAGGGGTTCGATTCCGGGAGAGGGGAGCTTGGAGAAACGGGCTACCACATCC
AAGGGAAGGCAGCAGGGCCTACAGTGCTCTGAGCGGGGGCTGGGCAAAGGGCGCATA
>HY4YN4W02C8HW8 rank=0161790 x=1209.5 y=3370.0 length=479
AAAACAAGGCCAGTAGTCATATGCTTGTCTCAAAGATTAAGCCATGCATGTCCAAGTACA
AGCTTTCAAAAGCGAAACTGCGGATGGCTCATTAAATCAGTTATGGTTCCTTGGAGCGCA
TCCCCTTACATGGATAACTGTGGTAATTCTAGAGCTAATACATGCAATCAAGCGCCGACC
TTACGGGAGGCGTGCTCTTATTAGGAACAAGACCAACCCGGGTCCGCCCGGCTCCGTTGG
TGAACTCTGGATAACCTGGCCGATCGCACGGTCTCTGCACCGGCGACGATCCTTCGAATG
TCTNCCCTATCAACTTTCGATGGTACGTTATGCGCCTACCATGGGTCGTAACGGGGTAAC
GGGAGGAATCAGGGGTTCGATTCCGGGAGAGGGGAGCTTGGAGAAACGGGCTACCACATC
CAAGGGAAGGGCAGCAGGGCCTACAGTGCTCTGAGCGGGGGCTGGGCAAAGGGCGCA
>HY4YN4W02DL0GM rank=0082033 x=1363.5 y=3140.0 length=479
AAAACAAGGCCAGTAGTCATATGCTTGTCTCAAAGATTAAGCCATGCATGTCTAAGCAGA
AGCCGAACAACGGTAAAGCCGCGAATGGCTCATTACAACAGCCGTCGTTTCTTGGATCTC
TTATTTTACTTGGATAACTGTGGTAATTCTAGAGCTAATACACGCACTAAAGCTCCGACC
TTACGGGACGAGCGCATTTATTAGAACAAAACCAATCGGGCTTCGGCCCGTTCGTTGGTG
ACTCTGAATAACTACGCCGATCGCACGGTCTCGCACCGGCGACGCATCTTTCAATGTCTG
CCTTATCAACTTTCGATGGTAGTTTATGTGCCTACCATGGTTGTAACGGGGGGTAACGGG
GAGAATAAGGGGTTCGACTCCGGGGAGAGGGGAGCCTGGAGGAAACGGGCTACCACATCC
AAGGGAAGGGCAGCAGGGCCTAACAGTGCTCTGAGCGGGGCTGGGCAAAAGGGCGCA
>HY4YN4W02ERYRV rank=0083650 x=1841.5 y=2617.5 length=479
AAAACAAGGCCAGTAGTCATATGCTTGTCTCAAAGATTAAGCCATGCATGTCTCAGTATA
AGCTTTAATTTGGCAAAACTGCAAATGGCTCATTAAAACAGTTATAATGCACTTGATGGT
TGTTTGCTTACATGGATAACTGTGGTAATCCTATAGCTAATACATGCACTCAAACCTGAC
TCTTGTGGGAAGGTTGTGGTCATTAGTTGCAGAACCAACCCAAGCTCTGCTTGGTATTTT
GCTGATCCAGAATGGCTGATTGAATTACATGGCAATTGCTGTAATGCATCATTTCAGTTT
CTGACCTATCAGGCTTCCGACGGGTAAGGGTATTGGGCTTACTGTGGGCAATGACGGGGT
ACGGAGGGATAGGGGTTGATTCCGGGAGAGGGGAGCTTGAGAAAATGGGACTACCGACAT
CTAAAGGGAAAGGGCAGCAAGGCCCTACAGTGCTCTGAGCGGGGCTGGGCAAGGGCG
>HY4YN4W02EAU6N rank=0040760 x=1646.0 y=3533.5 length=478
AAAACAAGGCCAGTAGTCATATGCTTGTCTCAAAGATTAAGCCATGCATGTCCAAGTACA
AGCTTTCAAAAGCGAAACTGCGGATGGCTCATTAAATCAGTTATGGTTCCTTGGAGCGCA
TCCCCTTACATGGATAACTGTGGTAATTCTAGAGCTAATACATGCAATCAAGCGCCGACC
TTACGGGAGGCGTGCTCTTATTAGGAACAAGACCAACCCGGGTCCGCCCGGCTCCGTTGG
TGAACTCTGGATAACCTGGCCGATCGCACGGTCTCTGCACCGGCGACGATCCTTCGAATG
TCTGCCCTATCAACTTTCGATGGTACGTTATGCGCCTACCATGGGTCGTAACGGGGTAAC
GGGAGGAATCAGGGGTTCGATTCCGGGAGGAGGGGAGCTTGGAGAAACGGGCTACCACAT
CCAAGGGAAGGGCAGCAGGGCCTACAGTGCTCTGAGCGGGGGCTGGGCAAAGGGCG
>HY4YN4W02DQC6H rank=0065595 x=1413.0 y=1447.5 length=478
AAAACAAGGCCAGTAGTCATATGCTTGTCTCAAAGATTAAGCCATGCATGTCCAAGTACA
AGCTTTCAAAAGCGAAACTGCGGATGGCTCATTAAATCAGTTATGGTTCCTTGGAGCGCA
TCCCCTTACATGGATAACTGTGGTAATTCTAGAGCTAATACATGCAATCAAGCGCCGACC
TTACGGGAGGCGTGCTCTTATTAGGAACAAGACCAACCCGGGTCCGCCCGGCTCCGTTGG
TGAACTCTGGATAACCTGGCCGATCGCACGGTCTCTGCACCGGCGACGATCCTTCGAATG
TCTGCCCTATCAACTTTCGATGGTACGTTATGCGCCTACCACGGGGTCGTAACGGGGTAA
CGGGAGAATCAGGGGTTCGATTCCGGGAGGAGGGGAGCTTGGAGAACGGGCTACCACATC
CAAGGGAAGGGCAAGCAGGGCCTACAGTGCTCTGAGGCGGGGCTGGGCAAAGGGCG
>HY4YN4W02D9GUQ rank=0039323 x=1630.0 y=3840.0 length=478
AAAACAAGGCCAGTAGTCATATGCTTGTCTCAGAGATTAAGCCATGCATGTCCAAGTACA
AGCTTTCAAAAGCGAAACTGCGGATGGCTCATTAAATCAGTTATGGTTCCTTGGAGCGCA
TCCCCTTACATGGATAACTGTGGTAATTCTAGAGCTAATACATGCAATCAAGCGCCGACC
TTACGGGAGGCGTGCTCTCATTAGGAACAAGACCAACCCGGGTCCGCCCGGCTCCGTTGG
TGAACTCTGGATAACCTGGCCGATCGCACGGTCTCTGCACCGCGACGGATCCTTCGAATG
TCTGCCCTATCAACTTTCGATGGTACGTTATGCGCCTACCATGGGCGTAACGGGGTAACG
GGAGAATCAGGGGTTCGATTCCGGGAGAGGGGAGCTTGAGAAACGGGCTACCACATCCAA
AGGGAAAGGCAGCAAGGGCCTACAGTGCTCTGAGCGGGCTGGGCAAAGGGCGCATA
>HY4YN4W02DK9M2 rank=0027163 x=1355.5 y=1148.0 length=478
AAAACAAGGCCAGTAGTCATATGCTTGTCTCAAAGATTAAGCCATGCATGTCCAAGTACA
AGCTTTCAAAAGCGAAACTGCGGATGGCTCATTAAATCAGTTATGGTTCCTTGGAGCGCA
TCCCCTTACATGGATAACTGTGGTAATTCTAGAGCTAATACATGCAATCAAGCGCCGACC
TTACGGGAGGCGTGCTCTTATTAGGAACAAGACCAACCCGGGTCCGCCCGGCTCCGTTGG
TGAACTCTGGATAACCTGGCCGATCGCACGGTCTCTGCACCGGCGACGATCCTTCGAATG
TCTGCCCTATCAACTTTCGATGGTACGTTATGCGCCTACCATGGGTCTAACGGGGTAACG
GGAGGAATCAGGGGTTCGATTCCGGGAGAGGGGAGCTTGGAGAAACGGGCTACCACATCC
AAGGGAAGGGCAAGCAGGGCCTACAGTGCTCTGAGCGGGGGCTGGGCAAAGGGCGC
>HY4YN4W02DWUC9 rank=0046355 x=1487.0 y=555.0 length=478
AAAACAAGGCCAGTAGTCATATGCTTGTCTCAAAGATTAAGCCATGCATGTCCAAGTACA
AGCTTTCAAAAGCGAAACTGCGGATGGCTCATTAAATCAGTTATGGTTCCTTGGAGCGCA
TCCCCTTACATGGATAACTGTGGTAATTCTAGAGCTAATACATGCAATCAAGCGCCGACC
TTACGGGAGGCGTGCTCTTATTAGGAACAAGACCAACCCGGGTCCGCCCGGCTCCGTTGG
TGAACTCTGGATAACCTGGCCGATCGCACGGTCTCTGCACCGGCGACGATCCTTCGAATG
TCTGCCCTATCAACTTTCGATGGTACGTTATGCGCCTACCATGGGGTCGTAACGGGGTAA
CGGGAGGGAATCAGGGGGTTCGATTCCGGGAGAGGGGGAGCTTGGAGAAACGGGCTACCA
CATCCAAGGGAAGGGCAAGCAGGGCCTAACAGTGCTCTGAGCGGGGGCTGGGCAAA
>HY4YN4W02DTD2U rank=0084470 x=1447.0 y=3316.0 length=478
AAAACAAGGCCAGTAGTCATATGCTTGTCTCAAAGATTAAGCCATGCATGTCTCAGTATA
AGCTTCTATACGGCAAAACTGCGAATGGCTCATTAAAACAATTATAGTTTATTTGATGGT
CATTCTTTACATGGATAACCGTGGTAATTCTAGAGCTAATACATGCGCCCAAACCCGACT
CCGTGGAAGGGTTGTGTTTATTAGTTACAGAACCAACCCAGGCTCTGCCTGGTCTTGTGG
TGATTCATAATAACCAAACGAATCGCATGGCATCAGCTGGCATGAATCATTCAATTTCTG
ACCTATCAGCTTCCGACGGTAGGGTATTGGGCCTACCGGTGGGCAATGGACGGGGTAACG
GGAGAATTAGGGGTCGATTCCGGGGAGAGGGGAGCCTGGAGAAACGGGCTACCACATCTA
AGGGAAAGGGCAGCAGGGCCCTAACAGTGCTCGGAAGCGGGGGCTGGGCAAAGGGC
>HY4YN4W02C2UQJ rank=0071849 x=1145.5 y=2185.0 length=478
AAAACAAGGCCAGTAGTCATATGCTTGTCTCAAAGATTAAGCCATGCATGTCTAAGTATA
AAAGTATTTTATACTTGAAACTGCGAAACGCTTATTATATCAGTTATAGTTTATTTGATG
GTCTCTCACTATATGGATACCCGTAGTAATTCTAGAGCTAATACGTGCGCAAAATTCCGA
AACCCCTCGGGGTATAGGAATGTATTTATTAGATAAAAAATCAATCCGCTTCGGTGGTTT
TTGATGATTCATAATAACTGTTCGAATCGTTTCGGAGCAATCCGGCGATAGTTCATTCAA
ATTTCTGCCCCTATCAGCTTTCGACGGTAGTGTATTGGACTACCGTGGCGTTAACGGGGT
AACGGGAGAATTAGGGGGTTCGATTCCGGAAGGAGGGGAGCCTGGAGGAAACGGGCTACC
ACATCCAAGGGAAGGGCAGCAGGGCCTACAGTGCTCTGAGCGGGGGCTGGGGCAAA
>HY4YN4W02CZZF8 rank=0043702 x=1112.0 y=3494.0 length=478
AAAACAAGGCCAGTAGTCATATGCTTGTCTCAAAGATTAAGCCATGCATGCCTAAGTATG
TGCCCTCGAAAAGTGAAACCACGAATGGCTCATTAAATCAGCTACTATTTATTGGAAGGA
TATACAGTTACATGGATAACTGTAGTAATTCTAGAGCTAATACATGCCTCGAATCCGTGA
CCCGCAAGGGGATCGGTGCACTTATTAGAACAAGACCAGCCGGGTGCTGCTTCTGGTGGC
GCCTGACCTGATCGTGTTGACTCTGGATAATTTACTACAGTCAGATCGCAGTCGGCCTTG
TGTCGGCGACGCTTCCTTCAAATGTCTGCCCTATCAACTTTCGATGGTAGCGAATCTGCT
ACCATGGGTACAACGGGTAACGGGGAATCAGGGTTCGATTCCGGGAGAGGGGAGCCTGAG
AAAACAGCTACCCACATCCAAAGGAAAGGCAGCAAGGGCCCTACAGTGCTCTGAGC
>HY4YN4W02DHU7D rank=0068084 x=1316.5 y=2215.0 length=478
AAAACAAGGCCAGTAGTCATATGCTTGTCTCAAAGGTTAAGCCATGCATGTCTCAGTATC
AACTTTCATACGGTTAAACTGCGAATGGCTCATTAAAGCAGTTATAGTTTATTTGATGGT
CACTGTTACATGGATAACTGTGGTAATTCTACAGCTAATACATGCATCAAAACCCAACTT
CGCAGAAGGGTTGTGTTTATTAGATACAGAACCAACCCAGGCTCCGCCTGGTTTCCTGGT
GACTCATAATAACTATATGAATCGTATGGCATCTGCCACGATGCATCATTCAAGTTTCTG
ACCTATCAGCTTCCGACGGTAGGGGTATTGGGGCCTACCGTGGGCAATGGGACGGGGTAA
CGGAGAATTAGGGGTTGATTCCGGGGAGAGGGGAGCCTGGAGAAACGGGCTACCACATCT
AAAGGGAAAGGGCAAGCAAGGGCCTACAGTGCTCTGAGCGGGGCTGGGCAAAGGGC
>HY4YN4W02EOWPZ rank=0026504 x=1806.0 y=3349.0 length=478
AAAACAAGGCCAGTAGTCATATGCTTGTCTCAAAGATTAAGCCATGCATGTCTCAGTATC
AATTTTCATACGGTTAAACTGCGAATGGCTCATTAAAGCAGTTATAGTTTATTTGATGGT
CACTGTTACATGGATAACTGTGGTAATTCTACAGCTAATACACGCATCAAAACCCAACTT
CGCAGAAGGGTTGTGTTTATTAGATACAGAACCAACCCAGGCTCCGCCTGGTTTCCTGGT
GACTCATAATAACTATATGAATCGTATGGCATCTGCCACGATGCATCATTCAAGTTTCTG
ACCTATCAGCTTCCGACGGTAGGGGTATTGGGGCCTACCGTGGGCAATGGACGGGGTAAC
GGNGAATTAGGGGTTNATTCCGGGGAGAGGGGAGCCTGGAGAAACGGGCTACCACATCTA
AAGGAAAGGGCAAGCAAGGGCCTACAGTGCTCTGAGCGGGGCTGGGCAAAGGGCGC
>HY4YN4W02C9L5W rank=0148675 x=1222.5 y=2274.5 length=478
AAAACAAGGCCAGTAGTCATATGCTTGTCTCAAAGATTAAGCCATGCAGGTCTAAGTCCA
TGCCGCAATACGGTGAGACCGCGAATGGCTCATTATATCAGTTATGGTTCCTTGGATCTT
CGGCTACACTTGGATAACCCTGGTAATTCTAGAGCTAATACATGCACAACAACGCCGACC
CTCGGGAAGGTGTGTTTTTATAGACCAAGACCAATCGTTGCCTCTCGCGGGTGACGTTTA
GTTGGTGATTCTGAATAACTTTGTGCGGATCGTACGGTCTTAGTGCCGACACGTATCTTT
CAAATGTCTGCCTTATCAACTTGTTGGTTGTTTAATGGACAACCAAGGGGTGGGTAACGG
GGGTNACGGGAGAATCAGGGGGTTCGATACCGGGAGGAGGGGAGCACGAGGAACGGGCTA
CCACATCTAAGGGAGGGCAAGCAGGGCCTACAGTGCTCTGAGCGGGGCTGGGCAAA
>HY4YN4W02EJ7KO rank=0032312 x=1753.0 y=1222.0 length=478
AAAACAAGGCCAGTAGTCATATGCTTGTCTCAAAGATTAAGCCATGCAGGTCTAAGTCCA
TGCCGCAATACGGTGAGACCGCGAATGGCTCATTATATCAGTTATGGTTCCTTGGATCTT
CGGTTACACTTGGATAACCCTGGTAATTCTAGAGCTAATACATGCACAACAACGCCGACC
CTCGGGAAGGTGTGTTTTTATTAGACCAAAGCCAATCGTTGCCTCTCGCGGGTGACGTTT
AGTGGTGATTCTGAATAACTTTGTGCGGATCGTACGGTCTTAGTGCCGACGACTATCTTT
CAAATGTCTGCCTTATCAACTTGCTGGTTGTTTAATGGACAACCAAGGGGTGGGTAACGG
GGGTNACGGGAGAATCAGGGGGTTCGATACCGGGAGAGGGGAGCACGAGGAAACGGGCTA
CCACATCTAAGGGAGGGCAAGCAGGGCCTACAGTGCTCTGAGCGGGGCTGGGCAAA
>HY4YN4W02D3LIP rank=0125137 x=1564.0 y=287.5 length=478
AAAACAAGGCCAGTAGTCATATGCTTGTCTCAAAGACTAAGCCATGCATGTCTAAGTATA
AGTATTATACAGCGAAACTGCGAATGGCTCATTAAAACAGTTATAGTTTATTTGATAATC
AAATTTACATGGATAACCGTGGTAATTCTAGAGCTAATACATGCTGATATACCCGACTTT
TGTGGAAGGGTGGTATTTATTAGATAACAAGCCAATATTCCTCTGGTCTATTGTGGTGAC
TCATAATAACTGATCGAATCGCAAAGTCTCTGACTGCATAAGTCATTCAAGTTTCTGCCC
CATCAGCTTTCGATGGTAGTGTATTGGGGACTACCATGGGCGTTTACGGGGTAACGGGAG
GGATTAGGGGTTCGGATTCCGGGAGAGGGGAGCCTGGAGAAACGGGCTACCACATCTAAG
GGAAAGGGCAAGCAGGGCCTACAGTGCTCTGAGCGGGGCTGGGCAAAGGGCGCATA
>HY4YN4W02DNN8Z rank=0060721 x=1382.0 y=2801.0 length=478
AAAACAAGGCCAGTAGTCATATGCTTGTCTCAAAGATTAAGCCATGCATGTCTAAGTATA
AACAACTTTATACTGTGAAACTGCGAATGGCTCATTAAATCAGTTATCATTTATTTGATA
GTAACTTACTACTTGGATAACCGTGGTAATTCTAGAGCTAATACATGCATTAAGGCCCGA
CTTCTGGAAGGGCTGTATTTATTAGATACAAAACCAATGCGGGCAACCGCTTTTAAGGTG
ATTCATAATAACTTTTCGAATCGTATGACTTTACGTCGACGATGGTTCATTCAAATTTCT
GCCCCTATCAACTTTCACGGTAGGATAGAGGCCTACCGTGGTTTCAACGGGGTAACGGAG
AATTAGGGGGCTCGATTCCGGGAGGAGGGGGANCCTGAGGAAACGGGCTACCANATCCAA
GGGAAGGGCAGCAGGGCCTACAGTGCTCTGAGCGGGGGCTGGGCAAAGGGCGCATA
>HY4YN4W02C8ZKV rank=0040320 x=1215.0 y=1677.5 length=478
AAAACAAGGCCAGTAGTCATATGCTTGTCTCAAAGATTAAGCCATGCATGTCTCAGTATA
AGCCTTTACACGGCGAAACTGCGAATGGCTCATTAAAACAGTTATCGTTTATTTGGTGGT
CATTCATTACATGGATAACCGTGGTAATTCTAGAGCTAATACATGCGCCCAGACCCGACT
TCGTGGAAGGGTTGTGTTTATTAGGTACAGAACCAACCCAGGCTCTGCCTGGTCTTTTGG
TGATTCATGATAACCGAACGAATCGCATAGCAACCGCTGGCGATGAACCATTCAAGTTTC
TGACCTATCAGCTTCCGACGGTAGGGTATTGGCCTACCGTGGGCAATGACGGGTAACGGG
AGAATTAGGGGGTCATTCCGGGAGGAGGGGANCCTGGAGGAAACGGGCTACCACATCTAA
GGGAAGGCAGCAAGGGCCTACGAGTGCTCTGGAGCGGGGGCTGGGGCAAAGGGCGC
>HY4YN4W02EBB8B rank=0060293 x=1652.5 y=1049.0 length=478
AAAACAAGGCCAGTAGTCATATGCTTGTCTCAAAGATTAAGCCATGCAGGTCTAAGTCCA
TGCCGCATTAAGGTGAGACCGCGAATGGCTCATTATATCAGTTATGGTTCCTTAGATCTT
CGGTTACACTTGGATAACCCTGGTAATTCTAGAGCTAATACATGCAAGACAAACGCCGAC
CTTCGGGAAGGTGTGTTTTTATTAGACCAAAACCAATCGTTACCTTCGGGTGACGTTCCT
TTGGTGATTCTGAATAACTTTGTGCGGATTGCACGGCCTCTGTGCTGGCAACGTATCTTT
CAAATGTCTGCCTTATCAACTTGTTGGTTGTTTAATGGACACCAAGGTGGTAACGGGGGT
GACGGGAGAATCAGGGGTTCGATACCGGGGAGAGGGGAGCACGGAGAAACGGGCTACCAC
ATCCAAGGGAGGCAGCAAGGGCCTACAGTGCTCTGAGCGGGGGCTGGGCAAAGGGC
>HY4YN4W02EPNPJ rank=0072690 x=1815.0 y=1461.5 length=478
AAAACAAGGCCAGTAGTCATATGCTTGTCTCAAAGATTAAGCCATGCATGTCCAAGTACA
AGCTTTCAAAAGCGAAACTGCGGATGGCTCATTAAATCAGTTATGGTTCCTTGGAGCGCA
TCCCCTTACATGGATAACTGTGGTAATTCTAGAGCTAATACATGCAATCAAGCGCCGACC
TTACGGGAGGCGTGCTCTTATTAGGAACAAGACCAACCCGGGTCCGCCCGGCTCCGTTGG
TGAACTCTGGATAACCTGGCCGATCGCACGGTCTCTGCACCGGCGACGATCCTTCGAATG
TCTNCCCTATCAACTTTCGATGGTACGTTATGCGCCTACCATGGGTCGTAACGGGGTAAC
GGGAGGAATCAGGGGTTCGATTCCGGGAGAGGGGAGCTTGGAGAAACGGGCTACCACATC
CAAGGGAAGGGCAAGCAGGGCCTACAGTGCTCTGAGCGGGGGCTGGGCAAAGGGCG
>HY4YN4W02DTKM3 rank=0060089 x=1449.5 y=3629.0 length=478
AAAACAAGGCCAGTAGTCATATGCTTGTCTCAAAGATTAAGCCATGCATGTCCAAGTACA
AGCTTTCAAAAGCGAAACTGCGGATGGCTCATTAAATCAGTTATGGTTCCTTGGAGCGCA
TCCCCTTACATGGATAACTGTGGTAATTCTAGAGCTAATACATGCAATCAAGCGCCGACC
TTACGGGAGGCGTGCTCTTATTAGGAACAAGACCAACCCGGGTCCGCCCGGCTCCGTTGG
TGAACTCTGGATAACCTGGCCGATCGCACGGTCTCTGCACCGGCGACGATCCTTCGATGT
CTNCCCTATCAACTTTCGATGGTACGTTATGCGCCTACCATGGGGTCTAACGGGGTAACG
GGAGGAATCAGGGGTTCGATTCCGGGAGAGGGGAGCTTGGAGAAACGGGCTACCACATCC
AAGGGAAGGCAGCAGGGCCTACAGTGCTCTGAGCGGGGCTGGGCAAAGGGCGCATA
>HY4YN4W02D31G1 rank=0032015 x=1569.0 y=483.5 length=478
AAAACAAGGCCAGTAGTCATATGCTTGTCTCAAAGATTAAGCCATGCATGTCCAAGTACA
AGCTTTCAAAAGCGAAACTGCGGATGGCTCATTAAATCAGTTATGGTTCCTTGGAGCGCA
TCCCCTTACATGGATAACTGTGGTAATTCTAGAGCTAATACATGCAATCAAGCGCCGACC
TTACGGGAGGCGTGCTCTTATTAGGAACAAGACCAACCCGGGTCCGCCCGGCTCCGTTGG
TGAACTCTGGATAACCTGGCCGATCGCACGGTCTCTGCACCGGCGACGATCCTTCGAATG
TCTNCCCTATCAACTTTCGATGGTACGTTATGCGCCTACCATGGGTCGTAACGGGGTAAC
GGGAGGAATCAGGGGTTCGATTCCGGGAGAGGGGAGCTTGGAGAAACGGGCTACCACATC
CAAGGGAAGGGCAGCAGGGCCTACAGTGCTCTGAGCGGGGGCTGGGCAAAGGGCGC
>HY4YN4W02ETVDF rank=0139728 x=1863.5 y=1409.0 length=478
AAAACAAGGCCAGTAGTCATATGCTTGTCTCAAAGATTAAGCCATGCATGTCCAAGTACA
AGCTTTCAAAAGCGAAACTGCGGATGGCTCATTAAATCAGTTATGGTTCCTTGGAGCGCA
TCCCCTTACATGGATAACTGTGGTAATTCTAGAGCTAATACATGCAATCAAGCGCCGACC
TTACGGGAGGCGTGCTCTTATTAGGAACAAGACCAACCCGGGTCCGCCCGGCTCCGTTGG
TGAACTCTGGATAACCTGGCCGATCGCACGGTCTCTGCACCGGCGACGATCCTTCGAATG
TCTGCCCTATCAACTTTCGATGGTACGTTATGCGCCTACCATGGGTCGTAACGGGGTAAC
GGGAGGAATCAGGGGTTCGATTCCGGGAGAGGGGAGCTTGGAGAAACGGGCTACCACATC
CAAGGGAAGGGCAAGCAGGGCCTACAGTGCTCTGAGCGGGGGCTGGGCAAAGGGCG
>HY4YN4W02DORTC rank=0019643 x=1395.0 y=830.0 length=478
AAAACAAGGCCAGTAGTCATATGCTTGTCTCAAAGATTAAGCCATGCATGTCCAAGTACA
AGCTTTCAAAAGCGAAACTGCGGATGGCTCATTAAATCAGTTATGGTTCCTTGGAGCGCA
TCCCCTTACATGGATAACTGTGGTAATTCTAGAGCTAATACATGCAATCAAGCGCCGACC
TTACGGGAGGCGTGCTCTTATTAGGAACAAGACCAACCCGGGTCCGCCCGGCTCCGTTGG
TGAACTCTGGATAACCTGGCCGATCGCACGGTCTCTGCACCGGCGACGATCCTTCGAATG
TCTGCCCTATCAACTTTCGATGGTACGTTATGCGCCTACCATGGGTCGTAACGGGGTAAC
GGGAGGAATCAGGGGTTCGATTCCGGGAGAGGGGAGCTTGGAGAAACGGGCTACCACATC
CAAGGGAAGGGCAGCAGGGCCTACAGTGCTCTGAGCGGGGGCTGGGCAAAGGGCGC
>HY4YN4W02D5FXJ rank=0050763 x=1585.0 y=341.0 length=478
AAAACAAGGCCAGTAGTCATATGCTTGTCTCAAAGATTAAGCCATGCATGTCCAAGTACA
AGCTTTCAAAAGCGAAACTGCGGATGGCTCATTAAATCAGTTATGGTTCCTTGGAGCGCA
TCCCCTTACATGGATAACTGTGGTAATTCTAGAGCTAATACATGCAATCAAGCGCCGACC
TTACGGGAGGCGTGCTCTTATTAGGAACAAGACCAACCCGGGTCCGCCCGGCTCCGTTGG
TGAACTCTGGATAACCTGGCCGATCGCACGGTCTCTGCACCGGCGACGATCCTTCGAATG
TCTGCCCTATCAACTTTCGATGGTACGTTATGCGCCTACCATGGGTCGTAACGGGGTAAC
GGGAGGAATCAGGGGTTCGATTCCGGGAGAGGGGAGCTTGGAGAAACGGGCTACCACATC
CAAGGGAAGGGCAAGCAGGGCCTACAGTGCTCTGAGCGGGGGCTGGGCAAAGGGCG
>HY4YN4W02EA2QH rank=0048089 x=1649.0 y=1031.5 length=478
AAAACAAGGCCAGTAGTCATATGCTTGTCTCAAAGATTAAGCCATGCATGTCCAAGTACA
AGCTTTCAAAAGCGAAACTGCGGATGGCTCATTAAATCAGTTATGGTTCCTTGGAGCGCA
TCCCCTTACATGGATAACTGTGGTAATTCTAGAGCTAATACATGCAATCAAGCGCCGACC
TTACGGGAGGCGTGCTCTTATTAGGAACAAGACCAACCCGGGTCCGCCCGGCTCCGTTGG
TGAACTCTGGATAACCTGGCCGATCGCACGGTCTCTGCACCGGCGACGATCCTTCGAATG
TCTGCCCTATCAACTTTCGATGGTACGTTATGCGCCTACCATGGGTCGTAACGGGGTAAC
GGGAGGAATCAGGGGTTCGATTCCGGGAGAGGGGAGCTTGGAGAAACGGGCTACCACATC
CAAGGGAAGGCAGCAGGGCCTACAGTGCTCTGAGCGGGGGCTGGGCAAAGGGCGCA
>HY4YN4W02EEGRH rank=0037804 x=1687.0 y=3531.5 length=478
AAAACAAGGCCAGTAGTCATATGCTTGTCTCAAAGATTAAGCCATGCATGTCTAAGCAGA
AGCCGAACAACGGTAAAGCCGCGAATGGCTCATTACAACAGCCGTCGTTTCTTGGATCTC
TTATTTTACTTGGATAACTGTGGTAATTCTAGAGCTAATACACGCACTAAAGCTCCGACC
TTTCGGGACGAGCGCATTTATTAGAACAAAACCAATCGGGCTTCGGCCCGTTCGTTGGTG
ACTCTGAATAACTACGCCGATCGCACGGTCTCGCACCGGCGACGCATCTTTCAATGTCTG
CCTTATCAACTTTCGATGGTAGTTTATGTGCCTACCATGGTTGTAACGGGGGGTAACGGG
AGAATAAGGGGTTCGACTCCGGGGAGGGGGGAGCCTGGAGAAACGGGCTACCACATCCAA
GGGAAGGGCAGCAGGGCCTACAAGTGCTCTGAGCGGGGCTGGGCAAAGGGCGCATA
>HY4YN4W02DNRCX rank=0046267 x=1383.0 y=2735.0 length=478
AAAACAAGGCCAGTAGTCATATGCTTGTCTCAAAGATTAAGCCATGCATGTCTAAGCAGA
AGCCGAACAACGGTAAAGCCGCGAATGGCTCATTACAACAGCCGTCGTTTCTTGGATCTC
TTATTTACTTGGATAACTGTGGTAATTCTAGAGCTAATACACGCACTAAAGCTCCGACCT
TTCGGGACGAGCGCATTTATTAGAACAAAACCAATCGGGCTTCGGCCCGTTCGTTGGTGA
CTCTGAATAACTACGCCGATCGCACGGTCTCGCACCGGCGACGCATCTTTCAATGTCTGC
CTTATCAACTTTCGATGGTAGTTTATGTGCCTACCATGGTTGTAACGGGGGGTAACGGGA
GAATAAGGGGTTCACTCCGGGAGAGGGGAGCCTGGAGAAACGGGCTACCACATCCAAGGG
AAGGGCAGGCAGGGCCTAACAGTGCTCTGGAGCGGGGCTGGGCAAAAGGGCGCATA
>HXZRAMG01B15XA rank=0087955 x=727.0 y=2540.0 length=478
AAAACAAGGCCAGTAGTCATATGCTTGTCTTAAAGATTAAGCCATGCATGTCTAAGTATA
AGCACTTGTACTGTGAAACTGCGAATGGCTCATTAAATCAGTTATAGTTTATTTGATAGT
ACCTTTACTACTTGGATAACCGTGGTAAATCTAGAGCTAATACATGCATAAAATCCCGAC
TGTGCGAACGGAAGGGATGTATTTATTAGATTAAAACCAATGCGGAGCTCTTTCGGGGGT
TTCGGTTTATATGGTGAATCATGATAACTTTGCGAATCGCATGGCCTTTGCGCCGGCGAT
GTTTCATTCAAATTTCTGCCCTATCAACTTTTGATGGTAGTATAGAGGACTACCATGGTG
GTAACGGGTAACGGAGAATCAGGGTTTGATTCCGGAGAAGGAGCCTGAGAAACGGCTACT
ACTTCCAAGGAAGGCAGCAGGCCTACAGTGCTCTGAGCGGGCTGGCAAGGCGCATA
>HY4YN4W02D8PHU rank=0132589 x=1622.0 y=1152.0 length=477
AAAACAAGGCCAGTAGTCATATGCTTGTCTCAAAGATTAAGCCATGCATGTCCAAGTACA
AGCTTTCAAAAGCGAAACTGCGGATGGCTCATTAAATCAGTTATGGTTCCTTGGAGCGCA
TCCCCTTACATGGATAACTGTGGTAATTCTAGAGCTAATACATGCAATCAAGCGCCGACC
TTACGGGAGGCGTGCTCTTATTAGGAACAAGACCAACCCGGGTCCGCCCGGCTCCGTTGG
TGAACTCTGGATAACCTGGCCGATCGCACGGTCTCTGCACCGGCGACGATCCTTCGAATG
TCTNCCCTATCAACTTTCGATGGTACGTTATGCGCCTACCATGGGTCGTAACGGGGTAAC
GGGAGGAATCAGGGGTTCGATTCCGGGAGAGGGGAGCTTGGAGAAACGGGCTACCACATC
CAAGGGAAGGGCAAAGCAGGGCCTACAGTGCTCTGAAGCGGGGGCTGGGCAAGGC
>HY4YN4W02DPJHF rank=0024509 x=1403.0 y=3921.0 length=477
AAAACAAGGCCAGTAGTCATATGCTTGTCTCAAAGATTAAGCCATGCATGTCCAAGTACA
AGCTTTCAAAAGCGAAACTGCGGATGGCTCATTAAATCAGTTATGGTTCCTTGGAGCGCA
TCCCCTTACATGGATAACTGTGGTAATTCTAGAGCTAATACATGCAATCAAGCGCCGACC
TTACGGGAGGCGTGCTCTTATTAGGAACAAGACCAACCCGGGTCCGCCCGGCTCCGTTGG
TGAACTCTGGATAACCTGGCCGATCGCACGGTCTCTGCACCGGCGACGATCCTTCGAATG
TCTGCCCTATCAACTTTCGATGGTACGTTATGCGCCTACCATGGGGTCGTAACGGGGTAA
CGGGAGGAATCAGGGGTTCGATTCCGGGAGAGGGGAGCTTGGAGAAACGGGCTACCACAT
CCAAGGGAAGGGCAGCAGGGCCTACAGTGCTCTGAGCGGGGGCTGGGCAAAGGGC
>HY4YN4W02DWNSC rank=0020431 x=1485.0 y=218.0 length=477
AAAACAAGGCCAGTAGTCATATGCTTGTCTCAAAGATTAAGCCATGCATGTCTAAGTATA
AAAGTATTTTATACTTGAAACTGCGAAACGCTTATTATATCAGTTATAGTTTATTTGATG
GTCTCTCACTATATGGATACCCGTAGTAATTCTAGAGCTAATACATGCGCAAAATTCCGA
AACCCCTCGGGGTATAGGAATGTATTTATTAGATAAAAATCAATCCGCTTCGGTGGTTTT
TGATGATTCATAATAACTGTTCGAATCGTTTCGGAGCAATCCGGCGATAGTTCATTCAAA
TTTCTGCCCTATCAGCTTTCGACGGTAGTGTATTGGACTACCGTGGCGTTAACGGGGTAA
CGGGGAGAATTAGGGGTTCGATTCCGGAAGGAGGGGAGCCTGGAGGAAACGGGCTACCAC
ATCCAAGGGAAGGGCAGCAGGGCCTACAGTGCTCTGGAGCGGGGGCTGGGGCAAA
>HY4YN4W02EQ13C rank=0133208 x=1831.0 y=1222.5 length=477
AAAACAAGGCCAGTAGTCATATGCTTGTCTCAAAGACTAAGCCATGCATGTCTAAGTATA
AGTATTATACAGCGAAACTGCGAATGGCTCATTAAAACAGTTATAGTTTATTTGATAATC
AAATTTACATGGATAACCGTGGTAATTCTAGAGCTAATACATGCTGATATACCCGACTTT
TGTGGAAGGGTGGTATTTATTAGATAACAAGCCAATATTCCTCTGGTCTATTGTGGTGAC
TCATAATAACTGATCGAATCGCAAAGTCTCTGACTGCATAAGTCATTCAAGTTTCTGCCC
CATCAGCTTTCGATGGTAGTGTATTGGGGACTACCATGGGCGTTTACGGGGTAACGGGAG
GGATTAGGGGTTCGATTCCGGGAGAGGGGAGCCTGGAGAAACGGGCTACCACATCTAAGG
GAAAGGGCAAGCAGGGCCTACAGTGCTCTGAGCGGGGCTGGGCAAAGGGCGCATA
>HY4YN4W02D78YT rank=0083657 x=1617.5 y=211.0 length=477
AAAACAAGGCCAGTAGTCATATGCTTGTCTCAAAGACTAAGCCATGCATGTCTAAGTATA
AGTATTATACAGCGAAACTGCGAATGGCTCATTAAAACAGTTATAGTTTATTTGATAATC
AAATTTACATGGATAACCGTGGTAATTCTAGAGCTAATACATGCTGATATACCCGACTTT
TGTGGAAAGGTGGTATTTATTAGATAACAAGCCAATATTCCTCTGGTCTATTGTGGTGAC
TCATAATAACTGATCGAATCGCAAAGTCTCTGACTGCGATAAGTCATTCAAGTTTCTGCC
CCATCAGCTTTCGATGGTAGTGTATTGGGGACTACCATGGGCGTTTACGGGGTAACGGGA
GGGATTAGGGGTTCGATTCCGGGAGAGGGGAGCCTGAGAAACGGGCTACCACATCTAAGG
GAAAGGGCAAGCAGGGCCTAACAGTGCTCTGAGCGGGGCTGGGCAAAGGCGCATA
>HY4YN4W02C3JI1 rank=0038399 x=1153.5 y=1547.0 length=477
AAAACAAGGCCAGTAGTCATATGCTTGTCTCAAAGATTAAGCCATGCATGTCTAAGTATA
AACAACTTTATACTGTAAAACTGCGAACGGCTCATTATATCAGCAATAATTTATTTGATG
GTTCCTTACTACATGGATAACTGTAGTAATTCTAGAGCTAATACATGCGTAAAGTCCCGA
CCTCACGGAAGGGATGTATTTATTAGATAAAAACCAATGCGGGTTCTGCCCGGTTTTGTG
GTGAATCATAGTAACTTTTCGAATCGCATGGCTTCACGCCGGCGATAGTTCATTCAAATT
TCTGCCCTATCAGCTTTCGACGGTAGTGTAGTGGACTACCGTGGCGTTAACGGGGGGTAA
CGGGGGGGAATTAGGGGTTCGATTCCGGGAGGAGGGGAGCCTGGAGGAAACGGGCTACAC
ATCCAAGGGAAGGGCAGCAGGGCCTACAGTGCTCTGGAGCGGGGGCTGGGGCAAA
>HY4YN4W02DX56Y rank=0063524 x=1502.0 y=1096.0 length=477
AAAACAAGGCCAGTAGTCATATGCTTGTCTCAAAGATTAAGCCATGCATGTCCCAGACTA
AGCTTTTCATAGCGAATCTGTGAATGGCTCATTATAACAGTTATAATGTTATTGGCTATC
TCTGTTACATGGATACCTGTGGTAATTCTATAGCTAATACATGCTTGCAGACCCAACTTA
TTGGAAGAGTTGTTCTTGCTAGTTCTAGAACTAATCCTGGCTTGCCCAGGGATTTTGGTG
AATGACAACAAGACAATGAATCACATAGCTTCTGCTGGTNATACATCTTTTCAACTTCTG
ACCTATCAGCCTTTGATGGGAAGGGTATTGGGCTTCCTGTGGGCAATGACGGGGTGACGG
GAGGAATTAGGGGTTTGATTCCGGGAGAGGGGAGCCTGGAGGGAAATGGGGCTAACCGAC
ATCTAAAGGGAAAGGGCAGGCAGGGCCCTACAGTGCTCTGAGCGGGGCTGGGCAA
>HY4YN4W02D5Z35 rank=0052801 x=1591.0 y=1923.0 length=477
AAAACAAGGCCAGTAGTCATATGCTTGTCTCAAAGATTAAGCCATGCAGGTCTAAGTCCA
TGCCGCAATACGGTGAGACCGCGAATGGCTCATTATATCAGTTATGGTTCCTTGGATCTT
CGGTTACACTTGGATAACCCTGGTAATTCTAGAGCTAATACATGCACAACAACGCCGACC
CTCGGGAAGGTGTGTTTTATTAGACCAAAACCAATCGTTGCCTCTCGCGGGTGACGTTTA
GTTGGTGATTCTGAATAACTTTGTGCGGATCGTACGGTCTTAGTGCCGACGACGTATCTT
TCAAATGTCTGCCTTATCAACTTGTTGGTACGTTATGCGCCTACCATGGGGTCGTAACGG
GGGTAACGNGAATCAGGGGGTTCATTCCGGGAGGAGGGGAGCTTGGAGAAACGGGCTACC
ACATCCAAGGGAAGGCAGCAAGGGCCTACAGTGCTCTGAGCGGGGCTGGGGCAAA
>HY4YN4W02D1MXW rank=0030140 x=1541.0 y=3026.0 length=477
AAAACAAGGCCAGTAGTCATATGCTTGTCTCAAAGATTAAGCCATGCAGGTCTAAGTCCA
TGCCGCATTAAGGTGAGACCGCGAATGGCTCATTATACCAGTTATGGTTCCTTAGATCTT
CGGTTACACTTGGATAACCCTGGTAATTCTAGAGCTAATACATGCAAGGCAAACGCCGAC
CTTCGGGAAGGTGTGTTTTATAGACCAAAACCATCGTTACCTTCGGGTGACGTTCCTTTG
GTGATTCTGAATAACTTTGTGCGGATTGCACGGCCTCTGTGCTGGCAACGTATCTTTCAA
ATGTCTGCCTTATCAACTTGTTGGTTGTTAATGGACAACCAAGGTGGTAACGGGGTGACG
GGGAGAATCAGGGGTTCGATACCGGGGAGAGGGGGAGGCACGGGAGAAAACGGGGCTAAC
CACATCCAAGGGAAGGGCAGCAGGGCCTACAGTGCTCTGGAGCGGGGGCTGGGGC
>HY4YN4W02D47AR rank=0236278 x=1582.0 y=1441.5 length=477
AAAACAAGGCCAGTAGTCATATGCTTGTCTCAAAGATTAAGCCATGCATGTCTAAGTATA
AAAGTATTTTATACTTGAAACTGCGAAACGCTTATTATATCAGTTATAGTTTATTTGATG
GTCTCTCACTATATGGATACCCGTAGTAATTCTAGAGCTAATACATGCGCAAAATTCCGA
AACCCCTCGGGGGTATAGGAATGTATTTATTAGATAAAAATCAATCCGCTTCGGTGGTTT
TTGATGATTCAGAATAACTGTTCGAATCGTTTCGGAGCAATCCGGCGATAGTTCATTCAA
ATTTCNGCCCTATCANCTTTCGACGGTAGTGTATTGGACTACCGTGGCGTTAACGGGGTA
CGGGAGGAATTAGGGGTTCGATTCCGGGAAGGGAGGGGAGCCTGGAGGAAACGGGCTACA
CATCCAAGGGAGGCAGCAGGGCCTACAAGTGCTCTGGAGCGGGGGCTGGGGCAAA
>HY4YN4W02D826C rank=0036049 x=1626.0 y=2498.0 length=477
AAAACAAGGCCAGTAGTCATATGCTTGTCTCAAAGATTAAGCCATGCAGGTCTAAGTCCA
TGCCGCATTAAGGTGAGACCGCGAATGGCTCATTATATCAGTTATGGTTCCTTAGATCTT
CGGTTACACTTGGATAACCCTGGTAATTCTAGAGCTAATACATGCAAGACAAACGCCGAC
CTTCGGGAAGGTGTGTTTTATTAGACCAAAACCAATCGTTACCTTCGGGTGACGTTCCTT
TGGTGATTCTGAATAACTTTGTGCGGATTGCACGGCCTCTGTGCTGGCAACGTATCTTTC
AAATGTCTGCCTTATCAACTTGTTGGTTGTTTAATGGACAACCAAGGTGGGTAACGGGGG
TAACGGGAGGGATTAGGGGGTTGATTCCGGGGAGAGGGGAGCTTGGGAGAAATGGGCTAC
CACATCTAAGGGAAGGGCAGCAGGGCCTAACAGTGCTCTGAGCGGGGGCTGGGGC
>HY4YN4W02C4EBT rank=0061778 x=1163.0 y=503.0 length=477
AAAACAAGGCCAGTAGTCATATGCTTGTCTCAAAGATTAAGCCATGCAGGTCTAAGTCCA
TGCCGCATTAAGGTGAGACCGCGAATGGCTCAGTTATATCAGTTATGGTTCCTTAGATCT
TCGGTTACACTTGGATAACCCTGGTAATTCTAGAGCTAATACATGCAAGACAAACGCCGA
CCTTCGGGAAGGTGTGTTTTTATTAGACCAAAACCAATCGTTACCTTCGGGTGACGTTCC
TTTGGTGATTCTGAATAACTTTGTGCGGATTGCACGGCCTCTGTGCTGGCAACGTATCTT
TCAAATGTCTGCCTTATCAACTTGTTGGTTGTTAATGGACACCAGGTGGTAACGGGGGTG
ACGGGAGAATCAGGGGTTCGATACCGGGAGAGGGGAGCACGGAGAAACGGGCTACCACAT
CCCAAGGGAAGGGCAGCAAGGGCCTACAGTGCTCTGGAGCGGGGGCTGGGGCAAA
>HY4YN4W02D8RK9 rank=0077760 x=1622.0 y=3867.5 length=477
AAAACAAGGCCAGTAGTCATATGCTTGTCTCAAAGATTAAGCCATGCAGGTCTAAGTCCA
TGCCGCATTAAGGTGAGACCGCGAATGGCTCATTATATCAGTTATGGTTCCTTAGATCTT
TGGTTACACTTGGATAACCCTGGCAATTCTAGAGCTAATACATGCATTTCCAACACCGAC
CTTCGGGAAGGTGTGTTTTTATTAGCCCAAAACCAATCGTTACCTTCGGGTGACGTCCCA
TTGGTGATTCAGAGTAACTTTGTTCGGATCGCATGGCCTTTGTGCCGGCGACGCATCTTT
CAAATGTCTNCCTTATCAACTTGTTGGTTGGTTAAATGCCAACCAAGGGTGGGTAACGGG
GGTGACGGAGGAATCAGGGGGTTCATACCGGGAGAGGGGAGCCTGGAGAAACGGGCTACC
ACATCCAAGGGAAGGGCAGCAAGGGCCTACAGTGCTCTGAGCGGGGCTGGGCAAA
>HY4YN4W02C7OQ9 rank=0051442 x=1200.0 y=2435.5 length=477
AAAACAAGGCCAGTAGTCATATGCTTGTCTCAAAGATTAAGCCATGCATGTCTCAGTATA
AGCTTCTACATGGTGAAACTGCGAATGGCTCATTAAAGCAGTTATAGTTTATTTGATGGT
CACTGTTATATGGATAACTGTGGTAATTCTAGAGCTAATACATGCACCAAAACCCAACTT
CGCAGAAGGGTTGTGTTTATTAGATACAGAACCAACCCAGGTTCGCCTGGTTTTGTGGTG
ACTCATAATAACTCGATGAATCGTGTAGCTTCGCTNACGATGCATCATTCAAGTTTCTGA
CCTATCAGCTTCCGACGGTAGGGGTATTAGGCCTACCGTGGGCAATGGACGGGGTAACGG
AGAATTAGGGGTTNATTCCGGGAGAGGGGAGCCTGAGAAACGGGCTACCACATCTAAAGG
GAAAGGGCAAGCAGGGCCTACAGTGCTCTGAGCGGGGCTGGGCAAAGGGCGCATA
>HY4YN4W02C89NL rank=0034738 x=1218.0 y=2447.0 length=477
AAAACAAGGCCAGTAGTCATATGCTTGTCTCAAAGATTAAGCCATGCATGTTTCAGTATA
AGCTTTAATTTGGCAAAACTGCAAATGGCTCATTAAAACAGTTATAATGCACTTGATGGT
TGTTTGCTTACATGGATAACTGTGGTAATCCTATAGCTAATACATGCACTCAAACCTGAC
TCTTGTGGGAAGGTTGTGGTCATTAGTTGCAGAACCAACCCAAGCTCTGCTTGGTATTTT
GCTGATCCAGAATGGCTGATTGAATTACATGGCAATTGCTGGTAATGCATCATTTCAGTT
TCTGACCTATCAGCTTCCGACGGTAGGGTATTGGGCTTACTGTGGGCAATGGGACGGGGT
AACGGGAGGGATTAGGGGGTTTGATTCCGGGGAGAGGGGAGCTTGAAGAAAATGGGCTAC
ACATCTAAGGGAGGCAAGCAGGGCCTACAGTGCTCTGAGCGGGGGCTGGGGCCAA
>HY4YN4W02EYCUY rank=0141918 x=1914.5 y=1800.0 length=477
AAAACAAGGCCAGTAGTCATATGCTTGTCTCAAAGATTAAGCCATGCATGTCTCAGTATA
AGCTTCTATACGGTGAAACTGCGAATGGCTCATTAAAACAGTTACAGTTTATTTGATGGC
CATTCCTTACATGGATAACCGTGGTAATTCTAGAGCTAATACATGCGCCCAAACCCGACT
CCGTCGGAAGGGTTGTGTTTATTAGTTACAGAACCAACCCAGGCTCTGCCTGGTCTTGTG
GTGATTCATAATAACCGAACGAATCGCATGCCTCCGGCGGCGATGAATCATTCAAGTTTC
TGACCTATCAGCTTCCGACGGTAGGGTATTGGCCTACCGTGGGCAATGACGGGGTAACGG
GAGAATTAGGGGTTCGATTCCGGGAGGAGGGGAGCCTGGAGAAACGGGCTACCACATCTA
AGGGAAGGGCAGACAGGGCCTACAAGTGCTCTGAGCGGGGCTGGGCAAAGGGCGC
>HY4YN4W02C0GIK rank=0031787 x=1118.0 y=1034.5 length=477
AAAACAAGGCCAGTAGTCATATGCTTGTCTCAAAGATTAAGCCATGCATGTCTAAGTACA
AACTCTAGCACAGTGAAACTGCGAATGGCTCATTAGATCAGTTATGGTTCCTTAGATGAT
ACAATCCTACTTGGATAACTGTGGTAATTCTAGAGCTAATACATGCACTAAAGCTCCGAC
CCTCTCTGAGGGGAAGAGCGCGTTTATCAGTTCGAAGCCAGCCGAGCCGCAAGGCTCGTC
TCTTTGGTGACTCTGGATAACTCTAGCGATCGCACGGCCTCGANCCGGCGACGCATCTAT
CAAGTGTCTGCCCTATCAGACTGTCGATGGGTAAGTGCTATGGCTTACCATGGGTGATAA
CGGGGTAACGGGGGAATCAGGGGTTCGATTCCGGGAGAGGGGGAGCAAGTGGAAGAAAAC
GGGCTAACCCGACATCCAAAGGGAAAGGCAAGCAAGGGCCTACAGTGCTCTGAGC
>HY4YN4W02D7KT0 rank=0068095 x=1609.0 y=1702.5 length=477
AAAACAAGGCCAGTAGTCATATGCTTGTCTCAAAGATTAAGCCATGCATGTCCAAGTACA
AGCTTTCAAAAGCGAAACTGCGGATGGCTCATTAAATCAGTTATGGTTCCTTGGAGCGCA
TCCCCTTACATGGATAACTGTGGTAATTCTAGAGCTAATACATGCAATCAAGCGCCGACC
TTACGGGAGGCGTGCTCTTATTAGGAACAAGACCAACCCGGGTCCGCCCGGCTCCGTTGG
TGAACTCTGGATAACCTGGCCGATCGCACGGTCTCTGCACCGGCGACGATCCTTCGAATG
TCTGCCCTATCAACTTTCGATGGTACGTTATGCGCCTACCATGGGTCTAACGGGGTAACG
GGAGGAATCAGGGGTTCGATTCCGGGAGAGGGGAGCTTGGAGAAACGGGCTACCACATCC
AAGGGAAGGGCAGCAGGGCCTACAGTGCTCTGAGCGGGGGCTGGGCAAAGGGCGC
>HY4YN4W02D6SGH rank=0034719 x=1600.0 y=1791.0 length=477
AAAACAAGGCCAGTAGTCATATGCTTGTCTCAAAGATTAAGCCATGCATGTCCAAGTACA
AGCTTTCAAAAGCGAAACTGCGGATGGCTCATTAAATCAGTTATGGTTCCTTGGAGCGCA
TCCCCTTACATGGATAACTGTGGTAATTCTAGAGCTAATACATGCAATCAAGCGCCGACC
TTACGGGAGGCGTGCTCTTATTAGGAACAAGACCAACCCGGGTCCGCCCGGCTTCGTTGG
TGAACTCTGGATAACCTGGCCGATCGCACGGTCTCTGCACCGGCGACGATCCTTCGAATG
TCTNCCCTATCAACTTTCGATGGTACGTTATGCGCCTACCATGGGTCGTAACGGGGTAAC
GGGAGGAATCAGGGGTTCGATTCCGGGAGAGGGGAGCTTGGNGAAACGGGCTACCACATC
CAAGGGAAGGCAGCAGGGCCTACAGTGCTCTGGAGCGGGGGCTGGGCAAAGGGCG
>HY4YN4W02EIGPC rank=0153449 x=1733.5 y=1662.0 length=477
AAAACAAGGCCAGTAGTCATATGCTTGTCTCAAAGATTAAGCCATGCATGTCCAAGTACA
AGCTTTCAAAAGCGAAACTGCGGATGGCTCATTAAATCAGTTATGGTTCCTTGGAGCGCA
TCCCCTTACATGGATAACTGTGGTAATTCTAGAGCTAATACATGCAATCAAGCGCCGACC
TTACGGGAGGCGTGCTCTTATTAGGAACAAGACCAACCCGGGTCCGCCCGGCTCCGTTGG
TGAACTCTGGATAACCTGGCCGATCGCACGGTCTCTGCACCGGCGACGATCCTTCGAATG
TCTNCCCTATCAACTTTCGATGGTACGTTATGCGCCTACCATGGGTCGTAACGGGGTAAC
GGGAGGAATCAGGGGTTCGATTCCGGGAGAGGGGAGCTTGGAGAAACGGGCTACCACATC
CAAGGGAAGGCAGCAGGGCCTAACGAGTGCTCTGAGCGGGGGCTGGGCAAAGGGC
>HY4YN4W02DCV0W rank=0108561 x=1259.0 y=3470.0 length=477
AAAACAAGGCCAGTAGTCATATGCTTGTCTCAAAGATTAAGCCATGCATGTCCAAGTACA
AGCTTTCAAAAGCGAAACTGCGGATGGCTCATTAAATCAGTTATGGTTCCTTGGAGCGCA
TCCCCTTACATGGATAACTGTGGTAATTCTAGAGCTAATACATGCAATCAAGCGCCGACC
TTACGGGAGGCGTGCTCTTATTAGGAACAAGACCAACCCGGGTCCGCCCGGCTCCGTTGG
TGAACTCTGGATAACCTGGCCGATCGCACGGTCTCTGCACCGGCGACGATCCTTCGAATG
TCTGCCCTATCAACTTTCGATGGTACGTTATGCGCCTACCATGGGTCGTAACGGGGTAAC
GGGAGGAATCAGGGGTTCGATTCCGGGAGAGGGGAGCTTGGAGAAACGGGCTACCACATC
CAAGGGAAGGGCAGCAGGGCCTACGAGTGCTCTGGAGCGGGGGCTGGGCAAAGGG
>HY4YN4W02EW2E0 rank=0174605 x=1899.5 y=3050.5 length=477
AAAACAAGGCCAGTAGTCATATGCTTGTCTCAAAGATTAAGCCATGCATGTCCAAGTACA
AGCTTTCAAAAGCGAAACTGCGGATGGCTCATTAAATCAGTTATGGTTCCTTGGAGCGCA
TCCCCTTACATGGATAGCTGTGGTAATTCTAGAGCTAATACATGCAATCAAGCGCCGACC
TTACGGGAGGCGTGCTCTTATTAGGAACAAGACCAACCCGGGTCCGCCCGGCTCCGTTGG
TGAACTCTGGATAACCTGGCCGATCGCACGGTCTCTGCACCGGCACGGATCCTTCGAATG
TCTGCCCTATCAACTTTCGATGGTACGTTATGCGCCTACCATGGGTCGTAACGGGGTAAC
GGGAGGAAATCAGGGGTTCGGATTCCGGGAGAGGGGAGCTTGGAGAAACGGGCTACCACA
TCCAAGGGAAAGGGCAAGGCAGGGCCTAACAGTGCTCTGAGCGGGGCTGGGCAAA
>HY4YN4W02D3Z1F rank=0042676 x=1568.5 y=2721.0 length=477
AAAACAAGGCCAGTAGTCATATGCTTGTCTCAAAGATTAAGCCATGCATGTCTAAGCAGA
AGCCGAACAACGGTAAAGCCGCGAATGGCTCATTACAACAGCCGTCGTTTCTTGGATCTC
TTATTTTACTTGGATAACTGTGGTAATTCTAGAGCTAATACACGCACTAAAGCTCCGACC
TTACGGGACGAGCGCATTTATTAGAACAAAACCAATCGGGCTTCGGCCCGTTCGTTGGTG
ACTCTGAATAACTACGCCGATCGCACGGTCTCGCACCGGCGACGCATCTTTCAATGTCTG
CCTTATCAACTTTCGATGGTAGTTTATGTGCCTACCATGGTTGTAACGGGGGTAACGGGA
GAATAAGGGGTTCGACTCCGGGGAGAGGGGAGCCTGGAGAAACGGGCTACCACATCCAAG
GGAAGGCAGCAGGGCCTAACAGTGCTCTGAGCGGGGCTGGGCAAAAGGGCGCATA
>HXXTI5Q01A4X04 rank=0161656 x=349.0 y=950.0 length=477
AAAACAAGGCCAGTAGTCATATGCTTGTCTCAAAGATTAAGCCATGCAGGTCTAAGTCCA
TGCCGCAATACGGTGAGACCGCGAATGGCTCATTATATCAGTTATGGTTCCTTGGATCTT
CGGTTACACTTGGATAACCCTGGTAATTCTAGAGCTAATACATGCACAACAACGCCGACC
CTCGGGAAGGTGTGTTTTATTAGACCAAAACCATCGTTGCCTCTCGCGGGTNACGTTTAG
TGGTGATTCTGAATAACTTTGTGCGGATCGTACGGTCTTAGTGCCGACGACGTATCTTTC
AAATGTCTGCCTTATCAACTTGTTGGTTGTTTAATGGACAACCAAGGTGGTAACGGGTGA
CGGANAAGTCAGGGTTCGATACCGGAGAGGGGAGCACGAGAAACGGTCTACCACAACCTA
AGGAAGGCAGCAGGTCCTACAGTGCTCTGAGCGGGGGCTGGGGCAAGGGGCGCTA
>HXXTI5Q01CCCVH rank=0198702 x=843.5 y=2971.5 length=477
AAAACAAGGCCAGTAGTCATATGCTTGTCTCAAAGATTAAGCCATGCAGGTCTAAGTCCA
TGCCGCAATACGGTGAGACCGCGAATGGCTCATTATATCAGTTATGGTTCCTTGGATCTT
CGGTTACACTTGGATAACCCTGGTAATTCTAGAGCTAATACATGCACAACAACGCCGACC
CTCGGGAAGGTGTGTTTTTATTAGACCAAAACCAATCGTTGCCTCTCGCGGGTGACGTTT
AGTGGTGATTCTGAATAACTTTGTGCGGATCGTACGGTCTTAGTGCCGACGACGTATCTT
TCAAATGTCTGCCTTATCACTTGTTGGTTGTTTAATGGACAACCAAGGTGGTAACGGGTG
ACGGAGAATCAGGGGGTTCGATACCGGAGAGGGAGCACGAGAAACGGCTACCACATCTAA
GGAAGGCAGCAGGGCCTACAGTGCTCTGAGCGGGGGCTGGGGCAAGGGGCGCATA
>HXXTI5Q01AL61H rank=0130410 x=135.0 y=2707.5 length=477
AAAACAAGGCCAGTAGTCATATGCTTGTCTCAAAGATTAAGCCATGCAGGTCTAAGTCCA
CGCCGCAATACGGTGAGACCGCGAATGGCTCATTATATCAGTTATGGTTCCTTGGATCTT
CGGTTACACTTGGATAACCCTGGTAATTCTAGAGCTAATACATGCACAACAACGCCGACC
CTCGGGAAGGTGTGTTTTTATTAGACCAAAACCAATCGTTGCCTCTCGCGGGGTGACGTT
TAGTTGGTGATTCTGAATAACTTTGTGCGGATCGTACGGTCTTAGTGCCGACGACGTATC
TTTCAAATGTCTGCCTTATCAACTTGTTGGTTGTTTAATGGACAACCAAGGTGGTAACGG
GTGACGGAGAATCAGGGGTTCGATACCGGAGAGGGGGGCACGGAGAAACGGCTACCACAT
CTAAGGAAGGCAGCAGGCCTACAGTGCTCTGAGCGGGGCTGGGCAAGGGCGCATA
>HY4YN4W02DDAHB rank=0071762 x=1264.5 y=1725.0 length=476
AAAACAAGGCCAGTAGTCATATGCTTGTCTCAAAGATTAAGCCATGCAGGTCTAAGTCCA
TGCCGCATTAAGGTGAGACCGCGAATGGCTCATTATATCAGTTATGGTTCCTTAGATCTT
TGGTTACACTTGGATAACCCTGGCAATTCTAGAGCTAATACATGCATTTCCAACACCGAC
CTTCGGGAAGGTGTGTTTTTATTAGCCCAAAACCAATCGTTACCTTCGGGTGACGTCCCA
TTGGTGATTCAGAGTAACTTTGTTCGGATCGCATGGCCTTTGTGCCGGCGACGCATCTTT
CAAATGTCTNCCTTATCAACTTGTTGGTTGGTTAAATGCCAACCAAGGGTGGGGTAACGG
GGGTGACGGAGCATCAGGGGTTCGATACCGGGAGGAGGGGAGCCTGAGGAACGGGCTACC
ACATCCAAGGAAGGGCAAGCAGGGCCTACAGTGCTCTGAGCGGGGCTGGGCAAA
>HY4YN4W02ECDMH rank=0088354 x=1664.5 y=359.0 length=476
AAAACAAGGCCAGTAGTCATATGCTTGTCTCAAAGATTAAGCCATGCAGGTCTAAGTCCA
TGCCGCATTAAGGTGAGACCGCGAATGGCTCATTATATCAGTTATGGTTCCTTAGATCTT
TGGTTACACTTGGATAACCCTGGCAATTCTAGAGCTAATACATGCATTTCCAACACCGAC
CTTCGGGAAGATGTGTTTTTATTAGCCCAAAACCAATCGTTACCTTCGGGTGACGTCCCA
TTGGTGATTCAGAGTAACTTTGTTCGGATCGCATGGCCTTTGTGCCGGCGACNCATCTTT
CAAATGTCTGCCTTATCAACTTGTTGTTGGTTAAATGCCAACAAGGGGTGGGTAACGGGG
GTNACGGGAGAATCAGGGGTTCGATACCGGGAGAGGGGAGCCTGGAGGAACGGGCTACCA
CATCCAAGGGAAGGGCAAGCAGGGCCTACAGTGCTCTGAGCGGGGCTGGGCAAA
>HY4YN4W02DNNN3 rank=0114695 x=1382.0 y=2049.0 length=476
AAAACAAGGCCAGTAGTCATATGCTTGTCTCAAAGATTAAGCCATGCATGTCCAAGTACA
AGCTTTCAAAAGCGAAACTGCGGATGGCTCATTAAATCAGTTATGGTTCCTTGGAGCGCA
TCCCCTTACATGGATAACTGTGGTAATTCTAGAGCTAATACATGCAATCAAGCGCCGACC
TTACGGGAGGCGTGCTCTTATTAGGAACAAGACCAACCCGGGTCCGCCCGGCTCCGTTGG
TGAACTCTGGATAACCTGGCCGATCGCACGGTCTCTGCACCGGCGACGATCCTTCGAATG
TCTNCCCTATCAACTTTCGATGGTACGTTATGCGCCTACCATGGGTCTAACGGGGTAACG
GGAGGAATCAGGGGTTCGATTCCGGGAGAGGGGAGCTTGGAGGAAACGGGCTACCACATC
CAAGGGAAGGCAGCAGGGCCTACAGTGCTCTGAGCGGGGGCTGGGCAAAGGGCG
>HY4YN4W02C1LOS rank=0092892 x=1131.0 y=1146.5 length=476
AAAACAAGGCCAGTAGTCATATGCTTGTCTCAAAGATTAAGCCATGCATGTCCAAGTACA
AGCTTTCAAAAGCGAAACTGCGGATGGCTCATTAAATCAGTTATGGTTCCTTGGAGCGCA
TCCCCTTACATGGATAACTGTGGTAATTCTAGAGCTAATACATGCAATCAAGCGCCGACC
TTACGGGAGGCGTGCTCTTATTAGGAACAAGACCAACCCGGGTCCGCCCGGCTCCGTTGG
TGAACTCTGGATAACCTGGCCGATCGCACGGTCTCTGCACCGGCGACGATCCTTCGAATG
TCTGCCCTATCAACTTTCGATGGTACGTTATGCGCCTACCATGGGTCGTAACGGGGTAAC
GGGAGAATCAGGGGTTCGATTCCGGGAGAGGGGAGCTTGGAGAAACGGGCTACCACATCC
AAGGGAAGGGCAGCAGGGCCTACAGTGCTCTGGAGCGGGGGCTGGGCAAAGGGC
>HY4YN4W02DTXTU rank=0034923 x=1454.5 y=240.5 length=476
AAAACAAGGCCAGTAGTCATATGCTTGTCTCAAAGATTAAGCCATGCATGTCCAAGTACA
AGCTTTCAAAAGCGAAACTGCGGATGGCTCATTAAATCAGTTATGGTTCCTTGGAGCGCA
TCCCCTTACATGGATAACTGTGGTAATTCTAGAGCTAATACATGCAATCAAGCGCCGACC
TTACGGGAGGCGTGCTCTTATTAGGAACAAGACCAACCCGGGTCCGCCCGGCTCCGTTGG
TGAACTCTGGATAACCTGGCCGATCGCACGGTCTCTGCACCGGCGACGATCCTTCGAATG
TCTGCCCTATCAACTTTCGATGGTACGTTATGCGCCTACCATGGGTCGTAACGGGGTAAC
GGGAGGAATCAGGGGTTCGATTCCGGGAGGAGGGGAGCTTGGAGAAACGGGCTACCACAT
CCAAGGGGAAGGGCAGCAGGGCCTACGAGTGCTCTGGAGCGGGGGCTGGGCAAA
>HY4YN4W02DAJVE rank=0087302 x=1233.0 y=904.0 length=476
AAAACAAGGCCAGTAGTCATATGCTTGTCTCAAAGATTAAGCCATGCATGTCCAAGTACA
AGCTTTCAAAAGCGAAACTGCGGATGGCTCATTAAATCAGTTATGGTTCCTTGGAGCGCA
TCCCCTTACATGGATAACTGTGGTAATTCTAGAGCTAATACATGCAATCAAGCGCCGACC
TTACGGGAGGCGTGCTCTTATTAGGAACAAGACCAACCCGGGTCCGCCCGGCTCCGTTGG
TGAACTCTGGATAACCTGGCCGATCGCACGGTCTCTGCACCGGCGACGATCCTTCGAATG
TCTGCCCTATCAACTTTCGATGGTACGTTATGCGCCTACCATGGGGTCTAACGGGGTAAC
GGGAGGAATCAGGGGGTTCGATTCCGGGAGAGGGGAGCTTGGAGAAACGGGCTACCACAT
CCAAGGGAGGCAGCAGGGCCTACAGTGCTCTGAGCGGGGGCTGGGCAAAGGGCG
>HY4YN4W02DA5YI rank=0024736 x=1240.5 y=856.0 length=476
AAAACAAGGCCAGTAGTCATATGCTTGTCTCAAAGATTAAGCCATGCATGTATAAGTTCA
CACCCTAGTACGGTGAAACCGCGAATGGCTCATTAAATCAGCTATGGTTCCTTAGATCTT
ACATCCTTACTTGGATAACTGTAGTAATTCTAGAGCTAATACATGCCACCATAGCCCCTT
CTTACGAAGGGGTGGATTTATTAGAACAAAATCTACCGGCTTGCCGTTGGTTTGATGACT
CTGGATAACTTTTCTGATCGCAAGGCTTTGTGCCTGCGACGTATCTTTCAAATGTCTGCC
CTATCAACTGTCGATGGTAGGACATTGGCCTACCATGGGGTTATAACGGGGGTAACGGGG
AATCAGGGGTTCGATTCCGGGGAGAGGGGAGCCTTAGGAAACGGGCTACCACATCTAAGG
GAAGGGCAGCAGGGCCTACAGTGCTCTGGAGCGGGGGCTGGGGCAAAGGGGCGC
>HY4YN4W02DEHL5 rank=0220225 x=1278.5 y=283.5 length=476
AAAACAAGGCCAGTAGTCATATGCTTGTCTCAAAGATTAAGCCATGCAGGTCTAAGTCCA
TGCCGCAATACGGTGAGACCGCGAATGGCTCATTATATCAGTTATGGTTCCTTGGATCTT
CGGTTACACTTGGATAACCCTGGTAATTCTAGAGCTAATACATGCACAACAACGCCGACC
CTCGGGAAGGTGTGTTTTTATTAGACCAAAACCAATCGTTGCCTCTCGCGGGTGACGTTT
AGTTGGTGATTCTGAATAACTTTGTGCGGATCGTACGGTCTTAGTGCCGACGACGTATCT
TTCAAATGTCTGCCTTATCACCTTGTTGGTTGTTTAATGGACAACCAAGGTGGGTAACGG
GGGGTGACGGGAGAATCAGGGGTTCGATACCGGGGAGAGGGGGAGGCACGGAGAAACGGG
CTACCACATCTAAGGGAAGGGCAGCAAGGGCCTACAGTGCTCTGAGCGGGGGCT
>HY4YN4W02EL5M0 rank=0032895 x=1775.0 y=1914.0 length=476
AAAACAAGGCCAGTAGTCATATGCTTGTCTCAAAGATTAAGCCATGCATGTCCAAGTACA
AGCTTTCAAAAGCGAAACTGCGGATGGCTCATTAAATCAGTTATGGTTCCTTGGAGCGCA
TCCCCTTACATGGATAACTGTGGTAATTCTAGAGCTAATACATGCAATCAAGCGCCGACC
TTACGGGAGGCGTGCTCTTATTAGGAACAAGACCAACCCGGGTCCGCCCGGCTCCGTCGG
TGAACTCTGGATAACCTGGCCGATCGCACGGTCTCTGCACCGGCGACGATCCTTCGAATG
TCTNCCCTATCAACTTTCGATGGTACGTTATGCGCCTACCATGGGTCGTAACGAGTAACG
GGAGGAATCAGGGGTTCGGATTCCGGGAGAGGGGAGCTTGGAGAAACGGGCTACCACATC
CAAGGGAAAGGGCAAGGCAAGGGCCTAACAGTGCTCTGAGCGGGGCTGGGCAAA
>HY4YN4W02D5XXM rank=0053957 x=1590.0 y=3192.0 length=476
AAAACAAGGCCAGTAGTCATATGCTTGTCTCAAAGATTAAGCCATGCATGTCTCAGTATA
AGCTTCTATACGGCGAAACTGCGAATGGCTCATTAAAACACTTATAGTTTATTTGATGAT
CATTCTTTACATGGATAACTGTGGTAATTCTAGAGCTAATACATGCGCCCAAACCCGACT
TCGAGGAAGGGTTGTGTTTATTAGTTACAGAACCAACCCAGGCTCTGCCTGGTATCTTGG
TGATTCATAATAACCGAACGAATCGCATGGCATCAGCTGGCGATATATCTTTCAAGTTTC
TGACCTATCAGCTTTCGACGGTAGGGGTATTGGGGCCTACCGTGGCAATGGACGGGGTAA
CGGGAGAATTAGGGGTTCGATTCCGGGAGAGGGGAGCCTGAGAAACGGGCTACCACATCT
AAAAGGGAAAGGCAGGCAAGGGCCCTACAGTGCTCTGAGCGGGGCTGGGGCAAA
>HY4YN4W02D1NGL rank=0023635 x=1541.5 y=3699.0 length=476
AAAACAAGGCCAGTAGTCATATGCTTGTCTCAAAGATTAAGCCATGCAGGTCTAAGTCCA
TGCCGCAATACGGTGAGACCGCGAATGGCTCATTATATCAGTTATGGTTCCTTGGATCTT
CGGTTACACTTGGATAACCCTGGTAATTCTAGAGCTAATACATGCACAACAACGCCGACC
CTCGGGAAGGTGTGTTTTTATTAGACCAAAACCAATCGTTGCCTCTCGCGGGTGACGTTT
AGTTGGTGATTCTGAATAACTTTGTGCGGATCGTACGGTCTTAGTGCCGACGACGTATCT
TTCAAATGTCTGCCTTATCAACTTGTTGGTTGTTTAATGGACAACCAAGGTGGGTAACGG
GGGGTGACGGGAGAATCAGGGGGTTCGATACCGGGGAGAGGGGAGCACGGAGAAACGGGC
TACCACATCTAAGGGAAGGGCAGGCAAGGGCCTACAGTGCTCTGAGCGGGGGCT
>HY4YN4W02DJJWR rank=0036154 x=1335.0 y=3065.0 length=476
AAAACAAGGCCAGTAGTCATATGCTTGTCTCAAAGATTAAGCCATGCATGTCTAAGTATA
AGCATTTATACTGTGAAACTGCGAATGGCTCATTAAATCAGTTCTAGTTTATTTGATAGT
ACCTTACTACTTGGATATCCGTGGTAATTCTAGGGCTAATACATGCTAAAATGGGGCGAC
TTCTGGAAGCTCAGTATTTATTAGATAAAAACCAACCCGGGCAACCGGTTCTTAGGTGAA
TCATGATAACTTTTCGAATCGTATGGCTTTATGCCGACGATGGTTCATTCAAATTTCTGC
CCTATCAACTTTCATGGTAGGATAGAGGCCTACCATGGTTTTAACGGGGTAACGGGAGAA
TTAGGGGGTTCGATTCCGGGAGGAGGGGGAGCCTGGAGGAAACGGGCTACCANATCCAAG
GGAAGGGCAGCAGGGCCTACAGTGCTCTGAGCGGGGGCTGGGCAAGGGCGCATA
>HY4YN4W02DK1YL rank=0157493 x=1352.5 y=3483.5 length=476
AAAACAAGGCCAGTAGTCATATGCTTGTCTCAAAGATTAAGCCATGCATGTCTCAGTATA
AGCTTTTATACGGCGAAACTGCGAATGGCTCATTAAAACAGTTATAGTTTATTTGATGGT
CATTCTTACATGGATAACCGTGGTAATTCTAGAGCTAATACATGCGCCAAAACCCGACTT
CTTGGAAGGGTTGTGTTTATTAGTTACAAAACCAACCCAGGCTCTGCCTGGTCTCGTGGT
GATTCATAATAACCAAACGAATCGCGTAGCATCTGCTGGCGATGAATCATTCAAGTTTCT
GACCTATCAGCTTCCGACGGTAGGGTATTGGCCTACCGTGGGCAATGACGGGTAACGGGA
GAATTAGGGGGTCGATTCCGGGAGGAGGGGAGCCTGGAGGAAACGGGCTACCACATCTAA
GGGAAGGCAGCAGGGCCTACAGTGCTCTGGAGCGGGGGCTGGGGCAAAGGGCGC
>HY4YN4W02D47YG rank=0084853 x=1582.5 y=2294.0 length=476
AAAACAAGGCCAGTAGTCATATGCTTGTCTCAAAGATTAAGCCATGCATGTCTCAGTATA
AGCTTCTACACGGCGAAACTGCGAATGGCTCATTAAAACAGTTATCGTTTATTTGGTGGT
CATTCATTACATGGATAACCATGGTAATTCTAGAGCTAATACATGCGCCCAGACCCGACT
TCGTGGAAGGGTTGTGTTTATTAGGTACAGAACCAACCCAGACTCCGTCTGGTTCTTTGG
TGATTCATGATAACCGAACGAATCGCATGCAATCGTGGCGATGAACCATTCAAGTTTCTG
ACCTATCAGCTTCCGACGGTAGGGTATTGGCCTACCGTGGGGCAATGACGGGGTAACGGG
AGGAATTAGGGGGTTCGATTCCGGGAGGAGGGGAGCCTGGAGGAACGGGCTACCACATCT
AAGGGAGGCAAGCAGGGCCTACAGTGCTCTGAGCGGGGCTGGGCAAAGGGCGCA
>HY4YN4W02DHPFC rank=0076642 x=1314.5 y=2918.5 length=476
AAAACAAGGCCAGTAGTCATATGCTTGTCTCAAAGATTAAGCCATGCATGTCTCAGTATA
AGCTTCTACACGGCGAAACTGCGAATGGCTCATTAAAACAGTTATCGTTTATTTGGTGGT
CATTCATTACATGGATAACCATGGTAATTCTAGAGCTAATACATGCGCCCAGACCCGACT
TCGTGGAAGGGTTGTGTTTATTAGGTACAGAACCAACCCAGACTCCGTCTGGTTCTTTGG
TGATTCATGATAACCGAACGAATCGCATGCAATCGCGGCGATGAACCTTTCAAGTTTCTG
ACCTATCAGCTTCCGACGGTAGGGTATTGGCCTACCGTGGGCAATGGACGGGTAACGGGA
GAATTAGGGGGTCATTCCGGGAGGAGGGGAGCCTGGAGGAAACGGGCTACCACATCTAAG
GGAAGGCAGCAAGGGCCTACAGTGCTCTGGAGCGGGGGCTGGGGCAAAGGGCGC
>HY4YN4W02DYMJC rank=0060362 x=1507.0 y=1798.0 length=476
AAAACAAGGCCAGTAGTCATATGCTTGTCTCAAAGATTAAGCCATGCATGTCTCAGTATA
AGCTTCTACATGGCGACACTGCGAATGGCTCATTAAAACAGTTATCGTTTATTTGGTGGT
CATTTATTACATGGATAACCATGGTAATTCTAGAGCTAATACATGCATCAAGACCCAACT
TCACGGAAGGGTTGTGTTTATTAGGTACAGAACCAACCCAGGTCTCCTGGTCCTTTGGTG
ATTCATGGTAACCGAACGAATCGCATGGCTTCGCTGGCGATGAACCATTCAAGTTTCTNA
CCTATCAGCTTTCGACGGTAGGGTATTGGCCTACCGTGGGGCAATGACGGGGTAACGGGA
GGAATTAGGGGTTCGATTCCGGGAGAGGGGAGCCTGGAGAAACGGGCTACACATCTAAGG
GAAGGCAAGCAAGGGCCTACAGTGCTCTGAGCGGGGCTGGGCAAAGGGCGCATA
>HY4YN4W02DYG8X rank=0066808 x=1505.5 y=3135.5 length=476
AAAACAAGGCCAGTAGTCATATGCTTGTCTCAAAGATTAAGCCATGCATGTCTCAGTATA
AGCTTCTACATGGCGACACTGCGAATGGCTCATTAAAACAGTTATCGTTTATTTGGTGGT
CATTTATTACATGGATAACCATGGTAATTCTGGAGCTAATACATGCATCAAGACCCAACT
TCACGGAAGGGTTGTGTTTATTAGGTACAGAACCAACCCAGGTCTCCTGGTCCTTTGGTG
ATTCATGGTAACCGAACGAATCGCATGGCTTCGCTGGCGATGAACCATTCAAGTTTCTGA
CCTATCAGCTTTCGACGGTAGGGTATTGGCCTACCGTGGGGCAATGACGGGGTAACGGGA
GGAATTAGGGGTTCGATTCCGGGAGGAGGGGAGCCTGGAGAAACGGGCTACCACATCTAA
GGGAGGCAAGCAGGGCCTACAGTGCTCTGAGCGGGGCTGGGCAAAGGGCGCATA
>HY4YN4W02CZSJ7 rank=0157356 x=1110.0 y=2757.5 length=476
AAAACAAGGCCAGTAGTCATATGCTTGTCTCAAAGATTAAGCCATGCATGTCTCAGTATA
AGCTTCTACATGGCGACACTGCGAATGGCTCATTAAAACAGTTATCGTTTATTTGGTGGT
CATTTATTACATGGATAACCATGGTAATTCTAGAGCTAATACATGCATCAAGACCCAACT
TCACGGAAGGGTTGTGTTTATTAGGTACAGAACCAACCCAGGTCTCCTGGTCCTTTGGTG
ATTCATGGTAACCGAACGAATCGCATGGCTTCGCTGGCGATGAACCATTCAAGTTTCTGA
CCTATCAGCTTTCGACGGTAGGGTATTGGCCTACCGTGGGGCAATGACGGGGTAACGGGA
GGAATTAGGGGTTCGATTCCGGGAGGAGGGGANCCTGGAGGAACGGGCTACCACATCTAA
GGGAGGCAAGCAGGGCCTANAGTGCTCTGAGCGGGGCTGGGCAAAGGGCGCATA
>HY4YN4W02DKO0M rank=0031353 x=1348.0 y=3092.0 length=476
AAAACAAGGCCAGTAGTCATATGCTTGTCTCAAAGATTAAGCCATGCAGGTCTAAGTCCA
TGCCGCATTAAGGTGAGACCGCGAATGGCTCATTATATCAGTTATGGTTCCTTAGATCTT
CGGTTACGCTTGGATAACCCTGGTAATTCTAGAGCTAATACATGCAAGACAAACGCCGAC
CTTCGGGAAGGTGTGTTTTATTAGACCAAAACCAATCGTTACCTTCGGGTGACGTTCCTT
TGGTGATTCTGAATAACTTTGTGCGGATTGCACGGCCTCTGTGCTGGCAACGTATCTTTC
AAATGTCTGCCTTATCAACTTGTTGGTTGTTTAATGGACAACCAAGGTGGTAACGGGGGG
TGACGGGAGAATCAGGGGGTTCGATACCGGGGAGAGGGGGAGCACGGAGAAACGGGCTAC
CACATCCAAGGGAAGGGCAGCAAGGGCCTACAGTGCTCTGAGCGGGGGCTGGGC
>HY4YN4W02DGZJZ rank=0051397 x=1306.0 y=2157.5 length=476
AAAACAAGGCCAGTAGTCATATGCTTGTCTCAAAGATTAAGCCATGCAGGTCTAAGTCCA
TGCCGCATTAAGGTGAGACCGCGAATGGCTCATTATATCAGTTATGGTTCCTTAGATCTT
CGGTTACACTTGGATAACCCTGGTAATTCTAGAGCTAATACATGCAAGACAAACGCCGAC
CTTCGGGAAGGTGTGTTTTATTAGACCAAAACCAATCGTTACCTTCGGGTGACGTTCCTT
TGGTGATTCTGAATAACTTTGTGCGGATTGCACGGCCTCTGTGCTGGCAACGTATCTTTC
AAATGTCTGCCTTATCAACTTGTTGGTTGTTTAATGGACAACCAAGGTGGGTAACGGGGG
TGACGGGAGAATCAGGGGGTTCGATACCGGGGAGAGGGGAGCACGGAGAAAACGGGCTAC
CACATCCAAGGGAAGGGCAGCAAGGGCCTACAGTGCTCTGAGCGGGGGCTGGGC
>HY4YN4W02D2Q5L rank=0023288 x=1554.0 y=1895.0 length=476
AAAACAAGGCCAGTAGTCATATGCTTGTCTCAAAGATTAAGCCATGCAGGTCTAAGTCCA
TGCCGCATTAAGGTGAGACCGCGAATGGCTCATTATATCAGTTATGGTTCCTTAGATCTT
CGGTTACACTTGGATAACCCTGGTAATTCTAGAGCTAATACATGCAGGACAAACGCCGAC
CTTCGGGAAGGTGTGTTTTATTAGACCAAAACCAATCGTTACCTTCGGGTGACGTTCCTT
TGGTGATTCTGAATAACTTTGTGCGGATTGCACGGCCTCTGTGCTGGCAACGTATCTTTC
AAATGTCTGCCTTATCAACTTGTTGGTTGTTAATGGACAACCAAGGTGGGTAACGGGGGT
GACGGAGAATCAGGGGGTTCGATACCGGGAGAGGGGGAGCACGAGGAAACGGGCTACCAC
ATCCAAGGGAAGGGCAGCAAGGGCCTACAGTGCTCTGAGCGGGGGCTGGGCAAA
>HY4YN4W02DIBDG rank=0103496 x=1321.5 y=2690.0 length=476
AAAACAAGGCCAGTAGTCATATGCTTGTCTCAAAGATTAAGCCATGCAGGTCTAAGTCCA
TGCCGCATTAAGGTGAGACCGCGAATGGCTCATTATATCAGTTATGGTTCCTTAGATCTT
CGGTTACACTTGGATAACCCTGGTAATTCTAGAGCTAATACATGCAAGACAAACGCCGAC
CTTCGGGAAGGTGTGTTTTATTAGACCAAAACCAATCGTTACCTTCGGGTGACGTTCCTT
TGGTGATTCTGAATAACTTTGTGCGGATTGCACGGCCTCTGTGCTGGCAACGTATCTTTC
AAATGTCTGCCTTATCAACTTGTTGGTTGTTTAATGGACAACCAAGGTGGGTAACGGGGG
TGACGGGAGAATCAGGGGGTTCGATACCGGGGANAGGGGAGCACGGAGAAACGGGCTACC
ACATCCAAGGGAAGGGCAGGCAAGGGCCTACAGTGCTCTGAGCGGGGGCTGGGG
>HY4YN4W02DBNNU rank=0102571 x=1245.5 y=3320.0 length=476
AAAACAAGGCCAGTAGTCATATGCTTGTCTCAAAGATTAAGCCATGCATGTCTAAGTATA
AACAATTCTATACTGTGAAACTGCGAATGGCTCATTAAATCAGTTATAGTTTATTTGATA
ATACCTTACTACTTGGATAACCGTGGTAATTCTAGAGCTAATACATGCATAAAAACGCGA
CTTCTGGAAGCGTTGTATTTATTAGATAAAAAACCAACCCGGGCAACCGGTTCTCTGGTG
ATTCATAGTAACTTTTCGAATCGCACGGCCTTGTGCTGGCGATGTTTCATTCAAATTTCT
GCCCTATCAACTTTCATGGTAGGATAGAGGCCTACCATGGTTTTAACGGGTAACGGGAGA
ATTAGGGGGTTCATTCCGGGAGGAGGGGANCCTGGAGGAAACGGGCTACCACATCCAAGG
GAAGGGCAGCAGGGCCTACAGTGCTCTGAGCGGGGGCTGGGCAAAGGGCGCATA
>HY4YN4W02EZKUM rank=0107930 x=1928.0 y=1468.5 length=476
AAAACAAGGCCAGTAGTCATATGCTTGTCTCAAAGATTAAGCCATGCATGTCTCAGTATA
AGCTTCTATACGGTGAAACTGCGAATGGCTCATTAAAACAGTTACAGTTTATTTGATGGT
CATTCTTTACATGGATAACCGTGGTAATTCTAGAGCTAATACATGCGCCCAAACCCGACT
CCGTGGAAGGGTTGTGTTTATTAGTTACAGAACCAACCCAGGCTCTGCCTGGTCTTGTGG
TGATTCATAATAACCGAACGAATCGCATGACATCCGTCGGCGATGAATCATTCAAGTTTC
TNACCTATCAGCTTCGACGTAGGGTATTGGCCTACCGTGGGGCAATGACGGGGTAACGGG
AGGAATTAGGGGTTCGATTCCGGGAGGAGGGGAGCCTGGAGAAACGGGCTACCACATCTA
AGGGAAGGGCAAGCAAGGGCCTACAGTGCTCTGAGCGGGGCTGGGCAAAGGGCG
>HY4YN4W02EF4TC rank=0074583 x=1706.0 y=3534.5 length=476
AAAACAAGGCCAGTAGTCATATGCTTGTCTCAAAGATTAAGCCATGCATGTCCAAGTACA
AGCTTTCAAAAGCGAAACTGCGGATGGCTCATTAAATCAGTTATGGTTCCTTGGAGCGCA
TCCCCTTACATGGATAACTGTGGTAATTCTAGAGCTAATACATGCAATCAAGCGCCGACC
TTACGGGAGGCGTGCTCTTATTAGGAACAAGACCAACCCGGGTCCGCCCGGCTCCGTTGG
TGAACTCTGGATAACCTGGCCGATCGCACGGTCTCTGCACCGGCGACGATCCTTCGAATG
TCTGCCCTATCAACTTTCGATGGTACGTTATGCGCCTACCATGGGTCGTAACGGGGTAAC
GGGAGGAATCAGGGGTTCGATTCCGGGAGAGGGGAGCTTGGAGAAACGGGCTACCACATC
CAAGGGAAGGGCAGCAGGGCCTACAGTGCTCTGAGCGGGGCTGGGCAAAGGGCG
>HY4YN4W02C88UV rank=0056072 x=1218.0 y=1413.5 length=476
AAAACAAGGCCAGTAGTCATATGCTTGTCTCAAAGATTAAGCCATGCATGTCCAAGTACA
AGCTTTCAAAAGCGAAACTGCGGATGGCTCATTAAATCAGTTATGGTTCCTTGGAGCGCA
TCCCCTTACATGGATAACTGTGGTAATTCTAGAGCTAATACATGCAATCAAGCGCCGACC
TTACGGGAGGCGTGCTCTTATTAGGAACAAGACCAACCCGGGTCCGCCCGGCTCCGTTGG
TGAACTCTGGATAACCTGGCCGATCGCACGGTCTCTGCACCGGCGACGATCCTTCGAATG
TCTGCCCTATCAACTTTCGATGGTACGTTATGCGCCTACCATGGGTCGTAACGGGGTAAC
GGGAGGAATCAGGGGTTCGATTCCGGGAGAGGGGAGCTTGGAGAAACGGGCTACCACATC
CAAGGGAAGGGCAGCAGGGCCTACAGTGCTCTGAGCGGGGGCTGGGCAAAGGGC
>HY4YN4W02ECTE9 rank=0118054 x=1669.5 y=355.5 length=476
AAAACAAGGGCCAGTAGTCATATGCTTGTCTCAAAGATTAAGCCATGCATGTCTAAGCAG
AAGCCGAACAACGGTAAAGCCGCGAATGGCTCATTACAACAGCCGTCGTTTCTTGGATCT
CTTATTTTACTTGGATAACTGTGGTAATTCTAGAGCTAATACACGCACTAAAGCTCCGAC
CTTACGGGACGAGCGCATTTATTAGAACAAAACCAATCGGGCTTCGGCCCGTTCGTTGGT
GACTCTGAGTAACTACGCCGATCGCACGGTCTCGCACCGGCGACGCATCTTTCAATGTCT
GCCTTATCAACTTTCGATGGTAGTTTATGTGCCTACCATGGTTGTAACGGGGGGTAACGG
GAGAATAAGGGGTTCGACTCCGGGGAGAGGGGAGCCTGGGAGAAACGGGCTACCACATCC
AAGGGAAGGGCAGCAGGGCCTAACAGTGCTCTGAGCGGGGCTGGGCAAAAGGGC
>HXXTI5Q01BHP2K rank=0207735 x=494.0 y=3242.0 length=476
AAAACAAGGCCAGTAGTCATATGCTTGTCTCAAAGATTAAGCCATGCAGGTCTAAGTCCA
TGCCGCAATACGGTGAGACCGCGAATGGCTCATTATATCAGTTACGGTTCCTTGGATCTT
CGGTTACACTTGGATAACCCTGGTAATTCTAGAGCTAATACATGCACAACAACGCCGACC
CTCGGGAAGGTGTGTTTTTATTAGACCAAAACCAATCGTTGCCTCTCGCGGGTGACGTTT
TAGTTGGTGATTCTGAATAACTTTGTGCGGATCGTACGGTCTTAGTGCCGACGACGTATC
TTTCAAATGTCTGCCTTATCAACTTGTTGGTTNTTTAATGGACAACCAAGGTGGTAACGG
GTGACGGAGAATCAGGGGTTCGATACCGGAGAGGGGAGCACGAGAAACGGCTATCACATC
TAAGGAAGGCAGCAGGCCTACAGTGCTCTGAGCGGGGCTGGGCAAGGGCGCATA
>HY4YN4W02EYEUL rank=0145762 x=1915.0 y=283.0 length=475
AAAACAAGGCCAGTAGTCATATGCTTGTCTCAAAGATTAAGCCATGCATGTCTCAGTATA
AGCTTCTATACGGTGAAACTGCGAATGGCTCATTAAAACAGTTACAGTTTATTTGATGGT
CATTCCTTACATGGATAACTGTGGTAATTCTAGAGCTAATACATGCGCCCAAACCCGACT
CCGTGGAAGGGTTGTGTTTTATTAGTTACAGAACCAACCCAGGCTCTGCCTGGTCTTGTG
GTGATTCATAATAACCGAATGAATCGCATTGCATCAGCTGGCGATGAATCATTCAAGTTT
CTGACCTATCAGCTTCCGACGGTAGGGGTATTGGGGCCTACCGTGGGCAATGGGACGGGG
TAACGAGAATTAGGGGTTCATTCCGGGAGAGGGGAGCCTGAGAAAACGGGCTACCACATA
CTAAAGGGAAAGGGCAAGCAAAGGGCCTACAGTGCTCTGAAGCGGGGCTGGGC
>HY4YN4W02ELQ5P rank=0140242 x=1770.0 y=3627.0 length=475
AAAACAAGGCCAGTAGTCATATGCTTGTCTCAAAGATTAAGCCATGCATGTCTCAGTATA
AGCTTTTACATGGTGAAACTGCGAATGGCTCATTAAAGCAGTTATAGTTTATTTGATGGT
CACTGTTATATGGATAACTGTGGTAATTCTAGAGCTAATACATGCACCAAAACCCAACTT
CTCGGAAGGGTTGTGTTTATTAGATACAGAACCAACCCAGGCTCGCCTGGTTTTGTGGTG
ACTCATAATAACTCGATGAATCGTGTGTTTCGACGACGATGCATCATTCAAGTTTCTGAC
CTATCAGCTTCCGACGGTAGGGTATTGGCCTACCGTGGGGCAATGACGGGGTAACGGGAG
AATTAGGGGTTTGATTCCGGGAGAGGGGAGCCTGGAGAAACGGGCTACCACATCTAAGGG
AAGGGCAAGCAGGGCCTAACGAGTGCTCTGGAGCGGGGGCTGGGCAAAGGGCG
>HY4YN4W02EJTQR rank=0135962 x=1748.0 y=3777.0 length=475
AAAACAAGGCCAGTAGTCATATGCTTGTCTCAAAGATTAAGCCATGCAGGTCTAAGTCCA
TGCCGCAATACGGTGAGACCGCGAATGGCTCATTATATCAGTTATGGTTCCTTGGATCTT
CGGTTACACTTGGATAACCCTGGTAATTCTAGAGCTAATACATGCACAACAACGCCGACC
CTCGGGAAGGTGTGTTTTTATTAGACCAAAACCAATCGTTGCCTCTCGCGGGTGACGTTT
AGTTGGTGATTCTGAATAACTTTGTGCGGATCGTACGGTCTTAGTGCCGACGACGTATCT
TTCAAATGTCTGCCTTATCAACTTGTTGGTTGTTTAATGGACAACCAAGGTGGGTAACGG
GGGTGACGGGAGAATCAGGGGTTCGATACCGGGGAGAGGGGAGGCACGGAGAAACGGGCT
ACCACATCTAAGGGAAGGGCAGCAAGGGCCTAACAGTGCTCTGAGCGGGGGCT
>HY4YN4W02EAJMK rank=0028507 x=1643.5 y=842.0 length=475
AAAACAAGGCCAGTAGTCATATGCTTGTCTCAAAGATTAAGCCATGCAGGTCTAAGTCCA
TGCCGCAATACGGTGAGACCGCGAATGGCTCATTATATCAGTTATGGTTCCTTGGATCTT
CGGTTACACTTGGATAACCCTGGTAATTCTAGAGCTAATACATGCACAACAACGCCGACC
CTCGGGAAGGTGTGTTTTTATTAGACCAAAACCAATCGTTGCCTCTCGCGGGTGACGTTT
AGTTGGTGATTCTGAATAACTTTGTGCGGATCGTACGGTCTTAGTGCCGACGACGTATCT
TTCAAATGTCTGCCTTATCAACTTGTTGGTTGTTTAATGGACAACCAAGGTGGGTAACGG
GGGTGACGGGAGAATCAGGGGTTCGATACCGGGGAGAGGGGAGCACGGAGAAACGGGCTA
CCACATCTAAGGGAAGGGCAGGCAAGGGCCTAACAGTGCTCTGAGCGGGGGCT
>HY4YN4W02DTGZL rank=0040730 x=1448.0 y=2991.0 length=475
AAAACAAGGCCAGTAGTCATATGCTTGTCTCAAAGATTAAGCCATGCAGGTCTAAGTCCA
TGCCGCAATACGGTGAGACCGCGAATGGCTCATTATATCAGTTATGGTTCCTTGGATCTT
CGGTTACACTTGGATAACCCTGGTAATTCTAGAGCTAATACATGCACAACAACGCCGACC
CTCGGGAAGGTGTGTTTTTATAGACCAAAACCAATCGTTGCCTCTCGCGGGTGACGTTTA
GTTGGTGATTCTGAATAACTTTGTGCGGATCGTACGGTCTTAGTGCCGACGACGTATCTT
TCAAATGTCTGCCTTATCAACTTGTTGGTTGTTAATGGACAACCAAGGTGGGTAACGGGG
GTGACGGGAGAATCAGGGGGTTCGATACCGGGAGAGGGGAGCACGAGAAACGGGCTACCA
CATCTAAGGGAAGGGCAGCAAGGGCCTAACAGTGCTCTGAGCGGGGGCTGGGC
>HY4YN4W02DQUSX rank=0045895 x=1418.0 y=3807.5 length=475
AAAACAAGGCCAGTAGTCATATGCTTGTCTCAAAGATTAAGCCATGCAGGTCTAAGTCCA
TGCCGCAATACGGTGAGACCGCGAATGGCTCATTATATCAGTTATGGTTCCTTGGATCTT
CGGTTACACTTGGATAACCCTGGTAATTCTAGAGCTAATACATGCACAACAACGCCGACC
CTCGGGAAGGTGTGTTTTTATTAGACCAAAACCAATCGTTGCCTCTCGCGGGTGACGTTT
AGTTGGTGATTCTGAATAACTTTGTGCGGATCGTACGGTCTTAGTGCCGACGACGTATCT
TTCAAATGTCTGCCTTATCAACTTGTTGGTTGTTTAATGGACAACCAAGGTGGGTAACGG
GGGTGACGGGAGAATCAGGGGTTCGATACCGGGGAGAGGGGGAGCACGGAGAAACGGGCT
ACCACATCTAAGGGAAGGGCAGGCAAGGGCCTACAGTGCTCTGAGCGGGGGCT
>HY4YN4W02DO37D rank=0030757 x=1399.0 y=503.5 length=475
AAAACAAGGCCAGTAGTCATATGCTTGTCTCAAAGATTAAGCCATGCAGGTCTAAGTCCA
TGCCGCAATACGGTGAGACCGCGAATGGCTCATTATATCAGTTATGGTTCCTTGGATCTT
CGGTTACACTTGGATAACCCCGGTAATTCTAGAGCTAATACATGCACAACGACGCCGACC
CTCGGGAAGGTGTGTTTTTATAGACCAAAACCATCGTTGCCTCTCGCGGGTGACGTTTAG
TTGGTGATTCTGAATAACTTTGTGCGGATCGTACGGTCTTAGTGCCGACGACGTATCTTT
CAAATGTCTGCCTTATCAACTTGTTGGTTGTTTAATGGACAACCAAGGTGGTAACGGGGT
GACGGGGAGAATCAGGGGTTCGATACCGGGGAGAGGGGAGGCACGGAGAAACGGGCTACC
ACATCTAAGGGAAGGGCAGCAGGGCCTACAGTGCTCTGAGCGGGGGCTGGGGC
>HY4YN4W02EJ2DN rank=0046504 x=1751.5 y=2681.0 length=475
AAAACAAGGCCAGTAGTCATATGCTTGTCTCAAAGATTAAGCCATGCAGGTCTAAGTCCA
TGCCGCAATACGGTGAGACCGCGAATGGCTCATTATATCAGTTATGGTTCCTTGGATCTT
CGGTTACACTTGGATAACCCTGGTAATTCTAGAGCTAATACATGCACAACAACGCCGACC
CTCGGGAAGGTGTGTTTTTATTAGACCAAAACCAATCGTTGCCTCTCGCGGGTGACGTTT
AGTTGGTGATTCTGAATAACTTTGTGCGGATCGTACGGTCTTAGTGCCGACGACGTATCT
TTCAAATGTCTGCCTTATCAACTTGTTGGTTGTTTAATGGACAACCAAGGTGGGTAACGG
GGGTGACGGGAGAATCAGGGGTTCGATACCGGGGAGAGGGGGAGGCACGGAGAAACGGGC
TACCACATCTAAGGGAAGGGCAGCAAGGGCCTACAGTGCTCTGAGCGGGGGCT
>HY4YN4W02ENPT3 rank=0049296 x=1793.0 y=1017.5 length=475
AAAACAAGGCCAGTAGTCATATGCTTGTCTCAAAGATTAAGCCATGCATGTCCAAGTACA
AGCTTTCAAAAGCGAAACTGCGGATGGCTCATTAAATCAGTTATGGTTCCTTGGAGCGCA
TCCCCTTACATGGATAACTGTGGTAATTCTAGAGCTAATACATGCAATCAAGCGCCGACC
TTACGGGAGGCGTGCTCTTATTAGGAACAAGACCAACCCGGGTCCGCCCGGCTCCGTTGG
TGAACTCTGGATAACCTGGCCGATCGCACGGTCTCTGCACCGGCGACGATCCTTCGAATG
TCTNCCCTATCAACTTTCGATGGTACGTTATGCGCCTACCATGGGTCGTAACGGGGTAAC
GGGAGGAATCAGGGGTTCGATTCCGGGAGAGGGGAGCTTGGAGAAACGGGCTACCACATC
CAAGGGAAGGGCAAGCAGGGCCTAACGAGTGCTCTGAGCGGGGGCTGGGCAAA
>HY4YN4W02D31T2 rank=0023209 x=1569.5 y=952.0 length=475
AAAACAAGGCCAGTAGTCATATGCTTGTCTCAAAGATTAAGCCATGCATGTCCAAGTACA
AGCTTTCAAAAGCGAAACTGCGGATGGCTCATTAAATCAGTTATGGTTCCTTGGAGCGCA
TCCCCTTACATGGATAACTGTGGTAATTCTAGAGCTAATACATGCAATCAAGCGCCGACC
TTACGGGAGGCGTGCTCTTATTAGGAACAAGACCAACCCGGGTCCGCCCGGCTCCGTTGG
TGAACTCTGGATAACCTGGCCGATCGCACGGTCTCTGCACCGGCGACGATCCTTCGAATG
TCTNCCCTATCAACTTTCGATGGTACGTTATGCGCCTACCATGGGTCGTAACGGGGTAAC
GGGAGGAATCAGGGGTTCGATTCCGGGAGAGGGGAGCTTGGAGAAAACGGGCTACCACAT
CCAAGGGAAGGGCAAGCAGGGCCTAACAGTGCTCTGAGCGGGGGCTGGGCAAA
>HY4YN4W02ES99E rank=0178632 x=1856.5 y=2720.5 length=475
AAAACAAGGCCAGTAGTCATATGCTTGTCTCAAAGACTAAGCCATGCATGTCTAAGTATA
AGTATTATACAGCGAAACTGCGAATGGCTCATTAAAACAGTTATAGTTTATTTGATAATC
AAATTTACATGGATAACCGTGGTAATTCTAGAGCTAATACATGCTGATATACCCGACTTT
TGTGGAAGGGTGGTATTTATTAGATAACAAGCCAATATTCCTCTGGTCTATTGTGGTGAC
TCATAATAACTGATCGAATCGCAAAGTCTCTGACTGCATAAGTCATTCAAGTTTCTGCCC
CATCAGCTTTCGATGGTATGTATTGGGGACTACCATGGGCGTTTACGGGGTAACGGGAGG
GATTAGGGGTTCGATTCCGGGAGAGGGGAGCCTGAGAAACGGGCTACCACATCTAAGGGA
AAGGGCAAGCAGGGCCTACAGTGCTCTGAGCGGGGCTGGGCAAAGGGCGCATA
>HY4YN4W02DU6DE rank=0027392 x=1468.5 y=624.0 length=475
AAAACAAGGCCAGTAGTCATATGCTTGTCTCAAAGATTAAGCCATGCATGTCTCAGTATA
AGCTTCAATACGGTGAAACTGCGAATGGCTCATTAAAACAGTTATAGTTTATTTGATGGT
CATTCCTTACATGGATAACTGTGGTAATTCTAGAGCTAATACATGCACCCAAACCCGACT
CCGTGGAAGGGTTGTGTTTATTAGTTACAGAACCAACCCAGGCTCTGCCTGGTTTTGTGG
TGATTCATAATAACCGAACGAATCGCATGGCATCCGCTGGCGATGACTCATTCAAGTTTC
TGACCTATCAGCTTCCGACGGTAGGGTATTGGGCCTACCGTGGGGCAATGGACGGGGTAA
CGGGAGAATTAGGGGTTCGATTCCGGGGAGAGGGGGAGCCTGGAGAAAACGGGCTACCAC
ATCTAAGGGGAAGGGCAAGCAGGGCCTAACAGTGCTCTGAGCGGGGGCTGGGC
>HY4YN4W02DBEHE rank=0035128 x=1242.0 y=3712.5 length=475
AAAACAAGGCCAGTAGTCATATGCTTGTCTCAAAGATTAAGCCATGCATGTCTCAGTATA
AGCTTCAATACGGTGAAACTGCGAATGGCTCATTAAAACAGTTATAGTTTATTTGATGGT
CATTCCTTACATGGATAACTGTGGTAATTCTAGAGCTAATACATGCACCCAAACCCGACT
CCGTGGAAGGGTTGTGTTTATTAGTTACAGAACCAACCCAGGCTCTGCCTGGTTTTGTGG
TGATTCATAATAACCGAACGAATCGCATGGCATCCGCTGGCGATGACTCATTCAAGTTTC
TGACCTATCAGCTTCCGACGGTAGGGTATTGGCCTACCGTGGGCAATGACGGGGTAACGG
GAGAATTAGGGGTTCGATTCCGGGAGGAGGGGAGCCTGGGAGAAACGGGCTACCACATCT
AAGGGAAGGGCAAGCAGGGCCTAACGAGTGCTCTGGAGCGGGGGCTGGGCAAA
>HY4YN4W02DH7BD rank=0029828 x=1320.0 y=1527.0 length=475
AAAACAAGGCCAGTAGTCATATGCTTGTCTCAAAGATTAAGCCATGCAGGTCTAAGTCCA
TGCCGCAATACGGTGAGACCGCGAATGGCTCATTATATCAGTTATGGTTCCTTGGATCTT
CGGTTACACTTGGATAACCCTGGTAATTCTAGAGCTAATACATGCACAACAACGCCGACC
CTCGGGAAGGTGTGTTTTTATTAGACCAAAACCAATCGTTGCCTCTCGCGGGTGACGTTT
AGTTGGTGATTCTGAATAACTTTGTGCGGATCGTACGGTCTTAGTGCCGACGACGTATCT
TTCAAATGTCTGCCTTATCAACTTGTTGGTTGTTTAATGGACAACCAAGGTGGGTAACGG
GGGGTGACGGGAGAATCAGGGGGTTCGATACCGGGGAGAGGGGAGCACGGAGAAACGGGC
TACCACATCTAAGGGAAGGGCAGCAAGGGCCTACAGTGCTCTGAGCGGGGGCT
>HY4YN4W02EM3A7 rank=0022914 x=1786.0 y=497.0 length=475
AAAACAAGGCCAGTAGTCATATGCTTGTCTCAAAGATTAAGCCATGCAGGTCTAAGTCCA
TGCCGCAATACGGTGAGACCGCGAATGGCTCATTATATCAGTTATGGTTCCTTGGATCTT
CGGTTACACTTGGATAACCCTGGTAATTCTAGAGCTAATACATGCACAACAACGCCGACC
CTCGGGAAGGTGTGTTTTTATTAGACCAAAACCAATCGTTGCCTCTCGCGGGTGACGTTT
AGTTGGTGATTCTGAATAACTTTGTGCGGATCGCACGGTCTTAGTGCCGACGACTATCTT
TCAAATGTCTNCCTTATCAACTTGTTGGTTGTTTAATGGACAACCAAGGGTGGGGTAACG
GGGGTGACGGGAGAATCAGGGGGTTCGATACCGGGAGGAGGGGAGCACGGAGAAACGGGC
TACCACATCTAAAGGGAAGGGCAGCAAGGGCCTACAGTGCTCTGAGCGGGGGC
>HY4YN4W02DJ30X rank=0154502 x=1342.0 y=463.0 length=475
AAAACAAGGCCAGTAGTCATATGCTTGTCTCAAAGATTAAGCCATGCATGTCTAAGTATA
AACAACTTTATACTGTAAAACTGCGAACGGCTCATTATATCAGCAATTATTTATTTGATG
GTTTCTTACTACATGGATAACCGTAGTAATTCTAGAGCTAATACATGCGTAAAGACCCGA
CTCTTGCGGGGAGGGTTGTATTTATTAGATTAAAACCGATGCAGGCTATGCCTGGTTTTG
TGGTGAGTCATAGTAACTTTTCGGATCGCATGGCTTCACGCCGGCGACAGTTCATTCAAA
TTTCTGCCCTATCAGCTTTCGACGGTAGTGTAGTGGACTACCGTGGGGCATTTACGGGGT
GACGGGAGGAATTAGGGGGTTCGATTCCGGGAGGAGGGGAGCCTGGAGAACGGGCTACCA
CATCTAAGGGAGGGCAAGCAGGGCCTACAGTGCTCTGAGCGGGGCTGGGCAAA
>HY4YN4W02DMS6Z rank=0060570 x=1372.0 y=3513.0 length=475
AAAACAAGGCCAGTAGTCATATGCTTGTCTCAAAGATTAAGCCATGCATGTCTAAGTATA
AGCATTTATACTGTGAAACTGCGAATGGCTCATTAAATCAGTTCTAGTTTATTTGATAGT
ACCTTACTACTTGGATATCCGTGGTAATTCTAGGGCTAATACATGCTAAAATGGGCGACT
TCTGGAAGCTCAGTATTTATTAGATAAAAAACCAACCCGGGCAACCGGTTCTTAGGTGAA
TCATGATAACTTTTCGAATCGTATGGCTTTATGCCGACGATGGTTCATTCAAATTTCTGC
CCCTATCAACTTTCATGGTAGGATAGAGGCCTACCATGGTTTTAACGGGTAACGGGAGAA
TTAGGGGGTTCGATTCCGGGAGGAGGGGAGCCTGAGGAAACGGGCTACCACATCCAAGGG
AAGGGCAGCAGGGCCTACAGTGCTCTGAGCGGGGGCTGGGCAAAGGGCGCATA
>HY4YN4W02ECUA6 rank=0026384 x=1669.0 y=1504.5 length=475
AAAACAAGGCCAGTAGTCATATGCTTGTCTCAAAGATTAAGCCATGCATGTCTCAGTATA
AGCTTCTACATGGCGACACTGCGAATGGCTCATTAAAACAGTTATCGTTTATTTGGTGGT
CATTTATTACATGGATAACCATGGTAATTCTAGAGCTAATACATGCATCAAGACCCAACT
TCACGGAAGGGTTGTGTTTATTAGGTACAGAACCAACCCAGGTCTCCTGGTCCTTTGGTG
ATTCATGGTAACCGAACGAATCGCATGGCTTCGCTGGCGATGAACCATTCAAGTTTCTGA
CCTATCAGCTTTCGACGTAGGGTATTGGCCTACCGTGGGGCAATGACGGGGTAACGGGAG
GAATTAGGGGGTTCGATTCCGGGAGAGGGGAGCCTGAGGAACGGGCTACCACATCTAAGG
AGGGCAAGCAAGGGCCTACAGTGCTCTGAGCGGGGCTGGGCAAAGGGCGCATA
>HY4YN4W02EV6DE rank=0055431 x=1889.5 y=2480.0 length=475
AAAACAAGGCCAGTAGTCATATGCTTGTCTCAAAGATTAAGCCATGCATGTCTCAGTATA
AGCTTCTACATGGCGACACTGCGAATGGCTCATTAAAACAGTTATCGTTTATTTGGTGGT
CATTTATTACATGGATAACCATGGTAATTCTAGAGCTAATACATGCATCAAGACCCAACT
TCACGGAAGGGTTGTGTTTATTAGGTACAGAACCAACCCAGGTCTCCTGGTCCTTTGGTG
ATTCATGGTAACCGAACGAATCGCATGGCTTCGCTGGCGATGAACCATTCAAGTTTCTNA
CCTATCAGCTTTCGACGGTAGGGTATTGGCCTACCGTGGGGCAATGACGGGGTAACGGGA
GGAATTAGGGGTTCGATTCCGGGAGAGGGGAGCCTGGAGGAACGGGCTACCACATCTAAG
GAAGGGCAAGCAGGGCCTACAGTGCTCTGAGCGGGGCTGGGCAAAGGCGCATA
>HY4YN4W02DBT1N rank=0014882 x=1247.0 y=3401.0 length=475
AAAACAAGGCCAGTAGTCATATGCTTGTCTCAAAGATTAAGCCATGCAGGTCTAAGTCCA
TGCCGCATTAAGGTGAGACCGCGAATGGCTCATTATATCAGTTATGGTTCCTTAGATCTT
CGGTTACACTTGGATAACCCTGGTAATTCTAGAGCTAATACATGCAAGACAAACGCCGAC
CTTCGGGAAGGTGTGTTTTTATTAGACCAAAACCAATCGTTACCTTCGGGTGACGTTCCT
TTGGTGATTCTGAATAACTTTGTGCGGATTGCACGGCCTCTGTGCTGGCAACGTATCTTT
CAAATGTCTGCCTTATCAACTTGTTGGTTGTTAATGGACAACCAAGGTGGGTAACGGGGG
TGACGGGAGAATCAGGGGGTTCATACCGGGGAGAGGGGGAGCACGGAGAAACGGGCTACC
ACATCCAAGGGAAGGGCAGCAAGGGCCTACAGTGCTCTGAGCGGGGGCTGGGC
>HY4YN4W02DVWMX rank=0025462 x=1476.0 y=1895.0 length=475
AAAACAAGGCCAGTAGTCATATGCTTGTCTCAAAGATTAAGCCATGCAGGTCTAAGTCCA
TGCCGCATTAAGGTGAGACCGCGAATGGCTCATTATATCAGTTATGGTTCCTTAGATCTT
CGGTTACACTTGGATAACCCTGGTAATTCTAGAGCTAATACATGCAAGACAAACGCCGAC
CTTCGGGAAGGTGTGTTTTATTAGACCAAAACCAATCGTTACCTTCGGGTGACGTTCCTT
TGGTGATTCTGAATAACTTTGTGCGGATTGCACGGCCTCTGTGCTGGCAACGTATCTTTC
AAATGTCTGCCTTATCAGCTTGTTGGTTGTTTAATGGACAACCAAGGGTGGGGTAACGGG
GGTGACGGAGAATCAGGGGGTTCGATACCGGGAGAGGGGAGCACGGAGAAACGGGCTACC
ACATCCAAGGGAAGGCAGCAGGGCCTACAGTGCTCTGAGCGGGGCTGGGCAAA
>HY4YN4W02D2CHT rank=0062558 x=1549.5 y=3375.0 length=475
AAAACAAGGCCAGTAGTCATATGCTTGTCTCAAAGATTAAGCCATGCAGGTCTAAGTCCA
TGCCGCATTAAGGTGAGACCGCGAATGGCTCATTATATCAGTTATGGTTCCTTAGATCTT
TGGTTACACTTGGATAACCCTGGCAATTCTAGAGCTAATACATGCATTTCCAACACCGAC
CTTCGGGAAGGTGTGTTTTATTAGCCCAAAACCAATCGTTACCTTCGGGTGACGTCCCAT
TGGTGATTCAGAGTAACTTTGTTCGGATCGCATGGCCTTTGTGCCGGCGACGCATCTTTC
AAATGTCTNCCTTATCAACTTGTTGGTTGGTTAAATGCCAACCAAGGGTGGGTAACGGGG
GTGACGGAGAATCAGGGGGTTCGATACCGGGAGGAGGGGAGCCTGAGAAACGGGCTACCA
CATCCAAGGGAAGGGCAGCAGGGCCTACAGTGCTCTGAGCGGGGCTGGGCAAA
>HY4YN4W02DTONE rank=0076735 x=1451.0 y=632.0 length=475
AAAACAAGGCCAGTAGTCATATGCTTGTCTCAAAGATTAAGCCATGCATGTCTATGCACA
AGCCGAAATACGGTAAAGCCGCGAATGGCTCATTACAACAGCCATGGTTTATTGGATCTA
CAACATCCTACTTGGATAACTGTAGTAATTCTAGAGCTAATACACGCACCAAAGCCCTGA
CCTCACGGGATGGGCGCATTTATTAGACCAAAACCAATCGGACTTCGGTCCGTCTGGTGG
TGACTCTGAATAACTACGCTGAGTGCACGGTCTTCGTACCGGCACCATATCTTTCAAGTG
TCTGCCTTATCAACTGTCGATGGTAGTTTACGTGGACTACCATGGGTCGTAATGGGGGTA
ACGGGAGAATAAGGGGTTCGACTCCGGGAGAGGGGAGCCTGGAGAAATGGGCTACCACAT
CCAAAGGAAAGGGCAGGCAAGGGCCTACAGTGCTCTGAGCGGGGCTGGGCAAA
>HY4YN4W02C6OBC rank=0041785 x=1189.5 y=262.0 length=475
AAAACAAGCCAGTAGTCATATGCTTGTCTCAAAGATTAAGCCATGCATGTCTCAGAATAA
GCTTTTCATGGCAAGTCTGCGAATGGCTCATTAAACCAGTTATAGTTTCATTGGTTGTTG
GTGCTTACATGGATACCTGTGGTAATTCTATAGCTAATACATGATTGCATACCCGACTTT
CCGGAAGGGTTGTGCTTATCAGCTCCAGAACCATTCCTGGCATTGCCAGGTTCTTTGGTG
ATCTATGGTAAGTGTGCGGATCACATGGCTGCTGCTGTGATTTGTCTTTTAAGTTCTGAC
CTATCAGCTTTCGACGGGGGAAGGGTATTGGGCTTCCCGGTGGGCAATGGACGGGGTAAC
GGGAGAATTAGGGGTTTGATTCCGGGAGAGGGGAGCCTGGAGGGAATGGGCTACCACATC
TAAAAGGGAAAAGGGCAGGCAGGGGCCCTACAGTGCTCTGAGCGGGGCTGGGG
>HY4YN4W02C4ZIX rank=0041489 x=1169.0 y=3399.5 length=475
AAAACAAGGCCAGTAGTCATATGCTTGTCTCAAAGATTAAGCCATGCATGTCCAAGTACA
AGCTTTCAAAAGCGAAACTGCGGATGGCTCATTAAATCAGTTATGGTTCCTTGGAGCGCA
TCCCCTTACATGGATAACTGTGGTAATTCTAGAGCTAATACATGCAATCAAGCGCCGACC
TTACGGGAGGCGTGCTCTTATTAGGAACAAGACCAACCCGGGTCCGCCCGGCTCCGTTGG
TGAACTCTGGATAACCTGGCCGATCGCACGGTCTCTGCACCGGCGACGATCCTTCGAATG
TCTNCCCTATCAACTTTCGATGGTACGTTATGCGCCTACCATGGGTCGTAACGGGGTAAC
GGGAGGAATCAGGGGTTCGATTCCGGGAGAGGGGAGCTTGGAGAAACGGGCTACCACATC
CAAGGGAAGGCAAGCAGGGCCTACAGTGCTCTGAGCGGGGCTGGGCAAAGGCG
>HY4YN4W02DFJKG rank=0024138 x=1290.0 y=318.5 length=475
AAAACAAGGCCAGTAGTCATATGCTTGTCTCAAAGATTAAGCCATGCATGTCTAAGTATA
AACAACTTTATACTGTAAAACTGCGAACGGCTCATTATATCAGCAATTATTTATTTGATG
GTTTCTTACTACATGGATAACCGTAGTAATTCTAGAGCTAATACATGCGTAAAATCCCAA
CTCTTGCGGGGAGGGATGTATTTATTAGATTAAAACCAATGCGAGCTCTGCTCGGTTTTG
TGTTGATTCATAGTAACTTTTCGGATCGCATGGCTTCACGCCGGCGACAGTTCATTCAAA
TTTCTNCCCTATCAGCTTTCGACGGTAGTGTAGTGGACTACCGGTGGGGCATTTACGGGG
NGACGGGAGAATTAGGGGTTCGATTCCGGGAGAGGGGAGCCTGGAGAAACGGGCTACCAC
ATCCAAGGGAAGGGCAGCAGGGCCTACAGTGCTCTGAGCGGGGGCTGGGCAAA
>HY4YN4W02DLQRT rank=0057686 x=1360.0 y=2871.5 length=475
AAAACAAGGCCAGTAGTCATATGCTTGTCTCAAAGATTAAGCCATGCATGTCTCAGTATA
AGCTTCTACACGGCGACACTGCGAATGGCTCATTAAAACAGTTATCGTTTATTTGGTGGT
CATTCATTACATGGATAACCATGGTAATTCTAGAGCTAATACATGCATCCAAACCCGACT
TCTCGGAAGGGTTGTGTTTATTAGGTACAGAACCAACCCAGGCTCTGCTTGGTCCTTTGG
TGATTCATGATAACCGAACGAATCGCATGGCTTCGCTGCGATGAACCATTCAATTTCTGA
CCTATCAGCTTTCGACGGTAGGGGTATTGGGCCTACCGGTGGGCAATGACAGGGTAACGG
GAGAATTAGGGGTTCGATTCCGGGAGAGGGGGAGGCCTGGGAGAAACGGGGCTACCACAT
CTAAAGGGAAAGGGCAGGCAAGGGGCCTACAGTGCTCTGAGCGGGGCTGGGGC
>HXZRAMG01A17HQ rank=0232899 x=318.0 y=220.0 length=475
AAAACAAGGCCAGTAGTCATATGCTTGTCTCAAAAGATTAAGCCATGCATGTCTAAGTAT
AAGCAACTTTATACTGTGAAACTGCGGACAGCTCATTATATCAGCAATAATTTATTTGAT
GGTTTCTTTACTACTTGGATAACCGTAGTAATTCTAGAACTAATACATGCTTAAAGCCTG
GACTCTTGCGGGAACGGGTGTATTTATTAGATTAAAGACCAATGCTTCCCCTCTCGGGTT
GCTTTTTTGGNGATTTCTTTGTAACTTTCGAATCGCATGGCCTTGTGTCGGCGATAGTTC
ATTCAAATTTCTGCCCCTATCAGCTTTCGACGGTAGTGTAGTGGACTACCGTGGCGTTAA
CGGGTGACGGAGAATTAGGGTTCGATTCCGGAGAGGGGAGCCTGAGAAACGGCTACCACA
TCCAAGGAAGGCAGCAGGCCTACAGTGCTCTGAGCGGGCTGGCAAGGCGCATA
>HXXTI5Q01B273P rank=0174958 x=739.5 y=2867.0 length=475
AAAACAAGGCCAGTAGTCATATGCTTGTCTCAAAGATTAAGCCATGCATGTCTAAGTACG
AGCCTCGGTACATAGCGAAACTGCGAATGGCTCATTAAATCAGTTATGGTTCCTTTGATC
GCTACCCTCTACATGGATAACTGTGGTAATTCTAAAGCTAATACATGCCGACATCGCCGC
CTCTCGCCCCCGCGGGAGGCGTGCTTTTATCATGACCAAGACCGACCCGATGCCCGTCTC
CTCGCGGAGGCGGGCGCGGTTGTTGCGACGAATTCGAGATAAATTGGCGGATCGCACGGC
CCCGGCGCCGGCGACGTATCTTTCGAGTGTCTGCCCTATCAACTTTCGACGGCACGCTAT
GCGCCTCCCGTGGTGGCAACGGGTAACGGGGAATCAGGGTTCGATTCCGGAGAGGGGAGC
TTGAGAAATGGCTACCACATCCAAGGAAGGCAGCAGGGCCTACAGTGCTCTGA
>HXXTI5Q01CFLM4 rank=0207178 x=880.0 y=2750.5 length=475
AAAACAAGGCCAGTAGTCATATGCTTGTCTCAAAGATTAAGCCATGCAGGTCTAAGTCCA
TGCCGCAATACGGTGAGACCGCGAATGGCTCATTATATCAGTTATGGTTCCTTGGATCTT
CGGTTACACTTGGATAACCCTGGTAATTCTAGAGCTAATACATGCACAACAACGCCGACC
CTCGGGAAGGTGTGTTTTTATTAGACCAAAACCAATCGTTGCCTCTCGCGGGTGACGTTT
AGTTGGTGATTCTGAATAACTTTGTGCGGATCGTACGGTCTTAGTGCCGACGACGTATCT
TTCAAATGTCTGCCTTATCAACTTGTTGGTTGTTTAATGGACAACCAAGGTGGTAACGGG
TGACGGAGAATCAGGGGGTTCGATACCGGAGAGGGAGCACGAGAAACGGCTACCACATCT
AAGGAAGGCAGCAGGCCTACAGTGCTCTGAGCGGGGCTGGGCAAGGGCGCATA
>HXXTI5Q01CBF42 rank=0229716 x=833.5 y=1508.0 length=475
AAAACAAGGCCAGTAGTCATATGCTTGTCTCAAAGATTAAGCCATGCAGGTCTAAGTCCA
TGCCGCAATACGGTGAGACCGCGAATGGCTCATTATATCAGTTATGGTTCCTTGGATCTT
CGGTTACACTTGGATAACCCTGGTAATTCTAGAGCTAATACATGCACAACAACGCCGACC
CTCGGGAAGGTGTGTTTTTATTAGACCAAAACCAATCGTTGCCTCTCGCGGGTGACGTTT
AGTTGGTGATTCTGAATAACTTTGTGCGGATCGTACGGTCTTAGTGCCGACGACGTATCT
TTCAAATGTCTGCCTTATCAACTTGTTGGTTGTTTAATGGACAACCAAGGTGGTAACGGG
TGACGGAGAATCAGGGGTTCGATACCGGAGAGGGAGCACGAGAAACGGCTACCACATCTA
AGGAAGGCAGCAGGGCCTACAGTGCTCTGAGCGGGGCTGGGCAAGGGCGCATA
>HXXTI5Q01BUC5X rank=0141449 x=638.0 y=3219.0 length=475
AAAACAAGGCCAGTAGTCATATGCTTGTCTCAAAGATTAAGCCATGCAGGTCTAAGTCCA
TGCCGCAATACGGTGAGACCGCGAATGGCTCATTATATCAGTTATGGTTCCTTGGATCTT
CGGTTACACTTGGATAACCCTGGTAATTCTAGAGCTAATACATGCACAACAACGCCGACC
CTCGGGAAGGTGTGTTTTTATTAGACCAAAACCAATCGTTGCCTCTCGCGGGTGACGTTT
AGTTGGTGATTCTGAATAACTTTGTGCGGATCGTACGGTCTTAGTGCCGACGACGTATCT
TTCAAATGTCTGCCTTATCAACTTGTTGGTTGTTTAATGGACAACCAAGGTGGTAACGGG
TGACGGAGAATCAGGGGTTCGATACCGGAGAGGGGAGCACGAGAAACGGCTACCACATCT
AAGGAAGGCAGCAGGCCTACAGTGCTCTGAGCGGGGCTGGGCAAGGGCGCATA
>HY4YN4W02DYWT6 rank=0133753 x=1510.0 y=2860.0 length=474
AAAACAAGGCCAGTAGTCATATGCTTGTCTCAAAGATTAAGCCATGCATGTCCAAGTACA
AGCTTTCAAAAGCGAAACTGCGGATGGCTCATTAAATCAGTTATGGTTCCTTGGAGCGCA
TCCCCTTACATGGATAACTGTGGTAATTCTAGAGCTAATACATGCAATCAAGCGTCGACC
TTACGGGAGGCGTGCTCTTATTAGGAACAAGACCAACCCGGGTCCGCCCGGCTCCGTTGG
TGAACTCTGGATAACCTGGCCGATCGCACGGTCTCTGCACCGGCGACGATCCTTCGAATG
TCTGCCCTATCAACTTTCGATGGTACGTTATGTGCCTACCATGGGTCGTAACGGGGTAAC
GGGAGGAATCAGGGGTTCGATTCCGGGAGGAGGGGAGCTTGGAGAAACGGGCTACCACAT
CCAAGGGAAGGCAGCAGGGCCTACGAGTGCTCTGGAGCGGGGGCTGGGCAAA
>HY4YN4W02DFIY0 rank=0049899 x=1289.0 y=3642.5 length=474
AAAACAAGGCCAGTAGTCATATGCTTGTCTCAAAGATTAAGCCATGCATGTCCAAGTACA
AGCTTTCAAAAGCGAAACTACGGATGGCTCATTAAATCAGTTATGGTTCCTTGGAGCGCA
TCCCCTTACATGGATAACTGTGGTAATTCTAGAGCTAATACATGCAATCAAGCGCCGACC
TTACGGGAGGCGTGCTCTTATTAGGAACAAGACCAACCCGGGTCCGCCCGGCTCCGTTGG
TGAACTCTGGATAACCTGGCCGATCGCACGGTCTCTGCACCGGCGACGGATCCTTCGAAT
GTCTGCCCTATCAACTTTCGATGGTACGTTATGCGCCTACCATGGGGTCGTAACGGGTAA
CGGGAGAATCAGGGGTTCGATTCCGGGAGGAGGGGAGCTTGGAGGAACGGGCTACCACAT
CCAAGGGAGGCAAGCAAGGGCCTAACAGTGCTCTGGAGCGGGGCTGGGCAAA
>HY4YN4W02D4K0B rank=0038406 x=1575.0 y=1225.5 length=474
AAAACAAGGCCAGTAGTCATATGCTTGTCTCAAAGATTAAGCCATGCATGTCCAAGTACA
AGCTTTCAAAAGCGAAACTGCGGATGGCTCATTAAATCAGTTATGGTTCCTTGGAGCGCA
TCCCCCTACATGGATAACTGTGGTAATTCTAGAGCTAATACATGCAATCAAGCGCCGACC
TTACGGGAGGCGTGCTCTTATTAGGAACAAGACCAACCCGGGTCCGCCCGGCTCCGTTGG
TGAACTCTGGATAACCTGGCCGATCGCACGGTCTCTGCACCGGCGACGATCCTTCGAATG
TCTGCCCTATCAACTTTCGATGGTACGTTATGCGCTACCATGGGTCTAACGGGGTACGGA
GGAATCAGGGGTTCATTCCGGGAGAGGGGAGCTTGGAGAAACGGGCTACCACATCCAAGG
GAAGGGCAAGCAGGGCCTACAGTGCTCTGAGCGGGGGCTGGGCAAAGGGCGC
>HY4YN4W02EB2F6 rank=0072060 x=1660.5 y=2260.0 length=474
AAAACAAGGCCAGTAGTCATATGCTTGTCTCAAAGATTAAGCCATGCATGTCCCAGCATG
AGTCTCCACATGGCGAAGCTGCGAACGGCTCATTAAACCAGTTGTAGTCTATGTGATGGC
TTTCTACATGGATAACTGTGGTAATTCTAGAACTAATACATGTGTCAATACCCAACTTTG
CAGACAGGTGTTATTTATTTCTTCCGGAACTAGCGCAGGCTTGACCTGACTTTCTGGCGA
TACAGAATAATTGAATGAATTGCGTGCCTCAGCCGGCGATGATCATTCCAGTTTCTGACC
TATCAGCTTCCGGACGGGGTAGGGGTATTGGGCCTACCTGGGCAATGGACGGGGTAACGG
GAGAATTAGGGGTTTGATTCCGGGAGAGGGAGCCCGAGAACNGCTAACCACATCGTAAAG
GAAAGGGCAGCAGGGCCCTAANAGTGCTCTGAGCGGGGCTGGGCAAAGGGCG
>HY4YN4W02EPB84 rank=0080614 x=1811.0 y=2998.5 length=474
AAAACAAGGCCAGTAGTCATATGCTTGTCTCAAAGATTAAGCCATGCATGCCTCAGAATA
AGTTCCAACATGGCAAAGCCGTGAATGGCTCATTAAAACAGTGGTTGCATACTTGAACTA
TCCCCACATGGATACCCGTGGTAATTCTAGAACTGATACATGTGCAATATGCCCAACTTT
GCGGACAAGGCTATATTTACTAGTAGTGGAACCAACCCAGGACTGCCCTGGCCGAATGGT
GACTCGTGGTAACTGAATGGATTGCATGGCATCAGCCAGTGACGAATCATTCAAGTCTCT
GACCTATCAGCTTCCGGATGGGTAGGGTATTGGGCTTACCCTGGGCAATGGACGGGGTAA
CGGGGGATTAGGGGTTTGATTCCGGGAGAGGGGAGCCCAAGACATGGGCTACCACATCTA
AAAGGGAAAAGGGCAGCAGGGCCTACAGTGCTCTGAGCGGGGCTGGGGCAAA
>HY4YN4W02DGOYB rank=0055402 x=1303.0 y=705.0 length=474
AAAACAAGGCCAGTAGTCATATGCTTGTCTCAAAGATTAAGCCATGCATGTCTAAGTATA
ACTCTTTTACTTTGAAAACTGCGAACGGCTCATTATATCAGTTATAGTTTATTTGATAGT
CCCTTACTACTTGGATACCCGTAGTAATTCTAGAGCTAATACATGCATCAATACCCAACT
GTTCGCGGAAGGGTAGTATTTATTAGGTATAGACCAACCCTCTTCGGAGGTGCTTTGGTG
ATTCATAATAACTTTTCGAATCGCATGGCTCCATGCCGGCGATGGATCATTCAAGTTTCT
GCCCTATCAGCTTTGGATGGTAGTGTATTGGACTACCATGGGGCTTTAACGGGGGTAACG
AATTGTTAGGGGCAAGGATTTCGGGAGGAGGGGAGCCTGGAGGAGGACGGGCTACCACAT
CCAAGGGAAGGGCAAGCAAGGGCCTACAGTGCTCTGAGCGGGGCTGGGCAAA
>HY4YN4W02DSPO6 rank=0079020 x=1440.0 y=392.0 length=474
AAAACAAGGCCAGTAGTCATATGCTTGTCTCAAAGATTAAGCCATGCATGTCCAAGTACA
AGCTTTCAAAAGCGAAACTGCGGATGGCTCATTAAATCAGTTATGGTTCCTTGGAGCGCA
TCCCCTTACATGGATAACTGTGGTAATTCTAGAGCTAATACATGCAATCAAGCGCCGACC
TTACGGGAGGCGTGCTCTTATTAGGAACAAGACCAACCCGGGTCCGCCCGGCTCCGTTGG
TGAACTCTGGATAACCTGGCCGATCGCACGGTCTCTGCACCGGCGACGATCCTTCGAATG
TCTGCCCTATCAACTTTCGATGGTACGTTATGCGCCTACCATGGGTCTAACGGGGTAACG
GGAGGAATCAGGGGTTCGATTCCGGGAGGAGGGGAGCTTGGAGAAACGGGCTACCACATC
CCAAGGGAAGGGCAAGCAGGGCCTACAGTGCTCTGAGCGGGGGCTGGGCAAA
>HY4YN4W02DQ66W rank=0029288 x=1422.5 y=3478.0 length=474
AAAACAAGGCCAGTAGTCATATGCTTGTCTCAAAGATTAAGCCATGCATGTCCAAGTACA
AGCTTTCAAAAGCGAAACTGCGGATGGCTCATTAAATCAGTTATGGTTCCTTGGAGCGCA
TCCCCTTACATGGATAACTGTGGTAATTCTAGAGCTAATACATGCAATCAAGCGCCGACC
TTACGGGAGGCGTGCTCTTATTAGGAACAAGACCAACCCGGGTCCGCCCGGCTCCGTTGG
TGAACTCTGGATAACCTGGCCGATCGCACGGTCTCTGCACCGGCGACGATCCTTCGAATG
TCTGCCCTATCAACTTTCGATGGTACGTTATGCGCCTACCATGGGTCGTAACGGGGTAAC
GGGAGGAGGTCAGGGGTTCGATTCCGGGAGAGGGGAGCTTGGAGAAACGGGCTACCACAT
CCAAGGGAAGGGCAAGCAGGGCCTACAGTGCTCTGAGCGGGGGCTGGGCAAA
>HY4YN4W02D2V8J rank=0028227 x=1556.5 y=289.0 length=474
AAAACAAGGCCAGTAGTCATATGCTTGTCTCAAAGATTAAGCCATGCATGTCCAAGTACA
AGCTTTCAAAAGCGAAACTGCGGATGGCTCATTAAATCAGTTATGGTTCCTTGGAGCGCA
TCCCCTTACATGGATAACTGTGGTAATTCTAGAGCTAATACATGCAATCAAGCGCCGACC
TTACGGGAGGCGTGCTCTTATTAGGAACAAGACCAACCCGGGTCCGCCCGGCTCCGTTGG
TGAACTCTGGATAACCTGGCCGATCGCACGGTCTCTGCACCGGCGACGATCCTTCGAATG
TCTGCCCTATCAACTTTCGATGGTACGTTATGCGCCTACCATGGGTCGTAACGGGGTAAC
GGGAGGAGGTCAGGGGTTCGATTCCGGGAGAGGGGAGCTTGGNGAAACGGGCTACCACAT
CCAAGGGAAGGGCAAGCAGGGCCTACAGTGCTCTGAGCGGGGGCTGGGCAAA
>HY4YN4W02DBNTD rank=0064079 x=1245.0 y=3519.5 length=474
AAAACAAGGCCAGTAGTCATATGCTTGTCTCAAAGATTAAGCCATGCATGTCCAAGTACA
AGCTTTCAAAAGCGAAACTGCGGATGGCTCATTAAATCAGTTATGGTTCCTTGGAGCGCA
TCCCCTTACATGGATAACTGTGGTAATTCTAGAGCTAATACATGCAATCAAGCGCCGACC
TTACGGGAGGCGTGCTCTTATTAGGAACAAGACCAACCCGGGTCCGCCCGGCTCCGTTGG
TGAACTCTGGATAACCTGGCCGATCGCACGGTCTCTGCACCGGCGACGATCCTTCGAATG
TCTGCCCTATCAACTTTCGATGGTACGTTATGCGCCTACCATGGGTCGTAACGGGGTAAC
GGGAGGAATCAGGGGTTCGATTCCGGGAGAGGGGAGCTTGGAGAAACGGGCTACCACATC
CAAGGGAAGGGCAAGCAGGGCCTAACAGTGCTCTGAGCGGGGGCTGGGCAAA
>HY4YN4W02D9JFC rank=0108338 x=1631.0 y=3078.5 length=474
AAAACAAGGCCAGTAGTCATATGCTTGTCTCAAAGATTAAGCCATGCATGTCTCAGTATA
AGCTTCTATACGGTGAAACTGCGAATGGCTCATTAAAACAGTTACAGTTTATTTGATGGT
CATTCCTTACATGGATAACCGTGGTAATTCTAGAGCTAATACATGCGCCCAAACCCGACT
CCGTGGAAGGGTTGTGTTTATTAGTTACAGAACCAACCCAGGCTCTGCCTGGTCTTGTGG
TGATTCATAATAACCGAACGAATCGCATGCCTCCGGCGGCGATGAATCATTCAAGTTTCT
GACCTATCAGCTTCCGACGGTAGGGTATTGGCCTACCGTGGGCAATGACGGGTAACGGAG
AATTAGGGGTCGATTCCGGGAGGAGGGGAGCCTGGAGAAACGGGCTACCACATCTAAGGG
AAGGCAGCAGGGCCTACAGTGCTCTGGAGCGGGGGCTGGGGCAAAGGGCGCA
>HY4YN4W02D0ZNH rank=0059809 x=1534.5 y=1515.5 length=474
AAAACAAGGCCAGTAGTCATATGCTTGTCTCAAAGATTAAGCCATGCAGGTCTAAGTCCA
TGCCGCAATACGGTGAGACCGCGAATGGCTCATTATATCAGTTATGGTTCCTTGGATCTT
CGGTTACACTTGGATAACCCTGGTAATTCTAGAGCTAATACATGCACAACAACGCCGACC
CTCGGGAAGGTGTGTTTTTATTAGACCAAAACCAATCGTTGCCTCTCGCGGGTGACGTTT
AGTTGGTGATTCTGAATAACTTTGTGCGGATCGTACGGTCTTAGTGCCGACGACGTATCT
TTCAAATGTCTGCCTTATCAACTTGTTGGTTGTTTAATGGACAACCAAGGTGGGTAACGG
GGGTGACGGGAGAATCAGGGGTTCGATACCGGGGAGAGGGGAGCACGGAGAAACGGGCTA
CCACATCTAAGGGAAGGGCAGGCAAGGGCCTACAGTGCTCTGAGCGGGGGCT
>HY4YN4W02C0XXK rank=0082905 x=1123.0 y=3126.5 length=474
AAAACAAGGCCAGTAGTCATATGCTTGTCTCAAAGATTAAGCCATGCAGGTCTAAGTCCA
TGCCGCATTAAGGTGAGACCGCGAATGGCTCATTATATCAGTTATGGTTCCTTAGATCTT
CGGTTACACTTGGATAACCCTGGTAATTCTAGAGCTAATACATGCAAGACAAACGCCGAC
CTTCGGGAAGGTGTGTTTTATTAGACCAAAACCAATCGTTACCTTCGGGTGACGTTCCTT
TGGTGATTCTGAATAACTTTGTGCGGATTGCACGGCCTCTGTGCCGGCAACGTATCTTTC
AAATGTCTGCCTTATCAACTTGTTGGTTGTTTAATGGACAACCAAGGTGGTAACGGGGTG
ACGGGGAGAATCAGGGGTTCGATACCGGGGAGAGGGGAGCACGGAGAAAACGGGCTACCA
CATCCAAGGGAAGGGCAGCAGGGCCTACAGTGCTCTGAGCGGGGGCTGGGGC
>HY4YN4W02DW8YO rank=0039001 x=1491.0 y=3086.0 length=474
AAAACAAGGCCAGTAGTCATATGCTTGTCTCAAAGATTAAGCCATGCAGGTCTAAGTCCA
TGCCGCATTAAGGTGAGACCGCGAATGGCTCATTATATCAGTTATGGTTCCTTAGATCTT
CGGTTACACTTGGATAACCCTGGTAATTCTAGAGCTAATACATGCAAGACAAACGCCGAC
CTTCGGGAAGGTGTGTTTTTATTAGACCAAAACCAATCGTTACCTTCGGGTGACGTTCCT
TTGGTGATTCTGAATAACTTTTGTGCGGATTGCACGGCCTCTGTGCTGGCAACGTATCTT
TCAAATGTCTGCCTTATCAACTTGTTGGTTGTTTAATGGACAACCAAGGGTGGGTAACGG
GGGGTGACGGGAGAATCAGGGGGTTCGATACCGGGGAGAGGGGAGCACGGAGAAACGGGC
TACCACATCCAAGGGAAGGGCAGCAAGGGCCTACAGTGCTCTGAGCGGGGGC
>HY4YN4W02DBURG rank=0029256 x=1248.5 y=234.0 length=474
AAAACAAGGCCAGTAGTCATATGCTTGTCTCAAAGATTAAGCCATGCAGGTCTAAGTCCA
TGCCGCATTAAGGTGAGACCGCGAATGGCTCATTATATCAGTTATGGTTCCTTAGATCTT
CGGTTACACTTGGATAACCCTGGTAATTCTAGAGCTAATACATGCAAGACAAACGCCGAC
CTTCGGGAAGGTGTGTTTTTATTAGACCAAAACCAATCGTTACCTTCGGGTGACGTTCCT
TTGGTGATTCTGAATAACTTTGTGCGGATTGCACGGCCTCTGTGCTGGCAACGTATCTTT
CAAATGTCTGCCTTATCAACTTGTTGGTTGTTTAATGGACAACCAAGGTGGGTAACGGGG
GGTGACGGGAGAATCAGGGGGTTCGATACCGGGGAGAGGGGGAGCACGGAGAAACGGGCT
ACCACATCCAAGGGAAGGGCAGCAAGGGCCTACAGTGCTCTGAGCGGGGGCT
>HY4YN4W02ESZ7B rank=0039601 x=1853.0 y=1973.0 length=474
AAAACAAGGCCAGTAGTCATATGCTTGTCTCAAAGATTAAGCCATGCAGGTCTAAGTCCA
TGCCGCATTAAGGTGAGACCGCGAATGGCTCATTATATCAGTTATGGTTCCTTAGATCTT
CGGTTACACTTGGATAACCCTGGTAATTCTAGAGCTAATACATGCAAGACAAACGCCGAC
CTTCGGGAAGGTGTGTTTTATTAGACCAAAACCAATCGTTACCTTCGGGTGACGTTCCTT
TGGTGATTCTGAATAACTTTGTGCGGATTGCACGGCCTCTGTGCTGGCAACGTATCTTTC
AAATGTCTGCCTTATCAACTTGTTGGTTGTTTAATGGACAACCAAGGTGGGTAACGGGGG
TGACGGGAGAATCAGGGGGTTCGATACCGGGGAGAGGGGAGCACGGAGAAAACGGGCTAC
CACATCCAAGGGAAGGGCAGGCAAGGGCCTAACAGTGCTCTGAGCGGGGGCT
>HY4YN4W02DJP23 rank=0114390 x=1337.0 y=2877.0 length=474
AAAACAAGGCCAGTAGTCATATGCTTGTCTCAAAGATTAAGCCATGCGTGTCTTAGTATA
AGCTTCTTTATGGTGAAACTGCGAATGGCTCATTAAAACAGCTATAGTTTATTTGATGGT
CATTCCTTACATGGATAACTGTGGTAATTCTAGAGCTAATACATGTGCCCAAGCCCGACT
CCGAGGAAGGGCTGTGTTTATTAGTTACAGAACCAACCCAGGCCCCGCCTGGTCTTGTGG
TGATTCATAATAACCGAACGAATCGCACGGCAGCCGCTGGCGATGAATCATTCAAGTTCC
TNACCTATCAGCTTCCGACGGTAGGTATTGGCCTACCGTGGGCAATGACGGGGTAACGGG
AGGAATTAGGGGTTCGATTCCGGGAGGAGGGGAGCCTGAGGAACGGGCTACCACATCTAA
GGGAGGCAAGCAGGGCCTACAGTGCTCTGAGCGGGGCTGGGCAAAGGGCGCA
>HY4YN4W02ERC53 rank=0126084 x=1834.0 y=3289.5 length=474
AAAACAAGGCCAGTAGTCATATGCTTGTCTCAAAGATTAAGCCATGCAGGTCTAAGTCCA
TGCCGCATTAAGGTGAGACCGCGAATGGCTCATTATATCAGTTATGGTTCCTTAGATCTT
TGGTTACACTTGGATAACCCTGGCAATTCTAGAGCTAATACATGCATTTCCAACACCGAC
CTTCGGGAAGGTGTGTTTTTATTAGCCCAAAACCAATCGTTACCTTCGGGTGACGTCCCA
TTGGTGATTCAGAGTAACTTTGTTCGGATCGCATGGCCTTTGTGCCGGCGACGCATCTTT
CAAATGTCTNCCTTATCAACTTGTTGGTTGGTTAAATGCCAACCAAGGGTGGGTAACGGG
GGTGACGGAGAATCAGGGGGTTCATACCGGGAGAGGGGAGCCTGGAGAAACGGGCTACCA
CATCCAAGGGAAGGGCAGCAAGGGCCTACAGTGCTCTGAGCGGGGCTGGGGC
>HY4YN4W02DK7YZ rank=0042399 x=1354.5 y=3081.0 length=474
AAAACAAGGCCAGTAGTCATATGCTTGTCTCAAAGATTAAGCCATGCAGGTCTAAGTCCA
TGTCGCATTAAGGTGAGACCGCGAATGGCTCATTATATCAGTTATGGTTCCTTAGATCTT
TGGTTACACTTGGATAACCCTGGCAATTCTAGAGCTAATATATGCATTTCCAACACCGAC
CTTCGGGAAGGTGTGTTTTTATTAGCCCAAAACCAATCGTTACCTTCGGGTGACGTCCCA
TTGGTGATTCAGAGTAACTTTGTTCGGATCGCATGGCCTTTGTGCCGGCGACGCATCTTT
CAAATGTCTNCCTTATCAACTTGTTGGTTGGTTAAATGCCAACCAAGGGTGGGGTAACGG
GGGTGACGGAGAATCAGGGGGTTCGATACCGGGAGGAGGGGAGCCTGGAGAAACGGGCTA
CCACATCCAAGGGAAGGGCAAGCAAGGGCCTACAGTGCTCTGAGCGGGGGCT
>HY4YN4W02DQD9I rank=0093465 x=1413.0 y=2852.0 length=474
AAAACAAGGCCAGTAGTCATATGCTTGTCTCAAAGATTAAGCCATGCATGTCTAAGTATA
AACAACTTTATACTGTAAAACTGCGAACGGCTCATTATATCAGCAATAATTTATTTGATG
GTCACTTACTACATGGATAACTGTAGTAATTCTAGAGCTAATACATGCGTAAAATCTCGA
CTCTACCGGGGAGAGATGTATTTATTAGATAAAAAACCAATGCGGGTTCTGCCCGGTTTT
GTGGTGAATCATAGTAACTTTTCGAAGCGCATGGCTTCACGCCGGCGCTAGTTCATTCAA
ATTTCTNCCCTATCAGCTTTCGACGGTAGTGTAGTGGACTACCGGTGGGCATTAACGGGG
TAACGGAGAATTAGGGGTTCGATTCCGGGAGAGGGGAGCCTGGAGGAAACGGGCTACCAC
ATCCAAGGGAAGGGCAAGGCAAGGGGCCTACAGTGCTCTGAGCGGGGCTGGG
>HY4YN4W02EWN71 rank=0079250 x=1895.5 y=1039.0 length=474
AAAACAAGGCCAGTAGTCATATGCTTGTCTCAAAGATTAAGCCATGCATGTCTAAGCAGA
AGCCGAACAACGGTAAGGCCGCGAATGGCTCATTACAACAGCCGTCGTTTCTTGGATCTC
TTATTTTACTTGGATAGCTGTGGTAATTCTAGAGCTAATACACGCACTAAAGCTCCGACC
TTTCGGGACGAGCGCATTTATTAGAACAAAACCAATCGGGCTTCGGCCCGTTCGTTGGTG
ACTCTGAATAACTACGCCGATCGCACGGTCTCGCACCGGCGACGCATCTTTCAAGTGTCT
GCCTTATCAACTTTCGATGGTAGTTTATGTGCCTACCATGGGTTGTAACGGGGGTAACGG
GAGAATAAGGGGGTTCGACTCCGGGGAGAGGGGAGGCCTGGAGAAACGGGCTACCACATC
CAAGGGAAGGGCAGCAGGGCCTAACAGTGCTCTGAGCGGGGGCTGGGGCAAA
>HY4YN4W02DCO68 rank=0023923 x=1257.0 y=2818.0 length=474
AAAACAAGGCCAGTAGTCATATGCTTGTCTCAAAGACTAAGCCATGCATGTCTAAGTATA
AGTATTATACAGCGAAACTGCGAATGGCTCATTAAAACAGTTATAGTTTATTTGATAATC
GAATTTACATGGATAACCGTGGTAATTCTAGAGCTAATACATGCTGGTGTGCCCGACTTT
ACGGAAGGGCGGTATTTATTAGATAACAAGCCAATATTCCTCTGGTCTATTGTGGTGAAT
CATAATAACTGATCGAATCGCAAGGCCTATGGCCGCGATAAGTCATTCAAGTTTCTGCCC
CATCAGCTTTCGATGGTAGTGTATTGGACTACCATGGGCGTTTACGGGGTAACGGGAGGG
ATTAGGGGTTCGATTCCGGGAGAGGGGAGCCTGAGGAAACGGGCTACCACATCTAAGGAA
GGGCAAGGCAGGGCCTACAGTGCTCTGAGCGGGGCTGGGCAAAGGGCGCATA
>HY4YN4W02D3YZ4 rank=0037921 x=1568.0 y=1378.5 length=474
AAAACAAGGCCAGTAGTCATATGCTTGTCTCAAAGACTAAGCCATGCATGTCTAAGTATA
AGTATTATACAGCGAAACTGCGAATGGCTCATTAAAACAGTTATAGTTTATTTGATAATC
GAATTTACATGGATAACCGTGGTAATTCTAGAGCTAATACATGCTGCTGTGCCCAACTTT
ACGGAAGGGCGGTATTTATTAGATAACAAGCCAATATTCCTCTGGTCTATTGTGGTGACT
CATAATAACTGATCGAATCGCAAGGCCTATGGCCGCGATAAGTCATTCAAGTTTCTNCCC
CATCAGCTTTCGATGGTAGTGTATTGGGACTACCATGGCGTTTACGGGGTAACGGGAGGG
GTTAGGGGTTCGATTCCGGGAGGAGGGGAGCCTGAGGAAACGGGCTACCACATCTAAGGG
AGGGCAAGCAGGGCCTACAGTGCTCTGAGCGGGGCTGGGCAAAGGGCGCATA
>HY4YN4W02ETW2Y rank=0058098 x=1863.5 y=3624.0 length=474
AAAACAAGGCCAGTAGTCATATGCTTGTCTCAAAGACTAAGCCATGCATGTCTAAGTATA
AGTATTATACAGCGAAACTGCGAATGGCTCATTAAAACAGCTATAGTTTATTTGACAATC
GAACTTACATGGATAACCGTAGTAATTCTAGAGCTAATACATGCTGTACTGCCAACTTTT
TGGAAGGCGGGTATTTATTAGATATTAACCAATATTCCGTAGGTCTATCGTGGTGAGTCA
TAATAACTTTCGAATCGCAAAGACCTTTGGCTGCGATAAGTCATTCAAGTTTCTGCCCCA
CTCANCTTTAGATGGTAGTGTATTGGACTACCATGGGCTTTCACGGGGGTAACGGAGGGA
TTAGGGGTTCGATTCCGGGAGAGGGGAGGCCTGAGGAAACGGGCTCCACATCTAAGGGAA
GGGCAGCAAGGGCCTACAGTGCTCTGAGCGGGGGCTGGCAAAAGGGCGCATA
>HY4YN4W02ESLA6 rank=0174601 x=1848.5 y=3152.0 length=474
AAAACAAGGCCAGTAGTCATATGCTTGTCTCAAAGATTAAGCCATGCATGTCCAAGTACA
AGCTTTCAAAAGCGAAACTGCGGATGGCTCATTAAATCAGTTATGGTTCCTTGGAGCGCA
TCCCCTTACATGGATAACTGTGGTAATTCTAGAGCTAATACATGCAATCAAGCGCCGACC
TTACGGGAGGCGTGCTCTTATTAGGAACAAGACCAACCCGGGTCCGCCCGGCTCCGTTGG
TGAACTCTGGATAACCTGGCCGATCGCACGGTCTCTGCACCGGCGACGATCCTTCGAATG
TCTNCCCTATCAACTTTCGATGGTACGTTATGCGCCTACCATGGGTCTAACGGGGTAACG
GGAGGAATCAGGGGTTCGATTCCGGGGGAGGGGAGCTTGAGAACGGGCTACACATCCAAG
GAGGGCAAGCAGGCCTACAGTGCTCTGAGCGGGGCTGGGCAAAGGGCGCATA
>HY4YN4W02DE2CR rank=0033763 x=1284.0 y=2585.0 length=474
AAAACAAGGCCAGTAGTCATATGCTTGTCTCAAAGATTAAGCCATGCATGTTTCAGAATC
AGCTTTTCATAGTAAATCTGCAACTGGCTCATTAAAGCAGTTTTAGTTTCATGGGCTGTG
ATAGTGTACATGGATACCTGTGGTAATTCTATAGCTAATACACGCTTGCAAACCCAACTC
TGTGGAAGGGTTGTTCTTATTAGTTTCAGAACCAATCCTAACTCAGCTAGGCAATTAGGT
GAATAATGGTAAGTGCATGGATCATATGGCTGTGCTGAAGACTGCTTTCTAAGTTTCTGA
CCTATCAGCTTCCGACGGGGAAGGGTATTGGGCTTCCCGTGGGCAATGACGGGGTAACGG
AGGAATTAGGGGTTGATTCCGGGAGNGGGGAGCCTGGAGGGAACGGGCTACCACAATCTA
AAGGGAGGCAAGCAGGGCCTACAGTGCTCTGAGCGGGGCTGGGCAAGGGCGC
>HY4YN4W02DANZ7 rank=0045347 x=1234.0 y=2165.5 length=474
AAAACAAGGCCAGTAGTCATATGCTTGTCTCAAAGATTAAGCCATGCATGTCTAAGCAGA
AGCCGAACAACGGTAAAGCCGCGAATGGCTCATTACAACAGCCGTCGTTTCTTGGATCTC
TTATTTACTTGGATAACTGTGGTAATTCTAGAGCTAATACACGCACTAAAGCTCCGACCT
TACGGGACGAGCGCATTTATTAGAACAAAACCAATCGGGCTTCGGCCCGTTCGTTGGTGA
CTCTGAATAACTACGCCGATCGCACGGTCTCGCACCGGCGACGCATCTTTCAATGTCTGC
CTTATCAACTTTCGATGGTAGTTTATGTGCCTACCATGGGTTGTAACGGGGGGTAACGGG
GAGAATAAGGGGGTTCGACTCCGGGGAGAGGGGAGCCTGGGAGGAAACGGGCTACCACAT
CCAAGGGAAGGGCAGCAGGGCCTAACAGTGCTCTGAGCGGGGCTGGGCAAAA
>HXXTI5Q01B7HUB rank=0028128 x=788.0 y=1409.5 length=474
AAAACAAGGCCAGTAGTCATATGCTTGTCTCAAAGATTAAGCCATGCATGTTTCAGAATC
AGCTTTTCATAGTAAATCTGCAAATGGCTCATTAAAACAGTTTTAGTTTCATGGGCTGTG
ATAGTGTACATGGATACCTGTGGTAATTCTATAGCTAATACACGCTTGCAAACCCAACTC
TGTGGAAGGGTTGTTCTTATTAGTTTCAGAACCAATCCTAACTCAGCTAGGCAATTAGGT
GAATAATGGTAAGTGCATGGATCATATGGCTGTGCTGAAGACTGGCTTTCTAAGTTTCTG
ACCTATCAGCTTCCGACGGGAAGGTATTGGCTTCCCGTGGCAATGACGGGTAACGGAGAA
TTAGGGGTTTGATTCCGGGAGAGGGGAGCCTGAGGAACGGGCTACCACATCTAAAGGGAA
GGCAGCAGGGGCCTACAGTGCTCTGAGCGGGGGCTGGGGCAAGGGGCGCATA
>HXXTI5Q01BNG6F rank=0104128 x=560.0 y=1317.0 length=474
AAAACAAGGCCAGTAGTCATATGCTTGTCTCAAAGATTAAGCCATGCATGTCTAAGTATA
AGCAACTTTATACTGTGAAACTGCGGACAGCTCATTATATCAGCAATAATTTATTTGATG
GTTTCTTTACTACTTGGATAACCGTAGTAATTCTAGAGCTAATACATGCTTAAAGCCTGG
ACTCTTGCGGGAACGGGTGTATTTATTAGATTAAAGACCAATGCTTCCCTCTCGGGTTGC
TTTTTTGGTGATTCTTTGTAACTTTCGAATCGCATGGCCTTGTGTCGGCGATAGTTCATT
CAAATTTCTGCCCTATCAGCTTTCGACGGTAGTGTAGTGGACTACCGTGGCGTTAACGGG
TGACGGAGAATTAGGGGTTCGATTCCGGAGAGGGAGCCTGAGAAACGGCTACCACATCCA
AGGAAGGCAGCAGGCCTACAGGTGCTCTGAGCGGGGCTGGGGCAAGGGCGCA
>HXXTI5Q01CAGXG rank=0101608 x=822.0 y=930.5 length=474
AAAACAAGGCCAGTAGTCATATGCTTGTCTCAAAGATTAAGCCATGCAGGTCTAAGTCCA
TGCCGCATTAAGGTGAGACCGCGAATGGCTCATTATATCAGTTATGGTTCCTTAGATCTT
CGGTTACACTTGGATAACCCTGGTAATTCTAGAGCTAATACATGCAAGACAAACGCCGAC
CTTCGGGAAGGTGTGTTTTATTAGACCAAAACCAATCGTTACCTTCGGGTGACGTTCCTT
GGTGATTCTGAATAACTTTGTGCGGATTGCACGGCCTCTGTGCTGGCAACGTATCTTTCA
AATGTCTGCCTTATCAACTTGTTGGTTGTTTAATGGACAACCAAGGTGGTAACGGGTGAC
GGAGAATCAGGGGGTTCGATACCGGAGAGGGAGCACGAGAAACGGCTACCACATCCAAGG
AAGGCAGCAGGGCCTACAGTGCTCTGAGCGGGGGCTGGGGCAAGGGCGCATA
>HXXTI5Q01BH7QY rank=0148622 x=500.0 y=1576.0 length=474
AAAACAAGGCCAGTAGTCATATGCTTGTCTCAAAGATTAAGCCATGCAGGTCTAAGTCCA
TGCCGCATTAAGGTGAGACCGCGAATGGCTCATTATATCAGTTATGGTTCCTTAGATCTT
CGGTTACACTTGGATAACCCTGGTAATTCTAGAGCTAATACATGCAAGACAAACGCCGAC
CTTCGGGAAGGTGTGTTTTTATTAGACCAAAACCAATCGTTACCTTCGGGTGACGTTCCT
TGGTGATTCTGAATAACTTTGTGCGGATTGCACGGCCTCTGTGCTGGCAACGTATCTTTC
AAATGTCTGCCTTATCAACTTGTTGGTTGTTTAATGGACAACCAAGGTGGTAACGGGTGA
CGGAGAATCAGGGGGTTCGATACCGGGAGAGGGAGCACGAGAAACGGCTACCACATCCAA
GGAAGGCAGCAGGGCCTACAGTGCTCTGAGCGGGGCTGGGCAAGGGCGCATA
>HXXTI5Q01ASBYH rank=0026945 x=205.0 y=2295.0 length=474
AAAACAAGGCCAGTAGTCATATGCTTGTCTCAAAGATTAAGCCATGCATGTCCAAGTACA
AGCTTTCAAAAGCGAAACTGCGGATGGCTCATTAAATCAGTTATGGTTCCTTGGAGCGCA
TCCCCTTACATGGATAACTGTGGTAATTCTAGAGCTAATACATGCAATCAAGCGCCGACC
TTACGGGAGGCGTGCTCTTATTAGGAACAAGACCAACCCGGGTCCGCCCGGCTCCGTTGG
TGAACTCTGGATAACCTGGCCGATCGCACGGTCTCTGCACCGGCGACGGATCCTTCGAAT
GTCTGCCCTATCAACTTTCGATGGTACGTTATGCGCCTACCATGGTCGTAACGGGGTAAC
GGAGAATCAGGGGTTCGATTCCGGGAGAGGGAGCTTGAGAAACGGCTACCACATCCAAGG
AAGGCAGCAGGGCCTACAGTGCTCTGAGCGGGGGCTGGGGCAAGGGCGCATA
>HXXTI5Q01AYKIX rank=0127356 x=276.5 y=2519.0 length=474
AAAACAAGGCCAGTAGTCATATGCTTGTCTCAAAGATTAAGCCATGCAGGTCTAAGTCCA
TGCCGCATTAAGGTGAGACCGCGAATGGCTCATTATATCAGTTATGGTTCCTTAGATCTT
CGGTTACACTTGGATAACCCTGGTAATTCTAGAGCTAATACATGCAAGACAAACGCCGAC
CTTCGGGAAGGTGTGTTTTTATTAGACCAAAACCAATCGTTACCTTCGGGTGACGTTCCT
TTGGTGATTCTGAATAACTTTGTGCGGATTGCACGGCCTCTGTGCTGGCAACGTATCTTT
CAAATGTCTGCCTTATCAACTTGTTGGTTGTTTAATGGACAACCAAGGTGGTAACGGGTG
ACGGAGAATCAGGGGGTTCGATACCGGGAGAGGGGAGCACGAGAAACGGCTACCACATCC
AAGGAAGGCAGCAGGGCCTACAGTGCTCTGAGCGGGGCTGGGCAAGGGCGCA
>HXXTI5Q01B6S9F rank=0124451 x=780.0 y=2321.0 length=474
AAAACAAGGCCAGTAGTCATATGCTTGTCTCAAAGATTAAGCCATGCAGGTCTAAGTCCA
TGCCGCAATACGGTGAGACCGCGAATGGCTCATTATATCAGTTATGGTTCCTTGGATCTT
CGGTTACACTTGGATAACCCTGGTAATTCTAGAGCTAATACATGCACAACAACGCCGACC
CTCGGGAAGGTGTGTTTTTATTAGACCAAAACCAATCGTTGCCTCTCGCGGGTGACGTTT
AGTGGTGATTCTGAATAACTTTGTGCGGATCGTACGGTCTTAGTGCCGACGACGTATCTT
TCAAATGTCTGCCTTATCAACTTGTTGGTTGTTTAATGGACAACCAAGGTGGTAACGGGT
GACGGAGAATCAGGGGTTCGATACCGGAGAGGGAGCACGAGAAACGGCTACCACATCTAA
GGAAGGCAGCAGGGCCTACAGTGCTCTGAGCGGGGCTGGGCAAGGGCGCATA
>HXXTI5Q01ASB87 rank=0183518 x=205.0 y=2681.0 length=474
AAAACAAGGCCAGTAGTCATATGCTTGTCTCAAAGATTAAGCCATGCAGGTCTAAGTCCA
TGCCGCAATACGGTGAGACCGCGAATGGCTCATTATATCAGTTATGGTTCCTTGGATCTT
CGGTTACACTTGGATAACCCTGGTAATTCTAGAGCTAATACATGCACAACAACGCCGACC
CTCGGGAAGGTGTGTTTTTATTAGACCAAAACCAATCGTTGCCTCTCGCGGGTGACGTTT
AGTTGGTGATTCTGAATAACTTTGTGCGGATCGTACGGTCTTAGTGCCGACGACGTATCT
TTCAAATGTCTGCCTTATCAACTTGTTGGTTGTTTAATGGACAACCAGGTGGTAACGGGT
GACGGAGAATCAGGGGGTTCATACCGGAGAGGGAGCACGAGAAACGGCTACCACATCTAA
GGAAGGCAGCAGGGCCTACAGTGCTCTGAGCGGGGCTGGGCAAGGGCGCATA
>HXXTI5Q01BA7ZC rank=0097590 x=420.5 y=2966.0 length=474
AAAACAAGGCCAGTAGTCATATGCTTGTCTCAAAGATTAAGTCATGCAGGTCTAAGTCCA
TGCCGCAATACGGTGAGACCGCGAATGGCTCATTATATCAGTTATGGTTCCTTGGATCTT
CGGTTACACTTGGATAACCCTGGTAATTCTAGAGCTAATACATGCACAACAACGCCGACC
CTCGGGAAGGTGTGTTTTTATTAGACCAAAACCAATCGTTGCCTCTCGCGGGTGACGTTT
AGTGGTGATTCTGAATAACTTTGTGCGGATCGTACGGTCTTAGTGCCGACGACGTATCTT
TCAAATGTCTGCCTTATCAACTTGTTGGTTGTTTAATGGACAACCAAGGTGGTAACGGGT
GACGGAGAATCAGGGGTTCGATACCGGAGAGGGAGCACGAGAAACGGCTACCACATCTAA
GGAAGGCAGCAGGCCTACAGTGCTCTGAGCGGGGCTGGGGCAAGGGCGCATA
>HY4YN4W02EKOCD rank=0123810 x=1758.5 y=2475.0 length=473
AAAACAAGGCCAGTAGTCATATGCTTGTCTCAAAGATTAAGCCATGCATGTCTCAGTATA
AGCTTCTACACGGCGAAACTGCGAATGGCTCATTAAAACAGTTATAGCTTATTTGATGGT
CATTCTTTACATGGATAACTGTGGTAATTCTAGAGCTAATACATGCGCCAATACCCAACT
TCGCGGAAGGGTTGTGTTTATTAGTTACAGAACCAACCCAGGCCCTGCCTGGTCTTGTGG
TGATTCATAATAACCGAACGAATCGCGTGGCATCCGCAGGCATGAATCATTCAATTTCTG
ACCTATCAGCTTCCGACGGTAGGGTATTGGGCCTACCGGTGGGCAATGACGGGGTAACGG
GAGAATTAGGGGGTTCGATTCCGGGAGAGGGGGAGCCTGAGAAAACGGGCTACCACATCT
AAGGGAAAGGGCAAGCAAAGGGCCTAACAGTGCTCTGAGCGGGGCTGGGGC
>HY4YN4W02DHLLN rank=0030829 x=1313.0 y=2057.0 length=473
AAAACAAGGCCAGTAGTCATATGCTTGTCTCAAAGGTTAAGCCATGCATGTCCAAGTACA
AGCTTTCAAAAGCGAAACTGCGGATGGCTCATTAAATCAGTTATGGTTCCTTGGAGCGCT
TCCCCTTACATGGATAACTGTGGTAATTCTAGAGCTAATACATGCAATCAAGCGCCGACC
TTACGGGAGGCGTGCTCTTATTAGGAACAAGACCAACCCGGGTCCGCCCGGCTCCGTTGG
TGAACTCTGGATAACCTGGCCGATCGCACGGTCTCTGCACCGGCGACGGATCCTTCGAAT
GTCTGCCCTATCAACTTTCGATGGTACGTTATGCGCCTACCATGGGGTCGTAACGGGGGT
AACGGAGGAATCAGGGGTTCATTCCGGGAGAGGGGAGCTTGGAGAAACGGGCTACCANAT
CCAAGGGAAGGCAGCAAGGGCCTANAGTGCTCTGAGCGGGGCTGGGGCAAA
>HY4YN4W02EYH0M rank=0128308 x=1916.0 y=292.0 length=473
AAAACAAGGCCAGTAGTCATATGCTTGTCTCAAAGATTAAGCCATGCATGTCCAAGTACA
AGCTTTCAAAAGCGAAACTGCGGATGGCTCATTAAATCAGTTATGGTTCCTTGGAGCGCA
CCCCCTTACATGGATAACTGTGGTAATTCTAGAGCTAATACATGCAATCAAGCGCCGACC
TTACGGGAGGCGTGCTCTTATTAGGGAACAAGACCAACCCGGGTCCGCCCGGCTCCGTTG
GTGAACTCTGGATAACCTGGCCGATCGCACGGTCTCTGCACCGGCGACGGATCCTTCGAA
TGTCTGCCCTATCAACTTTCGATGGTACGTTATGCGCCTTACCATGGGGTCGTAACGGGG
TACGGGAGAATCAGGGGTTCGATTCCGGGAGGAGGGGAGCTTGAGGAAACGGGCTACCAC
ATCCAAGGGAAGGGCAAGGCAGGGGCCTACAGTGCTCTGAGCGGGGCTGGG
>HY4YN4W02EP0FE rank=0039487 x=1819.0 y=1560.0 length=473
AAAACAAGGCCAGTAGTTATGCTTGTCTCAAAGATTAAGCCATGCATGTCCAAGTACAAG
CTTTCAAAAGCGAAACTGCGGATGGCTCATTAAATCAGTTATGGTTCCTTGGAGCGCATC
CCCTTACATGGATAACTGTGGTAATTCTAGAGCTAATACATGCAATCAAGCGCCGACCTT
ACGGGAGGCGTGCTCTTATTAGGAACAAGACCAACCCGGGTCCGCCCGGCTCCGTTGGTG
AACTCTGGATAACCTGGCCGATCGCACGGTCTCTGCACCGGCGACGGATCCTTCGAATGT
CTGCCCTATCAACTTTCGATGGTACGTTATGCGCCTACCATGGGGTCGTAACGGGGGTAA
CGGAGGAATCAGGGGGTTCGATTCCGGGAGAGGGGAGCTTGGAGAAACGGGCTACCACAT
CCAAGGGAAGGGCAGCAAGGGCCTACAGTGCTCTGAGCGGGGCTGGGCAAA
>HY4YN4W02CZ2KJ rank=0045011 x=1113.0 y=3441.0 length=473
AAAACAAGGCCAGTAGTCATATGCTTGTCTCAAAGATTAAGCCATGCATGTCCAAGTACA
AGCTTTCAAAAGCGAAACTGCGGATGGCTCATTAAATCAGTTATGGTTCCTTGGAGCGCA
TCCCCCTACATGGATAACTGTGGTAATTCTAGAGCTAATACATGCAATCAAGCGCCGACC
TTACGGGAGCGTGCTCTTATTAGGAACAAGACCAACCCGGGTCCGCCCGGCTCCGTTGGT
GAACTCTGGATAACCTGGCCGATCGCACGGTCTCTGCACCGGCGACGATCCTTCGAATGT
CTGCCCTATCAACTTTCGGTGGTACGTTATGCGCCTACCATGGGGTCGTAACGGGGTAAC
GGGAGAATCAGGGGTTCGATTCCGGGAGGAGGGGAGCTTGGAGGAAACGGGCTACCACAT
CCAAGGGAAGGGCAAGCAGGGCCTACAGTGCTCTGAGCGGGGCTGGGCAAA
>HY4YN4W02DXEOT rank=0021741 x=1493.0 y=2315.0 length=473
AAAACAAGGCCAGTAGTCATATGCTTGTCTCAAAGATTAAGCCATGCATGTCTAAGTATA
AAAGTATTTTATACTTGAAACTGCGAAACGCTTATTATATCAGTTATAGTTTATTTGATG
GTCTCTCACTATATGGATACCCGTAGTAATTCTAGAGCTAATACATGCGCAAAATTCCGA
AACCCCTCGGGGTATAGGAATGTATTTATTAGATAAAAATCAATCCGCTTCGGTGGTTTT
TGATGATTCATAATAACTGTTCGAATCGTTTCGGAGCAATCCGGCGATAGTTCATTCAAA
TTTCTGCCCTATCAGCTTTCGACGGTAGTGTATTGGACTACCGTGGCGTTAACGGGGTAA
CGGGGAGGAATTAGGGGTTCGATTCCGGAAGGAGGGGAGCCTGGAGAAACGGGCTACCAC
ATCCAAGGGAAGGCAGCAGGGCCTACAGTGCTCTGGAGCGGGGGCTGGGGC
>HY4YN4W02DIAIA rank=0019510 x=1321.5 y=1568.5 length=473
AAAACAAGGCCAGTAGTCATATGCTTGTCTCAAAGATTAAGCCATGCATGTCTAAGTATA
AAAGTATTTTATACTTGAAACTGCGAAACGCTTATTATATCAGTTATAGTTTATTTGATG
GTCTCTCACTATATGGATACCCGTAGTAATTCTAGAGCTAATACATGCGCAAAATTCCGA
AACCCCTCGGGGTATAGGAATGTATTTATTAGATAAAAATCAATCCGCTTCGGTGGTTTT
TGATGATTCATAATAACTGTTCGAATCGTTTCGGAGCAATCCGGCGATAGTTCATTCAAA
TTTCTGCCCTATCANCTTTCGACGGTAGTGTATTGGACTACCGTGGCGTTAACGGGGTAC
GGGGAGAATTAGGGGTTCGATTCCGGAAGAGGGGAGCCTGGAGAAACGGGCTACCACATC
CAAGGGAAGGGCGCAGGGCCCTACAGTGCTCTGAGCGGGGGCTGGGGCAAA
>HY4YN4W02DIQ38 rank=0148742 x=1326.0 y=2614.5 length=473
AAAACAAGGCCAGTAGTCATATGCTTGTCTCAAAGATTAAGCCATGCATGTATAAGTTCA
CACCCTAGTACGGTGAAACCGCGAATGGCTCATTAAATCAGCTATGGTTCCTTAGATCTT
ACATCCTTACTTGGATAACTGTAGTAATTCTAGAGCTAATACATGCCACCATAGCCCCTT
CTCACGAAGGGGTGGATTTATTAGAACAAAATCTACCGGCTTGCCGTTGGTTTGATGACT
CTGGATAACTTTTCTGATCGCAAGGCTTTGTGCCTGCGACGTATCTTTCAAATGTCTGCC
CTATCAACTGTCGATGGTAGGACATTGGCCTACCATGGGGTTATAACGGGGTAACGGGGG
AATCAGGGGGTTCGATTCCGGGAGGAGGGGAGCCTTAGAAACGGGCTACCACATCTAAGG
GAAGGGCAGCAAGGGCCTAACAGTGCTCTGAGCGGGGGCTGGGGCAAAGGG
>HY4YN4W02EOS7A rank=0066327 x=1805.5 y=2884.5 length=473
AAAACAAGGCCAGTAGTCATATGCTTGTCTCAAAGATTAAGCCATGCATGTCTCAGTATA
AGCTTCTATACGGTGAAACTGCGAATGGCTCATTAAAACAGTTACAGTTTATTTGATGGT
CATTCCTTACATGGATAACTGTGGTAATTCTAGAGCTAATACATGCGCCCAAACCCGACT
CCGTGGAAGGGTTGTGTTTATTAGTTACAGAACCAACCCAGGCTCTGCCTGGTCTTGTGG
TGATTCATAATAACCGAATGAATCGCATTGCATCAGCTGGCGATGAATCATTCAAGTTTC
TGACCTATCAGCTTCCGACGGTAGTGTGTTGGGACTACCGTGGGCAATGGACGGGGTAAC
GGGAGGAATTAGGGGTTCGATTCCGGGAGGAGGGGAGCCTGAGAAACGGGCTACCACAAT
CTAAAGGGAGGGCAGCAGGGCCTACAGTGCTCTGAGCGGGGCTGGGGCAAA
>HY4YN4W02DL447 rank=0050823 x=1365.0 y=1017.0 length=473
AAAACAAGGCCAGTAGTCATATGCTTGTCTCAAAGATTAAGCCATGCATGTCTCAGTATA
AGCTTCTATACGGTGAAACTGCGAATGGCTCATTAAAACAGTTACAGTTTATTTGATGGT
CATTCCTTACATGGATAACTGTGGTAATTCTAGAGCTAATACATGCGCCCAAACCCGACT
CCGTGGAAGGGTTGTGTTTATTAGTTACAGAACCAACCCAGGCTCTGCCTGGTCTTGTGG
TGATTCATAATAACCGAATGAATCGCATTGCATCAGCTGGCGATGAATCATTCAAGCTTC
TGACCTATCAGCTTCCGACGGGTAGGGGGGTATTGGGCCTACCGGTGGGCAATGGACGGG
GTAACGGGAGGAATTAGGGGTTCGATTCCGGGAGGAGGGGAGCCTGGAGAAACGGGCTAC
CACAATCTAAAGGGAAGGGCAGGCAGGGCCTACAGTGCTCTGAGCGGGGCT
>HY4YN4W02ES6IZ rank=0057043 x=1855.0 y=1977.0 length=473
AAAACAAGGCCAGTAGTCATATGCTTGTCTCAAAGATTAAGCCATGCAGGTCTAAGTCCA
TGCCGCAATACGGTGAGACCGCGAATGGCTCATTATATCAGTTATGGTTCCTTGGATCTT
CGGTTACACTTGGATAACCCTGGTAATTCTAGAGCTAATACATGCACAACAACGCCGACC
CTCGGGAAGTGTGTTTTTATTAGACCAAAACCAATCGTTGCCTCTCGCGGGTGACGTTTA
GTTGGTGATTCTGAATAACTTTGTGCGGATCGTACGGTCTTAGTGCCGACGACGTATCTT
TCAAATGTCTGCCTTATCAACTTGTTGGTTGTTTAATGGACAACCAAGGTGGGTAACGGG
GGTGACGGGAGAATCAGGGGTTCGATACCGGGGAGAGGGGAGCACGGAGAAACGGGCTAC
CACATCTAAGGGAAGGGCAGCAAGGGCCTAACAGTGCTCTGAGCGGGGGCT
>HY4YN4W02DQRPO rank=0069764 x=1417.5 y=3898.0 length=473
AAAACAAGGCCAGTAGTCATATGCTTGTCTCAAAGATTAAGCCATGCATGTCCAAGTACA
AGCTTTCAAAAGCGAAACTGCGGATGGCTCATTAAATCAGTTATGGTTCCTTGGAGCGCA
TCCCCTTACATGGATAACTGTGGTAATTCTAGAGCTAATACATGCAATCAAGCGCCGACC
TTACGGGAGGCGTGCTCTTATTAGGAACAAGACCAACCCGGGTCCGCCCGGCTCCGTTGG
TGAACTCTGGATAACCTGGCCGATCGCACGGTCTCTGCACCGGCGACGATCCTTCGAATG
TCTGCCCTATCAACTTTCGATGGTACGTTATGCGCCTACCATGGGTCGTAACGGGGTAAC
GGGAGGAATCAGGGGTTCGATTCCGGGGGGAGGGAGCTTGGAGAAACGGGCTACCACATC
CAAGGGAAGGGCAAGGCAGGGCCTACAGTGCTCTGAGCGGGGCTGGGCAAA
>HY4YN4W02DRD6V rank=0023201 x=1425.0 y=261.0 length=473
AAAACAAGGCCAGTAGTCATATGCTTGTCTCAAAGATTAAGCCATGCATGTCCAAGTACA
AGCTTTCAAAAGCGAAACTGCGGATGGCTCATTAAATCAGTTATGGTTCCTTGGAGCGCA
TCCCCTTACATGGATAACTGTGGTAATTCTAGAGCTAATACATGCAATCAAGCGCCGACC
TTACGGGAGGCGTGCTCTTATTAGGAACAAGACCAACCCGGGTCCGCCCGGCTCCGTTGG
TGAACTCTGGATAACCTGGCCGATCGCACGGTCTCTGCACCGGCGACGATCCTTCGAATG
TCTNCCCTATCAACTTTCGATGGTACGTTATGCGCCTACCATGGGTCTAACGGGGTAACG
GGAGGGAATCAGGGGTTCGATTCCGGGAGAGGGGAGCTTGGAGAAACGGGCTACCACATC
CAAGGGAAGGGCAAGCAGGGCCTACAGTGCTCTGAGCGGGGGCTGGGCAAA
>HY4YN4W02C09V6 rank=0030016 x=1127.5 y=2244.0 length=473
AAAACAAGGCCAGTAGTCATATGCTTGTCTCAAAGATTAAGCCATGCATGTCCAAGTACA
AGCTTTCAAAAGCGAAACTGCGGATGGCTCATTAAATCAGTTATGGTTCCTTGGAGCGCA
TCCCCTTACATGGATAACTGTGGTAATTCTAGAGCTAATACATGCAATCAAGCGCCGACC
TTACGGGAGGCGTGCTCTTATTAGGAACAAGACCAACCCGGGTCCGCCCGGCTCCGTTGG
TGAACTCTGGATAACCTGGCCGATCGCACGGTCTCTGCACCGGCGACGATCCTTCGAATG
TCTGCCCTATCAACTTTCGATGGTACGTTATGCGCCTACCATGGGTCTAACGGGGTAACG
GGAGGAATCAGGGGTTCGATTCCGGGAGAGGGGAGCCTGGAGAAACGGGCTACCACATCC
AAGGGAAGGGCAAGCAGGGCCTAACAGTGCTCTGAGCGGGGGCTGGGCAAA
>HY4YN4W02DQVZW rank=0105809 x=1419.5 y=1258.5 length=473
AAAACAAGGCCAGTAGTCATATGCTTGTCTCAAAGATTAAGCCATGCATGTCCAAGTACA
AGCTTTCAAAAGCGAAACTGCGGATGGCTCATTAAATCAGTTATGGTTCCTTGGAGCGCA
TCCCCTTACATGGATAACTGTGGTAATTCTAGAGCTAATACATGCAATCAAGCGCCGACC
TTACGGGAGGCGTGCTCTTATTAGGAACAAGACCAACCCGGGTCCGCCCGGCTCCGTTGG
TGAACTCTGGATAACCTGGCCGATCGCACGGTCTCTGCACCGGCGACGATCCTTCGAATG
TCTNCCCTATCAACTTTCGATGGTACGTTATGCGCCTACCATGGGTCTAACGGGGTAACG
GAGGAATCAGGGGTTCGATTCCGGGAGAGGGGAGCTTGGAGAAACGGGCTACCACATCCA
AGGGAAGGGCAAGCAGGGCCTAACAGTGCTCTGGAGCGGGGGCTGGGCAAA
>HY4YN4W02EY8H5 rank=0041052 x=1924.5 y=1851.0 length=473
AAAACAAGGCCAGTAGTCATATGCTTGTCTCAAAGATTAAGCCATGCATGTCCAAGTACA
AGCTTTCAAAAGCGAAACTGCGGATGGCTCATTAAATCAGTTATGGTTCCTTGGAGCGCA
TCCCCTTACATGGATAACTGTGGTAATTCTAGAGCTAATACATGCAATCAAGCGCCGACC
TTACGGGAGGCGTGCTCTTATTAGGAACAAGACCAACCCGGGTCCGCCCGGCTCCGTTGG
TGAACTCTGGATAACCTGGCCGATCGCACGGTCTCTGCACCGGCGACGATCCTTCGAATG
TCTNCCCTATCAACTTTCGATGGTACGTTATGCGCCTACCATGGGTCTAACGGGGTAACG
GGAGGAATCAGGGGTTCGATTCCGGGAGAGGGGAGCTTGGAGAAACGGGCTACCACATCC
AAGGGAAGGGCAAGCAGGGCCTAACAGTGCTCTGAGCGGGGGCTGGGCAAA
>HY4YN4W02EARY2 rank=0134476 x=1645.0 y=3468.0 length=473
AAAACAAGGCCAGTAGTCATATGCTTGTCTCAAAGATTAAGCCATGCATGTCCAAGTACA
AGCTTTCAAAAGCGAAACTGCGGATGGCTCATTAAATCAGTTATGGTTCCTTGGAGCGCA
TCCCCTTACATGGATAACTGTGGTAATTCTAGAGCTAATACATGCAATCAAGCGCCGACC
TTACGGGAGGCGTGCTCTTATTAGGAACAAGACCAACCCGGGTCCGCCCGGCTCCGTTGG
TGAACTCTGGATAACCTGGCCGATCGCACGGTCTCTGCACCGGCGACGATCCTTCGAATG
TCTGCCCTATCAACTTTCGATGGTACGTTATGCGCCTACCATGGGTCGTAACGGGGTAAC
GGGAGGAATCAGGGGTTCGATTCCGGGAGAGGGGAGCTTGGAGAAACGGGCTACCACATT
CAAGGGAAGGCAAGCAGGGCCTACGAGTGCTCTGAGCGGGGGCTGGGCAAA
>HY4YN4W02EXKLK rank=0113336 x=1905.5 y=2038.0 length=473
AAAACAAGGCCAGTAGTCATATGCTTGTCTCAAAGATTAAGCCATGCATGTCTCAGTATA
AGCTTCTTTACGGTGAAACTGCGAATGGCTCATTAAAACAGTTATAGTTTATTTGATGGT
CATTCCTTACATGGATAACTGTGGTAATTCTAGAGCTAATACATGCACCCAAGCCCGACT
CCGTGGAAGGGTTGTGTTTATTAGTTACAGAACCAACCCAGGCTCTGCCTGGTTTTGTGG
TGATTCATAATAACCGAACGAATCGCATGGCTTCGCCGGCGATGAATCATTCAAGTTTCT
GACCTATCAGCTTCCGACGGTAGGGTATTGGCCTACCGTGGGCAATGACGGGTAACGGGA
GAATTAGGGGTCATTCCGGGAGGAGGGGAGCCTGGAGAAACGGGCTACCACATCTAAGGG
AAGGCAGCAGGGCCTACAGTGCTCTGGAGCGGGGGCTGGGGCAAAGGGCGC
>HY4YN4W02C8MYK rank=0048549 x=1211.5 y=1706.5 length=473
AAAACAAGGCCAGTAGTCATATGCTTGTCTCAAAGATTAAGCCATGCATGTCTAAGTATA
AGCATTTATACTGTGAAACTGCGAATGGCTCATTAAATCAGTTATAGTTTATTTGATAGT
ACCTTACTACTTGGATATCCGTGGTAATTCTAGGGCTAATACATGCTAAAATGGGGCGAC
TTCTGGAAGCTCAGTATTTATTAGATAAAAACCAACCCGGGCAACCGGTTCTTAGGTGAA
TCATGATAACTTTTCGAATCGTATGGCTTTATGCCGACGATGGTTCATTCAAATTTCTGC
CCTATCAACTTTCATGGTAGGATAGAGGCCTACCATGGTTTTAACGGGTAACGGGAGAAT
TAGGGGGTCGATTCCGGGAGAGGGGGAGCCTGGAGAAACGGGCTACCACATCCAAGGGAA
GGGCAGCAGGGCCTACAGTGCTCTGAGCGGGGGCTGGGCAAAGGGCGCATA
>HY4YN4W02C4MXF rank=0013019 x=1165.0 y=3457.0 length=473
AAAACAAGGCCAGTAGTCATATGCTTGTCTCAAAGATTAAGCCATGCATGTCTAAGTATA
AGCATTTATACTGTGAAACTGCGAATGGCTCATTAAATCAGTTCTAGTTTATTTGATAGT
ACCTTACTACTTGGATATCCGTGGTAATTCTAGGGCTAATACATGCTAAAATGGGCGACT
TCTGGAAGCTCAGTATTTATTAGATAAAAACCAACCCGGGCAACCGGTTCTTAGGTGAAT
CATGATAACTTTTCGAATCGTATGGCTTTATGCCGACGATGGTTCATTCAAATTTCTGCC
CTATCAACTTTCATGGTAGGATAGAGGCCTACCATGGTTTTAACGGGTAACGGGAGAATT
AGGGGGTTCATTCCGGGAGGAGGGGGAGCCTGAGGAAACGGGCTACCACATCCAAGGGAA
GGGCAGCAGGGCCTACAGTGCTCTGAGCGGGGGCTGGGCAAAGGGCGCATA
>HY4YN4W02DW267 rank=0038209 x=1489.0 y=3809.5 length=473
AAAACAAGGCCAGTAGTCATATGCTTGTCTCAAAGATTAAGCCATGCATGTCTAAGTATA
AACATCCTTTATACTGTGAAACTGCGTACAGCTCATTATATCAGCAATAATTTATTTGAT
GGTAACTCACTACATGGATAACCGTGGTAATTCTAGAGCTAATACATGCATACAATCCTG
ACCTTACGGAAGGGACGTATTTATTAGATAAAGAATCAAAACCGGGTCTCTCGGGTCTTT
TGATGAATCATAATAACTGTTCGAATCGCACTGCTTTATGCTGGCGATAGTTCATTCAAA
TTTCTGCCCTATCAGCTTTCGACGGTAGTGTAGTGGGACTACCGGTGGGCGGTTAACGGG
GTAACGGGAGAATTAGGGGTTCGGATTCCGGGAGAGGGGAGGCCTGAGAAACGGGCTACC
ACATCCAAAGGGAAAGGCAGGCAAGGGGCCTACAGTGCTCTGAGCGGGGCT
>HY4YN4W02DDV1L rank=0048135 x=1271.5 y=999.5 length=473
AAAACAAGGCCAGTAGTCATATGCTTGTCTCAAAGACTAAGCCATGCATGTCTAAGTATA
AATGCTATACAGTGAAACTGCGAATGGCTCATTAAAACAGTTATAGTTTATTTGGTAATC
GAATTTACATGGATAACCGTGGTAATTCTAGAGCTAATACATGCTGTAATGCCCGACTTT
TTGGAAGGGCCGTATTTATTAGATATCAACCAATAAGACTTGTTCTATTGTGGTGAATCA
TAGTAACTGATCGGATCGCAGGCAAGCCCTGCGACAAACCATTCAAGTTTCTGCCCCATC
AGCTTACGATGGTAGTGTATTGGACTACCATGGGGCTTTTACGGGGGAACGNGGGATTAG
GGGGTTCGATTCCGGGGAGAGGGGAGCCTGGAGAAACGGGCTACCACATCTAAGGGAAGG
GCAGGCAAGGGCCTACNGTGCTCTGAGCGGGGGCTGGGCAAAGGGCGCATA
>HY4YN4W02C3G55 rank=0038450 x=1152.5 y=2587.5 length=473
AAAACAAGGCCAGTAGTCATATGCTTGTCTCAAAGATTAAGCCATGCAGGTCTAAGTCCA
TGCCGCATTAAGGTGAGACCGCGAATGGCTCATTATATCAGTTATGGTTCCTTAGATCTT
CGGTTACACTTGGATAACCCTGGTAATTCTAGAGCTAATACATGCAAGACAAACGCCGAC
CTTCGGGAAGGTGTGTTTTATTAGACCAAAACCAATCGTTACCTTCGGGTGACGTTCCTT
TGGTGATTCTGAATAACTTTGTGCGGATTGCACGGCCTCTGTGCTGGCAACGTATCTTTC
AAATGTCTGCCTTATCAACTTGTGGTTGTTAATGGACACAGGTGGTAACGGGGTGACGGG
AGAATCAGGGGTTCGATACCGGGGAGAGGGGAGCACGAGAAACGGGCTACCACATCCAAG
GGAAGGGCAGGCAAGGGCCTACAGTGCTCTGAGCGGGGGCTGGGCAAAGGG
>HY4YN4W02EDR6J rank=0060054 x=1680.0 y=345.0 length=473
AAAACAAGGCCAGTAGTCATATGCTTGCCTCAAAGATTAAGCCATGCAGGTCTAAGTCCA
TGCCGCATTAAGGTGAGACCGCGAATGGCTCATTATATCAGTTATGGTTCCTTAGATCTT
CGGTTACACTTGGATAACCCTGGTAATTCTAGAGCTAATACATGCAAGACAAACGCCGAC
CTTCGGGAAGGTGTGTTTTTATTAGACCAAAACCAATCGTTACCTTCGGGTGACGTTCCT
TTGGTGATTCTGAATAACTTTGTGCGGATTGCACGGCCTCTGTGCTGGCAACGTATCTTT
CAAATGTCTGCCTTATCAACTTGTTGGTTGTTTAATGGACAACCAAGGTGGGTAACGGGG
GGTGACGGGAGAATCAGGGGTTCGATACCGGGGAGAGGGGAGCACGGAGAAACGGGCTAC
CACATCCAAGGGAAGGCAGGCAAGGGCCTAACAGTGCTCTGAGCGGGGGCT
>HY4YN4W02DTIF1 rank=0037093 x=1449.0 y=783.5 length=473
AAAACAAGGCCAGTAGTCATATGCTTGTCTCAAAGATTAAGCCATGCAGGTCTAAGTCCA
TGCCGCATTAAGGTGAGACCGCGAATGGCTCATTATATCAGTTATGGTTCCTTAGATCTT
CGGTTACACTTGGATAACCCTGGTAATTCTAGAGCTAATACATGCAAGACAAACGCCGAC
CTTCGGGAAGGTGTGTTTTTATTAGACCAAAACCAATCGTTACCTTCGGGTGACGTTCCT
TTGGTGATTCTGAATAACTTTGTGCGGATTGCACGGCCTCTGTGCTGGCAACGTATCTTT
CAAATGTCTGCCTTATCAACTTGTTGGTTGTTTAATGGACAACCAAGGTGGGTAACGGGG
GGTGACGGGAGAATCAGGGGTTCGATACCGGGGAGAGGGGGAGCACGGAGAAACGGGCTA
CCACATCCAAGGGAAGGGCAGCAAGGGCCTACAGTGCTCTGAGCGGGGGCT
>HY4YN4W02EEML9 rank=0057274 x=1689.0 y=2927.0 length=473
AAAACAAGGCCAGTAGTCATATGCTTGTCTCAAAGATTAAGCCATGCAGGTCTAAGTCCA
TGCCGCATTAAGGTGAGACCGCGAATGGCTCATTATATCAGTTATGGTTCCTTAGATCTT
CGGTTACACTTGGATAACCCTGGTAATTCTAGAGCTAATACATGCAAGACAAAACGCCGA
CCTTCGGGAAGGTGTGTTTTTATTAGACCAAAACCAATCGTTACCTTCGGGTGACGTTCC
TTTGGTGATTCTGAATAACTTTGTGCGGACTGCACGGCCTCTGTGCTGGCAACGTATCTT
TCAAATGTCTGCCTTATCAACTTGTTGGTTGTTTAATGGACAACCAAGGTGGGTAACGGG
GGTGACGGGAGAATCAGGGGTTCGATACCGGGGAGAGGGGGAGCACGAGAAAACGGGCTA
CCACATCCAAGGGAAGGGCAGCAAGGGCCTACAGTGCTCTGAGCGGGGGCT
>HY4YN4W02DG5FR rank=0022580 x=1308.5 y=1589.0 length=473
AAAACAAGGCCAGTAGTCATATGCTTGTCTCAAAGATTAAGCCATGCAGGTCTAAGTCCA
TGCCGCATTAAGGTGAGACCGCGAATGGCTCATTATATCAGTTATGGTTCCTTAGATCTT
CGGTTACACTTGGATAACCCTGGTAATTCTAGAGCTAATACATGCAAGACAAACGCCGAC
CTTCGGGAAGGTGTGTTTTATTAGACCAAACCATCGTTACCTTCGGGTGACGTTCCTTTG
GTGATTCTGAATAACTTTGTGCGGATTGCACGGCCTCTGTGCTGGCAACGTATCTTTCAA
ATGTCTGCCTTATCAACTTGTTGGTGTTAATGGACACCAGGTGGTAACGGGGTGACGGAG
AATCAGGGGTTCGATACCGGGAGAGGGGAGCACGGAGAAACGGGCTACCACATCCAAGGG
AAGGGCAGCAAGGGCCTAACAGTGCTCTGAGCGGGGGCTGGGGCAAAGGGC
>HY4YN4W02ENBAS rank=0065707 x=1788.0 y=2658.0 length=473
AAAACAAGGCCAGTAGTCATATGCTTGTCTCAAAGATTAAGCCATGCATGTCTCAGTATA
AGCTTCTACATGGCGACACTGCGAATGGCTCATTAAAACAGTTATCGTTTATTTGGTGGT
CATTCATTACATGGATAACCATGGTAATTCTAGAGCTAATACATGCATCCAAACCCGACT
TCTCGGAAGGGTTGTGTTTATTAGGTACAGAACCAACCCAGGCTCCGCCTGGTCCTTTGG
TGATTCATGATAACCGAACGAATCGCATGGCTTCGCTGCGATGAACCATTCAAGTTTCTG
ACCTATCAGCTTTCGACGGTAGGGTATTGGGCCTACCGGTGGGCAATGGACGGGGTAACG
GGAGAATTAGGGGTTCGGATTCCGGGGGGAGGGGAGCCTGGAGGAAACGGGCTACCACAT
CTAAGGGAAGGGCAAGCAGGGCCTACAGTGCTCTGGAAGCGGGGGCTGGGC
>HY4YN4W02EWUFP rank=0086391 x=1897.0 y=899.5 length=473
AAAACAAGGCCAGTAGTCATATGCTTGTCTCAAAGATTAAGCCATGCATGTCTCAGTATA
AGCTTCTATACGGTGAAACTGCGAATGGCTCATTAAAACAGTTACAGTTTATTTGATGGT
CATTCTTTACATGGATAACCGTGGTAATTCTAGAGCTAATACATGCGCCCAAACCCGACT
CCGTGGAAGGGTTGTGTTTATTAGTTACAGAACCAACCCAGGCTCTGCCTGGTCTTGTGG
TGATTCATAATAACCGAACGAATCGCATGACATCCGTCGGCGATGAATCATTCAAGTTTC
TNACCTATCAGCTTCGACGTAGGTATTGGCCTACCGTGGGGCAATGACGGGGTAACGGGA
GAATTAGGGGTTCGATTCCGGGAGGAGGGGAGCCTGGAGGAAACGGGCTACCACATCTAA
GGGAGGCAAGCAAGGGCCTACAGTGCTCTGAGCGGGGCTGGGCAAAGGGGC
>HY4YN4W02DQV1K rank=0037937 x=1419.0 y=1318.0 length=473
AAAACAAGGCCAGTAGTCATATGCTTGTCTCAAAGATTAAGCCATGCAGGTCTAAGTCCA
TGCCGCATTAAGGTGAGACCGCGAATGGCTCATTATATCAGTTATGGTTCCTTAGATCTT
TGGTTACACTTGGATAACCCTGGCAATTCTAGAGCTAATACATGCATTTCCAACACCGAC
CTTCGGGAAGGTGTGTTTTATTAGCCCAAAACCAATCGTTACCTTCGGGTGACGTCCCAT
TGGTGATTCAGAGTAACTTTGTTCGGATCGCATGGCCTTTGTGCCGGCGACGCATCTTTC
AAATGTCTNCCTTATCAACTTGTTGGTTGGTTAAATGCCAACCAAGGGTGGGGTAACGGG
GGTGACGGAGAATCAGGGGGTTCAGTACCGGGAGAGGGGANCCTGAGAACGGGCTACCAC
ATCCAAGGGAAGGCAGCAGGGCCTACAGTGCTCTGAGCGGGGCTGGGCAAA
>HY4YN4W02D2RUS rank=0114146 x=1554.5 y=2802.5 length=473
AAAACAAGGCCAGTAGTCATATGCTTGTCTCAAAGATTAAGCCATGCATGTCCAAGTACA
AGCTTTCAAAAGCGAAACTGCGGATGGCTCATTAAATCAGTTATGGTTCCTTGGAGCGCA
TCCCCTTACATGGATAACTGTGGTAATTCTAGAGCTAATACATGCAATCAAGCGCCGACC
TTACGGGAGGCGTGCTCTTATTAGGAACAAGACCAACCCGGGTCCGCCCGGCTCCGTTGG
TGAACTCTGGATAACCTGGCCGATCGCACGGTCTCTGCACCGGCGACGATCCTTCGAATG
TCTNCCCTATCAACTTTCGATGGTACGTTATGCGCCTACCATGGGTCGTAACGGGGTAAC
GGGAGGAATCAGGGGTTCGATTCCGGGAGAGGGGAGCTTGGAGAAACGGGCTACCACATC
CAAGGGAAGGGCAAGCAGGGCCTACAGTGCTCTGAGCGGGGGCTGGGCAAA
>HY4YN4W02DV1XH rank=0011373 x=1478.0 y=563.5 length=473
AAAACAAGGCCAGTAGTCATATGCTTGTCTCAAAGATTAAGCCATGCATGTCCAAGTACA
AGCTTTCAAAAGCGAAACTGCGGATGGCTCATTAAATCAGTTATGGTTCCTTGGAGCGCA
TCCCCTTACATGGATAACTGTGGTAATTCTAGAGCTAATACATGCAATCAAGCGCCGACC
TTACGGGAGGCGTGCTCTTATTAGGAACAAGACCAACCCGGGTCCGCCCGGCTCCGTTGG
TGAACTCTGGATAACCTGGCCGATCGCACGGTCTCTGCACCGGCGACGATCCTTCGAATG
TCTGCCCTATCAACTTTCGATGGTACGTTATGCGCCTACCATGGGTCGTAACGGGGTAAC
GGGAGGAATCAGGGGTTCGATTCCGGGAGAGGGGAGCTTGGAGAAACGGGCTACCACATC
CAAGGGAAGGGCAAGCAGGGCCTACAGTGCTCTGAGCGGGGGCTGGGCAAA
>HY4YN4W02D9XE0 rank=0058085 x=1636.5 y=730.0 length=473
AAAACAAGGCCAGTAGTCATATGCTTGTCTCAAAGATTAAGCCATGCATGTCCAAGTACA
AGCTTTCAAAAGCGAAACTGCGGATGGCTCATTAAATCAGTTATGGTTCCTTGGAGCGCA
TCCCCTTACATGGATAACTGTGGTAATTCTAGAGCTAATACATGCAATCAAGCGCCGACC
TTACGGGAGGCGTGCTCTTATTAGGAACAAGACCAACCCGGGTCCGCCCGGCTCCGTTGG
TGAACTCTGGATAACCTGGCCGATCGCACGGTCTCTGCACCGGCGACGATCCTTCGAATG
TCTGCCCTATCAACTTTCGATGGTACGTTATGCGCCTACCATGGGTCGTAACGGGGTAAC
GGGAGGAATCAGGGGTTCGATTCCGGGAGAGGGGAGCTTGGAGAAACGGGCTACCACATC
CAAGGGAAGGGCAAGCAGGGCCTACAGTGCTCTGAGCGGGGGCTGGGCAAA
>HY4YN4W02EJMZ2 rank=0179100 x=1746.5 y=3232.5 length=473
AAAACAAGGCCAGTAGTCATATGCTTGTCTCAAAGATTAAGCCATGCATGTCCAAGTACA
AGCTTTCAAAAGCGAAACTGCGGATGGCTCATTAAATCAGTTATGGTTCCTTGGAGCGCA
TCCCCTTACATGGATAACTGTGGTAATTCTAGAGCTAATACATGCAATCAAGCGCCGACC
TTACGGGAGGCGTGCTCTTATTAGGAACAAGACCAACCCGGGTCCGCCCGGCTCCGTTGG
TGAACTCTGGATAATCTGGCCGATCGCACGGTCTCTGCACCGGCACGGATCCTTCGAATG
TCTGCCCTATCAACTTTCGATGGTACGTTATGCGCCTACCATGGTCGTAACGGGGTAACG
GGAGGAATCAGGGGTTCGATTCCGGGAGGAGGGGAGCTTGGAGAAACGGGCTACCACATC
CAAGGGAAAGGGCAAGCAGGGCCTACAGTGCTCTGAGCGGGGCTGGGCAAA
>HY4YN4W02EH24W rank=0030772 x=1729.5 y=462.0 length=473
AAAACAAGGCCAGTAGTCATATGCTTGTCTCAAAGATTAAGCCATGCAGGTCTAAGTCCA
TGCCGCATTAAGGTGAGACCGCGAATGGCTCATTATATCAGTTATGGTTCCTTAGATCTT
CGGTTACACTTGGATAACCCTGGTAATTCTAGAGCTAATACATGCAAGACAAACGCCGAC
CTTCGGGAAGGTGTGCTTTTATTAGACCAAAACCAATCGTTACCTTCGGGTGACGTTCCT
TTGGTGATTCTGAATAACTTTGTGCGGATTGCACGGCCTCTGTGCTGGCAACGTATCTTT
CAAATGTCTNCCTTATCAACTTGTTGGTTGTTTAATGGACAACCAAGGGTGGGGTAACGG
GGGTGACGGAGGAATCAGGGGGTTCATACCGGGAGGAGGGGANCACGAGAAACNGCTACA
CATCCAAGGGAAGGGCAAGCAAGGGCCTACAGTGCTCTGAGCGGGGCTGGG
>HY4YN4W02DAZQW rank=0070423 x=1238.5 y=998.0 length=473
AAAACAAGGCCAGTAGTCATATGCTTGTCTCAAAGATTAAGCCATGCATGTTTCAGAATC
AGCTTTTCATAGTAAATCTGCAAATGGCTCATTAAAACAGTTTTAGTTTCATGGGCTGTG
ATAGTGTACATGGATACCTGTGGTAATTCTATAGCTAATACACGCTTGCAAACCCAACTC
TGTGGAAGGGTTGTTCTTATTAGTTTCAGAACCAATCCTAACTCAGCTAGGCAATTAGGT
GAATAATGGTAAGTGCATGGATCATATGGCTNTGCTGAAGACTGGCTTTCTAAGTTTCTG
ACCTATCAGCTTCCGACGGGGAAGGTATTGGGGCTTCCCGTGGGCAATGGACGGGGTAAC
GGNGAATTAGGGGTTNATTCCGGGAGAGGGGAGCCTGAGGGAACGGGCTACCACATTTAA
AGGGAAAGGGCAGGCAAGGGCCTACAGTGCTCTGAGCGGGGCTGGGCAAAA
>HY4YN4W02D7QEX rank=0014963 x=1611.5 y=743.0 length=473
AAAACAAGGCCAGTAGTCATATGCTTGTCTCAAAGATTAAGCCATGCATGTCTAAGCAGA
AGCCGAACAACGGTAAAGCCGCGAATGGCTCATTACAACAGCCGTCGTTTCTTGGATCTC
TTATTTACTTGGATAACTGTGGTAATTCTAGAGCTAATACACGCACTAAAGCTCCGACCT
TTCGGGACGAGCGCATTTATTAGAACAAAACCAATCGGGCTTCGGCCCGTTCGTTGGTGA
CTCTGAATAACTACGCCGATCGCACGGTCTCGCACCGGCGACGCATCTTTCAATGTCTGC
CTTATCAACTTTCGATGGTAGTTTATGTGCCTACCATGGGTTGTAACGGGGGGTAACGGG
GAGAATAAGGGGGTTCGACTCCGGGGAGAGGGGAGCCTGGGAGAAACGGGCTACCACATC
CAAGGGAAGGGCAGCAGGGCCTAACAGTGCTCTGAGCGGGGCTGGGCAAAA
>HXXTI5Q01BE10Q rank=0164360 x=464.5 y=1640.0 length=473
AAAACAAGGCCAGTAGTGATATGCTTGTCTCAAAGATTAAGCCATGCATGTTTCAGAATC
AGCTTTTCATAGTAAATCTGCAAATGGCTCATTAAAACAGTTTTAGTTTCATGGGCTGTG
ATAGTGTACATGGATACCTGTGGTAATTCTATAGCTAATACACGCTTGCAAACCCAACTC
TGTGGAAGGGTTGTTCTTATTAGTTTCAGAACCAATCCTAACTCAGCTAGGCAATTAGGT
GAATAATGGTAAGTGCATGGATCATATGGCTGTGCTGAAGACTGGCTTTCTAAGTTTCTG
ACCTATCAGCTTCCGACGGGAAGGTATTGGGCTTCCCGTGGCAATGGGCGGGTAACGGAG
AATTAGGGGTTTGATTCCGGGAGAGGGGAGCCTGGAGGAACGGCTACCACATCTAAAGGG
AAGGCAGGCAGGGGCCTACAGTGCTCTGGAGCGGGGGCTGGGGCAAGGGGC
>HXXTI5Q01CALCO rank=0164228 x=823.0 y=2566.0 length=473
AAAACAAGGCCAGTAGTCATATGCTTGTCTCAAAGATTAAGCCATGCAGGTCTAAGTCCA
TGCCGCATTAAGGTGAGACCGCGAATGGCTCATTATATCAGTTATGGTTCCTTAGATCTT
TGGTTACACTTGGATAACCCTGGCAATTCTAGAGCTAATACATGCATTTCCAACACCGAC
CTTCGGGAAGGTGTGTTTTATTAGCCCAAAACCAATCGTTACCTTCGGGTGACGTCCCAT
TGGTGATTCAGAGTAACTTTGTTCGGATCGCATGGCCTTTGTGCCGGCGACGCATCTTTC
AAATGTCTGCCTTATCAACTTGTTGGTTGGTTAAATGCCAACCAAGGTGGTAACGGGTGA
CGGAGAATCAGGGTTCGATACCGGAGAGGGAGCCTGGAGAAACGGCTACCACATCCAAGG
AAGGCAGCAAGGCCTACAGGTGCTCTGAGCGGGGCTGGGCAAGGGCGCATA
>HXXTI5Q01A0M7T rank=0111677 x=300.0 y=1015.0 length=473
AAAACAAGGCCAGTAGTCATATGCTTGTCTCAAAGATTAAGCCATGCAGGTCTAAGTCCA
TGCCGCATTAAGGTGAGACCGCGAATGGCTCATTATATCAGTTATGGTTCCTTAGATCTT
CGGTTACACTTGGATAACCCTGGTAATTCTAGAGCTAATACATGCAAGACAAACGCCGAC
CTTCGGGAAGGTGTGTTTTTATTAGGCCAAAACCAATCGTTACCTTCGGATGACGTTCCT
TTGGTGATTCTGAATAACTTTGTGCGGATTGCACGGCCTCTGTGCTGGCAACGTATCTTT
CAAATGTCTGCCTTATCAACTTGTTGGTTGTTTAATGGACAACCAAGGTGGTAACGGGTG
ACGGAGAATCAGGGGTTCGATACCGGAGAGGGAGCACGAGAAACGGCTACCACATCCAAG
GAAGGCAGCAGGCCTACAGTGCTCTGAGCGGGGCTGGGGCAAGGGCGCATA
>HXXTI5Q01A10DZ rank=0049835 x=315.0 y=3301.0 length=473
AAAACAAGGCCAGTAGTCATATGCTTGTCTCAAAGATTAAGCCATGCAGGTCTAAGTCCA
TGCCGCATTAAGGTGAGACCGCGAATGGCTCATTATATCAGTTATGGTTCCTTAGATCTT
CGGTTACACTTGGATAACCCTGGTAATTCTAGAGCTAATACATGCAAGACAAACGCCGAC
CTTCGGGAAGGTGTGTTTTTATTAGACCAAAACCAATCGTTACCTTCGGTGACGTTCCTT
TGGTGATTCTGAATAACTTTGTGCGGATTGCACGGCCTCTGTGCTGGCAACGTATCTTTC
AAATGTCTGCCTTATCAACTTGTTGGTTGTTTAATGGACAACCAAGGTGGTAACGGGTGA
CGGAGAATCAGGGGGTTCGATACCGGAGAGGGAGCACGAGAAACGGCTACCACATCCAAG
GAAGGCAGCAGGGCCTACAGTGCTCTGAGCGGGGCTGGGCAAGGGCGCATA
>HXXTI5Q01B67PS rank=0146236 x=785.0 y=574.0 length=473
AAAACAAGGCCAGTAGTCATATGCTTGTCTCAAAGATTAAGCCATGCAGGTCTAAGTCCA
TGCCGCATTAAGGTGAGACCGCGAATGGCTCATTATATCAGTTATGGTTCCTTAGATCTT
CGGTTACACTTGGATAACCCTGGTAATTCTAGAGCTAATACATGCAAGACAAACGCCGAC
CTTCGGGAAGGTGTGTTTTTATTAGACCAAAACCAATCGTTACCTTCGGGTGACGTTCCT
TTGGTGATTCTGAATAACTTTGTGCGGATTGCACGGCCTCTGTGCTGGCAACGTATCTTT
CAAATGTCTGCCTTATCAACTTGTTGGTTGTTTAATGGACAACCAAGGTGGTAACGGGTG
ACGGAGAATCAGGGGGTTCGATACCGGAGAGGGAGCACGAGAAACGGCTACCACATCCAA
GGAAGGCAGCAGGCCTACAGTGCTCTGAGCGGGGCTGGGCAAGGGCGCATA
>HXXTI5Q01BM9DP rank=0136346 x=557.5 y=3499.5 length=473
AAAACAAGGCCAGTAGTCATATGCTTGTCTCAAAGATTAAGCCATGCAGGTCTAAGTCCA
TGCCGCATTAAGGTGAGACCGCGAATGGCTCATTATATCAGTTATGGTTCCTTAGATCTT
CGGTTACACTTGGATAACCCTGGTAATTCTAGAGCTAATACATGCAAGACAAACGCCGAC
CTTCGGGAAGGTGTGTTTTTATTAGACCAAAACCAATCGTTACCTTCGGGTGACGTTCCT
TTGGTGATTCTGAATAACTTTGTGCGGATTGCACGGCCTCTGTGCTGGCAACGTATCTTT
CAAATGTCTGCCTTATCAACTTGTTGGTTGTTTAATGGACAACCAAGGTGGTAACGGGTG
ACGGAGAATCAGGGGGTTCGATACCGGAGAGGGAGCACGAGAAACGGCTACCACATCCAA
GGAAGGCAGCAGGGCCTACAGTGCTCTGAGCGGGGCTGGGCAAGGCGCATA
>HXXTI5Q01ARPY6 rank=0080236 x=198.5 y=2480.0 length=473
AAAACAAGGCCAGTAGTCATATGCTTGTCTCAAAGATTAAGCCATGCATGTCCAAGTACA
AGCTTTCAAAAGCGAAACTGCGGATGGCTCATTAAATCAGTTATGGTTCCTTGGAGCGCA
TCCCCTTACATGGATAACTGTGGTAATTCTAGAGCTAATACATGCAATCAAGCGCCGACC
TTACGGGAGGCGTGCTCTTATTAGGAACAAGACCAACCCGGGTCCGCCCGGCTCCGTTGG
TGAACTCTGGATAACCTGGCCGATCGCACGGTCTCTGCACCGGCGACGGATCCTTCGAAT
GTCTGCCCTATCAACTTTCGATGGTACGTTATGCGCCTACCATGGTCGTAACGGGGTAAC
GGAGAATCAGGGGTTCGATTCCGGGAGAGGGAGCTTGAGAAACGGCTACCACATCCAAGG
AAGGCAGCAGGGCCTACAGTGCTCTGAGCGGGGCTGGGGCAAGGGCGCATA
>HXXTI5Q01CELYS rank=0164265 x=869.5 y=1570.0 length=473
AAAACAAGGCCAGTAGTCATATGCTTGTCTCAAAGATTAAGCCATGCAGGTCTAAGTCCA
TGCCGCAATACGGTGAGACCGCGAATGGCTCATTATATCAGTTATGGTTCCTTGGATCTT
CGGTTACACTTGGATAACCCTGGTAATTCTAGAGCTAATACATGCACAACAACGCCGACC
CTCGGGAAGGTGTGTTTTTATTAGACCAAAACCAATCGTTGCCTCTCGCGGGTGACGTTT
AGTGGTGATTCTGAATAACTTTGTGCGGATCGTACGGTCTTAGTGCCGACGACGTATCTT
TCAAATGTCTGCCTTATCAACTTGTTGGTTGTTTAATGGACAACCAAGGTGGTAACGGGT
GACGGAGAATCAGGGGTTCGATACCGGAGAGGGAGCACGAGAAACGGCTACCACATCTAA
GGAAGGCAGCAGGCCTACAGTGCTCTGAGCGGGGCTGGGCAAGGGCGCATA
>HXXTI5Q01BYN36 rank=0058536 x=687.5 y=3332.0 length=473
AAAACAAGGCCAGTAGTCATATGCTTGTCTCAAAGATTAAGCCATGCAGGTCTAAGTCCA
TGCCGCATTAAGGTGAGACCGCGAATGGCTCATTATATCAGTTATGGTTCCTTGGATCTT
CGGTTACACTTGGATAACCCTGGTAATTCTAGAGCTAATACGTGTACAACAACGCCGACC
CTCGGGAAGGTGTGTTTTTATTAGACCAAAACCAATCGTTGCCTCTCGCGGGTGACGTTT
AGTTGGTGATTCTGAATAACTTTGTGCGGATCGTACGGTCTTAGTGCCGACGACGTATCT
TTCAAATGTCTGCCTTATCAACTTGTTGGTTGTTTAATGGACAACCAAGGTGGTAACGGG
TGACGGAGAATCAGGGGTTCGATACCGGAGAGGGAGCACGAGAAACGGCTACCACATCTA
AGGAAGGCAGCAGGCCTACAGTGCTCTGAGCGGGGCTGGGCAAGGCGCATA
>HXXTI5Q01BE6XI rank=0240938 x=465.5 y=3908.0 length=473
AAAACAAGGCCAGTAGTCATATGCTTGTCTCAAAGATTAAGCCATGCAGGTCTAAGTCCA
TGCCGCAATACGGTGAGACCGCGAATGGCTCATTATATCAGTTATGGTTCCTTGGATCTT
CGGTTACACTTGGATAACCCTGGTAATTCTAGAGCTAATACATGCACAACAACGCCGACC
CTCGGGAAGGTGTGTTTTTATTAGACCAAAACCAATCGTTGCCTCTCGCGGGTGACGTTT
GGTTGGTGATTCTGAATAACTTTGTGCGGATCGTACGGTCTTAGTGCCGACGACGTATCT
TTCAAATGTCTGCCTTATCAACTTGTTGGTTGTTTAATGGACAACCAAGGTGGTAACGGG
TGACGGAGAATCAGGGTTCGATACCGGAGAGGGAGCACGAGAAACGGCTACCACATCTAA
GGAAGGCAGCAGGCCTACAGTGCTCTGAGCGGGGCTGGGCAAGGGCGCATA
>HXXTI5Q01BQ0EI rank=0060874 x=600.5 y=2360.0 length=473
AAAACAAGGCCAGTAGTCATATGCTTGTCTCAGAGATTAAGCCATGCAGGTCTAAGTCCA
TGCCGCAATACGGTGAGACCGCGAATGGCTCATTATATCAGTTATGGTTCCTTGGATCTT
CGGTTACACTTGGATAACCCTGGTAATTCTAGAGCTAATACATGCACAACAACGCCGACC
CTCGGGAAGGTGTGTTTTTATTAGACCAAAACCAATCGTTGCCTCTCGCGGGTGACGTTT
AGTTGGTGATTCTGAATAACTTTGTGCGGATCGTACGGTCTTAGTGCCGACGACGTATCT
TTCAAATGTCTGCCTTATCAACTTGTTGGTTGTTTAATGGACAACCAAGGTGGTAACGGG
TGACGGAGAATCAGGGTTCGATACCGGAGAGGGAGCACGAGAAACGGCTACCACATCTAA
GGAAGGCAGCAGGCCTACAGTGCTCTGAGCGGGGCTGGGCAAGGGCGCATA
>HXXTI5Q01BI7A7 rank=0117077 x=511.0 y=2609.0 length=473
AAAACAAGGCCAGTAGTCATATGCTTGTCTCAAAGATTAAGCCATGCAGGTCTAAGTCCA
TGCCGCAATACGGTGAGACCGCGAATGGCTCATTATATCAGTTATGGTTCCTTGGATCTT
CGGTTACACTTGGATAACCCTGGTAATTCTAGAGCTAATACATGCACAACAACGCCGACC
CTCGGGAAGGTGTGTTTTTATTAGACCAAAACCAATCGTTGCCTCTCGCGGGTNACGTTT
AGTGGTGATTCTGAATAACTTTGTGCGGATCGTACGGTCTTAGTGCCGACGACGTATCTT
TCAAATGTCTGCCTTATCAACTTGTTGGTTGTTTAATGGACAACCAAGGTGGTAACGGGT
GACGGAGAATCAGGGTTCGATACCGGAGAGGGAGCACGAGAAACGGCTACCACATCTAAG
GAAGGCAGCAGGCCTACAGTGCTCTGAGCGGGGCTGGGGCAAGGGCGCATA
>HXXTI5Q01BZT2X rank=0062591 x=701.0 y=375.0 length=473
AAAACAAGGCCAGTAGTCATATGCTTGTCTCAAAGATTAAGCCATGCAGGTCTAAGTCCA
TGCCGCAATACGGTGAGACCGCGAATGGCTCATTATATCAGTTATGGTTCCTTGGATCTT
CGGTTACACTTGGATAACCCTGGTAATTCTAGAGCTAATACATGCACAACAACGCCGACC
CTCGGGAAGGTGTGTTTTATTAGACCAAAACCAATCGTTGCCTCTCGCGGGTGACGTTTA
GTTGGTGATTCTGAATAACTTTGTGCGGATCGTACGGTCTTAGTGCCGACGACGTATCTT
TCAAATGTCTGCCTTATCAACTTGTTGGTTGTTTAATGGACAACCAAGGTGGTAACGGGT
GACGGAGAATCAGGGGTTCGATACCGGAGAGGGAGCACGAGAAACGGCTACCACATCTAA
GGAAGGCAGCAGGCCTACAGTGCTCTGAGCGGGGCTGGGCAAGGGCGCATA
>HXXTI5Q01AP73Q rank=0148760 x=181.5 y=2292.5 length=473
AAAACAAGGCCAGTAGTCATATGCTTGTCTCAAAGATTAAGCCATGCAGGTCTAAGTCCA
TGCCGCAATACGGTGAGACCGCGAATGGCTCATTATATCAGTTATGGTTCCTTGGATCTT
CGGTTACACTTGGATAACCCTGGTAATTCTAGAGCTAATACATGCACAACAACGCCGACC
CTCGGGAAGGTGTGTTTTTATTAGACCAAAACCAATCGTTGCCTCTCGCGGGTGACGTTT
AGTGGTGATTCTGAATAACTTTGTGCGGATCGTACGGTCTTAGTGCCGACGACGTATCTT
TCAAATGTCTGCCTTATCAACTTGTTGGTTGTTTAATGGACAACCAAGGTGGTAACGGGT
GACGGAGAATCAGGGGTTCGATACCGGAGAGGGAGCACGAGAAACGGCTACCACATCTAA
GGAAGGCAGCAGGCCTACAGTGCTCTGAGCGGGGCTGGGCAAGGGCGCATA
>HXXTI5Q01BWWJ7 rank=0224757 x=667.5 y=2885.5 length=473
AAAACAAGGCCAGTAGTCATATGCTTGTCTCAAAGATTAAGCCATGCAGGTCTAAGTCCA
TGCCGCAATACGGTGAGACCGCGAATGGCTCATTATATCAGTTATGGTTCCTTGGATCTT
CGGTTACACTTGGATAACCCTGGTAATTCTAGAGCTAATACATGCACAACAACGCCGACC
CTCGGGAAGGTGTGTTTTTATTAGACCAAAACCAATCGTTGCCTCTCGCGGGTGACGTTT
AGTTGGTGATTCTGAATAACTTTGTGCGGATCGTACGGTCTTAGTGCCGGCGACGTATCT
TTCAAATGTCTGCCTTATCAACTTGTTGGTTGTTTAATGGACAACCAAGGTGGTAACGGG
TGACGGAGAATCAGGGTTCGATACCGGAGAGGGAGCACGAGAAACGGCTACCACATCTAA
GGAAGGCAGCAGGCCTACAGTGCTCTGAGCGGGGCTGGGCAAGGGCGCATA
>HXXTI5Q01AVDJX rank=0202594 x=240.0 y=971.0 length=473
AAAACAAGGCCAGTAGTCATATGCTTGTCTCAAAGATTAAGCCATGCAGGTCTAAGTCCA
TGCCGCAATACGGTGAGACCGCGAATGGCTCATTATATCAGTTATGGTTCCTTGGATCTT
CGGTTACACTTGGATAACCCTGGTAATTCTAGAGCTAATACATGCACAACAACGCCGACC
CTCGGGAAGGTGTGTTTTATTAGACCAAAACCATCGTTGCCTCTCGCGGGTGACGTTTAG
TTGGTGATTCTGAATAACTTTGTGCGGATCGTACGGTCTTAGTGCCGACGACGTATCTTT
CAAATGTCTGCCTTATCAACTTGTTGGTTGTTTAATGGACAACCAAGGTGGTAACGGGTG
ACGGAGAATCAGGGGTTCGATACCGGAGAGGGAGCACGAGAACGGCTACCACATCTAAGG
AAGGCAGCAGGGCCTACAGTGCTCGTGAGCGGGGCTGGGCAAGGGCGCATA
>HXXTI5Q01BUBEV rank=0135613 x=638.0 y=949.5 length=473
AAAACAAGGCCAGTAGTCATATGCTTGTCTCAAAGATTAAGCCATGCATGTCTAAGTATA
AACAACTTTATACTGTGAAACTGCGTACAGCTCATTATATCAGCAATAATTTATTTGATG
GTTTCTTACTACTTGGATAACCGTAGTAATTCTAGAGCTAATACATGCTTAAAGCCTGAA
CTCTTGCGGGAACGGGTGTATTTATTAGATAAAAAACCATGCGGCCCTCTGGGCTGGTTC
CTTGGTGATTCATAATAACTTTTCGAATCGCATAGCTTCATGCTGGCGATAGTTCATTCA
AATTTCTGCCCTATCAGCTTTCGACGGTAGTGTAGTGGACTACCGTGGCGTTAACGGGTG
ACGGAGAATTAGGGGTTCGATTCCGGGAGAGGGAGCCTGAGAAACGGCTACCACATCCAA
GGAAGGCAGCAGGCCTACAGTGCTCTGAGCGGGGCTGGGCAAGGGCGCATA
>HY4YN4W02DC66T rank=0062133 x=1263.0 y=1555.0 length=472
AAAACAAGGCCAGTAGTCATATGCTTGTCTCAAAGATTAAGCCATGCGTGTCCAAGTACA
AGCTTTCAAAAGCGAAACTGCGGATGGCTCATTAAATCAGTTATGGTTCCTTGGAGCGCA
TCCCCTTACATGGATAACTGTGGTAATTCTAGAGCTAATACATGCAATCAAGCGCCGACC
TTACGGGAGGCGTGCTCTTATTAGGAACAAGACCAACCCGGGTCCGCCCGGCTCCGTTGG
TGAACTCTGGATAACCTGGCCGATCGCACGGTCTCTGCACCGGCGACGGATCCTTCGAAT
GTCTGCCCTATCAACTTTCGATGGTACGTTATGCGCCTACCATGGGGTCGTAACGGGTAA
CGGGAGAATCGAGGGGTTCGATTCCGGGAGGAGGGGAGCTTGGAGGAAACGGGCTACCAC
ATCCAAGGGAAGGGCAAGCAGGGCCTACAGTGCTCTGGAGCGGGGCTGGG
>HY4YN4W02DBJN5 rank=0027190 x=1244.5 y=2243.0 length=472
AAAACAAGGCCAGTAGTCATATGCTTGTCTCAAAGATTAAGCCATGCATGTCCAAGTACA
AGCTTTCAAAAGCGAAACTGCGGATGGCTCATTAAATCAGTTATGGTTCCTTGGAGCGCA
TCCCCTTACATGGATAACTGTGGTAATTCTAGAGCTAATACATGCAATCAAGCGCCGACC
TTACGGGAGGCGTGCTCTTATTAGGAACAAGACCAACCCGGGTCCNCCCGGCTCCGTTGG
TGAACTCTGGATAACCTGGCCGATCGCACGGTCTCTGCACCGGCGACGATCCTTCGAATG
TCTNCCCTATCAACTTTCGATGGTACGTTATGCGCCTACCATGGGGTCTAACGGGGTAAC
GGAGGAATCAGGGGTTCGATTCCGGGAGAGGGGAGCTTGGNGAAACGGGCTACCACATCC
AAGGGAAGGCAGCAGGGCCTACAGTGCTCTGAGCGGGGCTGGCAAAGGCG
>HY4YN4W02EPLVS rank=0027547 x=1814.0 y=3190.0 length=472
AAAACAAGGCCAGTAGTCATATGCTTGTCTCAAAGATTAAGCCATGCATGTCCAAGTACA
AGCTTTCAAAAGCGAAACTGCGGATGGCTCATTAAATCGGTTATGGTTCCTTGGAGCGCA
TCCCCTTACATGGATAACTGTGGTAATTCTAGAGCTAATACATGCAATCAAGCGCCGACC
TTACGGGAGGCGTGCTCTTATTAGGAACAAGACCAACCCGGGTCCGCCCGGCTCCGTTGG
TGAACTCTGGATAACCTGGCCGATCGCACGGTCTCTGCACCGGCGACGGATCCTTCGAAT
GTCTGCCCTATCAACTTTCGATGGTACGTTATGCGCCTACCATGGGGTCGTAACGGGGTA
ACGGGAGAATCAGGGGTTCGATTCCGGGAGAGGGGAGCTTGGAGAAACGGGCTACCACAT
CCAAGGGAAGGGCAAGCAGGGCCTACAGTCTCTGGAGCGGGGGCTGGGGC
>HY4YN4W02DD9ZW rank=0188360 x=1275.5 y=2698.5 length=472
AAAACAAGGCCAGTAGTCATATGCTTGTCTCAAAGATTAAGCCATGCATGTCTCAGTATA
AGCTTCTATACGGTGAAACTGCGAATGGCTCATTAAAACAGTTACAGTTTATTTGATGGT
CATTCCTTACATGGATAACTGTGGTAATTCTAGAGCTAATACATGCGCCCAAACCCGACT
CCGTGGAAGGGTTGTGTTTATTAGTTACAGAACCAACCCAGGCTCTGCCTGGTCTTGTGG
TGATTCATAATAACCGAATGAATCGCATTGCATCAGCTGGCGATGAATCATTCAAGTTTC
TGACCTATCAGCTTCCGACGGTAGGGGTATTGGGGCCTACCGTGGGCAATGGGACGGGGT
AACGGAGGGATTAGGGGTTNATTCCGGGAGAGGGGANCTTGAGAAATGGGCTACACAATC
TAAAAGGGAGGCAGGCAAGGGCCTAANAGTGCTCTGAGCGGGGCTGGGGC
>HY4YN4W02C4C71 rank=0046970 x=1162.0 y=3167.0 length=472
AAAACAAGGCCAGTAGTCATATGCTTGTCTCAAAGATTAAGCCATGCATGTCTCAGTATA
AGCTTCTATACGGTGAAACTGCGAATGGCTCATTAAAACAGTTACAGTTTATTTGATGGT
CATTCCTTACATGGATAACTGTGGTAATTCTAGAGCTAATACATGCGCCCAAACCCGACT
CCGTGGAAGGGCTGTGTCTATTAGTTACAGAACCAACCCAGGCTCTGCCTGGTCTTGTGG
TGATTCATAATAACCGAATGAATCGCATTGCATCAGCTGGCGATGAATCATTCAAGTTTC
TGACCTATCAGCTTCCGACGGGGTAGGGGGTATTGGGCCTACCGTGGGCAATGACGGGGT
AACGGAGAATTAGGGGTCGATTCCGGGAGAGGGGAGCCTGAGAAACGGGCTACCAACATC
TAAGGGAAAGGGCAAGCAAGGGCCTACGAGTGCTCTGAGCGGGGCTGGGC
>HY4YN4W02DRWSP rank=0185178 x=1430.0 y=3895.5 length=472
AAAACAAGGCCAGTAGTCATATGCTTGTCTCAAAGATTAAGCCATGCATGTCTAAGTATA
ACTCTTTTACTTTGAAAACTGCGAACGGCTCATTATATCAGTTATAGTTTATTTGATAGT
CCCTTACTACTTGGATACCCGTAGTAATTCTAGAGCTAATACATGCATCAATACCCAACT
GTTCGCGGAAGGGTAGTATTTATTAGGTATAGACCAACCCTCTTCGGAGGTGCTTTGGTG
ATTCATAATAACTTTTCGAATCGCATGGCTCCATGCCGGCGATGGATCATTCAAGTTTCT
GCCCTATCAGCTTTGGATGGTAGTGTATTGGACTACCATGGGGCTTTAACGGGGGTAACG
AATTGTTAGGGGCAAGGATTTTCGGGAGGAGGGGAGCCTGAGAGGACGGGCTACCACATC
CAAGGGAAGGGCAAGCAGGGCCTACAGTGCTCTGAGCGGGGCTGGGCAAA
>HY4YN4W02DEZU6 rank=0071592 x=1283.0 y=3456.0 length=472
AAAACAAGGCCAGTAGTCATATGCTTGTCTCAAAGATTAAGCCATGCATGTCTCAGTATA
AGCTTCTTTACAGTGAAACTGCGAATGGCTCATTAAAACAGTTACAGTTTATTTGATGGT
CATTCCTTACATGGATAACTGTGGTAATTCTAGAGCTAATACATGCGCCCAAACCCGACT
CCGTGGAAGGGTTGTGTTTATTAGTTACAGAACCAACCCAGGCTCTGCCTGGTCTTGTGG
TGATTCATAATAACTGAATGAATCGCATTGCATCAGCTGGCGATGAATCATTCAAGTTTC
TGACCTATCAGCTTCCGACGGGTAGGGGGGTATTGGGCCTACCGGTGGGCAATGACGGGG
TAACGGGAGGAATTAGGGGTTCGATTCCGGGAGGNGGGGAGCCTGAGAAACGGGCTACCA
CAATCTAAAGGGAAGGGCAAGCAAGGGCCTACAGTGCTCTGAGCGGGGCT
>HY4YN4W02DY3XH rank=0062881 x=1512.5 y=3859.0 length=472
AAAACAAGGCCAGTAGTCATATGCTTGTCTCAAAGATTAAGCCATGCAGGTCTAAGTCCA
TGCCGCAATACGGTGAGACCGCGAATGGCTCATTATATCAGTTATGGTTCCTTGGATCTT
CGGTTACACTTGGATAACCCTGGTAATTCTAGAGCTAATACATGCACAACAACGCCGACC
CTCGGGAAGGTGTGTTTTTATTAGACCAAAACCAATCGTTGCCTCTCGCGGGTGACGTTT
AGTTGGTGATTCTGAATAACTTTGTGCGGATCGTACGGTCTTAGTGCCGACGACGTATCT
TTCAAATGTCTGCCTTATCAACTTGTTGGTTGTTTAATGGACAACCAAGGTGGTAACGGG
GGGTGACGGGAGAATCAGGGGTTCGATACCGGGGAGAGGGGAGCACGAGAAACGGGCTAC
CACATCTAAGGGAAGGGCAGCAAGGGCCTACAGTGCTCTGAGCGGGGGCT
>HY4YN4W02DSULZ rank=0019825 x=1441.0 y=2661.0 length=472
AAAACAAGGCCAGTAGTCATATGCTTGTCTCAAAGATTAAGCCATGCAGGTCTAAGTCCA
TGCCGCAATACGGTGAGACCGCGAATGGCTCATTATATCAGTTATGGTTCCTTGGATCTT
CGGTTACACTTGGATAACCCTGGTAATTCTAGAGCTAATACATGCACAACAACGCCGACC
CTCGGGAAGGTGTGTTTTTATTAGACCAAAACCAATCGTTGCCTCTCGCGGGTGACGTTT
AGTGGTGATTCTGAATAACTTTGTGCGGATCGTACGGTCTTAGTGCCGACGACGTATCTT
TCAAATGTCTGCCTTATCAACTTGTTGGTTGTTTAATGGACAACCAAGGTGGTAACGGGG
GTGACGGGAGAATCAGGGGTTCGATACCGGGGAGAGGGGAGCACGGAGAAACGGGCTACC
ACATCTAAGGGAAGGGCAGCAAGGGCCTAACAGTGCTCTGAGCGGGGGCT
>HY4YN4W02DCG3Z rank=0074206 x=1255.0 y=525.0 length=472
AAAACAAGGCCAGTAGTCATATGCTTGTCTCAAAGATTAAGCCATGCATGTCCAAGTACA
AGCTTTCAAAAGCGAAACTGCGGATGGCTCATTAAATCAGTTATGGTTCCTTGGAGCGCA
TCCCCTTACATGGATAACTGTGGTAATTCTAGAGCTAATACATGCAATCAAGCGCCGACC
TTACGGGAGGCGTGCTCTTATTAGGAACAAGACCAACCCGGGTCCGCCCGGCTCCGTTGG
TGAACTCTGGATAACCTGGCCGATCGCACGGTCTCTGCACCGGCGACGATCCTTCGAATG
TCTNCCCTATCAACTTTCGATGGTACGTTATGCGCCTACCATGGGTCGTAACGGGGTAAC
GGGAGGAATCAGGGGTTCGATTCCGGGAGAGGGGAGCCTGGAGAAACGGGCTACCACATC
CAAGGGAAGGGCAGCAGGGCCTACAGTGCTCTGAGCGGGGGCTGGGCAAA
>HY4YN4W02EWX9P rank=0073998 x=1898.0 y=1771.0 length=472
AAAACAAGGCCAGTAGTCATATGCTTGTCTCAAAGATTAAGCCATGCATGTCCAAGTACA
AGCTTTCAAAGGCGAAACTGCGGATGGCTCATTAAATCAGTTATGGTTCCTTGGAGCGCA
TCCCCTTACATGGATAACTGTGGTAATTCTAGAGCTAATACATGCAATCAAGCGCCGACC
TTACGGGAGGCGTGCTCTTATTAGGAACAAGACCAACCCGGGTCCGCCCGGCTCCGTTGG
TGAACTCTGGATAACCTGGCCGATCGCACGGTCTCTGCACCGGCGACGATCCTTCGAATG
TCTNCCCTATCAACTTTCGATGGTACGTTATGCGCCTACCATGGGTCTAACGGGGTAACG
GGAGAATCAGGGGTTCGATTCCGGGAGAGGGGAGCTTGGAGAAACGGGCTACCACATCCA
AGGGAAGGCAAGCAGGGCCTAACGAGTGCTCTGAGCGGGGGCTGGGCAAA
>HY4YN4W02DT7D3 rank=0091613 x=1457.0 y=345.0 length=472
AAAACAAGGCCAGTAGTCATATGCTTGTCTCAAAGATTAAGCCATGCATGTCTAAGTATA
AAAGTATTTTATACTTGAAACTGCGAAACGCTTATTATATCAGTTATAGTTTATTTGATG
GTCTCTCACTATATGGATACCCGTAGTAATTCTAGAGCTAATACATGCGCAAAATTCCGA
AACCCCTCGGGGGTATAGGAATGTATTTATTAGATAAAAAATCAATCCGCTTCGGTGGTT
TTTGATGATTCATAATAACTGTTCGAATCGTTTCGGAGCAATCCGGCGATAGTTCATTCA
AATTTCTGCCCTATCANCTTTCGACGGTAGTGTATTGGACTACCGTGGCGTTAACGGGGT
AACGGGGAGAATTAGGGGTTCGATTCCGGAAGGAGGGGAGCCTGGAGGAAACGGGCTACC
ACATCCAAGGGAAGGGCAGCAGGGCCTACAGTGCTCTGGAGGCGGGGGCT
>HY4YN4W02DSF5N rank=0012495 x=1437.5 y=313.0 length=472
AAAACAAGGCCAGTAGTCATATGCTTGTCTCAAAGATTAAGCCATGCAGGTCTAAGTCCA
TGCCGCATTAAGGTGAGACCGCGAATGGCTCATTATATCAGTTATGGTTCCTTAGATCTT
CGGTTACACTTGGATAACCCTGGTAATTCTAGAGCTAATACATGCAAGACAAACGCCGAC
CTTCGGGAAGGTGTGTTTTATTAGACCAAAACCAATCGTTACCTTCGGGTGACGTTCCTT
TGGTGATTCTGAATAACTTTGTGCGGATTGCACGGCCTCTGTGCTGGCAACGTATCTTTC
AAATGTCTGCCTTATCAACTTGTTGGTTGTTTAATGGACACCAAGGTGGTAACGGGGGTG
ACGGGAGAATCAGGGGTTCGATACCGGGAGAGGGGAGGCACGGAGAAACGGGCTACCACA
TCCAAGGGAAGGGCAGCAAGGGCCTACAGTGCTCTGAGCGGGGGCTGGGC
>HY4YN4W02EXOEA rank=0132041 x=1906.5 y=2864.5 length=472
AAAACAAGGCCAGTAGTCATATGCTTGTCTCAAAGATTAAGCCATGCAGGTCTAAGTCCA
TGCCGCATTAAGGTGAGACCGCGAATGGCTCATTATATCAGTTATGGTTCCTTAGATCTT
CGGTTACACTTGGATAACCCTGGTAATTCTAGAGCTAATACATGCAAGACAAACGCCGAC
CTTCGGGAAGGTGTGTTTTTATTAGACCAAAACCAATCGTTACCTTCGGGTGACGTTCCT
TTGGTGATTCTGAATAACTTTGTGCGGATTGCACGGCCTCTGTGCTGGCAACGTATCTTT
CAAATGTCTGCCTTATCAACTTGTTGGTTGTTTAATGGACAACCAAGGTGGGTAACGGGG
GGTGACGGGAGAATCAGGGGTTCGATACCGGGAGAGGGGAGCACGGAGAAACGGGCTACC
ACATCCAAGGGAAGGGCAGCAAGGGCCTAACAGTGCTCTGAGCGGGGGCT
>HY4YN4W02DXZDO rank=0026595 x=1500.5 y=458.0 length=472
AAAACAAGGCCAGTAGTCATATGCTTGTCTCAAAGATTAAGCCATGCAGGTCTAAGTCCA
TGCCGCATTAAGGTGAGACCGCGAATGGCTCATTATATCAGTTATGGTTCCTTAGATCTT
CGGTTACACTTGGATAACCCTGGTAATTCTAGAGCTAATACATGCAAGACAAACGCCGAC
CTTCGGGAAGGTGTGTTTTTATTAGACCAAAACCAATCGTTACCTTCGGGTGACGTTCCT
TTGGTGATTCTGAATAACTTTGTGCGGATTGCACGGCCTCTGTGCTGGCAACGTATCTTT
CAAATGTCTGCCTTATCAACTTGTTGGTTGTTTAATGGACAACCAAGGTGGGTAACGGGG
GTGACGGGAGAATCAGGGGTTCGATACCGGGGAGAGGGGGGGCACGGGAGAAACGGGCTA
CCACATCCAAGGGAAGGGCAGCAGGGCCTACAGTGCTCTGAGCGGGGGCT
>HY4YN4W02ECM2T rank=0023063 x=1667.5 y=323.0 length=472
AAAACAAGGCCAGTAGTCATATGCTTGTCTCAAAGATTAAGCCATGCAGGTCTAAGTCCA
TGCCGCATTAAGGTGAGACCGCGAATGGCTCATTATATCAGTTATGGTTCCTTAGATCTT
CGGTTACACTTGGATAACCCTGGTAATTCTAGAGCTAATACATGCAAGACAAACGCCGAC
CTTCGGGAAGGTGTGTTTTATAGACCAAAACCATCGTTACCTTCGGGTGACGTTCCTTTG
GTGATTCTGAATAACTTTGTGCGGATTGCACGGCCTCTGTGCTGGCAACGTATCTTTCAA
ATGTCTGCCTTATCAACTTGTTGGTTGTTTAATGGACAACCAAGGTGGGTAACGGGGGGT
GACGGGAGAATCAGGGGGTTCGATACCGGGGAGAGGGGGAGCACGGAGAAACGGGCTACC
ACATCCAAGGGAAGGGCAGGCAAGGGCCTACAGTGCTCTGAGCGGGGGCT
>HY4YN4W02C0OU9 rank=0090239 x=1120.0 y=3667.0 length=472
AAAACAAGGCCAGTAGTCATATGCTTGTCTCAAAGATTAAGCCATGCAGGTCTAAGTCCA
TGCCGCATTAAGGTGAGACCGCGAATGGCTCATTATATCAGTTATGGTTCCTTAGATCTT
CGGTTACACTTGGATAACCCTGGTAATTCTAGAGCTAATACATGCAAGACAAACGCCGAC
CTTCGGGAAGGTGTGTTTTTATTAGACCAAAACCAATCGTTACCTTCGGGTGACGTTCCT
TTGGCGATTCTGAATAACTTTGTGCGGATTGCACGGCCTCTGTGCTGGCAACGTATCTTT
CAAATGTCTGCCTTATCAACTTGTTGGTTGTTTAATGGACAACCAAGGTGGGTAACGGGG
GGTGACGGGAGAATCAGGGGTTCGATACCGGGGAGAGGGGAGCACGGAGAAACGGGCTAC
CACATCCAAGGGAAGGGCAGCAAGGGCCTACAGTGCTCTGAGCGGGGGCT
>HY4YN4W02CYHMA rank=0062665 x=1095.0 y=3360.5 length=472
AAAACAAGGCCAGTAGTCATATGCTTGTCTCAAAGATTAAGCCATGCAGGTCTAAGTCCA
TGCCGCATTAAGGTGAGACCGCGAATGGCTCATTATATCAGTTATGGTTCCTTAGATCTT
CGGTTACACTTGGATAACCCTGGTAATTCTAGAGCTAATACATGCAAGACAAACGCCGAC
CTTCGGGAAGGTGTGTTTTATTAGACCAAAACCAATCGTTACCTTCGGGTGACGTTCCTT
TGGTGATTCTGAATAACTTTGTGCGGATTGCACGGCCTCTGTGCTGGCAACGTATCTTTC
AAATGTCTGCCTTATCAACTTGTTGGTTGTTAATGGACAACCAAGGTGGGTAACGGGGGG
TGACGGGAGAATCAGGGGTTCGATACCGGGGAGAGGGGAGCACGGAGAAAACGGGCTACC
ACATCCAAGGGAAGGGCAGCAAGGGCCTAACAGTGCTCTGAGCGGGGGCT
>HY4YN4W02EXD7A rank=0046665 x=1903.0 y=1940.0 length=472
AAAACAAGGCCAGTAGTCATATGCTTGTCTCAAAGATTAAGCCATGCAGGTCTAAGTCCA
TGCCGCATTAAGGTGAGACCGCGAATGGCTCATTATATCAGTTATGGTTCCTTAGATCTT
CGGTTACACTTGGATAACCCTGGTAATTCTAGAGCTAATACATGCAAGACAAACGCCGAC
CTTCGGGAAGGTGTGTTTTTATTAGACCAAAACCAATCGTTACCTTCGGGTGACGTTCCT
TTGGTGATTCTGAATAACTTTGTGCGGATTGCACGGCCTCTGTGCTGGCAACGTATCTTT
CAAATGTCTGCCTTATCAACTTGTTGGTTGTTTAATGGACAACCAAGGTGGGTAACGGGG
GGTGACGGGAGAATCAGGGGTTCGATACCGGGGAGAGGGGAGCACGGAGAAACGGGCTAC
CACATCCAAGGGAAGGGCAGCAAGGGCCTACAGTGCTCTGAGCGGGGGCT
>HY4YN4W02DM2UK rank=0020601 x=1375.0 y=3738.5 length=472
AAAACAAGGCCAGTAGTCATATGCTTGTCTCAAAGATTAAGCCATGCAGGTCTAAGTCCA
TGCCGCATTAAGGTGAGACCGCGAATGGCTCATTATATCAGTTATGGTTCCTTAGATCTT
CGGTTACACTTGGATAACCCTGGTAATTCTAGAGCTAATACATGCAAGACAAACGCCGAC
CTTCGGGAAGGTGTGTTTTTATTAGACCAAAACCAATCGTTACCTTCGGGTGACGTTCCT
TTGGTGATTCTGAATAACTTTGTGCGGATTGCACGGCCTCTGTGCTGGCAACGTATCTTT
CAAATGTCTGCCTTATCAACTTGTTGGTTGTTAATGGACACAGGTGGTAACGGGGTGACG
GGANAATCAGGGGTTCGATACCGGGAGAGGGGAGCACGGAGAAACGGGCTACCACATCCA
AGGGAAGGGCAGCAAGGGCCTACAGTGCTCTGAGCGGGGGCTGGGGCAAA
>HY4YN4W02EOXMD rank=0026882 x=1807.5 y=419.0 length=472
AAAACAAGGCCAGTAGTCATATGCTTGTCTCAAAGATTAAGCCATGCAGGTCTAAGTCCA
TGCCGCATTAAGGTGAGACCGCGAATGGCTCATTATATCAGTTATGGTTCCTTAGATCTT
TGGTTACACTTGGATAACCCTGGCAATTCTAGAGCTAATACATGCATTTCCAACACCGAC
CTTCGGGAAGGTGTGTTTTATTAGCCCAAAACCAATCGTTACCTTCGGGTGACGTCCCAT
TGGTGATTCAGAGTAACTTTGTTCGGATCGCATGGCCTTTGTGCCGGCGACGCATCTTTC
AAATGTCTNCCTTATCAACTTGTTGGTTGGTTAAATGCCAACCAAGGGTGGGGTAACGGG
GGCGACGGAGGAATCAGGGGGTTCATACCGGGAGGAGGGGANCCTGGAGAAACGGGCTAC
CANATCCAAGGGAAGGCAGCAAGGGCCTACAGTGCTCTGGAGCGGGGGCT
>HY4YN4W02D9F72 rank=0021102 x=1630.0 y=3024.0 length=472
AAAACAAGGCCAGTAGTCATATGCTTGTCTCAAAGATTAAGCCATGCATGTTTCAGTATA
AGCTTTAATTTGGCAAAACTGCAAATGGCTCATTAAAACAGTTATAATGCACTTGATGGT
TGTTTGCTTACATGGATAACTGTGGTAATCCTATAGCTAATACATGCACTCAAACCTGAC
TCTTGTGGGAAGGTTGTGGTCATTAGTTGCAGAACCAACCCAAGCTCTGCTTGGTATTTT
GCTGATCCAGAATGGCTGATTGAATTACATGGCAATTGCTGGTAATGCATCATTTCAGTT
TCTGACCTATCAGCTTCCGACGGTAAGGGTATTGGGCTTACTGTGGGCAATGGACGGGGT
AACGGGAGGGATTAGGGGGTTTGATTCCGGGGAGAGGGGAGCTTGGAAGAAAATGGGGCT
AACCANATCTAAAGGGAAGGGCAAGGCAGGGCCCTAACAGTGCTCTGAGC
>HY4YN4W02EO2A1 rank=0059376 x=1808.0 y=2395.0 length=472
AAAACAAGGCCAGTAGTCATATGCTTGTCTCAAAGATTAAGCCATGCATGTCTCAGAATA
AGCTTTTCATGGCAAGTCTGCGAATGGCTCATTAAACCAGTTATAGTTTCATTGGTTGTT
GGTGCTTACATGGATACCTGTGGTAATTCTATAGCTAATACATGATTGCATACCCGACTT
TCCGGAAGGGTTGTGCTTATCAGCTCCAGAACCATTCCTGGCATTGCCAGGTTCTTTGGT
GATCTATGGTAAGTGTGCGGATCACATGGCTGCTGCTGTGATTTGTCTTTTAAGTTCTGA
CCTATCAGCTTTCGGACGGGGGAAGGGTATTGGGCTTCCCGGTGGGCAATGACGGGGTAA
CGGGAGAATTAGGGGTTTGATTCCGGGAGAGGGGAGCCTGGAGGGAATGGGGCTACCACA
TCTAAAAGGGAAAAGGCAAGGCAGGGCCCTACAGTGCTCTGAGCGGGGCT
>HY4YN4W02DJC7C rank=0077547 x=1333.0 y=2566.0 length=472
AAAACAAGGCCAGTAGTCATATGCTTGTCTCAAAGATTAAGCCATGCATGTCCAAGTACA
AGCTTTCAAAAGCGAAACTGCGGATGGCTCATTAAATCAGTTATGGTTCCTTGGAGCGCA
TCCCCTTACATGGATAACTGTGGTAATTCTAGAGCTAATACATGCAATCAAGCGCCGACC
TTACGGGAGGCGTGCTCTTATTAGGAACAAGACCAACCCGGGTCCGCCCGGCTCCGTTGG
TGAACTCTGGATAACCTGGCCGATCGCACGGTCTCTGCACCGGCGACGATCCTTCGAATG
TCTNCCCTATCAACTTTCGATGGTACGTTATGCGCCTACCATGGGTCGTAACGGGGTAAC
GGGAGAATCAGGGGTTCGATTCCGGGAGAGGGGAGCTTGGAGAAACGGGCTACCACATCC
AAGGGAAGGGCAAGCAGGGCCTACAGTGCTCTGAGCGGGGGCTGGGCAAA
>HY4YN4W02ECSPJ rank=0072031 x=1668.0 y=3525.0 length=472
AAAACAAGGCCAGTAGTCATATGCTTGTCTCAAAGATTAAGCCATGCATGTCCAAGTACA
AGCTTTCAAAAGCGAAACTGCGGATGGCTCATTAAATCAGTTATGGTTCCTTGGAGCGCA
TCCCCTTACATGGATAACTGTGGTAATTCTAGAGCTAATACATGCAATCAAGCGCCGACC
TTACGGGAGGCGTGCTCTTATTAGGAACAAGACCAACCCGGGTCCGCCCGGCTCCGTTGG
TGAACTCTGGATAACCTGGCCGATCGCACGGTCTCTGCACCGGCGACGATCCTTCGAATG
TCTNCCCTATCAACTTTCGATGGTACGTTATGCGCCTACCATGGGTCTAACGGGGTAACG
GGAGGAATCAGGGGTTCGATTCCGGGAGAGGGGAGCTTGGAGAAACGGGCTACCACATCC
AAGGGAAGGGCAAGCAGGGCCTACAGTGCTCTGAGCGGGGGCTGGGCAAA
>HY4YN4W02D6ZU8 rank=0035576 x=1602.0 y=3202.0 length=472
AAAACAAGGCCAGTAGTCATATGCTTGTCTCAAAGATTAAGCCATGCATGTCCAAGTACA
AGCTTTCAAAAGCGAAACTGCGGATGGCTCATTAAATCAGTTATGGTTCCTTGGAGCGCA
TCCCCTTACATGGATAACTGTGGTAATTCTAGAGCTAATACATGCAATCAAGCGCCGACC
TTACGGGAGGCGTGCTCTTATTAGGAACAAGACCAACCCGGGTCCGCCCGGCTCCGTTGG
TGAACTCTGGATAACCTGGCCGATCGCACGGTCTCTGCACCGGCGACGATCCTTCGAATG
TCTNCCCTATCAACTTTCGATGGTACGTTATGCGCCTACCATGGGTCTAACGGGGTAACG
GGAGGAATCAGGGGTTCGATTCCGGGAGAGGGGAGCTTGGAGAAACGGGCTACCACATCC
AAGGGAAGGGCAAGCAGGGCCTACAGTGCTCTGAGCGGGGGCTGGGCAAA
>HY4YN4W02DWEBT rank=0017869 x=1482.0 y=247.5 length=472
AAAACAAGGCCAGTAGTCATATGCTTGTCTCAAAGATTAAGCCATGCATGTCCAAGTACA
AGCTTTCAAAAGCGAAACTGCGGATGGCTCATTAAATCAGTTATGGTTCCTTGGAGCGCA
TCCCCTTACATGGATAACTGTGGTAATTCTAGAGCTAATACATGCAATCAAGCGCCGACC
TTACGGGAGGCGTGCTCTTATTAGGAACAAGACCAACCCGGGTCCGCCCGGCTCCGTTGG
TGAACTCTGGATAACCTGGCCGATCGCACGGTCTCTGCACCGGCGACGATCCTTCGAATG
TCTGCCCTATCAACTTTCGATGGTACGTTATGCGCCTACCATGGGTCGTAACGGGGTAAC
GGGAGGAATCAGGGGTTCGATTCCGGGAGAGGGGAGCTTGGAGAAACGGGCTACCACATC
CAAGGGAAGGGCAGCAGGGCCTACAGTGCTCTGAGCGGGGGCTGGGCAAA
>HY4YN4W02C912C rank=0137396 x=1227.5 y=2402.0 length=472
AAAACAAGGCCAGTAGTCATATGCTTGTCTCAAAGATTAAGCCATGCATGTCTAAGTATA
AACAACTTTATACTGTGAAACTGCGTACAGCTCATTATATCAGCAATTATTTATTTGATG
GTACCTTACTACATGGATAACCGTAGTAATTCTAGAGCTAATACATGCGTAAAATCTGGA
CTTTCGGGAACAGATGTATTTATTAGATAAAAAATCAATGCCGCTTTTAGTGGGTTTGTT
GATGAATCATAGTAACTGATCGAATCGCATGGCTTCACNCCGGCGATAGTTCATTCAAAT
TTCTGCCCTATCAGCTTTCGACGGTAGTGTAGTGGGGACTACCGTGGGCGTTAACGGGGT
GACGGGAGAATTAGGGGTTCGATTCCGGGAGAGGGGAGCCTGAGAAACGGGCTACCACAT
CCAAAGGGAAAGGCAGCAGGGCCTACAGTGCTCTGAGCGGGCTGGGCAAA
>HY4YN4W02DJN17 rank=0062143 x=1337.5 y=253.0 length=472
AAAACAAGGCCAGTAGTCATATGCTTGTCTCAAAGATTAAGCCATGCATGTCTCAGTATA
AACTTTCATACGGTGAAACTGCGAATGGCTCATTAAAGCAGTTATAGTTTATTTGATGGT
CACTGTTACATGGATAACTGTGGTAATTCTACAGCTAATACATGCATCAAAACCCAACTT
CGCAGAAGGGTTGTGTTTATTAGATACAGAACCAACCCAGGCTCCGCCTGGTTTCCTGGT
GACTCATAATAACTATATGAATCGTATGGCATCTNCCGACGATGCATCATTCAAGTTTCT
GACCTATCAGCTTCCGACGGGTAGGGGGTATTGGGCCTACCGGTGGGCAATGACGGGGTA
ACGGNGGAATTAGGGGGTTNATTCCGGGAGGAGGGGAGCCTGAGAAACGGGCTACCACAA
TCTAAAGGGAGGGCAGCAGGGCCTTACAGTGCTCTGAGCGGGGCTGGGGC
>HXZRAMG01A0HGR rank=0062768 x=298.0 y=1753.5 length=472
AAAACAAGGCCAGTAGTCATATGCTTGTCTCAAAGATTAAGCCATGCATGTCTAAGTCTA
ATTGGATTTGACTATTGAAACTGTGAACTGCTCAATAAATCGGTTATAACCTAAGTGATG
ATATCACACTACTTGGATACCTGTAGTAATTCTAGAGCTAATACATGCGTAATGTCCCAA
CCTTCGCAAGATGGGAGGGATGCAGTTATTAGATTTAAAGCCAACCCTCTTCTGAGGAAG
TCTTGGTGATTCAAAATAATCAAGTGGATTGTATGGTTTTCATACTTGACAACACATCAT
TTGGGTTTCCGCCCTATCAGCTTTGGATGGTAGGGTATTGGCCTACCATGGCTTTAACGG
GTGACGGATGGTTAGGGCTGGACCCCCGGAGAGGGAGCCTGAGAAACGGCTACCACATCC
AAGGAAGGCAGCAGGCCTACAGTGCTCTGAGCGGGCTGGCAAGGCGCATA
>HXZRAMG01AXIA8 rank=0192400 x=264.0 y=2146.0 length=472
AAAACAAGGCCAGTAGTCATATGCTTGTCTCAAAGATTAAGCCATGCATGTCTAAGTCTA
ATTGGATTTGACTATTGAAACTGTGAACTGCTCAATAAATCGGTTATAACCTAAGTGATG
ATATCACACTACTTGGATACCTGTAGTAATTCTAGAGCTAATACATGCGTAATGTCCCAA
CCTTCGCAAGATGGGAGGGATGCAGTTATTAGATTTAAAGCCAACCCTCTTCTGAGGAAG
TCTTGGTGATTCAAAATAATCAAGTGGATTGTATGGTTTTCATACTTGACAACACATCAT
TTGGGTTTCCGCCCTATCAGCTTTGGATGGTAGGGTATTGGCCTACCATGGCTTTAACGG
GTGACGGATGGTTAGGGCTGGACCCCCGGAGAGGGAGCCTGAGAAACGGCTACCACATCC
AAGGAAGGCAGCAGGCCTACAGTGCTCTGAGCGGGCTGGCAAGGCGCATA
>HXZRAMG01BDWQR rank=0155393 x=451.0 y=1393.5 length=472
AAAACAAGGCCAGTAGTCATATGCTTGTCTCAAAGATTAAGCCATGCAGGTCTAAGTCCA
TGCCGCATTAAGGTGAGACCGCGAATGGCTCATTATATCAGTTATGGTTCCTTAGATCTT
CGGTTACACTTGGATAACCCTGGTAATTCTAGAGCTAATACATGCAAGACAAACGCCGAC
CTTCGGGAAGGTGTGTTTTATTTAGTACCAAAACCAATACGTTACCTTCGGTGACGTTCC
TTTGGTTGATTCTGAATAACTTTGTTGCGGATTGCACGGCCTCTGTGCTGGCAACGTATC
TTTCAAATGTCTGCCTTATCAACTTGTTGGTTGTTTAATGGACAACCAAGGTGGTAACGG
GTGACGGAGAATCAGGGTTCGATACCGGAGAGGGAGGCACGAGAAACGGCTACCACATCC
AAGGAAGGCAGCAGGCCTACAGTGCTCTGAGCGGGCTGGCAAGGCGCATA
>HXZRAMG01BTPM9 rank=0249181 x=631.0 y=1411.0 length=472
AAAACAAGGCCAGTAGTCATATGCTTGTCTCAAAGATTAAGCCATGCATGTCCAAGTACA
AGCTTTCAAAAAGCGAAACTGCGGATGGCTCATTAAATCAGTTATGGTTCCTTGGAGCGC
ATCCCCTTTACATGGGGTAACTGTGGTAATTCTAGAGCTAATACATGCAATCAAGCGCCG
ACCTTACGGGAGGCGTGCTCTTATTAGGAACAAGACCAACCCGGGGTCCGCCCGGCTCCG
TTAGGTGAACTCTGGATAACCCTGGCCGATCGCACGGTCTCTGCACCGGCGACGGATCCT
TCGAATGTCTGCCCCTATCAACTTTCGATGGTACGTTATGCGCCTACCATGGTCGTAACG
GGTAACGGAGAATCAGGGTTCGATTCCGGAGAGGGAGCTTGAGAAACGGCTACCACATCC
AAGGAAGGCAGCAGGCCTACAGTGCTCTGAGCGGGCTGGCAAGGCGCATA
>HXZRAMG01CDI80 rank=0281168 x=857.0 y=546.5 length=472
AAAACAAGGCCAGTAAGTCATATGCTTGTCTCAAAGAATTAAGCCATGCATGTCCAAGTA
CAAGCTTTCAAAAAGACGAAACTAGCGGATGGCTCATTAAATACAGTTATGGTTCCTTGG
AGCGCATCCCCTTACATGGATAACTGTGGTAATTCTAGAGCTAATACATGCAATCAAGCG
CCGACCTTACGGGAGGCGTGCTCTTATTAGGAACAAGACCAACCCGGGTCCGCCCGGCTC
CGTTGGTGAAACTCTGGATAACCTGGCCGATCGCACGGTCTCCGCACCGGCGACGGATCC
TTCGAATGTCTGCCCTATCAACTTTCGATGGTACGTTATGCGCCTACCATGGTCGTAACG
GGTAACGGAGAATCAGGGTTCGATTCCGGAGAGGGAGCTTGAGAAACGGCTACCACATCC
AAGGAAGGCAGCAGGCCTACAGTGCTCTGAGCGGGCTGGCAAGGCGCATA
>HXXTI5Q01BPGH5 rank=0047797 x=582.0 y=3643.0 length=472
AAAACAAGGCCAGTAGTCATATGCTTGTCTCAAAGATTAAGCCATGCAGGTCTAAGTCCA
TGCCGCAATACGGTGAGACCGCGAATGGCTCATTATATCAGTTATGGTTCCTTGGATCTT
CGGTTACACTTGGATAACCCTGGTAATTCTAGAGCTAATACATGCACAACAACGCCGACC
CTCGGGAAGGTGTGTTTTATTAGACCAAAACCAATCGTTGCCTCTCGCGGGTNACGTTTA
GTGGTGATTCTGAATAACTTTGTGCGGATCGTACGGTCTTAGTGCCGACGACGTATCTTT
CAAATGTCTGCCTTATCAACTTGTTGGTTGTTTAATGGACAACCAAGGTGGTAACGGGTG
ACGGAGAATCAGGGGGTTTCGATACCGGAGAGGGGAGCACGAGAAACGGCTACCACATCT
AAGGAAGCAGCAGGCCTACAGTGCTCTGAGCGGGGCTGGCAAGGCGCATA
>HXXTI5Q01B7RDR rank=0092200 x=791.0 y=1485.5 length=472
AAAACAAGGCCAGTAGTCATATGCTTGTCTCAAAGATTAAGCCATGCATGTCTAAGTATA
AACAACTTTATACTGTGAAACTGCGTACAGCTCATTATATCAGCAATTATTTATTTGATG
GTAACTCACTACATGGATAACCGTGGTAATTCTAGAGCTAATACATGCGTAAAATCCCGA
GCCTCGCGGTAAGGGACGTATTTATTAGATAAAGAATCAATACCGGCTCTGTCGGTTTTA
TTGATGAATCATAATAACTGTTCGAATCGCACTGCCTTGTGCTGGCGATAGTTCATTCAA
ATTTCTGCCCTATCAGCTTTCGACGGTAGTGTAGTGGACTACCGTGGCGTTAACGGGTAA
CGGAGAATTAGGGTTCGATTCCGGAGAGGGAGCCTGAGAAACGGCTACCACATCCAAGGG
AAGGCAGCAGGGCCTACAGTGCTCTGAGCGGGGCTGGGCAAGGGCGCATA
>HXXTI5Q01BUCBV rank=0019949 x=638.5 y=2137.0 length=472
AAAACAAGGCCAGTAGTCATATGCTTGTCTCAAAGATTAAGCCATGCATGTCTAAGTATA
AGCAACTTTATACTGTGAAACTGCGGACAGCTCATTATATCAGCAATAATTTATTTGATG
GTTTCTTTACTACTTGGATAACCGTAGTAATTCTAGAGCTAATACATGCTTAAAGCCTGG
ACTCTTGCGGGAACGGGTGTATTTACTAGATTAAGACCAATGCTTCCCTCTCGGGTTGCT
TTTTGGTGATTCTTTGTAACTTTCGAATCGCATGGCCTTGTGTCGGCGATAGTTCATTCA
AATTTCTGCCCTATCAGCTTTTCGACGGTAGTGTAGTGGACTACCGTGGCGTTAACGGGT
GACGGAGAATTAGGGTTCGATTCCGGAGAGGGAGCCTGAGAAACGGCTACCACATCCAAG
GAAGGCAGCAGGCCTACAGTGCTCTGAGCGGGGCTGGGCAAGGGCGCATA
>HXXTI5Q01A86HQ rank=0011559 x=397.0 y=1932.5 length=472
AAAACAAGGCCAGTAGTCATATGCTTGTCTCAAAGATTAAGCCATGCAGGTCTAAGTCCA
TGCCGCATTAAGGTGAGACCGCGAATGGCTCATTATATCAGTTATGGTTCCTTAGATCTT
TGGTTACACTTGGATAACCCTGGCAATTCTAGAGCTAATACATGCATTTCCAACACCGAC
CTTCGGGAAGGTGTGTTTTATTAGCCCAAAACCAATCGTTACCTTCGGGTGACGTCCCAT
TGGTGATTCAGAGTAACTTTGTTCGGATCGCATGGCCTTTGTGCCGGCGACGCATCTTTC
AAATGTCTGCCTTATCAACTTGTTGGTTGGTTAAATGCCAACCAAGGTGGTAACGGGTGA
CGGAGAATCAGGGGTTCGATACCGGAGAGGGGAGCCTGAGAAACGGCTACCACATCCAAG
GAAGGCAGCAGGCCTACAGTGCTCTGAGCGGGGCTGGGCAAGGGCGCATA
>HXXTI5Q01A9T1L rank=0232468 x=404.5 y=3783.0 length=472
AAAACAAGGCCAGTAGTCATATGCTTGTCTCAAAGATTAAGCCATGCAGGTCTAAGTCCA
TGCCGCATTAAGGTGAGACCGCGAATGGCTCATTATATCAGTTATGGTTCCTTAGATCTT
TGGTTACACTTGGATAACCCTGGCAATTCTAGAGCTAATACATGCATTTCCAACACCGAC
CTTCGGGAAGGTGTGTTTTTATTAGCCCAAAACCAATCGTTACCTTCGGGTGACGTCCCA
TTGGTGATTCAGAGTAACTTTGTTCGGATCGCATGGCCTTTGTGCCGGCGACGCATCTTT
CAAATGTCTGCCTTATCAACTTGTTGGTTGGTTAAATGCCAACCAAGGTGGTAACGGGTG
ACGGAGAATCAGGGGGTTCGATACCGGGAGAGGGAGCCTGAGAAACGGCTACCACATCCA
AGGAGCAGCAGGCCTACAGGTGCTCTGAGCGGGGCTGGGCAAGGCGCATA
>HXXTI5Q01AWDEI rank=0148811 x=251.5 y=2376.0 length=472
AAAACAAGGCCAGTAGTCATATGCTTGTCTCAAAGATTAAGCCATGCAGGTCTAAGTCCA
TGCCGCATTAAGGTGAGACCGCGAATGGCTCATTATATCAGTTATGGTTCCTTAGATCTT
CGGTTACACTTGGATAACCCTGGTAATTCTAGAGCTAATACATGCAAGACAAACGCCGAC
CTTCGGGAAGGTGTGTTTTTATTAGACCAAAACCAATCGTTACCTTCGGTGACGTTCCTT
TGGTGATTCTGAATAACTTTGTGCGGATTGCACGGCCTCTGTGCTGGCAACGTATCTTTC
AAATGTCTGCCTTATCAACTTGTTGGTTGTTTAATGGACAACCAAGGTGGTAACGGGTGA
CGGAGAATCAGGGGTTCGATACCGGAGAGGGAGCACGAGAAACGGCTACCACATCCAAGG
AAGGCAGCAGGGCCTACAGTGCTCTGAGCGGGGCTGGGCAAGGGCGCATA
>HXXTI5Q01BGYFI rank=0149123 x=486.0 y=188.5 length=472
AAAACAAGGCCAGTAGTCATATGCTTGTCTCAAAGATTAAGCCATGCAGGTCTAAGTCCA
TGCCGCATTAAGGTGAGACCGCGAATGGCTCATTATATCAGTTATGGTTCCTTAGATCTT
CGGTTACACTTGGATAACCCTGGTAATTCTAGAGCTAATACATGCAAGACAAACGCCGAC
CTTCGGGAAGGTGTGTTTTTATTAGACCAAAACCAATCGTTACCTTCGGTGACGTTCCTT
TGGTGATTCTGAATAACTTTGTGCGGATTGCACGGCCTCTGTGCTGGCAACGTATCTTTC
AAATGTCTGCCTTATCAACTTGTTGGTTGTTTAATGGACAACCAAGGTGGTAACGGGTGA
CGGAGAATCAGGGGTTCGATACCGGAGAGGGAGCACGAGAAACGGCTACCACATCCAAGG
AAGGCAGCAGGGCCTACAGTGCTCTGAGCGGGGCTGGGCAAGGGCGCATA
>HXXTI5Q01A2LC6 rank=0133845 x=322.5 y=1816.0 length=472
AAAACAAGGCCAGTAGTCATATGCTTGTCTCAAAGATTAAGCCATGCAGGTCTAAGTCCA
TGCCGCATTAAGGTGAGACCGCGAATGGCTCATTATATCAGTTATGGTTCCTTAGATCTT
CGGTTACACTTGGATAACCCTGGTAATTCTAGAGCTAATACATGCAAGACAAACGCCGAC
CTTCGGGAAGGTGTGTTTTTATTAGACCAAAACCAATCGTTACCTTCGGGTGACGTTCCT
TGGTGATTCTGAATAACTTTGTGCGGATTGCACGGCCTCTGTGCTGGCAACGTATCTTTC
AAATGTCTGCCTTATCAACTTGTTGGTTGTTTAATGGACAACCAAGGTGGTAACGGGTGA
CGGAGAATCAGGGGTTCGATACCGGAGAGGGAGCACGAGAAACGGCTACCACATCCAAGG
AAGGCAGCAGGGCCTACAGTGCTCTGAGCGGGGCTGGGCAAGGGCGCATA
>HXXTI5Q01CD96R rank=0116997 x=865.0 y=2689.0 length=472
AAAACAAGGCCAGTAGTCATATGCTTGTCTCAAAGATTAAGCCATGCAGGTCTAAGTCCA
TGCCGCATTAAGGTGAGACCGCGAATGGCTCATTATATCAGTTATGGTTCCTTAGATCTT
CGGTTACACTTGGATAACCCTGGTAATTCTAGAGCTAATACATGCAAGACAAACGCCGAC
CTTCGGGAAGGTGTGTTTTATTAGACCAAAACCAATCGTTACCTTCGGTGACGTTCCTTG
GTGATTCTGAACAACTTTTGTGCGGATTGCACGGCCTCTGTGCTGGCAACGTATCTTTCA
AATGTCTGCCTTATCAACTTGTTGGTTGTTTAATGGACAACCAAGGTGGTAACGGGTGAC
GGAGAATCAGGGGGTTCGATACCGGAGAGGGAGCACGAGAAACGGCTACCACATCCAAGG
AAGGCAGCAGGGCCTACAGTGCTCTGAGCGGGGCTGGGCAAGGGCGCATA
>HXXTI5Q01CEZYC rank=0169448 x=873.0 y=3314.0 length=472
AAAACAAGGCCAGTAGTCATATGCTTGTCTCAAAGATTAAGCCATGCAGGTCTAAGTCCA
TGCCGCATTAAGGTGAGACCGCGAATGGCTCATTATATCAGTTATGGTTCCTTAGATCTT
CGGTTACACTTGGATAACCCTGGTAATTCTAGAGCTAATACATGCAAGACAAACGCCGAC
CTTCGGGAAGGTGTGTTTCTATTAGACCAAAACCAATCGTTACCTTCGGGTGACGTTCCT
TTGGTGATTCTGAATAACTTTGTGCGGATTGCACGGCCTCTGTGCTGGCAACGTATCTTT
CAAATGTCTGCCTTATCAACTTGTTGGTTGTTTAATGGACAACCAAGGTGGTAACGGGTG
ACGGAGAATCAGGGTTCGATACCGGAGAGGGAGCACGAGAAAACGGCTACCACATCCAAG
GAAGGCAGCAGGCCTACAGTGCTCTGAGCGGGGCTGGGCAAGGGCGCATA
>HXXTI5Q01BJKTE rank=0187955 x=515.5 y=3728.0 length=472
AAAACAAGGCCAGTAGTCATATGCTTGTCTCAAAGATTAAGCCATGCAGGTCTAAGTCCA
TGCCGCATTAAGGTGAGACCGCGAATGGCTCATTATATCAGTTATGGTTCCTTAGATCTT
CGGTTACACTTGGATAACCCTGGTAATTCTAGAGCTAATACATGCAAGACAAACGCCGAC
CTTCGGGAAGGTGTGTTTTTATTAGACCAAAACCAATCGTTACCTTCGGGTGACGTTCCT
TTGGTGATTCTGAATAACTTTGTGCGGATTGCACGGCCTCTGTGCTGGCAACGTATCTTT
CAAATGTCTGCCTTATCAACTTGTTGTTGTTTAATGGACAACCAAGGTGGTAACGGGTGA
CGGAGAACCAGGGGGTTCGATACCGGAGAGGGAGCACGAGAAACGGCTACCACATCCAAG
GAAGGCAGCAGGCCTACAGTGCTCTGAGCGGGGCTGGGCAAGGGCGCATA
>HXXTI5Q01A2KVP rank=0150695 x=322.5 y=1187.0 length=472
AAAACAAGGCCAGTAGTCATATGCTTGTCTCAAAGATTAAGCCATGCATGTCTAAGCATA
AACTATCTTAAAGTGAAGCCGCGAAAAGCTCATTACAACAGCCGTCGTTTCTTGGATCTC
CGATCTACTTGGATAACTGTGGTAATTCTAGAGCTAATACATGCAATCGAGCTCTGATCG
CAAGTGACGAGCGCATTTATTAGTAACAAACCAATCGGTGCTTCGGCGCCGTCCGTTGGT
GAATCTGAATAACTTTGCAGATCGCTTCGGTCTCGTACCGGCGACGCATCTTTCAAGTGT
CTGTTTTTATCAACTTTCGATGTTAAGTTATGCGCCTAACATGGTTGTAACGGATAACGG
AGAATAAGGGTTCGACTCCGGAGAGGGAGCCTGAGAAACGGCTACCACTTCAAGGAAGGC
AGCGAGGCCCTACAGTGCTCTGGAGCGGGGGCTGGGGCAAGGGGCGCATA
>HXXTI5Q01BMD1K rank=0225011 x=547.0 y=3846.0 length=472
AAAACAAGGCCAGTAGTCATATGCTTGTCTCAAAGATTAAGCCATGCATGTCCAAGTACA
AGCTTTCAAAAGCGAAACTGCGGATGGCTCATTAAATCAGTTATGGTTCCTTGGAGCGCA
TCCCCTTACATGGATAACTGTGGTAATTCTAGAGCTAATACATGCAATCAAGCGCCGACC
TTACGGGAGGCGTGCTCTTATTAGGAACAAGACCAACCCGGGTCCGCCCGGCTCCGTTGG
TGAACTCTGGATAACCTGGCCGATCGCACGGTCTCTGCACCGGCGACGGATCCTTCGAAT
GTCTGCCCCTATCAACTTTCGGTGGTACGTTATGCGCCTACCATGGTCGTAACGGGTAAC
GGAGAATCAGGGGTTCGATTCCGGAGAGGGAGCTTGAGAAACGGCTACCACATCCAAGGA
AGGCAGCAGGCCTACAGTGCTCTGAGCGGGGCTGGGGCAAGGGGCGCATA
>HXXTI5Q01A04HG rank=0104594 x=305.5 y=2914.0 length=472
AAAACAAGGCCAGTAGTCATATGCTTGTCTCAAAGATTAAGCCATGCATGTCCAAGTACA
AGCTTTCAAAAGCGAAACTGCGGATGGCTCATTAAATCAGTTATGGTTCCTTGGAGCGCA
TCCCCTTACATGGATAACTGTGGTAATTCTAGAGCTAATACATGCAATCAAGCGCCGACC
TTACGGGAGGCGTGCTCTTATTAGGAACAAGACCAACCCGGGTCCGCCCGGCTCCGTTGG
TGAACTCTGGATAACCTGGCCGATCGCACGGTCTCTGCACCGGCGACGGATCCTTCGAAT
GTCTGCCCTATCAACTTTCGATGGTACGTTATGCGCCTACCATGGGTCGTAACGGGGTAA
CGGAGAATCAGGGGTTTCGATTCCGGGAGAGGGAGCTTGAGAAACGGCTACCACATCCAA
GGAAGGCAGCAGGCCTACAGTGCTCTGAGCGGGGCTGGGGCAAGGGCGCA
>HXXTI5Q01AW06O rank=0126533 x=259.0 y=430.0 length=472
AAAACAAGGCCAGTAGTCATATGCTTGTCTCAAAGATTAAGCCATGCAGGTCTAAGTCCA
TGCCGCAATACGGTGAGACCGCGAATGGCTCATTATATCAGTTATGGTTCCTTGGATCTT
CGGTTACACTTGGATAACCCTGGTAATTCTAGAGCTAATACATGCACAACAACGCCGACC
CTCGGGAAGGTGTGTTTTTATTAGACCAAAACCAATCGTTGCCTCTCGCGGGTGACGTTT
AGTTGGTGATTCTGAATAACTTTGTGCGGATCGTACGGTCTTAGTGCCGACGACGTATCT
TTCAAATGTCTGCCTTATCAACTTGTTGGTTGTTTAATGGACAACCAAGGTGGTAACGGG
TGACGGAGAATCAGGGGTTCGATACCGGAGAGGGAGCACGAGAAACGGCTACCACATCTA
AGGAAGGCAGCAGGGCCTACAGTGCTCTGAGCGGGGCTGGGCAAGGGCGC
>HXXTI5Q01BMH46 rank=0079506 x=549.0 y=968.5 length=472
AAAACAAGGCCAGTAGTCATATGCTTGTCTCAAAGATTAAGCCATGCAGGTCTAAGTCCA
TGCCGCAATACGGTGAGACCGCGAATGGCTCATTATATCAGTTATGGTTCCTTGGATCTT
CGGTTACACTTGGATAACCCTGGTAATTCTAGAGCTAATACATGCACAACAACGCCGACC
CTCGGGAAGGTGTGTTTTATTAGACCAAAACCAATCGTTGCCTCTCGCGGGTGACGTTTA
GTAGTGATTCTGAATAACTTTGTGCGGATCGTACGGTCTTAGTGCCGACGACGTATCTTT
CAAATGTCTGCCTTATCAACTTGTTGGTTGTTTAATGGACAACCAAGGTGGTAACGGGTG
ACGGAGAATCAGGGGTTCGATACCGGAGAGGGAGCACGAGAAACGGCTACCACATCTAAG
GAAGGCAGCAGGCCTACAGTGCTCTGAGCGGGGCTGGGCAAGGGCGCATA
>HXXTI5Q01AUBX7 rank=0082735 x=228.0 y=1389.5 length=472
AAAACAAGGCCAGTAGTCATATGCTTGTCTCAAAGATTAAGCCATGCAGGTCTAAGTCCA
TGCCGCAATACGGTGAGACCGCGAATGGCTCATTATATCAGTTATGGTTCCTTGGATCTT
CGGTTACACTTGGATAACCCTGGTAATTCTAGAGCTAATACATGCACAACAACGCCGACC
CTCGGGAAGGTGTGTTTTTATTAGACCAAAACCAATCGTTGCCTCTCGCGGGTGACGTTT
AGTGGTGATTCTGAATAACTTTGTGCGGATCGTACGGTCTTAGTGCCGACGACGTATCTT
TCAAATGTCTGCCTTATCAACTTGTTGGTTGTTTAATGGACAACCAAGGTGGTAACGGGT
GACGGAGAATCAGGGGTTCGATACCGGAGAGGGAGCACGAGAAACGGCTACCACATCTAA
GGAAGCAGCAGGCCTACAGTGCTCTGAGCGGGGCTGGGCAAGGGCGCATA
>HXXTI5Q01CFHTH rank=0086313 x=879.0 y=1891.0 length=472
AAAACAAGGCCAGTAGTCATATGCTTGTCTCAAAGATTAAGCCATGCAGGTCTAAGTCCA
TGCCGCAATACGGTGAGACCGCGAATGGCTCATTATATCAGTTATGGTTCCTTGGATCTT
CGGTTACACTTGGATAACCCTGGTAATTCTAGAGCTAATACATGCACAACAACGCCGACC
CTCGGGAAGGTGTGTTTTTATTAGACCAAAACCAATCGTTGCCTCTCGCGGGTGACGTTT
AGTTGGTGATTCTGAATAACTTTGTGCGGATCGTACGGTCTTAGTGCCGACGACGTATCT
TTCAAATGTCTGCCTTATCAACTTGTTGGTTGTTTAATGGACAACCAAGGTGGTAACGGG
TGACGGAGAATCAGGGTTCGATACCGGAGAGGGAGCACGAGAAACGGCTACCACATCTAA
GGAAGGCAGCAGGGCCTACAGTGCTCTGAGCGGGGCTGGCAAGGCGCATA
>HXXTI5Q01A54HQ rank=0109133 x=362.0 y=2732.0 length=472
AAAACAAGGCCAGTAGTCATATGCTTGTCTCAAAGATTAAGCCATGCATGTCTAAGTATA
AACAACTTTATACTGTGAAACTGCGTACAGCTCATTATATCAGCAATAATTTATTTGATG
GTTTCTTACTACTTGGATAACCGTAGTAATTCTAGAGCTAATACATGCTTAAAGCCTGAA
CTCTTGCGGGAACGGGTGTATTTATTAGATAAAAAACCAATGCGGCCCTCTGGGCTGGTT
TCTTGGTGATTCATAATAACTTTTCGAATCGCATAGCTTCATGCTGGCGATAGTTCATTC
AAATTTCTGCCCTATCAGCTTTCGACGGTAGTGTAGTGGACTACCGTGGCGTTAACGGGT
GACGGAGAATTAGGGTTCGATTCCGGAGAGGGAGCCTGAGAAACGGCTACCACACCCAAG
GAAGGCAGCAGGGCCTACAGTGCTCTGAGCGGGGCTGGGGCAAGGGCGCA
>HY4YN4W02D7CDP rank=0177291 x=1606.5 y=3035.5 length=471
AAAACAAGGCCAGTAGTCATATGCTTGTCTCAAAGATTAAGCCATGCATGTCCAAGTACA
AGCTTTCAAAAGCGAAACTGCGGATGGCTCATTAAATCAGTTATGGTTCCTTGGAGCGCA
TCCCCTTACGTGGATAACTGTGGTAATTCTATAGCTAATACATGCAATCAAGCGCCGACC
TTACGGGAGGCGTGCTCTTATTAGGAACAAGACCAACCCGGGTCCGCCCGGCTCCGTTGG
TGAACTCTGGATAACCTGGCCGATCGCACGGTCTCTGCACCGGCGACGGATCCTTCGAAT
GTCTGCCCTATCAACTTTCGATGGTACGTTATGCGCCTACCATGGGGTCGTAACGGGTAA
CGGGAGAATCAGGGGTTCGATTCCGGGAGGAGGGGAGCTTGGAGGAAACGGGCTACCACA
TCCAAGGGAAGGGCAAGCAAGGGCCTACAGTGCTCTGAGCGGGGCTGGG
>HY4YN4W02D9LH9 rank=0024290 x=1632.5 y=1679.0 length=471
AAAACAAGGCCAGTAGTCATATGCTTGTCTCAAAGATTAAGCCATGCATGTCCAAGTACA
AGCTTTCAAAAGCGAAACTGCGGATGGCTCATTAAATCAGTTATGGTTCCTTGGAGCGCA
TCCCCTTACATGGATAACTGTGGTAATTCTAGAGCTAATACATGCAATCAAGCGCCGACC
TTACGGGAGGCGTGCTCTTATTAGGAACAAGACCAACCCGGGTCCGCCCGGCTCCGTTGG
TGAACTCTGGATAACCTGGCCGATCGCACGGTCTCTGCACCGGCGACGATCCTTCGAATG
TCTGCCCTATCAACTTTCGATGGTACGTTATGCGCCTACCATGGGTCGTAACGGGGTAAC
GGGAGGGAATCAGGGGTTCGATTCCGGGAGAGGGGAGCTTGGAGAAACGGGCTACCACAT
CCAAGGGAAGGGCAGCAGGACCTACAAGTGCTCTGAGCGGGGGCTGGGC
>HY4YN4W02EUSJ7 rank=0172089 x=1873.0 y=3461.0 length=471
AAAACAAGGCCAGTAGTCATATGCTTGTCTCAAAGATTAAGCCATGCATGTCCAAGTACA
AGCTTTCAAAAGCGAAACTGCGGATGGCTCATTAAATCAGTTATGGTTCCTTGGAGCGCA
TCCCCTTACATGGATAACTGTGGTAATTCTAGAGCTAATACATGCAATCAAGCGCCGACC
TTACGGGAGGCGTGCTCTTATTAGGAACAAGACCAACCCGGGTCCGCCCGGCTCCGTTGG
TGAACTCTGGATAACCTGGCCGACCGCACGGTCTCTGCACCGGCGACGGATCCTTCGAAT
GTCTGCCCTATCAACTTTCGATGGTACGTTATGCGCCTACCATGGGGTCGTAACGGGGTA
ACGGGAGAATCAGGGGTTCGATTCCGGGAGGAGGGGAGCTTGGAGGAAACGGGCTACCAC
ATCCAAGGGAGGGCAAGGCAGGGCCTACAGTGCTCTGAGCGGGGCTGGG
>HY4YN4W02DKPXX rank=0033569 x=1349.5 y=195.0 length=471
AAAACAAGGCCAGTAGTCATATGCTTGTCTCAAAGATTAAGCCATGCATGTCTCAGTATA
AGCTTTCATACGGTGAAACTGCGAATGGCTCATTAAAGCAGTTATAGTTTATTTGATGGT
CACTGTTACATGGATAACTGTGGTAATTCTAGAGCTAATACATGCACCAAAACCCGACTT
CGGAAGGGTTGTGTTTATTAGATACAGAACCATCCCAAGCTCCGCTTGGTCTTGTGGTGA
CTCATGATAACTCGATGAATCGTATGGCTTCGCTGACGATGCATCATTCAAGTTTCTGAC
CTATCAGCTTCCGACGGGTAGGGGGGTATTGGGCCTACCGTGGGCAATGGACGGGGTAAC
GGGAGGAATTAGGGGTTTNATTCCGGGAGGAGGGGAGCCTGAGAAACGGGCTACCACAAT
CTAAAGGGAAGGGCAAGCAGGGCCTACAGTGCTCTGAGCGGGGCTGGGG
>HY4YN4W02C8QC5 rank=0021693 x=1212.0 y=2023.0 length=471
AAAACAAGGCCAGTAGTCATATGCTTGTCTCAAAGATTAAGCCATGCATGTCTCAGTATA
AGCTTTTACACGGCGAAACTGCGAATGGCTCATTAAAACAGTTATCGTTATTTGTATGGT
CATTCCTTACATGGATAACTGTGGTAATTCTAGAGCTAATACATGCGCCCAAACCCGACT
CCGTGGAAGGGTTGTGTTTATTAGTTACAGAACCAACCCAGGCTCTGCCTGGTCTTGTGG
TGATTCATAATAACTGAATGAATCGCATTGCATCAGCTGGCGATGAATCATTCAAGTTTC
TGACCTATCAGCTTCCGACGGTAGGGGTATTGGGGCCTACCGTGGGCAATGGACGGGGTA
ACGGGAGAATTAGGGGTTCGATTCCGGGAGAGGGGAGCCTGAGAAACGGGCTACCACATC
TAAAGGGAAAGGGCAAGCAAGGGCCTACAGTGCTCTGAGCGGGGCTGGC
>HY4YN4W02C1VUZ rank=0072506 x=1134.5 y=2041.0 length=471
AAAACAAGGCCAGTAGTCATATGCTTGTCTCAAAGATTAAGCCATGCATGTCCCAGTATA
AGCTTCTATACGGTGAAACTGCGAATGGCTCATTAAAACAGTTACAGTTTATTTGATGGT
CATTCCTTACATGGATAACTGTGGTAATTCTAGAGCTAATACATGCGCCCAAACCCGACT
CCGTGGAAGGGTTGTGTTTATTAGTTACAGAACCAACCCAGGCTCTGCCTGGTCTTGTGG
TGATTCATAATAACCGAATGAATCGCATTGCATCAGCTGCGATGAATCATTCAAGTTTCT
GACCTATCAGCTTCCGACGGTAGGGTATTGGGGCCTACCGTGGCAATGGACGGGGTAACG
GGAGAATTAGGGGTCGATTCCGGGAGAGGGGAGCCTGGAGAAACGGGCTACCACATCTAA
AGGGAAAGCAGCAGGGCCTACAGTGCTCTGAGCGGGCTGGGCAAAGGGC
>HY4YN4W02DLSCN rank=0026302 x=1361.5 y=821.0 length=471
AAAACAAGTCCAGTAGTCATATGCTTGTCTCAAAGATTAAGCCATGCATGTCTCAGTATG
AACTTCTACACAGTGAAACTGCGAATGGCTCATTAAAACAGTTATAGCTTATTTGGTGGT
CTTTCCTTACATGGATAACTGTGGTAATTCTAGAGCTAATACATGCGTCAAGACCCAACT
TATTGGACGGGTCGTGTTTATTAGTGACAGAACCAACCCAGGCACTGCCTGGTCTTCTGG
TGATTCATAATAACCGAGCGAATCGCGTGGCATCAGCCGGTGATGAAGCATTCAAGTTTC
TGACCTATCAGCTTCCGACGGTAGGGGTATTGGGGCCTACCGTGGGCAATGGGACGGGGT
AACGGAGAATTAGGGGTTCGATTCCGGGAGAGGGGAGCCTGGAGAAATGGGCTACCACAA
TCTAAAGGGAAGGGCAGCAGGGCCTACAGTGCTCTGAGCGGGGCTGGGG
>HY4YN4W02DS254 rank=0079052 x=1444.0 y=1466.0 length=471
AAAACAAGGCCAGTAGTCATATGCTTGTCTCAAAGACTAAGCCATGCATGTCTAAGTATA
AGTATTATACAGCGAAACTGCGAATGGCTCATTAAAACAGTTATAGTTTATTTGATAATC
GAATTTACATGGATAACCGTGGTAATTCTAGAGCTAATACATGCTGCTGTGCCCAACTTT
ACGGAAGGGCGGTATTTATTAGATAACAAGCCAATATTCCTCTGGTCTATTGTGGTGACT
CATAATAACTGATCGAATCGCAAGGCCTATGGCCGCGATAAGTCATTCAAGTTTCTNCCC
CATCAGCTTTCGATGGTAGTGTATTGGGACTACCATGGCGTTTACGGGGTAACGGGAGGG
ATTAGGGGGTTCGATTCCGGGAGAGGGGAGCCTGGAGAAACGGGCTACCACATCTAAGGG
AAGGGCAGCAGGGCCTACAGTGCTCTGAGCGGGGGCTGGGCAAAGGGGC
>HY4YN4W02DE0TJ rank=0072138 x=1284.5 y=597.5 length=471
AAAACAAGGCCAGTAGTCATATGCTTGTCTCAAAGATTAAGCCATGCATGTATAAGTTCA
CACCCTAGTACGGTGAAACCGCGAATGGCTCATTAAATCAGCTATGGTTCCTTAGATCTT
ACATCCTTACTTGGATAACTGTAGTAATTCTAGAGCTAATACATGCCACCATAGCCCCTT
CTTACGAAGGGGTGGATTTATTAGAACAAAATCTACCGGCTTGCCGTTGGTTTGATGACT
CTGGATAACTTTTCTGATCGCAAGGCTTTGTGCCTGCGACGTATCTTTCAAATGTCTGCC
CTATCAACTGTCGATGGTAGGACATTGGCCTACCATGGGGTTATAACGGGGGTAACGGGG
AATCAGGGGGTTCGATTCCGGGGAGAGGGGAGCCTTAGGAGACGGGCTACCACATCTAAG
GGAAGGGCAGCAAGGGCCTACAGTGCTCTGAGGCGGGGGCTGGGGCAAA
>HY4YN4W02DGE6B rank=0049830 x=1300.0 y=321.0 length=471
AAAACAAGGCCAGTAGTCATATGCTTGTCTCAAAGATTAAGCCATGCATGTCTCAGTATA
AGCTTCTATACGGTGAAACTGCGAATGGCTCATTAAAACAGTTACAGTTTATTTGATGGT
CATTCCTTACATGGATAACTGTGGTAATTCTAGAGCTAATACATGCGCCCAAACCCGACT
CCGCGGAAGGGTTGTGTTTATTAGTTACAGAACCAACCCAGGCTCTGCCTGGTCTTGTGG
TGATTCATAATAACCGAATGAATTGCATTGCATCAGCTGGCGATGAATCATTCAAGCTTC
TGACCTATCAGCTTCCGACGGGTAGTGTATTGGACTACCGTGGGCAATGACGGGGTAACG
GGAGGAATTAGGGGTTCATTCCGGGAGAGGGGAGCCTGGAGAAACGGGCTACCAACATCT
AAGGGAAAGGGCAGCAGGGCCTACAGTGCTCTGAGCGGGGCTGGGCAAA
>HY4YN4W02D5LR4 rank=0052315 x=1586.5 y=3826.0 length=471
AAAACAAGGCCAGTAGTCATATGCTTGTCTCAAAGATTAAGCCATGCATGTCTCAGTATA
AGCTTCTATACGGTGAAACTGCGAATGGCTCATTAAAACAGTTACAGTTTATTTGATGGT
CATTCCATACATGGATAACTGTGGTAATTCTAGAGCTAATACATGCGCCCAAACCCGACT
CCGTGGAAGGGTTGTGTTTATTAGTTACAGAACCAACCCAGGCTCTGCCTGGTCTTGTGG
TGATTCATAATAACCGAATGAATCGCATTGCATCANCTTGCGATGAATCATTCAAGTTTC
TGACCTATCAGCTTCCGACGGGTAGGGGGGTATTGGGCCTACCGGTGGGCAATGGACGGG
GTAACGGGAGGAATTAGGGGTTCGATTCCGGGAGGAGGGGAGCCTGGAGAAACGGGCTAC
CACAATCTAAAGGGAGGGCAGCAGGGCCTACAGTGCTCTGAGCGGGGCT
>HY4YN4W02DO05H rank=0016694 x=1398.0 y=643.0 length=471
AAAACAAGGCCAGTAGTCATATGCTTGTCTCAAAGATTAAGCCATGCATGTCTAAGTATA
AACATCTTTATACTGTGAAACTGCATACAGCTCATTATATCAGTAATTGTTTATTTGATG
GTACCCGTAATTACATGGATAACCGTGGTAATTCTAGAGCTAATACATGCGTAAAGACCA
AACTTAGGAATGGTTGTATTTATTAGATAAAAACCAATGCAGCTTCGGCTGGTTCTTTGG
TGACTCATAGTAACTTTTCGAATCGCATAGCTTCCCGCTGGCGATAGTTCATTCAAATTT
CTNCCCTATCAGCTTCCGACGGTAGTGTAGTGGGACTACCGTGGGGTGTTAACGGGGTGA
CGGGAGGAATTAGGGGTTCGATTCCGGGAGAGGGGAGCCTGGAGAAACGGGCTACCACAT
CCAAGGGAAGGGCAAGAGGGCCTACAGTGCTCTGAGCGGGGGCTGGGGC
>HY4YN4W02EDX0Y rank=0244357 x=1681.5 y=3824.5 length=471
AAAACAAGGCCAGTAGTCATATGCTTGTCTCAAAGATTAAGCCATGCATGTCTAAGTATG
AACATCTTTATACTGTGAAACTGCATACAGCTCATTATATCAGTAATTGTTTATTTGATG
GTACCCGTAATTACATGGATAACCGTGGTAATTCTAGAGCTAATACATGCGTAAAGACCA
AACTTAGGAATGGTTGTATTTATTAGATAAAAAACCATGCAGCTTCGGCTGGTTCTTTGG
TGACTCATAGTAACTTTTCGAATCGCATAGCTTCCCGCTGGCATAGTTCATTCAAATTTC
TGCCCTATCCAGCTTCCGACGGTAGTGTAGTGGGACTACCGTGGGCGTTAACGGGGGTGA
CGGGAGGAATTAGGGGGTCCGATTCCGGGAGAGGGGAGCCTGGGAGAAACGGGCTACCAC
ATCCCAAGGGAAGGGCAAGCAGGGCCTAACAGTGCTCTGAGCGGGGGCT
>HY4YN4W02C3UNG rank=0058413 x=1156.0 y=3674.0 length=471
AAAACAAGGCCAGTAGTCATATGCTTGTCTCAAAGATTAAGCCATGCATGTCTAAGTATA
AGCAACCTTATACTGTGAAACTGCGTACAGCTCATTATATCAGCAATTATTTATTTGATG
GTTGACTAACTACATGGATAACCGTGGTAATTCTAGAGCTAATACATGCGTAAAATCTGT
CTCTCACGAGTATGGATGTATTTATTAGATAAAGACACTAACACCGGGTCTCTCGGTTTT
GTTGATGAATCATAATAACTGTTCGAATCGCACGTCTAGCACTGGCGATAGTTCATTCAA
ATTTCTGCCCCTATCCAGCTTTTCGACGGGGTAGTGTAGTGGGACTACCGGTGGGCATTA
ACGGGGTAACGGGAGAATTAGGGGTTCGATTCCGGGAGAGGGGAGCCTGAGAAACGGGCT
AACCACATCCAAAAGGGAAAAGGGCAGCAGGGCCCTAACAGTGCTCTGA
>HY4YN4W02DNRK3 rank=0030761 x=1383.5 y=3029.0 length=471
AAAACAAGGCCAGTAGTCATATGCTTGTCTCAAAGATTAAGCCATGCAGGTCTAAGTCCA
TGCCGCAATACGGTGAGACCGCGAATGGCTCATTATATCAGTTATGGTTCCTTGGATCTT
CGGTTACACTTGGATAACCCTGGTAATTCTAGAGCTAATACATGCACAACAACGCCGACC
CTCGGGAAGGTGTGTTTTATTAGACCAAAACCAATCGTTGCCTCTCGCGGGTGACGTTTA
GTTGGTGATTCTGAATAACTTTGTGCGGATCGTACGGTCTTAGTGCCGACGACGTATCTT
TCAAATGTCTGCCTTATCAACTTGTTGGTTGTTTAATGGACAACCAAGGTGGTAACGGGG
GTGACGGGAGAATCAGGGGTTCGATACCGGGGAGAGGGGAGCACGGAGAAACGGGCTACC
ACATCTAAGGGAAGGGCAGCAAGGGCCTACAGTGCTCTGAGCGGGGGCT
>HY4YN4W02DDZ96 rank=0038694 x=1272.0 y=2396.0 length=471
AAAACAAGGCCAGTAGTCATATGCTTGTCTCAAAGATTAAGCCATGCAGGTCTAAGTCCA
TGCCGCAATACGGTGAGACCGCGAATGGCTCATTATATCAGTTATGGTTCCTTGGATCTT
CGGTTACACTTGGATAACCCTGGTAATTCTAGAGCTAATACATGCACAACAACGCCGACC
TCGGGAAGGTGTGTTTTATTAGACCAAAACCAATCGTTGCCTCTCGCGGGTGACGTTTAG
TTGGTGATTCTGAATAACTTTGTGCGGATCGTACGGTCTTAGTGCCGACGACGTATCTTT
CAAATGTCTGCCTTATCAACTTGTTGGTTGTTTAATGGACAACCAAGGTGGTAACGGGGG
TGACGGGAGAATCAGGGGTTCGATACCGGGAGAGGGGAGGCACGGAGAAACGGGCTACCA
CATCTAAGGGAAGGGCAGGCAAGGGCCTACAGTGCTCTGAGCGGGGGCT
>HY4YN4W02C7PRA rank=0021004 x=1200.0 y=3732.0 length=471
AAAACAAGGCCAGTAGTCATATGCTTGTCTCAAAGATTAAGCCATGCATGTCTCAGTATA
AGCTTCTATACGGTGAAACTGCGAATGGCTCATTAAAACAGTTACAGTTTATTTGATGGT
CATTCCTTACATGGATAACTGTGGTAATTCTAGAGCTAATACATGCGCCCAAACCCGACT
CTGCGGAAGGGTTGTGTTTATTAGTTACAGAACCAACCCAGGCTCTGCCTGGTCTTGTGG
TGATTCATAATAACCGAATGAATCGCATTGCATCANCTGGCGATGAATCATTCAAGTTTC
TGACCTATCAGCTTCCGACGGGTAGGGGGGTATTGGGGCCTACCGGTGGGCAATGACGGG
GTAACGGGNGGAATTAGGGGTTCGATTCCGGGAGAGGGGAGCCTGGAGAAACGGGCTACC
ACAATCTAAAGGGAGGGCAAGGCAGGGCCTACAGTGCTCTGAGCGGGGC
>HY4YN4W02D2LRL rank=0107427 x=1552.5 y=3103.0 length=471
AAAACAAGGCCAGTAGTCATATGCTTGTCTCAAAGATTAAGCCATGCATGTCCAAGTACA
AGCTTTCAAAAGCGAAACTGCGGATGGCTCATTAAATCAGTTATGGTTCCTTGGAGCGCA
TCCCCTTACATGGATAACTGTGGTAATTCTAGAGCTAATACATGCAATCAAGCGCCGACC
TTACGGGAGGCGTGCTCTTATTAGGAACAAGACCAACCCGGGTCCGCCCGGCTCCGTTGG
TGAACTCTGGATAACCTGGCCGATCGCACGGTCTCTGCACCGGCGACGATCCTTCGAATG
TCTNCCCTATCAACTTTCGATGGTACGTTATGCGCCTACCATGGGTCGTAACGGGGTAAC
GGGAGGAATCAGGGGTTCGATTCCGGGAGAGGGGAGCTTGGAGAAACGGGCTACCACATC
CAAGGGAAGGCAGCAGGGCCTACAGTGCTCTGAGCGGGGGCTGGGCAAA
>HY4YN4W02DXRRY rank=0053813 x=1497.5 y=2892.0 length=471
AAAACAAGGCCAGTAGTCATATGCTTGTCTCAAAGATTAAGCCATGCATGTCCAAGTACA
AGCTTTCAAAAGCGAAACTGCGGATGGCTCATTAAATCAGTTATGGTTCCTTGGAGCGCA
TCCCCTTACATGGATAACTGTGGTAATTCTAGAGCTAATACATGCAATCAAGCGCCGACC
TTACGGGAGGCGTGCTCTTATTAGGAACAAGACCAACCCGGGTCCGCCCGGCTCCGTTGG
TGAACTCTGGATAACCTGGCCGATCGCACGGTCTCTGCACCGGCGACGATCCTTCGAATG
TCTGCCCTATCAACTTTCGATGGTACGTTATGCGCCTACCATGGGTCGTAACGGGGTAAC
GGGAGAATCAGGGGTTCGATTCCGGGAGAGGGGAGCTTGGAGAAACGGGCTACCACATCC
AAGGGAAGGCAAGCAGGGCCTACAGTGCTCTGAGCGGGGGCTGGGCAAA
>HY4YN4W02DBTWF rank=0140153 x=1247.0 y=3213.5 length=471
AAAACAAGGCCAGTAGTCATATGCTTGTCTCAAAGATTAAGCCATGCATGTCCAAGTACA
AGCTTTCAAAAGCGAAACTGCGGATGGCTCATTAAATCAGTTATGGTTCCTTGGAGCGCA
TCCCCTTACATGGATAACTGTGGTAATTCTAGAGCTAATACATGCAATCAAGCGCCGACC
TTACGGGAGGCGTGCTCTTATTAGGAACAAGACCAACCCGGGTCCGCCCGGCTCCGTTGG
TGAACTCTGGATAACCTGGCCGATCGCACGGTCTCTGCACCGGCGACGATCCTTCGAATG
TCTGCCCTATCAACTTTCGATGGTACGTTATGCGCCTACCATGGGTCGTAACGGGGTAAC
GGGAGGAATCAGGGGTTCGATTCCGGGAGAGGGGAGCTTGGAGAAACGGGCTACCACATC
CAAGGGGAAGGCAGCAGGGCCTACAGTGCTCTGAGCGGGGCTGGGCAAA
>HY4YN4W02DVPV1 rank=0140920 x=1474.0 y=1343.0 length=471
AAAACAAGGCCAGTAGTCATATGCTTGTCTCAAAGATTAAGCCATGCATGTCCAAGTACA
AGCTTTCAAAAGCGAAACTGCGGATGGCTCATTAAATCAGTTATGGTTCCTTGGAGCGCA
TCCCCTTACATGGATAACTGTGGTAATTCTAGAGCTAATACATGCAATCAAGCGCCGACC
TTACGGGAGGCGTGCTCTTATTAGGAACAAGACCAACCCGGGTCCGCCCGGCTCCGTTGG
TGAACTCTGGATAACCTGGCCGATCGACACGGTCTCTGCACCGGCGACGATCCTTCGAAT
GTCTNCCCTATCAACTTTCGATGGTACGTTATGCGCCTACCATGGGGTCTAACGGGGTAA
CGGGAGGAATCAGGGGTTCGATTCCGGGAGAGGGGAGCTTGGAGAAACGGGCTACCACAT
CCAAGGGAAGGCAGCAGGGCCTACAGTGCTCTGAGCGGGGCTGGGCAAA
>HY4YN4W02EJR4W rank=0064815 x=1748.5 y=1694.0 length=471
AAAACAAGGCCAGTAGTCATATGCTTGTCTCAAAGATTAAGCCATGCATGTCCAAGTACA
AGCTTTCAAAAGCGAAACTGCGGATGGCTCATTAAATCAGTTATGGTTCCTTGGAGCGCA
TCCCCTTACATGGATAACTGTGGTAATTCTAGAGCTAATACATGCAATCAAGCGCCGACC
TTACGGGAGGCGTGCTCTTATTAGGAACAAGACCAACCCGGGTCCGCCCGGCTCCGTTGG
TGAACTCTGGATAACCTGGCCGATCGCACGGTCTCTGCACCGGCGACGATCCTTCGAATG
TCTNCCCTATCAACTTTCGATGGTACGTTATGCGCCTACCATGGGTCTAACGGGGTAACG
GGAGGAATCAGGGGTTCGATTCCGGGAGAGGGGAGCTTGGAGAAACGGGCTACCACATCC
AAGGGAAGGGCAGCAGGGCCTACAGTGCTCTGAGCGGGGGCTGGGCAAA
>HY4YN4W02EQN19 rank=0043757 x=1826.5 y=3519.0 length=471
AAAACAAGGCCAGTAGTCATATGCTTGTCTCAAAGATTAAGCCATGCATGTCCAAGTACA
AGCTTTCAAAAGCGAAACTGCGGATGGCTCATTAAATCAGTTATGGTTCCTTGGAGCGCA
TCCCCTTACATGGATAACTGTGGTAATTCTAGAGCTAATACATGCAATCAAGCGCCGACC
TTACGGGAGGCGTGCTCTTATTAGGAACAAGACCAACCCGGGTCCGCCCGGCTCCGTTGG
TGAACTCTGGATAACCTGGCCGATCGCACGGTCTCTGCACCGGCGACGATCCTTCGAATG
TCTNCCCTATCAACTTTCGATGGTACGTTATGCGCCTACCATGGGTCGTAACGGGGTAAC
GGGAGGAATCAGGGGTTCGATTCCGGGAGAGGGGAGCTTGGAGAAACGGGCTACCACATC
CAAGGGAAGGGCAAGCGGGCCTACAGTGCTCTGAGCGGGGCTGGGCAAA
>HY4YN4W02DSS7N rank=0066501 x=1441.0 y=849.0 length=471
AAAACAAGGCCAGTAGTCATATGCTTGTCTCAAAGACTAAGCCATGCATGTCTGAGTATA
AATGATATACAGTAAACTGCGAATGGCTCATTAAAACAGTTATAGTTTATTTGGTAATCG
AATTTACATGGATAACCGTGGTAATTCTAGAGCTAATACATGCTGTTAAGCCCGACTTCT
GGAAGGGCTGTATTTATTAGATAAAAGACCAATATTCTTCATGTCTATTGTGGTGAATCA
TAGTAACTGATCGGATCGCATGGGCTTGTCCCGCGACAAACCATTCAAGTTTCTGCCCCA
TCAGCTTTCGATGGTAGTGTATTGGACTACCATGGGCTTTCACGGGGTAACGGGGGGATT
AGGGGTTCGATTCCGGGAGGAGGGGAGCCTGAGAAACGGGCTACCACATCTAAGGAAGGG
CAAGCAGGGCCTACAGTGCTCTGAGCGGGGGCTGGGCAAAGGGCGCATA
>HY4YN4W02DUITG rank=0037783 x=1460.0 y=2866.5 length=471
AAAACAAGGCCAGTAGTCATATGCTTGTCTCAAAGACTAAGCCATGCATGTCTGAGTATA
AATGATATACAGTAAAACTGCGAATGGCTCATTAAAACAGTTATAGTTTATTTGGTAATC
GAATTTACATGGATAACCGTGGTAATTCTAGAGCTAATACATGCTGTTAAGCCCGACTTC
TGGAAGGGCTGTATTTATTAGATAAAAGACCAATATTCTTCATGTCTATTGTGGTGAATC
ATAGTAACTGATCGGATCGCATGGGCTTGTCCCCGCGACAAACCATTCAAGTTTCTGCCC
CATCAGCTTTCGATGGTAGTGTATTGGACTACCATGGGCTTTCACGGGTAACGGGGGGAT
TAGGGGTTCGATTCCGGGAGGAGGGGAGCCTGAGGAACGGGCTACCACATCTAAGGAAGG
GCAAGCAGGGCCTACAGTGCTCTGAGCGGGGCTGGGCAAAGGGCGCATA
>HY4YN4W02C6X2X rank=0049005 x=1192.0 y=631.5 length=471
AAAACAAGGCCAGTAGTCATATGCTTGTCTCAAAGATTAAGCCATGCATGTCTCAGTATA
AGCTTCTACATGGCGACACTGCGAATGGCTCATTAAAACAGTTATCGTTTATTTGGTGGT
CATTTATTACATGGATAACCATGGTAATTCTAGAGCTAATACATGCATCAAGACCCAACT
TCACGGAAGGGTTGTGTTTATTAGGTACAGAACCAACCCAGGTCTCCTGGTCCTTTGGTG
ATTCATGGTAACCGACGAATCGCATGGCTTCGCTGGCGATGAACCATTCAAGTTTCTGAC
CTATCAGCTTTCGACGGTAGGGTATTGGCCTACCGTGGGGCAATGACGGGGTAACGGGAG
GAATAGGGGTTCGATTCCGGGAGAGGGGAGCCTGGAGAACGGGCTACACATCTAAGGAGG
GCAAGCAGGGCCTACAGTGCTCTGAGCGGGGCTGGGCAAAGGGCGCATA
>HY4YN4W02DKE56 rank=0026297 x=1345.0 y=2620.0 length=471
AAAACAAGGCCAGTAGTCATATGCTTGTCTCAAGGATTAAGCCATGCATGTCTCAGTATA
AGCTTCTACATGGCGACACTGCGAATGGCTCATTAAAACAGTTATCGTTTATTTGGTGGT
CATTTATTACATGGATAACCATGGTAATTCTAGAGCTAATACATGCATCAAGACCCAACT
TCACGGAAGGGTTGTGTTTATTAGGTACAGAACCAACCCAGGTCTCCTGGTCCTTTGGTG
ATTCATGGTAACCGAACGAATCGCATGGCTTCGCTGGCGATGAACCATTCAAGTTTCTGA
CCTATCAGCTTTCGACGGTAGGGTATTGGCCTACCGTGGGGCAATGACGGGGTAACGGGA
GGAATTAGGGGTTCGATTCCGGGAGAGGGGAGCCTGGAGAACGGGCTACCACATCTAAGG
GAAGGGCAAGCAGGGCCTACAGTGCTCTGAGCGGGGCTGGGCAAAGGCG
>HY4YN4W02D1Q83 rank=0040767 x=1543.5 y=421.0 length=471
AAAACAAGGCCAGTAGTCATATGCTTGTCTCAAAGATTAAGCCATGCAGGTCTAAGTCCA
TGCCGCATTAAGGTGAGACCGCGAATGGCTCATTATATCAGTTATGGTTCCTTAGATCTT
CGGTTACACTTGGATAACCCTGGTAATTCTAGAGCTAATACATGCAAGACAAACGCCGAC
CTTCGGGAAGGTGTGTTTTTATAGACCAAAACCATCGTTACCTTCGGGTGACGTTCCTTT
GGTGATTCTGAATAACTTTGTGCGGATTGCACGGCCTCTGTGCTGGCAACGTATCTTTCA
AATGTCTGCCTTATCAACTTGTTGGTTGTTTAATGGACACCAGGTGGTAACGGGGGTGAC
GGGAGAATCAGGGGTTCGATACCGGGGAGAGGGGGAGCACGGAGAAACGGGCTACCACAT
CCAAGGGAAGGGCAGCAAGGGCCTACAGTGCTCTGAGCGGGGGCTGGGG
>HY4YN4W02C0DFR rank=0055428 x=1117.0 y=1141.5 length=471
AAAACAAGGCCAGTAGTCATATGCTTGTCTCAAAGATTAAGCCATGCATGTCTCAGTATA
AGCTTCTATACGGTGAAACTGCGAATGGCTCATTAAAACAGTTACAGTTTATTTGATGGT
CATTCTTTACATGGATAACCGTGGTAATTCTAGAGCTAATACATGCGCCCAAACCCGACT
CCGTGGAAGGGTTGTGTTTATTAGTTACAGAACCAACCCAGGCTCTGCCTGGTCTTGTGG
TGATTCATAATAACCGAACGAATCGCATGACATCCGTCGGCGATNAATCATTCAAGTTTC
TNACCTATCAGCTTCCGACGTAGGGTATTGGCCTACCGTGGGGCAATGACGGGGTAACGG
GAGGAATTAGGGGGTTCGATTCCGGGAGAGGGGAGCCTGAGAAACGGGCTACCACATCTA
AGGGAAGGGCAAGCAAGGGCCTACAGTGCTCTGAGCGGGGCTGGGCAAA
>HY4YN4W02DHJ7K rank=0093977 x=1313.5 y=254.0 length=471
AAAACAAGGCCAGTAGTCATATGCTTGTCTCAAAGATTAAGCCATGCAGGTCTAAGTCCA
TGTCGCATTAAGGTGAGACCGCGAATGGCTCATTATATCAGTTATGGTTCCTTAGATCTT
TGGTTACACTTGGATAACCCTGGCAATTCTAGAGCTAATATATGCATTTCCAACACCGAC
CTTCGGGAAGGTGTGTTTTTATTAGCCCAAAACCAATCGTTACCTTCGGGTGACGTCCCA
TTGGTGATTCAGAGTAACTTTGTTCGGATCGCATGGCCTTTGTGCCGGCGACGCATCTTT
CAAATGTCTGCCTTATCAACTTGTTGGTTGGTTAAATGCCAACCAAGGGTGGGGTAACGG
GGGTGACGGAGAATCAGGGGGTTCATACCGGGAGGAGGGGANCCTGGAGAAACGGGCTAC
CACATCCAAGGGAAGGGCAGCAGGGCCTACAGTGCTCTGAGCGGGGGCT
>HY4YN4W02DNXQ2 rank=0043961 x=1385.0 y=2828.5 length=471
AAAACAAGGCCAGTAGTCATATGCTTGTCTCAAAGATTAAGCCATGCATGTCTCAGAATA
AGCTTTTCATGGCAAGTCTGCGAATGGCTCATTAAACCAGTTATAGTTTCATTGGTTGTT
GGTGCTTACATGGATACCTGTGGTAATTCTATAGCTAATACATGATTGCATACCCGACTT
TCCGGAAGGGTTGTGCTTATCAGCTCCAGAACCATTCCTGGCATTGCCAGGTTCTTTGGT
GATCTATGGTAAGTGTGCGGATCACATGGCTGCTGCTGTGATTTGTCTTTTAAGTTCTGA
CCTATCAGCTTTCGACGGGGGAAGTATTGGGCTTCCCGGTGGGCAATGACGGGGTAACGG
GAGAATTAGGGGTTTGATTCCGGGAGAGGGGAGCCTGGAGGGAATGGGGCTACCACATCT
AAAAGGGAAAGGCAAGCAAGGGCCTACAGTGCTCTGAGCGGGGCTGGGG
>HY4YN4W02D6KBO rank=0040335 x=1597.0 y=3538.5 length=471
AAAACAAGGCCAGTAGTCATATGCTTGTCTCAAAGATTAAGCCATGCATGTTTCAGAATC
AGCTTTTCATAGTAAATCTGCAAATGGCTCATTAAAACAGTTTTAGTTTCATGGGCTGTG
ATAGTGTACATGGATACCTGTGGTAATTCTATAGCTAATACACGCTTGCAAACCCAACTC
TGTGGAAGGGTTGTTCTTATTAGTTTCAGAACCAATCCTAACTCAGCTAGGCAATTAGGT
GAATAATGGTAAGTGCATGGATCATATGGCTNTGCTGAAGACTGGCTTTCTAAGCTTCTG
ACCTATCAGCTTCCGACGGGGAAGGGGTATTGGGGCTTCCCGTGGGCAATGGACGGGGTA
ACGGGAGGAATTAGGGGCTTGGATTCCGGGGGGAGGGAGCCTGGAGGGAACGGGCTACCA
CAATCTAAAGGGAGGGCAAGGCAGGGCCTACAGTGCTCTGAGCGGGGCT
>HY4YN4W02DN7EI rank=0046390 x=1388.0 y=3048.0 length=471
AAAACAAGGCCAGTAGTCATATGCTTGTCTCAAAGATTAAGCCATGCATGTCTATGCACA
AGCCGAAAAACGGTAAAGCCGCGAATGGCTCATTACAACAGCCATGGTTTATTGGATCTA
CAACATCCTACTTGGATAACTGTAGTAATTCTAGAGCTAATACACGCACCAAAGCCCTGA
CCTCATGGGATGGGCGCATTTATTAGACCAAAACCAATCGGACTTCGGTCCGTCTGGTGG
TGACTCTGAATAACTACGCTGAGTGCACGGTCCTCGTACCGGCACCATATCTTTCAAGTN
TCTGCCTTATCAACTGTCGATGGTAGTTTACGTGACTACCATGGGTCGTAACGGGGTAAC
GGGAGAATAAGGGGTTTGGACTCCGGGAGAGGGGAGCCTGAGAAATGGGCTACCACATCC
AAAGGGAAAGGCAGCAAGGGCCTACAGTGCTCTGAGCGGGCTGGGCAAA
>HXZRAMG01BKCMM rank=0087479 x=524.0 y=2908.0 length=471
AAAACAAGGCCAGTAGTCATATGCTTGTCTCAAAGATTAAGCCATGCAGGCCTAAGTCCA
TGCCGCAATACGGTGAGACCGCGAATGGCTCATTATATCAGTTATGGTTCCTTGGATCTT
CGGTTACACTTGGATAACCCTGGTAATTCTAGAGCTAATACATGCACAACAACGCCGACC
CTCGGGAGGTGTGTTTTATTTAGACCAAACCAATCGTTGCCTCTCGCGGGTGACGTTTAG
TTGGCGATTCTGAATAACTTTGTTGCGGATCGTACGGTCTTAGTGCCGACGACGTATCTT
TCAAATGTCTGCCTTATCAACTTGTTGGTTGTTTAATTGGACAACCAAGGTGGTAACGGG
TGACGGAGAATCAGGGTTCGATACCGGAGAGGGAGGCACGAGAAACGGCTACCACATCTA
AGGAAGGCAGCAGGCCTACAGTGCTCTGAGCGGGCTGGCAAGGCGCATA
>HXZRAMG01B4N9S rank=0235371 x=756.5 y=846.0 length=471
AAAACAAGGCCAGTAGTCATATGCTTGTCTCAAAGATTAAGCCATGCAGGTCTAAGTCCA
TGCCGCAATACGGTGAGACCGCGAATGGCTCATTATATCAGTTATGGTTCCTTGGATCTT
CGGTTACACTTGGATAACCCTGGTAATTCTAGAGCTAATACATGCACAACAACGCCGACC
CTCGGGAAGGTGTGTTTTTATTAGACCAAAACCAATCGTTGCCTCTCGCGGGTGACGTTT
TAGTTGGTGATTCTGAATAACTTTGTGCGGATCGTACGGTCTTAGTGCCGACGACGTATC
TTTCAAATGTCTGCCTTATCAACTCGTTGGTTGTTTAATGGACAACCAAGGTGGTAACGG
GTGACGGAGAATCAGGGTTCGATACCGGAGAGGGAGCACGAGAAACGGCTACCACATCTA
AGGAAGGCAGCAGGCCTACAGTGCTCTGAGCGGGCTGGCAAGGCGCATA
>HXZRAMG01A85OZ rank=0305958 x=397.5 y=897.5 length=471
AAAACAAGGCCAGTAGTCATATGCTTGTCTCAAAGATTAAGCCATGCAGGTCTAAGTCCA
TGCCGCAATACGGTGAGACCGCGAAATGGCTCATTATATCAGTTATGGTTCCTTGGATCT
TCGGTTACACTTGGATAACCCTGGTAATTCTAGAGCTAATACATGCACAACAACGCCGAC
CCTCGGGAAGGTGTGTTTTTATTAGACCAAAACCAATCGTTGCCTCTCGCGGGTGACGTT
TAGTTGGTGATTCTGAATAACTTTGTGCGGATCGTACGGTCTTAGTGCCGACGACGTATC
TTTCAAATGTCTGCCTTATCAACTTGTTGGTTGTTTAATGGACAACCAAGGTGGTAACGG
GTGACGGAGAATCAGGGTTCGATACCGGAGAGGGAGCACGAGAAACGGCTACCACATCTA
AGGAAGGCAGCAGGCCTACAGTGCTCTGAGCGGGCTGGCAAGGCGCATA
>HXZRAMG01BSPDD rank=0104276 x=619.0 y=3551.0 length=471
AAAACAAGGCCAGTAGTCATATGCTTGTCTCAAAGATTAAGCCATGCAGGTCTAAGTCCA
TGCCGCAATACGGTGAGACCGCGAATGGCTCATTATATCAGTTATGGTTCCTTGGATCTT
CGGTTACACTTGGATGACCCTGGTAATTCTAGAGCTAATACATGCACAACAACGCCGACC
CTCGGGAAGGTGTGTTTTTATTAGACCAAAACCAATCGTTGCCTCTCGCGGGTGACGTTT
AGTTGGTGATTTCTGAATAACTTTGTGCGGATCGTACGGTCTTAGTGCCGACGACGTATC
TTTCAAATGTCTGCCTTATCAACTTGTTGGTTGTTTAATGGACAACCAAGGTGGTAACGG
GTGACGGAGAATCAGGGTTCGATACCGGAGAGGGAGCACGAGAAACGGCTACCACATCTA
AGGAAGGCAGCAGGCCTACAGTGCTCTGAGCGGGCTGGCAAGGCGCATA
>HXZRAMG01BGKSJ rank=0181683 x=481.0 y=2993.0 length=471
AAAACAAGGCCAGTAGTCATATGCTTGTCTCAAAGATTAAGCCATGCAGGTCTAAGTCCA
TGCCGCAATACGGTGAGACCGCGAAATGGCTCATTATATCAGTTATGGTTCCTTGGATCT
TCGGTTACACTTGGATAACCCTGGTAATTCTAGAGCTAATACATGCACAACAACGCCGAC
CCTCGGGAAGGTGTGTTTTATTAGACCAAAACCAATCGTTGCCTCTCGCGGGTGACGTTT
AGTTGGTGATTCTGAATAACTTTGTGCGGATCGTACGGTCTTAGTGCCGACGACGTATCT
TTCAAATGCCTGCCTTATCAACTTGTTGGTTGTTTAATGGACAACCAAGGTGGTAACGGG
TGACGGAGAATCGGGGGTTCGATACCGGAGAGGGAGCACGAGAAACGGCTACCATATCTA
AGGAAGGCAGCAGGCCTACAGTGCTCTGAGCGGGCTGGCAAGGCGCATA
>HXZRAMG01ANAGH rank=0127077 x=148.0 y=543.5 length=471
AAAACAAGGCCAGTAGTCATATGCTTGTCTCAAAGATTGAGCCATGCAGGTCTAAGTCCA
TGCCGCAATACGGTGAGACCGCGAATGGCTCATTATATCAGTTATGGTTCCTTGGATCTT
CGGTTACACTTGGATAACCCTGGTAATTCTAGAGCTAATACATGCACAACAACGCCGACC
CTCGGGAAGGTGTGTTTTTATTAGACCAAAACCAATCGTTGCCTCTCGCGGGTGACGTTT
AGTTGGTGATTTCTGAATAACTTTGTGCGGATCGTACGGTCTTAGTGCCGACGACGTATC
TTTCAAATGTCTGCCTTATCAACTTGTTGGTTGTTTAATGGACAACCAAGGTGGTAACGG
GTGACGGAGAATCAGGGTTCGATACCGGAGAGGGAGCACGAGAAACGGCTACCACATCTA
AGGAAGGCAGCAGGCCTACAGTGCTCTGAGCGGGCTGGCAAGGCGCATA
>HXZRAMG01CBY4C rank=0259118 x=839.0 y=1530.5 length=471
AAAACAAGGCCAGTAGTCATATGCTTGTCTCAAAGATTAAGCCATGCATGTCTAAGTATA
AACAACTTTATACTGTGAAACTGCGTACAGCTCATTATATCAGCAATAATTTATTTGATG
GTTTTCTTACTACTTGGATAACCGTAGTAATTCTAGAGCTAATACATGCTTAAAGCCTGA
ACTCTTGCGGGAACGGGTGTATTTATTAGATAAAAACCAATGCGGCCCTCTGGGGCTGGT
TTCTTGGTAGATTTCATAATAACTTTTCGAATCGCATAGCTTCATGCTGGCGATAGTTCA
TTCAAATTTCTGCCCTATCAGCTTTCGACGGTAGTGTAGTGGACTACCGTGGCGTTAACG
GGTGACGGAGATTAGGGTTCGATTCCGGAGAGGGAGCCTGAGAAACGGCTACCACATCCA
AGGAAGGCAGCAGGCCTACAGTGCTCTGAGCGGGCTGGCAAGGCGCATA
>HXZRAMG01BRF59 rank=0040436 x=605.0 y=2319.0 length=471
AAAACAAGGCCAGTAGTCATATGCTTGTCTCAAAGATTAAGCCATGCAGGTCTAAGTCCA
TGCCGCATTAAGGTGAGACCGCGAATGGCTCATTATATCAGTTATGGTTCCTTAGATCTT
CGGTTACTTACTTGGATAACCCTGGCAATTCCAGAGCTAATACATGCAGCTTGAGCTCCG
ACCTTCGGGAGGGTGGTTTTATTAGTACCAAAGACCAATCGGAGGCTTCGGCTTCTGTTC
GTTGGTGACTCTGAATAACTTTGGGTCGAAATACGCACGGTCTTGCACCGGCGACGCATC
TTTCAAATGTCTGCCTTATCAACTTGATGGTAGGTTATGTGCCTACCATGGTTGTAACGG
GTGACGGAGAATCAGGGTTCGATACCGGAGAGGGAGCCTGAGAGACGGCTACCACATCCA
AGGAAGGCAGCAGGCCTACAGTGCTCTGAGCGGGCTGGCAAGGCGCATA
>HXZRAMG01AXQO0 rank=0090775 x=267.0 y=722.0 length=471
AAAACAAGGCCAGTAGTCATATGCTTGTCTCAAAGATTAAGCCATGCAGGTCTAAGTCCA
TGCCGCATTAAGGTGAGACCGCGAATGGCTCATTATATCAGTTATGGTTCCTTAGATCTT
CGGTTACACTTGGATAACCCTGGTAATTCTAGAGCTAATACATGCAAGACAAACGCCGAC
CTTCGGGAAGGTGTGTTTTATTTAGACCAAAACCAATCGTTACCTTCGGTTGACGTTCCT
TTGGTTGATTCTGAATAACTTTGTTGCGGATTGCACGGCCTCTGTGCTGGCAACGTATCT
TTCAAATGTCTGCCTTATCAACTTGTTGGTTGTTTAATGGACAACCAAGGTGGTAACGGG
TGACGGAGAATCAGGGTTCGGATACCGGAGAGGGAGCACGAGAAACGGCTACCACATCCA
AGGAAGGCAGCAGGCCTACAGTGCTCTGAGCGGGCTGGCAAGGCGCATA
>HXZRAMG01BDO3V rank=0101522 x=448.5 y=3785.0 length=471
AAAACAAGGCCAGTAGTCATATGCTTGTCTCAAAGATCAAGCCATGCAGGTCTAAGTCCA
TGCCGCATTAAGGTGAGACCGCGAATGGCTCATTATATCAGTTATGGTTCCTTAGATCTT
CGGTTACACTTGGATAACCCTGGTAATTCTAGAGCTAATACATGCAAGACAAACGCCGAC
CTTCGGAAGGTGTGTTTTATTAGTACCAAAACCAATCGTTACCTTCGGTGACGTTCCTTT
GGTTGATTCTGAATAACTTTGTTGCGGATTGTCACGGCCTCTGTGCTGGCAACGTATCTT
TCTAAATGTCTGCCTTATCAACTTGTTGGTCGTTTAATGGACAACCAAGGTGGTAACGGG
TGACGGAGAATCAGGGTTCGATACCGGAGAGGGAGGCACGAGAAACGGCTACCACATCCA
AGGAAGGCAGCAGGCCTACAGTGCTCTGAGCGGGCTGGCAAGGCGCATA
>HXZRAMG01AS6XR rank=0081753 x=215.0 y=1485.0 length=471
AAAACAAGGCCAGTAGTCATATGCTTGTCTCAAAGATTAAGCCATGCAGGTCTAAGTCCA
TGCCGCATTAAGGTGAGACCGCGAAATGGCTCATTATATCAGTTATGGTTCCTTAGATCT
TCGGTTACACTTGGATAACCCTGGTAATTCTAGAGCTAATACATGCAAGACAAACGCCGA
CCTTCGGGAAGGTGTGTTTTATTTAGACCAAAACCAATACGTTACCTTCGGTGACGTTCC
TTTGGTTGATTCTGAATAACTTTGTTGCGGATTGCACGGCCTCTGTGCTGGCAACGTATC
TTTCAAATGTCTGCCTTATCAACTTGTTGGTTGTTTAATGGACAACCAAGGTGGTAACGG
GTGACGGAGAATCAGGGTTCGATACCGGAGAGGGAGCACGAGAAACGGCTACCACATCCA
AGGAAGGCAGCAGGCCTACAGTGCTCTGAGCGGGCTGGCAAGGCGCATA
>HXZRAMG01CATBQ rank=0266504 x=826.5 y=612.0 length=471
AAAACAAGGCCAGTAGTCATATGCTTGTCTCAAAGATTAAGCCATGCATGTCTAAGTATA
AGCAACTTTATACTGTGAAACTGCGGACAGCTCATTATATCAGCAATAATTTATTTGATG
GTTTCTTTACTACTTGGATAACCGTAGTAATTCTAGAGCTAATACATGCTTAAAGCCTGG
ACTCTTGCGGGAACGGGTGTATTTATTAGATTAAAGACCAAATGCTTCCCTCTGGGTTGC
TTTTTTGGTGATTCTTTGTAACTTTCGAATCGCATGGCCTTGTGTCGGCGATAGTTCATT
CAAATTTCTGCCCTATCAGCTTTCGACGGTAGTGTAGTGGACTACCGTGGCGTTAACGGG
GTGACGGAGAATTAGGGTTCGATTCCGGAGAGGGAGCCTGAGAAACGGCTACCACATCCA
AGGAAGGCAGCAGGCCTACAGTGCTCTGAGCGGGCTGGCAAGGCGCATA
>HXXTI5Q01CEGZ0 rank=0111538 x=867.0 y=3326.0 length=471
AAAACAAGGCCAGTAGTCATATGCTTGTCTCAAAGATTAAGCCATGCAGGTCTAAGTCCA
TGCCGCAATACGGTGAGACCGCGAATGGCTCATTATATCAGTTATGGTTCCTTGGATCTT
CGGTTACACTTGGATAACCCTGGTAATTCTAGAGCTAATACATGCACAACAACGCCGACC
CTCGGGAAGTGTGTTTTTATTAGACCAAAACCATCGTTGCCTCTCGCGGGTGACGTTTAG
TGGTGATTCTGAATAACTTTGTGCGGATCGTACGGTCTTAGTGCCGACGACGTATCCTTC
AAATGTCTGCCTTATCAACTTGTTGGTGTTTAATGGACAACCAAGGTGGTAACGGGTGAC
GGAGAATCAGGGGTTCGATACCGGAGAGGGAGCACGAGAAACGGCTACCACATCTAAGGA
AGGCAGCAGGGCCTACAGTGCTCTGAGCGGGGCTGGGCAAGGGCGCATA
>HXXTI5Q01A57NY rank=0040808 x=363.0 y=2748.0 length=471
AAAACAAGGCCAGTAGTCATATGCTTGTCTCAAAGATTAAGCCATGCATGTCTAAGTATA
AACAACTTTATACTGTGAAACTGCGTACAGCCCATTATATCAGCAATTATTTATTTGATG
GTAACTCACTACATGGATAACCGTGGTAATTCTAGAGCTAATACATGCGTAAAATCCCGA
GCCTCGCGGTAAGGGACGTATTTATTAGATAAAGAATCAATACCGGCTCTGTCGGTTTAT
TGATGAATCATAATAACTGTTCGAATCGCACTGCCTTGTGCTGGCGATAGTTCATTCAAA
TTTCTGCCCTATCAGCTTTCGACGGTAGTGTAGTGGACTACCGTGGCGTTAACGGGTAAC
GGAGAATTAGGGTTCGATTCCGGAGAGGGAGCCTGAGAAACGGCTACCACATCCAAGGAA
GGCAGCAGGGCCTACAGTGCTCTGAGCGGGGCTGGGGCAAGGGCGCATA
>HXXTI5Q01AQ4U5 rank=0089172 x=191.0 y=3791.0 length=471
AAAACAAGGCCAGTAGTCATATGCTTGTCTCAAAGATTAAGCCATGCATGTCTCAGTATA
AGCTTCTACACGGCGAAACTGCGAATGGCTCATTAAAACAGTTACAGCTTATTTGATGAC
CATTCTTTACATGGATAACTGTGGTAATTCTAGAGCTAATACATGCGTCAATACCCAACT
TTGCGGAAGGGTTGTGTTTATTAGTTACAGAACCAACCCAGGCTCTGCCTGGTCTCGTGG
TGATTCATAATAACCAACGAATCGCGTAGCATCTGCTGGCGATGAATCATTCAAGTTTCT
GACCTATCAGCTTCCGACGGTAGGGTATTGGCCTACCGTGGCAATGACGGGTAACGGAGA
ATTAGGGGTTCGATTCCGGGAGAGGGAGCCTGAGAAACGGCTACCACATCTAAGGGAAGG
CAGCAGGGCCTACAGTGCTCTGAGCGGGGGCTGGGGCAAGGGGCGCATA
>HXXTI5Q01BTVB9 rank=0221068 x=633.5 y=599.5 length=471
AAAACAAGGCCAGTAGTCATATGCTTGTCTCAAAGATTAAGCCATGCATGTCTAAGTATA
AAAGTATTTTATACTTGAAACTGCGAAACGCTTATTATATCAGTTATAGTTTATTTGATG
GTCTCTCACTATATGGATACCCGTAGTAATTCTAGAGCTAATACATGCGCAAAATTCCGA
AACCCCTCGGGGTATAGGAATGTATTTATTAGATAAAAATCAATCCGCTTCGGTGGTTTT
TGATGATTCATAATAACTGTTCGAATCGTTTCGGAGCAATCCGGCGATAGTTCATTCAAA
TTTTTGCCCTATCAGCTTTCGACGGTAGTGTATTGGACTACCGTGGCGTTAACGGGTAAC
GGAGAATTAGGGTTCGATTCCGAAGAGGGGAGCCTGAGAAACGGCTACCACATCCAAGGG
AAGGCAGCAGGCCTACAGTGCTCTGAGCGGGGCTGGGCAAGGGCGCATA
>HXXTI5Q01BNEZC rank=0153664 x=559.5 y=2566.0 length=471
AAAACAAGGCCAGTAGTCATATGCTTGTCTCAAAGATTAAGCCATGCATGTTTCAGAATC
AGCTTTTCATAGTAAATCTGCAAATGGCTCATTAAAACAGTTTTAGTTTCATGGGCTGTG
ATAGTGTACATGGATACCTGTGGTAATTCTATAGCTAATACACGCTTGCAAACCCAACTC
TGTGGAAGGGTTGTTCTTATTAGTTTCAGAACCAATCCTAACTCAGCTAGGCAATTAGGT
GAATAATGGTAAGTGCATGGATCATATGGCTGTGCTGAAGACTGGCTTTCTAAGTTTCTG
ACCTATCAGCTTCCGACGGGAAGGTATTGGCTTCCCGTGGCAATGACGGGTAACGAGAAT
TAGGGTTNATTCCGGAGAGGGAGCCTGGAGGAACGGCTACCACATCTAAGGGAAGGCAGG
CAGGGGCCTACGAGTGCTCTGGAGCGGGGGCTGGGGCAAGGGGCGCATA
>HXXTI5Q01CFXAF rank=0162385 x=884.0 y=1461.5 length=471
AAAACAAGGCCAGTAGTCATATGCTTGTCTCAAAGATTAAGCCATGCAGGTCTAAGTCCA
TGCCGCATTAAGGTGAGACCGCGAATGGCTCATTATATCAGTTATGGTTCCTTAGATCTT
TGGTTACACTTGGATAACCCTGGCAATTCTAGAGCTAATACATGCATTTCCAACACCGAC
CTTCGGGAAGGTGTGTTTTTATTAGCCCAAAACCAATCGTTACCTTCGGGTGACGTCCCA
TTGGTGATTCAGAGTAACTTTGTTCGGATCGCATGGCCTTTGTGCCGGCGACGCATCTTT
CAAATGTCTGCCTTATCAACTTGTTGGTTGGTTAAATGCCAACCAAGGTGGTAACGGGTG
ACGGAGAATCAGGGGTTCGATACCGGAGAGGGAGCCTGAGAAACGGCTACCACATCCAAG
GAAGGCAGCAGGCCTACAGTGCTCTGAGCGGGGCTGGGCAAGGCGCATA
>HXXTI5Q01AXJ77 rank=0118153 x=265.0 y=533.0 length=471
AAAACAAGGCCAGTAGTCATATGCTTGTCTCAAAGATTAAGCCATGCAGGTCTAAGTCCA
TGCCGCATTAAGGTGAGACCGCGAATGGCTCATTATATCAGTTATGGTTCCTTAGATCTT
TGGCTACACTTGGATAACCCTGGCAATTCTAGAGCTAATACATGCATTTCCAACACCGAC
CTTCGGGAAGGTGTGTTTTTATTAGCCCAAAACCAATCGTTACCTTCGGGTGACGTCCCA
TTGGCGATTCAGAGTAACTTTGTTCGGATCGCATGGCCTTTGTGCCGGCGACGCATCTTT
CAAATGTCTGCCTTATCAACTTGTTGGTTGGTTAAATGCCAACCAAGGTGGTAACGGGTN
ACGGAGAATCAGGGTTCGATACCGGAGAGGGAGCCTGAGAAACGGCTACCACATCCAAGG
AGGCAGCAGGCCTACAGTGCTCTGAGCGGGGCTGGGCAAGGGGCGCATA
>HXXTI5Q01B9WUO rank=0254491 x=815.0 y=3582.5 length=471
AAAACAAGGCCAGTAGTCATATGCTTGTCTCAAAGATTAAGCCATGCAGGTCTAAGTCCA
TGCCGCATTAAGGTGAGACCGCGAATGGCTCATTATATCAGTTATGGTTCCTTAGATCTT
TGGTTACACTTGGATAACCCTGGCAATTCTAGAGCTAATACATGCATTTCCAACACCGAC
CTTCGGGAAGGTGTGTTTTTATTAGCCCAAAACCAATCGTTACCTTCGGGTGACGTCCCA
TTGGTGATTCAGAGTAACTTTGTTCGGATCGCATGGCCTTTGTGCCGGCGACGCATCTTT
CAGATGTCTGCCTTATCAACTTGTTGGTTGGTTAAATGCCAACCAAGGTGGTAACGGGTN
ACGGAGAATCAGGGGTTCGATACCGGAGAGGGAGCCTGAGAAACGGCTACCACATCCAAG
GAAGGCAGCAGGCCTACAGTGCTCTGAGCGGGGCTGGGGCAAGGGGCGC
>HXXTI5Q01B18KP rank=0169714 x=728.0 y=1879.5 length=471
AAAACAAGGCCAGTAGTCATATGCTTGTCTCAAAGATTAAGCCATGCAGGTCTAAGTCCA
TGCCGCATTAAGGTGAGACCGCGAATGGCTCATTATATCAGTTATGGTTCCTTAGATCTT
TGGTTACACTTGGATAACCCTGGCAATTCTAGAGCTAATACATGCATTTCCAACACCGAC
CTTCGGGAAGGTGTGTTTTTATTAGCCCAAAACCAATCGTTACCTTCGGGTGACGTCCCA
TTGGTGATTCAGAGTAACTTTGTTCGGATCGCATGGCCTTTGTGCCGGCGACGCATCTTT
CAAATGTCTGCCTTATCAACTTGTTGGTTGGTTAAATGCCAACCAAGGTGGTAACGGGTG
ACGGAGAATCAGGGGTTCGATACCGGAGAGGGAGCCTGAGAAACGGCTACCACATCCAAG
GAAGGCAGCAGGCCTACAGTGCTCTGAGCGGGGCTGGGCAAGGGCGCAT
>HXXTI5Q01BQTOW rank=0081369 x=598.5 y=1854.0 length=471
AAAACAAGGCCAGTAGTCATATGCTTGTCTCAAAGATTAAGCCATGCAGGTCTAAGTCCA
TGCCGCATTAAGGTGAGACCGCGAATGGCTCATTATATCAGTTATGGTTCCTTAGATCTT
TGGTTACACTTGGATAACCCTGGCAATTCTAGAGCTAATACATGCATTTCCAACACCGAC
CTTCGGGAAGGTGTGTTTTATTAGCCCAAAACCAATCGTTACCTTCGGGTGACGTCCCAT
TGGTGATTCAGAGTAACTTTGTTCGGATCGCATGGCCTTTGTGCCGGCGACGCATCTTTC
AAATGTCTGCCTTATCAACTTGTTGGTTGGTTAAATGCCAACCAAGGTGGTAACGGGTGA
CGGAGAATCGAGGGTTCGATACCGGAGAGGGAGCCTGAGAAACGGCTACCACATCCAAGG
AAGGCAGCAGGCCTACAGTGCTCTGAGCGGGGCTGGGCAAGGGCGCATA
>HXXTI5Q01BYD7V rank=0046570 x=684.0 y=2793.0 length=471
AAAACAAGGCCAGTAGTCATATGCTTGTCTCAAAGATTAAGCCATGCAGGTCTAAGTCCA
TGCCGCATTAAGGTGAGACCGCGAATGGCTCATTATATCAGTTATGGTTCCTTAGATCTT
TGGTTACACTTGGATAACCCTGGCAATTCTAGAGCTAATACATGCATTTCCAACACCGAC
CTTCGGGAAGGTGTGTTTTATTAGCCCAAAACCAATCGTTACCTTCGGGTGACGTCCCAT
TGGTGATTCAGAGTAACTTTGTTCGGATCGCATGGCCTTTGTGCCGGCGACGCATCTTTC
AAATGTCTGCCTTATCAACTTGTTGGTTGGTTAAATGCCAACCAAGGTGGTAACGGGTGA
CGGAGAATCAGGGGTTCGATACCGGAGAGGGAGCCTGAGAAACGGCTACCACATCCAAGG
AAGGCAGCAGGCCTACAGTGCTCTGAGCGGGGCTGGGCAAGGGCGCATA
>HXXTI5Q01AWASO rank=0087640 x=250.0 y=3094.5 length=471
AAAACAAGGCCAGTAGTCATATGCTTGTCTCAAAGATTAAGCCATGCAGGTCTAAGTCCA
TGCCGCATTAAGGTGAGACCGCGAATGGCTCATTATATCAGTTATGGTTCCTTAGATCTT
TGGTTACACTTGGATAACCCTGGCAATTCTAGAGCTAGTACATGCATTTCCAACACCGAC
CTTCGGGAAGGTGTGTTTTATTAGCCCAAAACCAATCGTTACCTTCGGGTGACGTCCCAT
TGGTGATTCAGAGTAACTTTGTTCGGATCGCATGGCCTTTGTGCCGGCGACGCATCTTTC
AAATGTCTGCCTTATCAACTTGTTGGTTGGTTAAATGCCAACCAAGGTGGTAACGGGTGA
CGAGAATCAGGGGGTTCGATACCGGAGAGGGGANCCTGAGAAACGGCTACCACATCCAAG
GAGGCAGCAGGCCTACAGTGCTCTGAGCGGGGCTGGGCAAGGGCGCATA
>HXXTI5Q01AOTIK rank=0140113 x=165.5 y=2266.0 length=471
AAAACAAGGCCAGTAGTCATATGCTTGTCTCAAAGATTAAGCCATGCAGGTCTAAGTCCA
TGCCGCATTAAGGTGAGACCGCGAATGGCTCATTATATCAGTTATGGTTCCTTAGATCTT
CGGTTACACTTGGATAACCCTGGTAATTCTAGAGCTAATACATGCAAGACAAACGCCGAC
CTTCGGGAAGGTGTGTTTTTATTAGACCAAAACCAATCGTTACCTTCGGTGACGTTCCTT
GGTGATTCTGAATAACTTTGTGCGGATTGCACGGCCTCTGTGCTGGCAACGTATCTTTCA
AATGTCTGCCTTATCAACTTGTTGGTTGTTTAATGGACAACCAAGGTGGTAACGGGTGAC
GGAGAATCAGGGGGTTCGATACCGGAGAGGGAGCACGAGAAACGGCTACCACATCCAAGG
AAGGCAGCAGGCCTACAGTGCTCTGAGCGGGGCTGGGCAAGGGCGCATA
>HXXTI5Q01BAL4H rank=0083053 x=413.0 y=3311.0 length=471
AAAACAAGGCCAGTAGTCATATGCTTGTCTCAAAGATTAAGCCATGCAGGTCTAAGTCCA
TGCCGCATTAAGGTGAGACCGCGAATGGCTCATTATATCAGTTATGGTTCCTTAGATCTT
CGGTTACACTTGGATAACCCTGGTAATTCTAGAGCTAATACATGCAAGACAAACGCCGAC
CTTCGGGAAGGTGTGTTTTATTAGACCAAAACCAATCGTTACCTTCGGGTGACGTTCCTT
TGGTGATTCTGAATAACTTTGTGCGGATTGCACGGCCTCTGTGCTGGCAACGTATCTTTC
AAATGTCTGCCTTATCAACTTGTTGGTTGTTTAATGGACAACCAAGGTGGTAACGGGTGA
CGGAGAATCAGGGGGTTCGATACCGGAGAGGGAGCACGAGAAACGGCTACCACATCCAAG
GAAGGCAGCAGGGCCTACAGTGCTCTGAGCGGGGCTGGCAAGGCGCATA
>HXXTI5Q01BEIW9 rank=0065393 x=458.0 y=1467.0 length=471
AAAACAAGGCCAGTAGTCATATGCTTGTCTCAAAGATTAAGCCATGCAGGTCTAAGTCCA
TGCCGCAATACGGTGAGACCGCGAATGGCTCATTATATCAGTTATGGTTCCTTAGATCTT
CGGTTACACTTGGATAACCCTGGTAATTCTAGAGCTAATACATGCAAGACAAACGCCGAC
CTTCGGGAAGGTGTGTTTTTATTAGACCAAAACCAATCGTTACCTTCGGTGACGTTCCTT
TGGTGATTCTGAATAACTTTGTGCGGATTGCACGGCCTCTGTGCTGGCAACGTATCTTTC
AAATGTCTGCCTTATCAACTTGTTGGTTGTTTAATGGACAACCAAGGTGGTAACGGGTGA
CGGAGAATCAGGGGGTTCGATACCGGAGAGGGGAGCACGAGAAACGGCTACCACATCCAA
GGAAGGCAGCAGGCCTACAGTGCTCTGAGCGGGGGCTGGGGCAAGGGGC
>HXXTI5Q01BANZE rank=0177640 x=414.0 y=1624.0 length=471
AAAACAAGGCCAGTAGTTATATGCTTGTCTCAAAGATTAAGCCATGCAGGTCTAAGTCCA
TGCCGCATTAAGGTGAGACCGCGAATGGCTCATTATATCAGTTATGGTTCCTTAGATCTT
TCGGTTACACTTGGATAACCCTGGTAATTCTAGAGCTAATACATGCAAGACAAACGCCGA
CCTTCGGGAAGGTGTGTTTTTATTAGACCAAAACCAATCGTTACCTTCGGGTGACGTTCC
TTTGGTGATTCTGAATAACTTTGTGCGGATTGCACGGCCTCTGTGCTGGCAACGTATCTT
TCAAATGTCTGCCTTATCAACTTGTTGGTTNTTTAATGGACAACCAGGTGGTAACGGGTG
ACGGAGAATCAGGGGTTCGATACCGGAGAGGGGAGCACGAGAAACGGCTACCACATCCAA
GGAAGGCAGCAGGCCTACAGTGCTCTGAGCGGGGGCTGGGGCAAGGGGC
>HXXTI5Q01AN70N rank=0169172 x=158.0 y=3077.0 length=471
AAAACAAGGCCAGTAGTCATATGCTTGTCTCAAAGATTAAGCCATGCAGGTCTAAGTCCA
TGCCGCATTAAGGTGAGACCGCGAATGGCTCATTATATCAGTTATGGTTCCTTAGATCTT
CGGTTACACTTGGATAACCCTGGTAATTCTAGAGCTAATACATGCAAGACAAACGCCGAC
CTTCGGGAAGGTGTGTTTTTATTAGACCAAAACCAATCGTTACCTTCGGGTGACGTTCCT
TTGGTGATTCTGAATAACTTTGTGCGGATTGCACGGCCTCTGTGCTGGCAACGTATCTTT
CAAATGTCTGCCTTATCAACTTGTTGTTGTTAATGGACACCAGGTGGTAACGGGTGACGG
AGATCAGGGGTTCGATACCGGAGAGGGAGCACGAGAAACGGCTACCACATCCAAGGAAGG
CAGCAGGGCCTACAGGTGCTCTGAGCGGGGCTGGGGCAAGGGGCGCATA
>HXXTI5Q01BZHXJ rank=0104944 x=697.0 y=1013.0 length=471
AAAACAAGGCCAGTAGTCATATGCTTGTCTCAAAGATTAAGCCATGCAGGTCTAAGTCCA
TGCCGCATTAAGGTGAGACCGCGAATGGCTCATTATATCAGTTATGGTTCCTTAGATCTT
CGGTTACACTTGGATAACCCTGGTAATTCTAGAGCTAATACATGCAAGACAAACGCCGAC
CTTCGGGAAGGTGTGTTTTTATTAGACCAAAACCAATCGTTACCTTCGGGTGACGTTCCT
TTGGTGATTCTGAATAACTTTGTGCGGATTGCACGGCCTCTGTGCTGGCAACGTATCTTT
CAAATGTCTGCCTTATCAACTTGTTGGTTGTTTAATGGACAACCAAGGTGGTAACGGGTG
ACGGAGAATCAGGGGTTCGATACCGGAGAGGGAGCACGNGAGACGGCTACCATATCCAAG
GAAGGCAGCAGGCCTACAGTGCTCTGAGCGGGGCTGGGCAAGGCGCATA
>HXXTI5Q01BYQ0D rank=0105546 x=688.0 y=2987.5 length=471
AAAACAAGGCCAGTAGTCATATGCTTGTCTCAAAGATTAAGCCATGCAGGTCTAAGTCCA
TGCCGCATTAAGGTGAGACCGCGAATGGCTCATTATATCAGTTATGGTTCCTTAGATCTT
CGGTTACACTTGGATAACCCTGGTAATTCTAGAGCTAATACATGCAAGACAAACGCCGAC
CTTCGGGAAGGTGTGTTTTATTAGACCAAAACCAATCGTTACCTTCGGTGACGTTCCTTG
GTGATTCTGAATAACTTTGTGCGGATTGCACGGCCTCTGTGCTGGCAACGTATCTTTCAA
ATGTCTGCCTTATCAACTTGTTGGTTGTTTAATGGACAACCAAGGTGGTAACGGGTGACG
GAGAATCAGGGGTTCGATACCGGGAGAGGGAGCACGAGAAACGGCTACCACATCCAAGGA
AGGCAGCAGGGCCTACAGTGCTCTGAGCGGGGCTGGGCAAGGGCGCATA
>HXXTI5Q01BIL5A rank=0220017 x=504.0 y=3852.5 length=471
AAAACAAGGCCAGTAGTCATATGCTTGTCTCAAAGATTAAGCCATGCAGGTCTAAGTCCA
TGCCGCATTAAGGTGAGACCGCGAATGGCTCATTATATCAGTTATGGTTCCTTAGATCTT
CGGTTACACTTGGATAACCCTGGTAATTCTAGAGCTAATACATGCAAGACAAACGCCGAC
CTTCGGGAAGGTGTGTTTTTATTAGACCAAAACCAATCGTTACCTTCGGGTGACGTTCCT
TTGGTGATTCTGAATAACTTTGTGCGGATTGCACGGCCTCTGTGCTGGCAACGTATCTTT
CAAATGTCTGCCTTATCAACTTGTTGGTTGTTTAATGGACAACCAAGGTGGTAACGGGTG
ACGGAGAATCAGGGGGTTCGATACCGGAGAGGGAGCACGAGAAACGGCTACCACATCCAA
GGAAGGCAGCAGGCCTACAGTGCTCTGAGCGGGGCTGGGCAAGGGCGCA
>HXXTI5Q01BFU81 rank=0188992 x=473.0 y=2659.0 length=471
AAAACAAGGCCAGTAGTCATATGCTTGTCTCAAAGATTAAGCCATGCAGGTCTAAGTCCA
TGCCGCATTAAGGTGAGACCGCGAATGGCTCATTATATCAGTTATGGTTCCTTAGATCTT
CGGTTACACTTGGATAACCCTGGTAATTCTAGAGCTAATACATGCAAGACAAACGCCGAC
CTTCGGGAAGGTGTGTTTTATTAGACCAAAACCAATCGTTACCTTCGGGTGACGTTCCTT
TGGTGATTCTGAATAACTTTGTGCGGATTGCACGGCCTCTGTGCTGGCAACGTATCTTTC
AAATGTCTGCCTTATCAACTTTGTTGGTTGTTTAAATGGACAACCAAGGTGGTAACGGGT
GACGGAGAATCAGGGGTTCGATACCGGAGAGGGAGCACGAGAAACGGCTACCACATCCAA
GGAAGGCAGCAGCCTACAGTGCTCTGAGCGGGGCTGGGCAAGGCGCATA
>HXXTI5Q01A01DE rank=0013654 x=304.0 y=2976.0 length=471
AAAACAAGGCCAGTAGTCATATGCTTGTCTCAAAGATTAAGCCATGCATGTCTCAGTATA
AGTTTCTATACGGTGAAACTGCGAATGGCTCATTAAAACAGTTACAGTTTATTTGATGGT
CATTCCTTACATGGATAACTGTGGTAATTCTAGAGCTAATACATGCGCCCAAACCCGACT
CCGTGGAAGGGTTGTGTTTATTAGTTACAGAACCAACCCAGGCTCTGCCTGGTCTTGTGG
TGATTCATAATAACCGAATGAATCGCATTGCATCAGCTGGCGATGAATCATTCAAGTTTC
TGACCTATCAGCTTCCGACGGTAGGGTATTGGCCTACCGTGGCAATGACGGGTAACGGAG
AATTAGGGTTCGATTCCGGAGAGGGAGCCTGAGAAACGGCTACCACATCTAAGGGAAGGC
AGGCAGGGCCTACAGTGCTCTGAGCGGGGGCTGGGGCAAGGGGCGCATA
>HXXTI5Q01BD0A9 rank=0084888 x=452.0 y=1923.0 length=471
AAAACAAGGCCAGTAGTCATATGCTTGTCTCAAAGATTAAGCCATGCATGTCCAAGTACA
AGCTTTCAAAAGCGAAACTGCGGATGGCTCATTAAATCAGTTATGGTTCCTTGGAGCGCA
TCCCCTTACATGGATAACTGTGGTAATTCTAGAGCTAATACATGCAATCAAGCGCCGACC
TTACGGGAGGCGTGCTCTTATTAGGAACAAGACCAACCCGGGTCCGCCCGGCTCCGTTGG
TGAACTCTGGATAACCTGGCCGATCGCACGGTCTCTGCACCGGCGACGGATCCTTCGAAT
GTCTGCCCTATCAACTTTCGATGGTACGTTATGCGCCTACCATGGTCGTAACGGGTAACG
GAGAATCAGGGTTCGATTCCGGAGAGGGAGCGTTGAGAAACGGCTACCACATCCAAGGAA
GGCAGCAGGGCCTACAGTGCTCTGAGCGGGGCTGGGGCAAGGGCGCATA
>HXXTI5Q01AQLCA rank=0159166 x=185.5 y=3064.0 length=471
AAAACAAGGCCAGTAGTCATATGCTTGTCTCAAAGATTAAGCCATGCATGTCCAAGTACA
AGCTTTCAAAAGCGAAACTGCGGATGGCTCATTAAATCAGTTATGGTTCCTTGGAGCGCA
TCCCCTTACATGGATAACTGTGGTAATTCTAGAGCTAATACATGCAATCAAGCGCCGACC
TTACGGGAGGCGTGCTCTTATTAGGAACAAGACCAACCCGGGTCCGCCCGGCTCCGTTGG
TGAACTCTGGATAACCTGGCCGATCGCACGGTCTCTGCACCGGCGACGGATCCTTCGAAT
GTCTGCCCTATCAACTTTCGATGGTACGTTATGCGCCTACCATGGTCGTAACGGGTAACG
GAGAATCAGGGTTCGATTCCGGGAGAGGGGAGCTTGAGAAACGGCTACCACATCCAAGGG
AAGGCAGCAGGGCCTACAGTGCTCTGAGCGGGGCTGGGGCAAGGGCGCA
>HXXTI5Q01BAIP8 rank=0129108 x=412.5 y=3006.0 length=471
AAAACAAGGCCAGTAGTCATATGCTTGTCTCAAAGATTAAGCCATGCAGGTCTAAGTCCA
TGCCGCAATACGGTGAGACCGCGAATGGCTCATTATATCAGTTATGGTTCCTTGGATCTT
CGGTTACACTTGGATAACCCTGGTAATTCTAGAGCTAATACATGCACAACAACGCCGACC
CTCGGGAAGGTGTGTTTTTATTAGACCAAAACCAATCGTTGCCTCTCGCGGGTGACGTTT
AGTGGTGATTCTGAATAACTTTGTGCGGATCGTACGGTCTTAGTGCCGACGACGTATCTT
TCAAATGTCTGCCTTATCAACTTGTTGGTGTTAATGGACAACCAAGGTGGTAACGGGTGA
CGGAGAATCAGGGGTTCGATACCGGAGAGGGAGCACGAGAAACGGCTACCACATCTAAGG
AAGGCAGCAGGCCTACAGTGCTCTGAGCGGGGCTGGGCAAGGGCGCATA
>HXXTI5Q01B1EUJ rank=0235891 x=719.0 y=217.0 length=471
AAAACAAGGCCAGTAGTCATATGCTTGTCTCAAAGATTAAGCCATGCAGGCCTAAGTCCA
TGCCGCAATACGGTGAGACCGCGAATGGCTCATTATATCAGTTATGGTTCCTTGGATCTT
CGGTTACACTTGGATAACCCTGGTAATTCTAGAGCTAATACATGCACAACAACGCCGACC
CTCGGGAAGGTGTGTTTTATTAGACCAAAACCAATCGTTGCCTCTCGCGGGTGACGTTTA
GTTGGTGATTCTGAATAACTTTGTGCGGATCGTACGGTCTTAGTGCCGACGACGCATCTT
TCAAATGTCTGCCTTATCAACTTGTTGGTTGTTTAATGGACAACCAAGGTGGTAACGGGT
GACGGAGAATCAGGGTTCGATACCGGAGAGGGAGCACGAGAAACGGCTACCACATCTAAG
GAAGGCAGCAGGCCTACAGTGCTCTGAGCGGGGCTGGGCAAGGCGCATA
>HY4YN4W02D6QKU rank=0035660 x=1599.5 y=3452.0 length=470
AAAACAAGGCCAGTAGTCATATGCTTGTCTCAAAGATTAAGCCATGCATGTCTCAGTATA
AGCTTCTATACGGTGAAACTGCGAATGGCTCATTAAAACAGTTACAGTTTATTTGATGGT
CATTCCTTACATGGATAACTGTGGTAATTCTAGAGCTAATACATGCGCCCAAACCCGACT
CCGTGGAAGGGTTGTGTTTATTAGTTACAGAACCAACCCAGGCTCTGCCTGGTCTTGTGG
TGATTCATAATAACCGAATGAATCGCATTGCATCAGCTGGCGATGAATCATTCAAGTTTC
TGACCTATCAGCTTCCGACGGTAGGGTATTGGGGCCTACCGTGGGCAATGGGACGGGGTA
ACGGAGAATTAGGGGTTCGATTCCGGGAGAGGGGAGCCTGGAGAAACGGGCTACCACATC
TAAAGGGAAAGGCAAGCAAGGGCCTACAGTGCTCTGAGCGGGGCTGGG
>HY4YN4W02C45MN rank=0037709 x=1171.0 y=3117.0 length=470
AAAACAAGGCCAGTAGTCATATGCTTGTCTCAAAGATTAAGCCATGCATGTCCAAGTACA
AGCTTTCAAAAGCGAAACTGCGGATGGCTCATTAAATCAGTTATGGTTCCTTGGAGCGCA
TCCCCTTACATGGATAACTGTGGTAATTCTAGAGCTAATACATGCAATCAAGCGCCGACC
TTACGGGAGGCGTGCTCTTATTAGGAACAAGACCAACCCGGGTCCGCCCGGCTCCGTTGG
TGAACTCTGGATAACCTGGCCGATCGCACGGTCTCTGCACCGGCGACGATCCTTCGAATG
TCTNCCCTATCAACTTTCGATGGTACGTTATGCGCCTACCATGGGTCTAACGGGGTAACG
GGAGGAATCAGGGGTTCGATTCCGGGAGAGGGGAGCTTGGAGAAACGGGCTACCACATCC
AAGGGAAGGGCAAGCAGGGCCTAACAGTGCTCTGAGCGGGGGCTGGGC
>HY4YN4W02C4UHE rank=0014671 x=1168.5 y=960.0 length=470
AAAACAAGGCCAGTAGTCATATGCTTGTCTCAAAGATTAAGCCATGCATGTCCAAGTACA
AGCTTTCAAAAGCGAAACTGCGGATGGCTCATTAGATCAGTTATGGTTCCTTGGAGCGCA
TCCCCTTACATGGATAACTGTGGTAATTCTAGAGCTAATACATGCAATCAAGCGCCGACC
TTACGGGAGGCGTGCTCTTATTAGGAACAAGACCAACCCGGGTCCGCCCGGCTCCGTTGG
TGAACTCTGGATAACCTGGCCGATCGCACGGTCTCTGCACCGGCACGGATCCTTCGAATG
TCTGCCCTATCAACTTTCGATGGTACGTTATGCGCCTACCATGGTCGTAACGGGGTAACG
GGAGGAATCAGGGGTTCGGATTCCGGGAGAGGGGAGCTTGGAGAAACGGGCTACCACATC
CAAGGGAAAGGGCAAGGCAAGGGCCCTACAGTGCTCTGAGCGGGGGCT
>HY4YN4W02C7LC8 rank=0022484 x=1199.0 y=2138.0 length=470
AAAACAAGGCCAGTAGTCATATGCTTGTCTCAAAGATTAAGCCATGCATGTCCAAGTACA
AGCTTTCAAAAGCGAAACTGCGGATGGCTCATTAAATCAGTTATGGTTCCTTGGAGCGCA
TCCCCTTACATGGATAACTGTGGTAATTCTAGAGCTAATACATGCAATCAAGCGCCGACC
TTACGGGAGGCGTGCTCTTATTAGGAACAAGACCAACCGGGTCCNCCCGGCTCCGTTGGT
GAACTCTGGATAACCTGGCCGATCGCACGGTCTCTGCACCGGCGACGATCCTTCGAATGT
CTNCCCTATCAACTTTCGATGGTACGTTATGCGCCTACCATGGGTCTAACGGGGTAACGG
AGGAATCAGGGGTTCGATTCCGGGAGAGGGGAGCTTGGAGAAACGGGCTACCACATCCAA
GGGAAGGGCAAGCAGGGCCTACAGTGCTCTGAGCGGGGGCTGGGCAAA
>HY4YN4W02DRI09 rank=0074247 x=1426.5 y=2443.0 length=470
AAAACAAGGCCAGTAGTCATATGCTTGTCTCAAAGATTAAGCCATGCATGTCTAAGCAAA
AGCCGAAAAATGGTGAAGCCGCGAATAGCTCATTACAACAGCCGTAGTTTATTGGATCTT
GATTTCCTACTTGGTTACCTGTGGTAATTCTAGAGCTAATACACGCAAACAAGCTCCGAC
CTTTGGAAGGAGTGCATTTATTAGAACAAAGCCAATCGGGTTTCGGCCCGTCATTTGGTG
AATCTGAATAACTCAGCCGATCGCACGGTCTAGTACTGGCGACGTATCTTTCAAGTGTCT
GCCCTATCAACTTTCGATGGTAGTTTATGTGCCCACCATGGGTTGTAACGGGGGTAACGG
GAGAATAAGGGGTTCGGACTCCGGGGAGAGGGGGGGCCTGGGAGAAACGGGCTACCACAT
CCAAGGGAAGGGCAGCAGGGCCTAACAGTGCTCTGAGCGGGGCTGGGC
>HY4YN4W02EOLO3 rank=0050910 x=1803.0 y=1349.5 length=470
AAAACAAGGCCAGTAGTCATATGCTTGTCTCAAAGATTAAGCCATGCATGTCCCAGACTA
AGCTTTTCATAGCGAATCTGTGAATGGCTCATTATAACAGTTATAATGTTATTGGCTATC
TCTGTTACATGGATACCTGTGGTAATTCTATAGCTAATACATGCTTGCAGACCCAACTTA
TTGGAAGAGTTGTTCTTGCTAGTTCTAGAACTAATCCTGGCTTGCCCAGGGATTTTGGTG
AATGACAACAAGACAATGAATCACATAGCTTCTGCTGGTNATACATCTTTTCAATTTCTG
ACCTATCAGCTTTTGATGGGAAGGGTATTGGGCTTCCTGTGGGCAATGGACGGGGTGACG
GGAGAATTAGGGGTTTGATTCCGGGAGAGGGGAGCCTGGAGGGAAATGGGGCTACCGACA
TCTAAAGGGAAAGGGCAGCAAGGGCCCTACAGTGCTCTGAGCGGGGCT
>HY4YN4W02ES2OM rank=0138795 x=1854.5 y=1092.0 length=470
AAAACAAGGCCAGTAGTCATATGCTTGTCTCAAAGATTAAGCCATGCATGTCTAAGTATA
AAAGTATTTTATACTTGAAACTGCGAAACGCTTATTATATCAGTTATAGTTTATTTGATG
GTCTCTCACTATATGGATACCCGTAGTAATTCTAGAGCTAATACATGCGCAAAATTCCGA
AACCCCTCGGGGGTATAGGAATGTATTTATTAGATAAAAAATCAATCCGCTTCGGTGGTT
TTTGATGATTCATAATAACTGTTCGAATCGTTTCGGAGCAATCCGGCGATAGTTCATTCA
AATTTCTGCCCTATCANCTTTCGACGGTAGTGTATTGGACTACCGTGGCGTTAACGGGGT
ACGGGGAGAATTAGGGGTTCGATTCCGGAAGGGAGGGGAGCCTGGAGGAAACGGGCTACC
ACATCCAAGGGAAGGGCAGCAGGGCCTACAGTGCTCTGAGGCGGGGCT
>HY4YN4W02DDO6U rank=0092772 x=1269.5 y=308.0 length=470
AAAACAAGGCCAGTAGTCATATGCTTGTCTCAAAGATTAAGCCATGCATGTCTAAGTATA
AAAGTATTTTATACTTGAAACTGCGAAACGCTTATTATATCAGTTATAGTTTATTTGATG
GTCTCTCACTATATGGATACCCGTAGTAATTCTAGAGCTAATACATGCGCAAAATTCCGA
AACCCCTCGGGGTATAGGAATGTATTTATTAGATAAAAAATCAATCCGCTTCGGTGGTTT
TTGATGATTCATAATAACTGTTCGAATCGTTTCGGAGCAATCCGGCGATAGTTCATTCAA
ATTTCTGCCCTATCAGCTTTCGACGGTAGTGTATTGGACTACCGTGGCGTTAACGGGGTA
CGGGGAGAATTAGGGTTCGATTCCGGAAGGAGGGGAGCCTGGAGGAAACGGGCTACCACA
TCCAAGGGAAGGGCAGCAGGGCCCTACAGTGCTCTGGAGGCGGGGGCT
>HY4YN4W02C1RNW rank=0032436 x=1133.0 y=698.0 length=470
AAAACAAGGCCAGTAGTCATATGCTTGTCTCAAAGATTAAGCCATGCATGTCTCAGTATA
AGCTTCTACATGGCGACACTGCGAATGGCTCATTAAAACAGTTATCGTTTATTTGGTGGT
CATTTATTACATGGATAACCATGGTAATTCTAGAGCTAATACATGCATCAAGACCCAACT
TCACGGAAGGGTTGTGTTTATTAGGTACAGAACCAACCCAGGTCTCCTGGTCCTTTGGTG
ATTCATGGTAACCGAACGAATCGCATGGCTTCGCTAGCGATGAACCATTCAAGTTTCTGA
CCTATCAGCTTTCGACGGGAAGGTATTGGCTTCCCGTGGGGCAATGACGGGGTAACGGGA
GGAATTAGGGGGTTTGATTCCGGGAGGAGGGGAGCCTGGAGGGAACGGGCTACACATCTA
AGGGAGGGCAAGGCAGGGCCTACAGTGCTCTGAGCGGGGCTGGGCAAA
>HY4YN4W02DG17U rank=0049079 x=1307.0 y=1512.0 length=470
AAAACAAGGCCAGTAGTCATATGCTTGTCTCAAAGATTAAGCCATGCATGTCTAAGTACA
TACTTTTACATGGTGAAACCGTGAATGGCTCATTAAATCAGTTATGGTTCCTTAGATCGT
ACAATCCTACTTGGATAACTGTGGTAATTCTAGAGCTAATACATGAAACTGACGCTCCGA
CCCTCTGGGAAAGAGCGCGTTTATTAGAACAAGACCAGTCGGGGTTCTGCCCCGTACGAT
TGGTGATACTGGATAACTTTGTGCAGATCGCACGGCCTCGCGCCGGCACGTATCTTTCAA
ATGTCTGCCCTATCAACTGTCGATGGTACGTGATATGCCTACCATGGGTTGTAACGGGGT
AACGGGGGAATCAGGGGTTCGATTCCGGGAGAGGGGAGGCATGAGAAACGGGCTACCACA
TCCAAAGGGAAAGGGCAGGCAAGGGCCTACAGTGCTCTGAGCGGGGCT
>HY4YN4W02EQ19C rank=0231225 x=1831.5 y=1438.0 length=470
AAAACAAGGCCAGTAGTCATATGCTTGTCTCAAAGATTAAGCCATGCATGTCTAAGTATA
AACAACTTTATACTGTGAAACTGCGAATGGCTCATTAAATCAGTTATCATTTATTTGATA
GTAACTTACTACTTGGATAACCGTGGTAATTCTAGAGCTAATACATGCATTAAGGCCCGA
CTTCTGGAAGGGCTGTATTTATTAGATACAAAACCAATGCGGGCAACCGCTTTTAAGGTG
ATTCATAATAACTTTTCGAATCGTATGACTTTACGTCGACGATGGTTCATTCAAATTTCT
GCCCTATCAACTTTCACGGTAGGATAGAGGCCTACCGTGGTTTCAACGGGGTAACGGAGA
ATTAGGGGGCTCGATTCCGGGAGAGGGGGANCCTGAGGAAACGGGCTACCACATCCAAGG
GAAGGCAGCAGGGCCTACAGTGCTCTGAAGCGGGGCTGGGCAAGGGCG
>HY4YN4W02D8WXJ rank=0044664 x=1624.5 y=2597.0 length=470
AAAACAAGGCCAGTAGTCATATGCTTGTCTCAAAGATTAAGCCATGCAGGTCTAAGTCCA
TGCCGCATTAAGGTGAGACCGCGAATGGCTCATTATATCAGTTATGGTTCCTTAGATCTT
CGGTTACACTTGGATAACCCTGGTAATTCTAGAGCTAATACATGCAAGACAAACGCCGAC
CTTCGGGAAGGTGTGTTTTATTAGACCAAAACCAATCGTTACCTTCGGGTGACGTTCCTT
TGGTGATTCTGAATAACTTTGTGCGGATTGCACGGCCTCTGTGCTGGCAACGTATCTTTC
AAATGTCTGCCTTATCAACTTGTTGGTTGTTAATGGACACCAAGGTGGTAACGGGGTGAC
GGGAGAATCAGGGGTTCATACCGGGAGAGGGGAGGCACGGAGAAACGGGCTACCACATCC
AAGGGAAGGCAGCAAGGGCCTAACAGTGCTCTGAGCGGGGGCTGGGGC
>HY4YN4W02DB2SW rank=0173136 x=1250.5 y=2462.5 length=470
AAAACAAGGCCAGTAGTCATATGCTTGTCTCAAAGATTAAGCCATGCAGGTCTAAGTCCA
TGCCGCATTAAGGTGAGACCGCGAATGGCTCATTATATCAGTTATGGTTCCTTAGATCTT
CGGTTGCACTTGGATAACCCTGGTAATTCTAGAGCTAATACATGCAAGACAAACGCCGAC
CTTCGGGAAGGTGTGTTTTTATTAGACCAAAACCAATCGTTACCTTCGGGTGACGTTCCT
TTGGTGATTCTGAATAACTTTGTGCGGATTGCACAGCCTCTGTGCTGGCAACGTATCTTT
CAAATGTCTGCCTTATCAACTTGTTGGTTGTTTAATGGACAACCAAGGGGTGGGTAACGG
GGGTNACGGGAGAATCAGGGGTTCGATACCGGGAGGAGGGGAGCACGGAGGAACGGGCTA
CCACATCCAAGGGAAGGGCAAGCAGGGCCTACAGTGCTCTGAGCGGGG
>HY4YN4W02EIU0P rank=0035416 x=1737.5 y=3831.0 length=470
AAAACAAGGCCAGTAGTCATATGCTTGTCTCAAAGATTAAGCCATGCAGGTCTAAGTCCA
TGCCGCATTAAGGTGAGACCGCGAATGGCTCATTATATCAGTTATGGTTCCTTAGATCTT
CGGTTACACTTGGATAACCCTGGTAATTCTAGAGCTAATACATGCAAGACAAACGCCGAC
CTTCGGGAAGGTGTGTTTTTATTAGACCAAAACCAATCGTTACCTTCGGGTGACGTTCCT
TTGGTGATTCTGAATAACTTTGTGCGGATTGCACGGCCTCTGTGCTGGCAACGTATCTTT
CAAATGTCTGCCTTATCAACTTGTTGGTTGTTTAATGGACAACCAAGGTGGGTAACGGGG
GTGACGGGAGAATCAGGGGTTCGATACCGGGGAGAGGGGAGCACGAGAAACGGGCTACCA
CATCTAAGGGAAGGGCAGCAAGGGCCTACAGTGCTCTGAGCGGGGGCT
>HY4YN4W02D2FGS rank=0019094 x=1550.5 y=3130.0 length=470
AAAACAAGGCCAGTAGTCATATGCTTGTCTCAAAGATTAAGCCATGCAGGTCTAAGTCCA
TGCCGCATTAAGGTGAGACCGCGAATGGCTCATTATATCAGTTATGGTTCCTTAGATCTT
CGGTTACACTTGGATAACCCTGGTAATTCTAGAGCTAATACATGCAAGACAAACGCCGAC
CTTCGGGAAGGTGTGTTTTATTAGACCAAAACCAATCGTTACCTTCGGGTGACGTTCCTT
TGGTGATTCTGAATAACTTTGTGCGGATTGCACGGCCTCTGTGCTGGCAACGTATCTTTC
AAATGTCTGCCTTATCAACTTGTTGGTTGTTAATGGACACCAAGGTGGTAACGGGGGTGA
CGGGAGAATCAGGGGTTCGATACCGGGGAGAGGGGAGCACGAGAAACGGGCTACCACATC
CAAGGGAAGGGCAGCAAGGGCTACAGTGCTCTGAGCGGGGGCTGGGGC
>HY4YN4W02EHW6O rank=0031758 x=1727.0 y=942.5 length=470
AAAACAAGGCCAGTAGTCATATGCTTGTCTCAAAGATTAAGCCATGCAGGTCTAAGTCCA
TGCCGCATTAAGGTGAGACCGCGAATGGCTCATTATATCAGTTATGGTTCCTTAGATCTT
CGGTTACACTTGGATAACCCTGGTAATTCTAGAGCTAATACATGCAAGACAAACGCCGAC
CTTCGGGAAGGTGTGTTTTATTAGACCAAAACCAATCGTTACCTTCGGGTGACGTTCCTT
TGGTGATTCTGAATAACTTTGTGCGGATTGCACGGCCTCTGTGCTGGCAACGTATCTTTC
AAATGTCTGCCTTATCAACTTGTTGGTTGTTTAATGGACACCAAGGTGGGTAACGGGGGT
GACGGGAGAATCAGGGGTTCGATACCGGGAGAGGGGAGGCACGGAGAAACGGGCTACCAC
ATCCAAGGGAAGGGCAGGCAAGGGCCTACAGTGCTCTGAGCGGGGGCT
>HY4YN4W02DHGNP rank=0026946 x=1311.0 y=3843.0 length=470
AAAACAAGGCCAGTAGTCATATGCTTGTCTCAAAGATTAAGCCATGCAGGTCTAAGTCCA
TGCCGCATTAAGGTGAGACCGCGAATGGCTCATTATATCAGTTATGGTTCCTTAGATCTT
TGGTTACACTTGGATAACCCTGGCAATTCTAGAGCTAATACATGCATTTCCAACACCGAC
CTTCGGGAAGGTGTGTTTTTATTAGCCCAAAACCAATCGTTACCTTCGGGTGACGTCCCA
TTGGTGATTCAGAGTAACTTTGTTCGGATCGCATGGCCTTTGTGCCGGCGACGCATCTTT
CAAATGTCTNCCTTATCAACTTGTCGGTTGGTTAAATGCCAACCAAGGGTGGGTAACGGG
GGTNACGGAGAATCAGGGGGTTCATACCGGGAGAGGGGAGCCTGGAGAAACGGGCTACCA
CATCCAAGGGAAGGGCAAGCAGGGCCTACAGTGCTCTGAGCGGGGGCT
>HY4YN4W02EMWDN rank=0039602 x=1783.5 y=3801.0 length=470
AAAACAAGGCCAGTAGTCATATGCTTGTCTCAAAGATTAAGCCATGCATGTTTCAGAATC
AGCTTTTCATAGTAAATCTGCAAATGGCTCATTAAAACAGTTTTAGTTTCATGGGCTGTG
ATAGTGTACATGGATACCTGTGGTAATTCTATAGCTAATACACGCTTGCAAACCCAACTC
TGTGGAAGGGTTGTTCTTATTAGTTTCAGAACCAATCCTAACTCAGCTAGGCAATTAGGT
GAATAATGGTAAGTGCATGGATCATATGGCTNTGCTGAAGACTGGCTTTCTAAGTTTCTG
ACCTATCAGCTTCCGACGGGAAGGGTATTGGGGCTTCCCGTGGGCAATGGACGGGGTAAC
GGAGGAATTAGGGGTTGATTCCGGGAGAGGGGGAGCCTGGAGGGAACGGGCTACCACATC
TAAAGGGAAAGGGCAAGCAAAGGGCCTACAGTGCTCTGAGCGGGGGCT
>HY4YN4W02DK4OJ rank=0061758 x=1353.0 y=2913.0 length=470
AAAACAAGGCCAGTAGTCATATGCTTGTCTCAAAGATTAAGCCATGCATGTCTAAGCAGA
AGCCGAACAACGGTAAAGCCGCGAATGGCTCATTACAACAGCCGTCGTTTCTTGGATCTC
TTATTTTACTTGGATAACTGTGGTAATTCTAGAGCTAATACACGCACTAAAGCTCCGACC
TTACGGGACGAGCGCATTTATTAGAACAAAACCAATCGGGCTTTGGCCCGTTCGTTGGTG
ACTCTGAATAACTACGCCGATCGCACGGTCTCGCACCGGCGACGCATCTTTCAAGTGTCT
GCCTTATCAACTTTCGATGGTAGTTTATGTGCCTACCATGGGTTGTAACGGGGGGTAACG
GGGAGAATAAGGGGTTCGACTCCGGGGAGAGGGGAGCCTGGAGGAAACGGGCTACCACAT
CCAAGGGAAGGGCAGCAGGGCCTAACAGTGCTCTGAGCGGGGCTGGGC
>HXZRAMG01CFQHW rank=0118004 x=882.0 y=850.0 length=470
AAAACAAGGCCAGTAGTCATATGCTTGTCTCAAAGATTAAGCCATGCATGTCTAAGTATA
AACATCTTTATACTGTGAAACTGCAGATGGCTCATTAAATCAGTGATAATTCACACGAAG
AACTATTCCTTTACTTGGATAACCGTAGTAATTCTAGGGCTAATACATGCGTACAAGGGG
AACTCTTGCGGGGACTCCTGTGTTTATTAGACTAAAAACCAATGCGGGCTTACGCCCGGT
TTCTCGGTGATTCATAATAACCAATCGGATCGCATAGCTTCATGCTGGCGACAGTTCGTT
CAAATTTCTGCCCTATCAGCTTTCGACGGTAGTGTAGTGGACTACCGTGGCATTAACGGG
TGACGGAGAATTAGGGTTCGATTCCGGAGAGGGAGCCTGAGAAACGGCTACCACATCCAA
GGAAGGCAGCAGGCCTACAGTGCTCTGAGCGGGCTGGCAAGGCGCATA
>HXZRAMG01A70CW rank=0225681 x=384.5 y=574.0 length=470
AAAACAAGGCCAGTAGTCATATGCTTGTCTCAAAGATTAAGCCATGCAGGTCTAAGTCCA
TGCCGCAATACGGTGAGACCGCGAATGGCTCATTATATCAGTTATGGTTCCTTGGATCTT
CGGTTACACTTGGATAACCCTGGTAATTCTAGAGCTAATACATGCACAACAACGCCGACC
CTCGGGAAGGTGTGTTTTTATTAGACCAAAACCAATCGTTGCCTCTCGCGGGTGACGTTT
AGTTGGTGATTCTGAATAACTTTGTGCGGATCGTACGGTCTTAGTGCCGACGACGTATCT
TTCAAATGTCTGCCTTATCAACTTGTTGGTTGTTTAATGGACAACCAAGGTGGTAACGGG
TGACGGAGAATCAGGGTTCGATACCGGAGAGGGAGCACGAGAAACGGCTACCACATCTAA
GGAAGGCAGCAGGCCTACAGTGCTCTGAGCGGGCTGGCAAGGCGCATA
>HXZRAMG01AYGYA rank=0250074 x=275.0 y=1984.5 length=470
AAAACAAGGCCAGTAGTCATATGCTTGTCTCAAAGATTAAGCCATGCAGGTCTAAGTCCA
TGCCGCAATACGGTGAGACCGCGAATGGCTCATTATATCAGTTATGGTTCCTTGGATCTT
CGGTTACACTTGGATAACCCTGGTAATTCTAGAGCTAATACATGCACAACAACGCCGACC
CTCGGGAAGGTGTGTTTTATTAGACCAAAACCAATCGTTGCCTCTCGCGGGTGACGTTTA
GTTGGTGATTCTGAATAACTTTGTGCGGATCGTACGGTCTTAGTGCCGACGACGTATCTT
TCAAATGTCTGCCTTATCAACTTGTTGGTTGTTTAATGGACAACCAAGGTGGTAACGGGT
GACGGAGAATCAGGGGTTCGATACCGGAGAGGGAGCACGAGAAACGGCTACCACATCTAA
GGAAGGCAGCAGGCCTACAGTGCTCTGAGCGGGCTGGCAAGGCGCATA
>HXZRAMG01BA7VW rank=0124804 x=420.0 y=2842.5 length=470
AAAACAAGGCCAGTAGTCATATGCTTGTCTCAAAGATTAAGCCATGCAGGTCTAAGTCCA
TGCCGCAATACGGTGAGACCGCGAATGGCTCATTATATCAGTTATGGTTCCTTGGATCTT
CGGTTACACTTGGATAACCCTGGTAATTCTAGAGCTGATACATGCACAACAACGCCGACC
CTCGGGAAGGTGTGTTTTTATAGACCAAAACCAATCGTTGCCTCTCGCGGGTGACGTTTA
GTTGGTGATTTCTGAATAACTTTGTGCGGATCGTACGGTCTTAGTGCCGACGACGTATCT
TTCAAATGTCTGCCTTATCAACTTGTTGGTTGTTTAATGGACAACCAAGGTGGTAACGGG
TGACGGAGAATCAGGGTTCGATACCGGAGAGGGAGCACGAGAAACGGCTACCACATCTAA
GGAAGGCAGCAGGCCTACAGTGCTCTGAGCGGGCTGGCAAGGCGCATA
>HXZRAMG01BHR6F rank=0074538 x=495.0 y=1877.0 length=470
AAAACAAGGCCAGTAGTCATATGCTTGTCTCAAAGATTAAGCCATGCAGGTCTAAGTCCA
TGCCGCAATACGGTGAGACCGCGAAATGGCTCATTATATCAGTTATGGTTCCTTGGATCT
TCGGTTACACTTGGATAACCCTGGTAATTCTAGAGCTAATACATGCACAACAACGCCGAC
CCTCGGGAAGGTGTGTTTTATTAGACCAAAACCAATCGTTGCCTCTCGCGGGCGACGTTT
AGTTGGTGATTCTGAATAACTTTGTGCGGATCGTACGGTCTTAGTGCCGACGACGTATCT
TTCAAATGTCTGCCTTATCAACTTGTTGGTTGTTTAATGGACAACCAAGGTGGTAACGGG
TGACGGAGAATCAGGGTTCGATACCGGAGAGGGAGCACGAGAAACGGCTACCACATCTAA
GGAAGGCAGCAGGCCTACAGTGCTCTGAGCGGGCTGGCAAGGCGCATA
>HXZRAMG01AZDTM rank=0062168 x=285.0 y=3624.0 length=470
AAAACAAGGCCAGTAGTCATATGCTTGTCTCAAAGATTAAGCCATGCAGGTCTAAGTCCA
TGCCGCAATACGGTGAGACCGCGAATGGCTCATTATATCAGTTATGGTTCCTTGGATCTT
CGGTTACACTTGGATAACCCTGGTAATTCTAGAGCTAATACATGCACAACAGCGCCGACC
CTCGGGAAGGTGTGTTTTATTAGACCAAAACCAATCGTTGCCTCTCGCGGGTGACGTTTA
GTTGGTGATTTCTGAATAACTTTGTGCGGATCGTACGGTCTTAGTGCCGACGACGTATCT
TTCAAATGTCTGCCTTATCAACTTGTTGGTTGTTTAATGGACAACCAAGGTGGTAACGGG
TGACGGAGAATCAGGGTTCGATACCGGAGAGGGAGCACGAGAAACGGCTACCACATCTAA
GGAAGGCAGCAGGCCTACAGTGCTCTGAGCGGGCTGGCAAGGCGCATA
>HXZRAMG01B6ZV4 rank=0303774 x=782.5 y=2722.5 length=470
AAAACAAGGCCAGTAGTCATATGCTTGTCTCAAAGATTAAGCCATGCAGGTCTAAGTCCA
TGCCGCAATACGGTGAGACCGCGAATGGCTCATTATATCAGTTATGGTTCCTTGGATCTT
CGGTTACACTTGGATAACCCTGGTAATTCTAGAGCTAATACATGCACAACAACGCCGACC
CTCGGGAAGGTGTGTTTTTATTAGACCAAAACCAATCGTTGCCTCTCGCGGGTGACGTTT
AGTTGGTGATTCTGAATAACTTTGTGCGGATCGTACGGTCTTAGTGCCGACGACGTATCT
TTCAAATGTCTGCCTTATCAACTTGTTGGTTGTTTAATGGACAACCAAGGTGGTAACGGG
TGACGGAGAATCAGGGTTCGATACCGGAGAGGGAGCACGAGAAACGGCTACCACATCTAA
GGAAGGCAGCAGGCCTACAGTGCTCTGAGCGGGCTGGCAAGGCGCATA
>HXZRAMG01BLA45 rank=0094633 x=535.0 y=2583.0 length=470
AAAACAAGGCCAGTAGTCATATGCTTGTCTCAAAGATTAAGCCATGCAGGTCTAAGTCCA
TGCCGCAATACGGTGAGACCGCGAATGGCTCATTATATCAGTTATGGTTCCTTGGATCTT
CGGTTACACTTGGATAACCCTGGTAATTCTAGAGCTAATACATGCACAACAACGCCGACC
CTCGGGAAGGTGTGTTTTATTAGACCAAAACCAATCGCTGCCTCTCGCGGGTGACGTTTA
GTTGGTGATTTCTGAATAACTTTGTGCGGATCGTACGGTCTTAGTGCCGACGACGTATCT
TTCAAATGTCTGCCTTATCAACTTGTTGGTTGTTTAATGGACAACCAAGGTGGTAACGGG
TGACGGAGAATCAGGGTTCGATACCGGAGAGGGAGCACGAGAAACGGCTACCACATCTAA
GGAAGGCAGCAGGCCTACAGTGCTCTGAGCGGGCTGGCAAGGCGCATA
>HXZRAMG01CFGKP rank=0144319 x=879.5 y=279.0 length=470
AAAACAAGGCCAGTAGTCATATGCTTGTCTCAAAGATTAAGCCATGCAGGTCTAAGTCCA
TGCCGCAATACGGTGAGACCGCGAAATGGCTCATTATATCAGTTATGGTTCCTTGGATCT
TCGGTTACACTTGGATAACCCTGGTAATTCTAGAGCTAATACATGCACAACAACGCCGAC
CCTCGGGAAGGTGTGTTTTATTAGACCAAAACCAATCGTTGCCTCTCGCGGGTGACGTTT
AGTTGGTGATTCTGAATAACTTTGTGCGGATCGTACGGTCTTAGTGCCGACGACGTATCT
TTCAAATGTCTGCCTTATCAACTTGTTGGTTGTTTAATGGACAACCAAGGTGGTAACGGG
TGACGGAGAATCAGGGTTCGATACCGGAGAGGGAGCACGAGAAACGGCTACCACATCTAA
GGAAGGCAGCAGGCCTACAGTGCTCTGAGCGGGCTGGCAAGGCGCATA
>HXZRAMG01BX7TX rank=0123972 x=682.0 y=2707.5 length=470
AAAACAAGGCCAGTAGTCATATGCTTGTCTCAAAGATTAAGCCATGCAGGTCTAAGTCCA
TGCCGCAATACGGTGAGACCGCGAATGGCTCATTATATCAGTTATGGTTCCTTGGATCTT
CGGTTACACTTGGATAACCCTGGTAATTCTAGAGCTAATACATGCAAGACAAACGCCGAC
CTTCGGGAAGGTGTGTTTTATTAGACCAAAACCAATCGTTGCCTCTCGCGGGTGACGTTT
AGTTGGTGATTCTGAATAACTTTGTGCGGATCGTACGGTCTTAGTGCCGACGACGTATCT
TTCAAATGTCTGCCTTATCAACTTGTTGGTTGTTTAATGGACAACCAAGGTGGTAACGGG
TGACGGAGAATCAGGGTTCGATACCGGAGAGGGAGCACGAGAAACGGCTACCACATCTAA
GGAAGGCAGCAGGCCTACAGTGCTCTGAGCGGGCTGGCAAGGCGCATA
>HXZRAMG01A8MVM rank=0197773 x=391.0 y=1088.0 length=470
AAAACAAGGCCAGTAGTCATATGCTTGTCTCAAAGATTAAGCCATGCAGGTCTAAGTCCA
TGCCGCAATACGGTGAGACCGCGAATGGCTCATTATATCAGTTATGGTTCCTTGGATCTT
CGGTTACACTTGGATAACCCTGGTAATTCTAGAGCTAATACATGCACAACAACGCCGACC
CTCGGGAAGGTGTGTTTTTATTAGACCAAAACCAATCGTTGCCTCTCGCGGGTGACGTTT
AGTTGGTGATTCTGAATAACTTTGTGCGGATCGTACGGTCTTAGTGCCGACGACGTATCT
TTCAAATGTCTGCCTTATCAACTTGTTGGTTGTTTAATGGACAACCAAGGTGGTAACGGG
TGACGGAGAATCAGGGTTCGATACCGGAGAGGGAGCACGAGAAACGGCTACCACATCTAA
GGAAGGCAGCAGGCCTACAGTGCTCTGAGCGGGCTGGCAAGGCGCATA
>HXZRAMG01CC4A6 rank=0194313 x=852.0 y=1664.0 length=470
AAAACAAGGCCAGTAGTCATATGCTTGTCTCAAAGATTAAGCCATGCATGTCTAAGTATA
AACAACTTTATACTGTGAAACTGCGTACAGCTCATTATATCAGCAATAATTTATTTGATG
GTTTCTTACTACTTGGATAACCGTAGTAATTCTAGAGCTAATACATGCTTAAAGCCTGAA
CTCTTGCGGGAACGGGTGTATTTATTAGATAAAAAACCAATGCGGCCCTCTGGGCTGGTT
TCTTGGTGATTCATAATAACTTTTCGAATCGCATAGCTTCATGCTGGCGATAGTTCATTC
AAATTTCTGCCCTATCAGCTTTCGACGGTAGTGTAGTGGACTACCGTGGCGTTAACGGGT
GACGGAGAATTAGGGGTTCGATTCCGGAGAGGGAGCCTGAGAAACGGCTACCACATCCAA
GGAAGGCAGCAGGCCTACAGTGCTCTGAGCGGGCTGGCAAGGCGCATA
>HXZRAMG01AVYLW rank=0064082 x=246.5 y=3682.0 length=470
AAAACAAGGCCAGTAGTCATATGCTTGTCTCAAAGATTAAGCCATGCATGTCTAAGTATA
AACAACTTTATACTGTGAAACTGCGTACAGCTCATTATATCAGCAATAATTTATTTGATG
GTTTCTTACTACTTGGATAACCGTAGTAATTCTAGAGCTAATACATGCTTAAAGCCTGAA
CTCTTGCGGGAACGGGTGTGTTTATTAGATAAAAACCAATGCGGCCCTCTGGGCTGGTTT
CTTGGTGATTTCATAATAACTTTTCGAATCGCATAGCTTCATGCTGGCGATAGTTCATTC
AAATTTCTGCCCTATCAGCTTTCGACGGTAGTGTAGTGGACTACCGTGGCGTTAACGGGT
GACGGAGAATTAGGGTTCGATTCCGGGAGAGGGAGCCTGAGAAACGGCTACCACATCCAA
GGAAGGCAGCAGGCCTACAGTGCTCTGAGCGGGCTGGCAAGGCGCATA
>HXZRAMG01BV98Y rank=0160861 x=660.0 y=2640.0 length=470
AAAACAAGGCCAGTAGTCATATGCTTGTCTCAAAGATTAAGCCATGCAGGTCTGAGTACA
GGCCGAAATAAGGTGAGACCGCGAATGGCTCATTATATCAGTTATGGTTCCTTGGATCTT
CGGTTACCTACTTGGATAACCCTGGCAATTCCAGAGCTAATACATGCAGCTTGAGCTCCG
ACCTTCGGGAGGGGTGGTTTTATTTAGTACCAAAGCCAATCGGAGGCTTCGGCTTCTGTT
CGTTGGTGACTCTGAATAACTTTGGGTCAGATCGCACGGTCTTGCACCGGCGACGCATCT
TTCAAATGTCTGCCTTATCAACTTGATGGTAGGTTATGTGCCTACCATGGTTGTAACGGG
TGACGGAGAATCAGGGTTCGATACCGGAGAGGGAGCCTGAGAGACGGCTACCACATCCAA
GGAAGGCAGCAGGCCTACAGTGCTCTGAGCGGGCTGGCAAGGCGCATA
>HXZRAMG01A3AW3 rank=0057092 x=330.5 y=2165.5 length=470
AAAACAAGGCCAGTAGTCATATGCTTGTCTCAAAGATTAAGCCATGCAGGTCTAAGTCCA
TGCCGCATTAAGGTGAGACCGCGAAATGGCTCATTATATCAGTTATGGTTCCTTAGATCT
TCGGTTACACTTGGATAACCCTGGTAATTCTAGAGCTAATACATGCAAGACAAACGCCGA
CCTTCGGGAAGGTGTGTTTTATTTAGACCAAAACCAATCGTTACCTTCGGTTGACGTTCC
TTTGGTTGATTCTGAATAACTTTGTTGCGGATTGCACGGCCTCTGTGCTGGCAACGTATC
TTTCAAATGTCTGCCTTATCAACTTGTTGGTTGTTTAATGGACAACCAAGGTGGTAACGG
GTGACGGAGAATCAGGGTTCGATACCGGAGAGGGAGGCACGAGAAACGGCTACCACATCC
AAGGAAGGCAGCAGGCCTACAGTGCTCTGAGCGGGCTGGCAAGGCGCA
>HXZRAMG01AJJW2 rank=0068280 x=105.0 y=2308.0 length=470
AAAACAAGGCCAGTAGTCATATGCTTGTCTCAAAGATTAAGCCATGCAGGTCTAAGTCCA
TGCCGCATTAAGGTGAGACCGCGAATGGCTCATTATATCAGTTATGGTTCCTTAGATCTT
CGGTTACACTTGGATAACCCTGGTAATTCTAGAGCTAATACATGCAAGACAAACGCCGAC
CTTCGGGAAGGTGTGTTTTATTTAGACCAAAACCAATCGTTACCTTCGGTTGACGTTCCT
TTGGTTGATTCTGAATAACTTTGTTGCGGATTGCACGGCCTCTGTGCTGGCAACGTATCT
TTCAAATGTCTGCCTTATCAACTTGTTGGTTGTTTAATGGACAACCAAGGTGGTAACGGG
TGACGGAGAATCAGGGTTCGATACCGGAGAGGGAGCACGAGAAACGGCTACCACATCCAA
GGAAGGCAGCAGGCCTACAGTGCTCTGAGCGGGCTGGCAAGGCGCATA
>HXZRAMG01AU74H rank=0069185 x=238.0 y=2127.0 length=470
AAAACAAGGCCAGTAGTCATATGCTTGTCTCAAAGATTAAGCCATGCAGGTCTAAGTCCA
TGCCGCATTAAGGTGAGACCGCGAAATGGCTCATTATATCAGTTATGGTTCCTTAGATCT
TCGGTTACACTTGGATAACCCTGGTAATTCTAGAGCTAATACATGCAAGACAAACGCCGA
CCTTCGGGAAGGTGTGTTTTATTTAGACCAAAACCAATCGTTACCTTCGGTTGACGTTCC
TTTGGTGATTCTGAATAACTTTGTTGCGGATTGCACGGCCTCTGTGCTGGCAACGTATCT
TTCAAATGTCTGCCTTATCAACTTGTTGGTTGTTTAATGGACAACCAAGGTGGTAACGGG
TGACGGAGAATCAGGGTTCGATACCGGAGAGGGAGCACGAGAAACGGCTACCACATCCAA
GGAAGGCAGCAGGCCTACAGTGCTCTGAGCGGGCTGGCAAGGCGCATA
>HXZRAMG01BXB4M rank=0236284 x=672.0 y=2580.0 length=470
AAAACAAGGCCAGTAGTCATATGCTTGTCTCAAAGATTAAGCCATGCAGGTCTAAGTCCA
TGTCGCATTAAGGTGAGACCGCGAAATGGCTCATTATATCAGTTATGGTTCCTTAGATCT
TCGGTTACACTTGGATAACCCTGGTAATTCTAGAGCTAATACATGCAAGACAAACGCCGA
CCTTCGGGAAGGTGTGTTTTATTAGACCAAAACCAATCGTTACCTTCGGTGACGTTCCTT
TGGTGATTCTGAATAACTTTGTTGCGGATTGCACGGCCTCTGTGCTGGCAACGTATCTTT
CAAATGTCTGCCTTATCAACTTGTTGGTTGTTTAATGGACAACCAAGGTGGTAACGGGTG
ACGGAGAATCAGGGTTCGATACCGGAGAGGGAGCACGAGAAACGGCTAACCCACATCCAA
GGAAGGCAGCAGGCCTACAGTGCTCTGAGCGGGCTGGCAAGGCGCATA
>HXZRAMG01BFHN3 rank=0053662 x=469.5 y=1441.0 length=470
AAAACAAGGCCAGTAGTCATATGCTTGTCTCAAAGATTAAGCCATGCAGGTCTAAGTCCA
TGCCGCATTAAGGTGAGACCGCGAATGGCTCATTATATCAGTTATGGTTCCTTAGATCTT
CGGTTACACTTGGATAACCCTGGTAATTCTAGAGCTAATACATGCAAGACAAACGCCGAC
CTTCGGGAAGGTGTGTTTTATTTAGACCAAAACCAATCGTTACCTTCGGTGACGTTCCTT
TGGTTGATTCTGAATAACTTTGTTGCGGATTGCACGGCCTCTGTGCTGGCAACGTATCTT
TCAAATGTCTGCCTTATCAACTTGTTGGTTGTTTAATGGACAACCAAGGTGGTAACGGGT
GACGGAGAATCAGGGTTCGATACCGGAGAGGGAGGCACGAGAAACGGCTACCACATCCAA
GGAAGGCAGCAGGCCTACAGTGCTCTGAGCGGGCTGGCAAGGCGCATA
>HXZRAMG01BWWAP rank=0113725 x=667.5 y=2543.0 length=470
AAAACAAGGCCAGTAGTCATATGCTTGTCTCAAAGATTAAGCCATGCATGTCTAAGTATA
AACATCTTTATACTGTGAAACTGCGTACAGCTCATTATATCAGTGATTATTTATTTGATG
GTCTCAACTACATGGATAACCGTAGTAATTCTAGAGCTAATACATGCGTAAAGTCTCGAC
TCTTGCGGGGAGAGATGTATTTATTAGTTAAAAACCAATGCGGGCCTTTGGTCCGGTTTT
GTGGTGAATCATAGTAACTGTTCGAATCGCATGGCTTCGCGCCGGCGATAGTTCATTCAA
ATTTCTGCCCTATCAGCTTTCGACGGTAGTGTAGTGGACTACCGTGGCGTTTACGGGGTA
ACGGAGAATTAGGGGTTCGATTCCGGGAGAGGGAGCCTGAGAAACGGCTACCACATCCAA
GGAAGGCAGCAGGCCTACAGTGCTCTGAGCGGGCTGGCAAGGCGCATA
>HXZRAMG01BII07 rank=0180499 x=503.0 y=3913.0 length=470
AAAACAAGGCCAGTAGTCATATGCTTGTCTCAAAGATTAAGCCATGCATGTTTCAGTATA
AGCTTTAATTTGGCAAAACTGCAAATGGCTCATTAAAACAGTTATAATGCACTTGATGGT
TGTTTGCTTACATGGATAACTGTGGTAATCCTATAGCTAATACATGCACTCAAACCTGAC
TCTTGTGGGAAGGTTGTGGTCATTAGTTGCAGAACCAACCCAAACGACCCTGCTTGGTAT
TTTGTCTGATCCAGAATGGCTGATTGAATTACATGGCAATTGCTGGTAATGCATCATTTC
AGTTTCTTGACCTATCAGCTTCCGACGGTAAGGTATTGGCTTACTGTGGCAATGACGGGT
AACGGAGGATTAGGGTTTGATTCCGGAGAGGGAGCTTGAGAAAATGGCTACCACATCTAA
GGAAGGCAGCAGGCCTACAGTGCTCTGAGCGGGCTGGCAAGGCGCATA
>HXZRAMG01AT3ZJ rank=0180312 x=225.0 y=3357.0 length=470
AAAACAAGGCCAGTAGTCATATGCTTGTCTCAAAGATTAAGCCATGCAGGTCTAAGTCCA
TGCCGCATTAAGGTGAGACCGCGAAATGGCTCATTATATCAGTTATGGTTCCTTAGATCT
TTGGTTACACTTGGATAACCCTGGCAATTCTAGAGCTAATACATGCATTTCCAACACCGA
CCTTCGGAAGGTGTGTTTTATTTAGTCCCAAAACCAATCGTTACCTTCGGTGACGTCCCA
TTGGTGATTCAGAGTAACTTTGTCTCGGATCGCATGGCCTTTGTGCCGGCGACGCATCTT
TCAAATGTCTGCCTTATCAACTTGTTGGTTGGTTAAATGCCAACCAAGGTGGTAACGGGT
GACGGAGAATCAGGGTTCGATACCGGAGAGGGAGCCTGAGAAACGGCTACCACATCCAAG
GAAGGCAGCAGGCCTTACAGTGCTCTGAGCGGGCTGGCAAGGCGCATA
>HXXTI5Q01AVP03 rank=0100280 x=244.0 y=757.0 length=470
AAAACAAGGCCAGTAGTCATATGCTTGTCTCAAAGATTAAGCCATGCATGTTTCAGTATA
AGCTTTAATTTGGCAAAACTGCAAATGGCTCATTAAAACAGTTATAATGCACTTGATGGT
TGTTTGCTTACATGGATAACTGTGGTAATCCTATAGCTAATACATGCACTCAAACCTGAC
TCTTGTGGGAAGGTTGTGGTCATTAGTTGCAGAACCAACCCAAGCTCTGCTTGGTATTTT
GCTGATCCAGAATGGCTGATTGAATTACATGGCAATTGCTGGTAATGCATCATTTCAGTT
TCTGACCTATCAGCTTCCGACGGTAGGTATTGGCTTACTGTGGCAATGACGGGTAACGGA
GGATTAGGGGTTTGATTCCGGGAGAGGGAGCTTGAGAAATGGGCTACCACATCTAAGGGG
AGGCAGCAGGGGCCTACGAGTGCTCGTGGAGCGGGGGCTGGGGCAGGG
>HXXTI5Q01B9XHD rank=0160910 x=816.0 y=303.5 length=470
AAAACAAGGCCAGTAGTCATATGCTTGTCTCAAAGATTAAGCCATGCATGTTCCAGTATA
AGCTTTAATTTGGCAAAACTGCAAATGGCTCATTAAAACAGTTATAATGCACTTGATGGT
TGTTTGCTTACGTGGATAACTGTGGTAATCCTATAGCTAATACATGCACTCAAACCTGAC
TCTTGTGGGAAGGTTGTGGTCATTAGTTGCAGAACCAACCCAAGCCCTGCTTGGTATTTT
GCTGATCCAGAATGGCTGATTGAATTACATGGCAATTGCTGGTAATGCATCATTTCAGTT
TCTGACCTATCAGCTTCCGACGGTAAGGTATTGGCTTACTGTGGCAATGACGGGTAACGG
AGGATTAGGGTTTGATTCCGGAGAGGGAGCTTGAGAAATGGGCTACCACATCTAAGGGAA
GGCAGCAGGGCCTACAGTGCTCTGAGCGGGGGCTGGGGCAAAGGGGCG
>HXXTI5Q01CFP64 rank=0111313 x=882.5 y=462.5 length=470
AAAACAAGGCCAGTAGTCATATGCTTGTCTCAAAGATTAAGCCATGCATGTTTCAGTATA
AGCTTTAATTTGGCAAAACTGCAAATGGCTCATTAAAACAGTTATAATGCACTTGATGGT
TGTTTGCTTACATGGATAACTGTGGTAATCCTATAGCTAATACATGCACTCAAACCTGAC
TCTTGTGGGAAGGTTGTGGTCATTAGTTGCAGAACCAACCCAAACTCTGCTTGGTATTTT
GCTGATCCAGAATGGCTGATTGAATTACATGGCAATTGCTGGTAATGCATCATTTCAGTT
TCTGACCTATCAGCTTCCGACGGTAAGGTATTGGCTTACTGTGGCAATGACGGGTAACGG
AGGATTAGGGTTGATTCCGGAGAGGGAGCTTGAGAAATGGGCTACCACATCTAAGGAAGG
CAGCAGGGCCTACAGTGCTCTGAGCGGGGGCTGGGGCAAGGGCGCAGT
>HXXTI5Q01B8G3Y rank=0233292 x=799.0 y=2060.0 length=470
AAAACAAGGCCAGTAGTCATATGCTTGTCTCAAAGATTAAGCCATGCATGTCTAAGTATA
AAAGTATTTTATACTTGAAACTGCGAAACGCTTATTATATCAGTTATAGTTTATTTGATG
GTCTCTCACTATATGGATACCCGTAGTAATTCTAGAGCTAATACATGCGCAAAATTCCGA
AACCCCTCGGGGTATAGGAATGTATTTATTAGATAAAAAATCAATCCGCTTCGGGTGGTT
TTTGATGATTCATAATACTGTTCGAATCGTTTCGGAGCAATCCGGCGATAGTTCATTCAA
ATTTCTGCCCTATCAGCTTTTCGACGGTAGTGTATTGGACTACCGTGGCGTTAACGGGTA
ACGGAGAATTAGGGTTCGATTCCGAAGAGGGAGCCTGAGAAACGGCTACCACATCCAAAG
GAAGGCAGCAGGCCTACAGTGCTCTGAGCGGGGCTGGGCAAGGGCGCA
>HXXTI5Q01A4YSV rank=0048390 x=349.5 y=1949.0 length=470
AAAACAAGGCCAGTAGTCATATGCTTGTCTCAAAGATTAAGCCATGCATGTTTCAGAATC
AGCTTTTCATAGTAAATCTGCAAATGGCTCATTAAAACAGTTTTAGTTTCATGGGCTGTG
ATAGTGTACATGGATACCTGTGGTAATTCTATAGCTAATACACGCTTGCAAACCCAACTC
TGTGGAAGGGTTGTTCTTATTAGTTTCAGAACCAATCCTAACTCAGCTAGGCAATTAGGT
GAATAATGGTAAGTGCATGGATCATATGGCTGTGCTGAAGACTGGCTTTCTAAGTTTCTG
ACCTATCAGCTTCCGACGGGAAGGTATTGGCTTCCCGTGGCAATGACGGGTAACGGAGAA
TTAGGGTTNATTCCGGAGAGGGAGCCTGAGGAACGGCTACCACATCTAAAGGGAAGGCAG
GCAGGGCCTACAGTGCTCTGGAGCGGGGGCTGGGGCAAGGGGCGCATA
>HXXTI5Q01ANDKK rank=0169218 x=149.0 y=482.5 length=470
AAAACAAGGCCAGTAGTCATATGCTTGTCTCAAAGATTAAGCCATGCAGGTCTAAGTCCA
TGCCGCATTAAGGTGAGACCGCGAATGGCTCATTATATCAGTTATGGTTCCTTAGATCTT
TGGTTACACTTGGATAACCCTGGCAATTCTAGAGCTAATACATGCATTTCCAACACCGAC
CTTCGGGAAGGTGTGTTTTATTAGCCCAAAACCAATCGTTACCTTCGGGTGACGTCCCAT
TGGTGATTCAGAGTAACTTTGTTCGGATCGCATGGCCTTTGTGCCGGCGACGCATCTTTC
AAATGTCTGCCTTATCAACTTGTTGGTTGGTTAAATGCCAACCAAGGTGGTAACGGGTGA
CGGAGAATCAGGGTTCGATACCGGAGAGGGAGCCTGAGAAACGGCTACCACATCCAAGGA
AGGCAGCAGGCCTACAGTGCTCTGAGCGGGGCTGGGCAAGGGCGCATA
>HXXTI5Q01CDSLN rank=0219917 x=860.5 y=377.5 length=470
AAAACAAGGCCAGTAGTCATATGCTTGTCTCAAAGATTAAGCCATGCAGGTCTAAGTCCA
TGCCGCATTAAGGTGAGACCGCGAATGGCTCATTATATCAGTTATGGTTCCTTAGATCTT
TGGTTACACTTGGATAACCCTGGCAATTCTAGAGCTAATACATGCATTTCCAACACCGAC
CTTCGGGAAGGTGTGTTTTATTAGCCCAAAACCAATCGTTACCTTCGGGTGACGTCCCAT
TGGTGATTCAGAGTAACTTTGTTCGGATCGCATGGCCTTTGTGCCGGCGACGCATCTTTC
AAATGTCTGCCTTATCTAACTTGTTGGTTGGTTAAATGCCAACCAAGGTGGTAACGGGTG
ACGGAGAATCAGGGTTCGATACCGGAGAGGGAGCCTGAGAAACGGCTACCACATCCAAGG
AGGCAGCAGGCCTANAGTGCTCTGAGCGGGGCTGGGCAAGGGCGCATA
>HXXTI5Q01BIXRI rank=0049031 x=508.0 y=2524.0 length=470
AAAACAAGGCCAGTAGTCATATGCTTGTCTCAAAGATTAAGCCATGCAGGTCTAAGTCCA
TGCCGCATTAAGGTGAGACCGCGAATGGCTCATTATATCAGTTATGGTTCCTTAGATCTT
CGGTTACACTTGGATAACCCTGGTAATTCTAGAGCTAATACATGCAAGACAAACGCCGAC
CTTCGGGAAGGTGTGTTTTATTAGACCAAAACCAATCGTTACCTTCGGGTGACGTTCCTT
GGTGATTCTGAATAACTTTGTGCGGATTGCACGGCCTCTGTGCTGGCAACGTATCTTTCA
AATGTCTGCCTTATCAACTTGTTGGTTGTTTAATGGACAACCAAGGTAGTAACGGGTGAC
GGAGAATCAGGGGGTTCGATACCGGAGAGGGAGCACGAGAAACGGCTACCACATCCAAGG
AAGGCAGCAGGGCCTACAGTGCTCTGAGCGGGGCTGGCAAGGCGCATA
>HXXTI5Q01AS1QE rank=0116645 x=213.0 y=2932.5 length=470
AAAACAAGGCCAGTAGTCATATGCTTGTCTCAAAGATTAAGCCATGCAGGTCTAAGTCCA
TGCCGCATTAAGGTGAGACCGCGAATGGCTCATTATATCAGTTATGGTTCCTTAGATCTT
CGGTTACACTTGGATAACCCTGGTAATTCTAGAGCTAATACATGCAAGACAAACGCCGAC
CTTCGGGAAGGTGTGTTTTTATTAGACCAAAACCAATCGTTACCTTCGGGTGACGTTCCT
TTGGTGATTCTGAATAACTTTGTGCGGATTGCACGGCCTCTGTGCTGGCAACGTATCTTT
CAAATGTCTGCCTTATCAACTTGTTGGTTGTTTAATGGACAACCAAGGTGGTAACGGGTG
ACGGAGAATCAGGGGTTCGATACCGGAGAGGGAGCACGAGAAACGGCTACCACATCCAAG
GAAGGCAGCAGGGCCTACAGTGCTCTGAGCGGGGCTGGGCAAGGGCGC
>HXXTI5Q01BIUFB rank=0085207 x=507.5 y=2293.5 length=470
AAAACAAGGCCAGTAGTCATATGCTTGTCTCAAAGATTAAGCCATGCAGGTCTAAGTCCA
TGCCGCATTAAGGTGAGACCGCGAATGGCTCATTATATCAGTCATGGTTCCTTAGATCTT
CGGTTACACTTGGATAACCCTGGTAATTCTAGAGCTAATACATGCAAGACAAACGCCGAC
CTTCGGGAAGGTGTGTTTTATTAGACCAAAACCAATCGTTACCTTCGGGTGACGTTCCTT
TGGTGATTCTGAATACTTTGTGCGGATTGCACGGCCTCTGTGCTGGCAACGTATCTTTCA
AATGTCTGCCTTATCAACTTGTTGGTTGTTTAATGGACAACCAAGGTGGTAACGGGTGAC
GGAGAATCAGGGGGTTCGATACCGGAGAGGGAGCACGAGAAACGGCTACCACATCCAAGG
AAGGCAGCAGGCCTACAGTGCTCTGAGCGGGGCTGGGCAAGGCGCATA
>HXXTI5Q01AYRU8 rank=0131047 x=278.0 y=3842.0 length=470
AAAACAAGGCCAGTAGTCATATGCTTGTCTCAAAGATTAAGCCATGCAGGTCTAAGTCCA
TGCCGCATTAAGGTGAGACCGCGAATGGCTCATTATATCAGTTATGGTTCCTTAGATCTT
CGGTTACACTTGGATAACCCTGGTAATTCTAGAGCTAATACATGCAAGACAAACGCCGAC
CTTCGGGAAGGTGTGTTTTTATTAGACCAAAACCAATCGTTACCTTCGGGTGACGTTCCT
TTGGTGATTCTGAATAACTTTGTGCGGATTGCACGGCCTCTGTGCTGGCAACGTATCTTT
CAAATGTCTGCCTTATCAACTTGTTGGTTGTTTAATGGACAACCAAGGTGGTAACGGGTG
ACGGAGAATCAGGGGTTCGATACCGGAGAGGGAGCACGAGAAACGGCTACCACATCCAAG
GAAGGCAGCAGGCCTACAGTGCTCTGAGCGGGGCTGGCAAGGCGCATA
>HXXTI5Q01B6L0Y rank=0066077 x=778.5 y=1136.0 length=470
AAAACAAGGCCAGTAGTCATATGCTTGTCTCAAAGATTAAGCCATGCAGGTCTAAGTCCA
TGCCGCATTAAGGTGAGACCGCGAATGGCTCATTATATCAGTTATGGTTCCTTAGATCTT
CGGTTACACTTGGATAACCCTGGTAATTCTAGAGCTAATACATGCAAGACAAACGCCGAC
CTTCGGGAAGGTGTGTTTTATTAGACCAAAACCATCGTTACCTTCGGGTGACGTTCCTTG
GTGATTCTGAATAACTTTGTGCGGATTGCACGGCCTCTGTGCTGGCAACGTATCTTTCAA
ATGTCTGCCTTATCAACTTGTTGGTTGTTTAATGGACAACCAAGGTGGTAACGGGTGACG
GAGAATCAGGGGGTTCGATACCGGAGAGGGAGCACGAGAAACGGCTACCACATCCAAGGA
AGGCAGCAGGGCCTACAGTGCTCTGAGCGGGGCTGGGCAAGGCGCATA
>HXXTI5Q01BZQGR rank=0194855 x=699.5 y=3881.0 length=470
AAAACAAGGCCAGTAGTCATATGCTTGTCTCAAAGATTAAGCCATGCATGTCTAAGTATA
AACACCTTTATACTGTGAAACTGCGAACGGCTCATTATATCAGCAATAATTTATTTGATG
GTTCCTTACTACATGGATAACTGTAGTAATTCTAGAGCTAATACATGCGTAAAATCCCAA
CTCTCGCGGGGAGGGATGTATTTATTAGATAAAAAACCAATGCGGTCTCTGGCCGGTTTT
GTGGTGAATCATAGTAACTTTTCGAATCGCATGGCTTCACGCCGGCGATAGTTCATTCAA
ATTTCTGCCCTATCAGCTTTCGACGGTAGTGTAGTGGACTACCGTGGCGTTAACGGGTAC
GGAGAATTAGGGGTTCGATTCCGGAGAGGGGAGCCTGAGAAACGGCTACCACATCCAAGG
AAGGCAGCAGGCCTACAGTGCTCTGAGCGGGGCTGGGCAAGGCGCATA
>HXXTI5Q01AQJ9A rank=0049732 x=185.0 y=1660.0 length=470
AAAACAAGGCCAGTAGTCATATGCTTGTCTCAAAGATTAAGCCATGCATGTCCAAGTACA
AGCTTTCAAAAGCGAAACTGCGGATGGCTCATTAAATCAGTTATGGTTCCTTGGAGCGCA
TCCCCTTACATGGATAACTGTGGTAATTCTAGAGCTAATACATGCAATCAAGCGCCGACC
TTACGGGAGGCGTGCTCTTATTAGGAACAAGACCAACCCGGGTCCGCCCGGCTCCGTTGG
TGAACTCTGGATAACCTGGCCGATCGCACGGTCTCTGCACCGGCGACGGATCCTTCGAAT
GTCTGCCCTATCAACTTTCGATGGTACGTTATGCGCCTACCATGGTCGTAACGGGTAACG
GAGAATCAGGGTTCGATTCCGGAGAGGGAGCTTGAGAAACGGCTACCACATCCAAGGGAA
GGCAGCAGGGCCTACAGTGCTCTGAGCGGGGCTGGGCAAGGGCGCATA
>HXXTI5Q01A58JF rank=0119299 x=363.0 y=3881.0 length=470
AAAACAAGGCCAGTAGTCATATGCTTGTCTCAAAGATTAAGCCATGCATGTCCAAGTACA
AGCTTTCAAAAGCGAAACTGCGGATGGCTCATTAAATCAGTTATGGTTCCTTGGAGCGCA
TCCCCTTACATGGATAACTGTGGTAATTCTAGAGCTAATACATGCAATCAAGCGCCGACC
TTACGGGAGGCGTGCTCTTATTAGGAACAAGACCAACCCGGGTCCGCCCGGCTCCGTTGG
TGAACTCTGGATAACCTGGCCGATCGCACGGTCTCTGCACCGGCGACGGATCCTTCGAAT
GTCTGCCCTATCAACTTTCGATGGTACGTTATGCGCCTACCATGGTCGTAACGGGTAACG
GAGAATCAGGGTTCGATTCCGGAGAGGGAGCTTGAGAAACGGCTACCACATCCAAGGGAA
GGCAGCAGGCCTACAGTGCTCTGAGCGGGGCTGGGGCAAGGGCGCATA
>HXXTI5Q01BTNLI rank=0022307 x=630.0 y=2852.0 length=470
AAAACAAGGCCAGTAGTCATATGCTTGTCTCAAAGATTAAGCCATGCATGTCCAAGTACA
AGCTTTCAAAAGCGAAACTGCGGATGGCTCATTAAATCAGTTATGGTTCCTTGGAGCGCA
TCCCCTTACATGGATAACTGTGGTAATTCTAGAGCTAATACATGCAATCAAGCGCCGACC
TTACGGGAGGCGTGCTCTTATTAGGAACAAGACCAACCCGGGTCCGCCCGGCTCCGTTGG
TGAACTCTGGATAACCTGGCCGATCGCACGGTCTCTGCACCGGCGGCGGATCCTTCGAAT
GTCTGCCCTATCAACTTTTCGATGGTACGTTATGCGCCTACCATGGTCGTAACGGGTAAC
GGAGAATCAGGGTTCGATTCCGGAGAGGGAGCTTGAGAAACGGCTACCACATCCAAGGAA
GGCAGCAGGCCTACAGTGCTCTGAGCGGGGCTGGGGCAAGGGCGCATA
>HXXTI5Q01CCDY7 rank=0168784 x=844.0 y=305.0 length=470
AAAACAAGGCCAGTAGTCATATGCTTGTCTCAAAGATTAAGCCATGCATGTCCAAGTACA
AGCTTTCAAAAGCGAAACTGCGGATGGCTCATTAAATCAGTTATGGTTCCTTGGAGCGCA
TCCCCTTACATGGATAACTGTGGTAATTCTAGAGCTAATACATGCAATCAGGCGCCGACC
TTACGGGAGGCGTGCTCTTATTAGGAACAAGACCAACCCGGGTCCGCCCGGCTCCGTTGG
TGAACTCTGGATAACCTGGCCGATCGCACGGTCTCTGCACCGGCGACGGATCCTTCGAAT
GTCTGCCCTATCAACTTTCGATGGTACGTTATGCGCCTACCATGGTCGTAACGGGTAACG
GAGAATCAGGGTTCGATTCCGGAGAGGGAGCTTGAGAAACGGGCTACCACATCCAAGGGA
AAGGCAGCAGGGCCTACAGTGCTCTGAGCGGGGGCTGGGCAAGGGCGC
>HXXTI5Q01AWOH9 rank=0065543 x=255.0 y=383.0 length=470
AAAACAAGGCCAGTAGTCATATGCTTGTCTCAAAGATTAAGCCATGCATGTCCAAGTACA
AGCTTTCAAAAGCGAAACTGCGGATGGCTCATTAAATCAGTTATGGTTCCTTGGAGCGCA
TCCCCTTACATGGATAACTGTGGTAATTCTAGAGCTAATACATGCAATCAAGCGCCGACC
TTACGGGAGGCGTGCTCTTATTAGGAACAAGACCAACCCGGGTCCGCCCGGCTCCGTTGG
TGAACTCTGGATAACCTGGCCGATCGCACGGTCTCTGCACCGGCGACGGATCCTTCGAAT
GTCTGCCCTATCAACTTTCGATGGTACGTTATGCGCCTACCATGGTCGTAACGGGTAACG
GAGAATCAGGGTTCGATTCCGGAGAGGGGAGCTTGAGAAACGGCTACCACATCCAAGGAA
GGCAGCAGGGCCTACAGTGCTCTGAGCGGGGCTGGGCAAGGGCGCATA
>HXXTI5Q01B9QEJ rank=0168084 x=813.5 y=3417.0 length=470
AAAACAAGGCCAGTAGTCATATGCTTGTCTCAAAGATTAAGCCATGCATGTCCAAGTACA
AGCTTTCAAAAGCGAAACTGCGGATGGCTCATTAAATCAGTTATGGTTCCTTGGAGCGCA
TCCCCTTACATGGATAACTGTGGTAATTCTAGAGCTAATACATGCAATCAAGCGCCGACC
TTACGGGAGGCGTGCTCTTATTAGGAACAAGACCAACCCGGGGTCCGCCCGGCTCCGTTG
GTGAACTCTGGATAACCTGGCCGATCGCACGGTCTCTGCACCGGCGACGGATCCTTCGAA
TGTCTGCCCTATCAACTTTCGATGGTACGTTATGCGCCTACCATGGTCGTAACGGGTAAC
GGAGAATCAGGGTTCGATTCCGGAGAGGGAGCTTGAGAAACGGCTACCACATCCAAGGAA
GGCAGCAGGGCCTACAGTGCTCTGAGCGGGGCTGGGCAAGGGCGCATA
>HXXTI5Q01CDPE1 rank=0186915 x=859.5 y=347.0 length=470
AAAACAAGGCCAGTAGTCATATGCTTGTCTCAAAGATTAAGCCATGCATGTCCAAGTACA
AGCTTTCAAAAGCGAAACTGCGGATGGCTCATTAAATCAGTTATGGTTCCTTGGAGCGCA
TCCCCTTACATGGATAACTGTGGTAATTCTAGAGCTAATACATGCAATCAAGCGCCGACC
TTACGGGAGGCGTGCTCTTATTAGGAACAAGACCAACCCGGGGTCCGCCCGGCTCCGTTG
GTGAACTCTGGATAACCTGGCCGATCGCACGGTCTCTGCACCGGCGACGGATCCTTCGAA
TGTCTGCCCTATCAACTTTCGATGGTACGTTATGCGCCTACCATGGTCGTAACGGGTAAC
GGAGAATCAGGGTTCGATTCCGGAGAGGGAGCTTGAGAAACGGCTACCACATCCAAGGAA
GGCAGCAGGGCCTACAGTGCTCTGAGCGGGGCTGGGCAAGGGCGCATA
>HXXTI5Q01AQFA5 rank=0184369 x=183.0 y=3439.5 length=470
AAAACAAGGCCAGTAGTCATATGCTTGTCTCAAAGATTAAGCCATGCATGTCCAAGTACA
AGCTTTCAAAAGCGAAACTGCGGATGGCTCATTAAATCAGTTATGGTTCCTTGGAGCGCA
TCCCCTTACATGGATAACTGTGGTAATTCTAGAGCTAATACATGCAATCAAGCGCCGACC
TTACGGGAGGCGTGCTCTTATTAGGAACAAGACCAACCCGGGTCCGCCCGGCTCCGTTGG
TGAACTCTGGATAACCTGGCCGATCGCACGGTCTCTGCACCGGCGACGGATCCTTCGAAT
GTCTGCCCTATCAACTTTCGATGGTACGTTATGCGCCTACCATGGTCGTAACGGGGTAAC
GGAGAATCAGGGTTCGATTCCGGGAGAGGGAGCTTGAGAAACGGCTACCACATCCAAGGA
AGGCAGCAGGCCTACAGTGCTCTGAGCGGGGCTGGGCAAGGGCGCATA
>HXXTI5Q01BWS8K rank=0013321 x=666.5 y=2674.0 length=470
AAAACAAGGCCAGTAGTCATATGCTTGTCTCAAAGATTAAGCCATGCATGTCCAAGTACA
AGCTTTCAAAAGCGAAACTGCGGATGGCTCATTAAATCAGTTATGGTTCCTTGGAGCGCA
TCCCCTTACATGGATAACTGTGGTAATTCTAGAGCTAATACATGCAATCAAGCGCCGACC
TTACGGGAGGCGTGCTCTTATTAGGAACAAGACCAACCCGGGGTCCGCCCGGCTCCGTTG
GTGAACTCTGGATAACCTGGCCGATCGCACGGTCTCTGCACCGGCGACGGATCCTTCGAA
TGTCTGCCCTATCAACTTTCGATGGTACGTTATGCGCCTACCATGGTCGTAACGGGTAAC
GGAGAATCAGGGTTCGATTCCGGAGAGGGAGCTTGAGAAACGGCTACCACATCCAAGGAA
GGCAGCAGGGCCTACAGTGCTCTGAGCGGGGCTGGGCAAGGGCGCATA
>HXXTI5Q01BKX74 rank=0073483 x=531.0 y=2226.0 length=470
AAAACAAGGCCAGTAGTCATATGCTTGTCTCAAAGATTAAGCCATGCATGTCCAAGTACA
AGCTTTCAAAAGCGAAACTGCGGATGGCTCATTAAATCAGTTATGGTTCCTTGGAGCGCA
TCCCCTTACATGGATAACTGTGGTAATTCTAGAGCTAATACATGCAATCAAGCGCCGACC
CTACGGGAGGCGTGCTCTTATTAGGAACAAGACCAACCCGGGTCCGCCCGGCTCCGTTGG
TGAACTCTGGATAACCTGGCCGATCGCACGGTCTCTGCACCGGCGACGGATCCTTCGAAT
GTCTGCCCTATCAACTTTCGATGGTACGTTATGCGCCTACCATGGTCGTAACGGGGTAAC
GGAGAATCAGGGTTCGATTCCGGAGAGGGGAGCTTGAGAAACGGCTACCACATCCAAGGA
AGGCAGCAGGGCCTACAGTGCTCTGAGCGGGGCTGGGGCAAGGGCGCA
>HXXTI5Q01BAD5R rank=0045002 x=411.5 y=1181.0 length=470
AAAACAAGGCCAGTAGTCATATGCTTGTCTCAAAGATTAAGCCATGCATGTCCAAGTACA
AGCTTTCAAAAGCGAAACTGCGGATGGCTCATTAAATCAGTTATGGTTCCTTGGAGCGCA
TCCCCTTACATGGATAACTGTGGTAATTCTAGAGCCAATACATGCAATCAAGCGCCGACC
TTACGGGAGGCGTGCTCTTATTAGGAACAAGACCAACCCGGGGTCCGCCCGGCTCCGTTG
GTGAACTCTGGATAACCTGGCCGATCGCACGGTCTCTGCACCGGCGACGGATCCTTCGAA
TGTCTGCCCTATCAACTTTCGATGGTACGTTATGCGCCTACCATGGTCGTAACGGGTAAC
GGAGAATCAGGGTTCGATTCCGGGAGAGGGAGCTTGAGAAACGGCTACCACATCCAAGGA
AGGCAGCAGGCCTACAGTGCTCTGAGCGGGGCTGGGCAAGGGCGCATA
>HXXTI5Q01A4BKD rank=0121019 x=342.0 y=507.0 length=470
AAAACAAGGCCAGTAGTCATATGCTTGTCTCAAAGATTAAGCCATGCATGCCTAAGTATG
TGCTCTCGAAGAGTGAAACCACGAATGGCTCATTAAATCAGCTACTATTTATTGGAAGGA
TATACAGTTACATGGATAACTGTAGTAATTCTAGAGCTAATACATGCCTCGAATCCGTGA
CCCGCAAGGGGATCGGTGCACTTATTAGAACAAGACCAGCCGGGTGCTGCTTCTGGTGGC
GCCTGACCTGATCGTGTTGACTCTGGATAATTTACTACAGTCAGATCGCAGTCGGCCTTG
TGTCGGCGACGCTTCCTTCAAATGTCTGCCCTATCAACTTTTCGATGGTAGCGAATCTGC
CTACCATGGTTACAACGGGTAACGGGGAATCAGGGGTTCGATTCCGGAGAGGGGAGCCTG
AGGGACAGGCTACCACATCCAAGGGAAGGCAGCAGGGCCTACAGTGCT
>HXXTI5Q01B9X2K rank=0171628 x=816.0 y=1066.5 length=470
AAAACAAGGCCAGTAGTCATATGCTTGTCTCAAAGATTAAGCCATGCAGGTCTAAGTCCA
TGCCGCAATACGGTGAGACCGCGAATGGCTCATTATATCAGTTATGGTTCCTTGGATCTT
CGGTTACACTTGGATAACCCTGGTAATTCTAGAGCTAATACATGCACAACAACGCCGACC
CTCGGGAAGGTGTGTTTTATAGACCAAAACCATCGTTGCCTCTCGCGGGTGACGTTTAGT
TGGTGATTCTGAATAACTTTGTGCGGATCGTACGGTCTTAGTGCCGACGACGTATCTTTC
AAATGTCTGCCTTATCAACTTGTTGGTTGTTTAATGGACAACCAAGGTGGTAACGGGTGA
CGGANAAGTCAGGGGTTCGATACCGGAGAGGGAGCACGGAGAAACGGCTACCACATCTAA
GGAAGGCAGCAGGGCCTACAGTGCTCTGAGCGGGGCTGGCAAGGGCGC
>HXXTI5Q01CEJLY rank=0232315 x=868.0 y=2612.0 length=470
AAAACAAGGCCAGTAGTCATATGCTTGTCTCAAAGATTAAGCCATGCAGGTCTAAGTCCA
TGCCGCAATACGGTGAGACCGCGAATGGCTCATTATATCAGTTATGGTTCCTTGGATCTT
CGGTTACACTTGGATAACCCTGGTAATTCTAGAGCTAATACATGCACAACAACGCCGACC
CTCGGGAAGGTGTGTTTTTATTAGACCAAAACCAATCGTTGCCTCTCGCGGGTGACGTTT
AGTGGTGATTCTGAATAACTTTGTGCGGATCGTACGGTCTTAGTGCCGACGACGTATCTT
TCAAATGTCTGCCTTATCAACTTGTTGTTGTTAATGGACAACCAAGGTGGTAACGGGTGA
CGGAGAATCAGGGGTTCGATACCGGAGAGGGGAGCACGAGAAACGGCTACCACATCTAAG
GAAGGCAGCAGGCCTACAGTGCTCTGAGCGGGGCTGGGCAAGGGCGCA
>HXXTI5Q01B85UJ rank=0178428 x=807.5 y=1353.0 length=470
AAAACAAGGCCAGTAGTCATATGCTTGTCTCAAAGATTAAGCCATGCAGGTCTAAGTCCA
TGCCGCAATACGGTGAGACCGCGAATGGCTCATTATATCAGTTATGGTTCCTTGGATCTT
CGGTTACACTTGGATAACCCTGGTAATTCTAGAGCTAATACATGCACAACAACGCCGACC
CTCGGGAAGGTGTGTTTTTATTAGACCAAAACCAATCGTTGCCTCTCGCGGGTGACGTTT
AGTTGGTGATTCTGAATAACTTTGTGCGGATCGTACGGTCTTAGTGCCGACGACGTATCT
TTCAAATGTCTGCCTTATCAACTTGTTGGTTGTTTAATGGACAACCAAGGTGGTAACGGG
TGACGGAGAATCAGGGGTTCGATACCGGAGAGGGAGCACGAGAAACGGCTACCACATCTA
AGGAAGGCAGCAGGCCTACAGTGCTCTGAGCGGGGCTGGCAAGGCGCA
>HXXTI5Q01A4R8N rank=0090204 x=347.0 y=1637.0 length=470
AAAACAAGGCCAGTAGTCATATGCTTGTCTCAAAGATTAAGCCATGCAGGTCTAAGTCCA
TGCCGCAATACGGTGAGACCGCGAATGGCTCATTATATCAGTTATGGTTCCTTGGATCTT
CGGTTACACTTGGATAACCCTGGTAATTCTAGAGCTAATACATGCACAACAACGCCGACC
CTCGGGAAGGTGTGTTTTATTAGACCAAAACCATCGTTGCCTCTCGCGGGTGACGTTTAG
TGGTGATTCTGAATAACTTTGTGCGGATCGTACGGTCTTAGTGCCGACGACGTATCTTTC
AAATGTCTGCCTTATCAACTTGTTGGTTGTTTAATGGACAACCAAGGTGGTAACGGGTGA
CGGAGAATCAGGGGGTTCGATACCGGAGAGGGAGCACGAGAAACGGCTACCACATCTAAG
GAAGGCAGCAGGCCTACAGTGCTCTGAGCGGGGCTGGGCAAGGGCGCA
>HY4YN4W02DMHNN rank=0018547 x=1369.0 y=849.5 length=469
AAAACAAGGCCAGTAGTCATATGCTTGTCTCAAAGATTAAGCCATGCATGTCCAAGTACA
AGCTTTCAAAAGCGAAACTGCGGATGGCTCATTAAATCAGTTATGGTTCCTTGGAGCGCA
TCCCCTTACATGGATAACTGTGGTAATTCTAGAGCTAATACATGTAATCAAGCGCCGACC
TTACGGGAGGCGTGCTCTTATTAGGAACAAGACCAACCCGGGTCCGCCCGGCTCCGTTGG
TGAACTCTGGATAACCTGGCCGATCGCACGGTCTCTGCACCGGCGACGGATCCTTCGAAT
GTCTGCCCTATCAACTTTCGATGGTACGTTATGCGCCTACCATGGGGTCGTAACGGGTAA
CGGGAGAATCAGGGGTTCGATTCCGGGAGGAGGGGAGCTTGAGAACGGGCTACCACATCC
AAGGAGGGCAAGCAGGGCCTACAGTGCTCTGAGCGGGGCTGGGCAAA
>HY4YN4W02C33CD rank=0044154 x=1159.5 y=2651.0 length=469
AAAACAAGGCCAGTAGTCATATGCTTGTCTCAAAGATTAAGCCATGCATGTCCAAGTACA
AGCTTTCAAAAGCGAAACTGCGGATGGCTCATTAAATCAGTTACGGTTCCTTGGAGCGCA
TCCCCTTACATGGATAACTGTGGTAATTCTAGAGCTAATACATGCAATCAAGCGCCGACC
TTACGGGAGGCGTGCTCTTATTAGGAACAAGACCAACCCGGGTCCGCCCGGCTCCGTTGG
TGAACTCTGGATAACCTGGCCGATCGCACGGTCTCTGCACCGGCGACGGATCCTTCGAAT
GTCTGCCCTATCAACTTTCGATGGTACGTTATGCGCCTACCATGGGGTCGTAACGGGGTA
ACGGGAGAATCAGGGGTTCGATTCCGGGAGGAGGGGAGCTTGGAGGAACGGGCTACCACA
TCCAAGGGAAGGCAAGCAGGGCCTACAGTGCTCTGAGCGGGGCTGGG
>HY4YN4W02EG7LL rank=0070858 x=1719.5 y=551.0 length=469
AAAACAAGGCCAGTAGTCATATGCTTGTCTCAAAGATTAAGCCATGCATGTATAAGTTCA
CACCCTAGTACGGTGAAACCGCGAATGGCTCATTAAATCAGCTATGGTTCCTTAGATCTT
ACATCCTTACTTGGATAACTGTAGTAATTCTAGAGCTAATACATGCCACCATAGCCCCTT
CTTACGGAGGGGTGGATTTATTAGAACAAAATCTACCGGCTTGCCGTTGGTTTGATGACT
CTGGATAACTTTTCTGATCGCAAGGCTTTGTGCCTGCGACGTATCTTTCAAATGTCTGCC
CTATCAACTGTCGATGGTAGGACATTGACCTACCATGGGGTTATAACGGGGGTAACGGGG
AATCAGGGGGTTCGACTCCGGGGAGAGGGGGAGCCTTAGGAAACGGGCTACCACATCTAA
GGGAAGGGCAGCAGGGCCTAACAGTGCTCTGGAGCGGGGGCTGGGGC
>HY4YN4W02EYWHF rank=0017543 x=1920.5 y=2657.0 length=469
AAAACAAGGCCAGTAGTCATATGCTAGTCTCAAAGATTAAGCCATGCATGTCTCAGTATA
AGCTTCTATACGGTGAAACTGCGAATGGCTCATTAAAACAGTTACAGTTTATTTGATGGT
CATTCCATACATGGATAACTGTGGTAATTCTAGAGCTAATACATGCGCCCAAACCCGACT
CCGTGGAAGGGTTGTGTTTATTAGTTACAGAACCAACCCAGGCTCTGCCTGGTCTTGTGG
TGATTCATAATAACCGAATGAATCGCATTGCATCANCTGGCGATGAATCATTCAAGTTTC
TGACCTATCAGCTTCCGACGGGTAGGGGGTATTGGGCCTACCGGTGGGCAATGGACGGGG
TAACGGGAGAATTAGGGGTTCATTCCGGGAGGNGGGGAGCCTGGAGAAACGGGCTACCAC
AATCTAAAAGGGAGGGCAGGCAGGGCCTACAGTGCTCTGAGCGGGGC
>HY4YN4W02EUB2G rank=0044153 x=1868.5 y=2566.0 length=469
AAAACAAGGCCAGTAGTCATATGCTTGTCTCAAAGATTAAGCCATGCACGTCCAAGTACA
AGCTTTCAAAGCGAAACTGCGGATGGCTCATTAAATCAGTTATGGTTCCTTGGAGCGCAT
CCCCTTACATGGATAACTGTGGTGATTCTAGAGCTAATACATGCAATCAAGCGCCGACCT
TACGGGAGGCGTGCTCTTATTAGGAACAAGACCAACCCGGGTCCGCCCGGCTCCGTTGGT
GAACTCTGGATAACCTGGCCGATCGCACGGTCTCTGCACCGGCGACGATCCTTCGAATGT
CTNCCCTATCAACTTTCGATGGTACGTTATGCGCCTACCATGGGTCGTAACGGGGTAACG
GGAGGAATCAGGGGTTCGATTCCGGGAGAGGGGAGCTTGGAGAAACGGGCTACCACACCC
AAGGAAGGGCAAGCAGGGCCACAGTGCTCTGAGCGGGGCTGGGCAAA
>HY4YN4W02C127K rank=0071546 x=1136.0 y=3374.0 length=469
AAAACAAGGCCAGTAGTCATATGCTTGTCTCAAAGATTAAGCCATGCATGTCCAAGTACA
AGCTTTCAAAAGCGAAACTGCGGATGGCTCATTAAATCAGTTATGGTTCCTTGGAGCGCA
TCCCCTTACATGGATAACTGTGGTAATTCTAGAGCTAATACATGCAATCAAGCGCCGACC
TTACGGGAGGCGTGCTCTTATTAGGAACAAGACCAACCCGGGTCCGCCCGGCTCCGTTGG
TGAACTCTGGATAACCTGGCCGATCGCACGGTCTCTGCACCGGCGACGATCCTTCGAATG
TCTGCCCTATCAACTTTCGATGGTACGTTATGCGCCTACCATGGGTCGTAACGGGGTAAC
GGGAGGAATCAGGGGTTCGATTCCGGGAGAGGGGAGCTTGGAGAAACGGGCTACCACATC
CAAGGGAAGGGCAAGCAGGGCCTACAGTGCTCTGAGCGGGGCTGGGC
>HY4YN4W02DW22R rank=0070241 x=1489.5 y=3649.5 length=469
AAAACAAGGCCAGTAGTCATATGCTTGTCTCAAAGATTAAGCCATGCATGTCCAAGTACA
AGCTTTCAAAAGCGAAACTACGGATGGCTCATTAAATCAGTTATGGTTCCTTGGAGCGCA
TCCCCTTACATGGATAACTGTGGTAATTCTAGAGCTAATACATGCAATCAAGCGCCGACC
TTACGGGAGGCGTGCTCTTATTAGGAACAAGACCAACCCGGGTCCNCCCGGCTCCGTTGG
TGAACTCTGGATAACCTGGCCGATCGCACGGTCTCTGCACCGGCGACGGATCCTTCGAAT
GTCTGCCCTATCAACTTTCGATGGTACGTTATGCGCCTACCATGGGGTCGTAACGGGTAA
CGGGAGGAATCAGGGGTTCGATTCCGGGAGAGGGGAGCTTGGAGAAACGGGCTACCACAT
CCAAGGGAAGGGCAAGCAGGGCCTACAGTGCTCTGAGCGGGGCTGGG
>HY4YN4W02C83Z7 rank=0026490 x=1216.0 y=3317.0 length=469
AAAACAAGGCCAGTAGTCATATGCTTGTCTCAAAGATTAAGCCATGCATGTCCAAGTACA
AGCTTTCAAAAGCGAAACTGCGGATGGCTCATTAAATCAGTTATGGTTCCTTGGAGCGCA
TCCCCTTACATGGATAACTGTGGTAATTCTAGAGCTAATACATGCAATCAAGCGCCGACC
TTACGGGAGGCGTGCTCTTATTAGGAACAAGACCAACCCGGGTCCGCCCGGCTCCGTTGG
TGAACTCTGGATAACCTGGCCGATCGCACGGTCTCTGCACCGGCGACGATCCTTCGAATG
TCTGCCCTATCAACTTTCGATGGTACGTTATGCGCCTACCATGGGTCTAACGGGGTAACG
GGAGGAATCAGGGGTTCGATTCCGGGAGAGGGGAGCTTGGAGAAACGGGCTACCACATCC
AAGGGAAGGGCAGCAAGCCTACAGTGCTCTGAGCGGGGCTGGGCAAA
>HY4YN4W02DUU1E rank=0012402 x=1464.0 y=2320.0 length=469
AAAACAAGGCCAGTAGTCATATGCTTGTCTCAAAGATTAAGCCATGCATGTCCAAGTACA
AGCTTTCAAAAGCGAAACTGCGGATGGCTCATTAAATCAGTTATGGTTCCTTGGAGCGCA
TCCCCTTACATGGATAACTGTGGTAATTCTAGAGCTAATACATGCAATCAAGCGCCGACC
TTACGGGAGGCGTGCTCTTATTAGGAACAAGACCAACCCGGGTCCGCCCGGCTCCGTTGG
TGAACTCTGGATAACCTGGCCGATCGCACGGTCTCTGCACCGGCGACGATCCTTCGAATG
TCTNCCCTATCAACTTTCGATGGTACGTTATGCGCCTACCATGGGTCGTAACGGGGTAAC
GGGAGGAATCAGGGGTTCGATTCCGGGAGAGGGGAGCTTGGAGAAACGGGCTACCACATC
CAAGGGAAGGGCAGCAGGACCTACAGTGCTCTGAGCGGGGGCTGGGC
>HY4YN4W02ELIYK rank=0033171 x=1768.0 y=1194.5 length=469
AAAACAAGGCCAGTAGTCATATGCTTGTCTCAAAGATTAAGCCATGCATGTCTCAGAATA
AGCTTTTCATGGCAAGTCTGCGAATGGCTCATTAAGCCAGTTATAGTTTCATTGGTTGTT
GGTGCTTACATGGATACCTGTGGTAATTCTATAGCTAATACATGATTGCATACCCGACTT
TCCGGAAGGGTTGTGCTTATCAGCTCCAGAACCATTCCTGGCATTGCCAGGTTCTTTGGT
GATCTATGGTAAGTGTGCGGATCACATGGCTGCTGCTGGTGATTTGTCTTTTAAGTTCTG
ACCTATCAGCTTTCGGACGGGGGAAGGTATTGGGCTTCCCGGTGGGCAATGGACGGGGTA
ACGGGAGAATTAGGGGTTTGGATTCCGGGAGAGGGGAGCCTGAGGGAATGGGCTACCACA
TCTAAAAGGGAAAGGCAGCAAGGGCCTACAGTGCTCTGAGCGGGGCT
>HY4YN4W02DGMZ0 rank=0066867 x=1302.5 y=2270.0 length=469
AAAACAAGGCCAGTAGTCATATGCTTGTCTCAAAGATTAAGCCATGCATGTCTAAGTATA
AAAGTATTTTATACTTGAAACTGCGAAACGCTTATTATATCAGTTATAGTTTATTTGATG
GTCTCTCACTATATGGATACCCGTAGTAATTCTAGAGCTAATACATGCGCAAAATTCCGA
AACCCCTCGGGGGTATAGGAATGTATTTATTAGATAAAAAATCAATCCGCTTCGGTGGTT
TTTGATGATTCATAATAACTGTTCGAATCGTTTCGGAGCAATCCGGCGATAGTTCATTCA
AATTTCTGCCCTATCAGCTTTCGACGGTAGTGTATTGGACTACCGTGGCGTTAACGGGGT
AACGGGAGGAATTAGGGGTTCGATTCCGGAAGGAGGGGAGCCTGGAGGAAACGGGCTACC
ACATCCAAGGGAAGGGCAGCAGGGCCTACAGTGCTCTGAGGCGGGGC
>HY4YN4W02DYHIF rank=0070554 x=1505.0 y=3477.5 length=469
AAAACAAGGCCAGTAGTCATATGCTTGTCTCAAAGATTAAGCCATGCATGTCTAAGTATA
AGCATTTATACTGTGAAACTGCGAATGGCTCATTAAATCAGTTATAGTTTATTTGATAGT
ACCTTACTACTTGGATATCCGTGGTAATTCTAGGGCTAATACATGCTAAAATGGGCGACT
TCTGGAAGCTCAGTATTTATTAGATAAAAACCAACCCGGGCAACCGGTCCTTAGGTGAAT
CATGATAACTTTTCGAATCGTATGGCTTTATGCCGACGATGGTTCATTCAAATTTCTGCC
CTATCAACTTTCATGGTAGGATAGAGGCCTACCATGGTTTTAACGGGGTAACGGGAGGAA
TTAGGGGGTTCGATTCCGGGAGGAGGGGGAGCCTGGAGGAAACGGGCTACCACATCCAAG
GGAAGGGCAGCAGGGCCTACAGTGCTCTGAGCGGGGGCTGGGGCAAA
>HY4YN4W02D6XI9 rank=0204288 x=1602.0 y=179.5 length=469
AAAACAAGGCCAGTAGTCATATGCTTGTCTCAAAGATTAAGCCATGCATGTCTAAGTATA
AGCATTTATACTGTGAAACTGCGAATGGCTCATTAAATCAGTTATAGTTTATTTGATAGT
ACCTTACTACTTGGATATCCGTGGTAATTCTAGGGCTAATACATGCTAAAATGGGGCGAC
TTCTGGAAGCTCAGTATTTATTAGATAAAAACCAACCCGGGCAACCGGTTCTTAGGTGAA
TCATGATAACTTTTCGAATCGTATGGCTTTATGCCGACGATGGTTCATTCAAATTTCTGC
CCCTATCAACTTTCATGGTAGGATAGAGGCCTACCATGGTTTTAACGGGGTAACGGGAGA
ATTAGGGGGTTCATTCCGGGAGGAGGGGGANCCTGAGGAAACGGGCTACCANATCCAAGG
GAAGGGCAGCAGGGCCTACAGTGCTCTGGAGCGGGGGCTGGGGCAAA
>HY4YN4W02D9VRH rank=0064694 x=1635.0 y=2683.5 length=469
AAAACAAGGCCAGTAGTCATATGCTTGTCTCAAAGATTAAGCCATGCATGTCTCAGTATA
AGCCTCTACACGGCGAAACTGCGAATGGCTCATTAAAACAGTTATCGTTTATTTGGTGGT
CATTCATTACATGGATAACCATGGTAATTCTAGAGCTAATACATGCGCCCAGACCCGACT
TCGTGGAAGGGTTGTGTTTATTAGGTACAGAACCAACCCAGACTCCGTCTGGTACTTTGG
TGATTCATGATAACCGAACGAATCGCATGCAATCGCGGCGATGAACCATTCAAGTTTCTN
ACCTATCAGCTTCGACGGTAGGGTATTGGCCTACCGTGGGGCAATGACGGGGTAACGGGA
GGAATTAAGGGGGTTCGATTCCGGGAGAGGGGAGCCTGAGGAACGGGCTACCACATCTAA
GGGAAGGGCAAGCAGGGCCTACAGTGCTCTGAGCGGGGCTGGGCAAA
>HY4YN4W02D1GAI rank=0066835 x=1539.5 y=2600.0 length=469
AAAACAAGGCCAGTAGTCATATGCTTGTCTCAAAGATTAAGCCATGCAGGTCTAAGTCCA
TGCCGCAATACGGTGAGACCGCGAATGGCTCATTATATCAGTTATGGTTCCTTAGATCTT
CGGTTACACTTGGATAACCCTGGTAATTCTAGAGCTAATACATGCAAGACAAACGCCGAC
CTTCGGGAAGGTGTGTTTTATTAGACCAAAACCAATCGTTACCTTCGGGTGACGTTCCTT
TGGTGATTCTGAATAACTTTGTGCGGATTGCACGGCCTCTGTGCTGGCAACGTATCTTTC
AAATGTCTGCCTTATCAACTTGTTGGTTGTTAATGGACAACCAAGGTGGTAACGGGGGTG
ACGGGAGAATCAGGGGTTCGATACCGGGAGAGGGGAGGCACGGAGAAACGGGCTACCACA
TCCAAGGGAAGGGCAGGCAAGGGCCTACAGTGCTCTGAGCGGGGGCT
>HY4YN4W02DRFY9 rank=0053233 x=1425.0 y=2579.0 length=469
AAAACAAGGCCAGTAGTCATATGCTTGTCTCAAAGATTAAGCCATGCAGGTCTAAGTCCA
TGCCGCATTAAGGTGAGACCGCGAATGGCTCATTATATCAGTTATGGTTCCTTAGATCTT
CGGTTACACTTGGATAACCCTGGTAATTCTAGAGCTAATACATGCAAGACAAACGCCGAC
CTTCGGGAAGGTGTGTTTTATAGACCAAAACCAATCGTTACCTTCGGGTGACGTTCCTTT
GGTGATTCTGAATAACTTTGTGCGGATTGCACGGCCTCTGTGCTGGCAACGTATCTTTCA
AATGTCTGCCTTATCAACTTGTTGGTTGTTTAATGGACAACCAAGGTGGGTAACGGGGGG
TGACGGGAGAATCAGGGGTTCGATACCGGGGAGAGGGGAGCACGAGAAACGGGCTACCAC
ATCCAAGGGAAGGGCAGCAAGGGCCTACAGTGCTCTGAGCGGGGGCT
>HY4YN4W02C591Y rank=0029125 x=1184.5 y=2260.0 length=469
AAAACAAGGCCAGTAGTCATATGCTTGTCTCAAAGATTAAGCCATGCGTGTCTTAGTATA
AGCTTCTTTATGGTGAAACTGCGAATGGCTCATTAAAACAGCTATAGTTTATTTGATGGT
CATTCCTTACATGGATAACTGTGGTAATTCTAGAGCTAATACATGTGCCCAAGCCCGACT
CCGAGGAAGGGCTGTGTTTATTAGTTACAGAACCAACCCAGGCCCCGCCTGGTCTTGTGG
TGATTCATAATAACCGAACGAATCGCACGGCAGCCGCTGGCGATGAATCATTCAAGTTCC
TNACCTATCAGCTTCCGACGGTAGGGTATTGGCCTACCGTGGGGCAATGACGGGGTAACG
GGAGGAATTAGGGGTTCGATTCCGGGAGGAGGGGAGCCTGGAGGAAACGGGCTACCACAT
CTAAGGGAAGGGCAAGCAGGGCCTACAGTGCTCTGAGCGGGGCTGGG
>HY4YN4W02EAQC9 rank=0017259 x=1645.0 y=1387.0 length=469
AAAACAAGGCCAGTAGTCATATGCTTGTCTCAAAGATTAAGCCATGCATGTTTCAGTATA
AGCTTTAATTTGGCAAAACTGCAAATGGCTCATTAAAACAGTTATAATGCACTTGATGGT
TGTTTGCTTACATGGATAACTGTGGTAATCCTATAGCTAATACATGCACTCAAACCTGAC
TCTTGTGGGAAGGTTGTGGTCATTAGTTGCAGAACCAACCCAAGCTCTGCTTGGTATTTT
GCTGATCCAGAATGGCTGATTGAATTACATGGCAATTGCTGGTAATGCATCATTTCAGTT
TCTGACCTATCAGCTTCCGACGGTAAGGGTATTGGGCTTACTGTGGGCAATGGACGGGGT
AACGGAGGGATTAGGGGTTTGATTCCGGGAGAGGGGAGCTTGAGAAAATGGGCTACCACA
TCTAAGGGAAGGCAAGCAGGCCCTACAGTGCTCTGAGCGGGGCTGGG
>HY4YN4W02DAC2O rank=0210812 x=1231.5 y=286.0 length=469
AAAACAAGGCCAGTAGTCATATGCTTGTCTCAAAGGTTAAGCCATGCATGTCTATGCACA
AGCCGAAAAACGGTAAAGCCGCGAATGGCTCATTACAACAGCCATGGTTTATTGGATCTA
CAACATCCTACTTGGATAACTGTAGTAATTCTAGAGCTAATACACGCACCAAAGCCCTGA
CCTCATGGGATGGGCGCATTTATTAGACCAAAACCAATCGGACTTCGGTGGTGACTCTGA
ATAACTACGCTGAGTGCACGGTCCTCGTACCGGCACCATATCTTTCAAGTGTCTGCCTTA
TCAACTGTCGATGGTAGTTTACGTGACTACCATGGGGTCGTAACGGGGGTAATGGGAGAA
TAAGGGGGTTCGACTCCGGGAGGAGGGGAGCCTGAGAATGGGCTACACATCCAAGGAGGC
AAGCAGGGCCTACAGTGCTCTGAGCGGGGCTGGGCAAAGGGCGCATA
>HY4YN4W02ET7DI rank=0117630 x=1867.0 y=580.0 length=469
AAAACAAGGCCAGTAGTCATATGCTTGTCTCAAAGATTAAGCCATGCATGTCTTAGTATA
AACAACTTTATACTGTAAAACTGCGAACGGCCCATTATATCAGCAATTATTCGTTTGATG
GTACCTTACTACATGGATAACTGTGGTAATTCTAGAGCTAATACATGCACAAAAGCGCGA
CTCTTACGGGAAGCGCTGTATTTATTAGATAAAAACCAATACGGGCTCTGTCCGTTCCTT
TGGTGAGTCATAGTAACTTTTCGAATCCCATGGTTTCACACCGGGGATAGTTCATTCAAA
TTTCTGCCCTATCAGCTGTCGACGGTAGTGTAGTGGACTACCGTGGCTTTAACGGGGGGT
GACGGGAGAATTAGGGGTTCGGATTCCGGGAGAGGGGAGCCTGAGAAACGGGCTACCNCA
TCCAAGGGAAGGGCAGCAGGGCCTACAGTGCTCGAGCGGGGCTGGGC
>HY4YN4W02DS9T8 rank=0136583 x=1446.0 y=1918.5 length=469
AAAACAAGGCCAGTAGTCATATGCTTGTCTCAAAGATTAAGCCATGCATGTCCAAGTACA
AGCTTTCAAAAGCGAAACTGCGGATGGCTCATTAAATCAGTTATGGTTCCTTGGAGCGCA
TCCCCTTACATGGATAACTGTGGTAATTCTAGAGCTAATACATGCAATCAAGCGCCGACC
TTACGGGAGGCGTGCTCTTATTAGGAACAAGACCAACCCGGGTCCGCCCGGCTCCGTTGG
TGAACTCTGGATAACCTGGCCGATCGCACGGTCTCTGCACCGGCGACGATCCTTCGAATG
TCTNCCCTATCAACTTTCGATGGTACGTTATGCGCCTACCATGGGTCTAACGGGGTAACG
GGAGGAATCAGGGGTTCGATTCCGGGAGAGGGGGAGCTTGGAGAAACGGGCTACCACATC
CAAGGGAAGGGCAGCAGGGCCTACAGTGCTCTGAGCGGGGGCTGGGC
>HY4YN4W02D5T4T rank=0015830 x=1589.0 y=2363.0 length=469
AAAACAAGGCCAGTAGTCATATGCTTGTCTCAAAGATTAAGCCATGCATGTTTCAGAATC
AGCTTTTCATAGTAAATCTGCAAATGGCTCATTAAAACAGTTTTAGTTTCATGGGCTGTG
ATAGTGTACATGGATACCTGTGGTAATTCTATAGCTAATACACGCTTGCAAACCCAACTC
TGTGGAAGGGTTGTTCTTATTAGTTTCAGAACCAATCCTAACTCAGCTAGGCAATTAGGT
GAATAATGGTAAGTGCATGGATCATATGGCTNTGCTGAAGACTGGCTTTCTAAGTTTCTG
ACCTATCAGCTTCCGACGGGAAGGGTATTGGGGCTTCCCGTGGGCAATGGACGGGGTAAC
GGNGAGGTTAGGGGTTGATTCCGGGAGGGGGGAGGCCTGGAGGGAACGGGGCTACCACAT
CTAAAGGGAAAGGCAGGCAAGGGGCCTACAGTGCTCTGAGCGGGGCT
>HY4YN4W02C8ZPV rank=0020970 x=1215.0 y=1857.5 length=469
AAAACAAGGCCAGTAGTCATATGCTTGTCTCAAAGATTAAGCCATGCATGTCTAAGCAGA
AGCCGAACAACGGTAAAGCCGCGAATGGCTCATTACAACAGCCGTCGTTTCTTGGATCTC
TTATTTTACTTGGATAACTGCGGTAATTCTAGAGCTAATACACGCACTAAAGCTCCGACC
TTACGGGACGAGCGCATTTATTAGAACAAAACCAATCGGGCTTCGGCCCGTTCGTTGGTG
ACTCTGAATAACTACGCCGATCGCACGGTCTCGCACCGGCGACGCATCTTTCAATGTCTG
CCTTATCAACTTTCGATGGTAGTTTATGTGCCTACCATGGTTGTAACGGGGGGTAACGGG
GAGAATAAGGGGGTTCGACTCCGGGGAGAGGGGAGCCTGGAGGAAACGGGCTACCACATC
CAAGGGAAGGGCAGCAGGGCCTAACAGTGCTCTGAGCGGGGCTGGGC
>HY4YN4W02EUA6I rank=0050208 x=1868.0 y=1416.0 length=469
AAAACAAGGCCAGTAGTCATATGCTTGTCTCAAAGATTAAGCCATGCATGTCTAAGCAGA
AGCCGAACAACGGTAAAGCCGCGAATGGCTCATTACAACAGCCGTCGTTTCTTGGATCTC
TTATTTTACTTGGATAACTGTGGTAATTCTAGAGCTAATACACGCACTAAAGCTCCGACC
TTTCGGGACGAGCGCATTTATTAGAACAAAACCAATCGGGCTTCGGCCCGTTCGTTGGTG
ACTCTGAATAACTACGCCGATCGCACGGTCTCGCACCGGCGACGCATCTTTCAATGTCTG
CCTTATCAACTTTCGATGGTAGTTTATGTGCCTACCATGGGTTGTAACGGGGGGTAACGG
GGAGAATAAGGGGGTTCGACTCCGGGGAGAGGGGGAGCCTGGGAGGAAACGGGCTACCAC
ATCCAAGGGAAGGGCAGCAGGGCCTAACAGTGCTCTGGAGCGGGGCT
>HXZRAMG01BJRM5 rank=0044576 x=518.0 y=287.0 length=469
AAAACAAGGCCAGTAGTCATATGCTTGTCTCAAAGATTAAGCCATGCAGGTCTAAGTCCA
TGCCGCAATACGGTGAGACCGCGAATGGCTCATTATATCAGTTATGGTTCCTTGGATCTT
CGGTTACACTTGGATAACCCTGGTAATTCTAGAGCTAATACATGCACAACAACGCCGACC
CTCGGGAAGGTGTGTTTTATTAGACCAAAACCAATCGTTGCCTCTCGCGGGTGACGTTTA
GTTGGTGATTCTGAATAACTTTGTGCGGATCGTACGGTCTTAGTGCCGACGACGTATCTT
TCAAATGTCTGCCTTATCAACTTGTTGGTTATTTAATGGACAACCAAGGTGGTAACGGGT
GACGGAGAATCAGGGTTCGATACCGGAGAGGGAGCACGAGAAACGGCTACCACATCTAAG
GAAGGCAGCAGGCCTACAGTGCTCTGAGCGGGCTGGCAAGGCGCATA
>HXZRAMG01BSGXI rank=0128319 x=617.0 y=804.0 length=469
AAAACAAGGCCAGTAGTCATATGCTTGTCTCAAAGATTAAGCCATGCAGGTCTAAGTCCA
TGCCGCAATACGGTGAGACCGCGAATGGCTCATTATATCAGTTATGGTTCCTTGGATCTT
CGGTTACACTTGGATAACCCTGGTAATTCTAGAGCTAATACATGCACAACAACGCCGACC
CTCGGGAAGGTGTGTTTTATTAGACCAAAACCAATCGTTGCCTCTCGCGGGTGACGTTTA
GTTGGTGATTCTGAATAACTTTGTGCGGATCGTACGGTCTTAGTGCCGACGACGTATCTT
TCAAATGTCTGCCTTATCAACTTGTTGGTTGTTTAATGGACAACCAAGGTGGTAACGGGT
GACGGAGAATCAGGGTTCGATACCGGAGAGGGAGCACGGGAAACGGCTACCACATCTAAG
GAAGGCAGCAGGCCTACAGTGCTCTGAGCGGGCTGGCAAGGCGCATA
>HXZRAMG01AP0FS rank=0148581 x=179.5 y=550.5 length=469
AAAACAAGGCCTGTAGTCATATGCTTGTCTCAAAGATTAAGCCATGCAGGTCTAAGTCCA
TGCCGCAATACGGTGAGACCGCGAATGGCTCATTATATCAGTTATGGTTCCTTGGATCTT
CGGTTACACTTGGATAACCCTGGTAATTCTAGAGCTAATACATGCACAACAACGCCGACC
CTCGGGAAGGTGTGTTTTATTAGACCAAAACCAATCGTTGCCTCTCGCGGGTGACGTTTA
GTTGGTGATTCTGAATAACTTTGTGCGGATCGTACGGTCTTAGTGCCGACGACGTATCTT
TCAAATGTCTGCCTTATCAACTTGTTGGTTGTTTAATGGACAACCAAGGTGGTAACGGGT
GACGGAGAATCAGGGTTCGATACCGGAGAGGGAGCACGAGAAACGGCTACCACATCTAAG
GAAGGCAGCAGGCCTACAGTGCTCTGAGCGGGCTGGCAAGGCGCATA
>HXZRAMG01AJG2O rank=0105687 x=104.0 y=2718.5 length=469
AAAACAAGGCCAGTAGTCATATGCTTGTCTCAAAGATTAAGCCATGCAGGTCTAAGTCCA
TGCCGCAATACGGTGAGACCGCGAATGGCTCATTATATCAGTTATGGTTCCTTGGATCTT
CGGTTACACTTGGATAACCCTGGTAATTCTAGAGCTAATACATGCACGACAACGCCGACC
CTCGGGAAGGTGTGTTTTATTAGACCAAAACCAATCGTTGCCTCTCGCGGGTGACGTTTA
GTTGGTGATTCTGAATAACTTTGTGCGGATCGTACGGTCTTAGTGCCGACGACGTATCTT
TCAAATGTCTGCCTTATCAACTTGTTGGTTGTTTAATGGACAACCAAGGTGGTAACGGGT
GACGGAGAATCAGGGTTCGATACCGGAGAGGGAGCACGAGAAACGGCTACCACATCTAAG
GAAGGCAGCAGGCCTACAGTGCTCTGAGCGGGCTGGCAAGGCGCATA
>HXZRAMG01A4M6I rank=0047028 x=345.5 y=3272.0 length=469
AAAACAAGGCCAGTAGTCATATGCTTGTCTCAAAGATTAAGCCATGCAGGTCTAAGTCCA
TGCCGCAATACGGTGAGACCGCGAATGGCTCATTATATCAGTTATGGTTCCTTGGATCTT
CGGTTACACTTGGATAACCCTGGTAATTCTAGAGCTAATACATGCACAACAACGCCGACC
CTCGGGAAGGTGTGTTTTATTAGACCAAAACCAATCGTTGCCTCTCGCGGGTGACGTTTA
GTTGGTGATTCTGAATAACTTTGTGCGGATCGTACGGTCTTAGTGCCGACGACGTATCTT
TCAAATGTCTGCCTTATCAACTTGTTGGTTGTTTAATGGACAACCAAGGTGGTAACGGGT
GACGGAGAATCAGGGTTCGATACCGGAGAGGGAGCACGAGAAACGGCTACCACATCTAAG
GAAGGCAGCAGGCCTACAGTGCTCTGAGCGGGCTGGCAAGGCGCATA
>HXZRAMG01BNTH6 rank=0146826 x=564.0 y=908.0 length=469
AAAACAAGGCCAGTAGTCATATGCTTGTCTCAAAGATTAAGCCATGCAGGTCTAAGTCCA
TGCCGCAATACGGTGAGACCGCGAATGGCTCATTATATCAGTTATGGTTCCTTGGATCTT
CGGTTACACTTGGATAACCCTGGTAATTCTAGAGCTAATACATGCACAACAACGCCGACC
CTCGGGAAGGTGTGTTTTATTAGACCAAAACCAATCGTTGCCTCTCGCGGGTGACGTTTA
GTTGGTGATTCTGAATAACTTTGTGCGGATCGTACGGTCTTAGTGCCGACGACGTATCTT
TCAAATGTCTGCCTTATCAACTTGTTGGTTGTTTAATGGACAACCAAGGTGGTAACGGGT
GACGGAGAATCAGGGTTCGATACCGGAGAGGGAGCACGAGAAACGGCTACCACATCTAAG
GAAGGCAGCAGGCCTACAGTGCTCTGAGCGGGCTGGCAAGGCGCATA
>HXZRAMG01B8VNT rank=0060826 x=804.0 y=439.0 length=469
AAAACAAGGCCAGTAGTCATATGCTTGTCTCAAAGATTAAGCCATGCAGGTCTAAGTCCA
TGCCGCAATACGGTGAGACCGCGAATGGCTCATTATATCAGTTATGGTTCCTTGGATCTT
CGGTTACACTTGGATAACCCTGGTAATTCTAGAGCTAATACATGCACAACAACGCCGACC
CTCGGGAAGGTGTGTTTTATTAGACCAAAACCAATCGTTGCCTCTCGCGGGTGACGTTTA
GTTGGTGATTCTGAATAACTTTGTGCGGATCGTACGGTCTTAGTGCCGACGACGTATCTT
TCAAATGTCTGCCTTATCAACTTGTTGGTTGTTTAATGGACAACCAAGGTGGTAACGGGT
GACGGAGAATCAGGGTTCGATACCGGAGAGGGAGCACGAGAAACGGCTACCACATCTAAG
GAAGGCAGCAGGCCTACAGTGCTCTGAGCGGGCTGGCAAGGCGCATA
>HXZRAMG01A2CHN rank=0078172 x=319.0 y=2601.5 length=469
AAAACAAGGCCAGTAGTCATATGCTTGTCTCAAAGATTAAGCCATGCAGGTCTAAGTCCA
TGCCGCAATACGGTGAGACCGCGAATGGCTCATTATATCAGTTATGGTTCCTTGGATCTT
CGGTTACACTTGGATAACCCTGGTAATTCTAGAGCTAATACATGCACAACAACGCCGACC
CTCGGGAAGGTGTGTTTTATTAGACCAAAACCAATCGTTGCCTCTCGCGGGTGACGTTTA
GTTGGTGATTCTGAATAACTTTGTGCGGATCGTACGGTCTTAGTGCCGACGACGTATCTT
TCAAATGTCTGCCTTATCAACTTGTTGGTTGTTTAATGGACAACCAAGGTGGTAACGGGT
GACGGAGAATCAGGGTTCGATACCGGAGAGGGAGCACGAGAAACGGCTACCACATCTAAG
GAAGGCAGCAGGCCTACAGTGCTCTGAGCGGGCTGGCAAGGCGCATA
>HXZRAMG01AI9KU rank=0067890 x=102.0 y=1196.5 length=469
AAAACAAGGCCAGTAGTCATATGCTTGTCTCAAAGATTAAGCCATGCAGGTCTAAGTCCA
TGCCGCAATACGGTGAGACCGCGAATGGCTCATTATATCAGTTATGGTTCCTTGGATCTT
CGGTTACACTTGGATAACCCTGGTAATTCTAGAGCTAATACATGCACAACAACGCCGACC
CTCGGGAAGGTGTGTTTTATTAGACCAAAACCAATCGTTGCCTCTCGCGGGTGACGTTTA
GTTGGTGATTCTGAATAACTTTGTGCGGATCGTACGGTCTTAGTGCCGACGACGTATCTT
TCAAATGTCTGCCTTATCAACTTGTTGGTTGTTTAATGGACAACCAAGGTGGTAACGGGT
GACGGAGAATCAGGGTTCGATACCGGAGAGGGAGCACGAGAAACGGCTACCACATCTAAG
GAAGGCAGCAGGCCTACAGTGCTCTGAGCGGGCTGGCAAGGCGCATA
>HXZRAMG01A42EI rank=0233046 x=350.0 y=2520.5 length=469
AAAACAAGGCCAGTAGTCATATGCTTGTCTCAAAGATTAAGCCATGCAGGTCTAAGTCCA
TGCCGCAATACGGTGAGACCGCGAATGGCTCATTATATCAGTTATGGTTCCTTGGATCTT
CGGTTACACTTGGATAACCCTGGTAATCCTAGAGCTAATACATGCACAACAACGCCGACC
CTCGGGAAGGTGTGTTTTATTAGACCAAAACCAATCGTTGCCTCTCGCGGGTGACGTTTA
GTTGGTGACTCTGAATAACTTTGTGCGGATCGTACGGTCTTAGTGCCGACGACGTATCTT
TCAAATGTCTGCCTTATCAACTTGTTGGTTGTTTAATGGACAACCAAGGTGGTAACGGGT
GACGGAGAATCAGGGTTCGATACCGGAGAGGGAGCACGAGAAACGGCTACCACATCTAAG
GAAGGCAGCAGGCCTACAGTGCTCTGAGCGGGCTGGCAAGGCGCATA
>HXZRAMG01B9H09 rank=0185105 x=811.0 y=763.0 length=469
AAAACAAGGCCAGTAGTCATATGCTTGTCTCAAAGATTAAGCCATGCAGGTCTAAGTCCA
TGCCGCAATACGGTGAGACCGCGAATGGCTCATTATATCAGTTATGGTTCCTTGGATCTT
CGGTTACACTTGGATAACCCTGGTAATTCTAGAGCTAATACATGCACAACAACGCCGACC
CTCGGGAAGGTGTGTTTTATTAGACCAAAACCAATCGTTGCCTCTCGCGGGTGACGTTTA
GTTGGTGATTCTGAATAACTTTGTGCGGATCGTACGGTCTTAGTGCCGACGACGTATCTT
TCAAATGTCTGCCTTATCAACTTGTTGGTTGTTTAATGGACAACCAAGGTGGTAACGGGT
GACGGAGAATCAGGGTTCGATACCGGAGAGGGAGCACGGGAAACGGCTACCACATCTAAG
GAAGGCAGCAGGCCTACAGTGCTCTGAGCGGGCTGGCAAGGCGCATA
>HXZRAMG01BGWQZ rank=0221141 x=485.5 y=2105.0 length=469
AAAACAAGGCCAGTAGTCATATGCTTGTCTCAAAGATTAAGCCATGCAGGTCTAAGTCCA
TGCCGCAATACGGTGAGACCGCGAATGGCTCATTATATCAGTTATGGTTCCTTGGATCTT
CGGTTACACTTGGATAACCCTGGTAATTCTAGAGCTAATACATGCACAACAACGCCGACC
CTCGGGAAGGTGTGTTTTATTAGACCAAAACCGATCGTTGCCTCTCGCGGGTGACGTTTA
GTTGGTGATTCTGAATAACTTTGTGCGGATCGTACGGTCTTAGTGCCGACAACGTATCTT
TCAAATGTCTGCCTTATCAACTTGTTGGTTGTTTAATGGACAACCAAGGTGGTAACGGGT
GACGGAGAATCAGGGTTCGATACCGGAGAGGGAGCACGAGAAACGGCTACCACATCTAAG
GAAGGCAGCAGGCCTACAGTGCTCTGAGCGGGCTGGCAAGGCGCATA
>HXZRAMG01A69LF rank=0119836 x=375.5 y=2753.5 length=469
AAAACAAGGCCAGTAGTCATATGCTTGTCTCAAAGATTAAGCCATGCAGGTCTAAGTCCA
TGCCGCAATACGGTGAGACCGCGAATGGCTCATTATATCAGTTATGGTTCCTTGGATCTT
CGGTTACACTTGGATAACCCTGGTAATTCTAGAGCTAATACATGCACAACAACGCCGACC
CTCGGGAAGGTGTGTTTTATTAGACCAAAACCAATCGTTGCCTCTCGCGGGTGACGTTTA
GTTGGTGATTCTGAATAACTTTGTGCGGATCGTACGGTCTTAGTGCCGACGACGTATCTT
TCAAATGTCTGCCTTATCAACTTGTTGGTTGTTTAATGGACAACCAAGGTGGTAACGGGT
GACGGAGAATCAGGGTTCGATACCGGAGAGGGAGCACGAGAAACGGCTACCACATCTAAG
GAAGGCAGCAGGCCTACAGTGCTCTGAGCGGGCTGGCAAGGCGCATA
>HXZRAMG01APCDH rank=0060466 x=171.0 y=2131.5 length=469
AAAACAAGGCCAGTAGTCATATGCTTGTCTCAAAGATTAAGCCATGCAGGTCTAAGTCCA
TGCCGCAATACGGTGAGACCGCGAATGGCTCATTATATCAGTTATGGTTCCTTGGATCTT
CGGTTACACTTGGCTAACCCTGGTAATTCTAGAGCTAATACATGCACAACAACGCCGACC
CTCGGGAAGGTGTGTTTTATTAGACCAAAACCAATCGTTGCCTCTCGCGGGTGACGTTTA
GTTGGTGATTCTGAATAACTTTGTGCGGATCGTACGGTCTTAGTGCCGACGACGTATCTT
TCAAATGTCTGCCTTATCAACTTGTTGGTTGTTTAATGGACAACCAAGGTGGTAACGGGT
GACGGAGAATCAGGGTTCGATACCGGAGAGGGAGCACGAGAAACGGCTACCACATCTAAG
GAAGGCAGCAGGCCTACAGTGCTCTGAGCGGGCTGGCAAGGCGCATA
>HXZRAMG01B4BY2 rank=0115792 x=752.0 y=1292.0 length=469
AAAACAAGGCCAGTAGTCATATGCTTGTCTCAAAGATTAAGCCATGCAGGTCTAAGTCCA
TGCCGCAATACGGTGAGACCGCGAATGGCTCATTATATCAGTTATGGTTCCTTGGATCTT
CGGTTACACTTGGATAACCCTGGTAATTCTAGAGCTAATACATGCACAACAACGCCGACC
CTCGGGAAGGTGTGTTTTATTAGACCAAAACCAATCGTTGCCTCTCGCGGGTGACGTTTA
GTTGGTGATTCTGAATAACTTTGTGCGGATCGTACGGTCTTAGTGCCGACGACGTATCTT
TCAAATGTCTGCCTTATCAACTTGTTGGTTGTTTAATGGACAACCAAGGTGGTAACGGGT
GACGGAGAATCAGGGTTCGATACCGGAGAGGGAGCACGAGAAACGGCTACCACATCTAAG
GAAGGCAGCAGGCCTACAGTGCTCTGAGCGGGCTGGCAAGGCGCATA
>HXZRAMG01AP955 rank=0042024 x=182.0 y=875.0 length=469
AAAACAAGGTCAGTAGTCATATGCTTGTCTCAAAGATTAAGCCATGCAGGTCTAAGTCCA
TGCCGCAATACGGTGAGACCGCGAATGGCTCATTATATCAGTTATGGTTCCTTGGATCTT
CGGTTACACTTGGATAACCCTGGTAATTCTAGAGCTAATACATGCACAACAACGCCGACC
CTCGGGAAGGTGTGTTTTATTAGACCAAAACCAATCGTTGCCTCTCGCGGGTGACGTTTA
GTTGGTGATTCTGAATAACTTTGTGCGGATCGTACGGTCTTAGTGCCGACGACGTATCTT
TCAAATGTCTGCCTTATCAACTTGTTGGTTGTTTAATGGACAACCAAGGTGGTAACGGGT
GACGGAGAATCAGGGTTCGATACCGGAGAGGGAGCACGAGAAACGGCTACCACATCTAAG
GAAGGCAGCAGGCCTACAGTGCTCTGAGCGGGCTGGCAAGGCGCATA
>HXZRAMG01AXHP7 rank=0124160 x=264.0 y=1389.0 length=469
AAAACAAGGCCAGTAGTCATATGCTTGTCTCAAAGATTAAGCCATGCAGGTCTAAGTCCA
TGCCGCAATACGGTGAGACCGCGAATGGCTCATTATATCAGTTATGGTTCCTTGGATCTT
CGGTTACACTTGGATAACCCTGGTAATTCTAGAGCTAATACATGCACAACAACGCCGACC
CTCGGGAAGGTGTGTTTTATTAGACCAAAACCAATCGTTGCCTCTCGCGGGTGACGTTTA
GTTGGTGATTCTGAATAACTTTGTGCGGATCGTACGGTCTTAGTGCCGACGACGTATCTT
TCAAATGTCTGCCTTATCAACTTGTTGGTTGTTTAATGGACAACCAAGGTGGTAACGGGT
GACGGAGAATCAGGGTTCGATACCGGAGAGGGAGCACGAGAAACGGCTACCACATCTAAG
GAAGGCAGCAGGCCTACAGTGCTCTGAGCGGGCTGGCAAGGCGCATA
>HXZRAMG01BHCX9 rank=0208983 x=490.0 y=2623.5 length=469
AAAACAAGGCCAGTAGTCATATGCTTGTCTCAAAGATTAAGCCATGCAGGTCTAAGTCCA
TGCCGCAATACGGTGAGACCGCGAATGGCTCATTATATCAGTTATGGTTCCTTGGATCTT
CGGTTACACTTGGATAACCCTGGTAATTCTAGAGCTAATACATGCACAACAACGCCGACC
CTCGGGAAGGTGTGTTTTATTAGACCAAAACCAATCGTTGCCTCTCGCGGGTGACGTTTA
GTTGGTGATTCTGAATAACTTTGTGCGGATCGTACGGTCTTAGTGCCGACGACGTATCTT
TCAAATGTCTGCCTTATCAACTTGTTGGTTGTTTAATGGACAACCAAGGTGGTAACGGGT
GACGGAGAATCAGGGTTCGATACCGGAGAGGGAGCACGAGAAACGGCTACCACATCTAAG
GAAGGCAGCAGGCCTACAGTGCTCTGAGCGGGCTGGCAAGGCGCATA
>HXZRAMG01BVNRB rank=0111931 x=653.5 y=2165.0 length=469
AAAACAAGGCCAGTAGTCATATGCTTGTCTCAAAGATTAAGCCATGCAGGTCTAAGTCCA
TGCCGCAATACGGTGAGACCGCGAATGGCTCATTATATCAGTTATGGTTCCTTGGATCTT
CGGTTACACTTGGATAACCCTGGTAATTCTAGAGCTAATACATGCACAACAACGCCGACC
CTCGGGAAGGTGTGTTTTATTAGACCAAAACCAATCGTTGCCTCTCGCGGGTGACGTTTA
GTTGGTGATTCTGAATAACTTTGTGCGGATCGTACGGTCTTAGTGCCGACGACGTATCTT
TCAAATGTCTGCCTTATCAACTTGTTGGTTGTTTAATGGACAACCAAGGTGGTAACGGGT
GACGGAGAATCAGGGTTCGATACCGGAGAGGGAGCACGAGAAACGGCTACCACATCTAAG
GAAGGCAGCAGGCCTACAGTGCTCTGAGCGGGCTGGCAAGGCGCATA
>HXZRAMG01AI3LM rank=0098936 x=100.5 y=1640.5 length=469
AAAACAAGGCCAGTAGTCATATGCTTGTCTCAAAGATTAAGCCATGCAGGTCTAAGTCCA
TGCCGCAATACGGTGAGACCGCGAATGGCTCATTATATCAGTTATGGTTCCTTGGATCTT
CGGTTACACTTGGATAACCCTGGTAATTCTAGAGCTAATACATGCACAACAACGCCGACC
CTCGGGAAGGTGTGTTTTATTAGACCAAAACCAATCGTTGCCTCTCGCGGGTGACGTTTA
GTTGGTGATTCTGAATAACTTTGTGCGGATCGTACGGTCTTAGTGCCGACGACGTATCTT
TCAAATGTCTGCCTTATCAACTTGTTGGTTGTTTAATGGACAACCAAGGTGGTAACGGGT
GACGGAGAATCAGGGTTCGATACCGGAGAGGGAGCACGAGAAACGGCTACCACATCTAAG
GAAGGCAGCAGGCCTACAGTGCTCTGAGCGGGCTGGCAAGGCGCATA
>HXZRAMG01BRC32 rank=0168039 x=604.0 y=2448.0 length=469
AAAACAAGGCCAGTAGTCATATGCTTGTCTCAAAGATTAAGCCATGCAGGTCTAAGTCCA
TGCCGCAATACGGTGAGACCGCGAATGGCTCATTATATCAGTTATGGTTCCTTGGATCTT
CGGTTACACTTGGATAACCCTGGTAATTCTAGAGCTAATACATGCACAACAACGCCGACC
CTCGGGAAGGTGTGTTTTATTAGACCAAAACCAATCGTTGCCTCTCGCGGGTGACGTTTA
GTTGGTGATTCTGAATAACTTTGTGCGGATCGTACGGTCTTAGTGCCGACGACGTATCTT
TCAAATGTCTGCCTTATCAACTTGTTGGTTGTTTAATGGACAACCAAGGTGGTAACGGGT
GACGGAGAATCAGGGTTCGATACCGGAGAGGGAGCACGAGAAACGGCTACCACATCTAAG
GAAGGCAGCAGGCCTACAGTGCTCTGAGCGGGCTGGCAAGGCGCATA
>HXZRAMG01A3WMZ rank=0117936 x=337.5 y=1641.5 length=469
AAAACAAGGCCAGTAGTCATATGCTTGTCTCAAAGATTAAGCCATGCAGGTCTAAGTCCA
TGCCGCAATACGGTGAGACCGCGAATGGCTCATTATATCAGTTATGGTTCCTTGGATCTT
CGGTTACACTTGGATAACCCTGGTAATTCTAGAGCTAATACATGCACAACAACGCCGACC
CTCGGGAAGGTGTGTTTTATTAGACCAAAACCAATCGTTGCCTCTCGCGGGTGACGTTTA
GTTGGTGATTCTGAATAACTTTGTGCGGATCGTACGGTCTTAGTGCCGACGACGTATCTT
TCAAATGTCTGCCTTATCAACTTGTTGGTTGTTTAATGGACAACCAAGGTGGTAACGGGT
GACGGAGAATCAGGGTTCGATACCGGAGAGGGAGCACGAGAAACGGCTACCACATCTAAG
GAAGGCAGCAGGCCTACAGTGCTCTGAGCGGGCTGGCAAGGCGCATA
>HXZRAMG01B7KZ7 rank=0093009 x=789.5 y=1413.0 length=469
AAAACAAGGCCAGTAGTCATATGCTTGTCTCAAAGATTAAGCCATGCAGGTCTAAGTCCA
TGCCGCAATACGGTGAGACCGCGAATGGCTCATTATATCAGTTATGGTTCCTTGGATCTT
CGGTTACACTTGGATAACCCTGGTAATTCTAGAGCTAATACATGCACAACAACGCCGACC
CTCGGGAAGGTGTGTTTTATTAGACCAAAACCAATCGTTGCCTCTCGCGGGTGACGTTTA
GTTGGTGATTCTGAATAACTTTGTGCGGATCGTACGGTCTTAGTGCCGACGACGTATCTT
TCAAATGTCTGCCTTATCAACTTGTTGGTTGTTTAATGGACAACCAAGGTGGTAACGGGT
GACGGAGAATCAGGGTTCGATACCGGAGAGGGAGCACGAGAAACGGCTACCACATCTAAG
GAAGGCAGCAGGCCTACAGTGCTCTGAGCGGGCTGGCAAGGCGCATA
>HXZRAMG01A557H rank=0058490 x=363.5 y=859.0 length=469
AAAACAAGGCCAGTAGTCATATGCTTGTCTCAAAGATTAAGCCATGCAGGTCTAAGTCCA
TGCCGCAATACGGTGAGACCGCGAATGGCTCATTATATCAGTTATGGTTCCTTGGATCTT
CGGTTACACTTGGATAACCCTGGTAATTCTAGAGCTAATACATGCACAACAACGCCGACC
CTCGGGAAGGTGTGTTTTATTAGACCAAAACCAATCGTTGCCTCTCGCGGGTGACGTTTA
GTTGGTGATTCTGAATAACTTTGTGCGGATCGTACGGTCTTAGTGCCGACGACGTATCTT
TCAAATGTCTGCCTTATCAACTTGTTGGTTGTTTAATGGACAACCAAGGTGGTAACGGGT
GACGGAGAATCAGGGTTCGATACCGGAGAGGGAGCACGAGAAACGGCTACCACATCTAAG
GAAGGCAGCAGGCCTACAGTGCTCTGAGCGGGCTGGCAAGGCGCATA
>HXZRAMG01BB85O rank=0271020 x=432.0 y=1994.0 length=469
AAAACAAGGCCAGTAGTCATATGCTTGTCTCAAAGATTAAGCCATGCAGGTCTAAGTCCA
TGCCGCAATACGGTGAGACCGCGAATGGCTCATTATATCAGTTATGGTTCCTTGGATCTT
CGGTTACACTTGGATAACCCTGGTAATTCTAGAGCTAATACATGCACAACAACGCCGACC
CTCGGGAAGGTGTGTTTTATTAGACCAAAACCAATCGTTGCCTCTCGCGGGTGACGTTTA
GTTGGTGATTCTGAATAACTTTGTGCGGATCGTACGGTCTTAGTGCCGACGACGTATCTT
TCAAATGTCTGCCTTATCAACTTGTTGGTTGTTTAATGGACAACCAAGGTGGTAACGGGT
GACGGAGAATCAGGGTTCGATACCGGAGAGGGAGCACGAGAAACGGCTACCACATCTAAG
GAAGGCAGCAGGCCTACAGTGCTCTGAGCGGGCTGGCAAGGCGCATA
>HXZRAMG01AJ7RL rank=0120728 x=113.0 y=447.0 length=469
AAAACAAGGCCAGTAGTCATATGCTTGTCTCAAAGATTAAGCCATGCAGGTCTAAGTCCA
TGCCGCAATACGGTGAGACCGCGAATGGCTCATTATATCAGTTATGGTTCCTTGGATCTT
CGGTTACACTTGGATAACCCTGGTAATTCTAGAGCTAATACATGCACAACAACGCCGACC
CTCGGGAAGGTGTGTTTTATTAGACCAAAACCAATCGTTGCCTCTCGCGGGTGACGTTTA
GTTGGTGATTCTGAATAACTTTGTGCGGATCGTACGGTCTTAGTGCCGACGACGTATCTT
TCAAATGTCTGCCTTATCAACTTGTTGGTTGTTTAATGGACAACCAAGGTGGTAACGGGT
GACGGAGAATCAGGGTTCGATACCGGAGAGGGAGCACGAGAAACGGCTACCACATCTAAG
GAAGGCAGCAGGCCTACAGTGCTCTGAGCGGGCTGGCAAGGCGCATA
>HXZRAMG01BMKB0 rank=0240072 x=549.0 y=3806.0 length=469
AAAACAAGGCCAGTAGTCATATGCTTGTCTCAAAGATTAAGCCATGCAGGTCTAAGTCCA
[truncated: 5,261,734 more chars]
