# Supplementary material for: Evaluating Detection Limits of Next-Generation Sequencing for the Surveillance and Monitoring of International Marine Pests
Source: PLoS One. 2013 Sep 4;8(9):e73935. doi: 10.1371/journal.pone.0073935 (PMC3762713; doi:10.1371/journal.pone.0073935)
Supplement: DNA S4 — Pyrosequencing reads for treatments 7–12 (fasta format). (ZIP) [file pone.0073935.s008.zip › Treatment_T12.fasta]

>HY4YN4W02D93LO rank=0097065 x=1638.5 y=554.0 length=514
AAAACACAGCCAGTAGTCATATGCTTGTCTCAAAGATTAAGCCATGCATGTTTCAGTATA
AGCTTTAATTTGGCAAAACTGCAAATGGCTCATTAAAACAGTTATAATGCACTTGATGGT
TGTTTGCTTACATGGATAACTGTGATAATCCTATAGCTAATACATGCACTCAAACCTGAC
TCTTGTGGGAAGGTTGTGGTCATTAGTTGCAGAACCAACCCAAGCTCTGCTTGGTATTTT
GCTGATCCAGAATGGCTGATTGAATTACATGGCAATTGCTGTAATGCATCATTTCAGTTT
CTGACCTATCAGCTTCCGACGGGTAAGGGTATTGGGCTTACTGGTGGGCAAGTGGGAACG
GGGGTAACGGGAGGGTATTTAGGGGGTTTGAGTTTCCGGGGGAGGGAGGGGGAGTCGTTT
AGGGAAAGGTAAAAAGTTCGGGGGACCTTAAAACCCGAAAACGTAAAGTTACCCGGGTTA
AAAAAAGGGGGGGAAAAAACGGGGGGTACCCC
>HY4YN4W02DODB0 rank=0230651 x=1390.5 y=2542.5 length=503
AAAACACAGCCAGTAGTCATATGCTTGTCTCAAAGATTAAGCCATGCATGTCTAAGTATA
AACATTCATACTTGTGAAACTGCGAATGGCTCATTATATCAGTTATAGTTTATTTGATAG
TACCTTACTACTGGATAACCGTAGTAATTCTAGAGCTAATACATGCATCAAGTCCCAACT
GCCTGTGCGGAAGGGATGTCTTTATTAGATCGAAACCAATGCAGGGGCAACCCTGGTATT
GTGGTGATTCATAATAACTGTGCGAATCGCATGGCCTCGCGCCGGCGATAAAATCATTCA
AGTTTCNGCCCTATCAGCTTTCGATGGGGTAGGGTATTGGGCCTACCATGGGGCGTTAAC
GGGGAACGGGAGAATTAGGGGTTCCGATTCCCGGGGAGAGGGGGAGCCCTGGGACGAGGA
CGGGCTAACCGACATCCAAAAGGGAAAAGGGCAAGGCCAGGGCTAGGANACACGCTGAAG
CGGGGCTGGGGCAAAAGGGCG
>HY4YN4W02EXWQ2 rank=0037750 x=1909.0 y=1404.5 length=499
AAAACACAGCCAGTAGTCATATGCTTGTCTCAAAGATTAAGCCATGCATGTCTAAGTATA
AACAAATCTATACTGTGAAACTGCGAATGGCTCATTAAATCAGTTATAGTTTATTTGATG
ATACCTTTGGTACTTGGATAACCGTACTAAATGTAGAGCTAATACATGCGAACCGCCACG
ACTAGGGTTTCGGCTTTGGAAGTGGTGTATTTATTAGATACAAAACCGATGCGGGGGCAA
CTCCCGGTTCAGGTGAATCATGATAACTTTGCGAATCGAATGGCCTCGCGCCTCGATGAA
TCATTCAAATTTCTGCCCTATCAACTTTCGATGGTAGGATAGGAGGGGACTACCATGGGT
GGATAACGGGGTAACGGGAGAATTAGGGGTTCGATTCCGGGAGAGGGGGAGCCTGGAGAA
ATGGGCTACCACTTCCAAAGGGAAAGGGCAAGCAAGGGCTAGAGACACGCTGAGCGGGGC
TGGGCAAAGGGCGCATA
>HY4YN4W02DH3BC rank=0030693 x=1319.0 y=438.5 length=499
AAAACACAGCCAGTAGTCATATGCTTGTCTCAAAGATTAAGCCATGCATGTTTCAGTATA
AGCTTTAATTTGGCAAAACTGCAAATGGCTCATTAAAACAGTTATAATGCACTTGATGGT
TGTTTGCTTACATGGATAACTGTGGTAATCCTATAGCTAATACATGCACTCAAACCTGAC
TCTTGTGGGAAGGTTGTGGTCATTAGTTGCAGAACCAACCCAAGCTCTGCTTGGTATTTT
GCTGATCCAGAATGGCTGATTGAATTACATGGCAATTGCTGGTAATGCATCATTTCAGTT
TCTGACCTATCAGGCTTCCGACGGTAAGGGATTGGGCTTACTGTGGGCAATGGACGGGGT
AACGGGAGGGATTAGGGGGTTTGATTCCGGGGAGAGGGGGAGCTTGAAGAAAAATGGGGC
TACCACATCTAAAGGGAAAGGGCAAGCAAGGGCTAAGAGACACGGCTGAAGCGGGGGCTG
GGGCAAAGGGGCGCATA
>HY4YN4W02C8V7A rank=0035720 x=1214.0 y=1396.5 length=498
AAAACACAGCCAGTAGTCATATGCTTGTCTCAAAGATTAAGCCATGCATGTCTAAGTATA
AACAAATCTATACTGTGAAACTGCGAATGGCTCATTAAATCAGTTATAGTTTATTTGATG
ATACCTTTGGTACTTGGATAACCGTACTAAATGTAGAGCTAATACATGCGAACCGCCACG
ACTAGGGTTTCGGCTTTGGAAGTGGTGTATTTATTAGATACAAAACCGATGCGGGGGGCA
ACTCCCGGTTCAGGTGAATCATGATAACTTTGCGAATCGAATGGCCTCGCGCCTCGATGA
ATCATTCAAATTTCTGCCCTATCAACTTTCGATGGTAGGATAGGAGGGGACTACCATGGG
TGATAACGGGGGTAACGGGAGAATTAGGGGGTTCGATTCCGGGGAGAGGGGGAGCCTGAG
AAATGGGCTACCACTTCCAAAGGGAAAGGGCAGGCAAGGGCTAGGAGACACGCTGAGCGG
GGCTGGGCAAAGGGCG
>HY4YN4W02DQ1HP rank=0054201 x=1421.0 y=187.0 length=493
AAAACACAGCCAGTAGTCATATGCTTGTCTCAAAGATTAAGCCATGCATGTCTAAGTATA
AACAACTTTATACTGTGAAACTGCGTACAGCTCATTATATCAGCAATAATTTATTTGATG
GTTTCTTACTACTTGGATAACCGTAGTAATTCTAGAGCTAATACATGCTTAAAGCCTGAA
CTCTTGCGGGAACGGGTGTATTTATTAGATAAAAACCATGCGGCCCTCTGGGCTGGTTTC
TTGGTGATTCATAATAACTTTTCGAATCGCATAGCTTCATGCTGCGATAGTTCATTTCAA
ATTTCTGCCCTATCAGCTTTCGACGGTAGTGTAGTGGGGACTACCGTGGCGTTAACGGGG
TGACGGGAGAATTAGGGGTTCGGATTCCGGGGAGAGGGGAGGCCTGGAGAAACGGGCTAC
CACATCCAAGGGAAAGGGCAAGCAGGGGCTAAGAGACACGCTGAGCGGGGGCTGGGGCAA
AGGGGCGCATA
>HY4YN4W02DSCJ4 rank=0044253 x=1435.0 y=3842.5 length=493
AAAACACAGCCAGTAGTCATATGCTTGTCTCAAAGATTAAGCCATGCATGTCTAAGTATA
AACAACTTTATACTGTGAAACTGCGTACAGCTCATTATATCAGCAATAATTTATTTGATG
GTTTCTTACTACTTGGATAACCGTAGTAATTCTAGAGCTAATACATGCTTAAAGCCTGAA
CTCTTGCGGGAACGGGTGTATTTATTAGATAAAAAACCATGCGGCCCTCTGGGCTGGTTT
CTGGTGATTCATAATAACTTTTCGAATCGCATAGCTTCATGCTGCGATAGTTCATTCAAA
TTTCTGCCCTATCAGCTTTCGACGGTAGTGTAGTGGGGACTACCGTGGCGTTAACGGGGT
GACGGGAGAATTAGGGGGTTCGATTCCGGGGAGAGGGGGAGCCTGGAGAAACGGGCTACC
CACATCCAAGGGAAAGGGCAAGGCAGGGCTAAGAGACACGCTGAGCGGGGGCTGGGGCAA
AGGGGCGCATA
>HY4YN4W02DY0M9 rank=0026252 x=1511.5 y=3699.0 length=492
AAAACACAGCCAGTAGTCATATGCTTGTCTCAAAGATTAAGCCATGCATGTCTCAGTATA
AGCGTTCATTTTGTGAAACTGCAAATGGCTCATTAAAACAGTTATAATGCACTTGATAAT
CGATTGTTATATGGATATCTGTGGAAATTCTATAGCTAATACATGCAACTAAACCTAACT
TTGTGGAAAGGTTGTGGTCATTAGTTACAGAACCAATTCAGGCCCAGCTTGAAGAATTGA
ATGATTCACAATGACAGAATGTATTACATGGCAACAGCTGGTAATAGTTCATTCCAGTTT
CTGACCTATCAGCTTTCGACGGGGTAAGGTATTGGGCTTACCGGTGGGCAATGACAGGGT
GACGGGAGGGATTAGGGGGTTGATTCCGGGAGAGGGGAGCTTGGGAGAAAATGGGGCTAC
CGACAGTCTAAAAGGGAAGGGCAAAGGCAGGGGCTAGAGACACGCTGAGCGGGGCTGGGC
AAAGGGCGCA
>HY4YN4W02EBGMF rank=0036260 x=1653.0 y=2645.0 length=492
AAAACACAGCCAGTAGTCATATGCTTGTCTCAAAGATTAAGCCATGCATGTCTAAGTATA
ACATTCATACTTGTGAAACTGCGAATGGCTCATTATATCAGTTATAGTTTATTTGATAGT
ACCTTACTACTGGATAACCGTAGTAATTCTAGAGCTAATACATGCATCAAGTCCCAACTG
CCTGTGCGGAAGGGATGTCTTTATTAGATCGAAACCAATGCAGGGGCAACCCTGGTATTG
TGGTGATTCATAATAACTGTGCGAATCGCATGGCCTCGCGCCGGCGATAAATCATTCAAG
TTTCTGCCCTATCAGCTTTCGGATGGGTAGGGTATGGGCCTACCATGGGCGTTAACGGGG
TACGGGAGAATTAGGGGTTCGATTCCGGGAGAGGGGAGCCTGGAGAGGACGGGCTACCAC
ATCCCAAAAGGGGAAAAGGGCAGCAAGGGGCTAGGAGACAACGCTGAGCGGGGCTGGGCA
AAGGGCGCAT
>HY4YN4W02DM14V rank=0118956 x=1375.0 y=2813.0 length=491
AAAACACAGCCAGTAGTCATATGCTTGTCTCAAAGATTAAGCCATGCATGTCTAAGTATA
AACACCTTTATACTGTGAAACTGCGAACGGCTCATTATATCAGCAATAATTTATTTGATG
GTTCCTTACTACATGGATAACTGTAGTAATTCTAGAGCTAATACATGCGTAAAATCCCAA
CTCTCGCGGGGAGGGATGTATTTATTAGATAAAAAACCAATGCGGTCTCTGGCCGGTTTT
GTGGTGAATCATAGTAACTTTTCGAATCGCATGGCTTCACGCCGGCGATAGTTCATTCAA
ATTTCTNCCCTATCAGCTTTCGACGGTAGTGTAGTGGACTACCGGTGGGGCGTTAACGGG
GTAACGGGAGAATTAGGGGGTTCGATTCCGGGAGGAGGGGAGGCCTGGAGAAACGGGCTA
CCACATCCAAGGGAAGGGCAAGCAAGGGCTAGAGACACGCTGAGCGGGGGCTGGGGCAAA
GGGCGCATA
>HY4YN4W02C39EA rank=0082194 x=1161.0 y=2304.5 length=491
AAAACACAGCCAGTAGTCATATGCTTGTCTCAAAGATTAAGCCATGCATGTCTAAGTATA
AACAACTTTATACTGTGAAACTGCGTACAGCTCATTATATCAGCAATAATTTATTTGATG
GTTTCTTACTACTTGGATAACCGTAGTAATTCTAGAGCTAATACATGCTTAAGGCCTGAA
CTCTTGCGGGAACGGGTGTATTTATTAGATAAAAAACCAATGCGGCCCTCTGGGCTGGTT
TCTTGGTGATTCATAATAACTTTTCGAATCGCATAGCTTCATGCTGCGATAGTTCATTCA
AATTTCTGCCCTATCAGCTTTCGACGGTAGTGTAGTGGGGACTACCGTGGCGTTAACGGG
GTGACGGGAGAATTAGGGGGTTCGATTCCGGGGAGAGGGGGAGCCTGGAGAAACGGGCTA
CCACATCCAAGGGAAAGGGCAGCAAGGGCTAAAAGGACACGCTGGAGCGGGGGCTGGGCA
AAGGGCGCA
>HY4YN4W02DKZGU rank=0173718 x=1352.0 y=252.0 length=491
AAAACACAGCCAGTAGTCATATGCTTGTCTCAAAGATTAAGCCATGCATGTTTCAGTATA
AGCTTTAATTTGGCAAAACTGCAAATGGCTCATTAAAACAGTTATAATGCACTTGATGGT
TGTTTGCTTACATGGATAACTGTGGTAGTCCTATAGCTAATACATGCACTCAAACCTGAC
TCTTGTGGGAAGGTTGTGGTCATTAGTTGCAGAACCAACCCAAGCTCTGCTTGGTATTTT
GCTGATCCAGAATGGCTGATTGAATTACATGGCAATTGCTGGTAATGCATCATTTCAGTT
TCTGACCTATCAGCTTCCGACGGTAAGGGTATTGGGCTTACTGTGGGCAATGGACGGGGT
AACGGGAGGGATTAGGGGTTTGATTCCGGGANAGGGGAGCTTGAAGAAAAATGGGCTAAC
CACAATCTAAAGGGAAAGGGCAAGCAAGGGCTAGAGACACGCTGAGCGGGGCTGGGCAAA
GGGCGCATA
>HY4YN4W02EEYDN rank=0025570 x=1693.0 y=1785.0 length=491
AAAACACAGCCAGTAGTCATATGCTTGTCTCAAAGATTAAGCCATGCATGTCTCAGATTA
AGCTTTTCATAACAAATCTGCGAATGGCTCATTATAACAGTTATAGTTTCATTGGCAATC
ATTCCTTAGATGGATACCTGTGGTAATTCTACAGCTAATACATGCTTACAAACCTGACTT
CTTGGTAGGGTTGTGCTTATTAGTTCCAGAATCAACCTTGGCATTGCCAAGTCTTTTGGT
GATTCATGATAACTGCACGGATCACGTGCTATCGCTGGTGACATGCCTTTTAAGTTCTGA
CCTATCAGCTTCCGACGGGGGAAGGGTATGGGCTTCCCGTGGGCAATGACGGGGTAACGG
GAGGTAATTAGGGGTTTGATTCCGGGGAGAGGGGGAGCCTGGAGGGAATGGGGCTAACCA
CATCGTAAAAGGGAAAGGGCAGCAAGGGCTAAGAGACACGCTGGAAGCGGGGGCTGGGGC
AAAAGGGGC
>HY4YN4W02C9F47 rank=0094835 x=1220.0 y=2665.0 length=491
AAAACACAGCCAGTAGTCATATGCTTGTCTCAAAGATTAAGCCATGCATGTCTAAGTATA
AACAACTTTATACTGTAAAACTGCGAACGGCTCATTATATCAGCAATAATTTATTTGATG
GTTCCTTACTACATGGATAACTGTAGTAATTCTAGAGCTAATACATGCGTAAAGTCCCGA
CTCTCGCGGGGAGGGATGTATTTATTAGATAAAAAACCAATGCGGGTTCTGCCCGGTTTT
GTGGTGAATCATAGTAACTTTTCGAATCGCATGACTTCACGTCGGCGATAGTTCATTCAA
ATTTCTGCCCTATCAGCTTTCGACGGTAGTGTAGTGGACTACCGTGGGCGTTAACGGGGG
TAACGGAGAATTAGGGGTTCGATTCCGGGGAGAGGGGGAGCCTGGGAGAAAACGGGGCTA
CCNCATCCAAGGGAAGGGCAGCAGGGCTAAGAGACACGCTGAGCGGGGGCTGGGGCAAAG
GGGCGCATA
>HY4YN4W02EGSUG rank=0042356 x=1714.0 y=1910.0 length=489
AAAACACAGCCAGTAGTCATATGCTTGTCTCAAAGATTAAGCCATGCATGTCTCAGTATA
AGCTTCTACACGGCGAAACTGCGAATGGCTCATTAAAACAGTTACAGCTTATTTGATGAC
CATTCTTTACATGGATAACTGTGGTAATTCTAGAGCTAATACATGCGTCAATACCCAACT
TTGCGGAAGGGTTGTGTTTATTAGTTACAGAACCAACCCAGGCTCTGCCTGGTCTCGTGG
TGATTCATAATAACCAAACGAATCGCGTAGCATCTGCTGGCGATGAATCATTCAAGTTTC
TGACCTATCAGCTTCCGACGGTAGGGGTATTGGGGCCTACCGTGGGCAATGGACGGGGTA
ACGGAGAATTAGGGGTCGATTCCGGGAGAGGGGAGCCTGGAGGAAAACGGGCTACCACAT
CTAAAGGGAAAGGGCAAAGGGCAAGGGGCTAGGAGACACGCTGGAAGCGGGGCTGGGGCA
AAGGGCG
>HY4YN4W02EKNV3 rank=0067411 x=1758.0 y=1889.0 length=489
AAAACACAGCCAGTAGTCATATGCTTGTCTCAAAGATTAAGCCATGCATGTCTAAGCAGA
AGCCGAACAACGGTAAAGCCGCGAATGGCTCATTACAACAGCCGTCGTTTCTTGGATCTC
TTATTTTACTTGGATAACTGTGGTAATTCTAGAGCTAATACACGCACTAAAGCTCCGACC
TTTCGGGACGAGCGCATTTATTAGAACAAAACCAATCGGGCTTCGGCCCGTTCGTTGGTG
ACTCTGAATAACTACGCCGATCGCACGGTCTCGCACCGGCGACGCATCTTTCAATGTCTG
CCTTATCAACTTTCGATGGTAGTTTATGTGCCTACCATGGGTTGTAACGGGGGGTAACGG
GAGAATAAGGGGGTTCGACTCCGGGGAGAGGGGGAGCCTGGGAGAAACGGGCTACCACAT
CCAAAGGGAAGGGCAGGCAGGGCTAAGAGACACGCTGGAGCGGGGGCTGGGGCAAAAGGG
GCGCATA
>HY4YN4W02DPPOA rank=0086125 x=1405.0 y=3752.0 length=488
AAAACACAGCCAGTAGTCATATGCTTGTCTCAAAGATTAAGCCATGCATGTCTAAGTATA
AACAACTTTATACTGTGAAACTGCGTACAGCTCATTATATCAGCAATAATTTATTTGATG
GTTTTCTTACTACTTGGATAACCGTAGTAATTCTAGAGCTAATACATGCTTAAAGCCTGA
ACTCTTGCGGGAACGGGTGTATTTATTAGATAAAAACCATGCGGCCCTCTGGGCTGGTTT
CTTGGTGATTCATAATAACTTTTCGAATCGCATAGCTTCATGCTGCGATAGCTCATTCAA
ATTTCTGCCCTATCAGCTTTCGACGGTAGTGTAGTGGGGACTACCGTGGGCGTTAACGGG
GGTGACGGGAGAATTAGGGGGTTCGATTCCGGGAGAGGGGAGCCTGGAGAAACGGGCTAC
CACATCCAAAGGGAAAGGCAGCAGGGGCTAGAGACACGCTGGAGCGGGGCTGGGGCAAAG
GGGCGC
>HY4YN4W02D8R7J rank=0045206 x=1623.0 y=573.0 length=488
AAAACACAGCCAGTAGTCATATGCTTGTCTCAAAGATTAAGCCATGCATGTCTAAGTATA
AACAACTTTATACTGTGAAACTGCGAACGGCTCATTATATCAGCAATAATTTATTTGATG
GTTTCTTACTACATGGATAACTGTAGTAATTCTAGAGCTAATACATGCGTAAAGTCCCGA
CTCTTGCGGGGAGGGATGTATTTATTAGATAAAAAACCAATACGGGCTCTGTCCGGTTTT
GTGGTGAATCATAGTAACTTTTCGAATCGCATGGCTTCACGCCGGCGATAGTTCATTCAA
ATTTCTGCCCTATCAGCTTTCGACGGTAGTGTAGTGGACTACCGTGGGGCGTTAACGGGG
GTAACGGAGGAATTAGGGGTTCGATTCCGGGAGAGGGGAGGCCTGGAGAAACGGGCTACC
ACATCCAAGGGAAGGGCAGCAAGGGCTAGNGACACGCTGAGCGGGGGCTGGGGCAAAGGG
CGCATA
>HY4YN4W02DPVZ2 rank=0033645 x=1407.0 y=3760.5 length=488
AAAACACAGCCAGTAGTCATATGCTTGTCTCAAAGATTAAGCCATGCATGTCTAAGTATA
AGCAACTTTATACTGTGAAACTGCGGACAGCTCATTATATCAGCAATAATTTATTTGATG
GTTTCTTTACTACTTGGATAACCGTAGTAATTCTAGAGCTAATACATGCTTAAAGCCTGG
ACTCTTGCGGGAACGGGTGTATTTATTAGATTAAAGACCAATGCTTCCCTCTGGGTTGCT
TTTTTGGTGATTCTTTGTAACTTTCGAATCGCATGGCCTTGTGTCGGCGATAGTTCATTC
AAATTTCTNCCCTATCAGCTTTCGACGGTAGTGTAGTGGACTACCGGTGGGGCGTTAACG
GGGTGACGGGAGGAATTGGGGGGTTCGATTCCGGGAGGAGGGGAGCCTGGAGGAAACGGG
CTACCACATCCAAGGGAAGGGCAAGCAGGGCTAGAGACACGCTGGAGCGGGGCTGGGCAA
AGGGCG
>HY4YN4W02EKLKE rank=0033883 x=1757.0 y=2972.0 length=488
AAAACACAGCCAGTAGTCATATGCTTGTCTCAAAGATTAAGCCATGCATGTCTAAGTATA
AGCAACTTTATACTGTGAAACTGCGGACAGCTCATTATATCAGCAATAATTTATTTGATG
GTTTCTTTACTACTTGGATAACCGTAGTAATTCTAGAGCTAATACATGCTTAAAGCCTGG
ACTCTTGCGGGAACGGGTGTATTTATTAGATTAAAGACCAATGCTTCCCTCTCGGGTTGC
TTTTTTGGTGATTCTTTGTAACTTTCGAATCGCATGGCCTTGTGTCGGCGATAGTTCATT
CAAATTTCTNCCCTATCAGCTTTCGACGGTAGTGTAGTGGACTACCGGTGGGGCGTTAAC
GGGGTGACGGGAGGAATTAGGGGTTCGATTCCGGGAGGAGGGGAGCCTGGAGAAACGGGC
TACCACATCCAAGGGAAGGGCAAGCAGGGCTAGAGACACGCTGAGCGGGGCTGGGCAAAG
GGCGCA
>HY4YN4W02EQSG5 rank=0028269 x=1828.0 y=1047.5 length=488
AAAACACAGCCAGTAGTCATATGCTTGTCTCAAAGATTAAGCCATGCATGTCTCAGTATA
AGCTTCTGTACGGTGAAACTGCGAATGGCTCATTAAAACAGTTACAGTTTATTTGATGGT
CATTCCTTACATGGATAACTGTGGTAATTCTAGAGCTAATACATGCGCCCATACCCGACT
CTGTGGAAGGGTTGTGTTTATTAGTTACAGAACCAACCCAGGCTCTGCCTGGTCTTGTGG
TGATTCATAATAACCGAATGAATCGCATTGCATCTGCTGGCGATGAATCATTCAAGTTTC
TGACCTATCAGCTTCCGACGGGGTAGGGGGTATTGGGCCTACCGTGGGCAATGACGGGGT
AACGGGAGAATTAGGGGTTCGATTCCGGGAGAGGGGAGCCTGGAGAAACGGGCTACCAAC
ATCTAAGGGAAAGGGCAAGCAGGGCTAGAGACACGCTGAGCGGGGGCTGGGGCAAAGGGG
CGCATA
>HY4YN4W02EQOUQ rank=0094214 x=1827.0 y=448.0 length=488
AAAACACAGCCAGTAGTCATATGCTTGTCTCAAAGATTAAGCCATGCATGTCTCAGTATA
AGCTTCTATACGGTGAAACTGCGAATGGCTCATTAAAACAGTTACAGTTTATTTGATGGT
CATTCCTTACATGGATAACTGTGGTAATTCTAGAGCTAATACATGCGCCCAAACCCGACT
CCGTGGAAGGGTTGTGTTTATTAGTTACAGAACCAACCCAGGCTCTGCCTGGTCTTGTGG
TGATTCATAATAACCGAATGAATCGCATTGCATCAGCTGGCGATGAATCATTCAAGTTTC
TGACCTATCAGCTTCCGACGGTAGGGGTATTGGGGCCTACCGTGGGCAATGGGACGGGGT
AACGGAGAATTAGGGGTCATTCCGGGAGAGGGGNGCCTGGAGAAACGGGCTAACCACATA
CTAAAGGGAAAGGGCAGCAAAGGGCTAGAGACAACGCTGAAGCGGGGCTGGGCAAAAGGG
CGCATA
>HY4YN4W02DK8YM rank=0062458 x=1355.0 y=268.5 length=488
AAAACACAGCCAGTAGTCATATGCTTGTCTCAAAGATTAAGCCATGCATGTCCCAGCATA
AGTGCCTAGATTGCAAAGCTGCAAATGGCTCATCAGAACAGTTTTTAATCAAATGTTGAT
TATAAATTACATGTATACCCTCGGTAATCCTGCAGCTAATTCTTGCTAACATACATAACT
ACTGAGGATCATGTTGCGGTTTGCAATTTGGAATCAACTCAGATTTGTCTGAGACATTGA
TGATACATGCTAACAAAGTGAATTGCAGGGCTTCTGCTGGCAATGCAACATTTGTGTGTC
TGACCTATCAGGCTTTCGATGGGTAAGGGTATTGGGCTTACCATGGGCAACGGACGGGGT
AACGGGGGGATTAGGGGTTTGATTCCGGGAAGAGGGGAGCCGTGGGGGAAAAATGGGGCT
ACCACATCTAAAGGGAAAGGCAGCAGGGCTAGAGACACGCTGGAGCGGGGCTGGGGCAAG
GGCGCA
>HY4YN4W02DQ25Z rank=0099158 x=1421.5 y=2357.0 length=488
AAAACACAGCCAGTAGTCATATGCTTGTCTCAAAGATTAAGCCATGCATGTCTAAGTATA
AGCAACTTTATACTGTGAAACTGCGGACAGCTCATTATATCAGCAATAATTTATTTGATG
GTTTCTTTACTACTTGGATAACCGTAGTAATTCTAGAGCTAATACATGCTTAAAGCCTGG
ACTCTTGCGGGAACGGGTGTATTTATTAGATTAAAGACCAATGCTTCCCTCTCGGGTTGC
TTTTTTGGTGATTCTTTGTAACTTTCGAATCGCATGGCCTTGTGTCGGCGATAGTTCATT
CAAATTTCTNCCCTATCAGCTTTCGACGGTAGTGTAGTGGACTACCGGTGGGGCGTTAAC
GGGGTGACGGGAGGAATTAGGGGTTCGATTCCGGGAGAGGGAAGCCTGGAGAACGGGCTA
CCACATCCAAGGGAAGGGCAAGCAGGGCTAGAGACACGCTGAGCGGGGCTGGGCAAAGGG
CGCATA
>HY4YN4W02DZS6M rank=0023069 x=1520.0 y=3820.0 length=487
AAAACACAGCCAGTAGTCATATGCTTGTCTCAAAGATTAAGCCATGCATGTCTAAGTATA
AACAACTTTATACTGTGAAACTGCGTACAGCTCATTATATCAGCAATAATTTATTTGATG
GTTTCTTACTACTTGGATAACCGTAGTAATTCTAGAGCTAATACATGCTTAAAGCCTGAA
CTCTTGCGGGAACGGGTGTATTTATTAGATAAAAAACCAATGCGGCCCTCTGGGCTGGTT
TCTTGGTGATTCATAATAACTTTTCGAATCGCATAGCTTCATGCTGCGATAGTTCATTCA
AATTTCTGCCCTATCAGCTTTCGACGGTAGTGTAGTGGGGACTACCGTGGCGTTAACGGG
GTGACGGGAGAATTAGGGGTTCGATTCCGGGGAGAGGGGAGCCTGGAGAAACGGGCTACC
ACATCCAAGGGAAAGGGCAGCAGGGCTAAGAGACACGCTGAGCGGGGCTGGGCAAAGGGC
GCATA
>HY4YN4W02EVL9P rank=0156610 x=1883.0 y=1003.0 length=487
AAAACACAGCCAGTAGTCATATGCTTGTCTCAAAGATTAAGCCATGCATGTCTAAGTATA
AAAGTATTTTATACTTGAAACTGCGAAACGCTTATTATATCAGTTATAGTTTATTTGATG
GTCTCTCACTATATGGATACCCGTAGTAATTCTAGAGCTAATACATGCGCAAAATTCCGA
AACCCCTCGGGGTATAGGAATGTATTTATTAGATAAAAAATCAATCCGCTTCGGTGGTTT
TTGACGATTCATAATAACTGTTCGAATCGTTTCGGAGCAATCCGGCGATAGTTCATTCAA
ATTTCTGCCCTATCAGCTTTCGACGGTAGTGTATTGGACTACCGTGGCGTTAACGGGGGT
AACGGGAGAATTAGGGGGTTCGATTCCGGAAGGGAGGGGGAGCCTGGGAGGAAACGGGCT
ACCACATCCAAGGGAAGGGCAGCAGGGCTAGGAGACACGCTGGAGCGGGGGCTGGGCAAA
GGGCG
>HY4YN4W02EV9FW rank=0079121 x=1890.0 y=2362.0 length=487
AAAACACAGCCAGTAGTCATATGCTTGTCTCAAAGATTAAGCCATGCATGTGTAAGATTA
ATCGCATTAATCGAGAATCTGCGTACAGCTCATTAAAACAGCTATGGGTCTACGTGAGAG
TCCCTTTTTACTACTTGGATACCCGTAGTAATTCTAGAGCTAATACATGCGTAAAACCTC
AACTGTCGCTTGCGGCGGGCGAGGTGTATATATTAGAATGAACCCTTCTCAGCCTTGTGC
TGGTGTTTGGTGAATCATGATATCTGTGCGGANCGCAGTGGCCTTGTNCCGGCGCTGACT
CACTCGAGTTTCTGCCCTATCAGGGTGGTTGGGTAGTGGTATTGGGACTACCTAGGCCGG
GTAACGGGGTAACGGAGGGATCAGGGGTTTGATTCCGGGAGAGGGGAGCCTGGAAGAAAA
CGGGCTACCGACATCCAAAAGGGAGGGCAGCAGGGCTAAGAAACACGCTGGAGCGGGGCT
GGGGC
>HY4YN4W02C92MH rank=0142581 x=1227.0 y=3127.5 length=487
AAAACACAGCCAGTAGTCATATGCTTGTCTCAAAGATTAAGCCATGCATGTCTAAGTATA
AGCAACTTTATACTGTGAAACTGCGGACAGCTCATTATATCAGCAATAATTTATTTGATG
GTTTCTTTACTACTTGGATAACCGTAGTAATTCTAGAGCTAATACATGCTTAAAGCCTGG
ACTCTTGCGGGAACGGGTGTATTTATTAGATTAAAGACCAATGCTTCCCTCTGGGTTGCT
TTTTTGGTGATTCTTTGTAACTTTCGAATCGCATGGCCTTGTGTCGGCGATAGTTCATTC
AAATTTCTNCCCTATCAGCTTTCGACGGTAGTGTAGTGGACTACCGGTGGGGCGTTAACG
GGGTGACGGGAGGAATTGGGGGGTTCGATTCCGGGGAGAGGGGAGCCTGGAGGAAACGGG
CTACCACATCCAAGGGAGGGCAAGCAGGGCTAGAGACACGCTGAGCGGGGCTGGGCAAAG
GGCGC
>HY4YN4W02DB05Q rank=0028968 x=1250.0 y=332.5 length=486
AAAACACAGCCAGTAGTCATATGCTTGTCTCAAAGATTAAGCCATGCATGTTTCAGTATA
AGCTTTAATTTGGCAAAACTGCAAATGGCTCATTAAAACAGTTATAATGCACTTGATGGT
TGTTTGCTTACATGGATAACTGTGGTAATCCTATAGCTAATACATGCACTCAAACCTGAC
TCTTGTGGGAAGGTTGTGGTCATTAGTTGCAGAACCAACCCAAGCTCTGCTTGGTATTTT
GCTGATCCAGAATGGCTGATTGAATTACATGGCAATTGTTGGTAATGCATCATTTCAGTT
TCTGACCTATCAGCTTCCGACGGGTAAGGTATTGGGCTTACNGTGGGCAATGACGGGGTA
ACGGAGGGATTAGGGGTTGATTCCGGGAGAGGGGAGCTTGAGAAAATGGGGCTACCACAT
CTAAAGGAAAGGGCAGCAGGGGCTAGAGACACGCTGAGCGGGGGCTGGGGCAAAAGGGCG
CATA
>HY4YN4W02D1TUF rank=0068563 x=1543.5 y=3781.0 length=486
AAAACACAGCCAGTAGTCATATGCTTGTCTCAAAGATTAAGCCATGCATGTCTAAGTATA
AACATCTTTATACTGTGAAACTGCAGATGGCTCATTAAATCAGTGATAATTCACACGAAG
AACTATTCCTTTACTTGGATAACCGTAGTAATTCTAGGGCTAATACATGCGTACAAGGGG
AACTCTTGCGGGGACTCCTGTGTTTATTAGACTAAAAACCAATGCGGGCTTACGCCCGGT
TTCTCGGTGATTCATAATAACCAATCGGATCGCATAGCTTCATGCTGCAACAGTTCGTTC
AAATTTCTGCCCTATCAGCTTTCGACGGTAGTGTAGTGGGACTACCGGTGGGCATTAACG
GGGTGACGGGAGAATTAGGGGGTTCGATTCCGGGGAGAGGGGAGCCTGGAGAAACGGGCT
ACCACATCCAAGGGAAAGGGCAGCAAGGGGCTAAGGAGACACGCTGAGCGGGGGCTGGGG
CAAA
>HY4YN4W02DZZ3I rank=0024505 x=1523.0 y=492.5 length=486
AAAACACAGCCAGTAGTCATATGCTTGTCTCAAAGATTAAGCCATGCATGTCTAAGTATA
AACAACTTTATACTGTAAAACTGCGAACGGCTCATTATATCAGCAATAATTTATTTGATG
GTTCCTTACTACATGGATAACTGTAGTAATTCTAGAGCTAATACATGCGTAAAGTCCCGA
CCTCACGGAAGGGATGTATTTATTAGATAAAAAACCAATGCGGGTTCTGCCCGGTTTTGT
GGTGAATCATAGTAACTTTTCGAATCGCATGGCTTCACGCCGGCGATAGTTCATTCAAAT
TTCTGCCCTATCAGCTTTTCGACGGTAGTGTAGTGGACTACCGTGGCGTTAACGGGGGGT
AACGGGGGGAATTAGGGGTTCGATTCCGGGAGGAGGGGGGCCTGGAGGAAACGGGCTACC
ACATCTAAGGGAAGGGCAGCAGGGCTAGAGAACACGCTGAGCGGGGGCTGGGCAAGGGCG
CATA
>HY4YN4W02D2R2W rank=0036253 x=1554.0 y=3094.0 length=486
AAAACACAGCCAGTAGTCATATGCTTGTCTCAAAGATTAAGCCATGCATGTTTCAGTATA
AGCTTTAATTTGGCAAAACTGCAAATGGCTCATTAAAACAGTTATAATGCACTTGATGGT
TGTTTGCTTACATGGATAACTGTGGTAATCCTATAGCTAATACATGCACTCAAACCTGAC
TCTTGTGGGAAGGTTGTGGTCATTAGTTGCAGAACCAACCCAAGCTCTGCTTGGTATTTT
GCTGATCCAGAATGGCTGATTGAATTACATGGCAATTGCTGGTAATGCATCATTTCAGTT
TCTGACCTATCAGGCTTCCGACGGTAGGGTATTGGGCTTACTGTGGGCAATGGGACGGGG
TAACGGGAGGGATTAGGGGTTTGATTCCGGGGAGTAGGGGAGCTTGGAAGAAAATGGGGC
TACCGACATCTAAGGGAAGGCAAGCAGGGCTAGAGACACGCTGAGCGGGGCTGGGCAAGG
CGCA
>HY4YN4W02EEG0H rank=0117717 x=1687.0 y=3855.0 length=486
AAAACACAGCCAGTAGTCATATGCTTGTCTCAAAGATTAAGCCATGCATGTCTAAGTATA
AACATCTTTATACTGTGAAACTGCGTACAGCTCATTATATCAGTGATTATTTATTTGATG
GCCTCAACTACATGGATAACCGTAGTAATTCTAGAGCTAATACATGCGTAAAGTCTCGAC
TCTTGCGGGGAGAGATGGTATTTATTAGTTAAAAAACCAATGCGGGCCTTTGGTCCGGTT
TTGTGGTGAATCATAGTAACTGTTCGAATCGCATGGCTTCACGCGGCGATAGTTCATTCA
AATTTCTGCCCTATCAGCTTTCGACGGTAGTGTAGTGGGGACTACCGTGGGCGTTTACGG
GGTAACGGGANAATTAGGGGTTCGATTCCGGGAGAGGGGAGCCTGAGAAACGGGCTACCA
CATCCAAGGGAAAGGGCAGCGAAGGGCTAAGAGACACGCTGAGCGGGGCTGGCAAAGGCG
CATA
>HY4YN4W02EL7PT rank=0149239 x=1776.5 y=511.0 length=486
AAAACACAGCCAGTAGTCATATGCTTGTCTCAAAGATTAAGCCATGCATGTCTCAGTATA
AGCGTTCATTTTGTGAAACTGCAAATGGCTCATTAAAACAGTTATAATGCACTTGATAAT
CGATTGTTATATGGATATCTGTGGAAATTCTATAGCTAATACATGCAACTAAACCTAACT
TTGTGGAAAGGTTGTGGTCATTAGTTACAGAACCAATTCAGGCCCAGCTTGAAGAATTGA
ATGATTCACAATGACAGAATGTATTACATGGCAACAGCTGGTAATAGTTCATTCCAGTTT
CTGACCTATCAGCTTTCGACGGGTAAGGTATTGGGCTTACCGGTGGGCAATGACAGGGTG
ACGGGAGGGATTAGGGGGTTGATTTCCGGGAGAGGGGAGCTTGGAGGAAAATGGGGCTAC
CGACATCTAAAAGGGAAGGGCAAGGCAGGGCTAAGAGACAGCTGAGCGGGGCTGGGCAAA
AGGG
>HY4YN4W02D7CXI rank=0125258 x=1606.5 y=3748.0 length=486
AAAACACAGCCAGTAGTCATATGCTTGTCTCAAAGATTAAGCCATGCATGTCTCAGTATA
AGCTTCTATACGGTGAAACTGCGAATGGCTCATTAAAACAGTTACAGTTTATTTGATGGT
CATTCCTTACATGGATAACTGTGGTAATTCTAGAGCTAATACATGCGCCCAAACCCGACT
CCGTGGAAGGGTTGTGTTTATTAGTTACAGAACCAACCCAGGCTCTGCCTGGTCTTGTGG
TGATTCATAATAACCGAATGAATCGCATTGCATCAGCTGGCGATGAATCATTCAAGTTTC
TGACCTATCAGCTTCCGACGGTAGGGGTATTGGGGCCTACCGTGGGCAATGGGACGGGGT
AACGGAGAATTAGGGGTCGATTCCGGGAGAGGGGAGCCTGGAGAAACGGGCTACCACATA
CTAAAGGGAAAGGGCAAAGGCAAAGGGCTAGGAGAACACGCTGAGCGGGGCTGGGCAAAG
GGCG
>HY4YN4W02DCMO9 rank=0029459 x=1256.0 y=3675.0 length=486
AAAACACAGCCAGTAGTCATATGCTTGTCTCAAAGATTAAGCCATGCATGTCTAAGTATA
AGCAACTTTATACTGTGAAACTGCGGACAGCTCATTATATCAGCAATAATTTATTTGATG
GTTTCTTTACTACTTGGATAACCGTAGTAATTCTAGAGCTAATACATGCTTAAAGCCTGG
ACTCTTGCGGGAACGGGTGTATTTATTAGATTAAAGACCAATGCTTCCCTCTCGGGTTGC
TTTTTTGGTGATTCTTTGTAACTTTCGAATCGCATGGCCTTGTGTCGGCGATAGTTCATT
CAAATTTCTNCCCTATCAGCTTTCGACGGTAGTGTAGTGGACTACCGTGGGGCGTTAACG
GGGTGACGGGAGGAATTAGGGGTTCGATTCCGGGAGAGGGGAGCCTGAGAAACGGGCTAC
CACATCCAAGGAAGGGCAAGCAGGGCTAGAGACACGCTGAGCGGGGCTGGGCAAAGGGCG
CATA
>HY4YN4W02DITYT rank=0028617 x=1327.5 y=2211.0 length=485
AAAACACAGCCAGTAGTCATATGCTTGTCTCAAAGACTAAGCCATGCATGTCTAAGTATA
AACAATTTATACAGTGAAACTGCGAATGGCTCATTAAATCAGTTTTAGTTTACATGACGA
TGACTTTCTACTCGGATACCCGTGGTAATTCTAGAGCTAATACGTGCGTAAAGACCCGAC
TTCTGGAAGGGTTGTATTTATTAGATAAAAACCAATCTGGCTTGCCAGTTTGCGATGATT
CATAATAACTTTTCGGATCGCATGGCCTCGAGCCGGCGACAGGTCATTCAAGATTCTGCC
CTATCAACTTTCGATGGTAAGGTATTGGCTTACCATGGTGGGCAACGGGGGTAACGGGAG
AATTAGGGGGTTCGATTCCGGGGAGAGGGGGAGCCTGGGAGAAACGGGGCTACCACATCC
AAGGGAAGGGCAGCAGGGCTAGAGACACGGCTGGAGCGGGGGCTGGGGCAAAGGGGCGCA
ATA
>HY4YN4W02D3D6E rank=0024828 x=1561.0 y=3060.0 length=485
AAAACACAGCCAGTAGTCATATGCTTGTCTCAAAGATTAAGCCATGCATGTCTAAGTATA
AACAACTTTATACTGTAAAACTGCGAACGGCTCATTATATCAGCAATTATTTATTTGATG
GTTTCTTACTACATGGATAACTGTGGTAATTCTAGAGCTAATACATGCGTAAAATCCCGA
CTCTCGCGGGGAGGGATGTATTTATTAGATAAAAAACCAATGCGGGCTTGCCCGGTCTTG
TGGTGAATCATAGTAACTTTGCGGATCGCATAGCTTCACGCTGGCATAGTTCATTCAAAT
TTCTGCCCCTATCAGCTTTTCGACGGTAGTGTAGTGGGACTACCGGGTGGGCTTAACGGG
GGNGACGGGAGAAATTTAGGGGGTTCGATTCCGGGGAGAGGGGGANCCCTGGAGAAAACG
GGCTACCACATCCAAGGGAAGGGCAAGCAGGGCTAGGAGACACGGCTGGAGCGGGGGCTG
GGC
>HY4YN4W02DUVYJ rank=0035803 x=1464.0 y=3513.5 length=485
AAAACACAGCCAGTAGTCATATGCTTGTCTAAAAGATTAAGCCATGCATGTCTAAGTATA
AACAACTTTATACCGTGAAACTGCGTACAGCTCATTAAATCAGTTATCATTTATTTGATG
GTCCCTTACTACATGGATAACCGTAGTAATTCTAGAGCTAATACATGCTTAAAGTCCCAA
CGCTTGCGGAGGGATGTATTTATTAGATTAAAGACAATGGCCCCTCTGGGGTCTTATTTG
GTGAATCATAGTAACTGTTCGAATCGCAGAGGCGCAAGCCGGCGATAGTTCATTCAAATT
TCTGCCCTATCAGCTTTTGACGGTAGTGTAGTGGGCTACCGTGGGCGTTAACGGGGGTGA
CGGAGAATTAGGGGGTTCGATTCCGGGGAGAGGGGAGCCTGGAGAAACGGGCTACCACAT
CCAAGGGAAGGGCAGCAAGGGCTAGGNGACCACGCTGAGCGGGGGCTGGGCAAAGGGCGC
ATA
>HY4YN4W02DFVNP rank=0144278 x=1293.5 y=3699.5 length=485
AAAACACAGCCAGTAGTCATATGCTTGTCTCAAAGATTAAGCCATGCATGTCTAAGCAGA
AGCCGAGCAACGGTAAAGCCGCGAATGGCTCATTACAACAGCCGTCGTTTCTTGGATCTC
TTATTTTTACTTGGATAACTGTGGTAATTCTAGAGCTAATACACGCACTAAAGCTCCGAC
CTTACGGGACGAGCGCATTTATTAGAACAAAACCAATCGGGTTTTGGCCCGTTCGTTGGT
GACTCTGAATAACTACGCTGATCGCACGGTCTCGCACCGGCGACGCATCTTTCAAGTGTC
TGCCTTATCAACTTTCGATGGTAGTTTATGTGCCTACCATGGGTTGTAACGGGGGTAACG
GGAGAATAAGGGGTTCGGACTCCGGGGAGAGGGGGAGGCCTGGAGGAAACGGGCTACCAC
ATCCAAGGGAAGGGCAGCAGGGCTAAGAGCACGGCTGGAGCGGGGGCTGGGGCAAAGGGG
CGC
>HY4YN4W02C5VUV rank=0014585 x=1180.5 y=245.5 length=485
AAAACACAGCCAGTAGTCATATGCTTGTCTCAAAGATTAAGCCATGCATGTCTCAGAATA
AGCTTTTCATGGCAAGTCTGCGAATGGCTCATTAAACCAGTTATAGTTTCATTGGTTGTT
GGTGCTTACATGGATACCTGTGGTAATTCTATAGCTAATACATGATTGCATACCCGACTT
TCCGGAAGGGTTGTGCTTATCAGCTCCAGAACCATTCCTGGCATTGCCAGGTTCTTTGGT
GATCTATGGTAAGTGTGCGGATCACATGGCTGCTGCTGTGATTTGTCTTTTAAGTTTCTG
ACCTATCAGCTTTCGGACGGGGGAAGGGTATTGGGCTTCCCGGTGGGCAATGACGGGGTA
ACGGGAGAATTAGGGGTTTGATTCCGGGAGAGGGGAGCCTGAGGGAATGGGCTACCACAT
CTAAAAGGGAAAGGGCAGCAGGGCTAGAGACACGCTGAGCGGGGCTGGGGCAAAGGGCGC
ATA
>HY4YN4W02EPX5N rank=0133602 x=1818.0 y=2713.0 length=485
AAAACACAGCCAGTAGTCATATGCTTGTCTCAAAGATTAAGCCATGCATGTCTAAGTATA
AGCATTCATACTGTGAAACTGCGAATGGCTCATTATATCAGTTATAGTTTATTTGATAGT
ACCTTACTACTTGGATAACCGTAGTAATTCTAGAGCTAATACATGCACCAAGTCCCGACT
GCCTGTGCGGAAGGGATGTCTTTATTAGATCGAAACCAATGCAGGGGCAACCCTGGTATT
GTGGTGATTCATAATAACTGTGCGAATCGCATGGCCCCGTGCCGGCGATAAATCATTCAA
GTTTCTGCCCTATCAGCTTTCGATGGGGTAGGGGGTATTGGGGCCTACCATGGGGCGTTA
AACGGGGTAACGGGAGGAATTAGGGGGTTCGATTCCGGGAGGAGGGGAGCCTGAGAAACG
GGCTACCAANATCCAAAGGGAAAGGGCAAGCAGGGCTAGGAAGACACGCTGAGCGGGGCT
GGG
>HY4YN4W02C8UOB rank=0151071 x=1213.0 y=3513.0 length=484
AAAACACAGCCAGTAGTCATATGCTTGTCTTAAAGATTAAGCCATGCATGTCTAAGTACA
CACTCCGGTAAAGTAAAGACTGCGAATGGCTCATTAAATCAGTTAGTATTCATTTGATCC
ATGCCCTACATGGATAACTGTGGCAATTCTAGAGCTAATACATGGGAAAACGCCCCGACC
TCGCGGGGAGGGGGGCATCTGTCAGACTAAAAACCAATCGGCTCCCTTGCGGGGCCGTAC
CGAGGTGAATCATGGCAAACTGAACGCTGACCGCACGGTCACGAACCGGCGGCCTATCTT
TCGATTGTCTNCCTTATCAACTTTCGATGGTAGATCAAGTGCCTACATGGTGATAACGGG
GTAACGGAGAATCAGGGGTTGGGTCCGGGAGAGGGGGAGCCCTGGGAGAAAACGGGCTAC
CCACATCCAAGGGAAAGGGCAAGGCAAGGGGCTAAGAGACACGCTGGAGCGGGGGCTGGG
GC
>HY4YN4W02EKR5W rank=0039939 x=1759.0 y=3330.0 length=484
AAAACACAGCCAGTAGTCATATGCTTGTCTAAAAGATTAAGCCATGCATGTCTAAGTATA
AACAACTTTATACCGTGAAACTGCGTACAGCTCATTAAATCAGTTATCATTTATTTGATG
GTCCCTTACTACATGGATAACCGTAGTAATTCTAGAGCTAATACATGCTTAAAGTCCCAA
CGCTTGCGGAGGGATGTATTTATTAGATTAAAGACAATGGCCCCTCTGGGGTCTTATTTG
GTGAATCATAGTAACTGTTCGAATCGCAGAGGCGCAAGCCGGCGATAGTTCATTCAAATT
TCTGCCCTATCAGCTTTTGACGGTAGTGTAGTGGGCTACCGTGGGCGTTAACGGGGGTGA
CGGAGAATTAGGGGTTCGATTCCGGGGAGAGGGGAGGCCTGGAGAAACGGGCTACCACAT
CCAAGGGAAGGGCAGCAAGGGCTAAGNGACCAGGCTGAGCGGGGGCTGGGGCAAAGGGCG
CA
>HY4YN4W02DG0CR rank=0153103 x=1306.5 y=3193.5 length=484
AAAACACAGCCAGTAGTCATATGCTTGTCTCAAAGATTAAGCCATGCATGTCTCAGTATA
AGCGTTCATTTTGTGAAACTGCAAATGGCTCATTAAAGCAGTTATAATGCACTTGATAAT
CGATTGTTATATGGATATCTGTGGAAATTCTATAGCTAGTACATGCAACTAAACCTAACT
TTGTGGAAAGGTTGTGGTCATTAGTTACAGAACCAATTCAGGCCCAGCTTGAAGAATTGA
ATGATTCACAATGACAGAATGTATTACATGGCAACAGCTGTAATAGTTCATTCCAGTTTC
TGACCTATCAGCTTTCGACGGGTAAGGTNTGGGCTTACCGGNGGGCAATGGACAGGGTGA
CGGGAGGGATTAGGGGGTTTGATTCCGGGGAGTAGGGGAGCTTGAAGAAAATGGGGCTAA
CCACGATCTAAGGGAGGGCAGCAGGGCTAGAGACACGCTGAGCGGGGCTGGGCAAGGGCG
CA
>HY4YN4W02D7ZWU rank=0031330 x=1614.5 y=764.5 length=484
AAAACACAGCCAGTAGTCATATGCTTGTCTCAAAGATTAAGCCATGCATGTCTAAGTATA
AACAACTTTATACTGTGAAACTGCGTACAGCTCATTATATCAGTAATAATTTATTTGATG
GTATCTTGCTACATGGATAACCGTAGTAATTCTAGAGCTAATACATGCGTAAAGTCCTGA
CTCTTGCGGGAGGGATGTATTTATTAGATAAAAACCAATGCGCCTTCGGGCGGTTTTGTG
GTGAATCATAGTAACTAATCGAATCGCATGGCCTTTGCGCCGCGATAGTTCATTCAAATT
TCTGCCCTATCAGCTTTCGACGGTATGTAGTGGGGACTACCGTGGCTTTAACGGGGTAAC
GGGAGAATTAGGGGTTCGATTCCGGGAGAGGGGANCCTGGAGAAACGGGCTACCACATCT
AAGGGAAGGGCAAGCAGGGCTAAGAGACACGGCTGAAGCGGGGGCTGGGCAAAGGGCGCA
TA
>HY4YN4W02EQUAV rank=0201629 x=1828.5 y=3413.5 length=484
AAAACACAGCCAGTAGTCATATGCTTGTCTCAAAGATTAAGCCATGCATGTCTAAGCATA
AACTCCAGTAAAGTGAAGCCGCGAAAAGCTCATTACAACAGCCGTCGTTTCTTGGATCTC
CGAACTACTTGGATAACTGTGGTAATTCTAGAGCTAATACATGCAATCGAGCTCCGATCG
CAAGTGACGAGCGCATTTATTAGTAACAAAACCAATCGGTGCCCGCAAGGGTGCCGTCCG
TTGGTGAATCTGAATAACTTTGCAGATCGCTTCGGTCTTCGTACCGGCGACGCATCCTTC
AAGTGTCTGTTTTATCAACTGTCGATGTTAGGGTTATGCGCCTAACATGGGTTGTAACGG
GATAACGGGAGAATAAGGGGTTCACTCCGGGAGGAGGGGAGCCTGAGAAACGGGCTACCA
CTTCTAAAGGGAAAGGGCAAGCAAGGGCTAGAGACACGCTGAGCGGGGCTGGGCAAAGGG
CG
>HY4YN4W02EU0U3 rank=0095249 x=1876.5 y=1933.0 length=484
AAAACACAGCCAGTAGTCATATGCTTGTCTCAAAGATTAAGCCATGCATGTCTCAGTATA
AGCTTCTACACGGCGAAACTGCGAATGGCTCATTAAAACAGTTACAGCTTATTTGATGAC
CATTCTTTACATGGATAACTGTGGTAATTCTAGAGCTAATACATGCGTCAATACCCAACT
TTGCGGAAGGGTTGTGTTTATTTGTTACAGAACCAACCCAGGCTCTGCCTGGTCTCGTGG
TGATTCATAATAACCAAACGAATCGCGTAGCATCTGCTGGCGATGAATCATTCAAGTTTC
TGGCCTATCAGCTTCCGACGGTAGGGGTATTGGGGCCTACCGTGGGCAATGGGACGGGGT
AACGGGAGAATAGGGGTTCGATTCCGGGAGAAGGGNGCCTGGAGAAACGGGCTACCACAT
CTAAAGGGAAAGGGCAAGGCAAGGGCTAGAGACAACGCTGAGCGGGGCTGGGCAAAGGGC
GC
>HY4YN4W02EMENO rank=0032584 x=1778.0 y=1314.5 length=484
AAAACACAGCCAGTAGTCATATGCTTGTCTCAAAGATTAAGCCATGCATGTCTAAGCAGA
AGCCGAACAACGGTAAAGCCGCGAATGGCTCATTACAACAGCCGTCGTTTCTTGGATCTC
TTATTTTACTTGGATAACTGTGGTAATTCTAGAGCTAATACACGCACTAAAGCTCCGACC
TTTCGGGACGAGCGCATTTATTAGAACAAAACCAATCGGGCTTCGGCCCGTTCGTTGGTG
ACTCTGAATAACTACGCCGATCGCACGGTCTCGCACCGGCGACGCATCTTTCAAGTGTCT
GCCTTATCAACTTTCGATGGTAGTTTATGTGCCTACCATGGGTTGTAACGGGGGGTAACG
GGGAGAATAAGGGGTTCGACTCCGGGGAGAGGGGAGCCTGGGAGGAAACGGGCTACCACA
TCCAAGGGAAGGGCAGCAGGGCTAAGAGACACGCTGAGCGGGGCTGGGCAAAAGGGCGCA
TA
>HY4YN4W02EODNE rank=0058853 x=1800.0 y=3208.0 length=484
AAAACACAGCCAGTAGTCATATGCTTGTCTCAAAGATTAAGCCATGCATGTCTCAGTATA
AGCTTCTATACGGTGAAACTGCGAATGGCTCATTAAAACAGTTACAGTTTATTTGATGGT
CATTCCTTACATGGATAACTGTGGTAATTCTAGAGCTAATACATGCGCCCAAACCCGACT
CCGTGGAAGGGTTGTGTTTATTAGTTACAGAACCAACCCAGGCTCTGCCTGGTCTTGTGG
TGATTCATAATAACCGAATGAATCGCATTGCATCAGCTGGCGATGAATCATTCAAGTTTC
TGACCTATCAGCTTCCGACGGTAGGGGTATTGGGGCCTACCGTGGGCAATGGGACGGGGT
AACGGAGAATTAGGGGTTCGATTCCGGGAGGAGGGGAGCCTGAGAAACGGGCTACCACAT
CAAAAGGAAAGGGCAAGGCAGGGCTAGGAGACAACGCTGAAGCGGGGCTGGGCAAAAGGG
CG
>HY4YN4W02D8HJ1 rank=0050077 x=1619.5 y=3151.0 length=483
AAAACACAGCCAGTAGTCATATGCTTGTCTCAAAGATTAAGCCATGCATGTCTCAGTATA
AGCTTTTTACGGTAAAACTGCGAATGGCTCATTAAAACAGTTATAGTTTATTTGATGGTC
GTTCCTTACATGGATAACTGTGGTAATTCTAGAGCTAATACATGCACCCAAACCCGACTC
CGTGGAAGGGTTGTGATTATTAGTTACAGAACCATCCCAGGCTCCGCCTGGTTGTGTGGT
GATTCATAGTAACCCAACGAATCGCATGGCATCAGCTGGCGATGCATCATTCAAGTTTCT
GACCTATCAGCTTCCGACGGTAGGGTATTGGGCCTACCGGTGGGGCAATGACGGGGTAAC
GGGNGAATTAGGGGTTCAATTCCGGGAGAGGGGAGCCTGGAGAAGCGGGCTACCACATCT
AAGGGAAAGGGCAAGCAAGGGCTAAGAGACACGCTGAGCGGGGCTGGGCAAAGGGCGCAT
A
>HY4YN4W02ELTGY rank=0072614 x=1771.0 y=2528.5 length=483
AAAACACAGCCAGTAGTCATATGCTTGTCTCAAAGATTAAGCCATGCATGTCTAAGTATA
AAAGTATTTTATACTTGAAACTGCGAAACGCTTATTATATCAGTTATAGTTTATTTGATG
GTCTCTCACTATATGGATACCCGTAGTAATTCTAGAGCTAATACATGCGCAAAATTCCGA
AACCCCTCGGGGTATAGGAATGTATTTATTAGATAAAAATCAATCCGCTTCGGTGGTTTT
TGATGATTCATAATAACTGTTCGAATCGTTTCGGAGCAATCCGGCGATAGTTCATTCAAA
TTTCTGCCCTATCANCTTTCGACGGTAGTGTATTGGACTACCGTGGCGTTAACGGGGGTA
ACGGGGAGAATTAGGGGTTCGATTCCGGAAGGAGGGGAGCCTGGAGAAACGGGCTACCAC
ATCCAAGGGAAGGGCAGCAGGGCTAGAAGACACGCTGGAGCGGGGGCTGGGGCAAAGGGG
C
>HY4YN4W02DBCR1 rank=0017083 x=1242.0 y=1503.0 length=483
AAAACACAGCCAGTAGTCATATGCTTGTCTCAAAGATTAAGCCATGCATGTCTATGCACA
AGCCGAAAAACGGTAAAGCCGCGAATGGCTCATTACAACAGCCATGGTTTATTGGATCTA
CAACATCCTACTTGGATAACTGTAGTAATTCTAGAGCTAATACACGCACCAAAGCCCTGA
CCTCACGGGATGGGCGCATTTATAGACCAAAACCATCGGACTTCGGTCCGTCTGGTGGTG
ACTCTGAATAACTACGCTGAGTGCACGGTCCTCGTACCGGCACCATATCTTTCAAGTGTC
TGCCTTATCAACTGTCGATGGTATTTACGTGACTACCATGGGTCGTAACGGGGTAACGGG
AGAATAAGGGGGTTCGACTCCGGGGAGAGGGGGAGCCCTGGAGAAATGGGCTACCACATC
CAAGGGAAAGGGCAAGCAGGGGCTAAGAGACACGCTGAGCGGGGCTGGGCAAAGGCGCAT
A
>HY4YN4W02D4S8Y rank=0150169 x=1577.0 y=3712.0 length=483
AAAACACAGCCAGTAGTCATATGCTTGTCTCAAAGATTAAGCCATGCATGTCTAAGTATA
AACAACTTTATACTGTGAAACTGCGTACGGCTCATTATATCAGCAATAATTTATTTGATG
GTACCTTGCTACATGGATAACTGTAGTAATTCTAGAGCTAATACATGCGTAAAGTCCCGA
CTCTCGCGGGGAGGGATGTATTTATTAGATAAAAAACCATGCGGACTCTGTCCGGTACTG
TGGTGAATCATAGTAACTTTTCGAATCGCATGGCTTCACGCCGCGATAGTTCATTCAAAT
TTCTGCCCTATCAGCTTTCGACGGTAGTGTAGTGGGGACTACCGTGGCGTTAACGGGGTA
ACGGGAGAATTAGGGGTTCATTCCGGGAGAGGGGGAGCCTGGAGAAAACGGGCTACCACA
TCCAAGGGAAGGGCAGCAGGGCTAAGAGACACGGCTGGAGCGGGGGCTGGGCAAAGGGCG
C
>HY4YN4W02DLG54 rank=0018330 x=1357.0 y=2714.0 length=483
AAAACACAGCCAGTAGTCATATGCTTGTCTCAAAGATTAAGCCATGCATGTTTCAGAATC
AGCTTTTCATAGTAAATCTGCAAATGGCTCATTAAAACAGTTTTAGTTTCATGGGCTGTG
ATAGTGTACATGGATACCTGTGGTAATTCTATAGCTAATACACGCTTGCAAACCCAACTC
TGTGGAAGGGTTGTTCTTATTAGTTTCAGAACCAATCCTAACTCAGCTAGGCAATTAGGT
GAATAATGGTAAGTGCATGGATCATATGGCTNTGCTGAAGACTGGCTTTCTAAGTTTCTG
ACCTATCAGCTTCCGACGGGGAAGGGTATTGGGGCTTCCCGTGGGCAATGGGACGGGGTA
ACGGGNGAATTAGGGGGTTGATTCCGGGGAGAGGGGGAGCCGTGGAGGGAACGGGCTACC
ACACCTAAAGGGAAAGGCNGCAAGGGCTAGAGACACGGCTGAGCGGGCTGGGCAAAGGCG
C
>HY4YN4W02EN4MA rank=0046563 x=1797.5 y=3792.0 length=483
AAAACACAGCCAGTAGTCATATGCTTGTCTCAAAGATTAAGCCATGCATGTTTCAGTATA
AGCTTTAATTTGGCAAAACTGCAAATGGCTCATTAAAACAGTTATAATGCACTTGATGGT
TGTTTGCTTACATGGATAACTGCGGTAATCCTATAGCTAATACATGCACTCAAACCTGAC
TCTTGTGGGAAGGTTGTGGTCATTAGTTGCAGAACCAACCCAAGCTCTGCTTGGTATTTT
GCTGATCCAGAATGGCTGATTGAATTACATGGCAATTGCTGGTAATGCATCATTTCAGTT
TCTGACCTATCAGCTTCCGACGGTAAGGGTATTGGGCTTACTGCGGGCAATGGACGGGGT
AACGGGAGGGATTAGGGGGTTTGATTCCGGGGAGAGGGGGAGCTTGGAAGAAAATGGGGC
TACCACATCTAAAGGGAAGGCAAGCAAGGGCTAAGAGACACGCTGGAGCGGGGGCTGGGG
C
>HY4YN4W02D894Q rank=0048027 x=1628.5 y=3320.0 length=483
AAAACACAGCCAGTAGTCATATGCTTGTCTCAAAGATTAAGCCATGCAGGTCTAAGTCCA
TGCCGCATTAAGGTGAGACCGCGAATGGCTCATTATATCAGTTATGGTTCCTTAGATCCT
TGGTTACACTTGGATAACCCTGGCAATTCTAGAGCTAATACATGCATTTCCAACACCGAC
CTTCGGGAAGGTGTGTTTTTATTAGCCCAAAACCAATCGTTACCTTCGGGTGACGTCCCA
TTGGTGATTCAGAGTAACTTTGCTCGGATCGCATGGCCTTTGTGCCGGCGACGCATCTTT
CAAATGTCTGCCTTATCAACTTGTTGGTTGGTTAAATGCCAACAAGGGGTGGGGTAACGG
GGTNACGGGAGAATCAGGGGTTCGATACCGGGAGGAGGGGAGCCTGGAGAAACGGGCTAC
CACATCCAAGGAAGGGCAAGCAAGGGCTAGAGACACGCTGAGCGGGGCTGGGCAAAGGGC
G
>HY4YN4W02DD2B5 rank=0050623 x=1273.0 y=963.0 length=483
AAAACACAGCCAGTAGTCATATGCTTGTCTCAAAGATTAAGCCATGCATGTCTCAGTATA
AGCTTCTATACGGCGAAACTGCGAATGGCTCATTAAAACAGTTATAGTTTATTTGATGAT
CATTCTTTACATGGATAACTGTGGTAATTCTAGAGCTAATACATGCGCCCAAACCCGACT
TCGAGGAAGGGTTGTGTTTATTAGTTACAGAACCAACCCAGGCTCTGCCTGGTATCTTGG
TGATTCATAATAACCGAACGAATCGCATGGCATCAGCTGGCGATATATCTTTCAAGTTTC
TGACCTATCAGCTTTCGACGGTAGGGTATTGGGGCCTACCGTGGCAATGGACGGGGTAAC
GGGAGAATTAGGGGTTCGATTCCGGGAGAGGGGGAGCCTGGAGAAACGGGCTACCACATC
TAAAGGGAAAGGGCAGCAAGGGCTAGAGACACGGCTGGAGCGGGGCTGGGCAAAAGGGGC
G
>HXXTI5Q01CB9KO rank=0203260 x=842.0 y=2790.5 length=483
AAAACACAGCCAGTAGTCATATGCTTGTCTCAAAGATTAAGCCATGCATGTCTAAGTATA
AACACATTTGTACTGCGAAACTGCGAACGGCTCATTATATCAGTTACAATCTACTTCATT
GTATACTCTTACTTGGATATCCGTAGTAATTCTAGAGCTAATACATGCTAAAAATCGGAA
CTTTGCTAACAAGGAACCGATGTGTTTATTAGATACAAAATCAATGCGACTTTACGGTCG
TTTTTGATGATTCATAATAACCAACGAAGCGCAGGCCTAGAGCCGGCGCTGATGGAAACG
AGTTTCTGCCCCTATCAACTTTCGATGGTAGTATAGGGGGACTACCATGGTCGTAACGGG
TAACGGGGGGATTAGGGTTCTATTCCGGAGAGGGAGGCCTGAGAAACGGCTACCACTTCC
AAGGAAGGCAGCAGGGCTAGGAGACACGCTGAGCGGGGGCTGGGGCAAAGGGGCGACGAT
A
>HY4YN4W02D1FUP rank=0161689 x=1539.0 y=2031.0 length=482
AAAACACAGCCAGTAGTCATATGCTTGTCTCAAAGATTAAGCCATGCATGTCTAAGTATA
AACAACTTTATACTGTGAAACTGCGAACGGCTCATTATATCAGCAATAATTTATTTGATG
GTTTCTTACTACATGGATAACTGTAGTAATTCTAGAGCTAATACATGCGTAAAGTCCCGA
CTCTCGCGGGGAGGGATGTATTTATTAGATAAAAACCAATGCGGCCTCTGGCCGGTTTTG
TGGTGAATCATAGTAACTTTTCGAATCGCATGGCTTCACGCCGGCGATAGTTCATTCAAA
TTTCTNCCCTATCAGCTTTCGACGGTAGTGTAGTGGACTACCGGTGGGGCGTTAACGGGT
ACGGGAGAATTAGGGGTTCGATTCCGGGAGGAGGGGANCCTGGAGAAACGGGCTACCACA
TCCAAGGGAAGGCAGCAGGGCTAGAGAACACGCTGGAGCGGGGGCTGGGCAAAGGGCGCA

>HY4YN4W02D24AT rank=0064422 x=1558.5 y=2547.0 length=482
AAAACACAGCCAGTAGTCATATGCTTGTCTCAAAGATTAAGCCATGCATGTCTCAGTATA
AGCGTTCATTTTGTGAAACTGCAAATGGCTCATTAAAACAGTTATAATGCACTTGATAAT
CGATTGTTATATGGATATCTGTGGAAATTCTATAGCTAATACATGCAACTAAACCTAACT
TTGTGGAAAGGTTGTGGTCATTAGTTACAGAACCAATTCAGGCCCAGCTTGAAGAATTGA
ATGATTCACAATGACAGAATGTATTACATGGCAACAGCTGGTAATAGTTCATTCCAGTTT
CTGACCTATCAGCTTTCGGACGGGGTAAGGGTATTGGGCTTACCGGTGGGCAATGACAGG
GTGACGGGAGGGATTAGGGGTTGATTCCGGGAGAGGGGAGCTTGGGAAGAAAAGTGGGAC
TACCGAACAGTCGTAAAAGGGAAGGGCAAGGCAGGGCTAAGAGACACGCTGGAGCGGGGC

>HY4YN4W02ESHE3 rank=0131303 x=1847.5 y=2205.0 length=482
AAAACACAGCCAGTAGTCATATGCTTGTCTCAAAGATTAAGCCATGCATGTCTAAGCATA
AACTCCAGTAAAGTGAAGCCGCGAAAAGCTCATTACAACAGCCGTCGTTTCTTGGATCTC
CGAACTACTTGGATAACTGTGGTAATTCTAGAGCTAATACATGCAATCGAGCTCCGATCG
CAAGTGACGAGCGCATTTATTAGTAACAAAACCAATCGGTGCCCGCAAGGGTGCCGTCCG
TTGGTGAATCTGAATAACTTTGCAGATCGCTTCGGTCTTCGTACCGGCGACGCATCCTTC
AAGTGTCTGTTTTATCAACTGTCGATGTTAGGGTTATGCGCCTAACATGGGTTGTAACGG
GATAACGGGAGAATAAGGGGTTCGACTCCGGGAGGAGGGGAGCCTGAGAAACGGGCTACC
ACTTCTAAAGGGAAAGGGCAGCAGGGCTAGAGACACGCTGAGCGGGGCTGGGCAAAGGGC

>HY4YN4W02DRVJJ rank=0065916 x=1430.0 y=2269.5 length=482
AAAACACAGCCAGTAGTCATATGCTTGTCTCAAAGATTAAGCCATGCATGTCTAAGTATA
ACTCTTATACTCTGAAAACTGCGAACGGCTCATTATATCAGTTATAGTTTCTTTGATAGT
CCCTTACTACTTGGATACCCGTAGTAATTCTAGAGCTAATACATGCATCAATACCCAACT
GTTCGCGGACGGGTAGTATTTATTAGGTATAGACCAACCCTCCTCGGAGGTGCTTTGGTG
ATTCATAATAACTTTTCGAATCGCATGGCTCCATGCCGGCGATGGATCATTCAAGTTTCT
GCCCTATCAGCTTTGGATGGTAGTGTATTGGGACTACCATGGGCTTTAACGGGGTAACGA
ATTGGGTTAGGGGCAAGGATTTCGGGAGAGGGGAGCCTGGAGAGACGGGCTACCACATCC
AAGGGAAAGGGCAAGCAAGGGCTAGAGACACGCTGAGCGGGGCTGGGCAAAGGGCGCATA

>HY4YN4W02EIRJM rank=0089993 x=1736.0 y=3424.0 length=482
AAAACACAGCCAGTAGTCATATGCTTGTCTCAAAGATTAAGCCATGCAATGTCTAAGTTC
AAACATTTTTGTACTGTAAAACTGCGAATGGCTCATTATATCAGTTATAGTTTATTTGAT
AATACCTTTCTACTTGGATAACCGTGGAAAATCTAGAGCTAATACATGCACAAAAGGTCG
ACTTTCGTGGAAGACCTGTATTTATTAGGTATAAACCGACGCGATTTATCGCATCAATGG
TGATTCATAATAACTGCTCGAATCGTATGGCCTTGCGCTGACGATGTATCATTCAAATTT
CTGCCCTATCAACTTTCGATGGTAGGATAGAGGGCCTACCATGGGTTATAACGGGGTAAC
GGGAGAATTAGGGGTTCGATTCCGGGAGGAGGGGAGCCTGGAGAAAACGGGCTACCACAT
CCAAGGGAAGGGCAGCAGGGCTAAGAGACACGCTGAAGCGGGGGCTGGGCAAAGGGCGCA

>HY4YN4W02EIR8R rank=0026594 x=1737.5 y=233.5 length=482
AAAACACAGCCAGTAGTCATATGCTTGTCTCAAAGATTAAGCCATGCATGTCTTGGTGTA
AGCCCCTGCACGGTGAAACTGCGAATGGCTCATTAAAACAGTTATAGCTTATTTGATCGT
CATTTTGTTACATGGATAACTGTGGTAATTCTAGAGCTAATGCATGCGCCCATGCCCAAC
TCTGTGGAAGGGTTGTGTTTATTAGCTACAGAACCGACCCAGGCTCTGCCTGGTCTTGTG
GTGATTCATAATAACCGAACGAATCGCATGGCACCCGCTGGCGATGAATCATTCAAGTTT
CTGACCTATCAGCTTCCGACGGGGTAGGGGGTATTGGGCCTACCGTGGGCAATGGACGGG
GTAACGGGAGGAATTAGGGGTTCGATTCCGGGAGAGGGGAGCCTGGAGAAATGGGCTAAC
CACATCGTAAAAGGGAAAGGGCAGCAGGGCTAAGAGACACGCTGAGCGGGGCTGGGCAAA

>HY4YN4W02C609P rank=0026709 x=1193.0 y=667.0 length=482
AAAACACAGCCAGTAGTCATATGCTTGTCTCAAAGATTAAGCCATGCATGTCTAAGTATA
AACAACTTTATACTGTGAAACTGCGTACAGCTCATTATATCAGTCATAATTTATTTGATG
GTACCTTACTACATGGATACCCGTAGTAATTCTAGAGCTAATACATGCGTAAAATCCCGA
CTCTTACGGGGAGGGATGTATTTATTAGATTAAAACCGCAGCGGGTTCTGCCCGTTTTTT
TGGTGAATCATAGTAACTTTTCGAATCGCATGACTCACGTCGGCGATAGTTCATTCAAAT
TTCTGCCCTATCAGCTTTCGACGGTAGTGTAGTGGACTACCGTGGCATTAACGGGGGTAA
CGGGAGAATTGGGGGGTTCGATTCCGGGGAGAGGGGAGGCCTGGAGAAACGGGCTACCAC
ATCCAAGGGAAGGGCAGCAGGGCTAGAGACACGCTGAGCGGGGGCTGGGGCAAAGGGGCG

>HY4YN4W02DYZL8 rank=0136014 x=1511.5 y=2366.5 length=482
AAAACACAGCCAGTAGTCATATGCTTGTCTCAAAGATTAAGCCATGCATGTCTCAGTATA
AGCGTTCATTTTGTGAAACTGCAAATGGCTCATTAAAACAGTTATAATGCACTTGATAAT
CGATTGTTATATGGATATCTGTGGAAATTCTATAGCTAATACATGCAACTAAACCTAACT
TTGTGGAAAGGTTGTGGTCATTAGTTACAGAACCAATTCAGGCCCAGCTTGAAGAATTGA
ATGATTCACAATGACAGAATGTATTACATGGCAACAGCTGGTAATAGTTCATTCCAGTTT
CTGACCTATCAGCTTTCGGACGGGGTAAGGGTATTGGGCTTACCGGTGGGCAATGACAGG
GTNACGGGAGGGATTAGGGGGTTGATTTCCGGGGAGAGGGGGAGCTTTGGGAGAAAAATG
GGGCTACACATCTAAAGGGAAGGGCAAGGCAAGGGCTAAGAGACACGCTGAGCGGGGGCT

>HY4YN4W02EGDZC rank=0033523 x=1709.0 y=3126.0 length=482
AAAACACAGCCAGTAGTCATATGCTTGTCTCAAAGATTAAGCCATGCATGTCTCAGTATA
AGCTTTTACACGGCGAAACTGCGAATGGCTCATTAAAACAGTTATCGTTTATTTGGTGGT
CATTCATTACATGGATAACCATGGTAATTCTAGAGCTAATACATGCATCCAAACCCGACT
TCTCGGAAGGGTCGTGTTTATTAGGTACAGAACCAACCCAGGCTTCGCCTGGTACTTTGG
TGATTCATGATAACCGAACGAATCGCATGGCTTCGCTGGCGATGAACCATTCAAGTTTCT
GACCTATCAGCTTTCGACGGTAGGGTATTGGCCTACTGTGGGGCAATGACGGGGTAACGG
GAGGAATTAGGGGTTCGATTCCGGGAGGAGGGGAGCCGTGAGGAAACGGGCTACCGACAT
CTAAGGGAAGGGCAAGCAAGGGCTAGAGACACGCTGAGCGGGGCTGGGCAAAGGCGCAAT

>HY4YN4W02DA00W rank=0055523 x=1238.5 y=2654.5 length=482
AAAACACAGCCAGTAGTCATATGCTTGTCTCAAAGATTAAGCCATGCATGTCTAAGTATA
AACATCTTTATACTGTGAAACTGCATACAGCTCATTATATCAGTAATTGTTTATTTGATG
GTACCCGTAATTACATGGATAACCGTGGTAATTCTAGAGCTAATACATGCGTAAAGACCA
AACTTAGGAATGGTTGTATTTATTAGATAAAAAACCAATGCAGCTTCGGCTAGTTCTTTG
GTGACTCATAGTAACTTTTCGAATCGCATAGCTTCCCGCTGGCGATAGTTCATTCAAATT
TCTNCCCTATCAGCTTCCGACGGTAGTGTAGTGGACTACCGGTGGGGCGTTAACGGGGTG
ACGGGAGAATTAGGGGTTCGATTCCGGGAGGAGGGGAGCCTGGAGGAAACGGGCTACCAC
ATCCAAGAAGGGCAAGCAGGGCTAGAGACACGCTGAGCGGGGCTGGGCAAAGGGCGCATA

>HY4YN4W02DYOHB rank=0152425 x=1508.0 y=221.0 length=482
AAAACACAGCCAGTAGTCATATGCTTGTCTCAAAGATTAAGCCATGCATGTCTCAGTATC
AATTTTCATACGGTTAAACTGCGAATGGCTCATTAAAGCAGTTATAGTTTATTTGATAGT
CACTGTTACATGGATAACTGTGGTAATTCTACAGCTAATACATGCATCAAAACCCAACTT
CGCAGAAGGGTTGTGTTTATTAGATACAGAACCAACCCAGGCTCCGCCTGGTTTCCTGGT
GACTCATAATAACTATATGAATCGTATGGCATCTNCCGACGATGCATCATTCAAGTTTCT
GACCTATCAGCTTCCGACGGGTAGGGGGGTATTGGGGCCTACCGGTGGGCAATGGACGGG
GTAACGGGAGGAATTAGGGGTTTNATTCCGGGAGGAGGGGAGCCTGAGAACGGGCTACCA
CAATCTAAAGGGAAGGGCAGCAGGGCTAGAGACACGCTGAGCGGGGCTGGGGCAAGGGCG

>HY4YN4W02DQ0X7 rank=0062292 x=1420.0 y=3581.0 length=482
AAAACACAGCCAGTAGTCATATGCTTGTCTCAAAGATTAAGCCATGCATGTTTCAGAATC
AGCTTTTCATAGTAAATCTGCAAATGGCTCATTAAAACAGTTTTAGTTTCATGGGCTGTG
ATAGTGTACATGGATACCTGTGGTAATTCTATAGCTAATACACGCTTGCAAACCCAACTC
TGTGGAAGGGTTGTTCTTATTAGTTTCAGAACCAATCCTAACTCAGCTAGGCAATTAGGT
GAATAATGGTAAGTGCATGGATCATATGGCTNTGCTGAAGACTGGCTTTCTAAGTTTCTG
ACCTATCAGCTTCCGACGGGAAGGGTATTGGGGCTTCCCGTGGGCAATGGACGGGGTAAC
GGAGAATTAGGGGTTNATTCCGGGAGAGGGGNGCCTGGAGGGAACGGGCTACCGACATCT
AAAGGGAAAGGGCAAGCAAGGGCTAGGAGACACGCTGAGCGGGGGCTGGGGCAAAGGGCG

>HY4YN4W02EBKOM rank=0075810 x=1654.0 y=3812.5 length=482
AAAACACAGCCAGTAGTCATATGCTTGTCTCAAAGATTAAGCCATGCATGTTTCAGAATC
AGCTTTTCATAGTAAATCTGCAAATGGCTCATTAAAACAGTTTTAGTTTCATGGGCTGTG
ATAGTGTACATGGATACCTGTGGTAATTCTATAGCTAATACACGCTTGCAAACCCAACTC
TGTGGAAGGGTTGTTCTTATTAGTTTCAGAACCAATCCTAACTCAGCTAGGCAATTAGGT
GAATAATGGTAAGTGCATGGATCATATGGCTNTGCTGAAGACTGGCTTTCTAAGTTTCTG
ACCTATCAGCTTCCGACGGGGAAGGGTATTGGGGCTTCCCGTGGGCAATGGACAGGGTAA
CGGGAGGAATTAGGGGTTTGATTCCGGGAGGAGGGGAGCCTGGAGGGAACGGGCTACCAC
AATCTAAAGGGAAGGGCAAGCAGGCTAGAGACACGCTGAGCGGGGCTGGGGCAAAGGGCG

>HY4YN4W02DR077 rank=0026609 x=1432.0 y=1445.5 length=482
AAAACACAGCCAGTAGTCATATGCTTGTCTCAAAGATTAAGCCATGCATGTCTAAGCAGA
AGCCGAACAACGGTAAAGCCGCGAATGGCTCATTACAACAGCCGTCGTTTCTTGGATCTC
TTATTTTACTTGGATAACTGTGGTAATTCTAGAGCTAATACACGCACTAAAGCTCCGACC
TTTCGGGACGAGCGCATTTATTAGAACAAAACCAATCGGGCTTCGGCCCGTTCGTTGGTG
ACTCTGAATAACTACGCCGATCGCACGGTCTCGCACCGGCGACGCATCTTTCAATGTCTG
CCTTATCAACTTTCGATGGTAGTTTATGTGCCTACCATGGGTTGTAACGGGGGGTAACGG
GAGAATAAGGGGGTTCGACTCCGGGGAGAGGGGAGCCTGGGAGAAACGGGCTACCACATC
CAAGGGAAGGGCAGCAGGGCTAAGAGACACGCTGAGCGGGGCTGGGCAAAAGGGCGCATA

>HY4YN4W02C1CMM rank=0018653 x=1128.0 y=1692.0 length=482
AAAACACAGCCAGTAGTCATATGCTTGTCTCAAAGATTAAGCCATGCATGTCTAAGCAGA
AGCCGAACAACGGTAAAGCCGCGAATGGCTCATTACAACAGCCGTCGTTTCTTGGATCTC
TTATTTTACTTGGATGACTGTGGTAATTCTAGAGCTAATGCACGCACTAAAGCTCCGACC
TTTCGGGACGAGCGCATTTATTAGAACAAAACCAATCGGGCTTCGGCCCGTTCGTTGGTG
ACTCTGAATAACTACGCCGATCGCACGGTCTCGCACCGGCGACGCATCTTTCAAGTGTCT
GCCTTATCAACTTTCGATGGTAGTTTATGTGCCTACCATGGGGTTGTAACGGGGGTAACG
GAGAATAAGGGGTTCGACTCCGGGGAGAGGGGAGGCCTGGAGAAACGGGCTACCACATCC
AAGGGAAGGGCAGCAAGGGCTAGAGACACGGCTGAGCGGGGGCTGGGCAAAGGGCGCATA

>HY4YN4W02ERC36 rank=0038976 x=1834.0 y=3220.0 length=482
AAAACACAGCCAGTAGTCATATGCTTGTCTCAAAGATTAAGCCATGCATGTCTAAGCAGA
AGCCGAACAACGGTAAAGCCGCGAATGGCTCATTACAACAGCCGTCGTTTCTTGGATCTC
TTATTTTACTTGGATAACTGTGGTAATTCTAGAGCTAATACACGCACTAAAGCTCCGACC
TTTCGGGACGAGCGCATTTATTAGAACAAAACCAATCGGGCTTCGGCCCGTTCGTTGGTG
ACTCTGAATAACTACGCCGATCGCACGGTCTCGCACCGGCGACGCATCTTTCAATGTCTG
CCTTATCAACTTTCGATGGTAGTTTATGTGCCTACCATGGTTGTAACGGGGGGTAACGGG
AGAATAAGGGGTTCGACTCCGGGAGAGGGGAGCCTGGGAGAAACGGGCTACCACATCCAA
GGGAAGGGCAGCAGGGGCTAAGAGACACGCTGGAGCGGGGGCTGGGCAAAAGGGCGCATA

>HXXTI5Q01BX0OL rank=0128632 x=680.5 y=1635.0 length=482
AAAACACAGCCAGTAGTCATATGCTTGTCTCAAAGATTAAGCCATGCATGTCTAAGTATA
AACAACTTTATACTGTAAAACTGCGAACGGCTCATTATATCAGCAATAATTTATTTGATG
GTTCCTTACTACATGGATAACTGTAGTAATTCTAGAGCTAATACATGCGTAAATTTAAAG
TCCCCCGACTCTCGCGGGGAGGGATGCATTTATTAGATAAAAAAGCCAATGCGGGTTCTG
CCCGGTTTTGTGGTGAATCATAGTAACTTTTCGAATCGCATGGCTTCACGCCGGCGATAG
TTCATTCAAATTTCTGCCCTACCAGCTTTTCGACGGTAGTGTAGTGGACTACCGTGGCGT
TAACGGGTACGGAGAATTAGGGGGTTCATTCCGGAGAGGGAGCCTGAGAAACGGCTACCA
CATCCAAGGAAGGCAGCAGGGCTAGAGACACGCTGAGCGGGGCTGGGGCAAGGGCGCATA

>HY4YN4W02D20FI rank=0082200 x=1557.0 y=1628.5 length=481
AAAACACAGCCAGTAGTCATATGCTTGTCTCAAAGATTAAGCCATGCATGTCTAAGTATA
AGCGACTTATACTGTGAAACTGCGAATGGCTCATTATATCAGTAATAGTTTATTTGATGG
TCCCTTACTACCTGGATACCCGTAGTAATTCTAGAGCTAATACATGCACTACGGTCCCAA
CTGCTTTTGCGGGCGGGATGCCTTTATTAGATCGAAACCAATGCGGCTTTTCGGAGCCGG
TGTTGTGGTGATTCATGATAACCTAGCGAATCGCATGCCTTTTGGCGGCGATATTTCATT
CAAGTTTCTGCCCTATCAGCTTCGGATGGGTAGGGGGTATTGGGCCTACCATGGGCTTTA
AACGGGGTAACGGGGGAATTGGGGGGTTCGGATTCCGGGAGAGGGGAGGCCTGAGAGACG
GGCTACCACATCCAAAGGAAAGGGCAAGCAAGGGCTAGAGACAACGCTGAAGCGGGGCT
>HY4YN4W02EAPNR rank=0030673 x=1645.5 y=469.5 length=481
AAAACACAGCCAGTAGTCATATGCTTGTCTCAAAGATTAAGCCATGCATGTTTCGGTATA
AGCTTTAATTTGGCAAAACTGCAAATGGCTCATTAAAACAGTTATAATGCACTTGATGGT
TGTTTGCTTACATGGATAACTGTGGTAATCCTATAGCTAATACATGCACTCAAACCTGAC
TCTTGTGGGAAGGTTGTGGTCATTAGTTGCAGAACCAACCCAAGCTCTGCTTGGTATTTT
GCTGATCCAGAATGGCTGATTGAATTACATGCAATTGCTGGTAATGCATCATTTCAGTTT
CTGACCTATCAGCTTCCGACGGGTAAGTATTGGGCTTACNGTGGGCAATGGGACGGGGTA
ACGGGAGGGATTAGGGGGTTGATTCCGGGAGAGGGGAGCTTGGAGAAAATGGGCTACCAC
ATCTAAAGGGAAGGGCAAGCAGGGCTAAGAGACACGCTGGAGCGGGGGCTGGGGCAAAA
>HY4YN4W02DTRMC rank=0062127 x=1452.0 y=386.0 length=481
AAAACACAGCCAGTAGTCATATGCTTGTCTCAAAGATTAAGCCATGCATGTCTAAGTATA
AACAACTTTATACTGTGAAACTGCGAACGGCTCATTATATCAGCAATAATTTATTTGATG
GTTCCTTACTACATGGATAACTGTAGTAATTCTAGAGCTAATACATGCGTAAAGTCCCGA
CTCTCGCGGGGAGGGATGTATTTATTAGATAAAAACCAATGCGGGCTCTGTCCGGTTTTG
TGGTGAATCATAGTAACTTTTCGAATCGCATGGCTTCACGCCGGCGATAGTTCATTCAAA
TTTCTNCCCTATCAGCTTTCGACGGTAGTGTAGTGGACTACCGGGTGGGGCGTTAACGGG
GTACGGGAGAATTAGGGGGTCGATTCCGGGAGGAGGGGAGCCTGGAGAAACGGGCTACCA
CATCCAAGGGAAGGCAGCAGGGCTAGAGACACGCTGAGCGGGGGCTGGGGCAAAGGGCG
>HY4YN4W02EB7RM rank=0041607 x=1662.5 y=960.0 length=481
AAAACACAGCCAGTAGTCATATGCTTGTCTCAAAGATTAAGCCATGCATGTCTAAGTATA
AACAACTTTATACTGTGAAACTGCGTACAGCTCATTATATCAGCAATAATTTATTTGATG
GTTTCTTACTACTTGGATAACCGTAGTAATTCTAGAGCTAATACATGCTTAAAGCCTGAA
CTCTTGCGGGAACGGGTGTATTTATTAGATAAAAACCATGCGGCCCTCTGGGCTGGTTTC
TTGGTGATTCATAATAACTTTTCGAATCGCATAGCTTCATGCTGCGATAGTTCATTCAAA
TTTCTGCCCTATCAGCTTTCGACGGTAGTGTAGTGGGGACTACCGTGGCGTTAACGGGGT
GGACGGGAGAATTAGGGGTTCGGATTCCGGGGAGAGGGGGAGCCTGGAGAAACGGGCTAC
CACATCCAAGGGAAAGGGCAAGGCAGGGCTAAGAGACACGCTGAGCGGGGCTGGGCAAA
>HY4YN4W02EPTMI rank=0030934 x=1817.5 y=936.0 length=481
AAAACACAGCCAGTAGTCATATGCTTGTCTCAAAGATTAAGCCATGCATGTCTAAGTATA
AACAACTTTATACTGTGAAACTGCGTACAGCTCATTATATCAGCAATAATTTATTTGATG
GTTTCTTACTACTTGGATAACCGTAGTAATTCTAGAGCTAATACATGCTTAAAGCCTGAA
CTCTTGCGGGAACGGGTGTATTTATTAGATAAAAACCATGCGGCCCTCTGGGCTGGTTTC
TGGTGATTCATAATAACTTTTCGAATCGCATAGCTTCATGCTGCGATAGTTCATTCAAAT
TTCTGCCCTATCAGCTTTCGACGGTAGTGTAGTGGGGACTACCGTGGCGTTAACGGGGTG
ACGGGAGAATTAGGGGTTCGATTCCGGGGAGAGGGGGAGCCTGGAGAAACGGGCTACCAC
ATCCAAGGGAAAGGGCAGGCAAGGGGCTAAGAGACACGCTGAGCGGGGGCTGGGGCAAA
>HY4YN4W02EIHK8 rank=0047471 x=1733.0 y=2810.0 length=481
AAAACACAGCCAGTAGTCATATGCTTGTCTCAAAGATTAAGCCATGCATGTTTCAGTATA
AGCTTTAATTTGGCAAAACTGCAAATGGCTCATTAAAACAGTTATAATGCACTTGATGGT
TGTTTGCTTACATGGATAACTGTGGTAATCCTATAGCTAATACATGCACTCAAACCTGAC
TCTTGTGGGAAGGTTGTGGTCATTAGTTGCAGAACCAACCCAAGCTCTGCTTGGTATTTT
GCTGATCCAGAATGGCTGATTGAATTACATGGCAATTGCTGGTAATGCATCATTTCAGTT
TCTGACCTATCAGCTTCCGACGGTAAGGGTATTGGGCTTACTGTGGGCAATGGGCGGGGT
AACGGGAGGGATTAGGGGGTTTGAGTTCCGGGGAGGAGGGGGAGCTTGGAAGAAAAATGG
GGCTACCACATCTAAAGGGAAGGCAGCAAGGGCTAAGAGACACGCTGAGCGGGGCTGGG
>HY4YN4W02EGCL6 rank=0044052 x=1709.0 y=1356.0 length=481
AAAACACAGCCAGTAGTCATATGCTTGTCTCAAAGATTAAGCCATGCAGGTCTAAGTCCA
TGCCGCATTAAGGTGAGACCGCGAATGGCTCATTATATCAGTTATGGTTCCTTAGATCTT
TGGTTACACTTGGATAACCCTGGCAATTCTAGAGCTAATACATGCATTTCCAACACCGAC
CTTCGGGAAGGTGTGTTTTTATTAGCCCAAAACCAATCGTTACCTTCGGGTGACGTCCCA
TTGGTGATTCAGAGTAGCTTTGTTCGGATCGCATGGCCTTTGTGCCGGCGACNCATCTTT
CAAATGTCTGCCTTATCAACTTGTTGGTTGGTTAAATGCCAACCAAGGGGTGGGTAACGG
GGGTNACGGGAGAATCAGGGGTTCGATACCGGGAGGAGGGGAGCCTGGAGGAAACGGGCT
ACCACATCCAAGGGAAGGGCAAGCAAGGGCTAGAGACACGCTGAGCGGGGCTGGGCAAA
>HY4YN4W02DCQF6 rank=0028941 x=1258.0 y=340.0 length=481
AAAACACAGCCAGTAGTCATATGCTTGTCTCAAAGATTAAGCCATGCATGTCTAAGTATA
AGCACCCTTATACTGCGAAACTGCGTACAGCTCATTATATCAGCAATTATTTATTTGAAG
GTCACCTATTACATGGATAACCGTGGTAATTCTAGAGCTAATACATGCAAACAAGCCTGT
CGTGAGGCGGGTTGTATTTATTAGATAAAGAATCAATACCGGTTCTGCCGGTTTTATTGA
TGAATCATAATAACTGTTCGAATCGCATGGGCTTGTCCCGCGATAGTTCATTCAAATTTC
TGCCCTATCAGCTTTTGACGGTAGTGTAGTGGGGACTACCGGTGGCGTTAACGGGGTACG
GGAGAATTAGGGGTTCGATTCCGGGAGAGGGGGAGCCTGGAGAAACGGGCTACCACATCC
AAGGGAAGGGCAGCAGGGCTAGGAGACACGCTGAGCGGGGGCTGGGCAAAGGGCGCATA
>HY4YN4W02D3QG8 rank=0064923 x=1565.0 y=2618.0 length=481
AAAACACAGCCAGTAGTCATATGCTTGTCTCAAAGATTAAGCCATGCATGTCTCAGTATA
AGCTTCTATACGGCGAAACTGCGAATGGCTCATTAAAACAGTTATAGTTTATTTGATGAT
CATTCTTTACATGGATAACTGTGGTAATTCTAGAGCTAATACATGCGCCCAAACCCGACT
TCGAGGAAGGGTTGTGTTTATTAGTTACAGAACCAACCCAGGCTCTGCCTGGTATCTTGG
TGATTCATAATAACCGAACGAATCGCATGGCATCAGCTGGCGATATATCTTTCAAGTTTC
TGACCTATCAGCTTTCGACGGTAGGGGTATTGGGGCCTACCGTGGCAATGGACGGGGTAA
CGGGAGAATTAGGGGTCGATTCCGGGAGAGGGGAGCCTGAGAAACGGGCTACCACATCTA
AAGGGAAGGCAGCAAGGGCTAGAGACACGGCTGGAGCGGGGCTGGGCAAAAGGGGCGCA
>HY4YN4W02DVRFB rank=0116049 x=1474.5 y=3333.0 length=481
AAAACACAGCCAGTAGTCATATGCTTGTCTCAAAGATTAAGCCATGCATGTCTAAGTATA
AACATTTTTATACTGTGAAACTGCAGATGGCTCATTAAAACAGTTATAATTTATTTGATG
GTTACCTACTACATGGATACCTGTAGTAATTCTAGAGCTAATACATGCGCAAAGTCCCGA
CTCTTGCGGGGAGGGATGTATTTATTAGACAACAAAACCAATGCAGGTTGCTTCGGTGCC
TGGTTTTTTGGTGATTCATAATAACTAATCGAATCGCATGGCTTTACNCCGGCGATAGTT
CATTCAAATTTCTGCCCTATCAGCTTTCGACGGTAGTGTAGTGGGGACTACCGTGGGCAT
TAACGGGGGNACGGGGAGAATTAGGGGGTTCGATTCCGGGGAGAGGGGGAGCCTGGAGAA
ACGGGCTACCATATCTAAAGGGAAAGGCAGCAAGGGCTAGAGACACGCTGAGCGGGGCT
>HY4YN4W02DFKL8 rank=0093405 x=1290.5 y=1678.0 length=481
AAAACACAGCCAGTAGTCATATGCTTGTCTCAAAGATTAAGCCATGCATGTCTCGGTATA
AGCTTCTATACGGTGAAACTGCGAATGGCTCATTAAAACAGTTACAGTTTATTTGATGGT
CATTCTTTACATGGATAACCGTGGTAATTCTAGAGCTAATACATGCGCCCAAACCCGACT
CCGTGGAAGGGTTGTGTTTATTAGTTACAGAACCAACCCAGGCTCTGCCTGGTCTTGTGG
TGATTCATAATAACCGAACGAATCGCATGACATCCGTCGGCGATGAATCATTCAAGTTTC
TGACCTATCAGCTTCCGACGGTAGGGTATTGGCCTACCGTGGGCAATGACGGGTAACGGG
AGAATTAGGGGGTCGATTCCGGGAGGAGGGGAGCCTGGAGAAACGGGCTACCACATCTAA
GGGAAGGGCAGCAGGGCTAGAGAACACGCTGGAGCGGGGGCTGGGGCAAAGGGCGCATA
>HY4YN4W02CZ9XL rank=0086015 x=1116.0 y=695.0 length=481
AAAACACAGCCAGTAGTCATATGCTTGTCTCAAAGATTAAGCCATGCATGTTTCAGAATC
AGCTTTTCATAGTAAATCTGCAAATGGCTCATTAAAACAGTTTTAGTTTCATGGGCTGTG
ATAGTGTACATGGATACCTGTGGTAATTCTATAGCTAATACACGCTTGCAAAACCCAACT
CTGTGGAAGGGTTTGTTCTTATTAGTTTCAGAACCAATCCTAACTCAAGCTAGGCAAATT
AGGTGAATAATGGTAAGTGCATGGATCATATGGCTNTGCTGAAGACTGGCTTTCTAAAGT
TTCTGACCTATCAGCTTCCGACGGGAAGGGTATTGGGGCTTCCCGTGGGCAATGGACGGG
GTAACGGGAGAAATTGGGGGTTTGATTCCGGGGAGAGGGGGAGCCTGAGGGAACGGGCTA
CCACATCTAAAGGGAAAGGGCAAGGCAAGGGCTAGAGACAACGCTGAGCGGGGCTGGGC
>HY4YN4W02EOR4N rank=0176583 x=1805.0 y=1493.5 length=481
AAAACACAGCCAGTAGTCATATGCTTGTCTTAAAGATTAAGCCATGCATGTCTAAGTATA
AATAGTATACAGTGAAACTGCGAATGGCTCATTAAAACAGTTATAGTTTATTTGATAATT
GAATTATACATGGATAACCGTGGTAATTCTAGAGCTAATACATGCAGTAAAACCTGACTT
TTTGGAAAGGTTGTATTTATTAGATATCAAACCAATATTCCTTCGGGTCTATTGTGATGA
TTCATAATAACTGATCGAAGCTAAGCTTAGCTTAGCTAAATCATTCAAGTTTCTGCCCTA
TCANCTTTCGATGGTAGTGTATTGGACTACCATGGGCAGGTCACGGGGTAACGGGGGAAT
TAGGGGGTTCATTCCGGGGAGAGGGGGAGCCTGGAGAAAACGGGCTACCACATCTAAGGG
AAGGGCAGCAAGGGCTAAGAGACAACGCTGAGCGGGGGCTGGGGCAAAAGGGCGCATAA
>HY4YN4W02EVNPO rank=0109007 x=1883.5 y=2874.0 length=481
AAAACACAGCCAGTAGTCATATGCTTGTCTCAAAGATTAAGCCATGCATGTCTAAGCAGA
AGCCGAACAACGGTAAAGCCGCGAATGGCTCATTACAACAGCCGTCGTTTCTTGGATCTC
TTATTTTACTTGGATAACTGTGGTAATTCTAGAGCTAATACACGCACTAAAGCTCCGACC
TTACGGGACGAGCGCATTTATTAGAACAAAACCAATCGGGTTTCGGCCCGTTCGTTGGTG
ACTCTGAATAACTACGCTGATCGCACGGTCTCGCACCGGCGACGCATCTTTCAATGTCTG
CCTTATCAACTTTCGATGGTAGTTTATGTGCCTACCATGGTTGTAACGGGGGGTAACGGG
GAGAATAAGGGGTTCGACTCCGGGGAGAGGGGAGCCTGGAGAAACGGGCTACCACATCCA
AGGAAGGGCAGCAGGGCTAAGAGACACGCTGGAAGCGGGGCTGGGCAAAAAGGGCGCAT
>HY4YN4W02D9ZBZ rank=0042859 x=1636.0 y=3213.0 length=481
AAAACACAGCCAGTAGTCATATGCTTGTCTCAAAGATTAAGCCATGCATGTCTCAGTATA
AGCTTCTGTACGGTGAAACTGCGAATGGCTCATTAAAACAGTTACAATTTATTTGATGGT
TATTCCTTACATGGATAACTGTGGTAATTCTAGAGCTAATACATGCGCCCATACCCGACT
CTGTGGAAGGGTTGTGTTTATTAGTTACAGAACCAACCCAGGCTCTGCCTGGTCTTGTGG
TGATTCATAATAACCGAATGAATCGCACTGCATCTGCTGGCGATGAATCATTCAAGTTTC
TGACCTATCAGCTTCCGACGGGTAGGGGGGTATTGGGCCTACCGTGGGCAATGACGGGGT
AACGGAGGAATTAGGGGTTCGATTCCGGGAGAGGGGAGCCTGAGAAACGGGCTACCACAA
TCTAAAGGGAAGGCAGCAGGGCTAGAGACACGCTGAGCGGGGCTGGGCAAGGGCGCATA
>HY4YN4W02ERBIM rank=0025818 x=1834.5 y=1148.0 length=481
AAAACACAGCCAGTAGTCATATGCTTGTCTCAAAGATTAAGCCATGCATGTCTAAGTATA
AACATTCATACTTGTGAAACTGCGAATGGCTCATTATATCAGTTATAGTTTATTTGATAG
TACCTTACTACTGGATAACCGTAGTAATTCTAGAGCTAATACATGCATCAAGTCCCAACT
GCCTGTGCGGAAGGGATGTCTTTATTAGATCGAAACCAATGCAGGGGCAACCCTGGTATT
GTGGTGATTCATAATAACTGTGCGAATCGCATGGCCTCGCGCCGGCGATAAATCATTCAA
GTTTCTGCCCCATCAGCTTTCGATGGGTAGGGTATTGGGCCTACCATGGGGCGTTAACGG
GGTAACGGGAGAATTAGGGGTTCGATTCCGGGAGAGGGGAGCCTGAGAGACGGGCTACCA
CATCCAAAAGGGAAAGGGCAGGCAAGGGCTAGAGACACGCTGAGCGGGGCTGGGGCAAA
>HY4YN4W02DS8JK rank=0022869 x=1446.5 y=238.0 length=480
AAAACACAGCCAGTAGTCATATGCTTGTCTCAAAGATTAAGCCATGCATGTCTATGCACA
AGCCGAAAAACGGTAAAGCCGCGAATGGCTCATTACAACAGCCATGGTTTATTGGATCTA
CAACATCCTACTTGGATAACTGTAGTAATTCTAGAGCTAATACACGCACCAAAGCCCTGA
CCTCACGGGATGGGCGCATTTATTAGACCAAAACCATCGGACTTCGGTCCGTCTGGTGGT
GACTCTGAATAACTACGCTGAGTGCACGGTCCTCGTACCGGCACCATATCTTTCAAGTGT
CTGCCTTATCAACTGTCGATGGTAGTTTACGTGACTACCATGGGTCGTAACGGGGTAACG
GGAGAATAAGGGGGTTCGACTCCGGGGAGAGGGGGAGCCTGGAGAAATGGGCTACCACAT
CCAAGGGAAAGGGCAGCAGGGCTAGAGACACGCTGAGCGGGGCTGGGCAAAGGGCGCA
>HY4YN4W02EN7B6 rank=0072788 x=1798.0 y=3220.0 length=480
AAAACACAGCCAGTAGTCATATGCTTGTCTCAAAGATTAAGCCATGCATGTCTCAGAATA
AGCTTTTCATGGCAAGTCTGCGAATGGCTCATTAAACCAGTTATAGTTTCATTGGTTGTT
GGTGCTTACATGGATACCTGTGGTAATTCTATAGCTAATACATGATTGCATACCCGACTT
TCCGGAAGGGTTGTGCTTATCAGCTCCAGAACCATTCCTGGCATTGCCAGGCTCTTTGGT
GATCTATGGTAAGTGTGCGGATCACATGGCTGCTGCTGGTGATTTGTCTTTTAAGTTCTG
ACCTATCAGCTTTCGGACGGGGGAAGGTATGGGCTTCCCGGGTGGGCAATGGACGGGGTA
ACGGGAGAATTAGGGGTTTGATTCCGGGAGAGGGGGAGCCTGAGGGGAATGGGCTAACCA
CATCTAAAAGGGAAAGGCAGCAAGGGCTAAGAGACACGCTGAGCGGGGCTGGGGCAAA
>HY4YN4W02DZ2LV rank=0028914 x=1523.0 y=3745.0 length=480
AAAACACAGCCAGTAGTCATATGCTTGTCTCAAAGATTAAGCCATGCATGTCTTAGTATA
AGCTTCTTTATGGTGAAACTGCGAATGGCTCATTAAAACAGCTATAGTTTATTTGATGGT
CATTCCTTACATGGATAACTGTGGTAATTCTAGAGCTAATACATGTGCCCAAGCCCGACT
CCGAGGAAGGGCTGTGTTTATTAGTTACAGAACCAACCCAGGCCCCGCCTGGTCTTGTGG
TGATTCATAATAACCGAACGAATCGCACGGCAGCCGCTGGCGATGAATCATTCAAGTTCC
TGACCTATCAGCTTCCGACGGTAGGGTATTGGGCCTACCGGTGGGCAATGGACGGGGTAA
CGGGAGAATTAGGGGGTTCATTCCGGGAGGAGGGGANCCTGGAGGAAACGGGCTACCACA
TCTAAGGGAAGGGCAGCAGGGCTAGAGACACGCTGGAGCGGGGGCTGGGCAAAGGGGC
>HY4YN4W02DNJ2G rank=0052380 x=1381.0 y=1478.5 length=480
AAAACACAGCCAGTAGTCATATGCTTGTCTCAAAGATTAAGCCATGCATGTCTAAGTATA
AACAACTTTATACTGTGAAACTGCGAACGGCTCATTATATCAGCAATAATTTATTTGATG
GTTTCTTACTACATGGATAACTGTAGTAATTCTAGAGCTAATACATGCGTAAAGTCCCAA
CTCTTGCGGGGAGGGATGTATTTATTAGATAAAAAACCAATGCGGACTCTGTCCGGTTTT
GTGGTGAATCATAGTAACTTTTCGAATCGCATGGCTTCACGCCGGCGATAGTTCATTCAA
ATTTCTNCCCTATCAGCTTTCGACGGTAGACTAGTGGCCTACCGTGGGGCATTAACGGGG
TAACGGGAGAATTAGGGGTTCGATTCCGGGAGAGGGGAGCCTGGAGAAACGGGCTACCAC
ATCCAAGGGAGGGCAAGCAAGGGCTAGAGACACGCTGAGCGGGGCTGGGCAAAGGGCG
>HY4YN4W02DJHDA rank=0017378 x=1334.0 y=3868.0 length=480
AAAACACAGCCAGTAGTCATATGCTTGTCTCAAAGATTAAGCCATGCATGTCTAAGCAAA
AGCCGAACAATGGTGAAGCCGCGAATAGCTCATTACAACAGCCGTAGTTTATTGGATCTT
GATTTCCTACTTGGATACCTGTGGTAATTCTAGAGCTAATACACGCAACTAAGCTCCGAC
CTATGGGAGGAGTGCATTTATTAGAACAAAACCAATCGGGCTTCGGCTCGTCTCTTGGTG
AATCTGAATAACTCAGCTGATCGCATGGTCTTTGTACCGCGACGTATCTTTCAAGTNTCT
GCCTTATCAACTTTCGATGGTAGTTTATGTGCCTACCATGGGTTGTAACGGGGTAACGGG
AGAATAAGGGGTTCGACTCCGGGGAGAGGGGAGCCTGGAGAAACGGGCTACCACATCCAA
GGGAAAGGGCAAGCAGGGCTAGAGACACGGCTGAGCGGGGCTGGGCAAAGGGCGCATA
>HY4YN4W02DPQXM rank=0106719 x=1406.0 y=1288.0 length=480
AAAACACAGCCAGTAGTCATATGCTTGTCTCAAAGATTAAGCCATGCATGTCTAAGCAAA
AGCCGAACAATGGTGAAGCCGCGAATAGCTCATTACAACAGCCGTAGTTTATTGGATCTT
GATTTCCTACTTGGATACCTGTGGTAATTCTAGAGCTAATACACGCAACTAAGCTCCGAC
CTATGGGAGGAGTGCATTTATTAGAACAAAACCAATCGGGCTTCGGCTCGTCTCTTGGTG
AATCTGAATAACTCAGCTGATCGCATGGTCTTTGTACCGCGACGTATCTTTCAAGTNTCT
GCCTTATCAACTTTCGATGGTAGTTTATGTGCCTACCATGGGTTGTAACGGGGTAACGGG
AGAATAAGGGGTTCGACTCCGGGAGAGGGGAGCCTGGAGAAACGGGCTACCACATCCAAG
GGAAAGGGCAAGCAAGGGCTAAGAGACACGCTGAGCGGGGCTGGGCAAAGGGCGCATA
>HY4YN4W02EIAXY rank=0077351 x=1731.0 y=2388.0 length=480
AAAACACAGCCAGTAGTCATATGCTTGTCTCAAAGATTAAGCCATGCATGTCTAAGTATA
AACAACTTTATACTGTGAAACTGCGTACAGCTCATTATATCAGTAATAATTTATTTGATG
GTCTCTTCTACATGGATAACCGTAGTAATTCTAGAGCTAATACATGCTAAAAGTCCCGAC
TTCAGGAAGGGGTGTATTTATTAGTTAAAAAACCAATGCGGCCCTCTGGGTCGGTTTCTT
GGTGAATCATAGTAACTGTTTCGAATCGCATGACTTCACGTCGGCGATAGTTCATTCAAA
TTTCTGCCCTATCAGCTTTCGACGGTAGTGTAGTGGACTACCGTGGGCGTTAACGGGGGT
AACGGAGAATTAGGGGGTTCGATTCCGGGGAGAGGGGGAGCCTGGGAGAAAACGGGCTAC
CNCCTCCAAGGGAAGGGCAGCAGGGGCTAAGAGACACGGCTGGAGCGGGGGCTGGGGC
>HY4YN4W02EUGR7 rank=0041368 x=1870.0 y=485.0 length=480
AAAACACAGCCAGTAGTCATATGCTTGTCTCAAAGATTAAGCCATGCATGTTTCAGAATC
AGCTTTTCATAGTAAATCCGCAAATGGCTCATTAAAACAGTTTTAGTTTCATGGGCTGTG
ATAGTGTACATGGATACCTGTGGTAATTCTATAGCTAATACACGCTTGCAAACCCAACTC
TGTGGAAGGGCTGTTCTTATTAGTTTCAGAACCAATCCTAACTCAGCTAGGCAATTAGGT
GAATAATGGTAAGTGCATGGATCATATGGCTNTGCTGAAGACTGGCTTTCTAAGTTTCTG
ACCTATCAGCTTCCGACGGGAAGGGTATTGGGGCTTCCCGTGGGCAATGGACGGGGTAAC
GGAGAATTAGGGGTTNATTCCGGGGAGAGGGGAGCCTGGAGGGAACGGGCTACCACATCT
AAAGGGAAAGGGCAGCAAGGGCTAGAGACACGCTGAAGCGGGGCTGGGCAAAGGGCGC
>HY4YN4W02DPDL0 rank=0051496 x=1402.0 y=406.5 length=480
AAAACACAGCCAGTAGTCATATGCTTGTCTCAAAGATTAAGCCATGCATGTCTCAGTATC
AACTTTCATACGGTTAAACTGCGAATGGCTCATTAAAGCAGTTATAGTTTATTTGATGGT
CACTGTTACATGGATAACTGTGGTAATTCTACAGCTAATACATGCATCAAAACCCAACTT
CGCAGAAGGGTTGTGTTTATTAGATACAGAACCAACCCAGGCTCCGCCTGGTTTCCTGGT
GACTCATAATAACTATATGAATCGTATGGCATCTNCCGACGATGCATCATTCAAGTTTCT
GACCTATCAGCTTCCGACGGGTAGGGGGTATTGGGCCTACCGNGGGTAATGGACGGGATA
ACGGGNGAATTAGGGGTTNATTCCGGGAGAGGGGAGCCTGAGAAACGGGCTACCACAATC
TAAAGGGAAGGGCAGCAGGGCTAGAGACACGCTGAGCGGGGCTGGGGCAAAGGGCGCA
>HY4YN4W02EIETD rank=0032923 x=1732.0 y=3311.0 length=480
AAAACACAGCCAGTAGTCATATGCTTGTCTCAAAGATTAAGCCATGCATGTCTAAGTATA
ACTTCTTTACTTTGAAAACTGCGAACGGCTCATTATATCAGTTATAGTTTCTTTGATAGT
CCCTTACTACTTGGATACCCGTAGTAATTCTAGAGCTAATACATGCATCAATACCCGACT
CTCGTGGAAGGGTAGTATTTATTAGGTATAAACCATCCGTCTTCGGACGTGTACTGGTGA
TTCATAATAACTTTTCGAATCGCATGGCCCTGTGCCGGCGATGGATCATTCAAGTTTCTG
CCCTATCANCTTTGGATGGTAGTGTATTGGACTACCATGGGCTTTAACGGGGGTAACGAA
TTGTTAGGGGCAAGGATTTCGGGAGAGGGGAGGCCTGGAGAGACGGGCTACCACATCCAA
GGGAAGGGCAGCAAGGGCTAGAGACACGCTGAGCGGGGGCTGGGGCAAAGGGCGCATA
>HY4YN4W02EYBP6 rank=0029399 x=1914.0 y=332.0 length=480
AAAACACAGCCAGTAGTCATATGCTTGTCTCAAAGATTAAGCCATGCATGTCTAAGTATA
AACATTTTTATACTGTGAAACTGCAGATGGCTCATTAAAACAGTTATAATTTATTTGATG
GTTACCTACTACATGGATACCTGTAGTAATTCTAGAGCTAATACATGCGCAAAGTCCCGA
CTCTTGCGGGGAGGGATGTATTTATTAGACAACAAAACCAATGCAGGTGCTTCGGTGCCT
GGTTTTTTGGTGATTCATAATAACTAATCGAATCGCATGGCTTTACNCCGGCGATAGTTC
ATTCAAATTTCTGCCCCTATCAGCTTTCGACGGTAGTGTAGTGGGGACTACCGTGGGCAT
TAACGGGGGTNACGGGAGAATTAGGGGGTTCATTCCGGGGAGAGGGGAGCCTGAGAAACG
GGCTACCATATCTAAAGGGAAAGGGCAAGCAAGGGCTAGAGACACGCTGAGCGGGGCT
>HY4YN4W02DAS6L rank=0044927 x=1236.0 y=683.0 length=480
AAAACACAGCCAGTAGTCATATGCTTGTCTCAAAGACTAAGCCATGCATGTCTCAGTATC
AATTTTCATACGGTTAAACTGCGAATGGCTCATTAAAGCAGTTATAGTTTATTTGATGGT
CACTGTTACATGGATAACTGTGGTAATTCTACAGCTAATACATGCATCATAACCCAACTT
CGCAGAAGGGTTGTGTTTATTAGATACAGAACCAACCCAGGCTCCGCCTGGTTTCCTGGT
GACTCATAATAACTATATGAATCGTATGGCATCTGCCGACGATGCATCATTCAAGTTTCT
GACCTATCAGCTTCCGACGGGGTAGGGGGTATTGGGCCTACCGTGGGCAATGACGGGGTA
ACGGGAGGAATTAGGGGTTTGATTCCGGGAGAGGGGAGCCTGGAGAAACGGGCTACCAAC
ATCTAAGGGAAAGGGCAAGCAGGGCTAGAGACACGCTGAGCGGGGCTGGGCAAGGGCG
>HY4YN4W02ETRSQ rank=0076251 x=1862.0 y=872.5 length=480
AAAACACAGCCAGTAGTCATATGCTTGTCTCAAAGATTAAGCCATGCATGTCTCAGTATC
AATTTTCATACGGTTAAACTGCGAATGGCTCATTAAAGCAGTTATAGTTTATTTGATGGT
CACTGTTACATGGATAACTGTGGTAATTCTACAGCTAATACATGCATCAAAACCCAACTT
CGCAGAAGGGTTGTGTTTATTAGATACAGAACCAACCCAGGCTCCGCCTGGTTTCCTGGT
GACTCATAATAACTATATGAATCGTATGGCATCTGCCGACGATGCATCATTCAAGTTTCT
GACCTATCAGCTTCCGACGGGTAGGGGGGTATTGGGGCCTACCGGTGGGCAATGGACGGG
GTAACGGGNGGAATTAGGGGTTNATTCCGGGAGGNGGGGAGCCTGAGAAACGGGCTACCA
CAATCTAAAGGGAGGCAGCAGGGCTAGAGACACGCTGAGCGGGGCTGGGGCAAGGGCG
>HY4YN4W02CZ3HO rank=0047170 x=1114.0 y=538.0 length=480
AAAACACAGCCAGTAGTCATATGCTTGTCTCAAAGATTAAGCCATGCATGTCTAAGCAGA
AGCCGAACAACGGTAAAGCCGCGAATGGCTCATTACAACAGCCGTCGTTTCTTGGATCTC
TTATTTTACTTGGATAACTGTGGTAATTCTAGAGCTAATACACGCACTAAAGCTCCGACC
TTTCGGGACGAGCGCATTTATTAGAACAAAACCAATCGGGCTTCGGCCCGTTCGTTGGTG
ACTCTGAATAACTACGCCGATCGCACGGTCTCGCACCGGCGACGCATCTTTCAATGTCTG
CCTTATCAACTTTCGATGGTAGTTTATGTGCCTACCATGGTTGTAACGGGGGGTAACGGG
GAGAATAAGGGGTTCGACTCCGGGAGAGGGGAGCCTGGGAGAAACGGGCTACCACATCCA
AGGGAAGGGCAGCAGGGCTAAGAGACACGCTGAGCGGGGCTGGGCAAAAGGGCGCATA
>HY4YN4W02ERYG5 rank=0054509 x=1841.5 y=2231.5 length=480
AAAACACAGCCAGTAGTCATATGCTTGTCTCAAAGATTAAGCCATGCATGTCTAAGCAGA
AGCCGAACAACGGTAAAGCCGCGAATGGCTCATTACAACAGCCGTCGTTTCTTGGATCTC
TTATTTTACTTGGATAACTGTGGTAATTCTAGAGCTAATACACGCACTAAAGCTCCGACC
TTACGGGACGAGCGCATTTATTAGAACAAAACCAATCGGGTTTCGGCCCGTTCGTTGGTG
ACTCTGAATAACTACGCTGATCGCACGGTCTCGCACCGGCGACGCATCTTTCAATGTCTG
CCTTATCAACTTTCGATGGTAGTTTATGTGCCTACCATGGTTGTAACGGGGGTAACGGGG
AGAATAAGGGGTTCGACTCCGGGGAGAGGGGAGCCTGGAGAAACGGGCTACCACATCCAA
GGGAAGGGCAGCAGGGCTAAGAGACACGCTGGAGCGGGGCTGGGCAAAAGGGCGCATA
>HY4YN4W02DKXBH rank=0017496 x=1351.5 y=1563.0 length=480
AAAACACAGCCAGTAGTCATATGCTTGTCTCAAAGATTAAGCCATGCATGTCTAAGCAGA
AGCCGAACAACGGTAAAGCCGCGAATGGCTCATTACAACAGCCGTCGTTTCTTGGATCTC
TTATTTTACTTGGATAACTGTGGTAATTCTAGAGCTAATACACGCACTAAAGCTCCGACC
TTTCGGGACGAGCGCATTTATTAGAACAAAACCAATCGGGCTTCGGCCCGTTCGTTGGTG
ACTCTGAATAACTACGCCGATCGCACGGTCTCGCACCGGCGACGCATCTTTCAATGTCTG
CCTTATCAACTTTCGATGGTAGTTTATGTGCCTACCATGGGTTGTAACGGGGGGTAACGG
GAGAATAAGGGGGTTCGACTCCGGGGAGAGGGGAGCCTGGGAGGAAACGGGCTACCACAT
CCAAGGGAAGGGCAGCAGGGCTAAGAGACACGCTGGAGCGGGGCTGGGCAAAAGGGCG
>HY4YN4W02DMRXR rank=0024623 x=1372.0 y=1885.0 length=480
AAAACACAGCCAGTAGTCATATGCTTGTCTCAAAGATTAAGCCATGCATGTCTAAGCAGA
AGCCGAACAACGGTAAAGCCGCGAATGGCTCATTACAACAGCCGTCGTTTCTTGGATCTC
TTATTTACTTGGATAACTGTGGTAATTCTAGAGCTAATACACGCACTAAAGCTCCGACCT
TTCGGGACGAGCGCATTTATTAGAACAAAACCAATCGGGCTTCGGCCCGTTCGTTGGTGA
CTCTGAATAACTACGCCGATCGCACGGTCTCGCACCGGCGACGCATCTTTCAATGTCTGC
CTTATCAACTTTCGATGGTAGTTTATGTGCCTACCATGGGTTGTAACGGGGGGTAACGGG
AGAATAAGGGGGTTCGACTCCGGGAGAGGGGAGCCTGGAGAAACGGGCTACCACATCCAA
GGGAAGGGCAGCAGGGCTAAGAGACACGCTGGAGCGGGGCTGGGCAAAAGGGCGCATA
>HY4YN4W02EM17R rank=0144591 x=1785.5 y=3173.5 length=480
AAAACACAGCCAGTAGTCATATGCTTGTCTCAAAGATTAAGCCATGCATGTCTAAGTATA
AGCAACTTTATACTGTGAAACTGCGGACAGCTCATTATATCAGCAATAATTTATTTGATG
GTTTCTTTACTACTTGGATAACCGTAGTAATTCTAGAGCTAATACATGCTTAAAGCCTGG
ACTCTTGCGGGAACGGGTGTATTTATTAGATTAAAGACCAATGCTTCCCTCTGGGTTGCT
TTTTTGGTGATTCTTTGTAACTTTCGAATCGCATGGCCTTGTGTCGGCGATAGTTCATTC
AAATTTCTNCCCTATCAGCTTTCGACGGTAGTGTAGTGGACTACCGTGGGGCGTTAACGG
GGTGACGGGAGGAATTAGGGGTTCGATTCCGGGAGAGGGGAGCCTGGAGGAAACGGGCTA
CCACATCCAAGGGAAGGGCAAGCAGGGCTAGAGACACGCTGGAGCGGGGCTGGGCAAA
>HXZRAMG01A7G8Q rank=0076822 x=378.0 y=376.0 length=480
AAAACACAGCCAGTAGTCATATGCTTGTCTCAAAGATTAAGCCATGCATGTCTAAGTACG
AGCCGCTAGTCGGCGAAACCGCGAATGGCTCAATAAATCAGTTATGGTTCCTTAGATCGT
ACCATCCTACTTGGATAACTGTGGTAATTCTAGAGCTAATACATGCACTCAAGCCCCGAC
TCTCGGTTTCGGCCGGGCAGGAGGGGTGCTTTATTAGATCAAAACCAATCGGGGGGCTCG
CTCCCCGTCCTTTTGGTGACTCTGAATAACTTTTCGCCGATCGCACGGCCTCGAGCCGGC
GACGCATCTTTCAAATGTCTGCCTTATCAACTTTCGATGGTAGGTTATGCGCCTACCATG
GTTGCAACGGGTAACGGGAATCGGGGTTCGATTCCGGAGAGGGAGCCTGAGAAACGGCTA
CCACATCCAAGGAAGGCAGCAGGCTAGAGACACGCTGAGCGGGCTGGCAAGGCGCATA
>HXXTI5Q01CF4E2 rank=0228574 x=886.0 y=2508.5 length=480
AAAACACAGCCAGTAGTCATATGCTTGTCTCAAAGATTAAGCCATGCATGTCTAAGTACG
AGCCGCTAGTCGGCGAAACCGCGAATGGCTCAATAAATCAGTTATGGTTCCTTAGATCGT
ACCATCCTACTTGGATAACTGTGGTAATTCTAGAGCTAATACATGCACTCAAGCCCCGAC
TCTCGGTTTCGGCCGGGCAGGAGGGGTGCTTTTATTAGATCAAAACCATCGGGGGGCTCG
CTCCCCGTCCTTTTTGGTGACTCTGAATAACTTTTCGCCGATCGCACGGCCTCGAGCCGG
CGACGCATCTTTCAAATGTCTGCCTTATCAACTTTCGATGGTAGGTTATGCGCCTACCAT
GGTTGCAACGGGTAACGGGGAATCGGGGGTTCGATTCCGGGAGAGGGGAGCCTGAGAAAC
GGCTACCACATCCAAGGGAAGGCAGCAGGGCTAGAGACACGCTGGAGCGGGGCTGGGC
>HY4YN4W02EO2ZZ rank=0101767 x=1808.0 y=3293.5 length=479
AAAACACAGCCAGTAGTCATATGCTTGTCTCAAAGATTAAGCCATGCATGTCTAAGCAGA
AGCCGAACAACGGTAAAGCCGCGAATGGCTCATTACAACAGCCGTCGTTTCTTGGATCTC
TTATTTTACTTGGATAACTGTGGTAATTCTAGAGCTAATACACGCACTAAAGCTCCGACC
TTTCGGGACGAGCGCATTTATTAGAACAAAACCAATCGGGCTTCGGCCCGTTCGTTGGTG
ACTCTGAATAACTACGCCGATCGCACGGTCTCGCACCGGCGACGCATCTTTCAATGTCTG
CCTTATCAACTTTCGATGGTAGTTTATGTGCCTACCATGGTTGTAACGGGGGGTAACGGG
GAGAATAAGGGGTTCGACTCCGGGAGAGGGGAGCCTGGAGAAACGGGCTACCACATCCAA
GGGAAGGGCAGCAGGGCTAAGGAGACACGCTGGAGCGGGGCTGGGCAAAAGGGCGCA
>HY4YN4W02D06ZF rank=0037473 x=1536.0 y=2825.0 length=479
AAAACACAGCCAGTAGTCATATGCTTGTCTCAAAGATTAAGCCATGCATGTTTCAGTATA
AGCTTTAATTTGGCAAAACTGCAAATGGCTCATTAAAACAGTTATAATGCACTTGATGGT
TGTTTGCTTACATGGATAACTGTGGTAATCCTATAGCTAATACATGCACTCAAACCTGAC
TCTTGTGGGAAGGTTGTGGTCATTAGTTGCAGAACCAACCCAAGCCCTGCTTGGTATTTT
GCTGATCCAGAATGGCTGATTGAATTACATGCAATTGCTGGTAATGCATCATTTCAGTTT
CTGACCTATCAGCTTCCGGACGGGTAAGTATGGGCTTACNGTGGGCAATGGGACGGGGTA
AGGAGGGATTAGGGGTTNATTCGGGAGAGGGGAGCTTGAGAAAATGGGGCTACGACATCT
AAAGGGAAGGGCAAGCAGGGGCTAAGGAGACACGCTGGAGCGGGGGCTGGGGCAAAA
>HY4YN4W02DAK0G rank=0105621 x=1233.5 y=2382.0 length=479
AAAACACAGCCAGTAGTCATATGCTTGTCTCAAAGATTAAGCCATGCATGTCTAAGTATA
AACAACTTTATACTGTAAAACTGCGAACGGCTCATTATATCAGCAATAATTTATTTGATG
GTTCCTTACTACATGGATAACTGTAGTAATTCTAGAGCTAATACATGCGTAAAGTCCCGA
CCTCACGGAAGGGATGTATTTATTAGATAAAAAACCAATGCGGGTTCTGCCCGGTTTTGT
GGTGAATCATAGTAACTTTTCGAATCGCATGGCTTCACGCCGGCGATAGTTCATTCAAAT
TTCTGCCCTATCAGCTTTCGACGGTAGTGTAGTGGACTACCGGTGGCGGTTAACGGGGGG
TAACGGGGGGAATTAGGGGTTCGATTCCGGGGAGGGAGGGGAGCCTGGAGGAAACGGGCT
ACCACATCCAAGGGAAGGCAGCAGGGCTAGAGACACGCTGGAGGCGGGGGCTGGGGC
>HY4YN4W02DVGBM rank=0033733 x=1471.0 y=1232.0 length=479
AAAACACAGCCAGTAGTCATATGCTTGTCTCAAAGACTAAGCCATGCACTTGTAGGTATA
AACGACTTTATACCGTGAGACTGAAGATGGCTCATTAAATCAGTCATAATTTATTTGATG
GTTACCTTACTACATGGATAACCGTAGTAATTCTAGAGCTAATACATGCGTAAAGTCCCG
ACTCTCGCGGGGAGGGATGTATTTATTAGATAAAAACCAATGCACCTCTTTTGAGGTGGT
TTTGTGGTGATTCATAATAACTGTTCGAATCGCATGGCTTTTATGCCGGCGATAGTTCAT
TCAAATTTCTNCCCTATCAGCTTTCGACGGTAGTGTAGTGGACTACCGGTGGGGCGTTAA
CGGGTAACGGGAGAATTAGGGGTTCGATTCCGGGAGGAGGGGAGCCTGGAGAAACGGGCT
ACCACATCTAAGGGAAGGCAGCAGGGCTAGAGACACGCTGGAGCGGGGCTGGGCAAA
>HY4YN4W02DAR6E rank=0167491 x=1235.5 y=3476.0 length=479
AAAACACAGCCAGTAGTCATATGCTTGTCTCAAAGACTAAGCCATGCATGTCTAAGTATA
AGTGTTATACAGCGAAACTGCGAATGGCTCATTAAAACAGTTATAGTTTATTTGACAATC
GAATATTACATGGATAACCGTGGTAATTCTAGAGCTAATACATGCTGGTGTGCCCGACTT
CGCGGAAGGGCGGTATTTATTAGATAACAAGCCAATATTCCTCTGGTCTATTGTGGTGAC
TCATAATAACTGATCGAATCGCAAGGCCTGTGGCCGCGATAAGTCATTCAAGTTTCTGCC
CCATCAGCTTTCGATGGTAGTGTATTGGGGACTACCATGGGCGTTTACGGGGTAACGGGA
GGGATTAGGGGTTCGATTCCGGGAGAGGGGAGCCTGGAGAAACGGGCTACCACATCTAAG
GGAAAGGGCAAGCAAGGGCTAGAGACACGCTGAGCGGGGCTGGGCAAAGGGCGCATA
>HY4YN4W02EEJON rank=0065022 x=1688.0 y=3221.0 length=479
AAAACACAGCCAGTAGTCATATGCTTGTCTCAAAGATTAAGCCATGCATGTCTCAGTATA
AGCTTCTACATGGCGACACTGCGAATGGCTCATTAAAACAGTTATCGTTTATTTGGTGGT
CATTTATTACATGGATAACCATGGTAACTCTAGAGCTAATACATGCATCAAGACCCAACT
TCACGGAAGGGTTGTGTTTATTAGGTACAGAACCAACCCAGGTCTCCTGGTCCTTTGGTG
ATTCATGGTAACCGAACGAATCGCATGGCTTCGCTGGCGATGAACCATTCAAGTTTCTGA
CCTATCAGCTTTCGACGGTAGGGTATTGGCCTACCGTGGGGCAATGACGGGGTAACGGGA
GGAATTAGGGGTTCGATTCCGGGAGGAGGGGAGCCTGAGGGAACGGGCTACCACATCTAA
GGGAAGGGCAAGCAAGGGCTAAGAGAACACGCTGAGCGGGGCTGGGCAAAGGGCGCA
>HY4YN4W02DC6ZC rank=0061832 x=1263.5 y=1286.0 length=479
AAAACACAGCCAGTAGTCATATGCTTGTCTCAAAGATTAAGCCATGCATGTGTAAGTACA
GACTGTACAACGGTGAAACTGCGAATGGCTCATTAGATCAGTTATGGTTCCTTAGATCGT
ACAATCCTACTTGGATAACTGTGGCAATTCTAGAGCTAATACATGCTGACAATGTCCGAC
TTTCGTGGGAGGACTGCTTTTATTAGATCAAGACCAATCTGGTGTCCGTTTCGGCGGCCC
AGTTGTTTTGGTGACTCTGGATAACTTTGTGCCGATCGCAGGGCCTCGAGCCGGCACGTA
TCTTTCAATGTCTGACCTATCAATTGTCGATGGTACGTGACCTGCCTACATGATAATAAC
GGGGTAACGGGGATCAGGGGTTCGATTCCGGGAGAGGGGAGCATGAGAAAACGGGCTAAC
CACATCCAAGGGAAGGCAAGCAGGGCTAGAGACACGCTGAGCGGGGCTGGGCAAGGG
>HY4YN4W02DWWNP rank=0090782 x=1487.0 y=3523.0 length=479
AAAACACAGCCAGTAGTCATATGCTTGTCTCAAAGATTAAGCCATGCATGTCTCAGTATA
AGCTTCTACACGGCGAAACTGCGAATGGCTCATTAAAACAGTTATCGTTTATTTGGTGGT
CATTCATTACATGGATAACCATGGTAATTCTAGAGCTAATACATGCGCCCAGACCCGACT
TCGTGGAAGGGTTGTGTTTATTAGGTACAGAACCAACCCAGACTCCGTCTGGTTCTTTGG
TGATTCATGATAACCGAACGAATCGCATGCAATCGCGGCGATGAACCATTCAAGTTTCTN
ACCTATCAGCTTCCGACGGTAGGGTATTGGCCTACCGTGGGGCAATGACGGGGTAACGGG
AGGAATTAGGGGTTCGATTCCGGGAGAGGGGAGCCTGGAGGAAACGGGCTACCACATCTA
AGGGAAGGGCAAGCAAGGGCTAGAGACACGCTGAGCGGGGCTGGGCAAAGGCGCATA
>HY4YN4W02C8O8U rank=0082859 x=1212.0 y=572.0 length=479
AAAACACAGCCAGTAGTCATATGCTTGTCTCAAAGATTAAGCCATGCATGTCTCAGTATA
AGCTTCTACACGGCGAAACTGCGAATGGCTCATTAAAACAGTTATCGTTTATTTGGTGGT
CATTCATTACATGGATAACCATGGTAATTCTAGAGCTAATACATGCGCCCAGACCCGACT
TCGTGGAAGGGTTGTGTTTATTAGGTACAGAACCAACCCAGACTCCGTCTGGTTCTTTGG
TGATTCATGATAACCGAACGAATCGCATGCAATCGCGGCGATGAACCATTCAAGTTTCTN
ACCTATCAGCTTCCGACGGTAGGGTATTGGCCTACCGTGGGGCAATGACGGGGTAACGGG
AGGAATTAGGGGTTCGATTCCGGGAGGAGGGGAGCCTGGAGGAACGGGCTACCACATCTA
AGGGAGGGCAAGCAAGGGCTAGAGACACGCTGAGCGGGGCTGGGCAAAGGGCGCATA
>HY4YN4W02DZCMD rank=0041688 x=1515.0 y=2835.0 length=479
AAAACACAGCCAGTAGTCATATGCTTGTCTCAAAGATTAAGCCATGCATGTCTCAGTATA
AGCTTTTACATGGTGAAACTGCGAATGGCTCATTAAAGCAGTTATAGTTTATTTGATGGT
CACTGTTATATGGATAACTGTGGTAATTCTAGAGCTAATACATGCACCAAAACCCAACTT
CGCAGAAGGGTTGTGTTTATTAGATACAGAACCAACCCAGGTTCGCCTGGTTTTGTGGTG
ACTCATAATAACTCGATGAATCGTGTAGCATTGCTNACGATGCATCATTCAAGTTTCTGA
CCTATCAGCTTCCGACGGTAGGGGTATTGGGGCCTACCGTGGGCAATGGGACGGGGTAAC
GGGAGAATTAGGGGTTGATTCCGGGGAGAGGGGAGCCTGAGGAAACGGGCTACCACATCT
AAAGGGAAAGGGCAGGCAGGGCTAGAGACACGCTGAGCGGGGCTGGGCAAAGGGCGC
>HY4YN4W02EDE08 rank=0152546 x=1675.0 y=3786.5 length=479
AAAACACAGCCAGTAGTCATATGCTTGTCTCAAAGATTAAGCCATGCATGTCTCAGTATA
AACTTTCATACGGTGAAACTGCGAATGGCTCATTAAAGCAGTTATAGTTTATTTGATGGT
CACTGTTACATGGATAACTGTGGTAATTCTACAGCTAATACATGCATCAAAACCCAACTT
CGCAGAAGGGTTGTGTTTATTAGATACAGAACCAACCCAGGCTCCGCCTGGTTTCCTGGT
GACTCATAATAACTATATGAATCGTATGGCATCTNCCGACGATGCATCATTCAAGTTTCT
GACCTATCAGCTTCCGACGGGTAGGGGGTATTGGGCCTACCGTGGGCAATGGACGGGGTA
ACGGGAGAATTAGGGGTTNATTCCGGGAGGAGGGGAGCCTGAGAAACGGGCTACCACATC
TAAAGGGAAGGGCAAGCAAGGGCTAGAGACACGCTGAGCGGGGCTGGGGCAAAGGGC
>HY4YN4W02EVGXT rank=0149634 x=1881.5 y=2287.0 length=479
AAAACACAGCCAGTAGTCATATGCTTGTCTCAAAGGTTAAGCCATGCATGTCTCAGTATC
AATTTTCATACGGTTAAACTGCGAATGGCTCATTAAAGCAGTTATAGTTTATTTGATGGT
CACTGTTACATGGATAACTGTGGTAATTCTACAGCTAATACATGCATCAAAACCCAACTT
CGCAGAAGGGTTGTGTTTATTAGATACAGAACCAACCCAGGCTCCGCCTGGTTTCCTGGT
GACTCATAATAACTATATGAATCGTATGGCATCTGCCACGATGCATCATTCAAGTTTCTG
ACCTATCAGCTTCCGACGGTAGGGGTATTGGGGCCTACCGTGGGCAATGGACGGGGTAAC
GGAGAATTAGGGGTTGATTCCGGGAGAGGGGAGCCTGGAGAAACGGGCTAACCACATCTA
AAGGGAAAGGGCAAGCAAGGGCTAGAGACACGCTGAAGCGGGGCTGGGCAAAGGGCG
>HY4YN4W02EPDZ7 rank=0093743 x=1812.5 y=1173.0 length=479
AAAACACAGCCAGTAGTCATATGCTTGTCTCAAAGATTAAGCCATGCATGTCTAAGTATA
AACAACTTTATACTGTAAAACTGCGAACGGCTCATTATATCAGCAATAATTTATTTGATG
GTTCCTTACTACATGGATAACTGTAGTAATTCTAGAGCTAATACATGCGTAAAGTCCCGA
CCTCACGGAAGGGATGTATTTATTAGATAAAAAACCAATGCGGGTTCTGCCCGGTTTTGT
GGTGAATCATAGTAACTTTTCGAATCGCATGGCTTCACGCCGGCGATAGTTCATTCAAAT
TTCTGCCCTATCAGCTTTCGACGGTAGTGTAGTGGACTACCGTGGGCGTTAACGGGGGGT
AACGGGGGGGAATTAGGGGTTCGATTCCGGGGAGAGGGGAGCCTGGAGGAAACGGGCTAC
CACATCCAAGGGAAGGCAGCAGGGCTAGAGACACGCTGGAGCGGGGGCTGGGGCAAA
>HY4YN4W02EH5QI rank=0072503 x=1729.0 y=3832.5 length=479
AAAACACAGCCAGTAGTCATATGCTTGTCTCAAAGATTAAGCCATGCATGTCTAAGTATA
ACTCTTTTACTTTGAAAACTGCGAACGGCTCATTATATCAGTTATAGTTTATTTGATAGT
CCCTTACTACTTGGATACCCGTAGTAATTCTAGAGCTAATACATGCATCAATACCCAACT
GTTCGCGGAAGGGTAGTATTTATTAGGTATAAACCAACCGACTTCGGTCGTGCTTTGGTG
ATTCATAATAACTTCTCGAATCGCATGGCTCAATGCCGGCGATGGATCATTCAAGTTTCT
GCCCTATCAGCTTTGGATGGTAGTGTATTGGACTACCATGGGGCTTTAACGGGGGTAACG
AATTGTTAGGGGCAAGGATTTCGGGAGAGGGGAGCCTGGAGAGACGGGCTACCACATCCA
AGGGAAGGGCAAGCAGGGCTAGAGACACGCTGAGCGGGGCTGGGCAAAGGGCGCATA
>HY4YN4W02DBEB8 rank=0050558 x=1242.5 y=3526.0 length=479
AAAACACAGCCAGTAGTCATATGCTTGTCTCAAAGATTAAGCCATGCATGTCTAAGTATA
AACAACTTTATACTGTAAAACTGCGAACGGCTCATTATATCAGCAATTATTTATTTGATG
GTTTCTTACTACATGGATAACCGTAGTAATTCTAGAGCTAATACATGCGTAAAATCCCAA
CTCTTGCGGGGAGGGATGTATTTATTAGATTAAAAACCAATGCGAGCTCTGCTCGGTTTT
GTGTTGATTCATAGTAACTTTTCGGATCGCATGGCTTCACGCCGGCGACAGTTCATTCAA
ATTTCTNCCCTATCAGCTTCCGACGGTAGTGTAGTGGACTACCGTGGGGCATTTACGGGG
TGACGGGAGAATTAGGGGTTCGATTCCGGGAGAGGGGAGCCTGGAGAAACGGGCTACCAC
ATCCAAGGGAAGGCAAGCAGGGCTAGAGACACGCTGAGCGGGGCTGGGCAAAGGGCG
>HY4YN4W02DM96S rank=0036336 x=1378.0 y=962.5 length=479
AAAACACAGCCAGTAGTCATATGCTTGTCTCAAAGATTAAGCCATGCATGTTTCAGTATA
AGCTTTAATTTGGCAAAACTGCAAATGGCTCATTAAAACAGTTATAATGCACTTGATGGT
TGTTTGCTTACATGGATAACTGTGGTAATCCTATAGCTAATACATGCACTCAAACCTGAC
TCTTGTGGGAAGGTTGTGGTCATTAGTTGCAGAACCAACCCAAGCTCTGCTTGGTCTTTT
GCTGATCCAGAATGGCTGATTGAATTACATGGCAATTGCTGGTAATGCATCATTTTAGTT
CTGACCTATCAGCTTCGGACGGGTAGGTATGGGCTTACNGTGGGCAATGGGACGGGGTAA
CGGAGGGTATTAGGGGGTTNATTCCGGGAGAGGGGGAGCTTGGGAGAAAATGGGGACTAC
CGACATCTAAAAGGGAAGGGCAAGGCAGGGGCTAAGAGACACGCTGGAGCGGGGGCT
>HY4YN4W02C18GH rank=0025624 x=1138.0 y=1983.0 length=479
AAAACACAGCCAGTAGTCATATGCTTGTCTCAAAGATTAAGCCATGCATGTCTAAGCAGA
AGCCGAACAACGGTAAAGCCGCGAATGGCTCATTACAACAGCCGTCGTTTCTTGGATCTC
TTATTTTACTTGGATAACTGTGGTAATTCTAGAGCTAATACACGCACTAAAGCTCCGACC
TTTCGGGACGAGCGCATTTATTAGAACAAAACCAATCGGGCTTCGGCCCGTTCGTTGGTG
ACTCTGAATAACTACGCCGATCGCACGGTCTCGCACCGGCGACGCATCTTTCAATGTCTG
CCTTATCANCTTTCGATGGTAGTTTATGTGCCTACCATTGGGTTGTAACGGGGGTAACGG
GAGAATAAGGGGGTTCGACTCCGGGGAGAGGGGAGCCTGGGAGAAACGGGCTACCACATC
CAAGGGAGGGCAGCAGGGCTAGAGACACGGCTGGAGCGGGGGCTGGGGCAAAGGGGC
>HY4YN4W02DIU0V rank=0195546 x=1327.0 y=3581.5 length=479
AAAACACAGCCAGTAGTCATATGCTTGTCTCAAAGATTAAGCCATGCATGTCTAAGCAGA
AGCCGAACAACGGTAAAGCCGCGAATGGCTCATTACAACAGCCGTCGTTTCTTGGATCTC
TTATTTTACTTGGATAACTGTGGTAATTCTAGAGCTAATACACGCACTAAAGCTCCGACC
TTTCGGGACGAGCGCATTTATTAGAACAAAACCAATCGGGCTTCGGCCCGTTCGTTGGTG
ACTCTGAATAACTACGCCGATCGCACGGTCTCGCACCGGCGACGCATCTTTCAATGTCTG
CCTTATCAACTTTCGATGGTAGTTTATGTGCCTACCATGGTTGTAACGGGGGGTAACGGG
AGAATAAGGGGTTCACTCCGGGGAGAGGGGAGCCTGGGAGGAAACCGGGCTACCACATCC
AAGGGAAGGCAGCAGGGCTAAGAGACACGCTGGAAGCGGGGCTGGGCAAAAGGGCGC
>HY4YN4W02DY3GA rank=0119263 x=1512.5 y=3240.5 length=479
AAAACACAGCCAGTAGTCATATGCTTGTCTCAAAGATTAAGCCATGCATGTCTCAGTATA
AGCTTCTTTACGGTGAAACTGCGAATGGCTCATTAAAACAGTTACAGTTTATTTGATGGT
CATTCCTTACATGGATAACTGTGGTAATTCTAGAGCTAATACATGCGCCCATACCCGACT
CCGTGGAAGGGTTGTGTTTATTAGTTAAAAGAACCAACCCAGGCCCTGCCTGGTTTTGTG
GTGATTCATAATAACCGAATGAATCGCATTGCATCTGCTGGCGATGAATCATTCAAGTTT
CTGACCTATCAGCTTCCGACGGTAGGGTATTGGGCCTACCGGTGGGCAATGGACGGGGTA
ACGGGAGAATTAGGGGTTCGATTCCGGGAGGAGGGGGAGCCTGGGAGAAACGGGCTACCA
CATCTAAGGGGAAGGCAAGCAGGGCTAAGAGACACGCTGGAGCGGGGGCTGGGCAAA
>HY4YN4W02EP3EH rank=0064981 x=1820.5 y=1319.0 length=479
AAAACACAGCCAGTAGTCATATGCTTGTCTCAAAGATTAAGCCATGCATGTCTCAGTATA
AGCTTCTATACGGTGAAACTGCGAATGGCTCATTAAAACAGTTACAGTTTATTTGATGGT
CATTCCTTACATGGATAACTGTGGTAATTCTAGAGCTAATACATGCGCCCAAACCCGACT
CCGTGGAAGGGTTGTGTTTATTAGTTACAGAACCAACCCAGGCTCTGCCTGGTCTTGTGG
TGATTCATAATAACCGAATGAATCGCATTGCATCAGCTGGCGATGAATCATTCAAGTTTC
TGACCTATCAGCTTCCGACGGTAGGGGTATTGGGGCCTACCGTGGGCAATGGACGGGGTA
ACGGAGAATTAGGGGTTCGATTCCGGGAGAGGGGAGCCTGGAGAAACGGGCTACCACATC
TAAAGGGAAAGGGCAAGCAGGGCTAGAGACACGCTGAGCGGGGCTGGGCAAAGGGCG
>HY4YN4W02D1PDE rank=0041312 x=1542.5 y=2080.5 length=479
AAAACACAGCCAGTAGTCATATGCTTGTCTCAAAGATTAAGCCATGCATGTCTAAGTATA
AGCAACTTTATACTGTGAAACTGCGGACAGCTCATTATATCAGCAATAATTTATTTGATG
GTTTCTTTACTACTTGGATAACCGTAGTAATTCTAGAGCTAATACATGCTTAAAGCCTGG
ACTCTTGCGGGAACGGGTGTATTTATTAGATTAAAGACCAATGCTTCCCTCTGGGTTGCT
TTTTTGGTGATTCTTTGTAACTTTCGAATCGCATGGCCTTGTGTCGGCGATAGTTCATTC
AAATTTCTNCCCTATCAGCTTTCGACGGTAGTGTAGTGGACTACCGGTGGGGCGTTAACG
GGGTGACGGGAGGAATTAGGGGTTCGATTCCGGGAGGAGGGGAGCCTGGAGGAAACGGGC
TACCACATCCAAGGGAAGGGCAAGCAAGGGCTAGAGACACGCTGAGCGGGGCTGGGC
>HXZRAMG01BGAVS rank=0174303 x=478.5 y=2438.0 length=479
AAAACACAGCCAGTAGTCATATGCTTGTCTTAAAGATTAAGCCATGCATGTCTAAGTATA
AGCACTTGTACTGTGAAACTGCGAATGGCTCATTAAATCAGTTATAGTTTATTTGATAGT
ACCTTTACTACTTGGATAACCGTGGTAAATCTAGAGCTAATACATGCATAAAATCCCGAC
TGTGCGAACGGAAGGGATGTATTTATTAGATTAAAACCAATGCGGAGCTCTTTTCGGGGG
TTTCGGTTTATATGGTGAATCATGATAACTTTGCGAATCGCATGGCCTTTGCGCCGGCGA
TGTTTCATTCAAATTTCTGCCCTATCAACTTTTGATGGTAGTATAGAGGACTACCATGGT
GGTAACGGGTAACGGAGAATCAGGGTTTGATTCCGGAGAAGGAGCCTGAGAAACGGCTAC
TACTTCCAAGGAAGGCAGCAGGCTAGAGACACGCTGAGCGGGCTGGCAAGGCGCATA
>HXZRAMG01AVK21 rank=0253202 x=242.5 y=2539.0 length=479
AAAACACAGCCAGTAGTCATATGCTTGTCTCAAAGATTAAGCCATGCATGTCTAAGTATA
AACATCTTTATACAGTGAAACTGCGTACAGCTCATTATATCAGTAATGATTTATTTGATG
GTACCTTACTACATGGATACCCGTAGTAATTCTAGAGCTAATACATGCGTCAAATCCTAA
CTCGTGTTAAAGCGGGGAGGGATGTATTTATTAGATAACAAAATCAATGCAGGTTAGCAA
TAACCTGGTTCTTTGGTGACTCATAGTAACTGTTCGAATCGCATGGCTTTATGCTGGCGA
TAGTTCATTCAAATTTCTGCCCTATCAGCTTTCGACGGTAGTGTAGTGGACTACCGTGGC
GTTAACGGGTGACGGAGAATTAGGGTTCGATTCCGGAGAGGGAGCCTGAGAAACGGCTAC
CACATCCAAGGAAGGCAGCAGGCTAGAGACACGCTGAGCGGGCTGGCAAGGCGCATA
>HY4YN4W02DNO35 rank=0182939 x=1382.0 y=3923.0 length=478
AAAACACAGCCAGTAGTCATATGCTTGTCTAAAAGATTAAGCCATGCATGTCTAAGTATA
AGCAATTATACTGCGAAACTGCGGAACGCTCATTATATCAGTTATAATTTATTTGATGGT
ACCCTACTACATGGATATCTGTAGTAATTCTAGAGCTAATACATGTCCTGTTAGTCAGAC
TTCTTCGGGAGAATGCAAGGATTTATTAGATACCTTTGCCAACCAGGCCTCGGTCTGTTC
TCTGGTGAATCATAATAACTTCTAGATCGCATATGCCTTAACGGGCGGCGATGGTCATTC
AAGTTTCTGCCCTATCAGCTAGATGTTAGTGTATTGGGACTAACATGGGCATATACGGGG
TGACGGGAGGGATTAGGGGGTCCGATCCCGGGGAGAGGGGGAGCCTGAAGAAAACGGGCT
ACCACTTCCGAAAAGGGAAAGGCAGGCAAGGGCTAGAGACACGCTGGAGCGGGGCT
>HY4YN4W02DIIYZ rank=0076902 x=1324.5 y=249.0 length=478
AAAACACAGCCAGTAGTCATATGCTTGTCTCAAAGATTAAGCCATGCATGTTTCAGTATA
AGCTTTAATTTGGCAAAACTGCAAATGGCTCATTAAAACAGTTATAATGCACTTGATGGT
TGTTTGCTTACATGGATAACTGTGGTAATCCTATAGCTAATACATGCACTCAAACCTGAC
TCTTGTGGGAAGGTTGTGGTCATTAGTTGCAGAACCAACCCAAGCTCTGCTTGGTATTTT
TGCTGATCCAGAATGGCTGATTGAATTACATGGCAATTGCTGGTAATGCATCATTTCAGT
TTCTGGCCTATCAGCTTCCGACGGTAAGGGTATTGGGCTTACTGTGGGCAATGGACGGGG
TAACGGGAGGGATTAGGGGTTTGATTCCGGGAGAGGGGAGCTTGAAGAAAATGGGGCTAC
CACATCTAAGGGAAGGGCAAGCAGGGCTAGAGACACGCTGAGCGGGGCTGGGCCAA
>HY4YN4W02EUKAS rank=0037731 x=1871.0 y=946.5 length=478
AAAACACAGCCAGTAGTCATATGCTTGTCTCAAAGACTAAGCCATGCATGTCTAAGTATA
AGTATTATACAGCGAAACTGCGAATGGCTCATTAAAACAGTTATAGTTTATTTGATAATC
GAATTTACATGGATAACCGTGGTAATTCTAGAGCTAATACATGCTGGTGTGCCCGACTTT
TGTGGAAGGGCGGTATTTATTAGATAACAAGCCAATATTCCTCTGGTCTATTGTGGTGAC
TCATAATAACTGATCGAATCGCAAGGCCTATGGCCGCGATAAGTCATTCAAGTTTCTNCC
CCATCAGCTTTCGATGGTAGTGTATTGGGACTACCATGGGCGTTTACGGGGTAACGGGAG
GGATTAGGGGTTCGATTCCGGGAGAGGGGAGCCTGGAGAAACGGGCTACCACATCTAAGG
GAAGGGCAAGCAGGGCTAGAGACACGCTGAAGCGGGGGCTGGGCAAAGGGCGCATA
>HY4YN4W02DCFL9 rank=0046966 x=1254.5 y=2687.5 length=478
AAAACACAGCCAGGTAGTCATATGCTTGTCTCAAAGACTAAGCCATGCATGTCTAAGTAT
AAGTATTATACAGCGAAACTGCGAATGGCTCATTAAAACAGTTATAGTTTATTTGATAAT
CGAATTTACATGGATAACCGTGGTAATTCTAGAGCTAATACATGCTGGTGTGCCCGACTT
TTGTGGGAGGGCGGTATTTATTAGATAACAAGCCAATATTCCTCTGGTCTATTGTGGTGA
CTCATAATAACTGATCGAATCGCAAGGCCTATGGCCGCGATAAGTCATTCAAGTTTCTNC
CCCATCAGCTTTCGATGGTAGTGTGTTGGGACTACCATGGGCGTTTACGGGGTAACGGGA
GGGATTAGGGGTTCGATTCCGGGAGAGGGGAGCCTGGAGAAACGGGCTACCACATCTAAG
GGAAGGCAAGCAGGGCTAAGGAGACACGCTGGAGCGGGGGCTGGGCAAAGGGCGCA
>HY4YN4W02D8302 rank=0044986 x=1626.0 y=3604.0 length=478
AAAACACAGCCAGTAGTCATATGCTTGTCTCAAAGATTAAGCCATGCATGTTTCAGTATA
AGCTTTAATTTGGCAAAACTGCAAATGGCTCATTAAAACAGTTATAATGCACTTGATGGT
TGTTTGCTTACATGGATAACTGTGGTAATCCTATAGCTAATACATGCACTCAAACCTGAC
TCTTGTGGGAAGGTTGTGGTCATTAGTTGCAGAACCAACCCAAGCTCTGCTTGGTATTTT
GCTGATCCAGAATGGCTGATTGAATTACATGGCAATTGCTGGTAATGCATCATTTCAGTT
TCTGACCTATCAGCTTCCGACGGTAAGGGTATTGGGCTTACTGTGGGCAATGGACGGGGT
AACGGGAGGGATTAGGGGTTTGATTCCGGGGAGAGGGGAGCTTGAAGAAAATGGGGCTAC
CACATCTAAGGGAAGGGCAAGCAAGGGCTAAGAGACACGCTGGAGCGGGGCTGGGG
>HY4YN4W02D4004 rank=0017047 x=1580.5 y=1510.0 length=478
AAAACACAGCCAGTAGTCATATGCTTGTCTCAAAGATTAAGCCATGCATGTCTAAGCAAA
AGCCGAACAATGGTGAAGCCGCGAATAGCTCATTACAACAGCCGTAGTTTATTGGATCTT
GATTTCCTACTTGGATACCTGTGGTAATTCTAGAGCTAATACACGCAACTAAGCTCCGAC
CTATGGGAGGAGTGCATTTATTAGAACAAAACCAATCGGGCCTCGGCTCGTCTCTTGGTG
AATCTGAATAACTCAGCTGATCGCATGGTCTTTGTACCGCGACGTATCTTTCAAGTNTCT
GCCTTATCAACTTTCGATGGTAGTTTATGTGCCTACCATGGGTGTAACGGGGTAACGGGA
GAATAAGGGGTTCGACTCCGGGAGAGGGGAGCCTGGAGAAACGGACTACCACATCCAAGG
GAAAGGGCAAGGCAGGGCTAAGAGACACGCTGAGCGGGGCTGGGCAAAGGCGCATA
>HY4YN4W02DQILU rank=0019173 x=1415.5 y=288.0 length=478
AAAACACAGCCAGTAGTCATATGCTTGTCTCAAAGATTAAGCCATGCATGTCTAAGCAAA
AGCCGAACAATGGTGAAGCCGCGAATAGCTCATTACAACAGCCGTAGTTTATTGGATCTT
GATTTCCTACTTGGATACCTGTGGTAATTCTAGAGCTAATACACGCAACTAAGCTCCGAC
CTATGGGAGGAGTGCATTTATTAGAACAAACCAATCGGGCCTCGGCTCGTCTCTTGGTGA
ATCTGAATAACTCAGCTGATCGCATGGTCTTTGTACCGCGACGTATCTTTCAAGTNTCTG
CCTTATCAACTTTCGATGGTAGTTTATGTGCCTACCATGGGTTGTAACGGGGTAACGGGA
GAATAAGGGGTTCGGACTCCGGGGAGAGGGGAGCCTGGAGAAACGGGCTACCACATCCAA
GGGAAAGGGCAGCAGGGCTAGAGACACGCTGAGCGGGGCTGGGCAAAGGGCGCATA
>HY4YN4W02C5TCE rank=0016339 x=1179.5 y=1084.0 length=478
AAAACACAGCCAGTAGTCATATGCTTGTCTCAAAGATTAAGCCATGCATGTCTCAGTATA
AGCGTTCATTTTGTGAAACTGCAAATGGCTCATTAAAACAGTTATAATGCACTTGATAAT
CGATTGTTATATGGATATCTGTGGAAATTCTATAGCTAATACATGCAACTAAACCTAACT
TTGTGGAAAGGTTGTGGTCATTAGTTACAGAACCAATTCAGGCCCAGCTTGAAGAGTTGA
ATGATTCACAATGACAGAATGTATTACATGGCAACAGCTGGTAATAGTTCATTCCAGTTT
CTGACCTATCAGCTTTCGACGGGGTAAGGTATTGGGCTTACGGTGGGCAATGACAGGGTG
ACGGGAGGGATTAGGGGGTTGATTCCGGGAGAGGGGAGCTTGGAGAAAATGGGCTACCAC
ATCTAAAAGGGAAGGGCAGCAGGGGCTAAGAGACACGCTGGAGCGGGGGCTGGGGC
>HY4YN4W02EBN6Z rank=0005754 x=1656.0 y=169.0 length=478
AAAACACAGCCAGTAGTCATATGCTTGTCTCAAAGATTAAGCCATGCATGTCTATGCATA
AACCGAATATGGTAAAGCCGCGAATGGCTCATTACAACAGCCATAGTTTATTGGATCTTA
GAGTCCTACTTGGATACCTGTGGTAATTCTAGAGCTAATACACGCAATCAAGCCCCAACC
TTACGGGCGGGGCGCATTTATTAGAACAAAACCAATTGGCTTCGGCCATTAATTGGTGAA
TCTGAATAACTACGCTGATCGCACGGTCTCGCACCGGCGACGTATCCTTCAAGTGTCTGC
CTTATCAACTTTCGATGGTAGTTTACATGACTACCATGGGGTTGTAACGGGGTAACGGGA
GAATAAGGGGGTTCGACTCCGGGAGAGGGGAGCCTGGAGAAACGGGCTACCACATCCAAG
GGAAGGGCAGCAGGGCTAGAGACACGCTGAGCGGGGGCTGGGGCAAAGGGCGCATA
>HY4YN4W02D7RGW rank=0061059 x=1611.0 y=2110.0 length=478
AAAACACAGCCAGTAGTCATATGCTTGTCTCAAAGATTAAGCCATGCATGTCTAAGTATA
AACAACTTTATACTGTAAAACTGCGAACGGCTCATTATATCAGCAATTATTTATTTGATG
GTTCCTTGCTACATGGATAACTGTGGTAATTCTAGAGCTAATACATGCGTAAAGTCCCGA
CTCTCGCGGGGAGGGATGTATTTATTAGATAAAAAACCATGCGGGCTTGCCCGGTCTTGT
GGTGAATCATAGTAACTTTTCGGATCGCATAGCTTCACGCTGGCATAGTTCATTCAAATT
TCTGCCCTATCAGCTTTCGACGGTAGTGTAGTGGGACTACCGGTGGGCGTTAACGGGGTG
ACGGGAGAATTAGGGGGTTCGATTCTGGGAGAGGGGAGCCTGGAGAAACGGGCTACCACA
TCCAAGGGAAAGGGCAAGCAGGGCTAAGAGACACGCTGAGCGGGGGCTGGGGCAAA
>HY4YN4W02EX67X rank=0080643 x=1912.5 y=2683.0 length=478
AAAACACAGCCAGTAGTCATATGCTTGTCTCAAAGATTAAGCCATGCATGTGTAAGTATA
AATCTTGTACTTTAAAACTGCGAATGGCTCATTATATCAGTTATAGTTTATTTGATAATC
CCTTACTACTTGGATACCCGTAGTAATTCTAGAGCTAATACATGCGAACATATCCGACCT
TTTAGGAAGGATAGTATTTATTAGATTGAAACCAACTCGCTTCGGTGATGTATTGGTGAT
TCATAATAACTTTGCGAATCGCATGGCTCTGCTGGCGATGATCATTCAAGTTTCTNCCCT
ATCAGCTTTGATGGTAGTGTATTTGACTACCATGGGCTTTAACGGGGTAACGGGAGGGAT
TAGGGGGTTTGATTCCGGGAGAGGGGGAGCCTGGAGGAGACGGGCTACCACATCCAAGGG
AAAGGGCAAGCAAGGGCTAAGAGACACGCTGAGCGGGGCTGGGCAAAGGGCGCATA
>HY4YN4W02DMGL3 rank=0123553 x=1368.0 y=3593.0 length=478
AAAACACAGCCAGTAGTCATATGCTTGTCTCAAAGATTAAGCCATGCATGTCTCAGTATA
AGCTTTTACATGGTGAAACTGCGAATGGCTCATTAAAGCAGTTATAGTTTATTTGATGGT
CACTGTTATATGGATAACTGTGGTAATTCTAGAGCTAATACATGCACCAAAACCCAACTT
CGCAGAAGGGTTGTGTTTATTAGATACAGAACCAACCCAGGTTCGCCTGGTTTTGTGGTG
ACTCATAATAACTCGATGAATCGTGTAGCATTGCTGACGATGCATCATTCAAGTTTCTGA
CCTATCAGCTTCCGACGGTAGGGGTATTGGGGCCTACCGTGGGCAATGGACGGGGTAACG
GAGAATTAGGGGTTGATTCCGGGAGAGGGGAGCCTGGAGAAACGGGCTACCACATCTAAA
GGGAAAGGCAAGCAGGGCTAGAGACACGCTGAGCGGGGCTGGGCAAAGGGCGCATA
>HY4YN4W02D4PDP rank=0059268 x=1576.0 y=2795.5 length=478
AAAACACAGCCAGTAGTCATATGCTTGTCTCAAAGATTAAGCCATGCATGTCTCAGTATA
AGCTTCTATACGGCGAAACTGCGAATGGCTCATTAAAACAGTTATAGTTTATTTGATGAT
CATTCTTTACATGGATAACTGTGGTAATTCTAGAGCTAATACATGCGCCCAAACCCGACT
TCGAGGAAGGGTTGTGTTTATTAGTTACAGAACCAACCCAGGCTCTGCCTGGTATCTTGG
TGATTCATAATAACCGAACGAATCGCATGGCATCAGCTGGCGATATATCTTTCAAGTTTC
TGACCTATCAGCTTTCGACGGTAGGGGTATTGGGGGCCTACCGTGGCAATGACGGGGTAA
CGGGAGAATTAGGGGTTCGATTCCGGGAGAGGGGGAGCCTGGAGAAAACGGGCTACCACA
TCTAAAGGGAAAGGCAGGCAAGGGGCTAAGAGACACGGCTGGAAGCGGGGCTGGGG
>HY4YN4W02EC6UG rank=0080633 x=1673.0 y=1366.0 length=478
AAAACACAGCCAGTAGTCATATGCTTGTCTCAAAGATTAAGCCATGCATGTCTAAGTATA
ACTATTTTACTTTGAAAACTGCGAACGGCTCATTATATCAGTTATAGTTTCTTTGATAGT
CCCTTACTACTTGGATACCCGTAGTAATTCTAGAGCTAATACATGCATCAATACCCGACT
CTCGTGGAAGGGTAGTATTTATTAGGTATAGACCAACCCTCCTCGGAGGTGCTTTGGTGA
TTCATAATAACTTTTCGAATCGCATGGCTCCATGCCGGCGATGGATCATTCAAGTTTCTG
CCCTATCAGCTTTGGATGGTAGTGTATTGGACTACCATGGGGCTTTAACGGGGGTAACGA
ATTGTTAGGGGCAAGGATTTCGGGAGGAGGGGAGCCTGGAGAGGACGGGCTACCACATCC
AAGGGAAGGGCAAGCAAGGGCTAGAGACACGCTGAGCGGGGCTGGGCAAAGGGCGC
>HY4YN4W02EI5WC rank=0040621 x=1741.0 y=1546.5 length=478
AAAACACAGCCAGTAGTCATATGCTTGTCTCAAAGATTAAGCCATGCATGTCTAAGCAGA
AGCCGAACAACGGTAAAGCCGCGAATGGCTCATTACAACAGCCGTCGTTTCTTGGATCTC
TTATTTTACTTGGATAACTGTGGTAATTCTAGAGCTAATACACGCACTAAAGCTCCGACC
TTTCGGGACGAGCGCATTTATTAGAACAAAACCAATCGGGCTTCGGCCCGTTCGTTGGTG
ACTCTGAATAACTACGCCGATCGCACGGTCTCGCACCGGCGACGCATCTTTCAATGTCTG
CCTTATCAACTTTCGATGGTAGTTTATGTGCCTACCATGGTTGTAACGGGGGGTAACGGG
AGAATAAGGGGTTCGACTCCGGGAGAGGGGAGCCTGGAGGAAACGGGCTACCACATCCAA
GGGAAGGGCAGCAGGGCTAAGAGACACGCTGAGCGGGGCTGGGCAAAAGGCGCATA
>HY4YN4W02DO4D6 rank=0055420 x=1399.5 y=748.0 length=478
AAAACACAGCCAGTAGTCATATGCTTGTCTCAAAGATTAAGCCATGCATGTCTCAGTATA
AGCTTCTATACGGTGAAACTGCGAATGGCTCATTAAAACAGTTACAGTTTATTTGATGGT
CATTCCTTACATGGATAACTGTGGTAATTCTAGAGCTAATACATGCGCCCAAACCCGACT
CCGTGGAAGGGTTGTGTTTATTAGTTACAGAACCAACCCAGGCTCTGCCTGGTCTTGTGG
TGATTCATAATAACCGAATGAATCGCATTGCATCAGCTGGCGATGAATCATTCAAGTTTC
TGACCTATCAGCTTCCGACGGTAGGGGTATTGGGGCCTACCGTGGGCAATGGGACGGGGT
AACGGAGAATTAGGGGTCATTCCGGGAGAGGGGAGCCTGGAGAAACGGGCTACCACATCT
AAAGGGAAAGGGCAGCAAGGGCTAGAGACACGCTGAGCGGGGCTGGGCAAAGGGCG
>HY4YN4W02D0XY9 rank=0116310 x=1533.5 y=3443.5 length=478
AAAACACAGCCAGTAGTCATATGCTTGTCTCAAAGATTAAGCCATGCATGTCTCAGAATA
AGCTTTTCATGGCAAGTCTGCGAATGGCTCATTAAACCAGTTATAGTTTCATTGGTTGTT
GGTGCTTACATGGATACCTGTGGTAATTCTATAGCTAATACATGATTGCATACCCGACTT
TCCGGAAGGGTTGTGCTTATCAGCTCCAGAACCATTCCTGGCATTGCCAGGTTCTTGGTG
ATCTATGGTAAGTGTGCGGATCACATGGCTGCTGCTGTGATTTGTCTTTAAGTTCTGACC
TATCAGCTTTCGACGGGGGAAGGTATTGGGCTTCCCGGTGGGCAATGACGGGGTAACGGG
AGAATTAGGGGTTTGATTCCGGGAGAGGGGAGCCTGGAGGGAATGGGCTACCACATCTAA
AAGGGAAAGGGCAGGCAGGGCTAGAGACACGCTGAGCGGGGCTGGGGCAAAGGGCG
>HY4YN4W02D5COT rank=0038461 x=1584.0 y=235.0 length=478
AAAACACAGCCAGTAGTCATATGCTTGTCTCAAAGATTAAGCCATGCATGTCTCAGAATA
AGCTTTTCATGGCAAGTCTGCGAATGGCTCATTAAACCAGTTATAGTTTCATTGGTTGTT
GGTGCTTACATGGATACCTGTGGTAATTCTATAGCTAATACATGATTGCATACCCGACTT
TCCGGAAGGGTTGTGCTTATCAGCTCCAGAACCATTCCTGGCATTGCCAGGTTCTTTGGT
GATCTATGGTAAGTGTGCGGATCACATGGCTGCTGCTGTGATTTGTCTTTTAAGTTCTGA
CCTATCAGCTTTCGGACGGGGGAAGGTATTGGGCTTCCCGGTGGGCAATGGACGGGGTAA
CGGGAGAATTAGGGGGTTTGATTCCGGGAGAGGGGAGCCTGGAGGGAATGGGGCTACCAC
NTCTAAAAGGGAAAGGGCAGCAGGGCTAGAGACACGCTGAGCGGGGCTGGGGCAAA
>HY4YN4W02EM7TW rank=0086331 x=1787.0 y=2258.0 length=478
AAAACACAGCCAGTAGTCATATGCTTGTCTCAAAGATTAAGCCATGCATGTCTCAGTATA
AGCTTCTACATGGCGACACTGCGAATGGCTCATTAAAACAGTTATCGTTTATTTGGTGGT
CATTTATTACATGGATAACCATGGTAATTCTAGAGCTAATACATGCATCAAGACCCAACT
TCACGGAAGGGTTGTGTTTATTAGGTACAGAACCAACCCAGGTCTCCTGGTCCTTTGGTG
ATTCATGGTAACCGAACGAATCGCATGGCTTCGCTGGCGATGAACCATTCAAGTTTCTGA
CCTATCAGCTTTCGACGGTAGGGTATTGGCCTACCGTGGGGCAATGACGGGGTAACGGAG
GAATTAGGGGTCGATTCCGGGAGAGGGGANCCTGAGGAAACGGGCTACCACATCTAAGGG
AAGGGCAAGCAAGGGGCTAGAGACACGCTGGAGCGGGGCTGGGCAAAGGCGCAATA
>HY4YN4W02EQCMD rank=0197093 x=1823.0 y=979.0 length=478
AAAACACAGCCAGTAGTCATATGCTTGTCTCAAAGATTAAGCCATGCATGTCTCAGTATA
AGCTTCTACATGGCGACACTGCGAATGGCTCATTAAAACAGTTATCGTTTATTTGGTGGT
CATTTATTACATGGATAACCATGGTAATTCTAGAGCTAATACATGCATCAAGACCCAACT
TCACGGAAGGGTTGTGTTTATTAGGTACAGAACCAACCCAGGTCTCCTGGTCCTTTGGTG
ATTCATGGTAACCGAACGAATCGCATGGCTTCGCTGGCGATGAACCATTCAAGTTTCTNA
CCTATCAGCTTTCGACGGTAGGGTATTGGCCTACCGTGGGGCAATGACGGGGTAACGGGA
GGGAATTAGGGGGTTCGATTCCGGGAGGAGGGGAGCCTGGAGGAACGGGCTACCACATCT
AAGGGAGGCAAGCAAGGGCTAGAGAACACGCTGAGCGGGGCTGGGCAAAGGCGCAT
>HY4YN4W02D8Z2Y rank=0160223 x=1625.5 y=2584.0 length=478
AAAACACAGCCAGTAGTCATATGCTTGTCTCAAAGATTAAGCCATGCATGTCTCAGTATA
AGCTTCTACATGGCGACACTGCGAATGGCTCATTAAAACAGTTATCGTTTATTTGGTGGT
CATTTATTACATGGATAACCATGGTAATTCTAGAGCTAATACATGCATCAAGACCCAACT
TCACGGAAGGGTTGTGTTTATTAGGTACAGAACCAACCCAGGTCTCCTGGTCCTTTGGTG
ATTCATGGTAACCGAACGAATCGCATGGCTTCGCTGGCGATGAACCATTCAAGTTTCTGA
CCTATCAGCTTTCGACGGTAGGGTATTGGCCTACCGTGGGGCAATGACGGGGTAACGGGA
GGAATTAGGGGTTCGATTCCGGGAGAGGGGAGCCTGGAGGAAACGGGCTACCACATCTAA
GGGAGGGCAAGGCAGGGCTAAGAGACACGCTGGAAGCGGGGCTGGGCAAAGGGCGC
>HY4YN4W02DP3TA rank=0023600 x=1410.0 y=1596.0 length=478
AAAACACAGCCAGTAGTCATATGCTTGTCTCAAAGATTAAGCCATGCATGTTTCAGTATA
AGCTTTAATTTGGCAAAACTGCAAATGGCCCATTAAAACAGTTATAATGCACTTGATGGT
TGTTTGCTTACATGGATAACTGTGGTAATCCTATAGCTAATACATGCACTCAAACCTGAC
TCTTGTGGGAAGGTTGTGGTCATTAGTTGCAGAACCAACCCAAGCTCTGCTTGGTATTTT
GCTGATCCAGAATGGCTGATTGAATTACATGCAATTGCTGGTAATGCATCATTTCAGTTT
CTGACCTATCAGCTTCGACGGGTAAGGTNTGGGCTTACNGTGGGCAATGGACGGGGTACG
GAGGGATTAGGGGTTGATTCCGGGAGAGGGGAGCTTGGAGAAAATGGGCTACCGACATCT
AAAGGGAAGGGCAAGGCAAGGGGCTAGAGACACGCTGGAGCGGGGGCTGGGGCAAA
>HY4YN4W02EXHKV rank=0141159 x=1904.5 y=2221.5 length=478
AAAACACAGCCAGTAGTCATATGCTTGTCTCAAAGATTAAGCCATGCATGTTTCAGTATA
AGCTTTAATTTGGCAAAACTGCAAATGGCTCATTAAAACAGTTATAATGCACTTGATGGT
TGTTTGCTTACATGGATAACTGTGGTAATCCTATAGCTAATACATGCACTCAAACCTGAC
TCTTGTGGGAAGGTTGTGGTCATTAGTTGCAGAACCAACCCAAGCCCTGCTTGGTATTTT
GCTGATCCAGAATGGCTGATTGAATTACATGCAATTGCTGGTAATGCATCATTTCAGTTT
CTGACCTATCAGCTTCGGACGGGTAAGGTNTGGGCTTACNGTGGGCAATGGGACGGGGTA
ACGGAGGGATTAGGGGTTGATTCCGGGAGAGGGGGAGCTTGGGAGAAAATGGGGCTACCG
ACATCTAAAAGGGAGGCAAGCAGGGGCTAGAGACACGCTGGAGCGGGGGCTGGGGC
>HY4YN4W02DMCHF rank=0021853 x=1367.0 y=2337.0 length=478
AAAACACAGCCAGTAGTCATATGCTTGTCTCAAAGATTAAGCCATGCATGTCCCAGCATA
AGTGCCTAGATTGCAAAGCTGCAAATGGCTCATTAGAACAGTTTTAATCAAATGTTGATT
ATAAATTACATGTATACCCTCGGTAATCCTGCAGCTAATTCTTGCTAACATACATAACTA
CTGAGGATCATGTTGCGGTTTGCAATTTGGAATCAACTCAGATTTGTCTGAGACATTGAT
GATACATGCTAACAAATGAATTGCAGGGCTTCTGCTGGCAATGCAACATTTGTGTGTCTG
ACCTATCAGCTTTCGGATGGGTAAGGGTATTGGGCTTACCATGGGCAACGACGGGGTAAC
GGGGGATTAAGGGTTTGATTCCGGGGAGAGGGGAGCCTGGGGAAAAATGGGGCTACCGAC
ATCTAAAAGGAAGGCAAGCAGGCTAGAGACACGCTGAGCGGGGCTGGGCAAGGGCG
>HY4YN4W02EESFG rank=0019143 x=1691.0 y=2266.0 length=478
AAAACACAGCCAGTAGTCATATGCTTGTCTCAAAGATTAAGCCATGCATGTCCCAGCATA
AGTGCCTAGATTGCAAAGCTGCAAATGGCTCATTAGAACAGTTTTTAATCAAATGTTGAT
TATAAATTACATGTATACCCTCGGTAATCCTGCAGCTAATTCTTGCTAACATACATAACT
ACTGAGGATCATGTTGCGGTTTGCAATTTGGAATCAACTCAGATTTTGTCTGAGACATTG
ATGATACATGCTAACAAATGAATTGCAGGGCTTCTGCTGGCAATGCAACATTTGCGTGTC
TGACCTATCAGCTTTCGATGGGTAAGGTATTGGGCTTACCATGGGCAACGGACGGGGTAA
CGGGGGATTAGGGGTTTGATTCCGGGGAGAGGGGAGCCGTGGGGAAAAATGGGGCTACCA
CTATCGTAAAAGGAAGGGCAGCAGGGCTAAGAGACACGGCTGGAGCGGGGCTGGGG
>HXZRAMG01BL2EU rank=0090498 x=544.0 y=1060.0 length=478
AAAACACAGCCAGTAGTCATATGCTTGTCTTAAAGATTAAGCCATGCATGTCTAAGTATA
AGCACTTGTACTGTGAAACTGCGAAATGGCTCATTAAATCAGTTATAGTTTATTTGATAG
TACCTTTACTACTTGGATAACCGTGGTAAATCTAGAGCTAATACATGCATAAAATCCCGA
CTGTGCGAACGGAAGGGATGTATTTATTAGATTAAAACCAATGCGGAGCTCTTTCGGGGG
TTTCGGTTTATATGGTGAATCATGATAACTTTGCGAATCGCATGGCCTTTGCGCCGGCGA
TGTTTCATTCAAATTTCTGCCCTATCAACTTTTGATGGTAGTATAGAGGACTACCATGGT
GGTAACGGGTACGGAGAATCAGGGTTTGATTCCGGAGAGGGAGCCTGAGAAACGGCTACC
ACATCTAAGGAAGGCAGCAGGCTAGAGACACGCTGAGCGGGCTGGCAAGGCGCATA
>HY4YN4W02DME84 rank=0023163 x=1368.0 y=1830.0 length=477
AAAACACAGCCAGTAGTCATATGCTTGTCTCAAAGATTAAGCCATGCATGTCTAAGCAGA
AGCCGAACAACGGTAAAGCCGCGAATGGCTCATTACAACAGCCGTCGTTTCTTGAATCTC
TTATTTTACTTGGATAACTGTGGTAATTCTAGAGCTAATACACGCACTAAAGCTCCGACC
TTTCGGGACGAGCGCATTTATTAGAACAAAACCAATCGGGCTTCGGCCCGTTCGTTGGTG
ACTCTGAATAACTACGCCGATCGCACGGTCTCGCACCGGCGACGCATCTTTCAATGTCTG
CCTTATCAACTTTCGATGGTAGTTTATGTGCCTACCATGGTTGTAACGGGGGGTAACGGG
GAGAATAAGGGGTTCGACTCCGGGAGAGGGGAGCCTGGAGGAAACGGGCTACCACATCCA
AGGGAAGGGCAGCAGGGCTAAGAGACACGCTGGAGCGGGGCTGGGCAAAAGGGCG
>HY4YN4W02DQ4V9 rank=0060863 x=1422.5 y=503.0 length=477
AAAACACAGCCAGTAGTCATATGCTTGTCTCAAAGATTAAGCCATGCATGTCTAAGTATA
AGCATTTATACTGTGAAACTGCGAATGGCTCATTAAATCAGTTATAGTTTATTTGATAGT
ACCTTACTACTTGGATATCCGTGGTAATTCTAGGGCTAATACATGCTAAAATGGGCGACT
TCTGGAAGCTCAGTATTTATTAGATAAAAAACCAACCCGGGCAACCGGTTCTTAGGTGAA
TCATGATAACTTTTCGAATCGTATGGCTTTATGCCGACGATGGTTCATTCAAATTTCTGC
CCTATCAACTTTCATGGTAGGATAGAGGCCTACCATGGTTTTAACGGGTAACGGGAGAAT
TAGGGGGGTTCGATTCCGGGAGAGGGGGAGCCTGAGGAAACGGGCTACCACATCCAAGGG
AAGGGCAGCAGGGCTAGAGAACACGCTGAGCGGGGGCTGGGGCAAAGGGCGCATA
>HY4YN4W02DZD7D rank=0019157 x=1516.0 y=791.0 length=477
AAAACACAGCCAGTAGTCATATGCTTGTCTCAAAGATTAAGCCATGCATGTCTATGCACA
AGCCGAAAACGGTAAAGCCGCGAATGGCTCATTACAACAGCCATGGTTTATTGGATCTAC
AACATCCTACTTGGATAACTGTAGTAATTCTAGAGCTAATACACGCACCAAAGCCCTGAC
CTCACGGGATGGGCGCATTTATAGACCAAAACCAATCGGACTTCGGTCCGTCTGGTGGTG
ACTCTGAATAACTACGCTGAGTGCACGGTCCTCGTACCGGCACCATATCTTTCAAGTGTC
TGCCTTATCAACTGTCGATGGTAGTTTACGTGACTACCATGGGTCGTAACGGGGTAACGG
GAGAATAAGGGGGTTCGACTCCGGGAGAGGGGAGCCCTGGAGAAATGGGCTACCACATCC
AAGGGAAAGGGCAGCAGGGCTAGAGACACGCTGAGCGGGGCTGGGCAAAGGGCGC
>HY4YN4W02DXMUC rank=0044966 x=1496.0 y=594.5 length=477
AAAACACAGCCAGTAGTCATATGCTTGTCTCAAAGATTAAGCCATGCATGTCTAAGTATA
AACAACTTTATACTGTAAAACTGCGAACGGCTCATTATATCAGCAATAATTTATTTGATG
GTTCCTTACTACATGGATAACTGTAGTAATTCTAGAGCTAATACATGCGTAAAGTCCCGA
CCTCACGGAAGGGATGTATTTATTAGATAAAAAACCATGCGGGTTCTGCCCGGTTTTGTG
GTGAATCATAGTAACTTTTCGAATCGCATGGCTTCACGCCGGCGATAGTTCATTCAAATT
TCTGCCCTATCAGCTTTCGACGGTAGTGTAGTGGACTACCGTGGCGGTTAACGGGGGGTA
ACGGGGGGAATTAGGGGTTCGATTCCGGGAGGAGGGGAGCCTGGAGGAAACGGGCTACCA
CATCCAAGGGAGGGCAGCAGGGCTAGAAGACACGCTGAGCGGGGGCTGGGGCAAA
>HY4YN4W02DU8B2 rank=0068159 x=1468.0 y=3168.5 length=477
AAAACACAGCCAGTAGTCATATGCTTGTCTCAAAGACTAAGCCATGCATGTCTAAGTATA
AGTATTATACAGCGAAACTGCGAATGGCTCATTAAAACAGTTATAGTTTATTTGATAATC
GAATTTACATGGATAACCGTGGTAATTCTAGAGCTAATACATGCTGCTGTGCCCAACTTT
ACGGAAGGGCGGTATTTATTAGATAACAAGCCAATATTCCTCTGGTCTATTGTGGTGACT
CATAATAACTGATCGAATCGCAAGGCCTATGGCCGCGATAAGTCATTCAAGTTTCTNCCC
CATCAGCTTTCGATGGTAGTGTATTGGGACTACCATGGGCGTTTACGGGGTAACGGGAGG
GATTAGGGGTTCGATTCCGGGAGAGGGGAGCCTGGAGAGACGGGCTACCACATCTAAGGG
AAAGGGCAAGCAGGGCTAGAGACACGCTGAGCGGGGCTGGGGCAAAGGGCGCATA
>HY4YN4W02DBXXH rank=0033168 x=1249.0 y=243.5 length=477
AAAACACAGCCAGTAGTCATATGCTTGTCTCAAAGATTAAGCCATGCACGTTTCAGTATA
AGCTTTAAGTTGGCAAAGCTGCAAATGGCTCATTAAAACAGTTATAATGCACTTGATGGT
TGTTTGCTTACATGGATAACTGTGGTAATCCTATAGCTAATACATGCACTCAAACCTGAC
TCTTGTGGGAAGGTTGTGGTCATTAGTTGCAGAACCAACCCAAGCTCTGCTTGGTATTTT
GCTGATCCAGAATGGCTGATTGAATTACATGGCAATTGCTGGTAATGCATCATTTCAGTT
TCTGACCTATCAGGCTTCCGACGGTAAGGGTATTGGGCTTACTGTGGGCAATGGACGGGG
TAACGGGAGGGATTAGGGGTTTGATTCCGGGAGAGGGGAGCTTGGGGGAAAATGGGCTAC
CACATCTAAAGGGAAGGGCAAGCAGGGCTAGAGACACGCTGAGCGGGGGCTGGGC
>HY4YN4W02D9UT8 rank=0063687 x=1635.5 y=1486.5 length=477
AAAACACAGCCAGTAGTCATATGCTTGTCTCAAAGATTAAGCCATGCATGTTTCAGTATA
AGCTTTAATTTGGCAAAACTGCAAATGGCTCATTAAAACAGTTATAATGCACTTGATGGT
TGTTTGCTTACATGGATAACTGTGGTAATCCTATAGCTAATACATGCACTCAAACCTGAC
TCTTGTGGGAAGGTTGTGGTCATTAGTTGCAGAACCAACCCAAGCTCTGCTTGGTATTTT
GCTGATCCAGAATGGCTGATTGAATTACATGGCAATTGCTGGTAATGCATCATTTCAGTT
TCTGACCTATCAGGCTTCCGACGGTAGGGATTGGGCTTACTGTGGGCAATGGACGGGGTA
ACGGGAGGGATTAGGGGGTTTGATTCCGGGGAGAGGGGAGCTTGAAGAAAATGGGCTACA
CATCTAAGGGAAGCAAGCAGGGCTAAGAGACACGCTGAGCGGGGCTGGGCAAGGG
>HY4YN4W02DCTIZ rank=0039246 x=1259.0 y=233.0 length=477
AAAACACAGCCAGTAGTCATATGCTTGTCTCAAAGATTAAGCCATGCATGTTTCAGTATA
AGCTTTAATTTGGCAAAACTGCAAATGGCTCATTAAAACAGTTATAATGCACTTGATGGT
TGTTTGCTTACATGGATAACTGTGGTAATCCTATAGCTAATACATGCACTCAAACCTGAC
TCTTGTGGGAAGGTTGTGGTCATTAGTTGCAGAACCAACCCAAGCTCTGCTTGGTATTTT
GCTGATCCAGAATGGCTGATTGAATTACATGGCAATTGCTGGTAATGCATCATTTCAGTT
TCTGACCTACCAGCTTCCGGACGGGTAAGGTATTGGGCTTACNGTGGGCAATGGACGGGG
TAACGGGAGGGATTAGGGGTTTNATTCCGGGAGAGGGGAGCTTGGAGAAAATGGGCTACC
ACATCTAAAGGGAGGGCAGCAGGGCTAAGAGACACGCTGGAGCGGGGGCTGGGGC
>HY4YN4W02C05A0 rank=0098094 x=1126.0 y=394.5 length=477
AAAACACAGCCAGTAGTCATATGCTTGTCTCAAAGATTAAGCCATGCATGTCTAAGTATA
AACAACTTTATACTGTGAAACTGCGAACGGCTCATTATATCAGCAATAATTTATTTGATG
GTTTCTTACTACATGGATAACTGTAGTAATTCTAGAGCTAATACATGCGTAAAATCCCAA
CTCTTGCGGGTCGGGATGTATTTATTAGATAAAAACCAATGCGGACTTTGTCCGGTTTTG
TGGTGAATCATAGTAACTTCTCGAATCGCATGGCTTCACGCCGGCGATAGTTCATTCAAA
TTTCTNCCCTATCAGCTTTCGACGGTAGTGTAGTGGACTACCGGTGGGGCGTTAAACGGG
GTAACGGGAGAATTAGGGGGTTCATTCCGGGAGGAGGGGAGCCTGGAGAAACGGGCTACC
ACATCCAAGGGAAGGGCAGCAGGGCTAGGAGACACGCTGGAGCGGGGGCTGGGGC
>HY4YN4W02D5S4E rank=0079011 x=1589.0 y=1052.0 length=477
AAAACACAGCCAGTAGTCATATGCTTGTCTCAAAGATTAAGCCATGCATGTCTCAGAATA
AGCTTTTCATGGCAAGTCTGCGAATGGCTCATTAAACCAGTTATAGTTTCATTGGTTGTT
GGTGCTTACATGGATACCTGTGGTAATTCTATAGCTAATACATGATTGCATACCCGACTT
TCCGGAAGGGTTGTGCTTATCAGCTCCAGAACCATTCCTGGCATTGCCGGGTTCTTTGGT
GATCTATGGTAAGTGTGCGGATCACATGCTGCTGCTGGTNATTTGTCTTTTAAGTTTCTG
ACCTATCAGCTTTCGACGGGGGAAGGGGTATTGGGCTTCCCGGTGGGCAATGACGGGGTA
CGGGAGGAATTAGGGGTTGATTCCGGGAGAGGGGAGCCTGGAGGGAATGGGGCTAACCAC
ATCTAAAAGGGAAGGGCAGCAAGGGCTAAGAGACACGCTGGAGCGGGGGCTGGGG
>HY4YN4W02EKIEX rank=0129689 x=1756.5 y=2983.0 length=477
AAAACACAGCCAGTAGTCATATGCTTGTCTCAAAGACTAAGCCATGCATGTCTAAGTATA
AGTATTATACAGCGAAACTGCGAATGGCTCATTAAAACAGTTATAGTTTATTTGATAATC
GAATTTACATGGATAACCGTGGTAATTCTAGAGCTAATACATGCTGGTGAGCCCGACTCT
TTGGAAGGGCGGTATTTATTAGATAACAAACCAATATTGCTTTGCTCTATTGTGGTGACT
CATAATAACTGATCGAATCGCAAAGCCTTTGGCTGCGATACATCATTCAAGTTTCTGCCC
CATCAGCTTCCGTTGGTAGTGTATTGGGACTACCATGGCGTTCACGGGGGTAACGGGAGG
GATTAGGGGTTCGATTCCGGGAGAGGGGAGCCTGGAGAAACGGGCTACCACATCTAAGGG
AAAGGGCAAGCAGGGCTAAGAGACACGGCTGAGCGGGGCTGGGCAAAGGCGCATA
>HY4YN4W02DZN6S rank=0043447 x=1519.5 y=1442.0 length=477
AAAACACAGCCAGTAGTCATATGCTTGTCTCAAAGATTAAGCCATGCATGTCTAAGTATA
AACATCTTTATACTGTGAAACTGCGTACAGCTCATTATATCAGTTATTATTTATTTGATG
GTACCTTACTACATGGATACCCGTAGTAATTCTAGAGCTAATACATGCGTAAAATCCCGA
CTTTACAGGAGGGATGTATTTATTAGATAAAAACCATTCTGTCTTTGGCAGGTTTTTTGG
TGACTCATAGTAACTGTTCGAATCGCATGACTTCGGTCGGCGATAGTTCATTCAAATTTC
TGCCCTATCAGCTTCAGACGGTAGTGTCGTGGACTACCGTGGGGCGTTAACGGGGGTNAC
GGGAGAATTAGGGGGTTCGATTCCGGGAGGAGGGGANCCTGAGAAACGGGCTACCACATC
CAAGGGAAGGCAGCAGGGCTAGAGACACGCTGGAGCGGGGCTGGGGCAAAGGGCG
>HY4YN4W02DM0TB rank=0031372 x=1375.0 y=1101.0 length=477
AAAACACAGCCAGTAGTCATATGCTTGTCTCAAAGACTAAGCCATGCATGTCTAAGTATA
AGTGTTATACAGCGAAACTGCGAATGGCTCATTAAAACAGTTATAGTTTATTTGGTAATC
GAAATTACATGGATAACCGTGGTATCTTCTAGAGCTAATACATGCAGGTTAGCCCGACTT
CTCGGAAGGGCTGTATTTATTAGATAACAGACCAATATTCCTCGTGTCTATTGTGGTGAC
TCATAGTAACTGATCGGATCGCATGGCCTTGTGCCGCGATAAACCATTCAAGTTTCTNAC
CCATCAGCTTTCGATGGTAGTGTATTGGGACTACCATGGCTTTCACGGGGTAACGGGAGG
GATTAGGGGTTCGATTCCGGGAGAGGGGAGCCTGGAGAAACGGGCTACCACATCTAAGGG
AAAGGGCAAGCAAGGGCTAAGAGACACGCTGAGCGGGGCTGGGCAAAGGCGCATA
>HY4YN4W02EUQKR rank=0079071 x=1873.5 y=889.5 length=477
AAAACACAGCCAGTAGTCATATGCTTGTCTCAAAGATTAAGCCATGCATGTCTAAGTATA
ACTCTTTTACTTTGAAAACTGCGAACGGCTCATTATATCAGTTATAGTTTATTTGATAGT
CCCTTACTACTTGGATACCCGTAGTAATTCTAGAGCTAATACATGCATCAATACCCAACT
GTTCGCGGAAGGGTAGTATTTATTAGGTATAAACCATCCGTCTTCGGACGTGTACTGGTG
ATTCATAATAACTTTTCGAATCGCATGGCTCCATGCCGGCGATGGATCATTCAAGTTTCT
GCCCTATCAGCTTTGGATGGTAGTGTATTGGACTACCATGGGGCTTTAACGGGGGTAACG
AATTGTTAGGGGCAAGATTTCGGGAGGAGGGGAGCCTGAGAGGACGGGCTACCACATCCA
AGGGAAGGGCAAGCAGGGCTAGAGACACGCTGAGGCGGGGCTGGGCAAAGGGCGC
>HY4YN4W02DQFDR rank=0026711 x=1414.0 y=205.0 length=477
AAAACACAGCCAGTAGTCATATGCTTGTCTCAAAGATTAAGCCATGCATGTCTAAGTATA
AACAACTTTATACTGTGAAACTGCGTACAGCTCATTATATCAGCAATTATTTATTTGATG
GTAACTCACTACATGGATAACCGTGGTAATTCTAGAGCTAATACATGCGTAAAATCCCGA
GCCTCGCGGTAAGGGACGTATTTATTAGATAAAGAATCAATACCGGCTCTGTCGGTTTTA
TTGATGAATCATAATAACTGTTCGAATCGCACTGCCTTGTNCTGGCGATAGTTCATTCAA
ATTTCTGCCCTATCAGCTTTCGACGGTAGTGTAGTGGGACTACCGTGGGCGGTTAACGGG
GGTAACGGGAGGAATTAGGGGTTCGGATTCCGGGAGAGGGGAGGCCTGAGAAACGGGCTA
CCACATCCAAAGGGAAAGGCAGGCAGGGCTAGAGACACGCTGAGCGGGGCTGGGG
>HY4YN4W02DNP9P rank=0115104 x=1383.5 y=1323.0 length=477
AAAACACAGCCAGTAGTCATATGCTTGTCTCAAAGATTAAGCCATGCATGTCTAAGTATA
AACAACTTTATACTGTGAAACTGCGTACAGCTCATTATATCAGCAATTATTTATTTGATG
GTAACTCACTACATGGATAACCGTGGTAATTCTAGAGCTAATACATGCGTAAAATCCCGA
GCCTCGCGGTAAGGGACGTATTTATTAGATAAAGAATCAATACCGGCTCTGTCGGTTTTA
TTGATGAATCATAATAACTGTTCGAATCGCACTGCCTTGTNCTGGCGATAGTTCATTCAA
ATTTCTGCCCTATCAGCTTTCGACGGTAGTGTAGTGGGACTACCGTGGGCGGTTAACGGG
GTAACGGGAGAATTAGGGGTTCGGATTCCGGGAGAGGGGAGGCCTGAGAAACGGGCTACC
ACATCCAAAGGGAAAGGGCAGCAGGGCTAGAGACAACGCTGAGCGGGCTGGCAAA
>HY4YN4W02C91DM rank=0082298 x=1227.5 y=1512.5 length=477
AAAACACAGCCAGTAGTCATATGCTTGTCTCAAAGACTAAGCCATGCATGTCTAAGTATA
AGTGTTATACAGCGAAACTGCGAATGGCTCATTAAAACAGTTATAGTTTATTTGACAATC
GAATTTACATGGATAACCGTGGTAATTCTAGAGCTAATACATGCTGGTGTGCCTGACTTT
TGTGGAAGGGCGGTATTTATTAGATAACAAGCCAATATTCCTCTGGTCTATTGTGGTGAC
TCATAATAACTGATCGAATCGCAAGGCCTGTGGCCGCGATAAGTCATTCAAGTTTCTGCC
CCATCGGCTTTCGATGGTAGTGTATTGGGACTACCATGGCGTTCACGGGGTAACGGGAGG
GATTAGGGGTTCGGATTCCGGGAGAGGGGAGCCTGGAGAAACGGGCTACCACATCTAAGG
GAAAGGGCAAGGCAGGGCTAAGAGACACGCTGAGCGGGGCTGGGCAAAGGGCGCA
>HY4YN4W02EFHNF rank=0065422 x=1699.0 y=2185.5 length=477
AAAACACAGCCAGTAGTCATATGCTTGTCTCAAAGGCTAAGCCATGCATGTCTAAGTATA
AGTATTATACAGCGAAACTGCGAATGGCTCATTAAAACAGTTATAGTTTATTTGATAATC
AAATTTACATGGATAACCGTGGTAATTCTAGAGCTAATACATGCTGATATACCCGACTTT
TGTGGAAGGGTGGTATTTATTAGATAACAAGCCAATATTCCTCTGGTCTATTGTGGTGAC
TCATAATAACTGATCGAATCGCAAAGTCTCTGACTGCATAAGTCATTCAAGTTTCTGCCC
CATCAGCTTTCGATGGTAGTGTATTGGGGACTACCATGGGCGTTTACGGGGTAACGGGAG
GGATTAGGGGTTCGATTCCGGGGAGAGGGGAGCCTGGAGAAACGGGCTACCACATCTAAG
GGAAAGGGCAAGCAGGGCTAAGAGACACGCTGAGCGGGGCTGGGCAAAGGGCGCA
>HY4YN4W02CY6Z3 rank=0041624 x=1103.0 y=3489.0 length=477
AAAACACAGCCAGTAGTCATATGCTTGTCTCAAAGATTAAGCCATGCATGTCTCAGTATA
AGCTTCTATACGGCAAAACTGCGAATGGCTCATTAAAACAGTTATAGTTTATTTGATGGT
CATTCTTTACATGGATAACCGTGGTAATTCTAGAGCTAATACATGCGCCCAAACCCGACT
CCGTGGAAGGGTTGTGTTTATTAGTTACAGAACCAACCCAGGCTCTGCCTGGTCTTGTGG
TGATTCATAATAACCAAACGAATCGCATGGCATCAGCTGGCATGAATCATTCAATTTCTG
ACCTATCAGCTTCCGACGGTAGGGTATTGGGCCTACCGGTGGGCAATGACGGGGTAACGG
GAGAATTAGGGGTTCGATTCCGGGGAGAGGGGGAGCCTGGAGAAACGGGCTACCACATCT
AAAGGGAAAGGGCAGGCAAGGGGCTAAGGAGACACGGCTGAGCGGGGGCTGGGGC
>HY4YN4W02C6BWZ rank=0033163 x=1185.5 y=577.0 length=477
AAAACACAGCCAGTAGTCATATGCTTGTCTCAAAGATTAAGCCATGCATGTTTCAGAATC
AGCTTTTCATAATAAATCTGCAAATGGCTCATTAAAACAGTTTTAGTTTCATGGGCTGTG
ATAGTGTACATGGATACCTGTGGTAATTCTATAGCTAATACACGCTTGCAAACCCAACTC
TGTGGAAGGGTTGTTCTTATTAGTTTCAGAACCAATCCTAACTCAGCTAGGCAATTAGGT
GAATAATGGTAAGTGCATGGATCGTATGGCTGTNCTGAAGACTGGCTTTCTAAGTTTCTG
ACCTATCAGCTTCCGACGGGGAAGGTATTGGGGCTTCCCGTGGCAATGGACGGGGTAACG
GAGAATTAGGGGTTGATTCCGGGAGAGGGGAGCCTGAGGGAACGGGCTACCACATCTAAA
GGGAAGGGCAGGCAGGGCTAGAGACACGCTGAGCGGGCTGGGCAAAGGGCGCATA
>HY4YN4W02EEP2O rank=0025418 x=1690.5 y=3310.0 length=477
AAAACACAGCCAGTAGTCATATGCTTGTCTCAAAGATTAAGCCATGCATGTTTCAGTATA
AGCTTTAATTTGGCAAAACTGCAAATGGCTCATTAAAACAGTTATAATGCACTTGATGGT
TGTTTGCTTACATGGATAACTGTGGTAATCCTATAGCTAATACATGCACTCAAACCTGGC
TCTTGTGGGAAGGTTGTGGTCATTAGTTGCAGAACCAACCCAAGCCCTGCTTGGTATTTT
GCTGATCCAGAATGGCTGATTGAATTACATGCAATTGCTGGTAATNCATCATTTCAGTTT
CNGACCTATCAGCTTCCGGACGGGTAAGTNTGGGCTTACNGTGGGCAATGGGACGGGGTA
ACGGAGGGATTAGGGGGTTGATTCCGGGAGAGGGGGAGCTTGGAGAAAATGGGGCTACCA
CATCTAAAAGGGAAGGGCAAGGGCAGGGGCTAAGAGACACGCTGGAGCGGGGGCT
>HY4YN4W02D9T8T rank=0031929 x=1635.0 y=715.5 length=477
AAAACACAGCCAGTAGTCATATGCTTGTCTCAAAGATTAAGCCATGCATGTCTAAGCAGA
AGCCGAACAACGGTAAAGCCGCGAATGGCTCATTACAACAGCCGTCGTTTCTTGGATCTC
TTATTTACTTGGATAACTGTGGTAATTCTAGAGCTAATACACGCACTAAAGCTCCGACCT
TTCGGGACGAGCGCATTTATTAGAACAAAACCAATCGGGCTTCGGCCCGTTCGTTGGTGA
CTCTGAATAACTACGCCGATCGCACGGTCTCGCACCGGCGACGCATCTTTCAATGTCTGC
CTTATCAACTTTCGATGGTAGTTTATGTGCCTACCATGGTTGTAACGGGGGGTAACGGGA
GAATAAGGGGTTCGACTCCGGGGAGAGGGGAGCCTGGAGAAACGGGCTACCACATCCAAG
GGAAGGGCAGCAGGGCTAAGAGACACGCTGAGCGGGGCTGGGCAAAAGGCGCATA
>HXZRAMG01B8Z8Z rank=0259248 x=805.5 y=2289.0 length=477
AAAACACAGCCAGTAGTCATATGCTTGTCTCAAAGATTAAGCCTTAAGCCATGCATGTCT
AAGTATAAACAACTTTATACTGTGAAACTGCGTACAGCTCATTATATCAGCAATAATTTA
TTTGATGGTTTCTTACTACTTGGATAACCGTAGTAATTCTAGAGCTAATACATGCTTAAA
GCCTGAACTCTTGCGGGAACGGGTGTATTTATTAGATAAAAAACCAATGCGGCCCTCTGG
GCTGGTTTCTTGGTGATTCATAATAACTTTTCGAATCGCATAGCTTCATGCTGGCGATAG
TTCATTCAAATTTCTGCCCTATCAGCTTTCGACGGTAGTGTAGTGGACTACCGTGGCGTT
AACGGGTGACGGAGAATTAGGGTTCGATTGCCGGAGAGGGAGCCTGAGAAACGGCTACCA
CATCCAAGGAAGGCAGCAGGCTAGAGACACGCTGAGCGGGCTGGCAAGGCGCATA
>HY4YN4W02EDUHF rank=0026262 x=1680.0 y=3329.5 length=476
AAAACACAGCCAGTAGTCATATGCTTGTCTCAAAGATTAAGCCATGCATGTTTCAGTATA
AGCTTTAATTTGGCAAAACTGCAAATGGCTCATTAAAACAGTTATAATGCACTTGATGGT
TGTTTGCTTACATGGATAACTGTGGTAATCCTATAGCTAATACATGCACTCAAACCTGAC
TCTTGTGGGAAGGTTGTGGTCATTAGTTGCAGAACCAACCCAAGCTCTGCTTGGTATTTT
GCTGATCCAGAATGGCTGATTGAATTACATGGCAATTGCTGGTAATGCATCATTTCAGTT
TCTGACCTATCAGGCTTCCGACGGTAAGGGTATTGGGCTTACTGTGGGCAATGGACGGGG
TAACGGGAGGGATTAGGGGTTGATTCCGGGGAGAGGGGAGCTTGAAGAAAATGGGCTAAC
CACAATCTAAAGGGAAGGGCAAGCAGGGCTAGAGACACGCTGAGCGGGGCTGGG
>HY4YN4W02EHZE0 rank=0108946 x=1727.5 y=3834.0 length=476
AAAACACAGCCAGTAGTCATATGCTTGCCTCAAAGATTAAGCCATGCATGTCTCAGTATA
AGCGTTCATTTTGTGAAACTGCAAATGGCTCATTAAAACAGTTATAATGCACTTGATAAT
CGATTGTTATATGGATATCTGTGGAAATTCTATAGCTAATACATGCAACTAAACCTAACT
TTGTGGAAAGGTTGTGGTCATTAGTTACAGAACCAATTCAGGCCCAGCTTGAAGAATTGA
ATGATTCACAATGACAGAATGTATTACATGGCAACAGCTGGTAATAGTTCATTCCAGTTT
CCGGCCTATCAGCTTTCGACGGGGTAAGGGTATTGGGCTTACCGGTGGGCAATGACAGGG
TGACGGGAGGGATTAGGGGGTTTGGATTCCGGGGAGAGGGGGAGCTTGAGAAATGGGCTA
CCGCAATCTAAAAGGGAAAGGCAGCAAGGGCTAAGAGACACGCTGAGCGGGGCT
>HY4YN4W02C95EG rank=0029025 x=1228.0 y=2630.0 length=476
AAAACACAGCCAGTAGTCATATGCTTGTCTCAAAGACTAAGCCATGCATGTCTAAGTATA
AGTATTATACAGCGAAACTGCGAATGGCTCATTAAAACAGTTATAGTTTATTTGATAATC
GAATTTACATGGATAACCGTGGTAATTCTAGAGCTAATACATGCTGGTGTGCCCGACTTT
TGTGGAAGGGCGGTATTTATTAGATAACAAGCCAATATTCCTCTGGTCTATTGTGGTGAC
TCATAATAACTGATCGAATCGCAAGGCCTATGGCCGCGATAAGTCATTCAAGTTTCTNCC
CCATCAGCTTTCGATGGTATGTATTGGGACTACCATGGGCGTTTACGGGGTAACGGGNGG
GATTAGGGGTTCGATTCCGGGAGAGGGGGAGCCCTGGAGAAACGGGCTACCACATCTAAG
GGAAGGCAGCAGGGCTAGAGACACGCTGAGCGGGGGCTGGGCAAAGGGCGCATA
>HY4YN4W02DV0PW rank=0041861 x=1477.0 y=3090.0 length=476
AAAACACAGCCAGTAGTCATATGCTTGTCTCAAAGATTAAGCCATGCATGTCTCAGTATA
AGCTTCTACACGGCGAAACTGCGAATGGCTCATTAAAACAGTTATCGTTTATTTGGTGGT
CATTCATTACATGGATAACCATGGTAATTCTAGAGCTAATACATGCGCCCAGACCCGACT
TCGTGGAAGGGTTGTGTTTATTAGGTACAGAACCAACCCAGACTCCGTCTGGTACTTTGG
TGATTCATGATAACCGAACGAATCGCATGCAATCGCGGCGATGAACCATTCAAGTTTCTN
ACCTATCAGCTTCCGACGGTAGGGTATTGGCCTACCGTGGGGCAATGACGGGGTAACGGG
AGGAATTAGGGGTTCGATTCCGGGAGAGGGGAGCCTGGAGAAACGGGCTACACATCTAAG
GGAAGGCAAGCAGGGCTAGAGACACGCTGAGCGGGGCTGGGCAAAGGGCGCATA
>HY4YN4W02C9RM6 rank=0044722 x=1224.0 y=1184.5 length=476
AAAACACAGCCAGTAGTCATATGCTTGTCTCAAAGATTAAGCCATGCATGTTTCAGTATA
AGCTTTAATTTGGCAAAACTGCAAATGGCTCATTAAAACAGTTATAATGCACTTGATGGT
TGTTTGCTTACATGGATAACTGTGGTAATCCTATAGCTAATACATGCACTCAAACCTGAC
TCTTGTGGGAAGGTTGTGGTCATTAGTTGCAGAACCAACCCAAGCTCTGCTTGGTATTTT
GCTGATCCAGAATGGCTGATTGAATTACATGGCAATTGCTGGTAATGCATCATTTCAGTT
TCTGACCTATCAGCTTCCGACGGTAGGGATTGGGCTTACTGTGGGCAATGGACGGGGTAA
CGGGAGGGATTAGGGGTTTGATTCCGGGGAGAGGGGGAGTCTTGGAAAGGAAAATGGGGC
TAACCANATCTAAGGGAAGGCAAAGCAGGGCTAAGAGACACGCTGAGCGGGGCT
>HY4YN4W02C8RRC rank=0064077 x=1212.5 y=3830.0 length=476
AAAACACAGCCAGTAGTCATATGCTTGTCTCAAAGATTAAGCCATGCATGTCTCAGTATA
AGCGTTCATTTTGTGAAACTGCAAATGGCTCATTAAAACAGTTATAATGCACTTGATAAT
CGATTGTTATATGGATATCTGTGGAAATTCTATAGCTAATACATGCAACTAAACCTAACT
TTGTGGAAAGGTTGTGGTCATTAGTTACAGAACCAATTCAGGCCCAGCTTGAAGAATTGA
ATGATTCACAATGACAGAATGTATTACATGGCAACAGCTGGTAATAGTTCATTCCAGTTT
CTGACCTATCAGCTTTCGGACGGGTAAGGGTATTGGGCTTACCGGTGGGCAATGACAGGG
TGACGGGAGGGATTAGGGGGTTGATTCCGGGAGAGGGGAGCTTGGAGAAAATGGGCTACA
CATCTAAAGGAAGGGCAAGCAGGGGCTAAGAGACACGCTGAGCGGGGGCTGGGG
>HY4YN4W02EOPC1 rank=0066876 x=1804.0 y=2003.0 length=476
AAAACACAGCCAGTAGTCATATGCTTGTCTCAAAGATTAAGCCATGCATGTCTAAGTATA
AACAACTTTATACTGTGAAACTGCGTACAGCTCATTATATCAGCAATGATTTATTTGATG
GTTTCTTACTACTTGGATAACCGTAGTAATTCTAGAGCTAATACATGCTTAAAGCCTGAA
CTCTTGCGGGAACGGGTGTATTTATTAGATAAAAACCATGCGGCCCTCTGGGCTGGTTTC
TGGTGATTCATAATAACTTTTCGAATCGCATAGCTTCATGCTGGCGATAGTTCATTCAAA
TTTCTGCCCTATCAGCTTTCGACGGTAGTGTAGTGGGGACTACCGTGGGCGTTAACGGGG
TGACGGGAGAATTAGGGGTTCGATTCCGGGAGAGGGGAGGCCTGGAGAAACGGGCTACCA
CATCCAAAGGGAAAGGCAGCAAGGGGCTAGAGACACGCTGAGCGGGGCTGGGGC
>HY4YN4W02DJNI8 rank=0029210 x=1336.0 y=3666.0 length=476
AAAACACAGCCAGTAGTCATATGCTTGTCTCAAAGATTAAGCCATGCATGTTTCAGTATA
AGCTTTAATTTGGCAAAACTGCAAATGGCTCATTAAAACAGTTATAATGCACTTGATGGT
TGTTTGCTTACATGGATAACTGTGGTAATCCTATAGCTAATACATGCACTCAAACCTGAC
TCTTGTGGGAAGGTTGTGGTCATTAGTTGCAGAACCAACCCAAGCTCTGCTTGGTATTTT
GCTGATCCAGAATGGCTGATTGAATTACATGGCAATTGCTGGTAATGCATCATTTCAGTT
TCTGACCTATCAGCTTCCGACGGTAAGGGTATTGGGCTTACTGTGGGCAATGGACGGGGT
AACGGGAGGGATTAGGGGGTTTNATTCCGGGGAGAGGGGAGCTTGAAGAAAATGGGCTAA
CCACATCTAAGGGAAGGCAAGCAAGGGCTAAGNGAACACGCTGGAGCGGGGGAC
>HY4YN4W02D1G50 rank=0049802 x=1539.0 y=3734.0 length=476
AAAACACAGCCAGTAGTCATATGCTTGTCTCAAAGATTAAGCCATGCATGTTTCAGTATA
AGCTTTAATTTGGCAAAACTGCAAATGGCTCATTAAAACAGTTATAATGCACTTGATGGT
TGTTTGCTTACATGGATAACTGTGGTAATCCTATAGCTAATACATGCACTCAAACCTGAC
TCTTGTGGGAAGGTTGTGGTCATTAGTTGCAGAACCAACCCAAGCTCTGCTTGGTATTTT
GCTGATCCAGAATGGCTGATTGAATTACATGGCAATTGCTGGTAATGCATCATTTCAGTT
TCTGACCTATCAGCTTCCGACGGTAAGGGTATTGGGCTTACTGTGGGCAATGGACGGGGT
AACGGGAGGGATTAGGGGGTTTGATTCCGGGGAGTAGGGGGAGCTTGGAAGAAAAATGGG
GCTACCACATCTAAGGGAAGGCAAGCAGGGCTAAGAGACACGCTGAGCGGGGCT
>HY4YN4W02DQ1SM rank=0148448 x=1421.5 y=580.5 length=476
AAAACACAGCCAGTAGTCATATGCTTGTCTCAAAGATTAAGCCATGCATGTCTCAGTATC
AACTTTCATACGGTTAAACTGCGAATGGCTCATTAAAGCAGTTATAGTTTATTTGATGGT
CACTGTTACATGGATAACTGTGGTAATTCTACAGCTAATACATGCATCAAAACCCAACTT
CGCAGAAGGGTTGTGTTTATTAGATACAGAACCAACCCAGGCTCCGCCTGGTTTCCTGGT
GACTCATAATAACTATATGAATCGTATGGCATCTNCCGACGATGCATCATTCAAGTTTCT
GACCTATCAGCTTCCGGACGGGTAGGGGGGTATTGGGGCCTACCGGTGGGCAATGGACGG
GGTAACGGAGAATTAGGGGTTNATTCCGGGAGAGGGGAGCCTGAGAAACGGGCTACCACA
ATCTAAAGGGAAGGGCAGCAGGGCTAGAGACACGCTGAGCGGGGCTGGGGCAAA
>HY4YN4W02DALSD rank=0057341 x=1233.0 y=3387.0 length=476
AAAACACAGCCAGTAGTCATATGCTTGTCTCAAAGATTAAGCCATGCATGTCTGAGTATT
AAGAAATGAAACTGCGAATGGCTCATTATATCATTTATGACATCTTTGTTGATGACTCTT
ATATGGATAACTGTGGTAATTCTAGAGCTAATACATGCATATCAACCCTACTTCTTGGAC
GGGTTGCGTTTATTAGTTACAGAACCATCCCAGGCTTGCCTGGCTATCTGTTGATTCATA
ATAACCGAGCGAATTGCGCAGCTTTGCTGGCAATGATTCATTTCTGGTTTATGACCTATC
AGCTTCCGACGGGGTAGGGGGTATTGGGCCTACCGTGGGCTATGACGGGGTAACGACGGT
ATTAGGGGGTACTATTTCGGGAGAGGGGAGCCTGAGAAATGGGCTAACCACATCTAAAAG
GGAAAGGGCAGCAGGGCTAAGAGACACGCTGAGCGGGGCTGGGCAAAGGGCGCA
>HY4YN4W02DFEGO rank=0047927 x=1288.0 y=1894.5 length=476
AAAACACAGCCAGTAGTCATATGCTTGTCTCAAAGATTAAGCCATGCATGTCTAAGTATA
AACAACTTTATACTGTAAAACTGCGAACGGCTCATTATATCAGCAATTATTTATTTGATG
GTTTCTTACTACATGGATAACTGTGGTAATTCTAGAGCTAATACATGCGTAAAATCCCGA
CTCTCGCGGGGAGGGATGTATTTATTAGATAAAAAACCATGCGGGCTTGCCCGGTCTTGT
GGTGAATCATAGTAACTTTGCGGATCGCACAGCTTCACGCTGGCATAGTTCATTCAAATT
TCTGCCCTATCAGCTTTCGACGGTAGTGTAGTGGGACTACCGGTGGGCGTTAACGGGGTG
ACGGGAGAATTAGGGGGTTCGATTCCGGGAGAGGGGAGCCTGGAGAAACGGGCTACCACA
TCCAAGGGAAGGCAAGCAGGGCTAAGGAGACACGCTGAGCGGGGGCTGGGCAAA
>HY4YN4W02EDXQ3 rank=0053563 x=1681.0 y=3469.0 length=476
AAAACACAGCCAGTAGTCATATGCTTGTCTCAAAGATTAAGCCATGCATGTCTAAGTATA
ACTCTTATACTCTGAAAACTGCGAACGGCTCATTATATCAGTTATAGTTTATTTGATAGT
CCCTTACTACTTGGATACCCGTAGTAATTCTAGAGCTAATACATGCATCAATACCCAACT
GTTCGCGGACGGGTAGTATTTATTAGGTATAGACCAACCCTCTTCGGAGGTGCTTTGGTG
ATTCATAATAACTTTTCGAATCGCATGGCTCCACGCCGGCGATGGATCATTCAAGTTTCT
GCCCTATCAGCTTTGGATGGTAGTGTATTGGACTACCATGGGGCTTTAACGGGTAACGAA
TTGTTAGGGGCAAGATTTCGGGGGAGGGGAGGCCTGAGAGGACGGGCTACCACATCCAAG
GGAAGGGCAAGCAGGGCTAGAGACACGCTGAGCGGGGCTGGGCAAAGGCGCATA
>HY4YN4W02D1MTR rank=0060151 x=1541.0 y=2877.0 length=476
AAAACACAGCCAGTAGTCATATGCTTGTCTCAAAGATTAAGCCATGCATGTCTAAGTATA
AACAACTTTATACTGTGAAACTGCGTACAGCTCATTATATCAGTAATAATTTATTTGATG
GTCCCTTACTACATGGATAACCGTAGTAATTCTAGAGCTAATACATGCGTAAAGTCCTGA
CTCTCGCGGGGAGGGATGTATTTATTAGATAAAAAACCAACGCGCCCTCTGGGCGGTTTT
GTGGTGAATCATAGTAACTGATCGGATCGCATGGCCTCGCGCCGGCGACAGTTCATTCAA
ATTTCTGCCCTATCAGCTTTCGACGGTAGTGTAGTGGGACTACCGGTGGGCGTTAACGGG
GTAACGGGAGGAATTAGGGGTTCGATTCCGGGAGGAGGGGAGCCTGGAGGAAACGGGCTA
CCACATCCAAGGAAGGGCAAGCAAGGGCTAGAGACACGCTGAGCGGGGCTGGGC
>HY4YN4W02DJTZF rank=0047961 x=1338.0 y=3833.0 length=476
AAAACACAGCCAGTAGTCATATGCTTGTCTGAAAGATTAAGCCATGCATGTGTGAATATA
ACTCTTTGAGGAAATGGCGACTGGCTCATTAAAACAATTTTAACGTCTTTGTTGATGACT
CGTACATGGATAACTGTGGTAATTCTAGAGCTAATACATGCATCAAGACCCTACTTCTTG
GACGGGTTGCGTTTATTAGTTACAGAACCATCCCAGGCTCTGCCTGGCCATCTGTTGATT
CATAATAACCAAGCGAATCGCGTGGCACCTGCTGCGATGATTCATTCTGGATTTTGACCT
ATCAGCTTCCGACGGTAGGGTATTGGGGCCTACCGTGGCTATGGACGGGGTAACGACGTA
TTAGGGGTACTATTTCGGGAGAGGGGAGCCTGAGAAATGGGCTACCACATCTAAAGGGAA
AGGGCAGCAAGGGCTAGGAGACACGCTGAGCGGGGCTGGGGCAAAGGGCGCATA
>HY4YN4W02C7THC rank=0063374 x=1202.0 y=366.0 length=476
AAAACACAGCCAGTAGTCATATGCTTGTCTCAAAGATTAAGCCATGCATGTCTAAGTATA
AACAACTTTATACTGTGAAACTGCAGACGGCTCATTAAATCAGTGATAATTTATTTGATG
GTAACTTACTACATGGATAACCGTGGTAATTCTAGAGCTAATACATGCGCAAAAATCCGA
CTCTCGCGGGAAGGATTGTATTTATTAGATAAAAAACCAACGCACTCTTCGGAGTGGTTT
TGTGGTGATTCATAATAACTGTTCGAATCGCATGGTCTTGCACCGGCATAGTTCATTCAA
ATCTCTGCCCTATCAGCTTTCGACGGTAGTGTAGTGGGGACTACCGTGGCATTAACGGGG
TAACGGGGGAATTAGGGGTTCGATTCCGGGAGAGGGGGAGCCTGGAGAAACGGGCTACCA
CATCTAAGGGAAGGCAGCAGGGCTAGAGACACGCTGGAGCGGGGGCTGGGCAAA
>HY4YN4W02DZQ2P rank=0026396 x=1520.5 y=1087.0 length=476
AAAACACAGCCAGTAGTCATATGCTTGTCTCAAAGATTAAGCCATGCATGTCTCAGTATA
AGCTTCTACACGGCGACACTGCGAATGGCTCATTAAAACAGTTATCGTTTATTTGGTGGT
CATTCATTACATGGATAACCATGGTAATTCTAGAGCTAATACATGCATCCAAACCCGACT
TCTCGGAAGGGTTGTGTTTATTAGGTACAGAACCAACCCAGGCTCTGCCTGGTCCTTTGG
TGATTCATGATAACCGAACGAATCGCATGGCTTCGCTGCGATGAACCATTCAAGTTTCTG
ACCTATCAGCTTTCGACGGTAGGGTATTGGGCCTACCGGTGGGCAATGGACGGGGTAACG
GGAGAATTAGGGGGTTCGATTCCGGGGAGAGGGGGAGCCTGGAGAAACGGGCTACCACAT
CTAAGGGAAAGGGCAAGCAAGGGGCTAAGAGACACGCTGAGCGGGGGCTGGGGC
>HY4YN4W02DI98O rank=0022218 x=1332.0 y=2822.0 length=476
AAAACACAGCCAGTAGTCATATGCTTGTCTCAAAGATTAAGCCATGCATGTCTAAGCAGA
AGCCGAACAACGGTAAAGCCGCGAATGGCTCATTACAACAGCCGTCGTTTCTTGGATCTC
TTATTTACTTGGATAACTGTGGTAATTCTAGAGCTAATACACGCACTAAAGCTCCGACCT
TTCGGGACGAGCGCATTTATTAGAACAAAACCAATCGGGCTTCGGCCCGTTCGTTGGTGA
CTCTGAATAACTACGCCGATCGCACGGTCTCGCACCGGCGACGCATCTTTCAATGTCTGC
CTTATCAACTTTCGATGGTAGTTTATGTGCCTACCATGGGTTGTAACGGGGGTAACGGGA
NAATAAGGGGTTCGACTCCGGGANAGGGGANCCTGGGAGAAACGGGNTACCACATCCAAG
GAAGGGCAGCAGGGCTAAGAGACACGCTGAGCGGGGCTGGGCAAAAGGCGCATA
>HY4YN4W02DGRXT rank=0050152 x=1304.5 y=479.0 length=476
AAAACACAGCCAGTAGTCATATGCTTGTCTCAAAGATTAAGCCATGCATGTCTCAGTATA
AGCTTCTACATGGCGACACTGCGAATGGTTCATTAAAACAGTTATCGTTTATTTGGTGGT
CATTTATTACATGGATAACCATGGTAATTCTAGAGCTAATACATGCATCAAGACCCAACT
TCACGGAAGGGTTGTGTTTATTAGGTACAGAACCAACCCAGGTCTCCTGGTCCTTTGGTG
ATTCATGGTAACCGAACGAATCGCATGGCTTCGCTGGCGATGAACCATTCAAGTTTCTGA
CCTATCAGCTTTCGACGGTAGGGTATTGGCCTACCGTGGGCAATGGACGGGTAACGGGAG
AATTAGGGGTCGATTCCGGGAGGAGGGGAGCCTGGAGAAACGGGCTACCACATCTAAGGG
AAGGCAGCAGGGCTAGAGACACGCTGGAGCGGGGGCTGGGGCAAAGGGCGCATA
>HY4YN4W02EZ9RN rank=0124387 x=1936.0 y=993.0 length=476
AAAACACAGCCAGTAGTCATATGCTTGTCTCAAAGATTAAGCCATGCATGTCTCAGTATA
AGCTTCTACATGGCGACACTGCGAATGGCTCATTAAAACAGTTATCGTTTATTTGGTGGT
CATTTATTACATGGATAACCATGGTAATTCTAGAGCTAATACATGCATCAAGACCCAACT
TCGCGGAAGGGTTGTGTTTATTAGGTACAGAACCAACCCAGGTCTCCTGGTCCTTTGGTG
ATTCATGGTAACCGAACGAATCGCATGGCTTCGCTGGCGATGAACCATTCAAGTTTCTNA
CCTATCAGCTTTCGACGGTAGGGTATTGGCCTACCGTGGGGCAATGACGGGGTAACGGGA
GGAATTAGGGGTTCGATTCCGGGAGAGGGGAGCCTGAGGAAACGGGCTACCACATCTAAG
GGAAGGGCAAGCAAGGGCTAGAGACACGCTGAAGCGGGGCTGGGCAAAGGGCGC
>HY4YN4W02EC3OJ rank=0195920 x=1672.0 y=1361.0 length=476
AAAACACAGCCAGTAGTCATATGCTTGTCTCAAAGATTAAGCCATGCATGTGTAAGATTA
ATCGCATTAATCGAGAATCTGCGTACAGCTCATTAAAACAGCTATGGGTCTACGTGAGAG
TCCCTTTTTACTACTTGGATACCCGTAGTAATTCTAGAGCTAATACATGCGTAAAACCTC
AACTGTCGCTTGCGGCGGGCGAGGTGTATATATTAGAATGAACCCTTNTCAGCCTTGTGC
TGGTGTTTGGTGAATCATGATATCTGTGCGGANCGCAGTGGCCTTGTNCCGGCGCTGACT
CACTCGAGTTTCTGCCCTATCAGGGTGGTTGGGTAGTGGTATTGGGACTACCTAGGCCGG
GTAACGGGGTACGGGAGGGATCAGGGGTTTGATTCCGGGAGAGGGGAGCCTGGAAGAAAA
CGGCTACCACATCCAAAGGAAGGGCAGCAGGGCTAGAAACACGCTGGAGCGGGG
>HXZRAMG01A859O rank=0139617 x=397.0 y=1642.0 length=476
AAAACACAGCCAGTAGTCATATGCTTGTCTTAAAGATTAAGCCATGCATGTCTAAGTATA
TGCACTTGTACTGTGAAACTGCGAATGGCTCATTAAATCAGTTATAGTTTATTTGATAGT
ACCTTTACTACTTGGATAACCGTGGTAAATCTAGAGCTAATACATGCATAAAATCCCGAC
TGTGCGAACGGAAGGGATGTATTTATTAGATTAAAACCAATGCGGAGCTCTTTCGGGGGT
TTCGTTTATATGGTGAATCATGATAACTTGCGAATCGCATGGCCTTTGCGCCGGCGATGT
TTCATTCAAATTTCTGCCCTATCAACTTTTGATGGTAGTATAGAGGACTACCATGGTGGT
AACGGGTAACGGAGAATCAGGGTTTGATTCCGGAGAAGGAGCCTGAGAAACGGCTACTAC
TTCCAAGGAAGGCAGCAGGCTAGAGACACGCTGAGCGGGCTGGCAAGGCGCATA
>HXXTI5Q01AO3NZ rank=0042411 x=168.0 y=3133.0 length=476
AAAACACAACCAGTAGTCATATGCTTGTCTCAAAGATTAAGCCATGCATGTCTCAGTATA
AGCGTTCATTTTGTGAAACTGCAAATGGCTCATTAAAACAGTTATAATGCACTTGATAAT
CGATTGTTATATGGATATCTGTGGAAATTCTATAGCTAATACATGCAACTAAACCTAACT
TTGTGGAAAGGTTGTGGTCATTAGTTACAGAACCAATTCAGGCCCAGCTTGAAGAATTGA
ATGATTCACAATGACAGAATGTATTACATGGCAACAGCTGGTAATAGTTCATTCCAGTTT
CTGACCTATCAGCTTTCGACGGTAAGGTATTGGCTTACCGTGGCAATGACAGGTGACGGA
GGATTTAGGGGTTTGATTCCGGGAGAGGGGAGCTTTGGAGAAATGGGCTACCACATCTAA
GGGAAGGCAGCAGGGGCTAGAGACACGCTGAGCGGGGGCTGGGGCAAGGGCGNA
>HXXTI5Q01BL90S rank=0217445 x=546.0 y=2730.5 length=476
AAAACACAGCCAGTAGTCATATGCTTGTCTCAAAGATTAAGCCATGCATGTCTAAGTATA
AACCACTTTATACTCGGTGCAACTGCAGAAGGCTCATTAAAACAGTTATAGTTTATTTGA
TGGTACCTTCTACATGGATAACCGTAGTAACATAGAGCTAATACATGCGCAAAAATCCCG
ACCTCACGGAAGGGGTGTATTTATTAGATAAAAAACCAATGCGGTGATCTTCGGGGTTGC
CGGTTTTTTTGGNGAGTCATAATAACTTCTCGAATCGCATGGACTTGTTCCGGCGATAGG
TCATTCAAATTTCTGCCCTATCAGCTTTCGATGGTAGTGTAGTGGACTACCATGGCGTTA
ACGGGTAACGGAGAATTAGGGGGGTTCGATTCCGGGAGAGGGGAGCCTGAGAAACGGCTA
CCACTTCTAAGGAAGGCAGCAGGGCTAGGAGACACGCTGAGCGGGGGCTGGGGC
>HXXTI5Q01BQBVT rank=0205834 x=592.0 y=3351.0 length=476
AAAACACAGCCAGTAGTCATATGCTTGTCTCAAAGATTAAGCCATGCATGTTTCAGAATC
AGCTTTTCATAGTAAATCTGCAAATGGCTCATTAAAACAGTTTTAGTTTCATGGGCTGTG
ATAGTGTACATGGATACCTGTGGTAATTCTATAGCTAATACACGCTTGCAAACCCAACTC
TGTGGAAGGGTTGTTCTTATTAGTTTCAGAACCAATCCTAACTCAGCTAGGCAATTAGGT
GAATAATGGTAAGTGCATGGATCATATGGCTGTGCTGAAGACTGGCTTTCTAAGTTTCTG
ACCTATCAGCTTCCGACGGGAAGGTATTGGCTTCCCGTGGCAATGACGGGTAACGGAGAA
TTAGGGGTTTGATTCCGGGAGTAGGGGAGCCTGGAGGAACGGGCTACCACATCTAAGGGA
AGGCAGGCAGGGGCTAGGAGACACGCGTGAGCGGGGGCTGGGGCAAGGGGCGCA
>HXXTI5Q01CEJS5 rank=0178841 x=868.0 y=2871.0 length=476
AAAACACAGCCAGTAGTCATATGCTTGTCTCAAAGATTAAGCCATGCATGTCTAAGTATA
AGCAACTTTATACTGTGAAACTGCGGGCAGCTCATTATATCAGCAATAATTTATTTGATG
GTTTCTTTACTACTTGGATAACCGTAGTAATTCTAGAGCTAATACATGCTTAAAGCCTGG
ACTCTTGCGGGAACGGGTGTATTTATTAGATTAAAGACCAATGCTTCCCTCTCGGGTTGC
TTTTTTGGTGATTCTTTGTAACTTTCGAATCGCATGGCCTTGTGTCGGCGATAGTTCATT
CAAATTTCTGCCCTATCAGCTTTCGACGGTAGTGTAGTGGACTACCGTGGCGTTAACGGG
TGACGGAGAATTAGGGTTCGATTCCGGGAGAGGGAGCCTGAGAAACGGCTACCACATCCA
AGGAAGGCAGCAGGCTAGAGACACGCTGAGCGGGGCTGGGGCAAGGGGCGCATA
>HXXTI5Q01CDEBK rank=0152693 x=855.0 y=2350.5 length=476
AAAACACAGCCAGTAGTCATACGCTTGTCTCAAAGATTAAGCCATGCATGTCTAAGTATA
AACAACTTTATACTGTGAAACTGCGTACAGCTCATTATATCAGCAATAATTTATTTGATG
GTTTCTTACTACTTGGATAACCGTAGTAATTCTAGAGCTAATACATGCTTAAAGCCTGAA
CTCTTGCGGGAACGGGTGTATTTATTAGATAAAAACCAATGCGGCCCTCTGGGCTGGTTT
CTGGTGATTCATAATAACTTTTCGAATCGCATAGCTTCATGCTGGCGATAGTTCATTCAA
ATTTCTGCCCTATCAGCTTTCGACGGTAGTGTAGTGGACTACCGTGGCGTTAACGGGGGT
GACGGGAGAATTTAGGGGTTCGATTCCGGGAGAGGGGAGCCTGAGAAACGGCTACCACAT
CCAAGGAAGGCAGCAGGGCTAGAGACACGCTGAGCGGGGCTGGGGCAAGGGCGC
>HXXTI5Q01BBEWQ rank=0159136 x=422.0 y=3752.0 length=476
AAAACACAGCCAGTAGTCATATGCTTGTCTCAAAGATTAAGCCATGCATGTCTCAGTATA
GGCTTCTATACGGTGAAACTGCGAATGGCTCATTAAAACAGTTACAGTTTATTTGATGGT
CATTCCTTACATGGATAACTGTGGTAATTCTAGAGCTAATACATGCGCCCAAACCCGACT
CCGTGGAAGGGTTGTGTTTATTAGTTACAGAACCAACCCAGGCTCTGCCTGGTCTGGTGG
TGATTCATAATAACCGAATGAATCGCATTGCATCAGCTGGCGATGAATCATTCAAGTTTC
TGACCTATCAGCTTCCGACGGTAGGGTATTGGCCTACCGTGGCAATGACGGGTAACGGAG
AATTAGGGGTTCGATTCCGGGAGAGGGGAGCCTGAGAAACGGCTACCACATCTAAGGAAG
GCAGGCAAGGGCTAGAGACACGGCTGGAGCGGGGGCTGGGGCAAGGGGCGCATA
>HXXTI5Q01CBQAM rank=0125227 x=836.5 y=2380.5 length=476
AAAACACAGCCAGTAGTCATATGCTTGTCTCAAAGATTAAGCCATGCATGTCTAAGTATA
AACATCCTTTATACTGTGAAACTGCGTACAGCTCATTATATCAGCAATTATTTATTTGAT
GGTAATTCACTACATGGATAACCGTGGTAATTCTAGAGCTAATACATGCATAAAATCCTG
ACCTTGCGGAAGGGACGTATTTATTAGATAAAGAATCAATACCGGGTCTCTCGGTTTTAT
TGATGAATCATAATAACTGTTCGAATCGCACTGCCTTTGTGCTGGCGATAGTTCATTCAA
ATTTCTGCCCTATCAGCTTTCGACGGTAGTGTAGTGGACTACCGTGGCGTTAACGGGTAA
CGGAGAATTAGGGGTCATTCCGGGAGAGGGAGCCTGAGAAACGGCTACCACATCCAAGGG
AAGGCAGCAGGGCTAGAGACACGCTGGAGCGGGGGCTGGGGCAAGGGGCGCATA
>HY4YN4W02DOYMC rank=0038267 x=1397.0 y=1458.5 length=475
AAAACACAGCCAGTAGTCATATGCTTGTCTCAAAGATTAAGCCATGCATGTCTAAGTATA
AGCATTTATACTGTGAAACTGCGAATGGCTCATTAAATCAGTTATAGTTTATTTGATAGT
ACCTTACTACTTGGATATCCGTGGTAATTCTAGGGCTAATACATGCTAAAATGGGCGACT
TCTGGAAGCTCAGTATTTATTAGATAAAAACCAACCCGGGCAACCGGTTCTTAGGTGAAT
CATGATAACTTTTCGAATCGTATGGCTTTATGCCGACGATGGTTCATTCAAATTTCTGCC
CCTATCAACTTTCATGGTAGGATAGAGGCCTACCATGGTTTTAACGGGTAACGGGAGAAT
TAGGGGGTTCATTCCGGGAGGAGGGGGAGCCTGGAGAAACGGGCTACCACATCCAAGGGA
AGGGCAGCAGGGCTAGAGAACACGCTGAGCGGGGGCTGGGCAAAGGGCGCATA
>HY4YN4W02EP6R4 rank=0058831 x=1821.0 y=1602.0 length=475
AAAACACAGCCAGTAGTCATATGCTTGTCTCAAAGATTAAGCCATGCATGTCTAAGTATA
AGCATTTATACTGTGAAACTGCGAATGGCTCATTAAATCAGTTATAGTTTATTTGATAGT
ACCTTACTACTTGGATATCCGTGGTAATTCTAGGGCTAATACATGCTAAAATGGGCGACT
TCTGGAAGCTCAGTATTTATTAGATAAAAACCAACCCGGGCAACCGGTTCTTAGGTGAAT
CATGATAACTTTTCGAATCGTATGGCTTTATGCCGACGATGGTTCATTCAAATTTCTGCC
CTATCAACTTTCATGGTAGGATAGAGGCCTACCATGGTTTTAACGGGTAACGGGAGAATT
AGGGGGTTCATTCCGGGAGAGGGGGAGCCTGGAGGAAACGGGCTACCACATCCAAGGGAA
GGGCAGCAGGGCTAGAGAACAACGCTGAGCGGGGGCTGGGCAAAGGGCGCATA
>HY4YN4W02DCRTM rank=0039513 x=1258.5 y=2120.0 length=475
AAAACACAGCCAGTAGTCATATGCTTGTCTCAAAGATTAAGCCATGCATGTCTCAGAATA
AGCTTTTCATGGCAAGTCTGCGAATGGCTCATTAAACCAGTTATAGTTTCATTGGTTGTT
GGTGCTTACATGGATACCTGTGGTAATTCTATAGCTAATACATGATTGCATACCCGACTT
TCCGGAAGGGTTGTGCTTATCAGCTCCAGAACCATTCCTGGCATTGCCAGGTTCTTTGGT
GATCTATGGTAAGTGTGCGGATCACATGGCTGCTGCTGTGATTTGTCTTTTAAGTTCTGA
CCTATCAGCTTTCGGACGGGGGAAGGTATTGGGCTTCCGGTGGGCAATGGACGGGGTAAC
GGGAGAATTAGGGGGTTTGAGTTCCGGGAGAGGGGAGCCGTGGGAGGGAATGGGGCTAAC
CACATCTAAAAGGGAAAAGGCAAGGCAGGGCTAGAGACACGCTGAGCGGGGCT
>HY4YN4W02EU7HG rank=0167949 x=1878.0 y=2322.0 length=475
AAAACACAGCCAGTAGTCATATGCTTGTCTCAAAGATTAAGCCATGCATGTTTCAGAATC
AGCTTTTCATAGTAAATCTGCAAATGGCTCATTAAAACAGTTTTAGTTTCATGGGCTGTG
ATAGTGTACATGGATACCTGTGGTAATTCTATAGCTAATACACGCTTGCAAACCCAACTC
TGTGGAAGGGTTGTTCTTATTAGTTTCAGAACCAATCCTAACTCAGCTAGGCAATTAGGT
GAATAATGGTAAGTGCATGGATCATATGGCTGTGCTGAAGACTGGCTTTCTAAGTTTCTG
ACCTATCAGCTTCCGACGGGAAGGGTATTGGGGCTTCCCGTGGGCAATGGGACGGGGTAA
CGGGAGAATTAGGGGTTGATTCCGGGAGAGGGGGAGCCTGGGAGGGAACGGGCTACCACA
TCTAAAGGGAAAGGGCAGGGCAGGGCTAGAGACAACGCTGAAGCGGGGCTGGC
>HY4YN4W02EBWB0 rank=0100396 x=1658.5 y=2526.0 length=475
AAAACACAGCCAGTAGTCATATGCTTGTCTCAAAGATTAAGCCATGCATGTTTCAGAATC
AGCTTTTCATAGTAAATCTGCAAATGGCTCATTAAAACAGTTTTAGTTTCATGGGCTGTG
ATAGTGTACATGGATACCTGTGGTAATTCTATAGCTAATACACGCTTGCAAACCCAACTC
TGTGGAAGGGTTGTTCTTATTAGTTTCAGAACCAATCCTAACTCAGCTAGGCAATTAGGT
GAATAATGGTAAGTGCATGGATCATATGGCTNTGCTGAAGACTGGCTTTCTAAGTTTCTG
ACCTATCAGCTTCCGACGGGAAGGGTATTGGGGCTTCCCGTGGGCAATGGGACGGGGTAA
CGGAGAATTAGGGGTTGATTCCGGGAGAGGGGAGCCTGGAGGGAACGGGCTACCACATCT
AAAGGGAAAGGGCAAAGGCAAGGGCTAGAGACAACGCTGAAGCGGGGCTGGGC
>HY4YN4W02D3ANW rank=0106414 x=1560.5 y=2602.0 length=475
AAAACACAGCCAGTAGTCATATGCTTGTCTCAAAGATTAAGCCATGCATGTCTAAGTATA
AACAACTTTATACTGTAAAACTGCGAACGGCTCATTATATCAGCAATAATTTATTTGATG
GTTCCTTACTACATGGATAACTGTAGTAATTCTAGAGCTAATACATGCGTAAAGTCCCGA
CCTCACGGAAGGGATGTATTTATTAGATAAAAAACCAATGCGGGTTCTGCCCGGTTTTGT
GGTGAATCATAGTAACTTTTCGAATCGCATGGCTTCACGCCGGCGATAGTTCATTCAAAT
TTCTGCCCTATCAGCTTTCGACGGTAGTGTAGTGGACTACCGTGGCGTTAACGGGGGGTA
ACGGGGGGAATTAGGGGTTCGATTCCGGGAGGAGGGGAGCCTGGAGGAAACGGGCTACCA
CATCCAAGGGAAGGGCAGCAGGGCTAGAGACACGCTGGAGCGGGGGCTGGGGC
>HY4YN4W02DZIOZ rank=0013168 x=1517.0 y=2513.5 length=475
AAAACACAGCCAGTAGTCATATGCTTGTCTCAAAGATTAAGCCATGCATGTTTCAGTATA
AGCTTTAATTTGGCAAAACTGCAAATGGCTCATTAAAACAGTTATAATGCACTTGATGGT
TGTTTGCTTACATGGATAACTGTGGTAATCCTATAGCTAATACATGCACTCAAACCTGAC
TCTTGTGGGAAGGTTGTGGTCATTAGTTGCAGAACCAACCCAAGCTCTGCTTGGTATTTT
GCTGATCCAGAATGGCTGATTGAATTACATGGCAATTGCTGGTAATGCATCATTTCAGTT
TCTGACCTATCAGCTTCCGACGGTAGGGTATTGGGCTTACTGTGGGCAATGGACGGGGTA
ACGGAGGGATTAGGGGTTTGATTCCGGGAGAGGGGAGCTTGAAGAAAATGGGCTACACGA
TCTAAGGGAGGCAGCAAGGGCTAAGAGACACGCTGAGCGGGGCTGGGCAAGGG
>HY4YN4W02EJL9F rank=0163656 x=1746.5 y=2273.0 length=475
AAAACACAGCCAGTAGTCATATGCTTGTCTCAAAGATTAAGCCATGCATGTTTCAGTATA
AGCTTTAATTTGGCAAAACTGCAAATGGCTCATTAAAACAGTTATAATGCACTTGATGGT
TGTTTGCTTACATGGATAACTGTGGTAATCCTATAGCTAATACATGCACTCAAACCTGAC
TCTTGTGGGAAGGTTGTGGTCATTAGTTGCAGAACCAACCCAAGCTCTGCTTGGTATTTT
GCTGATCCAGAATGGCTGATTGAATTACATGGCAATTGCTGGTAATGCATCATTTCAGTT
TCTGACCTATCAGCTTCCGACGGTAGGGTATTGGGCTTACTGTGGGCAAGTGGGACGGGG
TAACGGGAGGGTATTAGGGGGTTTNAGTTCCGGGAGGAGGGGAGCTTGAAGAAAATGGGC
TAACCANATCTAAAGGGAGGCAAGCAGGGCTAAGAGACACGCTGAGGCGGGGC
>HY4YN4W02ENIEJ rank=0045411 x=1790.0 y=3673.0 length=475
AAAACACAGCCAGTAGTCATATGCTTGTCTCAAAGATTAAGCCATGCATGTCTAAGTATA
AGCAATCTTATACGGCGAAACTGCGTACAGCTCATTAAATCAGTTATAATTTATTTGATG
GCCACCTACTACATGGATAACCGTAGTAATTCTAGAGCTAATACATGCGTAAAGTCCCAA
CTCTTGCGGGAAGGGATGTATTTATTAGATACAAAGCCAATGCACCCTCTGGGTGGTTGT
TTGGTGATTCATAGTAACTGTTCAAATCGCATGCTTCGGCGCGATAGTTCATTCAAATTT
CTGCCCTATCAGCTTTTGACGGTAGTGTAGTGGGGACTACCGGTGGCGTTAACGGGGTGA
CGGGAGAATTAGGGGTTCGGATTCCGGGGAGAGGGGGAGCCTGGAGAAACGGGCTACCCA
CATCCAAGGGAAAGGGCAAGGCAAGGGGCTAAGAGACACGCTGAGCGGGGGCT
>HY4YN4W02EE564 rank=0060870 x=1695.0 y=3726.0 length=475
AAAACACAGCCAGTAGTCATATGCTTGTCTCAAAGATTAAGCCATGCATGTTTCAGTATA
AGCTTTAATTTGGCAAAACTGCAAATGGCTCATTAAAACAGTTATAATGCACTTGATGGT
TGTTTGCTTACATGGATAACTGTGGTAATCCTATAGCTAATACATGCACTCAAACCTGAC
TCTTGTGGGAAGGTTGTGGTCATTAGTTGCAGAACCAACCCAAGCTCTGCTTGGTATTTT
GCTGATCCAGAATGGCTGATTGAATTACATGGCAATTGCTGGTAATGCATCATTTCAGTT
TCTGACCTATCAGCTTCCGACGGTAAGGGTATTGGGCTTACTGTGGGCAATGGGACGGGG
TAACGGGAGGGTAGTTAGGGGGTTTGAGTTCCGGGGAGGAGGGGGAGTCTTGGAAGGAAA
AATGGGGCTAAACCACATCTAAAGGGAAGGGCAAGCAGGGCTAGAGACACGCT
>HY4YN4W02ESJUY rank=0028296 x=1848.0 y=1272.0 length=475
AAAACACAGCCAGTAGTCATATGCTTGTCTCAAAGATTAAGCCATGCATGTTTCAGTATA
AGCTTTAATTTGGCAAAACTGCAAATGGCTCATTAAAACAGTTATAATGCACTTGATGGT
TGTTTGCTTACATGGATAACTGTGGTAATCCTATAGCTAATACATGCACTCAAACCTGGC
TCTTGTGGGAAGGTTGTGGTCATTAGTTGCAGAACCAACCCAAGCTCTGCTTGGTATTTT
GCTGATCCAGAATGGCTGATTGAATTACATGGCAATTGCTGGTAATGCATCATTTCAGTT
TCTGACCTATCAGCTTCCGACGGTAAGGGATTGGGCTTACTGTGGGCAATGGACGGGGTA
ACGGGAGGGATTAGGGGGTTTGATTCCGGGGAGAGGGGAGCTTGGAAGAAAATGGGGCTA
ACCACATCTAAAGGGAAAGGGCAAGCAGGGCTAAGAGACACGCTGAGCGGGGC
>HY4YN4W02DUPAW rank=0096110 x=1462.5 y=3078.0 length=475
AAAACACAGCCAGTAGTCATATGCTTGTCTAAAAGACTAAGCCATGCATGTCTAAGTATA
AACAACTTTATACTGTGAAACTGCAGATGGCTCATTAAATCGGTTTTAGTTTATTTGATG
GTACCTTACTACATGGATAACCGTAGTAATTCTAGAGCTAATACATGCGTAAAGCCCCGA
CTCTTGCGGGAAGGGGTGTATTTATTAGATAAAAAACCAATGCGGTCTTTGGCCGGTTTT
TTGGTGATTCATAATAACTGTTCGAATCGCACGCCCTTGTGGTGGCGATAGTTCATTCAA
AATTCCGCCCTATCAGCTTTCGATGTAGTGTAGTGGACTACCATGGCATTTACGGGGTAA
CGGGAGAATTAGGGGGGTTCGGTTCCGGGAGAGGGGGAGCCTGGAGAAACGGGCTACCAC
ATCCAAGGGAGGGCAGCAGGGCTAGAGACAACGGCTGAGCGGGGGCTGGGCAA
>HY4YN4W02D568A rank=0138069 x=1593.0 y=2952.5 length=475
AAAACACAGCCAGTAGTCATATGCTTGTCTCAAAGATTAAGCCATGCATGTCTAAGTATA
AATAATTTTTACTGTGAAACTGCGAATGGCTCATTATATCAGTTATAGTCTACTCGATAG
TACCTTACTACTTGGATAACCGTAGTAATTCTAGAGCTAATACATGCGCAAATACCCAAC
TGCTTGTCGGGCGGGTAGCATTTATTAGATTGAAACCAATGCAGCTTCGGCTGGTATTGT
GTTGAGTCATAATAACTGTGCGGATCGCGTTTCATTACNCGATAAATCGATTGATTTCTG
CCCTATCAGCTTTGGATGGTAGGATATGGGGGCCTACCATGGGCGTTAACGGGGTAACGG
GGGAATTAGGGGGTTTGGATTCCGGGAGAGGGGAGGCCTTAGAAAACGGGCTACCACATC
CAAGGGAAGGGCAAGCAGGGCTAGGAGACACGCTGAAGCGGGGGCTGGGCAAA
>HY4YN4W02CZ9Z4 rank=0005589 x=1116.0 y=786.0 length=475
AAAACACAGCCAGTAGTCATATGCTTGTCTCAAAGATTAAGCCATGCATGTCTCAGTATA
AGCTTCTACACGGCGAAACTGCGAATGGCTCATTAAAACAGTTACAGCTTATTTGATGGC
CATTCTTTACATGGATAACTGTGGTAACTCTAGAGCTAATACATGCGCCAATACCCAACT
CCGCGGAAGGGTTGTGTTTATTAGTTACAGAACCAACCCAGGCCCTGCCTGGTCTCGTGG
TGATTCATAATAACCAAACGAATCGCGTGGCATCTGCTGCGATAATCATTCAATTTCTGA
CCTATCAGCTTCCGACGGTAGGGTATTGGGCCTACCGGTGGGCAATGACGGGGTAACGGG
AGAATTAGGGGTTCGATTCCGGGGAGAGGGGGAGCCTGGAGAAACGGGCTACCCACATCT
AAGGGAAAGGGCAAGGCAAGGGGCTAAGAGACACGCTGAGCGGGGGCTGGGGC
>HY4YN4W02C87HZ rank=0081532 x=1217.0 y=3749.0 length=475
AAAACACAGCCAGTAGTCATATGCTTGTCTCAAAGATTAAGCCATGCATGTCTCAGTATA
AGCTTCTACACGGCGACACTGCGAATGGCTCATTAAAACAGTTATCGTTTATTTGGTGGT
CATTCATTACATGGATAACCATGGTAATTCTAGAGCTAATACATGCATACAAACCCGACT
TCTCGGAAGGGTTGTGTTTATTAGGTACAGAACCAACCCAGGCTCCGCCTGGTCCTTTGG
TGATTCATGATAACCGAACGAATCGCATGGCTTCGCTGGCATGAACCATTCAAGTTTCTG
ACCTATCAGCTTTCGACGGTAGGGTATTGGCCTACCGGTGGGGCAATGACGGGGTAACGG
GNGGAATTAGGGGTTCGATTCCGGGAGAGGGGAGCCTGGGAGAAAACGGGCTACCACATC
TAAGGGAAGGCAAGCAGGGGCTAGGAGACACGCTGGAGCGGGGGCTGGGCAAA
>HY4YN4W02EIN5D rank=0039948 x=1735.0 y=3119.0 length=475
AAAACACAGCCAGTAGTCATATGCTTGTCTCAAAGATTAGGCCATGCATGTCTAAGTATA
AACACCTTTATACTGTGAAACTGCGAACGGCTCATTATATCAGCAATAATTTATTTGATG
GTTCCTTACTACATGGATAACTGTAGTAATTCTAGAGCTAATACATGCGTAAAATCCCAA
CTCTCGCGGGGAGGGATGTATTTATTAGATAAAAACCATGCGGTCTCTGGCCGGTCTTGT
GGTGAATCATAGTAACTTTTCGAATCGCATGGCTTCACGCCGGCATAGTTCATTCAAATT
TCTGCCCTATCAGCTTTCGACGGTAGTGTAGTGGGACTACCGGTGGGCTTAACGGGGTAA
CGGGAGGAATTAGGGGTTCGATTCCGGGAGGAGGGGAGCCTGAGGAAACGGGCTACCACA
TCCAAGGGAAGGGCAAGCAGGGCTAAGAGACACGCTGAGCGGGGCTGGGCAAA
>HY4YN4W02D3W75 rank=0155713 x=1567.0 y=3171.0 length=475
AAAACACAGCCAGTAGTCATATGCTTGTCTCAAAGATTAAGCCATGCATGTCTCAGTATA
AGCGTTCATTTTGTGAAACTGCAAATGGCTCATTAAAACAGTTATAATGCACTTGATAAT
CGATTGTTATATGGATATCTGTGGAAATTCTATAGCTAATACATGCAACTAAACCTAACT
TTGTGGAAAGGTTGTGGTCATTAGTTACAGAACCAATTCAGGCCCAGCTTGAAGAATTGA
ATGATTCACAATGACAGAATGTATTACATGGCAACAGCTGGTAATAGTTCATTCCAGTTT
CTGACCTATCAGCTTTCGACGGGGTAAGGTATTGGGCTTACCGGTGGGCAATGACAGGGT
GACGGGAGGGATTAGGGGGTTGATTTCCGGGGAGAGGGGGAGCTTGAGAAAATGGGGCTA
CAACATCTAAAAGGGAGGGCAAGGCAAGGGCTAAGAGACACGCTGAGCGGGGG
>HY4YN4W02ENUYQ rank=0142832 x=1794.0 y=3568.0 length=475
AAAACACAGCCAGTAGTCATATGCTTGTCTCAAAGATTAAGCCATGCATGTCTCAGTATA
AGCTTTTACACGGCGAAACTGCGAATGGCTCATTAAAAACAGTTATCGTTTATTTGGTGG
TCATTCATTACATGGATAACCGTGGTAATTCTAGAGCTAATACATGCGCCCAAACCCGAC
TTCGTGGAAGGGTTGTGTTTATTAGGTACAGAACCAACCCAGGCTCTGCCTGGTCTTTTG
GTGATTCATGATAACCGAACGAATCGCATGGCAACCGCTGGCGATGAATCATTCAAGTTT
CTGACCTATCAGCTTCCGACGGTAGGGTATTGGCCTACCGTGGGCAATGACGGGTAACGG
GAGAATTAGGGGTTCGATTCCGGGAGAGGGGAGCCTGGAGAAACGGGCTACCACATCTAA
GGGAAGGGCAGCAGGGCTAGGAGACACGCTGGAGCGGGGCTGGGCAAAGGGCG
>HY4YN4W02EV5T7 rank=0100550 x=1889.0 y=1789.0 length=475
AAAACACAGCCAGTAGTCATATGCTTGTCTCAAAGATTAAGCCATGCATGTCTCAGTATA
AGCTTTTACACGGTGAAACTGCGAATGGCTCATTAAAGCAGTTATAGTTTATTTGATGGT
CACTTTTTACATGGATAACTGTGGTAATTCTAGAGCTAATACATGCACCAAAACCCGACT
TCGGAAGGGTTGTGTTTATTAGATACAGAACCATCCCATGCTCGCATGGTCTTGTGGTGA
CTCATAATAACTCGATGAATCGTATGGCTTCGCTGACGATGCATCATTCAAGTTTCNGAC
CTATCAGCTTCCGACGGTAGGGGTATTGGGGCCTACCGTGGGCAATGGACGGGGTAACGG
AGAATTAGGGGTTNATTCCGGGGAGAGGGGAGCCTGGAGAAACGGGCTACCACATCTAAA
GGGAAAGGGCAGCAAGGGCTAGAGACACGCTGAGCGGGGCTGGGCAAAGGGCG
>HY4YN4W02ERP71 rank=0223899 x=1838.0 y=3823.0 length=475
AAAACACAGCCAGTAGTCATATGCTTGTCTCAAAGATTAAGCCATGCATGTCTCAGTATA
AGCTTCTATACGGCGAAACTGCGAATGGCTCATTAAAACAGTTATAGTTTATTTGATGAT
CATTCTTTACATGGATAACTGTGGTAATTCTAGAGCTAATACATGCGCCCAAACCCGACT
TCGAGGAAGGGTTGTGTTTATTAGTTACAGAACCAACCCAGGCTCTGCCTGGTATCTTGG
TGATTCATAATAACCGAACGAATCGCATGGCATCAGCTGGCGATATATCTTTCAAGTTTC
TGACCTATCAGCTTTCGACGGTAGGGTATTGGGGCCTACCGTGGCAATGGACGGGGTAAC
GGAGAATTAGGGGTTCGATTCCGGGAGAGGGGAGCCTGGAGAAACGGGCTACCGACATCT
AAAGGGAAAGGCAGCAGGGCTAGAGACACGACTGAAGCGGGGCTGGGGCAAAA
>HY4YN4W02C39TR rank=0101650 x=1161.0 y=2861.5 length=475
AAAACACAGCCAGTAGTCATATGCTTGTCTGAAAGATCAAGCCATGCATGTGTGAATATA
ACTCTTTGAGGAAATGGCGACTGGCTCATTAAAACAATTTTAACGTCTTTGTTGATGACT
CGTACATGGATAACTGTGGTAATTCTAGAGCTAATACATGCATCAAGACCCTACTTCTTG
GACGGGTTGCGTTTATTAGTTACAGAACCATCCCAGGCTCTGCCTGGCCATCTGTTGATT
CATAATAACCAAGCGAATCGCGTGGCACCTGCTGGCGATGATTCATTCTGGATTTTGACC
TATCAGCTTCCGACGGTAGGGGTATTGGGGCCTACCGTGGGCTATGGACGGGGTAACGCG
TATTAGGGGTACTATTTCGGGAGAGGGGGAGCCTGAGAAATGGGCTACCACATCTAAAGG
GAAGGGCAAGCAGGGCTAGAGACACGCTGAGCGGGGCTGGGGCAAAGGGCGCA
>HY4YN4W02DV79M rank=0053208 x=1480.0 y=584.0 length=475
AAAACACAGCCAGTAGTCATATGCTTGTCTCAAAGATTAAGCCATGCATGTCTAAGTATA
AACAACTTTATACTGTGAAACTGCAGACGGCTCATTAAATCAGTGATAATTTATTTGATG
GTAACTTACTACATGGATAACCGTGGTAATTCTAGAGCTAATACATGCGCAAAAATCCGA
CTCTCGCGGGAAGGATTGTATTTATTAGATAAAAAACCACGCACTCTTCGGAGTGGTTTT
GTGGTGATTCATAATAACTGTTCGAATCGCATGGTCTTGCACCGGCATAGTTCATTCAAA
TCTCTGCCCTATCAGCTTTCGACGGTAGTGTAGTGGGGACTACCGTGGCATTAACGGGGT
AACGGGGGAATTAGGGGTTCGATTCCGGGAGAGGGGAGCCTGGAGAAACGGGCTACCACA
TCTAAGGGAAGGCAAGCAGGGCTAAGAGACACGCTGAGCGGGGGCTGGGCAAA
>HY4YN4W02EJ6VJ rank=0014435 x=1753.0 y=317.0 length=475
AAAACACAGCCAGTAGTCATATGCTTGTCTCAAAGATTAAGCCATGCATGTCTCAGTATA
AGCTTCTATACGGTGAAACTGCGAATGGCTCATTAAAACAGTTACAGTTTATTTGATGGT
CATTCCTTACATGGATAACCGTGGTAATTCTAGAGCTAATACATGCGCCCAAACCCGACT
CCGTGGAAGGGTTGTGTTTATTAGTTACAGAACCAACCCAGGCTCTGCCTGGTCTTGTGG
TGATTCATAATAACCGAACGAATCGCATGCCTCCGGCGGCGATGAATCATTCAAGTTTCT
GACCTATCAGCTTCCGACGGTAGGGTATTGGCCTACCGTGGGCAATGACGGGTAACGGGA
GAATTAGGGGTCGATTCCGGGAGGAGGGGAGCCTGAGAAACGGGCTACCACATCTAAGGG
AAGGCAGCAGGGCTAGAGACACGCTGAGCGGGGGCTGGGGCAAAGGGCGCATA
>HY4YN4W02DBA9L rank=0025886 x=1241.0 y=3639.5 length=475
AAAACACAGCCAGTAGTCATATGCTTGTCTCAAAGATTAAGCCATGCATGTCTCAGTATA
AGCTTCTTTACGGTTAAACTGCGAATGGCTCATTAAAACAGTTATAGTTTATTTGATGGT
CATTTCTTACATGGATAACTGTGGTAATTCTAGAGCTAATACATGCACCCAAGCCCGACT
CCGTGGAAGGGTTGTGTTTATTAGTTACAGAACCAACCCAGGCTCTGCCTGGTCTTGTGG
TGATTCATAATAACCGAACGAATCGCATGGCATCCGCCGGCGATAAATCATTCAAGTTTC
TGACCTATCAGCTTCCGACGGTAGGGTATTGGCCTACCGTGGGCAATGACGGGTACGGGA
GAATTAGGGGTCGATTCCGGGAGAGGGGAGCCTGGAGAAACGGGCTACCACATCTAAGGG
GAAGGCAGCAGGGCTAGAGACACGCTGGAGCGGGGGCTGGGGCAAAGGGCGCA
>HY4YN4W02EJI3O rank=0069387 x=1745.0 y=2274.5 length=475
AAAACACAGCCAGTAGTCATATGCTTGTCTCAAAGATTAAGCCATGCATGTTTCAGAATC
AGCTTTTCATAGTAAATCTGCAAATGGCTCATTAAAGCAGTTTTAGTTTCATGGGCTGTG
ATAGTGTACATGGATACCTGTGGTAATTCTATAGCTAATACACGCTTGCAAACCCAACTC
TGTGGAAGGGTTGTTCTTATTAGTTTCAGAACCAATCCTAACTCAGCTAGGCAATTAGGT
GAATAATGGTAAGTGCATGGATCATATGGCTGTGCTGAAGACTGGCTTTCTAAGTTTCTG
ACCTATCAGCTTCCGACGGGGAAGGGTATTGGGGCTTCCCGNGGGCAATGGACGGGGTAA
CGGGNGGAATTAGGGGGTTGATTCCGGGAGAGGGGAGCTTGGGAGGGAACGGGCCACCAC
AATCTAAAGGGAGGGCAAGGCAAGGGCTAGAGACACGCTGAGCGGGGCTGGGG
>HY4YN4W02DMQM6 rank=0037696 x=1372.0 y=208.5 length=475
AAAACACAGCCAGTAGTCATATGCTTGTCTCAAAGATTAAGCCATGCATGTCTCAGTATC
AATTTTCATACGGTTAAACTGCGAATGGCTCATTAAAGCAGTTATAGTTTATTTGATGGT
CACTGTTACATGGATAACTGTGGTAATTCTACAGCTAATACATGCATCAAAACCCAACTT
CGCAGAAGGGTTGTGTTTATTAGATACAGAACCAACCCAGGCTCCGCCTGGTTTCCTGGT
GACTCATAATAACTATATGAATCGTATGGCATCTGCCGACGATGCATCATTCAAGTTTCT
GACCTATCAGCTTCCGACGGGTAGGGGGGTATTGGGCCTACCGGTGGGCAATGGACGGGG
TAACGGGAGGAATTAGGGGGTTNATTCCGGGAGGAGGGGAGCCTGGAGAAACGGGCTACC
ACAATCTAAAGGGAGGGCAGCAGGGCTAGAGACACGCTGAGCGGGGCTGGGGC
>HY4YN4W02C2JCV rank=0155837 x=1141.0 y=3821.5 length=475
AAAACACAGCCAGTAGTCATATGCTTGTCTCAAAGATTAAGCCATGCATGTCTCAGAATA
AGCTTTTCATGGCAAGTCTGCGAATGGCTCATTAAACCAGTTATAGTTTCATTGGTTGTT
GGTGCTTACATGGATACCTGTGGTAATTCTATAGCTAATACATGATTGCATACCCGACTT
TCCGGAAGGGTTGTGCTTATCAGCTCCAGAACCATTCCTGGCATTGCCAGGTTCTTTGGT
GATCTATGGTAAGTGTGCGGATCACATGGCTGCTGCTGTGATTTGTCTTTTAAGTTTCTG
ACCTATCAGCTTTCGACGGGGGAAGGTATTGGGCTTCCCGGTGGGCAATGACGGGGTAAC
GGGAGGAATTAGGGGTTTGATTCCGGGAGAGGGGAGCCTGAGGGAATGGGCTACCACATC
TAAAAGGGAAAAGGCAAGCAGGGCTAGAGACAACGCTGAAGCGGGGCTGGGGC
>HXZRAMG01BR1RI rank=0171581 x=612.0 y=1628.0 length=475
AAAACACAGCCAGTAGTCATATGCTTGTCTCAAAGATTAAGCCATGCATGTGTAAGTACA
GACTGTACAACGGTGAAACTGCGAATGGCTCATTAGATCAGTTATGGTTCCTTAGATCGT
ACAATCCTACTTGGATAACTGTGGCAATTCTAGAGCTAATACATGCTGACAATGTCCGAC
TTTCGTGGGAGGACTGCTTTTATTAGATCAAGACCAATCTGGTGTCCGTTTCGGCGGCCC
AGTTGTTTTGGTGACTCTGGATAACTTTGTGCCGATCGCAGGGCCTCGAGCCGGCGACGT
ATCTTTCAAATGTCTGACCTATCAATTGTCGATGGTACGTGACCTGCCTACCATGATAAT
AACGGGTAACGGGAATCAGGGTTCGATTCCGGAGAGGGAGCATGAGAAACGGCTACCACA
TCCAAGGAAGGCAGCAGGCTAGAGACACGCTGAGCGGGCTGGCAAGGCGCATA
>HXZRAMG01A9YWG rank=0240840 x=406.5 y=1886.5 length=475
AAAACACAGCCAGTAGTCATATGCTTGTCTTAAAGATTAAGCCATGCATGTCTAAGTATA
AGCACTTGTACTGTGAAACTGCGAATGGCTCATTAAATCAGTTATAGTTTATTTGATAGT
ACCTTTACTACTTGGATAACCGTGGTAAATCTAGAGCTAATACATGCATAAAATCCCGAC
TGGGAACGGAAGGGATGTATTTATTAGATTAAAGCCAATGCGGAGCTCTTTCGGGGGTTT
CGTTTATATGGTGAATCATGATAACTTTGCGAATCGCATGGCCTTTGCGCCGGCGATGTT
TCATTCAAATTTCTGCCCTATCAACTTTTGATGGTAGTATAGAGGACTACCATGGTGGTA
ACGGGTAACGGAGGATCAGGGTTTGATTCCGGAGAAGGAGCCTGAGAAACGGCTACTACT
TCCAAGGAAGGCAGCAGGCTAGAGACACGCTGAGCGGGCTGGCAAGGCGCATA
>HXXTI5Q01BCIA5 rank=0198481 x=435.0 y=1567.0 length=475
AAAACACAGCCAGTAGTCATATGCTTGTCTCAAAGATTAAGCCATGCATGTCTAAGTATA
AACAACTTTTATACTGTGAAACTGCGTACAGCTCATTATATCAGCAATTATTTATTTGAT
GGTAACTCACTACATGGATAACCGTGGTAATTCTAGAGCTAATACATGCGTAAAATCCTG
AGCTTCGGTAAGGGACGTATTTATTAGATAAAGAATCAATACCTGGCAACAGGTTTTATG
ATGAATCATAATAACTGTTCGAATCGCACTGCCTTTGTGCTGGCGATAGTTCATTCAAAT
TTCTGCCCTATCAGCTTTCGACGGTAGTGTAGTGGACTACCGTGGCGTTAACGGGGTAAC
GGAGTAATTAGGGGTTCGATTCCGGGAGAGGGAGCCGTGAGAAACGGCTACCACATCCAA
AGAAGGCAGCAGGGCTAGAGACACGCTGGAGCGGGGGCTGGGGCAAGGGGCGC
>HXXTI5Q01B4GQ0 rank=0118775 x=753.0 y=3386.5 length=475
AAAACACAGCCAGTAGTCATATGCTTGTCTCAAAGATTAAGCCATGCATGTCTAAGTATA
AACATCCTTTATACTGTGAAACTGCGTACAGCTCATTATATCAGCAATTATTTATTTGAT
GGTAATTCACTACATGGATAACCGTGGTAATTCTAGAGCTAATACATGCATAAAATCCTG
ACCTTGCGGAAGGGACGTATTTATTAGATAAAAGAATCAATACCGGGTCTCTCGGTTTTA
TTGATGAATCATAATAACTGTTCGAATCGCACTGCCTTTGTGCTGGCGATAGTTCATTCA
AATTTCTGCCCTATCAGCTTTCGACGGTAGTGTAGTGGACTACCGTGGCGTTAACGGGTA
ACGGAGAATTAGGGGTTCGATTCCGGGAGAGGGGGCCGTGAGAAACGGCTACCACATCCA
AGGAAGGCAGCAGGCTAGAGACACCGCTGAGCGGGGCTGGGCAAGGGCGCATA
>HXXTI5Q01AP387 rank=0085162 x=180.0 y=1401.5 length=475
AAAACACAGCCAGTAGTCATACGCTTGTCTCAAAGATTAAGCCATGCATGTCTAAGTATA
AACAACTTTATACTGTGAAACTGCGTACAGCTCATTATATCAGCAATAATTTATTTGATG
GTTTCTTACTACTTGGATAACCGTAGTAATTCTAGAGCTAATACATGCTTAAAGCCTGAA
CTCTTGCGGGAACGGGTGTATTTATTAGATAAAAACCAATGCGGCCCTCTGGGCTGGTTT
CTGGTGATTCATAATAACTTTTCGAATCGCATAGCTTCATGCTGGCGATAGTTCATTCAA
ATTTCTGCCCTATCAGCTTTCGACGGTAGTGTAGTGGACTACCGTGGCGTTAACGGGTGA
CGGAGAATTAGGGGTTCGATTCCGGGAGAGGGGAGCCTGAGAAACGGCTACCACATCCAA
GGAAGGCAGCAGGGCTAGAGACACGCTGAGCGGGGCTGGGGCAAGGGCGCATA
>HY4YN4W02DVDJX rank=0044704 x=1470.5 y=1739.0 length=474
AAAACACAGCCAGTAGTCATATGCTTGTCTCAAAGATTAAGCCATGCATGTCTCAGTATA
AGCTTCAACACGGCGAAACTGCGAATGGCTCATTAAAACAGTTACAGCTTATTTGATGGT
CATTCTTTACATGGATAACTGTGGTAATTCTAGAGCTAATACATGCGCAAATACCCAACT
CCGTGGAAGGGTTGTGTTTATTAGTTACAGAACCAACCCAGGCCCCGCCTGGTCTCGTGG
TGATTCATAATAACCAAACGAATCGCGTGGCATCTGCTGGCATAAATCATTCAAGTTTCT
GACCTATCAGCTTCCGACGGTAGGGTATTGGGCCTACCGGTGGGGCAATGGACGGGGTAA
CGGGNGAATTAGGGGGTTCGATTCCGGGAGAGGGGAGCCTGGAGAAACGGGCTACCACAT
CTAAGGGAAGGCAAGCAGGGCTAGGAGACACGCTGAGCGGGGGCTGGGCAAA
>HY4YN4W02D84KN rank=0058775 x=1627.0 y=213.5 length=474
AAAACACAGCCAGTAGTCATATGCTTGTCTTAAAGATTAAGCCATGCATGTCTAAGTATA
AATAGTGTACATTGAAACTGCGAATGGCTCAATTAAAACAGTTATAGTTTATTTGATGAT
GGACTACATGGATAACCGTAGTAATTCTAGAGCTAATACATGCTGTAAGCCTGACTTTAC
GGAAAGGTTGTATTTATTAGATCCCAAACAATAGCTTCGGCTATTGTGACGAATCATAAT
AACTGGTCGGATCGGGTAATACTCGATGGATCATTCAAGTTTCTGCCCTATCAGCTTTCG
ATGGTAGTGTATTGGACTACCATGGCGATAACGGGGGTAACGGGGGGGAATTAGGGGGTT
CGATTCCGGGAGGGAGGGGGAGCCTGGAGGAAACGGGCTACCACTTCTAAGGGAGGGCAG
GCAGGGCTAGAGACAACGCTGGAGGCGGGGGCTGGGGCAAAGGGGCGCAATA
>HY4YN4W02C6QX7 rank=0180444 x=1189.5 y=3677.5 length=474
AAAACACAGCCAGTAGTCATATGCTTGTCTTAAAGATTAAGCCATGCATGTCTAAGTATA
AATAGTGTACATTGAAACTGCGAATGGCTCATTAAAACAGTTATAGTTTATTTGATGATG
GACTACATGGATAACCGTAGTAATTCTAGAGCTAATACATGCTGTAAGCCTGACTTTACG
GAAAGGTTGTATTTATTAGATCCCAAACCAATAGCTTCGGCTATTGTGACGAATCATAAT
AACTGGTCGGATCGGGTAATACTCGATGGATCATTCAAGTTTCTNCCCTATCAGCTTTCG
ATGGTAGTGTATTGGACTACCATGGCGATAACGGGGGTAACGGGGGGGGAATTAGGGGGG
TTCGATTCCGGGAGGAGGGGGAGCCTGGAGGAAACGGGCTACCACTTCTAAGGGAGGGCA
GCAGGGCTAGAGACAACGCTGAGGCGGGGGCTGGGGCAAAGGGGCGCGAATA
>HY4YN4W02C84T4 rank=0093245 x=1217.5 y=298.0 length=474
AAAACACAGCCAGTAGTCATATGCTTGTCTCAAAGATTAAGCCATGCATGTCTCAGTATA
AGTGTTTTACGGCGAAACTGCGAATGGCTCATTAAAACAGTTATAGTCTACTTGATGGTG
GCTACTATATGGATAACTGTGCTAATTGTAGAGCTAATACATGCATACACACCCGACTTC
TTGGAAGGGTGGTATTTATTAGATACAGAACCAAACCGGGCAACCGGGCTTTGGATGACT
CATAATAAATGAATGAAGCGTATGACTTGTGTCGACGCTGGATCATTCGAGTTTCTGACC
TATCAGCTTTCGATGGTGGGGGTATTGGGCCCACCATGGCTATGGACGGGGTAACGGGAG
AATTAGGGGTTCGATTCCGGGAGAGGGGAGGCCCGAGAAACGGGCTACCACATCTAAGGG
AAAGGGCAGCAGGGCTAGAGACACGCTGAGCGGGGCTGGGCAAAGGCGCATA
>HY4YN4W02EJ9DJ rank=0057208 x=1753.0 y=3557.0 length=474
AAAACACAGCCAGTAGTCATATGCTTGTCTCAAAGATTAAGCCATGCATGTTTCAGTATA
AGCTTTAATTTGGCAAAACTGCAAATGGCTCATTAAAACAGTTATAATGCACTTGATGGT
TGTTTGCTTACATGGATAACTGTGGTAATCCTATAGCTAATACATGCACTCAAACCTGAC
TCTTGTGGGAAGGTTGTGGTCATTAGTTGCAGAACCAACCCAAGCTCTACTTGGTATTTT
GCTGATCCAGAATGGCTGATTGAATTACATGCAATTGCTGGTAATGCATCATTTCAGTTT
CTGACCTATCAGCTTCCGGACGGGTAAGGTNTGGGCTTACNGTGGCAATGGACGGGGTAG
GAGGGATTAGGGGTTGATTCCGGGAGAGGGGAGCTTGGAGAAAATGGGGACTACCGACAT
CTAAAAGGGAAGGGCAAGGCAGGGCTAAGAGACACGCTGGAGCGGGGCTGGG
>HY4YN4W02EAGOR rank=0049872 x=1642.0 y=1129.0 length=474
AAAACACAGCCAGTAGTCATATGCTTGTCTAAAAGATTAAGCCATGCATGTCTAAGTATA
AGCAATTATACTGCGAAACTGCGGAACGCTCATTATATCAGTTATAATTTATTTGATGGT
ACCCTACTACATGGATATCTGTAGTAATTCTAGAGCTAATACATGTCCTGTTAGTCAGAC
TTCTTCGGGAGAATGCAAGGATTTATTAGATACCTTTGCCAACCAGGCCTCGGTCTGTTC
TCTGGTGAATCATAATAACTTCTAGATCGCATATGCCTTAACGGGCGGCGATGGTCATTC
AAGTTTCTGCCCTATCAGCTAGATGTTAGTGTATTGGGACTAACATGGGCATATACGGGG
TNACGGGGAGGGATTAGGGGTCCGATCCCGGGGAGAGGGGAGCCTGAAGAAAACGGGCTA
CCACTTCCAAAAGGGAAGGCAGCAAGGGCTAGAGACACGCTGGAGCGGGGCT
>HY4YN4W02D3QVK rank=0027264 x=1565.0 y=3134.0 length=474
AAAACACAGCCAGTAGTCATATGCTTGTCTCAAAGATTAAGCCATGCATGTCTCAGTATA
AGCTTTCATACGGTGAAACTGCGAATGGCTCATTAAAGCAGTTATAGTTTATTTGATGGT
CACTGTTACATGGATAACTGTGGTAATTCTAGAGCTAATACATGCACCAAAACCCGACTT
CGGAAGGGTTGTGTTTATTAGATACAGAACCATCCCAAGCTCCGCTTGGTCTTGTGGTGA
CTCATGATAACTCGATGAATCGTATGGCTTCGCTGACGATGCATCATTCAAGTTTCTGAC
CTATCAGCTTCCGACGGGTAGGGGGGTATTGGGCCTACCGGTGGGCAATGGACGGGGTAA
CGGGAGGAATTAGGGGTTTGATTCCGGGAGGAGGGGAGCCTGGAGAAACGGGCTACCACA
ATCTAAAGGGAGGGCAAGGCAGGGGCTAGAGACACGCTGAGCGGGGCTGGGC
>HY4YN4W02D2ZBH rank=0037643 x=1557.0 y=187.0 length=474
AAAACACAGCCAGTAGTCATATGCTTGTCTCAAAGATTAAGCCATGCATGTCTTAGTATA
AGCTTCTTTATGGTGAAACTGCGAATGGCTCATTAAAACAGCTATAGTTTATTTGATGGT
CATTCCTTACATGGATAACTGTGGTAATTCTAGAGCTAATACATGTGCCCAAGCCCGACT
CCGAGGAAGGGCTGTGTTTATTAGTTACAGAACCAACCCAGGCCCCGCCTGGTCTTGTGG
TGATTCATAATAACCGAACGAATCGCACGGCAGCCGCTGGCGATGAATCATTCAAGTTCC
TGACCTATCAGCTTCCCGACGGTAGGGTATTGGGCCTACCGGTGGGGCAATGGACGGGGT
AACGGGAGAATTAGGGGGTTCGATTCCGGGGAGGAGGGGGAGCCTGGAGGAAACGGGCTA
CCACATCTAAGGGAGGGCAGCAGGGCTAAGGAGACACGCTGGAGCGGGGGCT
>HY4YN4W02DQT8P rank=0089259 x=1418.0 y=3079.0 length=474
AAAACACAGCCAGTAGTCATATGCTTGTCTCAAAGATTAAGCCATGCATGTCTAAGTATA
AACAACTTTATACTGTGAAACTGCGAACGGCTCATTATATCAGCAATAATTTATTTGATG
GTTCCTTACTACATGGATAACTGTAGTAATTCTAGAGCTAATACATGCGTAAAATCCCAA
CTCTCGCGGGGAGGGATGTATTTATTAGATAAAAAACCAATGCGGCCTCTGGCCGGTTTT
GTGGTGAATCATAGTAACTTTTCGAATCGCATGGCTTCACGCCGGCGATAGTTCATTCAA
ATTTCTNCCCTATCAGCTTTCGACGGTAGTGTAGTGGGACTACCGGTGGGGCGTTAACGG
GGTAACGGGAGAATTAGGGGGTTCATTCCGGGAGGAGGGGANCCTGGAGAAACGGGCTAC
CACATCCAAGGGAAGGGCAGCAAGGGCTAGAGACACGGCTGGAGCGGGGGCT
>HY4YN4W02EB68Z rank=0057046 x=1662.5 y=289.0 length=474
AAAACACAGCCAGTAGTCATATGCTTGTCTCAAAGATTAAGCCATGCATGTCTAAGTATA
AACAACTTTATACTGTGAAACTGCGTACAGCTCATTATATCAGTAATAATTTATTTGATG
GTCTCTTCTACATGGATAACCGTAGTAATTCTAGAGCTAATACATGCTAAAAGTCCCGAC
TTCAGGAAGGGGTGTATTTATTAGTTAAAAACCAATGCGGCCCTCTGGGTCGGTTTCTTG
GTGAATCATAGTAACTGTTTCGAATCGCATGACTTCACGTCGGCGATAGTTCATTCAAAT
TTCTGCCCTATCAGCTTTCGACGGTAGTGTAGTGGACTACCGTGGGCGTTAACGGGGGTA
ACGGGAGAATTAGGGGGTTCGATTCCGGGGAGAGGGGAGCCTGGAGAAACGGGCTACCAC
CTCCAAGGGAAGGGCAGCAGGGCTAAGAGACACGCTGGAGCGGGGCTGGGGC
>HY4YN4W02ER1XW rank=0163260 x=1842.5 y=2626.0 length=474
AAAACACAGCCAGTAGTCATATGCTTGTCTCAAAGATTAAGCCATGCATGTCTAAGTATA
AACAACTTTATACTGTGAAACTGCGTACAGCTCATTATATCAGCAATAATTTATTTGATG
GTTTTCTTACTACTTGGATAACCGTAGTAATTCTAGAGCTAATACATGCTTAAAGCCTGA
ACTCTTGCGGGAACGGGTGTATTTATTAGATAAAAAACCATGCGGCCCTCTGGGCTGGTC
TCTTGGTGATTCATAATAACTTTTCGAATCGCATAGCTTCATGCTGGCGATAGTTCATTC
AAATTTCTGCCCCTATCAGCTTTCGACGGTAGTGTAGTGGGGACTACCGGTGGGCGTTAA
CGGGGTGACGGGAGAATTAGGGGTCGATTCCGGGAGAGGGGAGCCTGGAGAAACGGGCTA
CCACATCCAAAGGGAAGGCAGGCAGGGCTAAGAGACACGCTGGAGCGGGGCT
>HY4YN4W02EH75E rank=0011932 x=1730.0 y=2864.0 length=474
AAAACACAGCCAGTATCATATGCTTGTCTCAAAGATTAAGCCATGCATGTTTCAGTATAA
GCTTTAATTTGGCAAAACTGCAAATGGCTCATTAAAACAGTTATAATGCACTTGATGGTT
GTTTGCTTACATGGATAACTGTGGTAATCCTATAGCTAATACATGCACTCAAACCTGACT
CTTGTGGGAAGGTTGTGGTCATTAGTTGCAGAACCAACCCAAGCTCTGCTTGGTATTTTG
CTGATCCAGAATGGCTGATTGAATTACATGGCAATTGCTGGTAATGCATCATTTCAGTTT
CTGACCTATCAGCTTCCGACGGTAAGGGTATTGGGCTTACTGTGGGCAATGGACGGGGTA
ACGGAGGGATTAGGGGGTTTGATTCCGGGGAGAGGGGAGCTTGAAGGAAAATGGGCTACC
ACATCTAAGGGAAGGCAAGCAAGGGCTAAGAGACACGCTGAGCGGGGCTGGG
>HY4YN4W02DP7PH rank=0036663 x=1411.0 y=2547.0 length=474
AAAACACAGCCAGTAGTCATATGCTTGTCTCAAAGATTAAGCCATGCATGTTTCAGTATA
AGCTTTAATTTGGCAAAACTGCAAATGGCTCATTAAAACAGTTATAATGCACTTGATGGT
TGTTTGCTTACATGGATAACTGTGGTAATCCTATAGCTAATACATGCACTCAAACCTGAC
TCTTGTGGGAAGGTTGTGGTCATTAGTTGCAGAACCAACCCAAGCTCTGCTTGGTATTTT
GCTGATCCAGAATGGCTGATTGAATTACATGGCAATTGCTGGTAATGCATCATTTCAGTT
TCTGACCTATCAGCTTCCGACGGTAGGGTATTGGGCTTACTGTGGGCAATGGACGGGGTA
ACGGGAGGGATTAGGGGTTTGATTCCGGGGAGAGGGGAGCTTGGAAGAAAAATGGGGCTA
ACCACATCTAAAGGGAAGGCAAGCAAGGGCTAGAGACACGCTGAGCGGGGCT
>HY4YN4W02D3BM6 rank=0088466 x=1560.5 y=3872.0 length=474
AAAACACAGCCAGTAGTCATATGCTTGTCTCAAAGATTAAGCCATGCATGTTTCAGTATA
AGCTTTAATTTGGCAAAACTGCAAATGGCTCATTAAAACAGTTATAATGCACTTGATGGT
TGTTTGCTTACATGGATAACTGTGGTAATCCTATAGCTAATACATGCACTCAAACCTGAC
TCTTGTGGGAAGGTTGTGGTCATTAGTTGCAGAACCAACCCAAGCTCTGCTTGGTATTTT
GCTGATCCAGAATGGCTGATTGAATTACATGGCAATTGCTGGTAATGCATCATTTCAGTT
TCTGACCTATCAGCTTCCGACGGTAAGGGTATTGGGCTTACTGTGGGCAATGGACGGGGT
AACGGGAGGGATTAGGGGGTTTGATTCCGGGGAGAGGGGAGCTTGGAAGAAAATGGGCTA
CCANATCTAAAGGGAGGCAAGCAGGCTAAGAGACACGCTGAGCGGGGCTGGG
>HY4YN4W02C348S rank=0156525 x=1160.0 y=1018.5 length=474
AAAACACAGCCAGTAGTCATATGCTTGTCTCAAAGATTAAGCCATGCATGTCTAAGTATA
AGCAACTTTATACTGTGAAACTGCGGACAGCTCATTATATCAGCAATAATTTATTTGATG
GTTTCTTTACTACTTGGATAACCGTAGTAATTCTAGAGCTAATACATGCTTAAAGCCTGG
ACTCTTGCGGGAACGGGTGTATTTATTAGATTAAAGACCAATGCTTCCCTCTGGGTTGCT
TTTTTGGTGATTCTTTGTAACTTTCGAATCGCATGGCCTTGTGTCGGCGATAGTTCATTC
AAATTTCTNCCCTATCAGCTTTCGACGGTAGTGTAGTGGACTACCGGTGGGGCGTTAACG
GGGTGACGGGAGGAATTAGGGGGTTCGAGTTCCGGGGAGGGAGGGGAGCCGTGGAGGAAC
GGGCTACCACATCCAAGGGAGGGCAAGGCAGGGCTAGGAGACACGCTGGAGG
>HY4YN4W02C7DNJ rank=0032832 x=1197.0 y=333.0 length=474
AAAACACAGGCCAGTAGTCATATGCTTGTCTCAAAGATTAAGCCATGCATGTCTCAGTAT
AAGCTTCTACATGGCGACACTGCGAATGGCTCATTAAAACAGTTATCGTTTATTTGGTGG
TCATTTATTACATGGATAACCATGGTAATTCTAGAGCTAATACATGCATCAAGACCCAAC
TTCACGGAAGGGTTGTGTTTATTAGGTACAGAACCAACCCAGGTCTCCTGGTCCTTTGGT
GATTCATGGTAACCGAACGAATCGCATGGCTTCGCTGGCGATGAGCCATTCAAGTTTCTG
ACCTATCAGCTTTCGACGGTAGGGTGTTGGCCTACCGGTGGGGCAATGGACGGGGTAACG
GGAGAATTAGGGGGTTCGAGTTCCGGGAGGGAGGGGGAGCCTGGGAGAAACGGGCTACCA
CATCTAAGGGAAGGGCAGCAGGGCTAGGAGACACGCTGGAGCGGGGGCTGGG
>HY4YN4W02C1XU0 rank=0027317 x=1135.0 y=538.0 length=474
AAAACACAGCCAGTAGTCATATGCTTGTCTCAAAGATTAAGCCATGCATGTCTCAGTATA
AGCTTCTACATGGCGACACTGCGAATGGCTCATTAAAACAGTTATCGTTTATTTGGTGGT
CATTTATTACATGGATAACCATGGTAATTCTAGAGCTAATACATGCATCAAGACCCAACT
TCACGGAAGGGTTGTGTTTATTAGGTACAGAACCAACCCAGGTCTCCTGGTCCTCTGGTG
ATTCATGGTAACCGAACGAATCGCATGGCTTCGCTGGCATGAACCATTCAAGTTTCTGAC
CTATCAGCTTTCGACGGTAGGGTATTGGCCTACCGGTGGGGCAATGGACGGGGTAACGGG
AGAATTAGGGGGTTCGATTCCGGGAGGAGGGGGAGCCCTGGGAGGAAACGGGCTACCACA
TCTAAGGGGAAGGGCAGCAGGGCTAAGGAGACACGCTGGAGCGGGGGCTGGG
>HY4YN4W02EMPO0 rank=0074779 x=1781.5 y=3330.0 length=474
AAAACACAGCCAGTAGTCATATGCTTGTCTCAAAGATTAAGCCATGCATGTCTAAGTATA
AACAACTTTATACTGTGAAACTGCGTACAGCTCATTATATCAGCAATTATTTATTTGATG
GTAACTCACTACATGGATAACCGTGGTAATTCTAGAGCTAATACATGCGTAAAATCCCGA
GCCTCGCGGTAAGGGACGTATTTATTAGATAAAGAATCAATACCGGCTCTGTCGGTTTTA
TTGATGAATCATAATAACTGTTCGAATCGCACTGCCTTGTNCTGGCGATAGTTCATTCAA
ATTTCTGCCCTATCAGCTTTCGACGGTAGTGTAGTGGGACTACCGTGGGCGTTAACGGGG
GTAACGGGAGGAATTAGGGGTTCGGATTCCGGGAGAGGGGAGGCCTGAGAAACGGGCTAC
CACATCCAAAGGGAAAGGCAGCAAGGGGCTAGAGACAACGCTGAGCGGGGCT
>HY4YN4W02C5BS8 rank=0107992 x=1173.5 y=2938.0 length=474
AAAACACAGCCAGTAGTCATATGCTTGTCTCAAAGATTAAGCCATGCATGTCTAAGTATA
AACATTCATACTTGTGAAACTGCGAATGGCTCATTATATCAGTTATAGTTTATTTGATAG
TACCTTACTACTGGATAACCGTAGTAATTCTAGAGCTAATACATGCATCAAGTCCCAACT
GCCTGTGCGGAAGGGATGTCTTTATTAGATCGAAACCAATGCAGGGGCAACCCTGGTATT
GTGGTGATTCATAATAACTGTGCGAATCGCATGGCCTCGCGCCGGCGATAAATCATTCAA
GTTTCTGCCCTATCAGCTTTCGATGGGGTAGGGTATTGGGCCTACCATGGGGCGTTAACG
GGGTAACGGGAGAATTAGGGGTTCGAGTTCCGGGAGAGGGGAGCCTGGAGAGGACGGGCT
ACCACATCCAAAAGGGAAAGGCAGCAGGGCTAGAGACACGCTGGAGCGGGGC
>HY4YN4W02EA8HF rank=0088215 x=1651.5 y=289.0 length=474
AAAACACAGCCAGTAGTCATATGCTTGTCTCAAAGATTAAGCCATGCATGTTTCAGAATC
AGCTTTTCATAGTAAATCTGCAAATGGCTCATTAAAGCAGTTTTAGTTTCATAGGCTGTG
ATAGTGTACATGGATACTTGTGGTAATTCTATAGCTAATACACGCTTGCAAACCCAACTC
TGTGGAAGGGTTGTTCTTATTAGTTTCAGAACCAATCCTAACTCAGCTAGGCAATTAGGT
GAATAATGGTAAGTGCATGGATCATATGGCTGTGCTGAAGACTGGCTTTCTAAGTTTCTG
ACCTATCAGCTTCCGACGGGGAAGGGGTATTGGGCTTCCCGGTGGGCAATGGACGGGGTA
ACGGGAGGAATTAGGGGTTGATTCCGGGAGGAGGGGAGCCTGGAGGGAACGGGCTACCAC
AATCTAAAGGGAGGGCAGGCAGGGCTAGAGACACGCTGAGCGGGGCTGGGGC
>HY4YN4W02D0Q5F rank=0062278 x=1531.5 y=2785.0 length=474
AAAACACAGCCAGTAGTCATATGCTTGTCTCAAAGACTAAGCCATGCATGTCTAAGTATA
AATGCTATACAATGAAACTGCGAATGGCTCATTAAAACAGTTATAGTTTATTTGGTAATA
TTTTTACATGGATAACCGTGGTAATTCTAGAGCTAATACATGCTGCTTAGCCTGACTTTT
TGAAGGGCTGTATTTATTAGATAACAGATCAATATTCCTCGTGTCTATTGTGGTGACTCA
TAGTAACTGATCGGATCGCATGGGCGTGCCCCGCACAAACCATTCAAGTTTCTNCCCCAT
CAGCTTTCGATGGTAGTGTATTGGGACTACCATGGGCTTTTACGGGGGTAACGGGAGGGA
TTAGGGGGTTCGATTCCGGGGAGAGGGGGAGCCTGGAGAAACGGGCTACCACATCTAAGG
GAAGGCAGCAGGGCTAGAGACACGCTGGAGCGGGGGCTGGGCAAAGGGCGCA
>HY4YN4W02DI9PU rank=0129604 x=1332.0 y=2144.0 length=474
AAAACACAGCCAGTAGTCATATGCTTGTCTCAAAGATTAAGCCATGCATGTCTAAGTATA
ACTTTTTACTTTGAAAACTGCGAACGGCTCATTATATCAGTTATAGTTTCTTTGATGGTC
CCTTACTACTTGGATACCCGTAGTAATTCTAGAGCTAATACATGCATCAATACCCGACTC
TCGTGGAAGGGTAGTATTTATTAGGTATAAACCATCCGTCTTCGGACGTGTACTGGTGAT
TCATAATAACCTTTCGAATCGCATGGCCCTGTGCCGGCGATGGATCATTCAATTTCTGCC
CCTATCAGCTTTGGATGGTAGTGTATTGGACTACCATGGCTTTAACGGGGGGTAACGAAT
TGTTAGGGGGCAAAGGGATTTCGGGGAGAGGGGAGCCTGGAGAGACGGGCTACCACATCC
AAGGGAGGGCAGCAAGGGCTAAGGNGACACGGCTGAGCGGGGCTGGGGCAAA
>HY4YN4W02DUXC5 rank=0022202 x=1465.5 y=1239.0 length=474
AAAACACAGCCAGTAGTCATATGCTTGTCTCAAAGATTAAGCCATGCATGTCTCAGAATA
AGCTTTTCATGGCAAGTCTGCGAATGGCTCATTAAACCAGTTATAGTTTCATTGGTTGTT
GGTGCTTACATGGATACCTGTGGTAATTCTATAGCTAATACATGATTGCATACCCGACTT
TCCGGAAGGGTTGTGCTTATCAGCTCCAGAACCATTCCTGGCATTGCCAGGTTCTTTGGT
GATCTATGGTAAGTGTGCGGATCACATGGCTGCTGCTGTGATTTGTCTTTTAAGTTCTGA
CCTATCAGCTTTCGACGGGGGAGGTATTGGGCTTCCCGGTGGGCAATGACGGGGTAACGG
GAGAATTAGGGGTTTGATTCCGGGAGAGGGGAGCCTGGAGGGAATGGGGCTACCACATCT
AAAAGGGAAAAGGGCAAGCAAGGGCTAGAGACACGCTGAGCGGGGCTGGGGC
>HY4YN4W02DAXGV rank=0054379 x=1237.0 y=2141.0 length=474
AAAACACAGCCAGTAGTCATATGCTTGTCTCAAAGATTAAGCCATGCATGTCTCAGTATA
AGCTTCTACATGGCGACACTGTGAATGGCTCATTAAAACAGTTATCGTTTATTTGGTGGT
CATTTATTACATGGATAACCATGGTAATTCTAGAGCTAATACATGCATCAAGACCCAACT
TCACGGAAGGGTTGTGTTTATTAGGTACAGAACCAACCCAGGTCTCCTGGTCCTTTGGTG
ATTCATGGTAACCGAACGAATCGCATGGCTTCGCTGGCGATGAACCATTCAAGTTTCTGA
CCTATCAGCTTTCGACGGTAGGGTATTGGCCTACCGTGGGGCAATGACGGGGTAACGGGA
GAATTAGGGGTTCGATTCCGGGAGAGGGGAGCCTGGAGGAAACGGGCTACCACATCTAAG
GGAGGCAAGCAGGGCTAAGAGACACGCTGAGCGGGGCTGGGCAAAGGGCGCA
>HXZRAMG01BP5HH rank=0166653 x=590.0 y=3251.5 length=474
AAAACACAGCCAGTAGTCATATGCTTGTCTCAAAGATTAAGCCATGCATGTTTCAGTATA
AGCTTTAATTTGGCAAAACTGCAAATGGCTCATTAAAACAGTTATAATGCACTTGATGGT
TGTTTGTCTTACATGGATAACTGTGGTTAATCCTATTAGCTAATACATGCACTCAAACCT
GACTCTTGTGGGAAGGTTGTGGTCATTAAGTTGTCAGAACCAACCCAAGACTCTGCTTGG
TATTTTGTCTGATCCAGAATTGGCTGATTGAATTACTATGGCAATTGCTGGTAATGCATC
ATTTCAGTTTCTGACCTATCAGCTTCCGACGGTAAGGTATTGGCTTACTGTGGCAATGAC
GGGTAACGGAGGATTAGGGTTTGATTCCGGAGAGGGAGCTTGAGAAATGGCTAACCACAT
CTAAGGAAGGCAGCAGGCTAGAGACACGCTGAGCGGGCTGGCAAGGCGCATA
>HXXTI5Q01BW584 rank=0111212 x=670.5 y=3158.0 length=474
AAAACACAGCCAGTAGTCATATGCTTGTCTCAAAGATTAAGCCATGCATGTCTAAGTATA
AGCAACTTTATACTGTGAAACTGCGGACAGCTCATTATATCAGCAATAATTTATTTGATG
GTTTCTTTACTACTTGGATAACCGTAGTAATTCTAGAGCTAATACATGCTTAAAGCCTGG
ACTCTTGCGGGAACGGGTGTATTTATTAGATTAAAGACCAATGCTTCCCTCTGGGTTGCT
TTTTTGGTGATTCTTTGTAACTTTCGAATCGCATGGCCTTGTGTCGGCGATAGTTCATTC
AAATTTCTGCCCTATCAGCTTTCGACGGTAGTGTAGTGGACTACCGTGGCGTTAACGGGT
GACGGAGAATTAGGGTTCGATTCCGGAGAGGGAGCCTGGAGAAACGGCTACCACATCCAA
GGAAGGCAGGCAGGGCTAGAGACACGCTGAGCGGGGCTGGGGCAAGGGGCGC
>HXXTI5Q01B5OPS rank=0127730 x=767.0 y=3022.5 length=474
AAAACACAGCCAGTAGTCATATGCTTGTCTGAAAGATTAAGCCATGCATGTGTGAATATA
ACTCTTTGAGGAAATGGCGACTGGCTCATTAAAACAATTTTAACGTCTTTGTTGATGACT
CGTACATGGATAACTGTGGTAATTCTAGAGCTAATACATGCATCAAGACCCTACTTCTTG
GACGGGTTGCGTTTATTAGTTACAGAACCATCCCAGGCTCTGCCTGGCCATCTGTTGATT
CATAATAACCAAGCGAATCGCGTGGCACCTGCTGGCGATGATTCATTCTGGATTTTGACC
TATCAGCTTCCGACGGTAGGGTATTGGCCTACCGTGGCTAGTGACGGGGGTAACGACGGT
ATTAGGGTACTATTTCGGGAGAGGGGAGCCTGGGGAAAATGGGCTACCACATCTAAGGGA
AGGCAGGCAGGGCTAGGAGACACGCTGAGCGGGGGCTGGGCAAGGGCGCATA
>HXXTI5Q01AUBBS rank=0160879 x=228.0 y=582.0 length=474
AAAACACAGCCAGTAGTCATATGCTTGTCTCAAAGATTAAGCCATGCATGTTTCAGAATC
AGCTTTTCATAGTAAATCTGCAAATGGCTCATTAAAACAGTTTTAGTTTCATGGGCTGTG
ATAGTGTACATGGATACCTGTGGTAATTCTATAGCTAATACACGCTTGCAAACCCAACTC
TGTGGAAGGGTTGTTCTTATTAGTTTCAGAACCAATCCTAACTCAGCTAGGCAATTAGGT
GAATAATGGTAAGTGCATGGATCATATGGCTGTGCTGAAGACTGGCTTTCTAAGTTTCTG
ACCTATCAGCTTCCGACGGGAAGGTATTGGCTTCCCGTGGCAATGACGGGGTAACGGAGA
ATTAGGGGTTTGATTCCGGGAGAGGGGAGCCTGGAGGAACGGCTACCACATCTAAGGGAA
GGCAGCAGGGCTAGAGACACGCTGGAGCGGGGGCTGGGGCAAGGGGCGCATA
>HXXTI5Q01BAIX0 rank=0142730 x=412.5 y=3286.0 length=474
AAAACACAGCCAGTAGTCATATGCTTGTCTCAAAGATTAAGCCATGCATGTTTCAGAATC
AGCTTTTCATAGTAAATCTGCAAATGGCTCATTAAAACAGTTTTAGTTTCATGGGCTGTG
ATAGTGTACATGGATACCTGTGGTAATTCTATAGCTAATACACGCTTGCAAACCCAACTC
TGTGGAAGGGTTGTTCTTATTAGTTTCAGAACCAATCCTAACTCAGCTAGGCAATTAGGT
GAATAATGGTAAGTGCATGGATCATATGGCTGTGCTGAAGACTGGCTTTCTAAGTTTCTG
ACCTATCAGCTTCCGACGGGAAGGTATTGGGCTTCCCGTGGCAATGGACGGGTAACGGNG
AATTAGGGGTTTGATTCCGGGAGAGGGGAGCCTGGAGGAACGGCTACCACATCTAAGGAA
GGGCAGCAGGGGCTAGAGACACGCTGGAGCGGGGGCTGGGGCAAGGGGCGCA
>HXXTI5Q01APMM7 rank=0143021 x=174.0 y=3153.0 length=474
AAAACACAGCCAGTAGTCATATGCTTGTCTCAAAGATTAAGCCATGCATGTCTCAGTATA
AGCTTCTACACGGCGAAACTGCGAATGGCTCATTAAAACAGTTACAGCTTATTTGATGAC
CATTCTTTACATGGATAACTGTGGTAATTCTAGAGCTAATACATGCGTCAATACCCAACT
TTGCGGAAGGGTTGTGTTTATTAGTTACAGAACCAACCCAGGCTCTGCCTGGTCTCGTGG
TGATTCATAATAACCAACGAATCGCGTAGCATCTGCTGGCGATGAATCATTCAAGTTTCT
GACCTATCAGCTTCCGACGGTAGGGTATTGGCCTACCGTGGCAATGACGGGTAACGGAGA
ATTAGGGGTTCGATTCCGGGAGAGGGGAGCCTGAGAAACGGCTACCACATCTAAAGGAAG
GCAGGCAGGGCTAGAGACACGCTGGAGCGGGGGCTGGGGCAAGGGGCGCATA
>HY4YN4W02CZ3CZ rank=0074711 x=1114.0 y=369.5 length=473
AAAACACAGCCAGTAGTCATATGCTTGTCTTAAAGATTAAGCCATGCATGTCTAAGTATA
AATAGTGTACATTGAAACTGCGAATGGCTCATTAAAACAGTTATAGTTTATTTGATGATG
GACTACATGGATAACCGTAGTAATTCTAGAGCTAAATACATGCTGTAAGCCTGACTTTAC
GGAAAGGTTGTATTTATTAGATCCCAAACCAATAGCTTCGGCTATTGTGACGAATCATAA
TAACTGGTCGGATCGGGTAATACTCGATGGATCATTCAAGTTTCTNCCCTATCAGCTTTC
GATGGTAGTGTATTGGACTACCAATGGCGATAAACGGGGTAACGGGGGGGAATTAAGGGG
GTTCGATTCCGGGAGAGGGGGAGCCTGAGAAAACGGGCTACCACTTCTAAAGGGAAGGGC
AGCAGGGCTAGAGACAACGCTGAGCGGGGGCTGGGCAAAAGGGCGCAATAA
>HY4YN4W02EKM02 rank=0045220 x=1758.0 y=772.0 length=473
AAAACACAGCCAGTAGTCATATGCTTGTCTCAAAGATTAAGCCATGCATGTCTCAGTATT
AGTTTCTACATGGCGAAACTGTGAATGGCCTATTAAAACAGTTGTAGTCTATTTGAAGGT
ATTTTCTACATGGATAACTGTGGCAATTCTAGAACTAATACATGTGCCAATGCCCAACTT
CTCGGACAGGCTTTATTTATCAGTTTTGGAACCATCCTGGGATCTTCCCAGCTTCATGGT
GATTTGTAATAACTGAATGAACTGCGTGGCGAAAGCTGCGGTGAATCATTCGATCTCTGA
CCTATCAGCTTCTGAAGGGTAGGGGTATTGGGGCCTACCCTGGGCAATGGGACGGGGTAA
CGGAGAATTAGGGGTCATTCCGGAAGAGGGGAGCCCAAAGGAAACGGGCTACCACATCTA
AAGGGAAAGGGCAGGCAAGGGGCTAGAGACAACGCTGGAGCGGGGCTGGGG
>HY4YN4W02EGNTT rank=0070170 x=1712.0 y=3599.5 length=473
AAAACACAGCCAGTAGTCATATGCTTGTCTCAAAGATTAAGCCATGCATGTCTCAGTATA
AGCTTCTACACGGCGAAACTGCGAATGGCTCATTAAAACAGTTATAGCTTATTTGATGGT
CATTCTTTACATGGATAACTGTGGTAATTCTAGAGCTAATACATGCGCCAATACCCAACT
TCGCGGAAGGGTTGTGTTTATTAGTTACAGAACCAACCCAGGCCCTGCCTGGTCTTGTGG
TGATTCATAATAACCGAACGAATCGCGTGGCATCCGCTGGCATGAATCATTCAATTTCTG
ACCTATCAGCTTCCGACGGTAGGGTATTGGGCCTACCGGTGGGCAATGACGGGGTAACGG
GAGAATTAGGGGTTCGGATTCCGGGGAGAGGGGAGCCTGGAGAAACGGGCTACCACATCT
AAGGGAAAGGGCAGCAAGGGCTAGAGACACGCTGAGCGGGGCTGGGGCAAA
>HY4YN4W02D6OVW rank=0038914 x=1599.0 y=1258.0 length=473
AAAACACAGCCAGTAGTCATATGCTTGTCTCAAAGATTAAGCCATGCATGTTTCAGTATA
AGCTTTAATTTGGCAAAACTGCAAATGGCTCATTAAAACAGTTATAATGCACTTGATGGT
TGTTTGCTTACATGGATAACTGTGGTAATCCTATAGCTAATACATGCACTCAAACCTGAC
TCTTGTGGGAAGGTTGTGGTCATTAGTTGCAGAACCAACCCAAGCTCTGCTTGGTATTTT
GCTGATCCAGAATGGCTGATTGAATTACATGGCAATTGCTGGTAATGCATCATTTCAGTT
TCTGACCTATCAGCTTCCGACGGTAGGGTATTGGGCTTACTGTGGGCAATGGGACGGGGT
AACGGGAGGGTATTAGGGGTTTGATTCCGGGGAGGAGGGGAGCTTGAAGAAAATGGGGCT
ACCACATCTAAAGGGAGGGCAAGCAGGGCTAAGAGACACGCTGGAGCGGGG
>HY4YN4W02DZJ63 rank=0033712 x=1518.0 y=365.0 length=473
AAAACACAGCCAGTAGTCATATGCTTGTCTCAAAGATTAAGCCATGCATGTTTCAGTATA
AGCTTTAATTTGGCAAAACTGCAAATGGCTCATTAAAACAGTTATAATGCACTTGATGGT
TGTTTGCTTACATGGATAACTGTGGTAATCCTATAGCTAATACATGCACTCAAACCTGAC
TCTTGTGGGAAGGTTGTGGTCATTAGTTGCAGAACCAACCCAAGCTCTGCTTGGTATTTT
GCTGATCCAGAATGGCTGATTGAATTACATGGCAACTGCTGGTAATGCATCATTTCAGTT
TCTGACCTATCAGCTTCCGACGGTAGGGTATTGGGCTTACTGTGGGCAAGTGGGACGGGG
TAACGGGAGGGATTAGGGGGTTTGATTCCGGGGAGAGGGGGAGCTTGGAAGAAAATGGGG
CTACCANATCTAAGGGAGGCAGCAGGGCTAGAGACACGCTGGAGCGGGGCT
>HY4YN4W02D5JAG rank=0074544 x=1586.5 y=598.0 length=473
AAAACACAGCCAGTAGTCATATGCTTGTCTCAAAGATTAAGCCATGCATGTCTAAGTATA
AACAACTTTATACTGTGAAACTGCGAACGGCTCATTATATCAGCAATTATTTATTTGATG
GTTTCTTACTACATGGATAACCGTAGTAATTCTAGAGCTAATACATGCGTTAAAGTCCCG
ACTCTCGCGGGGAGGGATGTATTTATTAGATTAAAAACCAATGCGGGCTTTGCCCGGTTT
GTTGGTGAGTCATAGTAACTTTTCGAATCGCATGGCTTCACGCCGGCGATAGTTCATTCA
AATTTCTGCCCTATCAGCTTTCGACGGTAGTGTAGTGGACTACCGTGGGCATTCACGGGG
TGACGGGAGAATTAGGGGTTCGATTCCGGGAGGAGGGGAGCCTGAGGAAACGGGCTACCA
CATCCAAGGGAAGGGCAAGCAGGGCTAGAGACACGCTGAGCGGGGCTGGGC
>HY4YN4W02EDGXN rank=0077225 x=1676.0 y=2153.0 length=473
AAAACACAGCCAGTAGTCATATGCTTGTCTCAAAGACTAAGCCATGCATGTCTAAGTATA
AGTATTATACAGCGAAACTGCGAATGGCTCATTAAAACAGTTATAGTTTATTTGATAATC
GAATTTACATGGATAACCGTGGTAATTCTAGAGCTAATACATGCTGCTGTGCCCAACTTT
ACGGAAGGGCGGTATTTATTAGATAACAAGCCAATATTCCTCTGGTCTATTGTGGTGACT
CATAATAACTGATCGAATCGCAAGGCCTATGGCCGCGATAAGTCATTCAAGTTTCTNCCC
CATCAGCTTTCGATGGTAGTGTATTGGGACTACCATGGGCGTTTACGGGGTAACGGGAGG
GATTAGGGGGTTCGATTCCGGGAGAGGGGAGCCTGGAGAAACGGGCTAACCACATCTAAA
GGGAAGGCAAGCAGGGCTAGGAGACACGCTGAGCGGGGGCTGGGCAAAGGG
>HY4YN4W02DUQ0X rank=0027446 x=1463.5 y=1215.5 length=473
AAAACACAGCCAGTAGTCATATGCTTGTCTCAAAGATTAAGCCATGCATGTTTCAGTATA
AGCTTTAATTTGGCAAAACTGCAAATGGCTCATTAAAACAGTTATAATGCACTTGATGGT
TGTTTGCTTACATGGATAACTGTGGTAATCCTATAGCTAATACATGCACTCAAACCTGAC
TCTTGTGGGAAGGTTGTGGTCATTAGTTGCAGAACCAACCCAAGCTCTGCTTGGTATTTT
GCTGATCCAGAATGGCTGATTGAATTACATGGCAATTGCTGGTAATGCATCATTTCAGTT
TCTGACCTATCAGGCTTCCGACGGCAAGGGTATTGGGCTTACTGTGGGCAATGGACGGGG
TACGGGAGGGATTAGGGGTTTGATTCCGGGAGAGGGGAGCTTGGAGAAAATGGGCTACCG
ACATCTAAAGGGAAAGGGCAGGCAGGGCTAGAGACACGCTGGAGCGGGGCT
>HY4YN4W02EJ88F rank=0106453 x=1753.5 y=3373.0 length=473
AAAACACAGCCAGTAGTCATATGCTTGTCTCAAAGATTAAGCCATGCATGTTTCAGTATA
AGCTTTAATTTGGCAAAACTGCAAATGGCTCATTAAAACAGTTATAATGCACTTGATGGT
TGTTTGCTTACATGGATAACTGTGGTAATCCTATAGCTAATACATGCACTCAAACCTGAC
TCTTGTGGGAAGGTTGTGGTCATTAGTTGCAGAACCAACCCAAGCTCTGCTTGGTATTTT
GCTGATCCAGAATGGCTGATTGAATTACATGGCAATTGCTGGTAATGCATCATTTCAGTT
TCTGACCTATCAGCTTCCGACGGTAGGGTATTGGGCTTACTGTGGGCAATGGACGGGGTA
ACGGGAGGGATTAGGGGGTTTGATTCCGGGGAGAGGGGAGCTTGGAAGAAAAATGGGGCT
ACCACATCTAAGGGAAGGCAAGCAGGGCTAAGAGACACGCTGAGCGGGGCT
>HY4YN4W02DDXXV rank=0147125 x=1271.5 y=3457.5 length=473
AAAACACAGCCAGTAGTCATATGCTTGTCTCAAAGATTAAGCCATGCATGTCTAAGCAAA
AGCCGAACAATGGTGAAGCCGCGAATAGCTCATTACAACAGCCGTAGTTTATTGGATCTT
GATTTTCCTACTTGGATACCTGTGGTAATTCTAGAGCTAATACACGCAACTAAGCTCCGA
CCTATGGGAGGAGTGCATTTATTAGAACAAAACCAATCGGGCTTCGGCTCGTCTCTTGGT
GAATCTGAATAACTCAGCTGATCGCATGGTCTTTGTACCGCGACGTATCTTTCAAGTNTC
TGCCTTATCAACTTTCGATGGTAGTTTATGTGCCTACCATGGGTTGTAACGGGGTAACGG
GAGAATAAGGGGTTCGACTCCGGGGAGAGGGGAGCCTGGAGAAACGGGCTACCACATCCA
AGGGAAAGGGCAAGGCAGGGGCTAGAGACACGCTGAGCGGGGCTGGGCAAA
>HY4YN4W02ELNNW rank=0053211 x=1769.0 y=3194.5 length=473
AAAACACAGCCAGTAGTCATATGCTTGTCTCAAAGATTAAGCCATGCATGTCTAAGTATA
AACAACTTTATACTGTGAAACTGCGTACAGCTCATTATATCAGCAATAATTTATTTGATG
GTTTCTTACTACTTGGATAACCGTAGTAATTCTAGAGCTAATACATGCTTAAAGCCTGAA
CTCTTGCGGGAACGGGTGTATTTATTAGATAAAAACCAATGCGGCCCTCTGGGCTGGTTT
CTTGGTGATTCATAATAACTTTTCGAATCGCATAGCTTCATGCTGCGATAGTTCATTCAA
ATTTCTGCCCTATCAGCTTTCGACGGTAGTGTAGTGGGGACTACCGGTGGCGTTAACGGG
GTGACGGGAGAATTAGGGGTTCGATTCCGGGGAGAGGGGGAGCCTGGAGAAACGGGCTAC
CACATCCAAGGGAAAGGGCAAGCAGGGCTAGAGACACGCTGAGCGGGGGCT
>HY4YN4W02DHDU2 rank=0050381 x=1311.0 y=220.5 length=473
AAAACACAGCCAGTAGTCATATGCTTGTCTCAAAGATTAAGCCATGCATGTTTCAGTATA
AGCTTTAATTTGGCAAAACTGCAAATGGCTCATTAAAACAGTTATAATGCACTTGATGGT
TGTTTGCTTACATGGATAACTGTGGTAATCCTATAGCTAATACATGCACTCAAACCTGAC
TCTTGTGGGAAGGTTGTGGTCATTAGTTGCAGAACCAACCCAAGCTCTGCTTGGTATTTT
GCTGATCCAGAATGGCTGATTGAATTACATGGCAATTGCTGGTAATGCATCATTTCAGTT
TCTGACCTATCAGCTTCCGACGGTAAGGGTATTGGGCTTACTGTGGGCAATGGACGGGGT
AACGGGAGGGATTAGGGGTTTGATTCCGGGAGAGGGGAGCTTGAAGAAAAATGGGGCTAC
CACATCTAAAGGGAAGGGCAGCAGGGCTAGAGACACGGCTGAGCGGGGGCT
>HY4YN4W02D5M2Z rank=0055401 x=1587.0 y=1417.5 length=473
AAAACACAGCCAGTAGTCATATGCTTGTCTCAAAGATTAAGCCATGCATGTCTAAGTATA
AGCTGATTATACTGTGAAACTGCGAATGGCTCATTAAATCAGTTATAGTTTATTTGATGG
TACCTACTACTCGGATAACCGTAGTAATTCTAGAGCTAATACGTGCGCAACTCCCGACTT
CTGGAAGGGACGTATTTATTAGATAAAAGACCAGCCGCCTTCGGGCGTTTTTTGGNGAAT
CATGATAATTTAACGGATCGCATGGCCTTTGTGCCGGCGACGGTTCATTCAAATTTCTGC
CCTATCAACTTTCATGGTAGGATAGAGGCCTACCATGGTGGTAACGGGGTGACGGGGAGA
ATTAGGGGTCGATTCCGGGGAGAGGGGAGCCTGGGAGAAACGGGCTACCACATCCAAGGG
AAGGGCAGCAGGGCTAAGAGACACGCTGGAGCGGGGCTGGGCAAAAGGGCG
>HY4YN4W02C83H5 rank=0052283 x=1216.5 y=2667.0 length=473
AAAACACAGCCAGTAGTCATATGCTTGTCTCAAAGATTAAGCCATGCATGTCTCAGTATA
AGCTTCTACATGGTGAAACTGCGAATGGCTCATTAAAGCAGTTATAGTTTATTTGATGGT
CACTGTTATATGGATAACTGTGGTAATTCTAGAGCTAATACATGCACCAAAACCCAACTT
CGCAGAAGGGTTGTGTTTATTAGATACAGAACCAACCCAGGTTCGCCTGGTTTTGTGGTG
ACTCATAATAACTCGATGAATCGTGTAGCTTCGCTNACGATGCATCATTCAAGTTTCTGA
CCTATCAGCTTCCGACGGTAGGGGTATTGGGGCCTACCGTGGGCAATGGGACGGGGTAAC
GGAGAATTAGGGGTTNATTCCGGGAGAGGGGAGCCTGGAGAAACGGGCTACCACATCTAA
AGGGAAAGGGCAGCAAGGGCTAGAGACACGCTGAGCGGGGGCTGGGGCAAA
>HY4YN4W02DM8M6 rank=0035360 x=1377.0 y=3056.0 length=473
AAAACACAGCCAGTAGTCATATGCTTGTCTCAAAGATTAAGCCATGCATGTTTCAGAATC
AGCTTTTCATAGTAAATCTGCAAATGGCTCATTGAAACAGTTTTAGTTTCATGGGCTGTG
ATAGTGTACATGGATACCTGTGGTAATTCTATAGCTAATACACGCTTGCAAACCCAACTC
TGTGGAAGGGTTGTTCTTATTAGTTTCAGAACCAATCCTAACTCAGCTAGGCAATTAGGT
GAATAATGGTAAGTGCATGGATCATATGGCTGTGCTGAAGACTGCTTTCTAAGTTTCTGA
CCTATCAGCTTCCGACGGGGAAGGGGTATTGGGGCTTCCCGGTGGGCAATGGACGGGGTA
ACGGGNGGAATTAGGGGGTTTNATTCCGGGAGGNGGGGGAGCGTTGGAGGGAACGGGCTA
CCGACAATCTAAAGGGGAAGGCAGGCAGGGCTAGAGACACGCTGAGCGGGG
>HY4YN4W02EWJZP rank=0205800 x=1893.0 y=3747.0 length=473
AAAACACAGCCAGTAGTCATATGCTTGTCTCAAAGATTAAGCCATGCATGTCTCAGTATA
AGCTTCTACACGGCGAAACTGCGAATGGCTCATTAAAACAGTTACAGCTTATTTGATGAC
CATTCTTTACATGGATAACTGTGGTAATTCTAGAGCTAATACATGCGTCAATACCCAACT
TTGCGGAAGGGTTGTGTTTATTAGTTACAGAACCAACCCAGGCTCTGCCTGGTCTCGTGG
TGATTCATAATAACCAAACGAATCGCGTAGCATCTGCTGGCGATGAATCATTCAAGTTTC
TGACCTATCAGCTTCCGACGGTAGGGGTATTGGGGCCTACCGTGGGCAATGGGACGGGGT
AACGGGAGAATTAGGGGTCGATTCCGGGAGAGGGGAGCCCGGAGAAACGGGCTACCACAT
CTAAAGGGAAAGGGCAGGCAAGGGCTAGAGACACGCTGAGCGGGGCTGGGC
>HY4YN4W02DVKAT rank=0062873 x=1472.0 y=2291.0 length=473
AAAACACAGCCAGTAGTCATATGCTTGTCTCAAAGATTAAGCCATGCATGTCTAAGCAGA
AGCCGAACAACGGTAAAGCCGCGAATGGCTCATTACAACAGCCGTCGTTTCTTGGATCTC
TTATTTTACTTGGATAACTGTGGTAATTCTAGAGCTAATACACGCACTAAAGCTCCGACC
TTACGGGACGAGCGCATTTATTAGAACAAAACCAATCGGGTTTCGGCCCGTTCGTTGGTG
ACTCTGAATAACTACGCTGATCGCACGGTCTCGCACCGGCGACGCATCTTTCAAGTGTCT
GCCTTATCAACTTTCGATGGTAGTTTATGTGCCTACCATGGGTTGTAACGGGGGGTAACG
GGAGAATAAGGGGGTTCGACTCCGGGGAGAGGGGAGCCTGGGAGGAAACGGGCTACCACA
TCCAAGGGAAGGGCAGCAGGGGCTAAGAGACACGCTGGAGCGGGGCTGGGC
>HY4YN4W02EJAQC rank=0132766 x=1742.0 y=3714.5 length=473
AAAACACAGCCAGTAGTCATATGCTTGTCTCAAAGATTAAGCCATGCATGTCTCAGAATA
AGCTTTTCATGGCAAGTCTGCGAATGGCTCATTAAACCAGTTATAGTTTCATTGGTTGTT
GGTGCTTACATGGATACCTGTGGTAATTCTATAGCTAATACATGATTGCATACCCGACTT
TCCGGAAGGGTTGTGCTTATCAGCTCCAGAACCATTCCTGGCATTGCCAGGTTCTTTGGT
GATCTATGGTAAGTGTGCGGATCACATGGCTGCTGCTGTGATTTGTCTTTTAAGTTCTGA
CCTATCAGCTTTCGGACGGGGGAAGGGTATTGGGCTTCCCGGGTGGGCAATGACGGGGTA
ACGGGAGAATTAGGGGTTTGATTCCGGGAGAGGGAGCCTGGAGGGAATGGGCTACCACAT
CTAAAAGGGAAAGGGCAGCAGGGCTAGAGACACGCTGGAGCGGGGCTGGGG
>HY4YN4W02EVPI8 rank=0039276 x=1884.0 y=1138.0 length=473
AAAACACAGCCAGTAGTCATATGCTTGTCTCAAAGATTAAGCCATGCATGTCTCAGTATA
AGCTTCTACATGGCGACACTGCGAATGGCTCATTAAAACAGTTATCGTTTATTTGGTGGT
CATTTATTACATGGATAACCATGGTAATTCTAGAGCTAATACATGCATCAAGACCCAACT
TCACGGAAGGGTTGTGTTTATTAGGTACAGAACCAACCCAGGTCTCCTGGTCCTTTGGTG
ATTCATGGTAACCGAACGAATCGCATGGCTTCGCTGGCGATGAACCATTCAAGTTTCTNA
CCTATCAGCTTTCGACGGTAGGGTATTGGCCTACCGTGGGGCAATGACGGGGTAACGGGA
GAATTAGGGGTTCGATTCTGGGAGAGGGGAGCCTGGGAGAAACGGGCTACCACATCTAAG
GGAAGGGCAGCAGGGCTAAGGAGACACGGCTGGAAGCGGGGGCTGGGCAAA
>HXZRAMG01A2MH1 rank=0294938 x=322.5 y=3287.0 length=473
AAAACACAGCCAGTAGTCATATGCTTGTCTCAAAGATTAAGCCATGCATGTCTAAGTATA
AACAACTTTATACTGTGAAACTGCGTACAGCTCATTATATCAGCAATAATTTATTTGATG
GTTTCTTACTACTTGGATAACCGTAGTAATTCTAGAGCTAATACATGCTTAAAGCCTGAA
CTCTTGCGGGAACGGGTGTATTTATTAGATAAAAAACCCAATGCGGCCCTCTGGGCTGGT
TTCTTGGTGATTCATAATAACTTTTCGAATCGCATAGCTTCATGCTGGCGATAGTTCATT
CAAATTTCTGCCCTATCAGCTTTCGACGGTAGTGTAGTGGACTACCGTGGCGTTAACGGG
GTGACGGAGAATTAGGGGTTCGATTCCCGGAGAGGGAGCCTGAGAAACGGCTACCACATC
CAAGGAAGGCAGCAGGCTAGNGACACGCTGAGCGGGCTGGCAAGGCGCATA
>HXZRAMG01B4VXN rank=0081847 x=758.5 y=2585.5 length=473
AAAACACAGCCAGTAGTCATATGCTTGTCTCAAAGATTAAGCCATGCATGTCTAAGTATA
AACATTTTTATACTGTGAAACTGCAGATGGCTCATTATAACAGTTATAATTTATTTGATG
GTTACCTACTACATGGATACCTGTAGTAATTCTAGAGCTAATACATGCGCAAAGTCCCGA
CTCTTGCGGGGAGGGATGTATTTATTAGACAACAAAACCAATGCAGGTGCTTCGGTGCCT
GGTTTTTTGGTGATTCATAATAACTAATCGAATCGCATGGCTCTACGCCGGCGATAGTTC
ATTCAAATTTCTGCCCTATCAGCTTTCGATGGTAGTGTAGTGGACCACCGTGGCATTAAC
GGGTGACGGAGAATTAGGGTTCGATTCCGGAGAGGGAGCCTGAGAAACGGCTACCACATC
TAAGGAAGGCAGCAGGCTAGAGACACGCTGAGCGGGCTGGCAAGGCGCATA
>HXZRAMG01BQSQJ rank=0065422 x=598.5 y=617.5 length=473
AAAACACAGCCAGTAGTCATATGCTTGTCTCAAAGATTAAGCCATGCATGTGTAAGATTA
ATCGCATTAATCGAGAATCTGCGTACAGCTCATTAAAACAGTTATGGGTCTACGTGAGAG
TCCCTTGTTACTACTTGGATACCCGTAGTAATTCTAGAGCTAATACATGACGTAAAACCT
CAACTGTCGCTTGCGGCGGGCGGGGTGTATATATTAGAATGAACCCTTCTCAGCCTCGTG
CTGGTGTTTGGTGAATCGCGATATCTGTGCGGAGCGCAGTGGCCTCGTGCCGGCGCTGAC
TCACTCGAGTTTCTGCCCTATCAGGTGGTTGGTAGTGTATTGGACTACCTAGCCGGTAAC
GGGTAACGGAGGATCAGGGTTTGATTCCGGAGAGGGAGCCTGAGAAACGGCTACCACATC
CAAGGAAGGCAGCAGGCTAGAGACACGCTGAGCGGGCTGGCAAGGCGCATA
>HXXTI5Q01BL3MR rank=0184388 x=544.5 y=2641.5 length=473
AAAACACAGCCAGTAGTCATATGCTTGTCTTAAAGATTAAGCCATGCATGTCTAAGTACA
CACTCCGGTAAAGTAAAGACTGCGAATGGCTCATTAAATCAGTTAGTATTCATTTGATCC
ATGCCCTACATGGATAACTGTGGCAATTCTAGAGCTAATACATGGGAAAACGCCCCGACC
TCGCGGGAGGGGGGCATCTGTCAGACTAAAAACCAATCGGCTCCCTTGCGGGGCCGTACC
GAGGTGAATCATGGCAAACTGAACGCTGACCGCACGGTCACGAACCGGCGGCCTATCTTT
CGATTGTCTGCCTTATCAACTTTCGATGGTAGATCAAGTGCCTACCATGGTGATAACGGG
TACGAGAATCAGGGTTTGGTTCCGGAGAGGGAGCCTGAGAAACGGCTACCACATCCAAGG
AAGGGCAGCAGGCTAGAGACACGCTGAGCGGGGCTGGGGCAAGGGCGCATA
>HY4YN4W02ES17S rank=0030882 x=1854.0 y=486.0 length=472
AAAACACAGCCAGTAGTCATATGCTTGTCTCAAAGATTAAGCCATGCATGTTTCAGTATA
AGCTTTAATTTGGCAAAACTGCAAATGGCTCATTAAAACAGTTATAATGCACTTGATGGT
TGTTTGCTTACACGGATAACTGTGGTAATCCTATAGCTAATACATGCACTCAAACCTGAC
TCTTGTGGGAAGGTTGTGGTCATTAGTTGCAGAACCAACCCAAGCTCTGCTTGGTATTTT
GCTGATCCAGAATGGCTGATTGAATTACATGCAATTGCTGGTAATGCATCATTTCAGTTT
CTGACCTATCAGCTTCCGGACGGGTAAGGTATTGGGCTTACTGTGGGCAATGGACGGGGG
TAACGGAGGGATTAGGGGGTTGATTCCGGGAGAGGGGAGCTTGGAGAAAATGGGGCTACC
GACATCTAAAGGGAAGGGCAGCAGGGCTAAGAGACACGCTGGAGCGGGGG
>HY4YN4W02DZ19V rank=0041277 x=1523.5 y=3313.5 length=472
AAAACACAGCCAGTAGTCATATGCTTGTCTCAAAGATTAAGCCATGCATGTCTCAGTATA
AGCTTCTATACGGTGAAACTGCGAATGGCTCATTAAAACAGTTACAGTTTATTTGATGGT
CATTCCTTACATGGATAACTGTGGTAATTCTAGAGCTAATACATGCGCCCAAACCCGACT
CCGTGGAAGGGTTGTGTTTATTAGTTACAGAACCAACCCAGGCTCTGCCTGGTCTTGTGG
TGATTCATAATAACCGAATGAATCGCATTGCATCAGCTGGCGATGAATCATTCAAGTTTC
TGACCTATCAGCTTCCGACGGTAGTGTATTGGGACTACCGTGGGCAATGGACGGGGTAAC
GGGAGGAATTAGGGGTTCGATTCCGGGAGGNGGGGAGCCTGAGAAACGGGCTACCACAAT
CTAAAGGGAGGGCAAGCAGGGCTAGGAGACACGCTGAGCGGGGCTGGGGC
>HY4YN4W02EMFMN rank=0144106 x=1778.5 y=2573.5 length=472
AAAACACAGCCAGTAGTCATATGCTTGTCTCAAAGACTAAGCCATGCATGTCTAAGTATA
AGTATTATACAGCGAAACTGCGAATGGCTCATTAAAACAGCTATAGTTTATTTGACAATC
AAACTTACATGGATAACCGTAGTAATTCTAGAGCTAATACATGCTGTACTGCCAACTTTT
TGGAAGGCAGGTATTTATTAGATATTAACCAATATTCCGTAGGTCTATCGTGGTGAGTCA
TAATAACTTTCGAATCGCAAAGCCTTTGGCTGCGATAAGTCATTCAAGTTTCTGCCCCAT
CAGCTTTAGATGGTAGTGTATTGGACTACCATGGGGCTTTCACGGGGTAACGGGAGGGGT
TAGGGGTTCGATTCCGGGGAGAGGGGGAGCCTGGAGAAACGGGCTACCACATCTAAGGGA
AGGGCAGGCAAGGGCTAGGNGACACGCTGAGCGGGGGCTGGGGCAAAGGG
>HY4YN4W02EMNMK rank=0117725 x=1781.0 y=650.5 length=472
AAAACACAGCCAGTAGTCATATGCTTGTCTCAAAGATTAAGCCATGCATGTTTCAGTATA
AGCTTTAATTTGGCAAAACTGCAAATGGCTCATTAAAACAGTTATAGTGCACTTGATGGT
TGTTTGCTTACATGGATAACTGTGGTAATCCTATAGCTAATACATGCACTCAAACCTGAC
TCTTGTGGGAAGGTTGTGGTCATTAGTTGCAGAACCAACCCAAGCTCTGCTTGGTATTTT
GCTGATCCAGAATGGCTGATTGAATTACATGGCAATTGCTGGTAATGCATCATTTCAGTT
TCTGACCTATCAGCTTCCGACGGTAAGGGTATTGGGCTTACTGTGGGCAATGGGACGGGG
TAACGGGAGGGATTGGGGTTGATTCCGGGGAGAGGGGAGCTTGGAAGAAAATGGGGCTAA
CCACATCTAAGGGAAGGCAGCAGGGCTAAGAGACACGCTGGAGCGGGGCT
>HY4YN4W02C2XIU rank=0018513 x=1146.0 y=1700.0 length=472
AAAACACAGCCAGTAGTCATATGCTTGTCTCAAAGATTAAGCCATGCATGTTTCAGTATA
AGCTTTAATTTGGCAAAACTGCAAATGGCTCATTAAAACAGTTATAATGCACTTGATGGT
TGTTTGCTTACATGGATAACTGTGGTAATCCTATAGCTAATACATGCACTCAAACCTGAC
TCTTGTGGGAAGGTTGTGGTCATTAGTTGCAGAACCAACCCAAGCTCTGCTTGGTATTTT
GCTGATCCAGAATGGCTGATTGAATTACATGGCAATTGCTGGTAATGCATCATTTCAGTT
TCTGACCTATCAGCTTCCGACGGTAAGGGTATTGGGCTTACTGTGGGCAATGGGACGGGG
TTAACGGGAGGGATTAGGGGTTTGATTCCGGGGAGAGGGGAGCTTGAAGAAAATGGGGCT
ACCACATCTAAAGGGAAGGGCAAGCAGGGCTAGAGACACGCTGAGCGGGG
>HY4YN4W02D42T4 rank=0117797 x=1580.0 y=3850.0 length=472
AAAACACAGCCAGTAGTCATATGCTTGTCTCAAAGATTAAGCCATGCATGTTTCAGTATA
AGCTTTAATTTGGCAAAACTGCAAATGGCTCATTAAAACAGTTATAATGCACTTGATGGT
TGTTTGCTTACATGGATAACTGTGGTAATCCTATAGCTAATACATGCACTCAAACCTGAC
TCTTGTGGGAAGGTTGTGGTCATTAGTTGCAGAACCAACCCAAGCTCTGCTTGGTATTTT
GCTGATCCAGAATGGCTAATTGAATTACATGCAATTGCTGGTAATGCATCATTTCAGTTT
CTGACCTATCAGCTTCCGGACGGGTAAGGTATTGGGCTTACNGTGGGCAATGGACGGGGT
AACGGAGGGATTAGGGGTTGATTCCGGGAGAGGGGAGCTTGGAGAAAATGGGCTACCGAC
ATCTAAAGGAAGGGCAGCAGGGCTAAGAGACACGCTGAGCGGGGCTGGGC
>HY4YN4W02DY475 rank=0025151 x=1513.0 y=1443.0 length=472
AAAACACAGCCAGTAGTCATATGCTTGTCTCAAAGATTAAGCCATGCATGTTTCAGTATA
AGCTTTAATTTGGCAAAACTGCAAATGGCTCATTAAAACAGTTATAATGCACTTGATGGT
TGTTTGCTTACATGGATAACTGTGGTAATCCTATAGCTAATACATGCACTCAAACCTGAC
TCTTGTGGGAAGGTTGTGGTCATTAGTTGCAGAACCAACCCAAGCTCTGCATGGTATTTT
GCTGATCCAGAATGGCTGATTGAATTACATGGCAATTGCTGTAATGCATCATTTCAGCTT
CTGACCTATCAGCTTCCGACGGGTAAGGGTATTGGGCTTACTGTGGGCAATGGACGGGGT
AACGGGNGGGATTAGGGGTTTGATTTCCGGGGAGAGGGGGAGCTTGGAAGAAAATGGGGC
TAACCACATCTAAAAAGGGAAAGCAAGCAAGGGCTAAGAGACACGCTGGA
>HY4YN4W02EIQNS rank=0119592 x=1736.0 y=2278.5 length=472
AAAACACAGCCAGTAGTCATATGCTTGTCTCAAAGATTAAGCCATGCATGTCTCAGTATA
AGCTTCTATACGGCAAAACTGCGAATGGCTCATTAAAACAGTTATAGTTTATTTGATGGT
CATTCTTTACATGGATAACCGTGGTAATTCTAGAGCTAATACATGCGCCCAAACCCGACT
CCGTGGAAGGGTTGTGTTTATTAGTTACAGAACCAACCCAGGCTCTGCCTGGTCTTGTGG
TGATTCATAATAACCAAACGAATCGCATGGCATCAGCTGGCATGAATCATTCAATTTCTG
ACCTATCAGCTTCCGACGGTAGGGTATTGGGCCTACGGTGGGCAATGGACGGGGTAACGG
GAGAATTAGGGGTTCGGATTCCGGGGAGAGGGGAGCCTGGAGAAACGGGCTACCACATCT
AAGGGAAAGGGCAAGGCAAGGGGCTAAGGAGACACGGCTGAGGCGGGGCT
>HY4YN4W02DMYLK rank=0067590 x=1374.0 y=2326.0 length=472
AAAACACAGCCAGTAGTCATATGCTTGTCTCAAAGATTAAGCCATGCATGTTTCAGTATA
AGCTTTAATTTGGCAAAACTGCAAATGGCTCATTAAAACAGTTATAATGCACTTGATGGT
TGTTTGCTTACATGGATAACTGTGGTAATCCTATAGCTAATACATGCACTCAAACCTGAC
TCTTGTGGGAAGGTTGTGGTCATTAGTTGCAGAACCAACCCAAGCTCTGCTTGGTATTTT
GCTGATCCAGAATGGCTGATTGAATTACATGGCAATTGCTGGTAATGCATCATTTCAGTT
TCTGACCTATCAGCTTCCGACGGTAAGGGTACTGGGCTTACTGTGGGCAATGGGACGGGG
TAACGGGAGGGTATTAGGGGGTTTGATTCCGGGGAGGAGGGGGAGCTTGGAAGAAAAATG
GGGCTAACCGACAATCTAAAGGGAAGGCAAGCAAGGGCTAAGGAGACACG
>HY4YN4W02ESF1Z rank=0053196 x=1847.0 y=437.5 length=472
AAAACACAGCCAGTAGTCATATGCTTGTCTCAAAGATTAAGCCATGCATGTCTAAGTATA
AGCACCCTTATACTGCAAAACTGCGTACAGCTCATTATATCAGCAATTATTTATTTGAAG
GTCACCTATTACATGGATAACCGTGGTAATTCTAGAGCTAATACATGCGAAAATTCGGGG
CGTAAGCCTTGATGTATTTATTAGATAAAAAACCAATACCGGTCCTGCCGGTTTTATTGA
TGAATCATAATAACTGTTCGGATCGCACGCGCAAGCGGCGATAGTTCATTCAAATTTCTG
CCCTATCAGCTCTCGACGGTAGTGTAGTGGACTACCGGTGGGGCATTAACGGGGTAACGG
AGAATTAGGGGTTCGATTCCGGGAGAGGGGAGCCTGGAGAAACGGGCTACCACATCCAAG
GGAAGGCAAGCAAGGGCTAGAGACACGCTGAGCGGGGCTGGGCAAAGGCG
>HY4YN4W02EBJQF rank=0077374 x=1654.0 y=2581.5 length=472
AAAACACAGCCAGTAGTCATATGCTTGTCTCAAAGATTAAGCCATGCATGTCTAAGTATA
AACAATTCTATACTGTGAAACTGCGAATGGCTCATTATAACAGTTATAGTTTATTTGATA
GTTATTACTACTTGGATAACCGTGGTAATTCTAGAGCTAATACATGCGTCAAACACCCGC
ATCGAGGGTGGTATTTATTAGATTCAAAACCAATGCAGGGTTCGCCCTGGTGCCTTGGTG
AGTCATAATAACTGTGCGAATCGAAGTGGCCTTTGTGTCGTCGATGATTCATTCAAATTT
CTGCCCTATCAACTTTCGATGGTAGGATAGTGGGCCTACATGGGTTANAACGGGGTAACG
GGAGAATTAGGGGGTTCGATTCCGGGAGAGGGAAGCCTGGAGAGATGGGCTACCACTTCT
AAGGGAAAGGGCAAGCAAGGGGCTAAGGAGACACGCTGAGCGGGGCTGGG
>HY4YN4W02ECZR9 rank=0048901 x=1671.0 y=407.0 length=472
AAAACACAGCCAGTAGTCATATGCTTGTCTCAAAGATTAAGCCATGCATGTTTCAGTATA
AGCTTTAATTTGGCAAAACTGCAAATGGCTCATTAAAACAGTTATAATGCACTTGATGGT
TGTTTGCTTACATGGATAACTGTGGTAATCCTATAGCTAATACATGCACTCAAACCTGAC
TCTTGTGGGAAGGTTGTGGTCATTAGTTGCAGAACCAACCCAAGCTCTGCTTGGTATTTT
GCTGATCCAGAATGGCTGATTGAATTACATGGCAATTGCTGGTAATGCATCATTTCAGTT
TCTGACCTATCAGCTTCCGACGGTAGGGATTGGGCTTACTGTGGGCAATGACGGGTAAGG
NGGGATTAGGGGTTNATTCCGGGAGAGGGGAGCTTGGAAGAAAATGGGCTACCACATCTA
AAGGGAAGGCAGCAAGGGCTAAGAGACACGCTGGAGCGGGGGCTGGGGCC
>HY4YN4W02DWFZY rank=0034798 x=1482.5 y=2412.0 length=472
AAAACACAGCCAGTAGTCATATGCTTGTCTCAAAGATTAAGCCATGCATGTTTCAGTATA
AGCTTTAATTTGGCAAAACTGCAAATGGCTCATTAAAACAGTTATAATGCACTTGATGGT
TGTTTGCTTACATGGATAACTGTGGTAATCCTATAGCTAATACATGCACTCAAACCTGAC
TCTTGTGGGAAGGTTGTGGTCATTAGTTGCAGAACCAACCCAAGCTCTGCTTGGTATTTT
GCTGATCCAGAATGGCTGATTGAATTACATGGCAATTGCTGGTAATGCATCATTTCAGTT
TCTGGCCTATCAGCTTCCGACGGTAAGGGTATTGGGCTTACTGTGGGCAATGGACGGGGT
AACGGAGGGATTAGGGGTTGATTCCGGGAGAGGGGAGCTTGAAGAAAAATGGGGCTACCA
CATCTAAAGGGAAGGGCAAGCAGGGCTAAGAGACACGCTGGAGCGGGGCT
>HY4YN4W02DXFV3 rank=0042692 x=1493.0 y=3873.0 length=472
AAAACACAGCCAGTAGTCATATGCTTGTCTCAAAGATTAAGCCATGCATGTCTCAGTATA
AGCGTTCATTTTGTGAAACTGCAAATGGCTCATTAAAACAGTTATAATGCACTTGATAAT
CGATTGTTATATGGATATCTGTGGAAATTCTATAGCTAATACATGCAACTAAACCTAACT
TTGTGGAAAGGTTGTGGTCATTAGTTACAGAACCAATTCAGGCCCAGCTTGAAGAATTGA
ATGATTCACAATGACAGAATGTATTATATGGCAACAGCTGGTAATAGTTCATTCCAGTTT
CTGACCTATCAGCTTTCGACGGGTAAGGTATTGGGCTTACCGGTGGGCAATGGACAGGGT
GACGGGAGGGATTAGGGGGTTGATTTCCGGGAGAGGGGAGCTTGGGAGAAAATGGGCTAC
CACATCTAAAGGGAAGGGCAGGCAGGGCTAGAGACACGCTGAGCGGGGCT
>HY4YN4W02ED0LB rank=0084211 x=1682.0 y=3053.0 length=472
AAAACACAGCCAGTAGTCATATGCTTGTCTCAAAGATTAAGCCATGCATGTCTCAGTATA
AGCGTTCACTTTGTGAAACTGCAAATGGCTCATTAAAACAGTTATAATGCACTTGATAAT
CGATTGTTATATGGATATCTGTGGAAATTCTATAGCTAATACATGCAACTAAACCTAACT
TTGTGGAAAGGTTGTGGTCATTAGTTACAGAACCAATTCAGGCCCAGCTTGAAGAATTGA
ATGATTCACAATGACAGAATGTATTACATGGCAACAGCTGGTAATAGTTCATTCCAGTTT
CTGACCTATCAGCTTTCGACGGGTAAGGGTATTGGGCTTACCGGTGGGCAATGGACAGGG
TGACGGGAGGGATTAGGGGGTTGATTCCGGGAGAGGGGAGCTTGAGAAAATGGGCTACGA
CAGTCTAAAGGGAAGGGCAGCAAGGGCTAGAGACACGCTGAGCGGGGGCT
>HY4YN4W02D106B rank=0073500 x=1546.5 y=993.0 length=472
AAAACACAGCCAGTAGTCATATGCTTGTCTCAAAGATTAAGCCATGCATGTCTAAGTATA
AACAACTTTATACTGTGAAACTGCGTACAGCTCATTATATCAGCAATAATTTATTTGATG
GTTTCTTACTACTTGGATAACCGTAGTAATTCTAGAGCTAATACATGCTTAAAGCCTGAA
CTCTTGCGGGAACGGGTGTATTTATTAGATAAAAAACCATGCGGCCCTCTGGGCTGGTTT
CTTGGTGATTCATAATAACTTTTCGAATCGCATAGCTTCATGCTGCGATAGTTCATTCAA
ATTTCTGCCCTATCAGCTTTCGACGGTAGTGTAGTGGGGACTACCGTGGCGTTAACGGGG
TGACGGGAGAATTAGGGGTTCGGATTCCGGGGAGAGGGGAGCCTGAGAAACGGGCTACCA
CATCCAAGGGAAAGGGCAAGGCAGGGCTAAGAGACACGCTGAGCGGGGCT
>HY4YN4W02DA9UI rank=0111575 x=1241.5 y=1800.0 length=472
AAAACACAGCCAGTAGTCATATGCTTGTCTCAAAGATTAAGCCATGCATGTCTAAGTATA
AACAACTTTATACTGTGAAACTGCAGATGGCTCATTAAATCAGTTATAATTTATTTGATG
GTTGATTACTACATGGATAACTGTGGTAATTCTAGAGCTAATACATGCGCAAAGTCCCGA
CTCTTGCGGGGAGGATGTATTTATTAGACTAAAAACCATCGCGATTTCGGTCGCTTTTGT
GGTGAATCATAATAACTGTTCGGATCGCATGGCCTTGANCCGGCGACAGATCATTCAAAT
TTCTGCCCTATCAGCTTTCGACGGTAGTGTAGTGGGACTACCGGTGGGCATTAAACGGGG
GTGACGGGAGAAGTTAGGGGGTTCGAATTCCGGGAGGAGGGGAGCCTGAGGAGACGGGCT
ACCACATCCAAGGGAAAGGCAAGCAGGGCTAGAGACACGCTGAGCGGGGC
>HY4YN4W02D93UY rank=0082910 x=1638.5 y=888.0 length=472
AAAACACAGCCAGTAGTCATATGCTTGTCTCAAAGATTAAGCCATGCATGTTTCAGAATC
AGCTTTTCATAGTAAATCTGCAAATGGCTCATTAAAACAGTTTTAGTTTCATGGGCTGTG
ATAGTGTACATGGATACCTGTGGTAATTCTATAGCTAATACACGCTTGCAAACCCAACTC
TGTGGAAGGGTTGTTCTTATTAGTTTCAGAACCAATCCTAACTCAGCTAGGCAATTAGGT
GAATAATGGTAAGTGCATGGATCATATGGCTGTGCTGAAGACTGGCTTTCTAAGTTTCTG
ACCTATCAGCTTCCGACGGGGAAGGGTATTGGGGCTTCCCGNGGGCAATGGGACGGGGTA
ACGGAGAATTAGGGGTTNATTCCGGGAGAGGGGAGCCGTGGGAGGGAACGGGCTACCACA
TCGTAAAGGGAAAGGGCAAGCGAAGGGCTAGAGACACGCTGAGCGGGGCT
>HY4YN4W02DDRQN rank=0021865 x=1269.5 y=3613.5 length=472
AAAACACAGCCAGTAGTCATATGCTTGTCTCAAAGATTAAGCCATGCATGTTTCAGTATA
AGCTTTAATTTGGCAAAACTGCAAATGGCTCATTAAAACAGTTATAATGCACTTGATGGT
TGTTTGCTTACATGGATAACTGTGGTAATCCTATAGCTAATACATGCACTCAAACCTGAC
TCTTGTGGGAAGGTTGTGGTCATTAGTTGCAGAACCAACCCAAGCTCTGCTTGGTATTTT
GCTGATCCAGAATGGCTGATTGAATTACATGGCAATTGCTGGTAATGCATCATTTCAGTT
TCTGACCTATCAGCTTCCGACGGTAAGGGTATTGGGCTTACTGTGGGCAATGGACGGGGT
AACGGGAGGGATTAGGGGTTNATTCCGGGGAGAGGGGANCTTGGAAGAAAATGGGGCTAC
CACATCTAAAGGGAAGGGCAAGCAGGGCTAAGAGACACGCTGAGCGGGGC
>HY4YN4W02C3K1R rank=0043399 x=1153.5 y=3517.0 length=472
AAAACACAGCCAGTAGTCATATGCTTGTCTCAAAGATTAAGCCATGCATGTTTCAGTATA
AGCTTTAATTTGGCAAAACTGCAAATGGCTCATTAAAACAGTTATAATGCACTTGATGGT
TGTTCGCTTACATGGATAACTGTGGTAATCCTATAGCTAATACATGCACTCAAACCTGAC
TCTTGTGGGAAGGTTGTGGTCATTAGTTGCAGAACCAACCCAAGCTCTGCTTGGTATTTT
GCTGATCCAGAATGGCTGATTGAATTACATGGCAATTGCTGGTAATGCATCATTTCAGTT
TCTGACCTATCAGCTTCCGACGGTAAGGGTATTGGGCTTACTGTGGGCAATGGACGGGGT
AACGGGAGGGATTAGGGGGTTTGATTCCGGGGAGAGGGGGAGCTTGGAAGAAAATGGGGC
TACCACATCTAAGGGAAGGGCAAGCAGGGCTAGAGACACGCTGAGCGGGG
>HY4YN4W02DKR9G rank=0063288 x=1349.5 y=3202.5 length=472
AAAACACAGCCAGTAGTCATATGCTTGTCTCAAAGATTAAGCCATGCATGTCTCAGTATG
AACTTTCACACGGTGAAACTGCGAATGGCTCATTAAAGCAGTTATAGTTTATTTGATGGT
CACTGTTACATGGATAACTGTGGTAATTCTACAGCTAATACATGCATCAAAACCCAACTT
CGCAGAAGGGTTGTGTTTATTAGGTACAGAACCAACCCAGGCTCCGCCTGGTTTCCTGGT
GACTCATAATAACTATATGAATCGTATGGCATCTNCCGACGATGCATCATTCAAGTTTCT
GACCTATCAGCTTCCGGACGGGTAGGGGGGTATTGGGCCTACCGGTGGGCAATGGACGGG
GTAACGGGAGGAATTAGGGGTTNATTCCGGGAGGAGGGGAGCCTGGAGAAACGGGCTACC
ACAATCTAAAGGGAGGGCAAGGCAGGGCTAGAGACACGCTGAGCGGGGCT
>HY4YN4W02D3U6L rank=0017096 x=1567.0 y=523.5 length=472
AAAACACAGCCAGTAGTCATATGCTTGTCTCAAAGATTAAGCCATGCATGTCTCAGTATC
AACTTTCATACGGTTAAACTGCGAATGGCTCATTAAAGCAGTTATAGTTTATTTGATGGT
CACTGTTACATGGATAACTGTGGTAATTCTACAGCTAATACATGCATCAAAACCCAACTT
CGCAGAAGGGTTGTGTTTATTAGATACAGAACCAACCCAGGCTCCGCCTGGTTTCCTGGT
GACTCATAATAACTATATGAATCGTATGGCATCTGCCGACGATGCATCATTCAAGTTTCT
GACCTATCAGCTTCCGGACGGGTAGGGGGTATTGGGGCCTACCGGTGGGCAATGGACGGG
GTAACGGAGGAATTAGGGGTTTNATTCCGGGAGGAGGGGAGCCTGGAGAAACGGGCTACC
ACAATCTAAAGGGAAGGGCAGGCAGGGCTAGAGACACGCTGAGCGGGGCT
>HY4YN4W02D7WNG rank=0036576 x=1613.0 y=634.0 length=472
AAAACACAGCCAGTAGTCATATGCTTGTCTCAAAGATTAAGCCATGCATGTCTCAGTATC
AATTTTCATACGGTTAAACTGCGAATGGCTCATTAAAGCAGTTATAGTTTATTTGATGGT
CACTGTTACATGGATAACTGTGGTAATTCTACAGCTAATACATGCATCAAAACCCAACTT
CGCAGAAGGGTTGTGTTTATTAGATACAGAACCAACCCAGGCTCCGCCTGGTTTCCTGGT
GACTCATAATAACTATATGAATCGTATGGCATCTGCCGACGATGCATCATTCAAGTTTCT
GACCTATCAGCTTCCGACGGGTAGGGGGGTATTGGGCCTACCGGTGGGCAATGGACGGGG
TAACGGNGGAATTAGGGGTTNATTCCGGGAGGAGGGGAGCCTGAGAAACGGGCTACCACA
ATCTAAAGGGAGGGCAGCAGGGCTAGAGACACGCTGAGCGGGGCTGGGGC
>HY4YN4W02EUAY9 rank=0067190 x=1868.0 y=1155.5 length=472
AAAACACAGCCAGTAGTCATATGCTTGTCTCAAAGATTAAGCCATGCATGTCTCAGCTTA
AATTTTATACGATGAAACTGCGAATGGCTCATTAAAACAGTTATAGTTTATTTGATGGTC
AATCCTTACATGGATAACTGTGGTAATTCTAGAGCTAATACATGCACCCAAACCCGACTC
CGTGGAAGGGTTGTGTTTATTAGTTACAGAACCAACCCAGGCTCTGCCTGGTCTTGTGGT
GATTCATAATAACCGAACGAATCGCATGGCATCTGCTGGCATGAATCATTCAATTTCTGA
CCTATCAGCTTCCGACGGTAGGTATTGGGCCTACGTGGGCAATGACGGGGTAACGGGAGA
ATTAGGGGTTCGGATTCCGGGGAGAGGGGGAGCCTGGAGAAACGGGCTACCACATCTAAG
GGGAAAGGGCAAGCAAGGGGCTAAGAGACACGCTGAGCGGGGGCTGGGGC
>HY4YN4W02C4KJZ rank=0043701 x=1165.0 y=381.0 length=472
AAAACACAGCCAGTAGTCATATGCTTGTCTCAAAGATTAAGCCATGCATGTCTCAGTATC
AATTTTCATACGGTTAAACTGCGAATGGCTCATTAAAGCAGTTATAGTTTATTTGATGGT
CACTGTTACATGGATAACTGTGGTAATTCTACAGCTAATACATGCATCAAAACCCAACTT
CGCAGAAGGGTTGTGTTTATTAGATACAGAACCAACCCAGGCTCCGCCTGGTTTCCTGGT
GACTCATAATAACTATATGAATCGTATGGCATCTNCCGACGATGCATCATTCAAGTTTCT
GACCTATCAGCTTCCGACGGGTAGGGGGGTATTGGGGCCTACCGGTGGGCAATGGACGGG
GTAACGGGNGGAATTAGGGGGTTTNATTCCGGGAGGAGGGGAGCCTGAGAAACGGGCTAC
CACAATCTAAAGGGAAGGGCAGCAGGGCTAGAGACACGCTGAGCGGGGCT
>HY4YN4W02DZ8R9 rank=0118188 x=1525.0 y=3559.0 length=472
AAAACACAGCCAGTAGTCATATGCTTGTCTCAAAGATTAAGCCATGCATGTTTCAGAATC
AGCTTTTCATAGTAAATCTGCAAATGGCTCATTAAAACAGTTTTAGTTTCATGGGCTGTG
ATAGTGTACATGGATACCTGTGGTAATTCTATAGCTAATACACGCTTGCAAACCCAACTC
TGTGGAAGGGTTGTTCTTATTAGTTTCAGAACCAATCCTAACTCAGCTAGGCAATTAGGT
GAATAATGGTAAGTGCATGGATCATATGGCTNTGCTGAAGACTGGCTTTCTAAGTTTCTG
ACCTATCAGCTTCCGACGGGAAGGGTATTGGGGCTTCCCGTGGGCAATGGGACGGGGTAA
CGAGGAATTAGGGGTTNATTCCGGGAGAGGGGNCCTGAGGGAACGGGCTACCACATCTAA
AGGGAAAGGGCAAAGGCAAGGGCTAGGAGACACGCTGAAGCGGGGCTGGG
>HY4YN4W02DF69Y rank=0065080 x=1297.0 y=2372.5 length=472
AAAACACAGCCAGTAGTCATATGCTTGTCTCAAAGATTAAGCCATGCATGTCTCAGTATA
AGCTTCTACACGGCGAAACTGCGAATGGCTCATTAAAACAGTTACAGCTTATTTGATGAC
CATTCTTTACATGGATAACTGTGGTAATTCTAGAGCTAATACATGCGTCAATACCCAACT
TTGCGGAAGGGTTGTGTTTATTAGTTACAGAACCAACCCAGGCTCTGCCTGGTCTCGTGG
TGATTCATAATAACCAAACGAATCGCGTAGCATCTGCTGGCGATGAATCATTCAAGTTTC
TGACCTATCAGCTTCCGACGGTAGGGGTATTGGGGCCTACCGTGGGCAATGGACGGGGTA
ACGGAGAATTAGGGGTCGATTCCGGGAGAGGGGGAGCCCGGAGAAACGGGCTACCACATC
TAAAGGGAAAGGCAGCAAGGGGCTATAGACACGCTGAGCGGGGCTGGGGC
>HY4YN4W02D451Z rank=0062008 x=1581.0 y=3925.0 length=472
AAAACACAGCCAGTAGTCATATGCTTGTCTCAAAGATTAAGCCATGCATGTCTCAGTATA
AGCTTCTATACGGTGAAACTGCGAATGGCTCATTAAAACAGTTACAGTTTATTTGATGGT
CATTCCTTACATGGATAACTGTGGTAATTCTAGAGCTAATACATGCGCCCAAACCCGACT
CCGTGGAAGGGTTGTGTTTATTAGTTACAGAACCAACCCAGGCTCTGCCTGGTCTTGTGG
TGATTCATAATAACCGAATGAATCGCATTGCATCAGCTGGCGATGAATCATTCAAGTTTC
TGACCTATCAGCTTCCGACGGTAGGGGTATTGGGGCCTACCGTGGGCAATGGACGGGGTA
ACGGGAGAATTAGGGGTTCGATTCCGGGGAGAGGGGAGCCTGGAGAAACGGGCTACCACA
TACTAAAGGGAAAGGGCAAGCGAGGGCTAAGAGACACGCTGAGCGGGGCT
>HXZRAMG01CEXW8 rank=0180172 x=873.0 y=682.0 length=472
AAAACACAGCCAGTAGTCATATGCTTGTCTCAAAGATTAAGCCATGCATGTCTAAGTATA
AGCAACCTTATACTGTGAAACTGCGTACAGCTCATTATATCAGCAATAATTTATTTGATG
GTTTCATTACTACTTGGATAACCGTAGTAATTCTAGAGCTAATACATGCGTAAAGCCTGG
ACTCTCTCGGGAACGGGTGTATTTATTAGATAAAAACCAATGCAACCCCCCGCGGGTTGG
TCCTTTGGTGATTCTTAGTAACTTTCGAATCGCATAGCCTTCGTGCTTGGCGATAGTTCA
TTCAAATTTCTGCCCTATCAGCTTTCGACGGTAGTGTAGTGGACTACCGTGGCGTTAACG
GGTGACGGAGAATTAGGGTTCGATTCCGGAGAGGGAGCCTGAGAAACGGCTACCACATCC
AAGGAAGGCAGCAGGCTAGAGACACGCTGAGCGGGCTGGCAAGGCGCATA
>HXZRAMG01AGWT5 rank=0211253 x=75.5 y=1963.0 length=472
AAAACACAGCCAGTAGTCATATGCTTGTCTCAAAGATTAAGCCATGCATGTCTAAGTATA
AACAACTTTATACTGTAAAACTGCGAACGGCTCATTATATCAGCAATTATTTATTTGATG
GGTTTCTTACTACATGGATAACCGTAGTAATTCTAGAGCTAATACATGCGTAAAGACCCG
ACTCTTGCGGGGAGGGTTGTATTTATTAGATTAAAAACCAATGCGGGTTATGCCCGGTTT
TGTGGTGAGTCATAGTAACTTTTACGGATCGCATGGCTTCACGCCGGCGACAGTTCATTC
AAATTTCTGCCCTATCAGCTTTCGACGGTAGTGTAGTGGACTACCGTGGGCATTTACGGG
TGACGGAGAATTAGGGTTCGATTCCGGGAGAGGGAGCCCTGAGAAACGGCTACCACATCT
AAGGAAGGCAGCAGGCTAGAGACACGCTGAGCGGGCTGGCAAGGCGCATA
>HXZRAMG01BC37Z rank=0164843 x=442.0 y=1293.0 length=472
AAAACACAGCCAGTAGTCATATGCTTGTCTCAAAGATTAAGCCATGCATGTCTAAGTACA
AACTCTAGCACAGTGAAACTGCGAATGGCTCATTAGATCAGTTATGGTTCCTTAGATGAT
ACAATCCTACTTGGATAACTGTGGTAATTCTAGAGCTAATACATGCACTAAAGCTCCGAC
CCTCTCTGAGGGGAAGAGCGCGTTTATCAGTTCGAAGCCAGCCGAGCCGCAAGGCTCGTC
TCTTTGGTGACTCTGGATAACTCTAGCGGATCGCACGGCCTCGAGCCGGCGACGCATCTA
TCAAGTGTCTGCCCTATCAGACTGTCGATGGTAAGTGCTATGCTTACCATGGTGATAACG
GGTAACGGGGAATCAGGGTTCGATTCCGGAGAGGGAGCATGAGAAACGGCTACCACATCC
AAGGAAGGCAGCAGGCTAGAGACACGCTGAGCGGGCTGGCAAGGCGCATA
>HXZRAMG01ATZRR rank=0129562 x=224.0 y=1989.0 length=472
AAAACACAGCCAGTAGTCATATGCTTGTCTCAAAGATTAAGCCATGCATGTCTAAGTATA
AACATTTTTATACTGTGAAACTGCAGATGGCTCATTAAAACAGTTATAATTTATTTGATG
GTTACCTACTACATGGATACCTGTAGTAATTCTAGAGCTAATACATGCGCAAAGTCCCGA
CTCTTGCGGGGAGGGATGTATTTATTAGACAACAAAACCAATGCAGGTGCTTCGGTGCCT
GGTTTTTGGTGATTCATAATAACTAATCGAATCGCATGGCTTTACGCCGGCGATAGTTCA
TTCAAATTTCTGCCCTATCAGCTTTCGACGATAGTGTAGTGGACTACCGTGGCATTAACG
GGTGACGGAGAATTAGGGTTCGATTCCGGAGAGGGAGCCTGAGAAACGGCTACCACATCT
AAGGAAGGCAGCAGGCTAGAGACACGCTGAGCGGGCTGGCAAGGCGCATA
>HXZRAMG01BWQVB rank=0198912 x=665.0 y=3701.5 length=472
AAAACACAGCCAGTAGTCATATGCTTGTCTCAAAGATTAAGCCATGCATGTCTAAGTATA
AACATTTTTATACTGTGAAACTGCAGATGGCTCATTAAAACAGTTATAATTTATTTGATG
GTTACCTACTACATGGATACCTGTAGTAATTCTAGAGCTAATACATGCGCAAAGTCCCGA
CTCTTGCGGGGAGGGATGTATTTATTAGACAACAAAACCAATGCAGGTGCTTCGGTGCCT
GGTTTTTGGTGATTCATAATAACTAATCGAATCGCATGGCTTTACGCCGGCGATAGTTCA
TTCAAATTTCTGCCCTATCAGCTTTCGACGGTAGTGTAGTGGACTACCGTGGCATTAACG
GGTGACGGAGAATTAGGGTTCGATTCCGGAGAGGGAGCCTGAGAAACGGCTACCACATCT
AAGGAAGGCAGCAGGCTAGAGACACGCTGAGCGGGCTGGCAAGGCGCATA
>HXXTI5Q01B6KY1 rank=0026586 x=777.0 y=3867.0 length=472
AAAACACAGCCAGTAGTCATATGCTTGTCTCAAAGATTAAGCCATGCATGTCTAAGTATA
AACAACTTTATACTGTGAAACTGCGTACAGCTCATTATATCAGTAATAATTTATTTGATG
GTCCCTTACTACATGGATAACCGTAGTAATTCTAGAGCTAATACATGCGTAAAGTCCTGA
CTCTCGCGGGGAGGGATGTATTTATTAGATAAAAAACCAACGCGCCCTCTGGGCGGTTTT
GNGGTGAATCATAGTAACTGATCGGATCGCATGGCCTCGCGCCGGCGACAGTTCATTCAA
GTTTCTGCCCTATCAGCTTTTCGACGGTAGTGTAGTGGACTACCGTGGCGTTAACGGGTA
ACGGAGAATTAGGGGTTCGATTCCGGAGAGGGAGCCTGAGAAACGGCTACCACATCCAAG
GAAGGCAGCAGGCTAGAGACACGCTGAGCGGGGCTGGGGCAAGGGGCGCA
>HXXTI5Q01BURLV rank=0162041 x=643.0 y=1457.0 length=472
AAAACACAGCCAGTAGTCATATGCTTGTCTCAAAGATTAAGCCATGCATGTCTAAGTATA
AGCAACTTTATACTGTGAAACTGCGGACAGCTCATTATATCAGCAATAATTTATTTGATG
GTTTCTTTACTACTTGGATAACCGTAGTAATTCTAGAGCTAATACATGCTTAAAGCCTGG
ACTCTTGCGGGAACGGGTGTATTTATTAGATTAAAGACCAATGCTTCCCTCTGGGTTGCT
TTTTTGGTGATTCTTTGTAACTTTCGAATCGCATGGCCTTGTGTCGGCGATAGTTCATTC
AAATTTCTGCCCTATCAGCTTTCGACGGTAGTGTAGTGGACTACCGTGGCGTTAACGGGT
GACGGAGAATTAGGGGTTCGATTCCGGAGAGGGAGCCTGAGAACGGCTACCACATCCAAG
GAAGGCAGCAGGGCTAGAGACACGCTGGAGCGGGGCTGGGGCAAGGGGCG
>HXXTI5Q01BXFM1 rank=0036061 x=673.0 y=3035.0 length=472
AAAACACAGCCAGTAGTCATATGCTTGTCTCAAAGATTAAGCCATGCATGTTTCAGAATC
AGCTTTTCATAGTAAATCTGCAAATGGCTCATTAAAACAGTTTTAGTTTCATGGGCTGTG
ATAGTGTACATGGATACCTGTGGTAATTCTATAGCTAATACACGCTTGCAAACCCAACTC
TGTGGAAGGGTTGTTCTTATTAGTTTCAGAACCAATCCTAACTCAGCTAGGCAATTAGGT
GAATAATGGTAAGTGCATGGATCATATGGCTGTGCTGAAGACTGGCTTTCTAAGTTTCTG
ACCTATCAGCTTCCGACGGGAAGGTATTGGCTTCCCGTGGCAATGACGGGTAACGGAGAA
TTAGGGGTTTGATTCCGGGAGAGGGGAGCCTGAGGAACGGCTACCACATCTAAGGAAGGC
AGCAGGGGCTAGAGACACGCTGGAGCGGGGGCTGGGGCAAGGGGCGCATA
>HXXTI5Q01AKOBJ rank=0142177 x=118.5 y=1421.5 length=472
AAAACACAGCCAGTAGTCATATGCTTGTCTCAAAGATTAAGCCATGCATGTCTAAGTATA
AACAACTTTATACTGTGAAACTGCGTACAGCTCATTATATCAGCAATAATTTATTTGATG
GTTTCTTACTACTTGGATAACCGTAGTAATTCTAGAGCTAATACATGCTTAAAGCCTGAA
CTCTTGCGGGAACGGGTGTATTTATTAGATAAAAAACCATGCGGCCCTCTGGGCTGGTTT
CTTGGTGATTCATAATAACTTTTCGAATCGCATAGCTTCATGCTGGCGATAGTTCATTCA
AATTTCTGCCCTATCAGCTTTCGACGGTAGTGTAGTGGACTACCGTGGCGTTAACGGGGT
GACGGAGAATTAGGGTTCGATTCCGGAGAGGGGAGCCTGAGAAACGGCTACCACATCCAA
GGAAGGCAGCAGGGCTAGAGACACGCTGAGCGGGGCTGGGGCAAGGGCGC
>HXXTI5Q01BTKHG rank=0191691 x=629.0 y=2914.0 length=472
AAAACACAGCCAGTAGTCATATGCTTGTCTCAAAGATTAAGCCATGCATGTCTAAGTATA
AACAAGTTTGTACTGTGAAACTGCGTACAGCTCATTAAATCAGCAATAATTTATTTGATG
GTCACTTACTACATGGATACCCGTAGTAATTCTAGAGCTAATGCATGCGTAAAAAGGGGA
CCTCACGGAACCCTTGTATTTATTAGATCAAATCCAATACGTCCCCTCGGATGTATACTG
GTGATTCATAATAACTGTTCGGATCGCATAGCCTCGTGCTGGCGACAGTTCATTCAAATT
TCTGCCCTATCAGCTTTCGACGGTAGTGTAGTGGACTACCGTGGCGTTAACGGGGTGACG
GGAGAATTAGGGGTTCGATTCCGGGAGAGGGGAGCCTGAGAAACGGCTACCACATCCAAG
GAAGGCAGCAGGGCTAGAGACACGCTGAGCGGGGCTGGGGCAAGGGCGCA
>HXXTI5Q01AW3G4 rank=0139232 x=259.0 y=3398.0 length=472
AAAACACAGCCAGTAGTCATATGCTTGTCTCAAAGATTAAGCCATGCATGTCTAAGTATA
AACAACTTTATACTGTGAAACTGCGAACGGCTCATTATATCAGCAATAATTTATTTGATG
GTTTCTTACTACATGGATAACTGTAGTAATTCTAGAGCTAATACATGCGTAAAGTCCCGA
CTCTTGCGGGGAGGGATGTATTTATTAGATAAAAAACCAATACGGGCTCTGTCCGGTTTT
GNGGTGAATCATAGTAACTTTTCGAATCGCATGGCTTCACGCCGGCGATAGTTCATTCAA
ATTTCTGCCCTATCAGCTTTCGACGGTAGTGTAGTGGACTACCGTGGCGTTAACGGGTAA
CGAGAATTAGGGGTTCGATTCCGGAGAGGGAGCCTGAGAAACGGCTACCACATCCAAGGA
AGGCAGCAGGGCTAGAGACACGCTGAGCGGGGCTGGGCAAGGGGCGCATA
>HXXTI5Q01B4A9X rank=0263278 x=752.0 y=387.0 length=472
AAAACACAGCCAGTAGTCATATGCTTGTCTCAAAGATTAAGCCATGCATGTCTCAGTATA
AGCTTCTATACGGTGAAACTGCGAATGGCTCATTAAAACAGTTACAGTTTATTTGATGGT
CATTCTTTACATGGATAACCGTGGTAATTCTAGAGCTAATACATGCGCCCAAACCCGACT
CCGTGGAAGGGTTGTGTTTATTAGTTACAGAACCAACCCAGGCTCTGCCTGGTCTTGTGG
TGATTCATAATAACCGAACGAATCGCATGACATCCGTCGGCGATGAATCATTCAAGTTTC
TGACCTATCAGCTTCGACGGTAGGGTATTGGCCTACCGTGGCAATGACGGGGTAACGGAG
AATTAGGGGGTTCGAATTCCGGGAGAGGGGAGCCTGGAGAAACGGCTACCACATCTAAGG
AAGGCAAGCAGGCTAGAGACACGCTGAGGCGGGGGCTGGGGCAAGGGGGC
>HXXTI5Q01B4IUM rank=0071678 x=754.0 y=2012.0 length=472
AAAACACAGCCAGTAGTCATATGCTTGTCTCAAAGATTAAGCCATGCATGTCTAAGTATA
AACAACTTTATACTGTGAAACTGCGTACAGCTCATTATATCAGCAATAATTTATTTGATG
GTTTCTTACTACTTGGATAACCGTAGTAATTCTAGAGCTAATACATGCTTAAAGCCTGAA
CTCTTGCGGGAACGGGTGTATTTATTAGATAAAAAACCAATGCGGCCCTCTGGGCTGGTT
TCTTGGTGATTCATAATAACTTTTCGAATCGCATAGCTTCATGCTGGCGATAGTTCATTC
AAATTTCTGCCCTATCAGCTTTCGACGGTAGTGTAGTGGACTACCGTGGCGTTAACGGGT
GACGGAGAATTAGGGTTCGATTCCGGAGAGGGAGCCTGAGAAACGGCTACCACATCCAAG
GAAGGCAGCAGGCTAGAGACACGCTGAGCGGGGCTGGGCAAGGGCGCATA
>HY4YN4W02D45D0 rank=0144026 x=1581.0 y=3062.0 length=471
AAAACACAGCCAGTAGTCATATGCTTGTCTCAAAGATTAAGCCATGCATGTCTAAGTATA
AAAGTATTTTATACTTGAAACTGCGAAACGCTTATTATATCAGTTATAGTTTATTTGATG
GTCTCTCACTATATGGATACCCGTAGTAATTCTAGAGCTAATACATGCGCAAAATTCCGA
AACCCCTCGGGGGTATAGGAATGTATTTATTAGATAAAAAATCAATCCGCTTCGGTGGTT
TTTGATGATTCATAATAACTGTTCGAATCGTTTCGGAGCAATCCGGCGATAGTTCATTCA
AATTTCTGCCCTATCAGCTTTCGACGGTAGTGTATTGGACTACCGTGGCGTTAACGGGGT
AACGGGGAGAATTAGGGGTTCGATTCCGGAAGGAGGGGAGCCTGGGAGAAACGGGCTACC
ACATCCAAGGGAAGGGCAGCAGGGCTAGAGACACGCTGGAAGCGGGGCT
>HY4YN4W02EG6HL rank=0092183 x=1718.0 y=3207.0 length=471
AAAACACAGCCAGTAGTCATATGCTTGTCTCAAAGATTAAGCCATGCATGTCTAAGTATA
AAAGTATTTTATACTTGAAACTGCGAAACGCTTATTATATCAGTTATAGTTTATTTGATG
GTCTCTCACTATATGGATACTCGTAGTAATTCTAGAGCTAATACATGCGCAAAATTCCGA
AACCCCTCGGGGTATAGGAATGTATTTATTAGATAAAAAATCAATCCGCTTCGGTGGTTT
TTGATGATTCATAATAACTGTTCGAATCGTTTCGGAGCAATCCGGCGATAGTTCATTCAA
ATTTCTGCCCTATCAGCTTTCGACGGTAGTGTATTGGACTACCGTGGCGTTAACGGGGGG
TAACGGGAGAATTAGGGGTCGATTCCGGGAAGAGGGGAGCCTGGAGGAAACGGGCTACCA
CATCCAAGGGAAGGGCAGCAGGGGCTAAGAGACACGCTGGAGCGGGGCT
>HY4YN4W02DQZED rank=0103650 x=1420.0 y=1571.5 length=471
AAAACACAGCCAGTAGTCATATGCTTGTCTTAAAGATTAAGCCATGCATGTCTAAGTATA
AATAGTGTACATTGAAACTGCGAATGGCTCATTAAAACAGTTATAGTTTATTTGATGATG
GACTACATGGATAACCGTAGTAATTCTAGAGCTAATACATGCTGTAAGCCTGACTTTACG
GAAAGGTTGTATTTATTAGATCCCAAACCAATGGCTTCGGCTATTGTGACGAATCATAAT
AACTGGTCGGATCGGGTAATACTCGATGGATCATTCAAGTTTCTGCCCTATCAGCTTTCG
ATGGTAGTGTATTGGACTACCATGGCGATAACGGGGTAACGGGGGGGAATTAGGGGGGTT
CGATTCCGGGAGGAGGGGGAGCCTGGAGGAAACGGGCTACCACTTCAAGGGAAGGGCAGG
CAGGGCTAGAGACAACGGCTGGAGCGGGGGCTGGGGCAAAGGGCGCATA
>HY4YN4W02DXJQG rank=0026470 x=1495.5 y=662.0 length=471
AAAACACAGCCAGTAGTCATATGCTTGTCTCAAAGATTAAGCCATGCATGTCTAAGTATA
AGTTCTGTACTGCGAAACTGTGAATGGCTCATTATAACAGTTATTATTCCCTGGCCGGTC
AGTGATTCCTTGGATACCCATGGTAATTCTAGAGCTAATACATGCTTAAAAACCCGACTT
CTTGAAGGGTTGCGCTTATTAGATACCGAACCAACCCAGGCTCCGTCTGGTTTTCGTGAT
TCATAGTGTTCTGGCGAATCGACTCGCAAGAGTCGATGAGGCTATCAAGTTTCTGACCTA
TCAGCTTCCGACGGTAGGATATTGGCCTACCGTGGCTTTGGACGGGGGTAACGGAGAATT
AGGGGTTCGATTCCGGGGAGAGGGGAGCCTGGAGAAACGGGCTACCACATCTAAGGGAAG
GGCAGCAGGGCTAGAGCAACGCTGGAGCGGGGGCTGGGGCAAAGGGGCG
>HY4YN4W02C1AB7 rank=0093746 x=1127.0 y=2821.0 length=471
AAAACACAGCCAGTAGTCATATGCTTGTCTCAAAGATTAAGCCATGCATGTCTCAGTATA
AGCTTCTGTACGGTGAAACTGCGAATGGCTCATTAAAACAGTTACAGTTTATTTGATGGT
CATTCCTTACATGGATAACTGTGGTAATTCTAGAGCTAATACATGCGCCCATACCCGACT
CTGTGGAAGGGTTGTGTTTATTAGTTACAGAACCAACCCAGGCTCTGCCTGGTCTTGTGG
TGATTCATAATAACCGAATGAATCGCATTGCGTCTGCTGGCGATGAATCATTCAAGTTTC
TGACCTATCAGCTTCCGACGGGTAGGGGGGTATTGGGGCCTACCGTGGGCAAGTGGACGG
GGTAACGGGAGGAATTAGGGGTTCGATTCCGGGAGGAGGGGAGCCTGAGAAACGGGCTAC
CACAATCTAAAGGGAGGGCAAGCAGGGCTAGAGACACGCTGAGCGGGGC
>HY4YN4W02DQA06 rank=0068119 x=1412.5 y=2760.0 length=471
AAAACACAGCCAGTAGTCATATGCTTGTCTCAAAGATTAAGCCATGCATGTCTCAGTATA
AGCTTCTATACGGTGAAACTGCGAATGGCTCATTAAAACAGTTACAGTTTATTTGATGGT
CATTCCTTACATGGATAACTGTGGTAATTCTAGAGCTAATACATGCGCCCAAACCCGACT
CTGCGGAAGGGTTGTGTTTATTAGTTACAGAACCAACCCAGGCTCTGCCTGGTCTTGTGG
TGATTCATAATAACCGAATGAATCGCATTGCATCAGCTGGCGATGAATCATTCAAGTTTC
TGACCTATCAGCTTCCGACGGGTAGGGGGGTATTGGGCCTACCGGTGGGCAATGGACGGG
GTAACGGGAGGAATTAGGGGTTCGATTCCGGGAGGAGGGGAGCCTGAGAAACGGGCTACC
ACAATCTAAAGGGAGGGCAAGCAGGGCTAGAGACACGCTGAGCGGGGCT
>HY4YN4W02DCCEV rank=0075750 x=1253.0 y=2629.0 length=471
AAAACACAGCCAGTAGTCATATGCTTGTCTCAAAGATTAAGCCATGCATGTCTCAGTATA
AGCTTCTATACGGTGAAACTGCGAATGGCTCATTAAAACAGTTACAGTTTATTTGATGGT
CATTCCATACATGGATAACTGTGGTAATTCTAGAGCTAATACATGCGCCCAAACCCGACT
CCGTGGAAGGGTTGTGTTTATTAGTTACAGAACCAACCCAGGCTCTGCCTGGTCTTGTGG
TGATTCATAATAACCGAATGAATCGCATTGCATCANCTGGCGATGAATCATTCAAGTTTC
TGACCTATCAGCTTCCGACGGGTAGGGGGTATTGGGCCTACCGGTGGGCAATGGACGGGG
TAACGGGAGGAATTAGGGGTTCGATTCCGGGAGGAGGGGAGCCTGAGAAACGGGCTACCA
CAATCTAAAGGGAAGGCAAGCAGGGCTAGGAGAACACGCTGAGCGGGGC
>HY4YN4W02EQHMM rank=0069824 x=1824.5 y=3372.5 length=471
AAAACACAGCCAGTAGTCATATGCTTGTCTCAAAGATTAAGCCATGCATGTTTCAGTATA
AGCTTTAATTTGGCAAAACTGCAAATGGCTCATTAAAACAGTTATAATGCACTTGATGGT
TGTTTGCTTACATGGATAACTGTGGTAATCCTATAGCTAATACATGCACTCAAACCTGAC
TCTTGTGGGAAGGTTGTGGTCATTAGTTGCAGAACCAACCCAAGCTCTGCTTGGTATTTT
GCTGATCCAGAATGGCTGATTGAATTACATGGCAATTGCTGGTAATGCATCATTTCAGTT
TCTGACCTATCAGCTTCCGACGGTAAGGGTATTGGGCTTACTGTGGGCAATGGGACGGGG
TAACGGGAGGGATTAGGGGTTTGATTCCGGGGAGAGGGGAGCTTGGAAGAAAATGGGGCT
AACCACATCTAAAGGGAAGGGCAAGCAGGGCTAAGAGACACGCTGGAGC
>HY4YN4W02D3HYV rank=0137613 x=1562.0 y=3877.0 length=471
AAAACACAGCCAGTAGTCATATGCTTGTCTCAAAGATTAAGCCATGCATGTTTCAGTATA
AGCTTTAATTTGGCAAAACTGCAAATGGCTCATTAAAACAGTTATAATGCACTTGATGGT
TGTTTGCTTACATGGATAACTGTGGTAATCCTATAGCTAATACATGCACTCAAACCTGAC
TCTTGTGGGAAGGTTGTGGTCATTAGTTGCAGAACCAACCCAAGCTCTGCTTGGTATTTT
GCTGATCCAGAATGGCTGATTGAATTACATGGCAATTGCTGGTAATGCATCATTTCAGTT
TCTGACCTATCAGCTTCCGACGGTAAGGGTATTGGGCTTACTGTGGGCAATGGGACGGGG
TAACGGGAGGGAGTTAGGGGTTTGAGTTCCGGGGAGGAGGGGAGCTTGAAGGAAAATGGG
CTACCACATCTAAAGGGAAGGCAGCAGGGCTAAGAGACACGGCTGGAGC
>HY4YN4W02D3HW1 rank=0047082 x=1562.5 y=3811.0 length=471
AAAACACAGCCAGTAGTCATATGCTTGTCTCAAAGATTAAGCCATGCATGTTTCAGTATA
AGCTTTAATTTGGCAAAACTGCAAATGGCTCATTAAAACAGTTATAATGCACTTGATGGT
TGTTTGCTTACATGGATAACTGTGGTAATCCTATAGCTAATACATGCACTCAAACCTGGC
TCTTGTGGGAAGGTTGTGGTCATTAGTTGCAGAACCAACCCAAGCTCTGCTTGGTATTTT
GCTGATCCAGAATGGCTGATTGAATTACATGGCAATTGCTGGTAATGCATCATTTCAGTT
TCTGACCTATCAGCTTCCGACGGTAAGGGTATTGGGCTTACTGTGGGCAATGGGACGGGG
TAACGGGAGGGATTAGGGGGTTTGATTCCGGGGAGAGGGGAGCTTGGAAGAAAATGGGGC
TACCACATCTAAAAGGGAAGGGCAAGCAAGGGCTAAGAGACACGCTGGA
>HY4YN4W02DJOUW rank=0038642 x=1337.0 y=1286.0 length=471
AAAACACAGCCAGTAGTCATATGCTTGTCTCAAAGATTAAGCCATGCATGTTTCAGTATA
AGCTTTAGTTTGGCAAAACTGCAAATGGCTCATTAAAACAGTTATAATGCACTTGATGGT
TGTTTGCTTACATGGATAACTGTGGTAATCCTATAGCTAATACATGCACTCAAACCTGAC
TCTTGTGGGAAGGTTGTGGTCATTAGTTGCAGAACCAACCCAAGCTCTGCTTGGTATTTT
GCTGATCCAGAATGGCTGATTGAATTACATGGCAATTGCTGGTAATGCATCATTTCAGTT
TCTGACCTATCAGCTTCCGACGGTAAGGGTATTGGGCTTACTGTGGGCAATGGACGGGGT
AACGGGAGGGATTAGGGGTTTGATTCCGGGGAGAGGGGAGCTTGAAGAAAATGGGCTACC
ACATCTAAAGGGAGGGCAAGCAGGGCTAAGAGACACGCTGAGCGGGGCT
>HY4YN4W02EAXDX rank=0097556 x=1647.0 y=2291.5 length=471
AAAACACAGCCAGTAGTCATATGCTTGTCTCAAAGATTAAGCCATGCATGTTTCAGTATA
AGCTTTAATTTGGCAAAACTGCAAATGGCTCATTAAAACAGTTATAATGCACTTGATGGT
TGTTTGCTTACATGGATAACTGTGGTAATCCTATAGCTAATACATGCACTCAAACCTGAC
TCTTGTGGGAAGGTTGTGGTCATTAGTTGCAGAACCAACCCAAGCTCTGCATGGTATTTT
GCTGATCCAGAATGGCTGATTGAATTACATGGCAATTGCTGTAATGCATCATTTCAGCTT
CTGACCTATCAGCTTCCGGACGGGTAAGGGTATTGGGCTTACTGGTGGGCAATGGACGGG
GTAACGGGNGGGATTAGGGGTTTGATTCCGGGGAGAGGGGGAGCGTTGAAGAAAAGTGGG
GCTAACCACATCGTAAAAGGGAAAAGCAAGCAAGGGCTAAGAGACACGC
>HY4YN4W02C941O rank=0043485 x=1228.0 y=2170.0 length=471
AAAACACAGCCAGTAGTCATATGCTTGTCTCAAAGATTAAGCCATGCATGTCTAAGTATA
AACGAATTATACAGTGAAACTGCGAATGGCTCATTAAATCAGTTATAGTTTATTTGATTG
TACCTTACTACTTGGATAACCGTAGTAATTCTAGAGCTAATACATGCGGAAAACCCGACT
TCTTGGAAGGGTTGTATTTATTAGATACAAAACCAATGCGCTTCGGCGGTATTGTGGTGA
TTCATAATAACTTCGAGAATCGTATGCCTTTACGGCGACGATGATTCATTCAAATTTCTG
CCCTATCAACTTTCATGGTAGGATAGAGGCCTACATGGTTTTCACGGGGTAACGGGAGAA
TTAGGGGTTCGATTCCGGGAGAGGGGAGCCTGGAGAAACGGGCTACCACTTCCAAGGGAA
GGCAGCAGGGCTAGAGAACACGCTGGAGCGGGGGCTGGGCAAGGGCGCA
>HY4YN4W02DZC98 rank=0105551 x=1515.5 y=3694.5 length=471
AAAACACAGCCAGTAGTCATATGCTTGTCTCAAAGATTAAGCCATGCATGTCTAAGTATA
AACAACTTTATACTGTGAAACTGCGAACGGCTCATTATATCAGCAATTATTTATTTGATG
GTTTCTTACTACATGGATAACCGTAGTAATTCTAGAGCTAATACATGCGTTAAAGTCCCG
ACTCTCGCGGGGAGGGATGTATTTATTAGATTAAAAACCAATGCGGGCTTTGCCCGGTTT
GTTGGTGAGTCATAGTAACTTTTCGAATCGCATGGCTTCACGCCGGCGATAGTTCATTCA
AATTTCTGCCCTATCAGCTTTCGACGGTAGTGTAGTGGACTACCGTGGGCATTCACGGGG
TGACGGGAGAATTAGGGGTTCGATTCCGGGAGAGGGGAGCCTGAGGAAACGGGCTACCAC
ATCCAAGGGAAGGGCAAGCAGGGCTAGAGACACGCTGAGCGGGGCTGGG
>HY4YN4W02DELMU rank=0018423 x=1279.0 y=1396.5 length=471
AAAACACAGCCAGTAGTCATATGCTTGTCTCAAAGATTAAGCCATGCATGTCTCAGTATA
AGCTTCTACACGGCGAAACTGCGAATGGCTCATTAAAACAGTTATCGTTTATTTGGTGGT
CATTCATTACATGGATAACCATGGTAATTCTAGAGCTAATACATGCGCCCAGACCCGACT
TCGTGGAAGGGTTGTGTTTATTAGGTACAGAACCAACCCAGACTCCGTCTGGTTCTTTGG
TGATTCATGATAACCGAACGAATCGCATGCAATCGCGGCGATGAACCATTTCAGTTTCTN
ACCTATCAGCTTCCGACGGTAAGGTATTGGCTTACTGTGGGCAATGGACGGGGTAACGGG
AGGGATTAGGGGTTTGATTCCGGGGAGAGGGGGAGCTTGGGAGAAATGGGCTACCACATC
TAAGGGAAAAGGGCAAGGCAAGGGGCTAAGAGACACGCTGAGCGGGGCT
>HY4YN4W02DFCAZ rank=0035208 x=1287.0 y=3193.0 length=471
AAAACACAGCCAGTAGTCATATGCTTGTCTCAAAGATTAAGCCATGCATGTCTAAGTACA
TACTTTTACATGGTGAAACCGCGAATGGCTCATTAAATCAGTTATGGTTCCTTAGATCGT
ACAATCCTACTTGGATAACTGTGGTAATTCTAGAGCTAATACATGAAACTGACGCTCCGA
CCCTCTGGGAAAGAGCGCGTTTATTAGAACAAGACCAGTCGGGGTTCTGCCCCGTACGAT
TGGTGATACTGGATAACTTTGTGCAGATCGCACGGCCTCGCGCCGGCACGTATCCTTCAA
ATGTCTGCCCTATCAACTGTCGATGGTACGTGATATGCCTACCATGGGTTGGTAACGGGG
TAACGGGGGAATCAGGGGTTCGATTCCGGGAGAGGGGAGGCATGAGAAACGGGCTACCAC
ATCCAAAGGGAAAGGGCAAGCAAGGGCTAGAGACACGCTGAGCGGGGCT
>HY4YN4W02DBZN9 rank=0079595 x=1249.5 y=2503.5 length=471
AAAACACAGCCAGTAGTCATATGCTTGTCTCAAAGATTAAGCCATGCATGTCTCAGAATA
AGCTTTTCATGGCAAGTCTGCGAATGACTCATTAAACCAGTTATAGTTTCATTGGTTGTT
GGTGCTTACATGGATACCTGTGGTAATTCTATAGCTAATACATGATTGCATACCCGACTT
TCCGGAAGGGTTGTGCTTATCAGCTCCAGAACCATTCCTGGCATTGCCAGGTTCTTGGTG
ATCTATGGTAAGTGTGCGGATCACATGGCTGCTGCTGTGATTTGTCTTTTAAGTTCTGAC
CTATCAGCTTTCGGACGGGGGAAGGTATTGGGCTTCCCGGTGGGCAATGGACGGGGTAAC
GGGAGAATTAGGGGTTTGATTCCGGGAGAGGGGAGCCTGGAGGGAATGGGCTACCACATC
TAAAAGGGAAAGGCAGGCAGGGCTAGAGACACGCTGAGCGGGGCTGGGG
>HY4YN4W02DYOP4 rank=0062252 x=1508.0 y=538.0 length=471
AAAACACAGCCAGTAGTCATATGCTTGTCTCAAAGATTAAGCCATGCATGTCTAAGTATA
AACAAATCTATACTGTGAAACTGCGAATGGCTCATTAAATCAGTTATAGTTTATTTGATG
ATACCTTTGGTACTTGGATAACCGTACTAAATGTAGAGCTAATACATGCGAACCGCCACG
ACTAGGGTTTCGGCTTTGGAAGTGGTGTATTTATTAGATACAAAACCGATGCGGGGGGCA
ACTCCCGGTTCAGGTGAATCATGATAACTTTGCGAATCGAATGGCCTCGCGCCTCGATGA
ATCATTCAAATTTCTGCCCTATCAACTTTCGATGGTAGGATAGAGGGGACTACCATGGGT
GATAACGGGGTAACGGGAGAATTAGGGGTTCGATTCCGGGAGAGGGGAGCCTGGAGAAAT
GGGCTACCACTTCCAAAGGGAAAGGGCAGCAAGGGCTAGAGACACGCTG
>HY4YN4W02EEECI rank=0016693 x=1687.0 y=400.0 length=471
AAAACACAGCCAGTAGTCATATGCTTGTCTCAAAGATTAAGCCATGCATGTCTCAGTATA
AGCGTTCATTTTGTGAAACTGCAAATGGCTCATTAAAACAGTTATAATGCACTTGATAAT
CGATTGTTATATGGATATCTGTGAAATTCTCTAGCTAATACATGCAACTAAACCTAACTT
TGTGGAAAGGTTGTGGTCATTAGTTACAGAACCAATTCAGGCCCAGCTTGAAGAATTGAA
TGATTCACAATGACAGAATGTATTACATGGCAACAGCTGGTAATAGTTCATTCCAGTTTC
TGACCTATCAGCTTTCGACGGGGTAAGGTATTGGGCTTACCGGTGGGCAATGACAGGGTG
ACGGGAGGGATTAGGGGGTTGATTCCGGGAGAGGGGAGCTTGGAGAAAATGGGCTACCGA
CATCTAAAGGAAGGGCAGCAGGGCTAAGAGACAACGCTGAGCGGGGGCT
>HY4YN4W02DP2GC rank=0065229 x=1409.0 y=3930.0 length=471
AAAACACAGCCAGTAGTCATATGCTTGTCTCAAAGATTAAGCCATGCATGTTTCAGTATA
AGCTTTAATTTGGCAAAACTGCAAATGGCTCATTAAAACAGTTATAATGCACTTGATGGT
TGTTTGCTTACATGGATAACTGTGGTAATCCTATAGCTAATACATGCACTCAAACCTGAC
TCTTGTGGGAAGGTTGTGGTCATTAGTTGCAGAACCAACCCAAGCCCTGCTTGGTATTTT
GCTGATCCAGAATGGCTAATTGAATTACATGGCAATTGCTGGTAATGCATCATTTCAGTT
TCTGACCTATCAGCTTCCGACGGGGTAAGGGTATTGGGCTTACTGGTGGGCAATGGACGG
GGTAACGGGAGGGATTAGGGGTTTGATTCCGGGAGAGGGGAGCTTGAGAAATGGGCTACN
CATCTAAAAGGGAAGGCAGCAAGGGCTAGAGACACGCTGGAGCGGGGCT
>HY4YN4W02D0VMJ rank=0030393 x=1533.0 y=393.0 length=471
AAAACACAGCCAGTAGTCATATGCTTGTCTCAAAGATTAAGCCATGCATGTCTCAGTATC
AACTTTCATACGGTTAAACTGCGAATGGCTCATTAAAGCAGTTATAGTTTATTTGATGGT
CACTGTTACATGGATAACTGTGGTAATTCTACAGCTAATACATGCATCAAAACCCAACTT
CGCAGAAGGGTTGTGTTTATTAGATACAGAACCAACCCAGGCTCCGCCTGGTTTCCTGGT
GACTCATAATAACTATATGAATCGTATGGCATCTNCCGACGATGCATCATTCAAGTTTCN
GACCTATCAGCTTCCGGACGGGTAGGGGGGTATTGGGGCCTACCGGTGGGCAATGGACGG
GGTAACGGNGGAATTAGGGGTTNATTCCGGGAGGNGGGGAGCCTGGAGAAACGGGCTACC
ACAATCTAAAGGGAGGGCAGGCAGGGCTAGAGACACGCTGAGCGGGGCT
>HY4YN4W02D1XDV rank=0045866 x=1545.0 y=177.0 length=471
AAAACACAGCCAGTAGTCATATGCTTGTCTCAAAGATTAAGCCATGCATGTCTCAGTATC
AACTTTCATACGGTTAAACTGCGAATGGCTCATTAAAGCAGTTATAGTTTATTTGATGGT
CACTGTTACATGGATAACTGTGGTAATTCTACAGCTAATACATGCATCAAAACCCAACTT
CGCAGAAGGGTTGTGTTTATTAGATACAGAACCAACCCAGGCTCCGCCTGGTTTCCTGGT
GACTCATAATAACTATATGAATCGTATGGCATCTGCCGACGATGCATCATTCAAGTTTCT
GACCTATCAGCTTCCGACGGGTAGGGGGGTATTGGGGCCTACCGGTGGGTAATGGGACGG
GATAACGGGAGAATTAGGGGTTTGATTCCGGGAGGAGGGGAGCCTGAGAAACGGGCTACC
ACAATCTAAAGGGAAGGGCAGCAGGGCTAGAGACACGCTGAGCGGGGCT
>HY4YN4W02DBN0V rank=0040092 x=1245.5 y=3789.0 length=471
AAAACACAGCCAGTAGTCATATGCTTGTCTCAAAGATTAAGCCATGCATGTCTCAGTATG
AACTTTCACACGGTGAAACTGCGAATGGCTCATTAAAGCAGTTATAGTTTATTTGATGGT
CACTGTTACATGGATAACTGTGGTAATTCTACAGCTAATACATGCATCAAAACCCAACTT
CGCAGAAGGGTTGTGTTTATTAGATACAGAACCAACCCAGGCTCCGCCTGGTTTCCTGGT
GACTCATAATAACTATATGAATCGTATGGCATCTGCCGACGATGCATCATTCAAGTTTCT
GACCTATCAGCTTCCGACGGGGTAGGGGGTATTGGGCCTACCGTGGGCAATGACGGGGTA
ACGGGAGAATTAGGGGTTNATTCCGGGAGAGGGGAGCCTGGAGGGAACGGGCTACCAACA
TCTAAGGGAAAGGCAAGCAGGGCTAGAGACACGCTGAGCGGGGCTGGGC
>HY4YN4W02DT60Q rank=0090194 x=1456.0 y=3960.0 length=471
AAAACACAGCCAGTAGTCATATGCTTGTCTCAAAGATTAAGCCATGCATGTCTCAGTATC
AATTTTCATACGGTTAAACTGCGAATGGCTCATTAAAGCAGTTATAGTTTATTTGATGGT
CACTGTTACATGGATAACTGTGGTAATTCTACAGCTAATACATGCATCAAAACCCAACTT
CGCAGAAGGGTTGTGTTTATTAGATACAGAACCAACCCAGGCTCCGCCTGGTTTCCTGGT
GGCTCATAATAACTATATGAATCGTATGGCATCTNCCGACGATGCATCATTCAAGTTTCT
GACCTATCAGCTTCCGACGGGTAGGGGGGTATTGGGCCTACCGGTGGGCAATGGACGGGG
TAACGGGNGGAATTAGGGGTTTGATTCCGGGAGGAGGGGAGCCTGGAGAAACGGGCTACC
ACAATCTAAAGGGAGGGCAGGCAGGGCTAGAGACACGCTGAGCGGGGCT
>HY4YN4W02D0ZYN rank=0025781 x=1534.0 y=1917.0 length=471
AAAACACAGCCAGTAGTCATATGCTTGTCTCAAAGACTAAGCCATGCATGTCTAAGTATA
AGTGTTATACAGCGAAACTGCGAATGGCTCATTAAAACAGTTATAGTTTACATGACAATC
AAATTTACATGGATAACCGTGGTAATTCTAGAGCTAATACATGCTGTGTGGCCCGACTTT
GCGGGAGGGCCGTATTTATTAGATAACAAGCCAATACTCCTCGTGTCTATTGTGGTGACT
CATAATAACTGATCGAATCGCAAGGCCTGTGGCCGCATAAGTCATTCAAGTTTCTGCCCC
ATCAGCTTTCGATGGTAGTGTATTGGGGACTACCATGGGCTTTTACGGGGTAACGGGAGG
GATTAGGGGTTCGGATTCCGGGAGAGGGGAGCCTGGAGAAAACGGGCTACCACATCTAAG
GGAAAGGGCAAGCAAGGGGCTAAGAGACACGCTGAGCGGGGGCTGGGGC
>HY4YN4W02EG7JK rank=0014820 x=1719.0 y=478.0 length=471
AAAACACAGCCAGTAGTCATATGCTTGTCTCAAAGATTAAGCCATGCAGGTCTAAGTCCA
TGCCGCATTAAGGTGAGACCGCGAATGGCTCATTATATCAGTTATGGTTCCTTAGATCTT
TGGTTACACTTGGATAACCCTGGCAATTCTAGAGCTAATACATGCATTTCCAACACCGAC
CTTCGGGAAGGTGTGTTTTTATTAGCCCAAAACCAATCGTTACCTTCGGGTGACGTCCCA
TTGGTGATTCAGAGTAACTTTGTTCGGATCGCATGGCCTTTGTGCCGGCGACGCATCTTT
CAAATGTCTNCCTTATCAACTTGTTGGTTGGTTAAATGCCAACCAAGGGTGGGGTAACGG
GGGTGACGGAGGAATCAGGGGGTTCGATACCGGGAGAGGGGAGCCTGGAGAAACGGGCTA
CCACATCCAAAGGAAGGCAGCAGGGCTAGAGACACGCTGAGCGGGGGCT
>HY4YN4W02EMP34 rank=0178747 x=1781.5 y=3874.0 length=471
AAAACACAGCCAGTAGTCATATGCTTGTCTCAAAGATTAAGCCATGCATGTCTAAGTATA
AACAACTTTATACTGTGAAACTGCGTACAGCTCATTATATCAGCAATTATTTATTTGATG
GTAACTCACTACATGGATAACCGTGGTAATTCTAGAGCTAATACATGCGTAAAATCCCGA
GCCTCGCGGTAAGGGACGTATTTATTAGATAAAGAATCAATACCGGCTCTGTCGGTTTTA
TTGATGAATCATAATAACTGTTCGAATCGCACTGCCTTGTNCTGGCGATAGTTCATTCAA
ATTTCTGCCCTATCAGCTTTCGACGGTAGTGTAGTGGGACTACCGTGGGCGGTTAACGGG
GTAACGGGAGGAATTAGGGGTTCGGATTCCGGGAGAGGGGAGGCCTGAGAAACGGGCTAC
CACATCCAAAGGGAAAGGCAGCAGGGCTAGAGACACGCTGAGCGGGGCT
>HY4YN4W02C9JD4 rank=0058536 x=1221.0 y=2778.0 length=471
AAAACACAGCCAGTAGTCATATGCTTGTCTCAAAGATTAAGCCATGCATGTCTCAGTATA
AGCGTTCATTTTGTGAAACTGCAAATGGCTCATTAAAACAGTTATAATGCACTTGATAAT
CGATTGTTATATGGATATCTGTGGAAATTCTATAGCTAATACATGCAACTAAACCTAACT
TTGTGGAAAGGTTGTGGTCATTAGTTACAGAACCAATTCAGGCCCAGCTTGAAGAATTGA
ATGATTCACAATGACAGAATGTATTACATGGCAACAGCTGGTAATAGTTCATTCCAGTTT
CTGACCTATCAGCTTTCGACGGGGTAAGGGTATTGGGCTTACCGGTGGGCAATGACAGGG
TGACGGGAGGGATTAGGGGTTGATTCCGGGAGAGGGAGCTTGAGAAAATGGGCTACCGAC
ATCTAAAGGAAGGGCAGGCAGGGCTAAGAGACACGCTGGAGCGGGGGCT
>HY4YN4W02EJJA5 rank=0082562 x=1745.5 y=2543.5 length=471
AAAACACAGCCAGTAGTCATATGCTTGTCTCAAAGATTAAGCCATGCATGTCTCAGTATC
AACTTTCATACGGTTAAACTGCGAATGGCTCATTAAAGCAGTTATAGTTTATTTGATGGT
CACTGTTACATGGATAACTGTGGTAATTCTACAGCTAATACATGCATCAAAACCCAACTT
CGCAGAAGGGTTGTGTTTATTAGATACAGAACCAACCCAGGCTCCGCCTGGTTTCCTGGT
GACTCATAATAACTATATGAATCGTATGGCATCTGCCGACGATGCATCATTCAAGTTTCT
GACCTATCAGCTTCCGGACGGGTAGGGGGGTATTGGGGCCTACCGGTGGGCAATGGGACG
GGGTAACGGGAGGAATTAGGGGTTNATTCCGGGAGGAGGGGAGCCTGAGAAACGGGCTAC
CACAATCTAAAGGGAGGGCAGGCAGGGCTAGAGACACGCTGAGCGGGGC
>HY4YN4W02EAPZB rank=0029728 x=1645.5 y=885.0 length=471
AAAACACAGCCAGTAGTCATATGCTTGTCTCAAAGATTAAGCCATGCATGTCTCAGTATC
AATTTTCATACGGTTAAACTGCGAATGGCTCATTAAAGCAGTTATAGTTTATTTGATGGT
CACTGTTACATGGATAACTGTGGTAATTCTACAGCTAATACATGCATCAAAACCCAACTT
CGCAGAAGGGTTGTGTTTATTAGATACAGAACCAACCCAGGCTCCGCCTGGTTTCCTGGT
GGCTCATAATAACTATATGAATCGTATGGCATCTGCCGACGATGCATCATTCAAGTTTCT
GACCTATCAGCTTCCGGACGGGTAGGGGGGTATTGGGGCCTACCGGTGGGCAATGGACGG
GGTAACGGNGAATTAGGGGTTNATTCCGGGAGGAGGGGAGCCTGAGAAACGGGCTACCAC
AATCTAAAGGGAGGCAGCAGGGCTAGAGACACGCTGAGCGGGGCTGGGG
>HY4YN4W02ECC0O rank=0043454 x=1663.0 y=3670.0 length=471
AAAACACAGCCAGTAGTCATATGCTTGTCTCAAAGATTAAGCCATGCATGTTTCAGAATC
AGCTTTTCATAGTAAATCTGCAAATGGCTCATTAAAACAGTTTTAGTTTCATGGGCTGTG
ATAGTGTACATGGATACCTGTGGTAATTCTATAGCTAATACACGCTTGCAAACCCAACTC
TGTGGAAGGGTTGTTCTTATTAGTTTCAGAACCAATCCTAACTCAGCTAGGCAATTAGGT
GAATAATGGTAAGTGCATGGATCATATGGCTNTGCTGAAGACTGGCTTTCTAAGTTTCTG
ACCTATCAGCTTCCGACGGGGAAGGGTATTGGGGCTTCCCGTGGGCAATGGGACGGGGTA
ACGGGAGATTAGGGGTTGATTCCGGGAGAGGGGAGCCTGGGAGGGAACGGGCTACCACAT
CTAAAAGGGAAAGGGCAAGCAAGGGCTAGAGACACGCTGAGCGGGGGCT
>HY4YN4W02DVQTX rank=0153063 x=1474.0 y=2563.0 length=471
AAAACACAGCCAGTAGTCATATGCTTGTCTCAAAGATTAAGCCATGCATGTCTAAGCAGA
AGCCGAACAACGGTAAAGCCGCGAATGGCTCATTACAACAGCCGTCGTTTCTTGGATCTC
TTATTTTACTTGGATAACTGTGGTAATTCTAGAGCTAATACACGCACTAAAGCTCCGACC
TTTCGGGACGAGCGCATTTATTAGAACAAAACCAATCGGGCTTCGGCCCGTTCGTTGGTG
ACTCTGAATAACTACGCCGATCGCACGGTCTCGCACCGGCGACGCATCTTTCAATGTCTG
CCTTATCAACTTTCGATGGTAGTTTATGTGCCTACCATGGGTTGTAACGGGGGGTAACGG
GGAGAATAAGGGGGTTCGAACTCCGGGGAAGAGGGGAGCCTGGAGGAAACGGGCTACCAC
ATCCAAGGGAAGGGCAGGCAGGGCTAAGAGACACGCTGAAGCGGGGGCT
>HY4YN4W02DH0DO rank=0181901 x=1318.5 y=730.5 length=471
AAAACACAGCCAGTAGTCATATGCTTGTCTCAAAGATTAAGCCATGCATGTCTCAGTATA
AGCTTCTATACGGTGAAACTGCGAATGGCTCATTAAAACAGTTACAGTTTATTTGATGGT
CATTCCTTACATGGACAACTGTGGTAATTCTAGAGCTAATACATGCGCCCAAACCCGACT
CCGTGGAAGGGTTGTGTTTATTAGTTACAGAACCAACCCAGGCTCTGCCTGGTCTTGTGG
TGATTCATAATAACCGAATGAATCGCATTGCATCAGCTGGCGATGAATCATTCAAGTTTC
TGACCTATCAGCTTCCGACGGTAGGGGTATTGGGGCCTACCGTGGGCAATGGACGGGGTA
ACGGAGATTAGGGGTCATTCCGGGAGAGGGGAGCCTGGAGAAACGGGCTACCACATCTAA
AGGGAAAGGCAAGGCAAGGGCTAGGAGACACGCTGAGCGGGGGCTGGGG
>HXZRAMG01B13L7 rank=0234833 x=726.0 y=3645.0 length=471
AAAACACAGCCAGTAGTCATATGCTTGTCTCAAAGATTAAGCCATGCATGTCTAAGTATA
AACAACTTTATACTGTGAAACTGCGTACAGCTCATTATATCAGCAATAATTTATTTGATG
GTTTTCTTACTACTTGGATAACCGTAGTAATTCTAGAGCTAATACATGCTTAAAGCCTGA
ACTCTTGCGGGAACGGGTGTATTTATTAGATAAAAAACCAATGCGGCCCTCTGGGCTGGT
TTCTTGGTGATTTCATAATAACTTTTCGAATCGCATAGCTTCATGCTGGCGATAGTTCAT
TCAAATTTCTGCCCTATCAGCTTTCGACGGTAGTGTAGTGGACTACCGTGGCGTTAACGG
GTGACGGAGAATTAGGGTTCGATTCCGGAGAGGGAGCCTGAGAAACGGCTACCACATCCA
AGGAAGGCAGCAGGCTAGAGACACGCTGAGCGGGCTGGCAAGGCGCATA
>HXZRAMG01AQR4Z rank=0089444 x=187.5 y=3681.0 length=471
AAAACACAGCCAGTAGTCATATGCTTGTCTCAAAGATTAAGCCATGCATGTCTAAGTATA
AGCAACCTTATACTGTGAAACTGCGTACAGCTCATTATATCAGCAATAATTTATTTGATG
GTTTCATTACTACTTGGATAACCGTAGTAATTCTAGAGCTAATACATGCGTAGAGCTTGG
ACTCTCTCGGGAACGGGTGTATTTATTAGATAAAAAACCAATGCAACCCCCGCGGTTGGT
CCTTTGGTGATTCTTAGTAACTTTCGAATCGCATAGCCTTCGTGCTTGGCGATAGTTCAT
TCAAATTTCTGCCCTATCAGCTTTCGACGGTAGTGTAGTGGACTACCGTGGCGTTAACGG
GTGACGGAGAATTAGGGTTCGATTCCGGAGAGGGAGCCTGAGAAACGGCTACCACATCCA
AGGAAGGCAGCAGGCTAGAGACACGCTGAGCGGGCTGGCAAGGCGCATA
>HXZRAMG01BML7Z rank=0102093 x=550.0 y=2157.0 length=471
AAAACACAGCCAGTAGTCATATGCTTGTCTCAAAGATTAAGCCATGCATGTCTAAGTACA
AACTCTAGCACAGTGAAACTGCGAATGGCTCATTAGATCAGTTATGGTTCCTTAGATGAT
ACAATCCTACTTGGATAACTGTGGTAATTCTAGAGCTAATACATGCACTAAAGCTCCGAC
CCTCTCTGAGGGGAAGAGCGCGTTTATCAGTTCGAAGCCAGCCGAGCCGCAAGGCTCGTC
TCTTTGGTGACTCTGGATAACTCTAGCGGTATCGCACGGCCTCGAGCCGGCGACGCATCT
ATCAAGTGTCTGCCCTATCCAGACTGTCGATGGTAAGTTGCTATGCTTACCATGGTGATA
ACGGGTAACGGGGAATCAGGGTTCGATTCCGGAGAGGGAGCATGAGAAACGGCTACCACA
ATCCAAGGAAGGCAGCAGGCTAGAGACACGCTGAGCGGGCTGGCAAGGC
>HXZRAMG01BJC8T rank=0112448 x=513.0 y=2107.5 length=471
AAAACACAGCCAGTAGTCATATGCTTGTCTCAAAGATTAAGCCATGCATGTCTAAGTATA
AACATTTTTATACTGTGAAACTGCAGATGGTTCATTAAAACAGTTATAATTTATTTGATG
GTTACCTACTACATGGATACCTGTAGTAATTCTAGAGCTAATACATGCGCAGAGTCCCGA
CTCTTGCGGGGAGGGATGTATTTATTAGACAACAAAACCAATGCAGGTGCTTCGGTGCCT
GGTTTTTGGTGATTCATAATAACTAATCGAATCGCATGGCTTTACGCCGGCGATAGTTCA
TTCAAATTTCTGCCCTATCAGCTTTCGACGGTAGTGTAGTGGACTACCGTGGCATTAACG
GGTGACGGAGAATTAGGGTTCGATTCCGGAGAGGGAGCCTGAGAAACGGCTACTACATCT
AAGGAAGGCAGCAGGCTAGAGACACCTGAGCGGGCTGGCAAGGCGCATA
>HXZRAMG01A77DQ rank=0078480 x=386.0 y=1484.0 length=471
AAAACACAGCCAGTAGTCATATGCTTGTCTCAAAGATTAAGCCATGCATGTCTAAGTATA
AACCACTTTATACTCGGTGCAACTGCAGAAGGCTCATTAAAACAGTTATAGTTTATTTGA
TGGTACCTTCTACATGGATAACCGTAGTAACATAGAGCTAATACATGCGCAAAATCCCGA
CCTTACGGAAGGGGTGTATTTATTAGATAAAAACCAATGCGGTGGCCTTCGGGTTGCCGG
TTCTTTGGTGAGTCATAATAACTTCTCGAATCGCATGGACTTGTTCCGGCGATAGGTCAT
TCAAATTTCTGCCCTATCAGCTTTCGATGGTAGTGTAGTGGACTACCATGGCGTTAACGG
GTAACGGAGAATTAGGGTTCGATTCCGGAGAGGGAGCCTGAGAAACGGCTACCACTTCTA
AGGAAGGCAGCAGGCTAGAGACACGCTGAGCGGGCTGGCAAGGCGCATA
>HXZRAMG01BTPO1 rank=0130751 x=631.0 y=1475.5 length=471
AAAACACAGCCAGTAGTCATATGCTTGTCTCAAAGATTAAGCCATGCATGTCTAAGTATA
AACCACTTTATACTCGGTGCAACTGCAGAAGGCTCATTAAAACAGTTATAGTTTATTTGA
TGGTACCTTCTACATGGATAACCGTAGTAACATAGAGCTAATACATGCGCAAAATCCCGA
CCTTACGGAAGGGGTGTATTTATTAGATAAAAACCAATGCGGTGGCCTTCGGGTTGCCGG
TTCTTTGGTGAGTCATAATAACTTCTCGAATCGCATGGACTTGTTCCGGCGATAGGTCAT
TCAAATTTCTGCCCTATCAGCTTTCGATGGTAGTGTAGTGGACTACCATGGCGTTAACGG
GTAACGGAGAATTAGGGTTCGATTCCGGAGAGGGAGCCTGAGAAACGGCTACCACTTCTA
AGGAAGGCAGCAGGCTAGAGACACGCTGAGCGGGCTGGCAAGGCGCATA
>HXXTI5Q01AUITZ rank=0101595 x=230.0 y=2117.0 length=471
AAAACACAGCCAGTAGTCATATGCTTGTCTCAAAGATTAAGCCATGCATGTTTCAGAATC
AGCTTTTCATAGTAAATCTGCAAATGGCTCATTAAAACAGTTTTAGTTTCATGGGCTGTG
ATAGTGTACATGGATACCTGTGGTAATTCCATAGCTAATACACGCTTGCAAACCCAACTC
TGTGGAAGGGTTGTTCTTATTAGTTTCAGAACCAATCCTAACTCAGCTAGGCAATTAGGT
GAATAATGGTAAGTGCATGGATCATATGGCTGTGCTGAAGACTGGCTTTCTAAGTTTCTG
ACCTATCAGCTTCCGACGGGAAGGTATTGGGCTTCCCGTGGCAATGACGGTAACGGAGAA
TTAGGGGTTGATTCCGGGAGAGGGAGCCTGAGGAACGGCTACCACATCTAAGGGAAGGCG
AGCAGGGGCTAGGAGACACGCTGAGCGGGGGCTGGGGCAAGGGCGCATA
>HXXTI5Q01AYEKU rank=0057271 x=274.5 y=3004.0 length=471
AAAACACAGCCAGTAGTCATATGCTTGTCTCAAAGATTAAGCCATGCATGTTTCAGAATC
AGCTTTTCATAGTAAATCTGCAAATGGCTCATTAAAACAGTTTTAGTTTCATGGGCTGTG
ATAGTGTACATGGATACCTGTGGTAATTCTATAGCTAATACACGCTTGCAAACCCAACTC
TGTGGAAGGGTTGTTCTTATTAGTTTCAGAACCAATCCTAACTCAGCTAGGCAATTAGGT
GAATAATGGTAAGTGCATGGATCATATGGCTGTGCTGAAGACTGGCTTTCTAAGTTTCTG
ACCTATCAGCTTCCGACGGGAAGGTATTGGCTTCCCGTGGCAATGACGGGTAACGGAGAA
TTAGGGGTTGATTCCGGGAGAGGGGAGCCTGAGGAACGGCTACCACATCTAAGGGAAGGC
AGCAGGGCTAGAGACACGCTGGAGCGGGGGCTGGGGCAAGGGGCGCATA
>HXXTI5Q01AY03K rank=0036165 x=281.0 y=3518.0 length=471
AAAACACAGCCAGTAGTCATATGCTTGTCTCAAAGATTAAGCCATGCATGTTTCAGAATC
AGCTTTTCATAGTAAATCTGCAAATGGCTCATTAAAACAGTTTTAGTTTCATGGGCTGTG
ATAGTGTACATGGATACCTGTGGTAATTCTATAGCTAATACACGCTTGCAAACCCAACTC
TGTGGAAGGGTTGTTCTTATTAGTTTCAGAACCAATCCTAACTCAGCTAGGCAATTAGGT
GAATAATGGTAAGTGCATGGATCATATGGCTGTGCTGAAGACTGGCTTTCTAAGTTTCTG
ACCTATCAGCTTCCGACGGGAAGGTATTGGCTTCCCGTGGCAATGACGGGTAACGGAGAA
TTAGGGGTTTGATTCCGGGAGAGGGAGCCTGAGGAACGGCTACCACATCTAAGGGAAGGC
AGGCAGGGCTAGNGACACGCTGAGCGGGGGCTGGGGCAAGGGGCGCATA
>HXXTI5Q01B8HGF rank=0180035 x=799.5 y=2509.0 length=471
AAAACACAGCCAGTAGTCATATGCTTGTCTCAAAGATTAAGCCATGCATGTTTCAGAATC
AGCTTTTCATAGTAAATCTGCAAATGGCTCATTAAAACAGTTTTAGTTTCATGGGCTGTG
ATAGCGTACATGGATACCTGTGGTAATTCTATAGCTAATACACGCTTGCAAACCCAACTC
TGTGGAAGGGTTGTTCTTATTAGTTTCAGAACCAATCCTAACTCAGCTAGGCAATTAGGT
GAATAATGGTAAGTGCATGGATCATATGGCTGTGCTGAAGACTGGCTTTCTAAGTTTCTG
ACCTATCAGCTTCCGACGGGAAGGTATTGGCTTCCCGTGGCAATGACGGGTAACGGAGAA
TTAGGGGTTNATTCCGGAGAGGGGAGCCTGGAGGAACGGCTACCCGACATCTAAGGGAAG
GCAGGCAAGGGGCTAGAGACACGCTGGAGCGGGGGCTGGGGCAAGGGGC
>HXXTI5Q01B254J rank=0253220 x=739.0 y=305.0 length=471
AAAACACAGCCAGTAGTCATATGCTTGTCTCAAAGATTAAGCCATGCATGTCTAAGTATA
AACAACTTTATACTGTGAAACTGCGTACAGCTCATTATATCAGCAATAATTTATTTGATG
GTTTCTTACTACTTGGATAACCGTAGTAATTCTAGAGCTAATACATGCTTAAAGCCTGAA
CTCTTGCGGGAACGGGTGTATTTATTAGATAAAAAACCATGCGGCCCTCTGGGCTGGTTT
CTTGGTGATTCATAATAACTTTTCGAATCGCATAGCTTCATGCTGGCGATAGTTCATTCA
AATTTCTGCCCTATCAGCTTTCGACGGTAGTGTAGTGGACTACCGTGGCGTTAACGGGGG
TGACGGAGAATTTAGGGGTTCGATTCCGGGAGAGGGGAGCCTGAGAAACGGCTACCACAT
CCAAGGGAAGGCAGCAGGGCTAGAGACACGCTGGAGCGGGGGCTGGGGC
>HXXTI5Q01B03E2 rank=0098957 x=715.5 y=1788.0 length=471
AAAACACAGCCAGTAGTCATATGCTTGTCTCAAAGATTAAGCCATGCATGTCTCAGTATA
AGCTTCTATACGGTGAAACTGCGAATGGCTCATTAAAACAGTTACAGTTTATTTGATGGT
CATTCCTTACATGGATAACTGTGGTAATTCTAGAGCTAATACATGCGCCCAAACCCGACT
CTGCGGAAGGGTTGTGTTTATTAGTTACAGAACCAACCCAGGCTCTGCCTGGTCTTGTGG
TGATTCATAATAACCGAATGAATCGCATTGCATCAGCTGGCGATGAATCATTCAAGTTTC
TGACCTATCAGCTTCCGACGGTAGGGTATTGGCCTACCGTGGCAATGACGGGTAACGGAG
AATTAGGGGTTCGATTCCGGAGAGGGGAGCCTGGGGAAACGGCTACCACATCTAAGGGAA
GGCAGCAGGGCTAGNGACACGCTGAGCGGGGGCTGGGGCAAGGGGCGCA
>HXXTI5Q01AMZO0 rank=0090099 x=144.0 y=2978.5 length=471
AAAACACAGCCAGTAGTCATATGCTTGTCTCAAAGATTAAGCCATGCATGTCTAAGTATA
AACAACTTTATACTGTGAAACTGCGAACGGCTCATTATATCAGCAATAATTTATTTGATG
GTTTCTTACTACAAGGATACCTGTAGTAATTCTAGAGCTAATACTTGCGTAAAGTCCCGA
CTCTCGCGGGGAGGGATGTATTTATTAGATAAAAACCAATGCGGGTTCTGCCCGGTTTTG
TGGTGAATCATAGTAACTTTTCGAATCGCATGGCTTCACGCCGGCGATAGTTCATTCAAA
TTTCTGCCCTATCAGCTTTCGACGGTAGTGTAGTGGACTACCGTGGCGTTAACGGGTAAC
GGAGAATTAGGGGTCGATTCCGGAGAGGGAGCCTGGAGAAACGGCTACCACATCCAAGGA
AGGCAGCAGGGCTAGGAGACACGCTGAGCGGGGCTGGGCAAGGCGCATA
>HXXTI5Q01B11AJ rank=0032776 x=726.0 y=633.0 length=471
AAAACACAGCCAGTAGTCATATGCTTGTCTCAAAGATTAAGCCATGCATGTGTAAGTACA
GACTGTACAACGGCGAAACTGCGAATGGCTCATTAGATCAGTTATGGTTCCTTAGATCGT
ACAATCCTACTTGGATAACTGTGGCAATTCTAGAGCTAATACATGCTGACAATGTCCGAC
TTTCGTGGGAGGACTGCTTTTATTAGATCAAGACCAACCTGGTGTCCGTTTCGGCGGCCC
AGTTGTTTTGGTGACTCTGGATAACTTTGTGCCGATCGCAGGGCCTCGAGCCGGCGACGT
ATCTTTCAAATGTCTGACCTATCAATTGTCGATGGTACGTGACCTGCCTACCATGATAAT
AACGGGTAACGGGGAATCAGGGTTCGATTCCGGAGAGGGAGCATGAGAAACGGCTACCAC
ATCCAAGGGAAGGCAGCAGGGCTAGAGACACGCTGAGCGGGGGCTGGGG
>HY4YN4W02CZ1ZX rank=0116215 x=1113.0 y=2699.5 length=470
AAAACACAGCCAGTAGTCATATGCTTGTCTTAAAGATTAAGCCATGCATGTCTAAGTATA
AATAGTGTACATTGAAACTGCGAATGGCTCATTAAAACAGTTATAGTTTATTTGATGATG
GACTACATGGATAACCGTAGTAATTCTAGAGCTAATACATGCTGTAAGCCTGACTTTACG
GAAAGGTTGTATTTATTAGATCCCAAACCAATAGCTTCGGCTATTGTGACGAATCATAAT
AACTGGTCGGATCGGGTAATACTCGATGGATCATTCAAGTTTCTNCCCTATCAGCTTTCG
ATGGTAGTGTATTGGACTACCATGGCGATAACGGGGGTAACGGGGGGGAATTAGGGGGGT
TCGATTCCGGGAGGAGGGGGAGCCTGGAGGAAACGGGCTACCACTTCTAAGGGAAGGGCA
GCAGGGCTAGAGACAACGGCTGGAGCGGGGGCTGGGGCAAAGGGGCGC
>HY4YN4W02DXSDC rank=0059759 x=1497.0 y=3662.0 length=470
AAAACACAGCCAGTAGTCATATGCTTGTCTCAAAGATTAAGCCATGCATGTTTCAGTATA
AGCTTTAATTTGGCAAAACTGCAAATGGCTCATTAAAACAGTTATAATGCACTTGATGGT
TGTTTGCTTACATGGATAACTGTGGTAATCCTATAGCTAATACATGCACTCAAACCTGAC
TCTTGTGGGAAGGTTGTGGTCATTAGTTGCAGAACCAACCCAAGCCCTGCTTGGTATTTT
GCTGATCCAGAATGGCTGATTGAATTACATGCAATTGCTGGTAATGCATCATTTCAGTTT
CTGACCTATCAGCTTCCGACGGGTAAGGTATGGGCTTACNGTGGGCATGGACGGGGTAAC
GGGAGGGATTAGGGGTTGATTCCGGGAGAGGGGAGCTTGGAGAAAATGGGGCTACCGACA
TCTAAAGGGAAGGGCAGCAGGGCTAAGAGACACGCTGGAGCGGGGGCT
>HY4YN4W02D50W1 rank=0070630 x=1591.0 y=2963.5 length=470
AAAACACAGCCAGTAGTCATATGCTTGTCTCAAAGATTAAGCCATGCATGTTTCAGTATA
AGCTTTAATTTGGCAAAACTGCAAATGGCTCATTAAAACAGTTATAATGCACTTGATGGT
TGTTTGCTTACATGGATAACTGTGGTAATCCTATAGCTAATACATGCACTCAAACCTGAC
TCTTGTGGGAAGGTTGTGGTCATTAGTTGCAGAACCAACCCAAGCCCTGCTTGGTATTTT
GCTGATCCAGAATGGCTGATTGAATTACATGCAATTGCTGGTAATGCATCATTTCAGTTT
CTGACCTATCAGCTTCCGGACGGGTAAGGTATGGGCTTACNGTGGGCAATGGGACGGGGT
AACGGAGGGATTAGGGGTTGATTCCGGGAGAGGGGAGCTTGGAGAAAATGGGCTACCACA
TCTAAAGGGAAGGGCAGCAGGGCTAAGAGACACGCTGGAGCGGGGGCT
>HY4YN4W02EG55U rank=0069757 x=1718.5 y=2784.5 length=470
AAAACACAGCCAGTAGTCATATGCTTGTCTCAAAGATTAAGCCATGCATGTTTCAGTATA
AGCTTTAATTTGGCAAAACTGCAAATGGCTCATTAAAACAGTTATAATGCACTTGATGGT
TGTTTGCTTACATGGATAACTGTGGTAATCCTATAGCTAATACATGCACTCAAACCTGAC
TCTTGTGGGAAGGTTGTGGTCATTAGTTGCAGAACCAACCCAAGCTCTGCTTGGTATTTT
GCTGATCCAGAATGGCTGATTGAATTACATGGCAATTGCTGGTAATGCATCATTTCAGTT
TCTGACCTATCAGCTTCCGACGGTAAGGGTATTGGGCTTACTGTGGGCAATGACGGGGTA
ACGGAGGGATTAGGGGTTTGATTCCGGGAGAGGGGAGCTTGAAGAAAATGGGCTACACAT
CTAAGGGAAGGCAAGCAGGCTAGAGACACGCTGAGCGGGGCTGGGCAA
>HY4YN4W02C5DPU rank=0016633 x=1174.0 y=1312.0 length=470
AAAACACAGCCAGTAGTCATATGCTTGTCTCAAAGATTAAGCCATGCATGTTTCAGTATA
AGCTTTAATTTGGCAAAACTGCAAATGGCTCATTAAAACAGTTATAATGCACTTGATGGT
TGTTTGCTTACATGGATAACTGTGGTAATCCTATAGCTAATACATGCACTCAAACCTGAC
TCTTGTGGGAAGGTTGTGGTCATTAGTTGCAGAACCAACCCAAGCTCTGCTTGGTATTTT
GCTGATCCAGAATGGCTGATTGAATTACATGGCAATTGCTGGTAATGCATCATTTCAGTT
TCTGACCTATCAGCTTCCGACGGTAGGGTATTGGGCTTACTGTGGGCAATGGACGGGGTA
ACGGAGGGATTAGGGGTTTGATTCCGGGGAGAGGGGAGCTTGGAAGAAAATGGGGCTAAC
CACATCTAAAGGGAAGGCAGCAGGGCTAGAGACACGCTGAGCGGGGCT
>HY4YN4W02C4QWW rank=0013157 x=1167.0 y=430.0 length=470
AAAACACAGCCAGTAGTCATATGCTTGTCTCAAAGATTAAGCCATGCATGTTTCAGTATA
AGCTTTAATTTGGCAAAACTGCAAATGGCTCATTAAAACAGTTATAATGCACTTGATGGT
TGTTTGCTTACATGGATAACTGTGGTAATCCTATAGCTAATACATGCACTCAAACCTGAC
TCTTGTGGGAAGGTTGTGGTCATTAGTTGCAGAACCAACCCAAGCTCTGCTTGGTATTTT
GCTGATCCAGAATGGCTGATTGAATTACATGGCATTGCTGGTAATGCATCATTTCAGTTT
CTGACCTATCAGCTTCCGACGGTAGGGTATTGGGCTTACTGTGGGCAATGGACGGGGTAA
CGGGNGGGATTAGGGGTTNATTCCGGGGAGAGGGGAGCTTGGAAGAAAATGGGGCTACCA
CATCTAAGGGAAGGCAAGCAGGGCTAAGAGACACGCTGGAGCGGGGCT
>HY4YN4W02DDHU8 rank=0041145 x=1266.0 y=3106.5 length=470
AAAACACAGCCAGTAGTCATATGCTTGTCTCAAAGATTAAGCCATGCATGTCTAAGTATA
AACAACTTTATACTGTAAAACTGCGAACGGCTCATTATATCAGCAATAATTTATTTGATG
GTTCCTTACTACATGGATAACTGTAGTAATTCCAGAGCTAATACATGCGTAAAGTCCCGA
CCTCACGGAAGGGATGTATTTATTAGATAAAAACCAATGCGGGTTCTGCCCGGTTTTGTG
GTGAATCATAGTAACTTTTCGAATCGCATGGCTTCACGCCGGCGATAGTTCATTCAAATT
TCTGCCCTATCAGCTTTCGACGGTAGTGTAGTGGACTACCGTGGCGTTAACGGGGGGTAA
CGGGGGGAATTAGGGGTTCGATTCCGGGAGGAGGGGAGCCTGGGAGGAAACGGGCTACCA
CATCCAAGGGAAGGGCAGCAGGGCTAGAAGACACGCTGGAGCGGGGCT
>HY4YN4W02C8Q3I rank=0048777 x=1212.5 y=2972.5 length=470
AAAACACAGCCAGTAGTCATATGCTTGTCTCAAAGATTAAGCCATGCATGTCTCAGTATA
AGCTTCTACACGGCGAAACTGCGAATGGCTCATTAAAACAGTTATCGTTTATTTGGTGGT
CATTCATTACATGGATAACCATGGTAATTCTAGAGCTAATACATGCGCCCAGACCCGACT
TCGTGGAAGGGTTGTGTTTATTAGGTACAGAACCAACCCAGACTCCGTCTGGTACTTTGG
TGATTCATGATAACCGAACGAATCGCATGCAATCGCGGCGATGAACCATTCAAGTTTCTN
ACCTATCAGCTTCCGACGGTAGGGTATTGGCCTACCGTGGGGCAATGACGGGGTAACGGG
AGGAATTAGGGGTTCGATTCCGGGAGAGGGGAGCCTGGAGAAACGGGCTACCACATCTAA
GGGAAGGGCAAGCAAGGGCTAGAGACACGCTGAGCGGGGCTGGGCAAA
>HY4YN4W02EY00K rank=0150357 x=1922.0 y=338.0 length=470
AAAACACAGCCAGTAGTCATATGCTTGTCTCAAAGATTAAGCCATGCATGTTTCAGTATA
AGCTTTAATTTGGCAAAACTGCAAATGGCTCATTAAAACAGTTATAATGCACTTGATGGT
TGTTTGCTTACATGGATAACTGTGGTAATCCTATAGCTAATACATGCACTCAAACCTGAC
TCTTGTGGGAAGGTTGTGGTCATTAGTTGCAGAACCAACCCAAGCTCTGCTTGGTATTTT
GCTGATCCAGAATGGCTGATTGAATTACATGGCAATTGCTGGTAATGCATCATTTCAGTT
TCTGACCTATCAGCTTCCGGACGGTAAGGGTATTGGGCTTACTGTGGCAATGGGACGGGG
GTAACGGAGGGATTAGGGGGTTGAGTTCCGGGGAGGAGGGGGAGCTTGGAAGGAAAAATG
GGGCTAAACCACATCTAAAAGGGAGGGCAAGCAGGGCTAAGAGACACG
>HY4YN4W02DTAGR rank=0127894 x=1446.5 y=2729.0 length=470
AAAACACAGCCAGTAGTCATATGCTTGTCTCAAAGACTAAGCCATGCATGTCTAGGTATA
AATGGTATACAGTAAAACTGCGAATGGCTCATTAAAACAGTTATAGTTTATTTGGTAATC
GAATTTACATGGATAACCGTGGTAATTCTAGAGCTAATACATGCTGTAAAGCCCGACTTC
TCGGGAGGGCCGTGTTTATTAGATAACAGACCAACAGCTTCGGCTATTGTGGTGAATCAT
AGTAACTAATCGGATCGCGTGGGCTAGTCCCGCGACAAACCATTCAAGTTTCTNCCCCAT
CAGCTTTCGACGTAGTGTATTGGACTACCGTGGCTTTTACGGGTAACGGAGGATTAGGGG
GGTTCGATTCCGGGAGAGGGGAGGCCTGGAGAAACGGGCTACCACATCTAAGGGAAGGGC
AGCAGGGCTAGAGACACGCTGAGCGGGGGCTGGGGCAAAGGGCGCATA
>HY4YN4W02DOJ8W rank=0040245 x=1392.0 y=3310.0 length=470
AAAACACAGCCAGTAGTCATATGCTTGTCTCAAAGATTAAGCCATGCATGTCTAAGTATA
AACACCTTTATACTGTGAAACTGCAGATGGCTCATTAAATCAGTTATAATTTATTTGGTG
GTCCTTTACGACATGGATAACCGTCGTAATTCGAGAGCTAATACATGCACAAAACCCCGA
CTCTGGCGGGAAGGGGTGTATTTATTAGATAAAAAACCAGCTCGCACTTTGTGCGATCGC
TTGGTGATTCATAATAACTCTTCGGATCGCAGGCTTTATGCCGGCGACAGGCCATTCAAA
TTTCTNCCCTATCAGCTTTCGATGGTAGTGTAGTGGGACTACCATGGGCGTTAACGGGGT
GACGGGAGAATTAGGGGTTCGATTCCGGGAGAGGGGGAGCCTGGAGAAACGGGCTACCAC
ATCCAAGGGAAAGGGCAGGCAAGGGCTAGAGACACGCTGAGCGGGGCT
>HY4YN4W02D18DF rank=0025176 x=1548.0 y=2129.0 length=470
AAAACACAGCCAGTAGTCATATGCTTGTCTCAAAGATTAAGCCATGCATGTCTAAGTATA
AACAACTTTATACTGTGAAACTGCGTACAGCTCATTATATCAGCAATTATTTATTTGATG
GTAACTCACTACATGGATAACCGTGGTAATTCTAGAGCTAATACATGCGTAAAATCCCGA
GCCTCGCGGTAAGGGACGTATTTATTAGATAAAGAATCAATACCGGCTCTGTCGGTTTAT
GATGAATCATAATAACTGTTCGAATCGCACTGCCTTGTNCTGGCGATAGTTCATTCAAAT
TTCTGCCCTATCAGCTTTCGACGGTAGTGTAGTGGGACTACCGGTGGGCGTTAACGGGGG
TAACGGGAGAATTAGGGGTCGGATTCCGGGAGAGGGGAGCCTGAGAAACGGGCTACCACA
TCCAAAGGGAAAGGCAGCAAGGGCTAGAGACACGCTGAGCGGGCTGGG
>HY4YN4W02DKWB1 rank=0160681 x=1351.5 y=287.0 length=470
AAAACACAGCCAGTAGTCATATGCTTGTCTCAAAGATTAAGCCATGCATGTCTCAGTATA
AGCTTCTACACGGCGACACTGCGAATGGCTCATTAAAACAGTTATCGTTTATTTGGTGGT
CATTCATTACATGGATAACCATGGTAATTCTAGAGCTAATACATGCATACAAACCCGACT
TCTCGGAAGGGTTGTGTTTATTAGGTACAGAACCAACCCAGGCTCCGCCTGGTCCTTTGG
TGATTCATGATAACCGAACGAATCGCATGGCTTCGCTGGCATGAACCATTCAAGTTTCTG
ACCTATCAGCTTTCGACGGTAGGGTATTGGGCCTACCGGTGGGGCAATGGACGGGGTAAC
GGGAGAATTAGGGGTTCGATTCCGGGAGAGGGGGAGCCTGGAGAAACGGGCTACCACATC
TAAGGGAGGGCAGCAGGGCTAAGGAGACACGCTGGAGCGGGGGCTGGG
>HY4YN4W02DFPD9 rank=0060748 x=1291.0 y=3775.0 length=470
AAAACACAGCCAGTAGTCATATGCTTGTCTCAAAGATTAAGCCATGCATGTCTAAGTATA
AACAACTTTATACTGTGAAACTGCGTACAGCTCATTATATCAGCAGTAATTTATTTGATG
GTTTCTTACTACTTGGATAACCGTAGTAATTCTAGAGCTAATACATGCTTAAAGCCTGAA
CTCTTGCGGGAACGGGTGTATTTATTAGATAAAAACCATGCGGCCCTCTGGGCTGGTTTC
TGGTGATTCATAATAACTTTTCGAATCGCATAGCTTCATGCTGCGATAGTTCATTCAAAT
TTCTGCCCTATCAGCTTTCGACGGTAGTGTAGTGGGGACTACCGGTGGCGTTAACGGGGT
GGACGGGAGAATTAGGGGTTCGATTCCGGGGAGAGGGGGAGCCTGGAGAAACGGGCTACC
ACATCCAAGGGAAAGGGCAAGGCAAGGGCTAAGAGACACGGCTGGAGC
>HY4YN4W02DSGDC rank=0157855 x=1437.5 y=590.0 length=470
AAAACACAGCCAGTAGTCATATGCTTGTCTCAAAGATTAAGCCATGCATGTCTAAGTATA
AGCTTTTATACAGTGAAACTGCGAATGGCTCATTAAATCAGTTATAATTTACTTGATCGT
ATCTAGTTAATTGGATAACTTTGGTAATTCTAGAGCTAATACATGCACGAAAGCCTGACT
TTTGGAAGGGCTGTATTTATTAGATAAAAACCAACGGGCTTTGCCCTTCTTTGGTGATTC
ATAATAACTTTTCGAATCGTAGAGGCCTTGCGCCGACGATGGTTCAATCAAATTTCTGCC
CTATCAACTTTCGATGGTAGGATAGAGGCCTACCATGGTGGCAACGGGGTAACGGGGAGG
AATTGGGGGTTCGATTCCGGGAGAGGGGAGCCTGGAGGAAACGGGCTACCACATCCAAGG
GAAGGCAGCAGGGCTAGAAGACACGCTGAGGCGGGGGCTGGGGCAAAA
>HY4YN4W02C3RED rank=0023511 x=1155.0 y=3555.5 length=470
AAAACACAGCCAGTAGTCATATGCTTGTCTCAAAGATTAAGCCATGCATGTTTCAGTATA
AGCTTTAATTTGGCAAAACTGCAAATGGCTCATTAAAACAGTTATAATGCACTTGATGGT
TGTTTGCTTACATGGATAACTGTGGTAATCCTATAGCTAATACATGCACTCAAACCTGAC
TCTTGTGGGAAGGTTGTGGTCATTAGTTGCAGAACCAACCCAAGCTCTGCTTGGTATTTT
GCTGATCCAGAATGGCTGATTGAATTACATGGCAATTGCTGGTAATGCATCATTTCAGTT
TCTGACCTATCAGCTTCCGACGGTAAGGGTATTGGGCTTACTGTGGGCAATGGACGGGTA
ACGGGNGGGATTAGGGGTTGATTCCGGGAGAGGGGAGCTTGAAGAAAAATGGGGCTACCA
CAATCTAAAGGGAAGGCAAGCAGGGCTAAGAGACACGCTGAGCGGGGC
>HY4YN4W02DWPJX rank=0027900 x=1485.0 y=2507.0 length=470
AAAACACAGCCAGTAGTCATATGCTTGTCTCAAAGATTAAGCCATGCATGTTTCAGTATA
AGCTTTAATTTGGCAAAACTGCAAATGGCTCATTAAAACAGTTATAATGCACTTGATGGT
TGTTTGCTTACATGGATAACTGTGGTAATCCTATAGCTAATACATGCACTCAAACCTGAC
TCTTGTGGGAAGGTTGTGGTCATTAGTTGCAGAACCAACCCAAGCTCTGCTTGGTATTTT
GCTGATCCAGAATGGCTGATTGAATTACATGGCAATTGCTGGTAATGCATCATTTCAGTT
TCTGACCTATCAGCTTCCGACGGTAAGGGTATTGGGCTTACTGTGGGCAATGGACGGGGT
AACGGGAGGGATTAGGGGTTGATTCCGGGGAGAGGGGGAGCTTGGAAGAAAAATGGGGCT
ACCACATCTAAGGGAGGCAGCAAGGCTAGAGACACGCTGAGCGGGGCT
>HY4YN4W02EMDD9 rank=0045139 x=1777.0 y=3775.0 length=470
AAAACACAGCCAGTAGTCATATGCTTGTCTCAAAGATTAAGCCATGCATGTTTCAGTATA
AGCTTTAATTTGGCAAAACTGCAAATGGCTCATTAAAACAGTTATAATGCACTTGATGGT
TGTTTGCTTACATGGATAACTGTGGTAATCCTATAGCTAATACATGCACTCAAACCTGAC
TCTTGTGGGAAGGTTGTGGTCATTAGTTGCAGAACCAACCCAAGCTCTGCTTGGTATTTT
GCTGATCCAGAATGGCTGATTGAATTACATGGCAATTGCTGGTAATGCATCATTTCAGTT
TCTGACCTATCAGCTTCCGACGGTAAGGGTATTGGGCTTACTGTGGGCAATGGACGGGGT
AACGGGAGGGATTAGGGGGTTTGATTCCGGGGAGGTAGGGGAGCTTGGAAGGAAAAATGG
GGCTAACCACATCTAAGGGAAGGGCAAGCAAGGGCTAAGAGACACGCT
>HY4YN4W02EGAJH rank=0031948 x=1708.5 y=2763.0 length=470
AAAACACAGCCAGTAGTCATATGCTTGTCTCAAAGATTAAGCCATGCATGTCTCAGTATA
AGCGTTCATTTTGTGAAACTGCAAATGGCTCATTAAAACAGTTATAATGCACTTGATAAT
CGATTGTTATATGGATATCTGTGGAAATTCTATAGCTAATACATGCAACTAAACCTAACT
TTGTGGAAAGGTTGTGGTCATTAGTTACAGAACCAATTCAGGCCCAGCTTGAAGAATTGA
ATGATTCACAATGACAGAATGTATTACGTGCCTCAGCCGGCGATGGATCATTCCAGTTTC
TGACCTATCAGCTTCCGGACGGGGTAGGGGTATTGGGCCTACCCTGGGCAATGACGGGGT
AACGGGAGAATTAGGGGTTTGATTCCGGGAGAGGGGAGCCCGGAGAAACNGGCTAACCAC
ATCTAAAGGGAAAGGGCAGCAGGGCTAAGAGACACGCTGAGCGGGGCT
>HY4YN4W02ETLJ8 rank=0178920 x=1860.0 y=982.5 length=470
AAAACACAGCCAGTAGTCATATGCTTGTCTCAAAGATTAAGCCATGCATGTCTAAGCAAA
AGCCGAACAATGGTGAAGCCGCGAATAGCTCATTACAACAGCCGTAGTTTATTGGATCTT
GATTTTCCTACTTGGATACCTGTGGTAATTCTAGAGCTAATACACGCAACTAAGCTCCGA
CCTATGGGAGGAGTGCATTTATTGGAACAAAACCATCGGGCCTCGGCTCGTCTCTTGGTG
AATCTGAATAACTCAGCTGATCGCATGGTCTTTGTACCGCGACGTATCTTTCAAGTGTCT
GCCTTATCAACTTTCGATGGTAGTTTATGTGCCTACCATGGGTTGTAACGGGGTAACGGG
AGAATAAGGGGTTCGACTCCGGGGAGGGGGGAGCCTGGGAGAAACGGGCTACCACATCCA
AGGGAAGGGCAGCAGGGCTAAGGAGACACGCTGGAAGCGGGGGCTGGG
>HY4YN4W02EV3WA rank=0069057 x=1888.5 y=3368.0 length=470
AAAACACAGCCAGTAGTCATATGCTTGTCTCAAAGATTAAGCCATGCATGTCTATGCATA
AACCGAATATGGTAAAGCCGCGAATGGCTCATTACAACAGCCATAGTTTATTGGATCTTA
GAGTCCTACTTGGATACCTGTGGTAATTCTAGAGCTAATACACGCAATCAAGCCCCAACC
TTACGGGCGGGGCGCATTTATTAGAACAAAACCAATTGGCTTCGGCCATTAATTGGTGAA
TCTGAATAACTACGCTGATCGCACGGTCTCGCACCGGCGACGTATCCTTCAAGTGTCTGC
CTTATCAACTTTCGATGGTAGTTTACATGACTACCATGGGGTTGTAACGGGTAACGGGAG
AATAAGGGGTTCGACTCCGGGAGAGGGGAGCCTGGAGAAACNGCTACCACATCCAAGGGA
AGGGCAAGCAGGGCTAGAGACACGCTGAGCGGGGCTGGGCAAAGGGCG
>HY4YN4W02DXZCR rank=0039139 x=1500.5 y=425.0 length=470
AAAACACAGCCAGTAGTCATATGCTTGTCTCAAAGACTAAGCCATGCATGTCTAAGTATA
AGTGTTATACAGCGAAACTGCGAATGGCTCATTAAAACAGTTATAGTTTATTTGGTAATC
GAAATTACATGGATAACCGTGGTATCTTCTAGAGCTAATACATGCAGGTTAGCCCGACTT
CTCGGAAGGGCTGTATTTATTAGATAACAGACCAATATTCCTCGTGTCTATTGTGGTGAC
TCATAGTAACTGATCGGATCGCATGGCCTTGTGCCGCATAACCATTCAAGTTTCTNACCC
ATCAGCTTTCGATGGTAGTGTATTGGGACTACCATGGGCTTTCACGGGGTAACGGGAGGG
ATTAGGGGTTCGGATTCCGGGGAGAGGGGAGCCTGAGAAACGGGCTACCACATCTAAGGG
AAAGGGCAAGCAAGGGCTAGGAGACACGCTGAGCGGGGCTGGGGCAAA
>HY4YN4W02EJ48X rank=0058082 x=1752.0 y=2303.0 length=470
AAAACACAGCCAGTAGTCATATGCTTGTCTCAAAGATTAAGCCATGCATGTCTCAGTATA
AGCTTCTATACGGTGAAACTGCGAATGGCTCATTAAAACAGTTACAGTTTATTTGATGGT
CATTCTTTACATGGATAACCGTGGTAATTCTAGAGCTAATACATGCGCCCAAACCCGACT
CCGTGGAAGGGTTGTGTTTATTAGTTACAGAACCAACCCAGGCTCTGCCTGGTCTTGTGG
TGATTCATAATAACCGAACGAATCGCATGACATCCGTCGGCGATGAATCATTCAAGTTTC
TNACCTATCAGCTTCCGACGGTAGGGTATTGGCCTACCGTGGGGCAATGACGGGGTAACG
GAGGAATTAGGGGTTCGATTCCGGGAGAGGGGAGCCTGAGGAAACGGGCTACCACATCTA
AGGGAAGGCAAGCAAGGGCTAGAGACACGCTGAGCGGGGCTGGGCAAA
>HY4YN4W02EEZBR rank=0057848 x=1693.5 y=3013.0 length=470
AAAACACAGCCAGTAGTCATATGCTTGTCTCAAAGATTAAGCCATGCATGTTTCAGAATC
AGCTTTTCATAGTAAATCTGCAAATGGCTCATTAAAACAGTTTTAGTTTCATGGGCTGTG
ATAGTGTACATGGATACCTGTGGTAATTCTATAGCTAATACACGCTTGCAAACCCAACTC
TGTGGAAGGGTTGTTCTTATTAGTTTCAGAACCAATCCTAACTCAGCTAGGCAATTAGGT
GAATAATGGTAAGTGCATGGATCATATGGCTNTGCTGAAGACTGGCTTTCTAAGTTTCTG
ACCTATCAGCTTCCGACGGGAAGGGTATTGGGGCTTCCCGTGGGCAATGGACGGGGTAAC
GGGAGAATTAGGGGTTNATTCCGGGAGAGGGGGAGCCTGGAGGGAACGGGCTACCACATC
TAAAGGGAAAGGGCAAAGGCAAGGGCTAGAGACACGCTGAGCGGGGCT
>HY4YN4W02DY5IE rank=0052495 x=1513.0 y=1812.0 length=470
AAAACACAGCCAGTAGTCATACGCTTGTCTCAAAGATTAAGTCATGCATGTCTAAGCAGA
AGCCGAACAACGGTAAAGCCGCGAATGGCTCATTACAACAGCCGTCGTTTCTTGGATCTC
TTATTTTACTTGGATAACTGTGGTAATTCTAGAGCTAATACACGCACTAAAGCTCCGACC
TTTCGGGACGAGCGCATTTATTAGAACAAAACCAATCGGGCTTCGGCCCGTTCGTTGGTG
ACTCTGAATAACTACGCCGATCGCACGGTCTCGCACCGGCGACGCATCTTTCAAGTNTCT
GCCTTATCAACTTTCATGGTAGTTTATGTGCCTACCATGGTTGTAACGGGGGTAACGGGA
GAATAAGGGGTTCGACTCCGGGAGAGGGGAGCCTGGAGGAAACGGGCTACCACATCCAAG
GGAAGGGCAGCAGGGCTAGAAGACACGCTGGAGCGGGGCTGGGGCAAA
>HY4YN4W02EN5J1 rank=0081577 x=1798.5 y=911.0 length=470
AAAACACAGCCAGTAGTCATATGCTTGTCTCAAAGATTAAGCCATGCATGTCTAAGCAGA
AGCCGAACAACGGTAAAGCCGCGAATGGCTCATTACAACAGCCGTCGTTTCTTGGATCTC
TTATTTTACTTGGATAACTGTGGTAATTCTAGAGCTAATACACGCACTAAAGCTCCGACC
TTTCGGGACGAGCGCATTTATTAGAACAAAACCAATCGGGCTTCGGCCCGTTCGTTGGTG
ACTCTGAATAACTACGCCGATCGCACGGTCTCGCACCGGCGACGCATCTTTCAATGTCTG
CCTTATCAACTTTCGATGGTAGTTTATGTGCCTACCATGGGTTGTAACGGGGGGTAACGG
GGAGAATAAGGGGTTCGACTCCGGGGAGAGGGGAGCCTGGGAGAAACGGGCTACCACATC
CAAGGGAAGGGCAGCAGGGCTAAGAGACACGCTGGAGCGGGGCTGGGC
>HY4YN4W02DG7J6 rank=0037891 x=1309.0 y=244.0 length=470
AAAACACAGCCAGTAGTCATATGCTTGTCTCAAAGATTAAGCCATGCATGTCTAAGCAGA
AGCCGAACAACGGTAAAGCCGCGAATGGCTCATTACAACAGCCGTCGTTTCTTGGATCTC
TTATTTTACTTGGATAACTGTGGTAATTCTAGAGCTAATACACGCACTAAAGCTCCGACC
TTTCGGGACGAGCGCATTTATTAGAACAAAACCAATCGGGCTTCGGCCCGTTCGTTGGTG
ACTCTGAATAACTACGCCGATCGCACGGTCTCGCACCGGCGACGCATCTTTCAATGTCTG
CCTTATCAACTTTCGATGGTAGTTTATGTGCCTACCATGGTTGTAACGGGGGGTAACGGG
AGAATAAGGGGTTCGACTCCGGGAGAGGGGAGCCTGGGAGAAACGGGCTACCACATCCAA
GGGAAGGGCAGCAGGGCTAAGAGACACGCTGAGCGGGGCTGGGCAAAA
>HY4YN4W02EMHAT rank=0026162 x=1779.0 y=643.0 length=470
AAAACACAGCCAGTAGTCATATGCTTGTCTCAAAGATTAAGCCATGCATGTCTAAGCAGA
AGCCGAACAACGGTAAAGCCGCGAATGGCTCATTACAACAGCCGTCGTTTCTTGGATCTC
TTATTTTACTTGGATAACTGTGGTAATTCTAGAGCTAATACACGCACTAAAGCTCCGACC
TCTCGGGACGAGCGCATTTATTAGAACAAAACCAATCGGGCTTCGGCCCGTTCGTTGGTG
ACTCTGAATAACTACGCCGATCGCACGGTCTCGCACCGGCGACGCATCTTTCAAGTGTCT
GCCTTATCAACTTTCGATGGTAGTTTATGTGCCTACCATGGGTTGTAACGGGGGTAACGG
AGAATAAGGGGTTCGGACTCCGGGAGAGGGGAGGCCTGGGAGAAACGGGCTACCACATCC
AAGGGAAGGGCAGCAGGGCTAAGAGCAACGCTGAGCGGGGGCTGGGGC
>HY4YN4W02ERV9A rank=0019990 x=1840.5 y=3452.0 length=470
AAAACACAGCCAGTAGTCATATGCTTGTCTCAAAGATTAAGCCATGCATGTCTAAGCAGA
AGCCGAACAACGGTAAAGCCGCGAATGGCTCATTACAACAGCCGTCGTTTCTTGGATCTC
TTATTTTACTTGGATAACTGTGGTAATTCTAGAGCTAATACACGCACTAAAGCTCCGACC
TTTCGGGACGAGCGCATTTATTAGAACAAAACCAATCGGGCTTCGGCCCGTTCGTTGGTG
ACTCTGAATAACTACGCCGATCGCACGGTCTCGCACCGGCGACGCATCTTTCAATGTCTG
CCTTATCAACTTTCGATGGTAGTTTATGTGCCTACCATGGGTTGTAACGGGGGGTAACGG
GGAGAATAAGGGGTTCGACTCCGGGGAGAGGGGAGCCTGGGAGGAAACGGGCTACCACAT
CCAAGGGAAGGGCAGCAGGGCTAAGAGACACGCTGAGCGGGGCTGGGC
>HY4YN4W02DYSZE rank=0019805 x=1509.0 y=1960.5 length=470
AAAACACAGCCAGTAGTCATATGCTTGTCTCAAAGATTAAGCCATGCATGTCTCAGTATA
AGCTTCTATACGGTGAAACTGCGAATGGTTCATTAAAACAGTTACAGTTTATTTGATGGT
CATTCCTTACATGGATAACTGTGGTAATTCTAGAGCTAATACATGCGCCCAAACCCGACT
CCGTGGAAGGGTTGTGTTTATTAGTTACAGAACCAACCCAGGCTCTGCCTGGTCTTGTGG
TGATTCATAATAACCGAATGAATCGCATTGCATCAGCTGCGATGAATCATTCAAGTTTCT
GACCTATCAGCTTCCGACGGTAGGGTATTGGGGCCTACCGTGGCAATGACGGGGTAACGG
GAGAATTAGGGGTTCGGATTCCGGGAGAGGGGAGGCCTGGAGAAAACGGGCTACCACATC
TAAAGGGAAAGGCAGCAAGGGGCTAGAGACAACGGCTGAAGCGGGGCT
>HXZRAMG01A24JQ rank=0304953 x=328.0 y=2100.0 length=470
AAAACACAGCCAGTAGTCATATGCTTGTCTCAAAGATTAAGCCATGCATGTCTAAGTATA
AACAACTTTATACTGTAAAACTGCGAACGGCTCATTATATCAGCAATAATTTATTTGATG
GTTCCTTACTACATGGATAACTGTAGTAATTCTAGAGCTAATACATGCGTAAAGTCCCGA
CTCTCGCGGGGAGGGATGTATTTATTAGATAAAAAACCAATGCGGGTTCTGCCCGGTTTT
GTGGTGAATCATAGTAACTTTTCGAATCGCATGACTTCACGTCGGCGATAGTTCATTCAA
ATTTCTGCCCTATCAGCTTTCGACGGTAGTGTAGTGGACTACCGTGGCCGTTAACGGGTA
ACGGAGAATTAGGGGTTCGATTCCGGGAGAGGGAGCCTGAGAAACGGCTACCGACATCCC
AAGGAAGGCAGCAGGCTAGAGACACGCTGAGCGGGCTGGCAAGGCGCA
>HXZRAMG01ALORJ rank=0047939 x=129.0 y=3597.0 length=470
AAAACACAGCCAGTAGTCATATGCTTGTCTCAAAGATTAAGCCATGCATGTCTAAGTATA
AACAACTTTATACTGTGAAACTGCGTACAGCTCATTATATCAGCAATAATTTATTTGGAT
GGTTTCTTACTACTTGGATAACCGTAGTAATTCTAGAGCTAATACATGCTTAAAGCCTGA
ACTCTTGCGGGAACGGGTGTATTTATTAGATAAAAACCAATGCGGCCCTCTGGGCTGGTT
TCTTGGTGATTTCATAATAACTTTTCGAATCGCATAGCTTCATGCTGGCGATAGTTCATT
CAAATTTCTGCCCTATCAGCTTTCGACGGTAGTGTAGTGGACTACCGTGGCGTTAACGGG
TGACGGAGAATTAGGGTTCGATTCCGGAGAGGGAGCCTGAGAAACGGCTACCACATCCAA
GGAAGGCAGCAGGCTAGAGACACGCTGAGCGGGCTGGCAAGGCGCATA
>HXZRAMG01CBVNP rank=0135601 x=838.0 y=1139.0 length=470
AAAACACAGCCAGTAGTCATATGCTTGTCTCAAAGATTAAGCCATGCATGTCTAAGTATA
AACAACTTTATACTGTGAAACTGCGTACAGCTCATTATATCAGCAATAATTTATTTGATG
GTTTCTTACTACTTGGATAACCGTAGTAATTCTAGAGCTAATACATGCTTAAAGCCTGAA
CTCTTGCGGGAACGGGTGTATTTATTAGATAAAAAACCAATGCGGCCCTCTGGGCTGGTT
TCTTGGTGATTTCATAATAACTTTTCGAATCGCATAGCTTCATGCTGGCGATAGTTCATT
CAAATTTCTGCCCTATCAGCTTTCGACGGTAGTGTAGTGGACTACCGTGGCGTTAACGGG
TGACGGAGAATTAGGGTTCGATTCCGGAGAGGGAGCCTGAGAAACGGCTACCACATCCAA
GGAAGGCAGCAGGCTAGAGACACGCTGAGCGGGCTGGCAAGGCGCATA
>HXZRAMG01AWI8O rank=0145297 x=253.0 y=1750.5 length=470
AAAACACAGCCAGTAGTCATATGCTTGTCTCAAAGATTAAGCCATGCATGTCTAAGTATA
AACAACTTTATACTGTGAAACTGCGTACAGCTCATTATATCAGCAATAATTTATTTGATG
GTTTCTTACTACTTGGATAACCGTAGTAATTCTAGAGCTAATACATGCTTAAAGCCTGAA
CTCTTGCGGGAACGGGTGTATTTATTAGATAAAAACCAATGCGGCCCTCTGGGCTGGTTT
CTTGGTGATTTCATAATAACTTTTCGAATCGCATAGCTTCATGCTGGCGATAGTTCATTC
AAATTTCTGCCCTATCAGCTTTCGACGGTAGTGTAGTGGACTACCGTGGCGTTAACGGGT
GACGGAGAATTAGGGTTCGATTCCGGGAGAGGGAGCCTGAGAAACGGCTACCACATCCAA
GGAAGGCAGCAGGCTAGAGACACGCTGAGCGGGCTGGCAAGGCGCATA
>HXZRAMG01B563Z rank=0197656 x=773.5 y=2285.0 length=470
AAAACACAGCCAGTAGTCATATGCTTGTCTCAAAGATTAAGCCATGCATGTCTAAGTATA
AACAACTTTATACTGTGAAACTGCGTACAGCTCATTATATCAGCAATAATTTATTTGATG
GTTTCTTACTACTTGGATAACCGTAGTAATTCTAGAGCTAATACATGCTTAAAGCCTGAA
CCCTTGCGGGAACGGGTGTATTTATTAGATAAAAAACCAATGCGGCCCTCTGGGCTGGTT
TCTTGGTGATTCATAATAACTTTTCGAATCGCATAGCTTCATGCTGGCGATAGCTCATTC
AAATTTCTGCCCTATCAGCTTTCGACGGTAGTGTAGTGGACTACCGTGGCGTTAACGGGT
GACGGAGAATTAGGGTTCGATTCCGGGAGAGGGAGCCTGAGAAACGGCTACCACATCCAA
GGAAGGCAGCAGGCTAGAGACACGCTGAGCGGGCTGGCAAGGCGCATA
>HXZRAMG01BSWJ3 rank=0040762 x=622.0 y=577.0 length=470
AAAACACAGCCAGTAGTCATATGCTTGTCTCAAAGATTAAGCCATGCATGTCTAAGTATA
AGCAACTTTATACTGTGAAACTGCGGACAGCTCATTATATCAGCAATAATTTATTTGATG
GTTTCTTTACTACTTGGATAACCGTAGTACTTCTAGAGCTAATACATGCTTAAAGCCTGG
ACTCTTGCGGGAACGGGTGTATTTATTAGATTAAAGACCAATGCTTCCCTCTCGGGTTGC
TTTTTGGTGATTCTTTGTAACTTTCGAATCGCATGGCCTTGTGTCGGCGATAGTTCATTC
AAATTTCTGCCCTATCAGCTTTCGACGGTAGTGTAGTGGACTACCGTGGCGTTAACGGGT
GACGGAGGAATTAGGGTTCGATTCCGGAGAGGGAGCCTGAGAAACGGCTACCACATCCAA
GGAAGGCAGCAGGCTAGAGACACGCTGAGCGGGCTGGCAAGGCGCATA
>HXZRAMG01AW5WA rank=0160436 x=260.0 y=2440.0 length=470
AAAACACAGCCAGTAGTCATATGCTTGTCTCAAAGATTAAGCCATGCATGTTTCTAGTAT
AAGCTTTAATTTTAGGTCAAAACTAGCAAATAGGCTCATTAAAACAATTATATTGCACTT
GATGGTTGTTTGCTTACATGGATAACTGTGGTAATCCTATAGCTAATACATGCACTCAAA
CCTGACTCTTGTGGGAAGGTTGTGGTCATTAGTTGCAGAACCAACCCAAGCTCTGCTTGG
TATTTTGCTGATCCAGAATGGCTGATTGAATTACATGGCAATTGCTGGTAATGCATCATT
TCAGTTTCTGACCTATCAGCTTCCGACGGTAAGGTATTGGCTTACTGTGGCAATGACGGG
TAACGGAGGATCAGGGTTTGATTCCGGAGAGGGGCTTGAGAAATGGCTACCACGATCTAA
GGAAGGCAGCAGGCTAGAGACACGCTGAGCGGGCTGGCAAGGCGCATA
>HXZRAMG01BQNG8 rank=0147766 x=596.0 y=1994.0 length=470
AAAACACAGCCAGTAGTCATATGCTTGTCTCAAAGATTAAGCCATGCATGTCTAAGTATA
AACAACTTTATACTGTAAAACTGCGAACGGCTCATTATATCAGCAATAATTTATTTGATG
GTACCTTACTACATGGATAACTGTAGTAATTCTAGAGCTAATACATGCGTAAAGTCCCAA
CTCTCGCGGGGAGGGATGTATTTATTAGATAAAAACCAATGCGGGTTCTGCCCGGTTTTG
TGGTGAATCAATATTAGTAACTTTTCGAATCGCGTGGCTTCACGCCGGCGATAGTTCATT
CAAATTTCTGCCCTATCAGCTTTCGACGGTAGTGTAGTGGACTACCGTGGCGTTAACGGG
TAACGGAGAATTAGGGTTCGATTCCGGAGAGGGAGCCTGAGAAACGGCTACCACATCCAA
GGAAGGCAGCAGGCTAGAGACACGCTGAGCGGGCTGGCAAGGCGCATA
>HXXTI5Q01APFXR rank=0033587 x=172.0 y=2653.0 length=470
AAAACACAGCCAGTAGTCATATGCTTGTCTCAAAGATTGAGCCATGCATGTCTCAGTATA
AGCTTCTACATGGCGACACTGCGAATGGCTCATTAAAACAGTTATCGTTTATTTGGTGGT
CATTCATTACATGGATAACCATGGTAATTCTAGAGCTAATACATGCATCCAAACCCGACT
TCTCGGAAGGGTTGTGTTTATTAGGTACAGAACCAACCCAGGCTCCGCCTGGTCCTTTGG
TGATTCATGATAACCGAACGAATCGCATGGCTTCGCTGGCGATGAACCATTCAAGTTTCT
GACCTATCAGCTTTCGACGGTAGGGTATTGGCCTACCGTGGCAATGACGGGTAACGGAGA
ATTAGGGGTTCGATTCCGGAGAGGGGAGCCTGAGAAACGGCTACCACATCTAAGGGAAGG
CAGCAGGGCTAGGAGACACGCTGAGCGGGGGCTGGGCAAGGGCGCATA
>HXXTI5Q01A3JKV rank=0052164 x=333.0 y=1101.0 length=470
AAAACACAGCCAGTAGTCATATGCTTGTCTCAAAGATTAAGCCATGCATGTTTCAGTATA
AGCTTTAATTTGGCAAAACTGCAAATGGCTCATTAAAACAGTTATAATGCACTTGATGGT
TGTTTGCTTACATGGATAACTGTGGTAATCCTATAGCTAATACATGCACTCAAACCTGAC
TCTTGTGGGAAGGTTGTGGTCATTAGTTGCAGAACCAACCCAAGCTCTGCTTGGTATTTT
GCTGATCCAGAATGGCTGATTGAATTACATGGCAATTGCTGGTAATGCATCATTTCAGTT
TCTGACCTATCAGCTTCCGACGGTAGGGTATTGGCTTACTGTGGCAATGACGGGTAACGG
AGGATTAGGGGTTTGATTTCCGGGAGAGGGGAGCTTGAGAAATGGGCTACCACATCTAAG
GGAGGCAGCAGGGCTAGAGACACGGCTGGAGCGGGGGCTGGGGCAGGG
>HXXTI5Q01B31Y0 rank=0187700 x=749.5 y=618.0 length=470
AAAACACAGCCAGTAGTCATATGCTTGTCTCAAAGATTAAGCCATGCATGTCTAAGTATA
AGCAACTTTATACTGTTGAAACTGCGGACAGCTCATTATATCAGCAATAATTTATTTGAT
GGTTTCTTTACTACTTGGATAACCGTAGTAATTCTAGAGCTAATACATGCTTAAAGCCTG
GACTCTTGCGGGAACGGTGTATTTATTAGATTAAGACCAATGCTTCCCTCTGGGTTGCTT
TTTTAGGTGATTCTTTGTAACTTTCGAATCGCATGGCCTTGTGTCGGCGATAGTTCATTC
AAATTTCTGCCCTATCAGCTTTCGACGGTAGTGTAGTGGACTACCGTGGCGTTAACGGGT
GACGGAGAATTAGGGTTCGATTCCGGAGAGGGANCCTGAGAACGGCTACCACATCCAAGG
AAGGCAGCAGGCTAGAGACACGCTGAGCGGGGCTGGCAAGGGCGCATA
>HXXTI5Q01BWB4G rank=0170706 x=661.0 y=974.5 length=470
AAAACACAGCCAGTAGTCATATGCTTGTCTCAAAGATTAAGCCATGCATGTCTAAGTATA
AGCAACTTTATACTGTGAAACTGCGGACAGCTCATTATATCAGCAATAATTTATTTGATG
GTTTCTTTACTACTTGGATAACCGTAGTAATTCTAGAGCTAATACATGCTTAAAGCCTGG
ACTCTTGCGGGAACGGGTGTATTTATTAGATTAAAGACCAATGCTTCCCTCTGGGGTTGC
TTTTTTGGTGATTCTTTGTAACTTTCGAATCGCATGGCCTTGTGTCGGCGATAGTTCATT
CAAATTTCTGCCCTATCAGCTTTCGACGGTAGTGTAGTGGACTACCGTGGCGTTAACGGG
TGACGGAGAATTAGGGTTCGATTCCGGAGAGGGAGCCTGAGAAACGGCTACCACATCCAA
GGAAGGCAGCAGGCTAGAGACACGCTGAGCGGGGCTGGGCAAGGGCGC
>HXXTI5Q01BA4Z6 rank=0094469 x=419.0 y=3204.0 length=470
AAAACACAGCCAGTAGTCATATGCTTGTCTCAAAGATTAAGCCATGCATGTTTCAGAATC
AGCTTTTCATAGTAAATCTGCAAATGGCTCATTAAAACAGTTTTAGTTTCATGGGCTGTG
ATAGTGTACATGGATACCTGTGGTAATTCTATAGCTAATACACGCTTGCAAACCCAACTC
TGTGGAAGGGTTGTTCTTATTAGTTTCAGAACCAATCCTAACTCAGCTAGGCAATTAGGT
GAATAATGGTAAGTGCATGGATCATATGGCTGTGCTGAAGACTGGCTTTCTAAGTTTCTG
ACCTATCAGCTTCCGACGGGAAGGTATTGGGCTTCCCGTGGCAATGACGGGTAACGGAGA
ATTAGGGGTTGATTCCGGAGAGGGGNCCTGAGGAACGGCTACCACATCTAAAGGAAGGCA
GGCAGGGGCTAGNGACACGCTGAGCGGGGGCTGGGGCAAGGGGCGCAT
>HXXTI5Q01A49FS rank=0071954 x=352.0 y=3446.0 length=470
AAAACACAGCCAGTAGTCATATGCTTGTCTCAAAGATTAAGCCATGCATGTCTCAGTATA
AGCTTCTACACGGCGAAACTGCGAATGGCTCATTAAAACAGTTACAGCTTATTTGATGAC
CATTCTTTACATGGATAACTGTGGTAATTCTAGAGCTAATACATGCGTCAATACCCAACT
TTGCGGAAGGGTTGTGTTTATTAGTTACAGAACCAACCCAGGCTCTGCCTGGTCTCGTGG
TGATTCATAATAACCAACGAATCGCGTAGCATCTGCTGGCGATGAATCATTCAAGTTTCT
GACCTATCAGCTTCCGACGGTAGGGTATTGGCCTACCGTGGCAATGACGGGTAACGGAGA
ATTAGGGGTTCGATTCCGGGAGAGGGGAGCCTGAGAAACGGCTACCACATCTAAGGAAGG
CAGCAGGGCTAGAGACACGCTGAGCGGGGGCTGGGGCAAGGGCGCATA
>HXXTI5Q01AWYZJ rank=0031191 x=258.5 y=1677.0 length=470
AAAACACAGCCAGTAGTCATATGCTTGTCTCAAAGATTAAGCCATGCAGGTCTGAGTACA
GGCCGAAATAAGGTGAGACCGCGAATGGCTCATTATATCAGTTATGGTTCCTTGGATCTT
CGGTTACCTACTTGGATAACCCTGGCAATTCCAGAGCTAATACATGCAGCTTGAGCTCCG
ACCTTCGGGGAGGGGTGTTTTATTAGACCAAAGCCAATCGGAGGCTTCGGCTTCTGTTCG
TTGGTGACTCTGAATAACTTTGGGCAGATCGCACGGTCTTGCACCGGCGACGCATCTTTC
AAATGTCTGCCTTATCAACTTGATGGTAGGTTATGTGCCTACCATGGTGTAACGGGTGAC
GGAGAATCAGGGGTTCGATACCGGAGAGGGAGCCTGAGAGACGGCTACCACATCCAAGGA
GGCAGCAGGGCTAGAGACACGCTGAGCGGGGCTGGGCAAGGGCGCATA
>HXXTI5Q01BUI8A rank=0193442 x=640.5 y=2888.0 length=470
AAAACACAGCCAGTAGTCATATGCTTGTCTCAAAGATTAAGCCATGCATGTCTCAGCTTA
AATTTTTATACGATGAAACTGCGAATGGCTCATTAAAACAGTTATAGTTTATTTGATGGT
CAATCCTTACATGGATAACTGTGGTAATTCTAGAGCTAATACATGCACCCAAACCCGACT
CCGTGGAAGGGTTGTGTTTATTAGTTACAGAACCAACCCAGGCTCTGCCTGGTCTTGTGG
TGATTCATAATAACCGAACGAATCGCATGGCATCTGCTGGCGATGAATCATTCAAGTTTC
TGACCTATCAGCTTCCGACGGTAGGTATTGGGCCTACGTGGCAATGACGGGTAACGGNGA
ATTAGGGTTCGATTCCGGGAGAGGGACGCCTGGAGAAACCGGCTACCGACATCTAAGGAA
GGCAGGCAGGGCTAGNGACACGCTGAGCGGGGCTGGGGCAAGGGCGCA
>HXXTI5Q01BY7C5 rank=0190930 x=693.5 y=3703.0 length=470
AAAACACAGCCAGTAGTCATATGCTTGTCTCAAAGATTAAGCCATGCATGTCTCAGTATA
AGCTTCTATACGGTGAAACTGCGAATGGCTCATTAAAACAGTTACAGTTTATTTGATGGT
CATTCCTTACATGGATAACTGTGGTAATTCTAGAGCTAATACATGCGCCCAAACCCGACT
CCGTGGAAGGGTCGTGTTTATTAGTTACAGAACCAACCCAGGCTCTGCCTGGTCTTGTGG
TGATTCATAATAACCGAATGAATCGCATTGCATCAGCTGGCGATGAATCATTCAAGTTTC
TGACCTATCAGCTTCCGACGGTAGGGTACTGGCCTACCGTGGCAATGACGGGTAACGGAG
AATTAGGGTTCGATTCCGGGAGAGGGGAGCCTGAGAAACGGCTACCACATCTAAAGGGAA
GGCAGCAGGGCTAGAGACACGCTGGAGCGGGGGCTGGGGCAAGGGGCG
>HXXTI5Q01BCV70 rank=0129295 x=439.0 y=3214.5 length=470
AAAACACAGCCAGTAGTCATATGCTTGTCTCAAAGATTAAGCCATGCATGTCTAAGTATA
AACAACTTTATACTGTGAAACTGCGAACGGCTCATTATATCAGCAATAATTTATTTGATG
GTTCCTTACTACACGGATAACTGTAGTAATTCTAGAGCTAATACGTGCGTAAAATCCCGA
CTCTCGCGGGGAGGGATGTATTTATTAGATAAAAACCAATGCGGGTTCTGCCCGGTTTGT
GGTGAATCATAGTAACTTTTCGAATCGCATGACTTCACGTCGGCGATAGTTCATTCAAAT
TTCTGCCCTATCAGCTTTCGACGGTAGTGTAGTGGACTACCGTGGCGTTAACGGGTAACG
GAGAATTAGGGGTTCGATTCCGGAGAGGGAGCCTGAGGAACGGCTACCACATCCAAGGAA
GGCAGCAGGGCTAGAGACACGCTGAGCGGGGCTGGGCAAGGGCGCATA
>HXXTI5Q01B3AZH rank=0119965 x=740.0 y=2507.5 length=470
AAAACACAGCCAGTAGTCATATGCTTGTCTCAAAGATTAAGCCATGCATGTCTAAGTATA
AACAACTTTATACTGTAAAACTGCGAACGGCTCATTATATCAGCAATTATTTATTTGATG
GTTTCTTACTACATGGATAACTGTGGTAATTCTAGAGCTAATACATGCGTAAAATCCCGA
CTCTCGCGGGGAGGGATGTATTTATTAGATAAAAAACCAATGCGGGCTTGCCCGGTTTTG
TGGTGAATCATAGTAACTTTTCGGATCGCATGGCTTCACGCCGGCGATAGTTCATTCAAA
TTTCTGCCCTATCAGCTTTCGACGGTAGTGTAGTGGACTACCGTGGCGTTAACGGGTGAC
GGAGAATTAGGGGTTCGATTCCGGAGAGGGAGCCTGAGAAACGGCTACCACATCCAAGGA
AGGCAGCAGGCTAGAGACACGCTGAGCGGGGCTGGGCAAGGGCGCATA
>HXXTI5Q01B6C6X rank=0036220 x=775.0 y=1975.0 length=470
AAAACACAGCCAGTAGTCATATGCTTGTCTCAAAGATTAAGCCATGCATGTCTAAGTATA
AACACCTTTATACTGTGAAACTGCGTACAGCTCATTATATCAGCAATAATTTATTTGATG
GTTTCCTACTACTTGGATAACCGTAGTAATTCTAGAGCTAATACATGCTTAAAGCCTGAA
CTCTTGCGGGAACGGGTGTATTTATTAGATAAAAAACCATGCGGCCCTCTGGGCTGGTTT
CCTGGTGATTCATAATAACTTTTCGAATCGCATAGCTTCATGCTGGCGATAGTTCATTCA
AATTTCTGCCCTATCAGCTTTCGACGGTAGTGTAGTGGACTACCGTGGCGTTAACGGGGG
TGACGGAGAATTAGGGGTTCGATTCCGGGAGAGGGGAGCCTGAGAAACGGCTACCACATC
CAAGGAAGGCAGCAGGGCTAGAGACACGCTGAGGCGGGGCTGGGGCAA
>HY4YN4W02DCTM8 rank=0049044 x=1259.0 y=386.0 length=469
AAAACACAGCCAGTAGTCATATGCTTGTCTTAAAGATTAAGCCATGCATGTCTAAGTATA
AATAGTGTACATTGAAACTGCGAATGGCTCATTAAAACAGTTATAGTTTATTTGATGATG
GACTACATGGATAACCGTAGTAATTCTAGAGCTAATACATGCTGTAAGCCTGACTTTACG
GAAAGGTTGTATTTATTAGATCCCAAACCAATAGCTTCGGCTATTGTGACGAATCATAAT
AACTGGTCGGATCGGGTAATACTCGATGGATCATTCAAGTTTCTNCCCTATCAGCTTTCG
ATGGTAGTGTATTGGACTACCATGGCGATAACGGGGGTAACGGGGGGGGAATTAGGGGGG
TTCGATTCCGGGAGGAGGGGGAGCCTGAGGGAAACGGGCTACCACTTCTAAGGGAAGGGC
AGCAGGGCTAGAGACAACGCTGGAGCGGGGGCTGGGGCAAGGGGCGC
>HY4YN4W02D1PW7 rank=0027833 x=1542.0 y=2793.5 length=469
AAAACACAGCCAGTAGTCATATGCTTGTCTTAAAGATTAAGCCATGCATGTCTAAGTATA
AATAGTGTACATTGAAACTGCGAATGGCTCATTAAAACAGTTATAGTTTATTTGATGATG
GACTACATGGATAACCGTAGTAATTCTAGAGCTAATACATGCTGTAAGCCTGACTTTACG
GAAAGGTTGTATTTATTAGATCCCAAACCAATAGCTTCGGCTATTGTGACGAATCATAAT
AACTGGTCGGATCGGGTAATACTCGATGGATCATTCAAGTTTCTNCCCTATCAGCTTTCG
ATGGTAGTGTATTGGACTACCATGGCGATAACGGGGTAACGGGGGGGGAATTAGGGGGTT
CGATTCCGGGAGGAGGGGGAGCCTGAGGAAACGGGCTACCACTTCTAAGGGAAGGGCAGC
AGGGCTAGAGACAACGCTGAGCGGGGGCTGGGGCAAAGGGGCGCATA
>HY4YN4W02EKP37 rank=0036621 x=1759.0 y=677.0 length=469
AAAACACAGCCAGTAGTCATATGCTTGTCTCAAAGATTAAGCCATGCATGTCTCAGTATT
AGTTTCTACATGGCGAAACTGTGAATGGCTTATTAAAACAGTTGTAGTCTATTTGAAGGT
ATTTTCTACATGGATAACTGTGGCAATTCTAGAACTAATACATGTGCCAATGCCCAACTT
CTCGGACAGGCTTTATTTATCAGTTTTGGAACCATCCTGGGATCTTCCCAGCTTCATGGT
GATTTGTGATAACTGAATGAACTGCGTGGCGAAAGCTGGCGGTGAATCATTCAGTCTCTG
ACCTATCAGCTTCTGAAGGGTAGGGGGGTATTGGGGCCTACCCTGGGCAATGGACGGGGT
AACGGGAGGAATCAGGGGTTCGATTCCGGAAGAGGGGAGCCCAAGGAAACGGGCTACCAC
AATCTAAAGGGAGGGCAGGCAGGGCTAGAGACACGCTGAGCGGGGCT
>HY4YN4W02DEFD9 rank=0028761 x=1277.0 y=1503.0 length=469
AAAACACAGCCAGTAGTCATATGCTTGTCTCAAAGATTAAGCCATGCATGTTTCAGTATA
AGCTTTAATTTGGCAAAACTGCAAATGGCTCATTAAAACAGTTATAATGCACTTGATGGT
TGTTTGCTTACATGGATAACTGTGGTAATCCTATAGCCAATACATGCACTCAAACCTGAC
TCTTGTGGGAAGGTTGTGGTCATTAGTTGCAGAACCAACCCAAGCCCTGCTTGGTATTTT
GCTGATCCAGAATGGCTGATTGAATTACATGCAATTGCTGGTAATNCATCATTTCAGTTT
CTGACCTATCAGCTTCCGGACGGTAAGGTATGGGCTTACNGTGGGCAAGTGGACGGGGTA
ACGGAGGGTATTAGGGGTTGATTCCGGGAGAGGGGAGCTTGGAGAAAATGGGCTACCACA
TCTAAAGGAAGGGCAGCAGGGCTAAGAGACACGCTGGAGCGGGGGCT
>HY4YN4W02C9GY9 rank=0068420 x=1220.5 y=3747.5 length=469
AAAACACAGCCAGTAGTCATATGCTTGTCTCAAAGATTAAGCCATGCATGTTTCAGTATA
AGCTTTAATTTGGCAAAACTGCAAATGGCTCATTAAAACAGTTATAATGCACTTGATGGT
TGTTGCTTACATGGATAACTGTGGTAATCCTATAGCTAATACATGCACTCAAACCTGACT
CTTGTGGGAAGGTTGTGGTCATTAGTTGCAGAACCAACCCAAGCTCTGCTTGGTATTTTG
CTGATCCAGAATGGCTGATTGAATTACATGGCAATTGCTGGTAATGCATCATTTCAGTTT
CTGACCTATCAGCTTCCGACGTAAGGGATTGGGCTTACTGTGGGCAATGGACGGGGTAAC
GGAGGGATTAGGGGTTGATTCCGGGAGAGGGGAGCTTGAAGGAAAATGGGGCTACCACAT
CTAAGGGAAGGGCAGCAGGGCTAGAGACACGCTGAGCGGGGGCTGGG
>HY4YN4W02EKRGT rank=0043675 x=1759.5 y=2427.0 length=469
AAAACACAGCCAGTAGTCATATGCTTGTCTCAAAGATTAAGCCATGCATGTCTCAGTATA
AGCTTCTATACGGTGAAACTGCGAATGGCTCATTAAAACAGTTACAGTTTATTTGATGGT
CATTCCTTACATGGATAACTGTGGTAATTCTAGAGCTAATACATGCGCCCAAACCCGACT
CCGTGGAAGGGCTGTGTTTATTAGTTACAGAACCAACCCAGGCTCTGCCTGGTCTTGTGG
TGATTCATAATAACCGAATGAATCGCATTGCATCANCTGGCGATGAATCATTCAAGTTTC
TGACCTATCAGCTTCCGACGGGTAGGGGGGTATTGGGGCCTACCGTGGGCAATGGACGGG
GTAACGGGNGGAATTAGGGGTTCATTCCGGGAGGAGGGAGCCTGAGAAACGGGCTACCAC
AATCTAAAGGGAGGGCAAGCAGGGCTAGAGACACGCTGAGCGGGGCT
>HY4YN4W02D1DTI rank=0120385 x=1538.5 y=3492.5 length=469
AAAACACAGCCAGTAGTCATATGCTTGTCTCAAAGATTAAGCCATGCATGTTTCAGTATA
AGCTTTAATTTGGCAAAACTGCAAATGGCTCATTAAAACAGTTATAATGCACTTGATGGT
TGTTTGCTTACATGGATAACTGTGGTAATCCTATAGCTAATACATGCACTCAAACCTGAC
TCTTGTGGGAAGGTTGTGGTCATTAGTTGCAGAACCAACCCAAGCTCTGCTTGGTATTTT
GCTGATCCAGAATGGCTGATTGAATTACATGGCAATTGCTGGTAATGCATCATTTCAGTT
TCTGACCTATCAGCTTCCGACGGTAAGGGTATTGGGCTTACTGTGGGCAATGGGACGGGG
TAACGGGAGGGATTAGGGGGTTTGATTCCGGGGAGAGGGGAGCTTGAAGAAAATGGGCTA
CACATCTAAGGGAGGCAGCAGGGCTAAGAGACACGCTGAGCGGGGCT
>HY4YN4W02EMY7D rank=0089656 x=1784.0 y=3367.0 length=469
AAAACACAGCCAGTAGTCATATGCTTGTCTCAAAGATTAAGCCATGCATGTTTCAGTATA
AGCTTTAATTTGGCAAAACTGCAAATGGCTCATTAAAACAGTTATAATGCACTTGATGGT
TGTTTGCTTACATGGATAACTGTGGTAATCCTATAGCTAATACATGCACTCAAACCTGAC
TCTTGTGGGAAGGTTGTGGTCATTAGTTGCAGAACCAACCCAAGCTCTGCTTGGTATTTT
GCTGATCCAGAATGGCTGATTGAATTACATGGCAATTGCTGGTAATGCATCATTTCAGTT
TCTGACCTATCAGCTTCCGACGGTAAGGGTATTGGGCTTACTGTGGGCAATGGGACGGGG
TAACGGGAGGGATTAGGGGGTTTGATTCCGGGGAGAGGGGAGCTTGGAAGAAAATGGGCT
AACCACATCTAAAGGGAAGGCAAGCAAGGGCTAGAGACACGCTGAGC
>HY4YN4W02D6DPC rank=0107442 x=1595.0 y=3150.0 length=469
AAAACACAGCCAGTAGTCATATGCTTGTCTCAAAGATTAAGCCATGCATGTTTCAGTATA
AGCTTTAATTTGGCAAAACTGCAAATGGCTCATTAAAACAGTTATAATGCACTTGATGGT
TGTTTGCTTACATGGATAACTGTGGTAATCCTATAGCTAATACATGCACTCAAACCTGAC
TCTTGTGGGAAGGTTGTGGTCATTAGTTGCAGAACCAACCCAAGCTCTGCTTGGTATTTT
GCTGATCCAGAATGGCTGATTGAATTACATGGCAATTGCTGGTAATGCATCATTTCAGTT
TCTGACCTATCAGCTTCCGACGGTAGGGTATTGGGCTTACTGTGGGCAATGACGGGGTAA
CGGAGGGATTGGGGTTNATTCCGGGAGAGGGGANCTTGAAGAAATGGGCTACACATCTAA
GGGAAGGCAAGCAGGGCTAAGAGACACGGCTGGAAGCGGGGCTGGGG
>HY4YN4W02DLS51 rank=0038703 x=1361.5 y=1879.5 length=469
AAAACACAGCCAGTAGTCATATGCTTGTCTTAAAGATTAAGCCATGCATGTCTAAGTACA
CACTCCGGTAAGGTAAAGACTGCGAATGGCTCATTAAATCAGTTAGTATTCATTTGATCC
ATGCCCTACATGGATAACTGTGGCAATTCTAGAGCTAATACATGGGAAAACGCCCCGACC
TCGCGGGAGGGGGCATCTGTCAGACTAAAACCATCGGCTCCCTTGCGGGGCCGTACCGAG
GTGAATCATGGCAAACTGAACGCTGACCGCACGGTCACGAACCGGCGGCCTATCTTTCGA
TTGTCTNCCTTATCAACTTTCGATGGTAGATCAAGTGCCTACCATGGTGATAACGGGGTA
ACGGGAGAATCAGGGGTTGGGTCCGGGAGAGGGGAGCCTGGAGAAACGGGCTACCACATC
CAAGGGAAAGGGCAAGGCAGGGGCTAAGAGACACGCTGAGCGGGGCT
>HY4YN4W02EEWSW rank=0085743 x=1692.0 y=3838.5 length=469
AAAACACAGCCAGTAGTCATATGCTTGTCTCAAAGATTAAGCCATGCATGTTTCAGTATA
AGCTTTAATTTGGCAAAACTGCAAATGGCTCATTAAAACAGTTATAATGCACTTGATGGT
TGTTTGCTTACATGGATAACTGTGGTAATCCTATAGCTAATACATGCACTCAAACCTGAC
TCTTGTGGGAAGGTTGTGGTCATTAGTTGCAGAACCAACCCAAGCTCTGCTTGGTATTTT
GCTGATCCAGAATGGCTGATTGAATTACATGGCAATTGCTGGTAATGCATCATTTCAGTT
TCTGACCTATCAGCTTCCGACGGTAAGGGTATTGGGCTTACTGTGGGCAATGGGACGGGG
TAACGGGAGGGATTAGGGGGTTTGATTTCCGGGGAGGTAGGGGGAGCTTGGAAGGAAAAT
GGGGCTAACCACATCTAAGGGAAGGGCAAGCAAGGGCTAAGAGACAC
>HY4YN4W02DPNFA rank=0042616 x=1405.0 y=836.0 length=469
AAAACACAGCCAGTAGTCATATGCTTGTCTCAAAGATTAAGCCATGCATGTCTCAGTATC
AATTTTCATACGGTTAAACTGCGAATGGCTCATTAAAGCAGTTATAGTTTATTTGATGGT
CACTGTTACTTGGATAACTGTGGTAATTCTACAGCTAATACATGCATCAAAACCCAACTT
CGCAGAAGGGTTGTGTTTATTAGATACAGAACCAACCCAGGCTCCGCCTGGTTTCCTGGT
GACTCATAATAACTATATGAATCGTATGGCATCTGCCACGATGCATCATTCAAGTTTCTG
ACCTATCAGCTTCCGACGGTAGGGGTATTGGGGCCTACCGTGGGCAATGGGACGGGGTAA
CGGAGAATTAGGGGTTGATTCCGGGGAGAGGGGGAGCCGTGGAGAAACGGGCTACCACAT
CTAAAGGGAAAGGGCAAGGCAAGGGCTAGAGACACGCTGAGCGGGGC
>HY4YN4W02EKNJH rank=0024617 x=1758.5 y=1435.0 length=469
AAAACACAGCCAGTAGTCATATGCTTGTCTCAAAGATTAAGCCATGCATGTTTCAGAATC
AGCTTTTCATAGTAAATCTGCAAATGGCTCATTAAAACAGTTTTAGTTTCATGGGCTGTG
ATAGTGTACATGGATACCTGTGGTAATTCTATAGCTAATACACGCCTGCAAACCCAACTC
TGTGGAAGGGTTGTTCTTATTAGTTTCAGAACCAATCCTAACTCAGCTAGGCAATTAGGT
GAATAATGGTAAGTGCATGGATCATATGGCTNTGCTGAAGACTGGCTTTCTAAGTTTCTG
ACCTATCAGCTTCCGACGGGGAAGGTATTGGGGCTTCCCGTGGGCAATGGGACGGGGTGA
CGGGAGGAATTAGGGGGTTTNATTTCCGGGGAGGAGGGGGAGCCGTGGGAGGGAACGGGC
TACCACAATCTAAAGGGAGGGCAAGGCAGGGCTAGGAGACACGCTGA
>HY4YN4W02DE7M3 rank=0024409 x=1286.0 y=1245.5 length=469
AAAACACAGCCAGTAGTCATATGCTTGTCTCAAAGATTAAGCCATGCATGTCTCAGTATA
AGCTTCTACATGGCGACACTGCGAATGGCTCATTAAAACAGTTATCGTTTATTTGGTGGT
CATTCATTACATGGATAACCATGGTAATTCTAGAGCTAATACATGCATCAAAACCCGACT
TCTCGGAAGGGTTGTGTTTATTAGGTACAGAACCAACCCAGGTTCGCCCTGGTCTTTTGG
TGATTCATAATAACCGAACGAATCGCATGGCTTCGCTGGCGATGAACCATTCAAGTTTCT
NACCTATCAGCTTTCGACGGTAGGGTATTGGCCTACCGTGGGGCAATGACGGGGTAACGG
GAGGAATTAGGGGGTTCGATTCCGGGAGGAGGGGAGCCTGGAGGAACGGGCTACCACATC
TAAGGGAAGGGCAAGCAGGGCTAGAGGACACGCTGAGCGGGGCTGGG
>HY4YN4W02D4CGL rank=0035894 x=1572.0 y=2435.0 length=469
AAAACACAGCCAGTAGTCATATGCTTGTCTCAAAGATTAAGCCATGCATGTCTCAGTATA
AGCTTCAATACGGTGAAACTGCGAATGGCTCATTAAAACAGTTATAGTTTATTTGATGGT
CATTCCTTACATGGATAACTGTGGTAATTCTAGAGCTAATACATGCATCCAAACCCGACT
CTGCGGAAGGGTTGTGTTTATTAGTTACAGAACCAACCCAGGCTCTGCCTGGTTTTGTGG
TGATTCATAATAACCGAACGAATCGCATGGCATCTGCTGGCGATGACTCATTCAAGTTTC
TGACCTATCAGCTTCCGACGGTAGGGGTATTGGGGCCTACCGTGGGCAATGGGACGGGGT
AACGGAGATTAGGGGTCGATTCCGGGAGAGGGGAGCCTGAGAAACGGGCTACCACATCTA
AAGGGAAAGGGCAAGCAAGGGCTAGAGACACGCTGAGCGGGGCTGGC
>HY4YN4W02C29XA rank=0053803 x=1150.0 y=1388.5 length=469
AAAACACAGCCAGTAGTCATATGCTTGTCTCAAAGACTAAGCCATGCATGTCTAAGTATA
AGTATTATACAGCGAAACTGCGAATGGCTCATTAAAACAGTTATAGTTTATTTGATAATC
GAATTTACATGGATAACCGTGGTAATTCTAGAGCTAATACATGCTGCTGTGCCCAACTTT
ACGGAAGGGCGGTATTTATTAGATAACAAGCCAATATTCCTCTGGTCTATTGTGGTGACT
CATAATAACTGATCGAATCGCAAGGCCTATGGCCGCGATAAGTCATTCAAGTTTCTNCCC
CATCAGCTTTCGATGGTAGTGTATTGGGACTACCATGGGCGTTTACGGGGTAACGGGAGG
GATTAGGGGTTCGATTCCGGGAGAGGGGAGCCTGGAGAAACGGGCTACCACATCTAAGGG
AAGGGCAGCAGGGCTAAGAGACACGCTGGAAGCGGGGGCTGGGCAAA
>HY4YN4W02CYERZ rank=0050613 x=1094.0 y=3773.5 length=469
AAAACACAGCCAGTAGTCATATGCTTGTCTCAAAGATTAAGCCATGCATGTTTCAGTATA
AGCTTTAATTTGGCAAAACTGCAAATGGCTCATTAAAACAGTTATAATGCACTTGATGGT
TGTTTGCTTACATGGATAACTGTGGTAATCCTATAGCTAATACATGCACTCAAACCTGAC
TCTTGTGGGAAGGTTGTGGTCATTAGTTGCAGAACCAACCCAAGCTCTGCTTGGTATTTT
GCTGATCCAGAATGGCTGATTGAATTACATGGCAATTGCTGGTAATGCATCATTTCAGTT
TCTGACCTATCAGCTTCCGACGGTAAGGGTATTGGGCTTACTGTGGGCAATGGACGGGGT
AACGGGAGGGATTAGGGGTTTGATTCCGGGGAGAGGGGAGCTTGAAGAAAATGGGGCTAA
CCACATCTAAAGGGAAGGGCAAGCAAGGGCTAAGAGACACGCTGAGC
>HY4YN4W02DO6A3 rank=0143498 x=1399.5 y=3229.5 length=469
AAAACACAGCCAGTAGTCATATGCTTGTCTCAAAGATTAAGCCATGCATGTCTCAGTATA
AGCGTTCATTTTGTGAAACTGCAAATGGCTCATTAAAACAGTTATAATGCACTTGATAAT
CGATTGTTATATGGATATCTGTGGAAATTCTATAGCTAATACATGCAACTAAACCTAACT
TTGTGGAAAGGTTGTGGTCATTAGTTACAGAACCAATTCAGGCCCAGCTTGAAGAATTGA
ATGATTCACAATGACAGAATGTATTACATGGCAACAGCTGGTAATAGTTCATTCCAGTTT
CTGACCTATCAGCTTTCGACGGGGTAAGGTATTGGGCTTACCGGTGGGCAATGACAGGGT
GACGGGAGGGATTAGGGGGTTGATTTCCGGGAGAGGGGGAGCTTGGGAGAAAATGGGGAC
TACGTACATCTAAAGGGGAAGGGCAAGGCAGGGCTAAGAGACACGCT
>HY4YN4W02DENVM rank=0018139 x=1280.5 y=208.5 length=469
AAAACACAGCCAGTAGTCATATGCTTGTCTCAAAGATTAAGCCATGCATGTCTCAGTATA
AGCGTTCATTTTGTGAAACTGCAAATGGCTCATTAAAACAGTTATAATGCACTTGATAAT
CGATTGTTATATGGATATCTGTGGAAATTCTATAGCTAATACATGCAACTAAACCTAACT
TTGTGGAAAGGTTGTGGTCATTAGTTACAGAACCAATTCAGGCCCAGCTTGAAGAATTGA
ATGATTCACAATGACAGAATGTATTACATGGCAACAGCTGGTAATAGTTCATTCCAGTTT
CTGACCTATCAGCTTTCGACGGGGTAAGGGTATTGGGCTTACCGGTGGGCAATGACAGGG
TGACGGGAGGGATTAGGGGTTGATTCCGGGAGAGGGGAGCTTGAGAAAATGGGCTACCAC
ATCTAAAGGGAAGGGCAGCAGGGCTAGGGGACACGCTGAGCGGGGCT
>HY4YN4W02EK382 rank=0031075 x=1763.0 y=2612.0 length=469
AAAACACAGCCAGTAGTCATATGCTTGTCTCAAAGACTAAGCCATGCATGTCTAAGTATA
AGTGTTATACAGCGAAACTGCGAATGGCTCATTAAAACAGTTATAGTTTACATGACAATC
AAATTTACATGGATAACCGTGGTAATTCTAGAGCTAATACATGCTGTGTGGCCCGACTTT
GCGGGAGGGCCGTATTTATTAGATAACAAGCCAATATTCCTCGTGTCTATTGTGGTGACT
CATAATAACTGATCGAATCGCAAGGCCTGTGGCCGCGATAAGTCATTCAAGTTTCTGCCC
CATCAGCTTTCGATGGTAGTGTATTGGGGACTACCATGGGCTTTTACGGGGTAACGGGAG
GGATTAGGGGTTCGGATTCCGGGAGAGGGGAGCCTGGAGAAACGGGCTACCACATCTAAG
GGAAAGGGCAAGGCAGGGGCTAAGAGACACGCTGAGCGGGGCTGGGC
>HY4YN4W02DDO8M rank=0064823 x=1269.0 y=372.0 length=469
AAAACACAGCCAGTAGTCATATGCTTGTCTCAAAGATTAAGCCATGCAGGTCTAAGTCCA
TGCCGCATTAAGGTGAGACCGCGAATGGCTCATTATATCAGTTATGGTTCCTTAGATCTT
TGGTTACACTTGGATAACCCTGGCAATTCTAGAGCTAATACATGCATTTCCAACACCGAC
CTTCGGGAAGGTGTGTTTTTATTAGCCCAAAACCAATCGTTACCTTCGGGTGACGTCCCA
TTGGTGATTCAGAGTAACTTTGTTCGGATCGCATGGCCTTTGTGCCGGCGACGCATCTTT
CAAATGTCTNCCTTATCAACTTGTTGGTTGGTTAAATGCCAACCAAGGGTGGGGTAACGG
GGGTGACGGAGAATCAGGGGGTTCATACCGGGAGGAGGGGAGCCTGAGAAACGGGCTACC
ANATCCAAGGGAAGCAGCAGGGCTAGAGACACGCTGGAGCGGGGGCT
>HY4YN4W02D48UO rank=0059935 x=1582.0 y=3454.5 length=469
AAAACACAGCCAGTAGTCATATGCTTGTCTCAAAGATTAAGCCATGCATGTCTCAGTATA
AGCTTCTATACGGCGAAACTGCGAATGGCTCATTAAAACAGTTATAGTTTATTTGATGAT
CATTCTTTACATGGATAACTGTGGTAATTCTAGAGCTAATACATGCGCCCAAACCCGACT
TCGAGGAAGGGTTGTGTTTATTAGTTACAGAACCAACCCAGGCTCTGCCTGGTATCTTGG
TGATTCATAATAACCGAACGAATCGCATGGCATCAGCTGGCGATATATCTTTCAAGTTTC
TGACCTATCAGCTTTCGACGGTAGGGTATTGGGGCCTACCGTGGCAATGGACGGGGTAAC
GGGAGAATTAGGGGTTCGATTCCGGGAGAGGGGAGCCTGAGAAACGGGCTACCACATCTA
AAGGGAAAGGCAGCAAGGGCTAGAGACACGGCTGAGCGGGGCTGGGG
>HY4YN4W02D2HLT rank=0092631 x=1551.5 y=1807.5 length=469
AAAACACAGCCAGTAGTCATATGCTTGTCTCAAAGATTAAGCCATGCATGTCTCAGTATA
AGCTTCTATACGGCGAAACTGCGAATGGCTCATTAAAACAGTTATAGTTTATTTGATGAT
CATTCTTTACATGGATAACTGTGGTAATTCTAGAGCTAATACATGCGCCCAAACCCGACT
TCGAGGAAGGGTTGTGTTTATTAGTTACAGAACCAACCCAGGCTCTGCCTGGTATCTTGG
TGATTCATAATAACCGAACGAATCGCATGGCATCAGCTGGCGATATATCTTTCAAGTTTC
TGACCTATCAGCTTTCGACGGTAGGGTATTGGGGCCTACCGTGGCAATGGACGGGGTAAC
GGGAGAATTAGGGGTCGATTCCGGGAGAGGGGAGCCTGAGAAACGGGCTACCACATCTAA
AGGGAAAGGCAGCAGGGCTAAGAGACACGCTGAGCGGGCTGGGCAAA
>HY4YN4W02EDG5O rank=0085997 x=1676.5 y=2442.0 length=469
AAAACACAGCCAGTAGTCATATGCTTGTCTCAAAGATTAAGCCATGCATGTCTAAGTATA
AACATCTTTATACCGTGAAACTGCAGATGGCTCATTAAATCAGTTATAATTTATTTGAAG
ATTGCTTTAACTACATGGATACCCGTAGTAATTCTAGAGCTAATACATGCGCAAAGTCCC
GACTCCCGCGGGGAGGGATGTATTTATTAGGTAAAAACCAATCCGCGCCTCGGCGTGGTT
CCCTGGTGATTCATAATAACTGTTCGAATCGCACGGCCTCGCGCCGGCGATAGTTCATTC
AAATTTCTGCCCTATCAGCTTTCGACGGTAGTGTAGTGGACTACCGTGGGGCATTGACGG
GGTGACGGGAGAATTAGGGGTTCGATTCCGGGAGAGGGGAGCCTGGAGAAACGGGCTACC
ACATCCAAGGGAAGGCAAGCAGGGCTAGAGACACGCTGAGCGGGGCT
>HY4YN4W02D47KG rank=0155918 x=1582.5 y=1790.5 length=469
AAAACACAGCCAGTAGTCATATGCTTGTCTCAAAGATTAAGCCATGCATGTCTAAGTATA
AACAACTTTATACTGTGAAACTGCGTACAGCTCATTATATCAGTAATAATTTATTTGATG
GTTCCTTGCTACATGGATAACCGTAGTAATTCTAGAGCTAATACATGCGTAAAGTCCTGA
CTCTCGTGGGGAGGGATGTATTTATTAGATAAAAAACCAATGCGCCTTCTGGGCGGTTTT
GTGGTGAATCATAGTAACTAATCGGATCGCATGGCCTTGCGCCGCGACAGTTTATTCAAA
TTTCTGCCCTATCAGCTTTCGACGGTAGTGTAGTGGGACTACCGGTGGGCGTTAACGGGG
TAACGGGAGGAATTAGGGGGTTCGATTCCGGGAGGAGGGGAGCCTGGAGAACGGGCTACC
ACATCCAAGGGAGGCAAGCAGGGCTAGAGACACGCTGGAGCGGGGCT
>HY4YN4W02DQ91V rank=0039405 x=1423.0 y=3089.0 length=469
AAAACACAGCCAGTAGTCATATGCTTGTCTCAAAGATTAAGCCATGCATGTTTCAGAATC
AGCTTTTCATAGTAAATCTGCAAATGGCTCATTAAAACAGTTTTAGTTTCATGGGCTGTG
ATAGTGTACATGGATACCTGTGGTAATTCTATAGCTAATACACGCTTGCAAACCCAACTC
TGTGGAAGGGTTGTTCTTATTAGTTTCAGAACCAATCCTAACTCAGCTAGGCAATTAGGT
GAATAATGGTAAGTGCATGGATCATATGGCTNTGCTGAAGACTGGCTTTCTAAGTTTCTG
ACCTATCAGCTTCCGACGGGGAAGGTATTGGGGCTTCCCGTGGGCAATGGACGGGGTAAC
GGAGAATTAGGGGCTTGATTCCGGGAGNGGGGANCCTGAGGGAACGGGCTACCACAATCT
AAAGGGAGGCAAGGCAGGGCTAGAGACACGCTGAGCGGGGCTGGGGC
>HY4YN4W02EURT5 rank=0147752 x=1873.0 y=2523.5 length=469
AAAACACAGCCAGTAGTCATATGCTTGTCTCAAAGATTAAGCCATGCATGTCTAAGTATA
AACATCTTTATACCGTGAAACTGCGTACAGCTCATTATATCAGCAATTATTTATTTGATG
GTACCTTACCAGATGGATAACCGTGGTAATTCTAGAGCCAATACATGCGTAAAGTCGCGA
CTCTTTTCGGGGAGCGATGTATTTATTAGATAAAAAACCTTCCACCTCCGGGTGTTTTAT
GGTGAATCATAGTAACTGATCAGATCGCAGTGGCTTCGGCCGGCGACAGTTCATTCAAAT
TTCTNCCCTATCAGCTTTCGACGGTAGTGTAGTGGACTACCGGTGGGGCGTTAACGGGGT
GACGGGAGGAATTAGGGGTTCGATTCCGGGAGGAGGGGAGCCTGGAGGAAACGGGCTACC
ACATCCAAGGGAAGGGCAAGCAGGGCTAGAGACACGCTGAGCGGGGC
>HY4YN4W02EITS8 rank=0221224 x=1737.5 y=2266.5 length=469
AAAACACAGCCAGTAGTCATATGCTTGTCTCAAAGATTAAGCCATGCATGTCTAAGCAGA
AGCCGAACAACGGTAAAGCCGCGAATGGCTCATTACAACAGCCGTCGTTTCTTGGATCTC
TTATTTTACTTGGATAACTGTGGTAATTCTAGAGCTAATACACGCACTAAAGCTCCGACC
TTTCGGGACGAGCGCATTTATTAGAACAAAACCAATCGGGCTTCGGCCCGTTCGTTGGTG
ACTCTGAATAACTACGCCGATCGCACGGTCTCGCACCGGCGACGCATCTTTCAATGTCTG
CCTTATCAACTTTCGATGGTAGTTTATGTGCCTACCATGGTTGTAACGGGGGGTAACGGG
GAGAATAAGGGGTTCGACTCCGGGGAGAGGGGAGCCTGGGAGAAACGGGCTACCACATCC
AAGGGAAGGGCAGCAGGGCTAAGAGACACGCTGGAGCGGGGCTGGGC
>HY4YN4W02EMHNS rank=0134051 x=1779.5 y=1110.0 length=469
AAAACACAGCCAGTAGTCATATGCTTGTCTCAAAGATTAAGCCATGCATGTCTAAGCAGA
AGCCGAACAACGGTAAAGCCGCGAATGGCTCATTACAACAGCCGTCGTTTCTTGAATCTC
TTATTTTACTTGGATAACTGTGGTAATTCTAGAGCTAATACACGCACTAAAGCTCCGACC
TTTCGGGACGAGCGCATTTATTAGAACAAAACCAATCGGGCTTCGGCCCGTTCGTTGGTG
ACTCTGAATAACTACGCCGATCGCACGGTCTCGCACCGGCGACGCATCTTTCAATGTCTG
CCTTATCAACTTTCGATGGTAGTTTATGTGCCTACCATGGTTGTAACGGGGGGTAACGGG
GAGAATAAGGGGTTCGACTCCGGGGAGAGGGGAGCCTGGAGGAAACGGGCTACCACATCC
AAGGGAAGGGCAGCAGGGCTAAGAGACACGCTGGAGCGGGGCTGGGC
>HY4YN4W02DETDT rank=0086668 x=1281.0 y=3247.0 length=469
AAAACACAGCCAGTAGTCATATGCTTGTCTCAAAGATTAAGCCATGCATGTCTCAGTATA
AGCTTCTATACGGTGAAACTGCGAATGGCTCATTAAAACAGTTACAGTTTATTTGATGGT
CATTCCTTACATGGATAACTGCGGTAATTCTAGAGCTAATACATGCGCCCAAACCCGACT
CCGTGGAAGGGTTGTGTTTATTAGTTACAGAACCAACCCAGGCTCTGCCTGGTCTTGTGG
TGATTCATAATAACCGAATGAATCGCATTGCATCAGCTGGCGATGAATCATTCAAGTTTC
TGACCTATCAGCTTCCGACGGTAGGGGTATTGGGGCCTACCGTGGGCAATGGACGGGGTA
ACGGAGAATTAGGGGTTCATTCCGGGAGAGGGGAGCCTGAGAAACGGGCTAACCACATCT
AAAGGAAAGGGGCAAGGCAAGGGCTAGAGACAACGCTGAGCGGGGCT
>HY4YN4W02DG4GA rank=0025967 x=1308.5 y=312.0 length=469
AAAACACAGCCAGTAGTCATATGCTTGTCTCAAAGATTAAGCCATGCATGTCTCAGAATA
AGCTTTTCATGGCAAGTCTGCGAATGGCTCATTAAACCAGTTATAGTTTCATTGGTTGTT
GGTGCTTACATGGATACCTGTGGTAATTCTATAGCTAATACATGATTGCATACCCGACTT
TCCGGAAGGGTTGTGCTTATCAGCTCCAGAACCATTCCTGGCATTGCCAGGTTCTTTGGT
GATCTATGGTAAGTGTGCGGATCGCATGGCTGCTGCTGTGATTTGTCTTTTAAGTTCTGA
CCTATCAGCTTTCGGACGGGGGAAGGGTATTGGGCTTCCCGGTGGGCAATGACGGGGTAA
CGGGAGATTAGGGGTTTGATTCCGGGAGAGGGGAGCCTGGAGGGAATGGGGCTACCACAT
CTAAAAGGGAAAAGGGCAGCAGGGCTAGAGACACGCTGAGCGGGGCT
>HY4YN4W02EPIW2 rank=0129225 x=1813.5 y=3444.5 length=469
AAAACACAGCCAGTAGTCATATGCTTGTCTCAAAGATTAAGCCATGCATGTCTCAGTATA
AGCTTCTATACGGTGAAACTGCGAATGGCTCATTAAAACAGTTACAGTTTATTTGATGGT
CATTCCTTACATGGATAACTGTGGTAATTCTAGAGCTAATACATGCGCCCAAACCCGACT
CCGTGGAAGGGTTGTGTTTATTAGTTACAGAACCAACCCAGGCTCTGCCTGGTCTTGTGG
TGATTCATAATAACCGAATGAATCGCATTGCATCAGCTGGCGATGAATCATTCAAGTTTC
TGACCTATCAGCTTCCGACGGTAGGGGTATTGGGGCCTACCGTGGGCAATGGGACGGGGT
AACGGAGAATTAGGGGTTCATTCCGGGGAGAGGGGGAGCCTGGAGAAACGGGCTACCACA
TCTAAAGGGAAAGGGCAGCAAGGGCTAGAGACACGCTGAGCGGGGCT
>HXZRAMG01BUGLO rank=0257277 x=639.5 y=3578.5 length=469
AAAACACAGCCAGTAGTCATATAGCTTGTCTCAAAGATTAAGCCATGCATGTCTAAGCAT
GTAGCCGAATTATGGTGAAGCCGCGAATGGCTCATTACAACAGCCGTTGTTTCTTGGATC
TTGATTTACTTGGATAACTGTGGTAATTCTAGAGTCTAATACATGCAACCAAGCTCCAAC
CTCACGGAAGGAGTGCATTTATTAGACCAAGACCAATCGGACTTTGACCCCGCTATCTGG
TGACTCTGAATAACTTTGCTTGATCACATGGTCCTAGTACCGGTGACATATCTTTCAAGT
GTCTGCCCTATCAACTTTCGATGGTAGTTTATGTGCCTACCATGGTTGTAACGGGTTAAC
GGAGAATAAAGGGTTCGACTCCGGAGAGGGAGCCTGAGAAATGGCTAACCACATCCAAGG
AAGGCAGCAAGGCTAGAGACACGCTGAGCGGGCTGGCAAGGCGCATA
>HXZRAMG01CFE14 rank=0044541 x=878.5 y=2410.0 length=469
AAAACACAGCCAGTAGTCATATGCTTGTCTCAAAGATTAAGCCATGCATGTCTAAGTATA
AGCAACTTTATACTGTGAAACTGCGGACAGCTCATTATATCAGCAATAATTTATTTGATG
GTTTCTTTACTACTTGGATAACCGTAGTAATTCTAGAGCTAATACATGCTTAAAGCCTGG
ACTCTTGCGGGAACGGGTGTATTTATTAGATTAAAGACCAATGCTTCCCTCTCGGGTTGC
TTTTTGGTGATTCTTTGTAACTTTCGAATCGCATGGCCTTGTGTCGGCGATAGTTCATTC
AAATTTCTGCCCTATCAGCTTTCGACGGTAGTGTAGTGGACTACCGTGGCGTTAACGGGT
GACGGAGAATTAGGGTTCGATTCCGGAGAGGGAGCCTGAGAAACGGCTACCACATCCAAG
GAAGGCAGCAGGCTAGAGACACGCTGAGCGGGCTGGCAAGGCGCATA
>HXZRAMG01BVI9W rank=0063790 x=652.0 y=450.0 length=469
AAAACACAGCCAGTAGTCATATGCTTGTCTCAAAGATTAAGCCATGCATGTCTAAGTATA
AGCAACTTTATACTGTGAAACTGCGGACAGCTCATTATATCAGCAATAATTTATTTGATG
GTTTCTTTACTACTTGGATAACCGTAGTAATTCTAGAGCTAATACATGCTTAAAGCCTGG
ACTCTTGCGGGAACGGGTGTATTTATTAGATTAAAGACCAATGCTTCCCTCTCGGGTTGC
TTTTTGGTGATTCTTTGTAACTTTCGAATCGCATGGCCTTGTGTCGGCGATAGTTCATTC
AAATTTCTGCCCTATCAGCTTTCGACGGTAGTGTAGTGGACTACCGTGGCGTTAACGGGT
GACGGAGAATTAGGGTTCGATTCCGGAGAGGGAGCCTGAGAAACGGCTACCACATCCAAG
GAAGGCAGCAGGCTAGAGACACGCTGAGCGGGCTGGCAAGGCGCATA
>HXZRAMG01B6ZLZ rank=0305451 x=782.5 y=2357.0 length=469
AAAACACAGCCAGTAGTCATATGCTTGTCTCAAAGATTAAGCCATGCATGTCTAAGTATA
AGCAACTTTATACTGTGAAGCTGCGGACAGCTCATTATATCAGCAATAATTTATTTGATG
GTTTCTTTACTACTTGGATAACCGTAGTAATTCTAGAGCTAATACATGCTTAAAGCCTGG
ACTCTTGCGGGAACGGGTGTATTTATTAGATTAAAGACCAATGCTTCCCTCTGGGTTGCT
TTTTGGTGATTCTTTGTAACTTTCGAATCGCATGGCCTTGTGTCGGCGATAGTTCATTCA
AATTTCTGCCCTATCAGCTTTCGACGGTAGTGTAGTGGACTACCGTAGCGTTAACGGGTG
ACGGAGAATTAGGGTTCGATTCCGGAGAGGGGAGCCTGAGAAACGGCTACCACATCCAAG
GAAGGCAGCAGGCTAGAGACACGCTGAGCGGGCTGGCAAGGCGCATA
>HXZRAMG01B27IH rank=0069077 x=739.5 y=2103.0 length=469
AAAACACAGCCAGTAGTCATATGCTTGTCTCAAAGATTAAGCCATGCATGTCTAAGTATA
AGCAACTTTATACTGTGAAACTGCGGACAGCTCATTATATCAGCAATAATTTATTTGATG
GTTTCTTTACTACTTGGATAACCGTAGTAATTCTAGAGCTAATACATGCTTAAAGCCTGG
ACTCTTGCGGGAACGGGTGTATTTATTAGATTAAAGACCAATGCTTCCCTCTCGGGTTGC
TTTTTGGTGATTCTTTGTAACTTTCGAATCGCATGGCCTTGTGTCGGCGATAGTTCATTC
AAATTTCTGCCCTATCAGCTTTCGACGGTAGTGTAGTGGACTACCGTGGCGTTAACGGGT
GACGGAGAATTAGGGTTCGATTCCGGAGAGGGAGCCTGAGAAACGGCTACCACATCCAAG
GAAGGCAGCAGGCTAGAGACACGCTGAGCGGGCTGGCAAGGCGCATA
>HXZRAMG01A1F82 rank=0093383 x=309.0 y=1780.0 length=469
AAAACACAGCCAGTAGTCATATGCTTGTCTCAAAGATTAAGCCATGCAGGTCTGAGTACA
GGCCGAAATAAGGTGAGACCGCGAATGGCTCATTATATCAGTTATGGTTCCTTGGATCTT
CGGTTACCTACTTGGATAACCCTGGCAATTCCAGAGCTAATACATGCAGCTTGAGCTCCG
ACCTTCGGGAGGGTGGTTTTATTAGACCAAAGCCAATCGGAGGCGTTCGGCTTCTGTTCG
TTGGTGACTCTGAATAACTTTGGGTCAGATCGCACGGTCTTGCACCGGCGACGCATCTTT
CAAATGTCTGCCTTATCAACTTGATGGTAGGTTATGTGCCTACCATGGTTGTAACGGGTG
ACGGAGAATCAGGGTTCGATACCGGAGAGGGAGCCTGAGAGACGGCTACCGACATCCAAG
GAAGGCAGCAGGCTAGAGACACGCTGAGCGGGCTGGCAAGGCGCATA
>HXZRAMG01CFKNH rank=0139989 x=880.0 y=1467.5 length=469
AAAACACAGCCAGTAGTCATATGCTTGTCTCAAAGATTAAGCCATGCAGGTCTGAGTACA
GGCCGAAATAAGGTGAGACCGCGAATGGCTCATTATATCAGTTATGGTTCCTTGGATCTT
CGGTTACCTACTTGGATAACCCTGGCAATTCCAGAGCTAATACATGCAGCTTGAGCTCCG
ACCTTCGGGGAGGGGTGTTTTATTAGACCAAAGCCAATCGGAGGCTTCGGCTTCTGTTCG
TTGGTGACTCTGAATAACTTTGGGCAGATCGCACGGTCTTGCACCGGCGACGCATCTTTC
AAATGTCTGCCTTATCAACTTGATGGTAGGTTATGTGCCTACCATGGTTGTAACGGGTGA
CGGAGAATCAGGGTTCGATACCGGAGAGGGAGCCTGAGAGACGGCTACCACATCCAAGGA
AGGCAGTCAGGCTAGAGACACGCTGAGCGGGCTGGCAAGGCGCATTA
>HXZRAMG01A1I8Q rank=0124822 x=310.0 y=1560.5 length=469
AAAACACAGCCAGTAGTCATATGCTTGTCTCAAAGATTAAGCCATGCATGTCTAAGTATA
AACAACTTTATACTGTGAAACTGCGTACAGCTCATTATATCAGCAATAATTTATTTGATG
GTTTCTTACTACTTGGATAACCGTAGTAATTCTAGAGCTAATACATGCTTAAAGCCTGAA
CTCTTGCGGGAACGGGTGTATTTATTAGATAAAAACCAATGCGGCCCTCTGGGCTGGTTT
CTTGGTGATTTCATAATAACTTTTCGAATCGCATAGCTTCATGCTGGCGATAGTTCATTC
AAATTTCTGCCCTATCAGCTTTCGACGGTAGTGTAGTGGACTACCGTGGCGTTAACGGGT
GACGGAGAATTAGGGTTCGATTCCGGAGAGGGAGCCTGAGAAACGGCTACCACATCCAAG
GAAGGCAGCAGGCTAGAGACACGCTGAGCGGGCTGGCAAGGCGCATA
>HXZRAMG01AMGMB rank=0162906 x=138.5 y=2833.0 length=469
AAAACACAGCCAGTAGTCATATGCTTGTCTCAAAGATTAAGCCATGCATGTCTAAGTATA
AACAACTTTATACTGTGAAACTGCGTACAGCTCATTATATCAGCAATAATTTATTTGATG
GTTTCTTACTACTTGGATAACCGTAGTAATTCTAGAGCTAATACATGCTTAAAGCCTGAA
CTCTTGCGGGAACGGGTGTATTTATTAGATAAAAACCAATGCGGCCCTCTGGGCTGGTTT
CTTGGTGATTTCATAATAACTTTTCGAATCGCATAGCTTCATGCTGGCGATAGTTCATTC
AAATTTCTGCCCTATCAGCTTTCGACGGTAGTGTAGTGGACTACCGTGGCGTTAACGGGT
GACGGAGAATTAGGGTTCGATTCCGGGAGAGGGAGCCTGAGAAACGGCTACCACATCCAA
GGAAGGCAGCAGCTAGAGACACGCTGAGCGGGCTGGCAAGGCGCATA
>HXZRAMG01BC5OA rank=0316096 x=442.5 y=3176.0 length=469
AAAACACAGCCAGTAGTCATATGCTTGTCTCAAAGATTAAGCCATGCATGTCTAAGTATA
AACAACTTTATACTGTGAAACTGCGTACAGCTCATTATATCAGCAATAATTTATTTGATG
GTTTCTTACTACTTGGATAACCGTAGTAATTCTAGAGCTAATACATGCTTAAAGCCTGAA
CTCTTGCGGGAACGGGTGTATTTATTAGATAAAAAACCAATGCGGCCCTCTGGGCTGGTT
TCTTGGTGATTCATAATAACTTTTCGAATCGCATAGCTTCATGCTGGCGATAGTTCATTC
AAATTTCTGCCCTATCAGCTTTCGACGGTAGTGTAGTGGACTACCGTGGCGTTAACGGGT
GACGGAGAATTAGGGTTCGATTCCGGAGAGGGAGCCTGAGAAACGGCTACCACATCCAAG
GAAGGCAGCAGGCTAGAGACACGCTGAGCGGGCTGGCAAGGCGCATA
>HXZRAMG01AQXU3 rank=0121581 x=189.5 y=2909.0 length=469
AAAACACAGCCAGTAGTCATATGCTTGTCTCAAAGATTAAGCCATGCATGTCTAAGTATA
AACAACTTTATACTGTGAAACTGCGTACAGCTCATTATATCAGCAATAATTTATTTGATG
GTTTCTTACTACTTGGATAACCGTAGTAATTCTAGAGCTAATACATGCTTAAAGCCTGAA
CTCTTGCGGGAACGGGTGTATTTATTAGATAAAAACCAATGCGGCCCTCTGGGCTGGTTT
CTTGGTGATTTCATAATAACTTTTCGAATCGCATAGCTTCATGCTGGCGATAGTTCATTC
AAATTTCTGCCCTATCAGCTTTCGACGGTAGTGTAGTGGACTACCGTGGCGTTAACGGGT
GACGGAGAATTAGGGTTCGATTCCGGAGAGGGAGCCTGAGAAACGGCTACCACATCCAAG
GAAGGCAGCAGGCTAGAGACACGCTGAGCGGGCTGGCAAGGCGCATA
>HXZRAMG01BYGGT rank=0240024 x=685.5 y=1611.5 length=469
AAAACACAGCCAGTAGTCATATGCTTGTCTCAAAGATTAAGCCATGCATGTCTAAGTATA
AACAACTTTATACTGTGAAACTGCGTACAGCTCATTATATCAGCAATAATTTATTTGATG
GTTTCTTACTACTTGGATAACCGTAGTAATTCTAGAGCTAATACATGCTTAAAGCCTGAA
CTCTTGCGGGAACGGGTGTATTTATTAGATAAAAACCAATGCGGCCCTCTGGGCTGGTTT
CTTGGTGATTTCATAATAACTTTTCGAATCGCATAGCTTCATGCTGGCGATAGTTCATTC
AAATTTCTGCCCTATCAGCTTTCGACGGTAGTGTAGTGGACTACCGTGGCGTTAACGGGT
GACGGAGAATTAGGGTTCGATTCCGGAGAGGGAGCCTGAGAAACGGCTACCACATCCAAG
GAAGGCAGCAGGCTAGAGACACGCTGAGCGGGCTGGCAAGGCGCATA
>HXZRAMG01BVAB1 rank=0080919 x=649.0 y=1151.0 length=469
AAAACACAGCCAGTAGTCATATGCTTGTCTCAAAGATTAAGCCATGCATGTCTAAGTATA
AACAACTTTATACTGTGAAACTGCGTACAGCTCATTATATCAGCAATAATTTATTTGATG
GTTTCTTACTACTTGGATAACCGTAGTAATTCTAGAGCTAATACATGCTTAAAGCCTGAA
CTCTTGCGGGAACGGGTGTATTTATTAGATAAAAACCAATGCGGCCCTCTGGGCTGGTTT
CTTGGTGATTTCATAATAACTTTTCGAATCGCATAGCTTCATGCTGGCGATAGTTCATTC
AAATTTCTGCCCTATCAGCTTTCGACGGTAGTGTAGTGGACTACCGTGGCGTTAACGGGT
GACGGAGAATTAGGGTTCGATTCCGGAGAGGGAGCCTGAGAAACGGCTACCGCATCCAAG
GAAGGCAGCAGGCTAGAGACACGCTGAGCGGGCTGGCAAGGCGCATA
>HXZRAMG01AZYCD rank=0128766 x=292.0 y=1547.5 length=469
AAAACACAGCCAGTAGTCATATGCTTGTCTCAAAGATTAAGCCACGCATGTCTAAGTATA
AACAACTTTATACTGTGAAACTGCGTACAGCTCATTATATCAGCAATAATTTATTTGATG
GTTTCTTACTACTTGGATAACCGTAGTAATTCTAGAGCTAATACATGCTTAAAGCCTGAA
CTCTTGCGGGAACGGGTGTATTTATTAGATAAAAACCAATGCGGCCCTCTGGGCTGGTTT
CTGGTGATTCATAATAACTTTTCGTAATCGCATAGCTTCATGCTGGCGATAGTTCATTCT
AAATTTCTGCCCTATCAGCTTTCGACGGTAGTGTAGTGGACTACCGTGGCGTTAACGGGT
GACGGAGAATTAGGGTTCGATTCCGGAGAGGGAGCCTGAGAAACGGCTACCACATCCAAG
GAAGGCAGCAGGCTAGAGACACGCTGAGCGGGCTGGCAAGGCGCATA
>HXZRAMG01B7L1Y rank=0115275 x=789.5 y=2772.0 length=469
AAAACACAGCCAGTAGTCATATGCTTGTCTCAAAGATTAAGCCATGCATGTCTAAGTATA
AACAACTTTATACTGTGAAACTGCGTACAGCTCATTATATCAGCAATAATTTATTTGATG
GTTTCTTACTACTTGGATAACCGTAGTAATTCTAGAGCTAATACATGCTTAAAGCCTGAA
CTCTTGCGGGAACGGGTGTATTTATTAGATAAAAACCAATGCGGCCCTCTGGGCTGGTTT
CTTGGTGATTTCATAATAACTTTTCGAATCGCATAGCTTCATGCTGGCGATAGTTCATTC
AAATTTCTGCCCTATCAGCTTTCGACGGTAGTGTAGTGGACTACCGTGGCGTTAACGGGT
GACGGAGAATTAGGGTTCGATTCCGGAGAGGGAGCCTGAGAAACGGCTACCACATCCAAG
GAAGGCAGCAGGCTAGAGACACGCTGAGCGGGCTGGCAAGGCGCATA
>HXZRAMG01BQRRO rank=0179922 x=597.0 y=3458.5 length=469
AAAACACAGCCAGTAGTCATATGCTTGTCTCAAAGATTAAGCCATGCATGTCTAAGTATA
AACAACTTTATACTGTGAAACTGCGTACAGCTCATTATATCAGCAATAATTTATTTGATG
GTTTCTTACTACTTGGATAACCGTAGTAATTCTAGAGCTAATACATGCTTAAAGCCTGAA
CTCTTGCGGGAACGGGTGTATTTATTAGATAAAAACCAATGCGGCCCTCTGGGCTGGTTT
CTTGGTGATTTCATAATAACTTTTCGAATCGCATAGCTTCATGCTGGCGATAGTTCATTC
AAATTTCTGCCCTATCAGCTTTCGACGGTAGTGTAGTGGACTACCGTGGCGTTAACGGGT
GACGGAGAATTAGGGTTCGATTCCGGAGAGGGAGCCTGAGAAACGGCTACCACATCCAAG
GAAGGCAGCAGGCTAGAGACACGCTGAGCGGGCTGGCAAGGCGCATA
>HXZRAMG01BYTDM rank=0083280 x=689.5 y=1960.5 length=469
AAAACACAGCCAGTAGTCATATGCTTGTCTCAAAGATTAAGCCATGCATGTCTAAGTATA
AACAACTTTATACTGTGAAACTGCGTACAGCTCATTATACCAGCAATAATTTATTTGATG
GTTTCTTACTACTTGGATAACCGTAGTAATTCTAGAGCTAATACATGCTTAAAGCCTGAA
CTCTTGCGGGAACGGGTGTATTTATTAGATAAAAACCAATGCGGCCCTCTGGGCTGGTTT
CTTGGTGATTCATAATAACTTTTCGAATCGCATAGCTTCATGCTGGCGATAGTTCATTCA
AATTTCTGCCCTATCAGCTTTCGACGGTAGTGTAGTGGACTACCGTGGCGTTAACGGGTG
ACGGAGAATTAGGGTTCGATTCCGGGAGAGGGAGCCTGAGAAACGGCTACCACATCCAAG
GAAGGCAGCAGGCTAGAGACACGCTGAGCGGGCTGGCAAGGCGCATA
>HXZRAMG01B84YI rank=0217394 x=807.5 y=200.5 length=469
AAAACACAGCCAGTAGTCATATGCTTGTCTCAAAAGATTAAGCCATGCATGTTTCAGTAT
AAGCTTTAATTTGGCAAAACTGCAAATGGCTCATTAAAAACAGTTATAATGCACTTGATG
GTTGTTTTGCTTACATGGATAACTGTGGTAATCCTATAGCTAATGCATGCACTCAAACCT
GACTCTTGTGGGAAGGTTGTGGTCATTAGTTGCAGAACCAAACCCAAGCCCCTGCTTGGT
ATTTTGCTGATCCAGAATGGCTGATTGAATTACATGGCAATTGCTGGTAATGCATCATTT
CAGTTTCTGACCTATCAGCTTCCGACGGTAAGGTATTGGCTTACTGTGGCAATGACGGGT
AACGGAGGATTAGGGTTTGATTCCGGAGAGGGAGCTTGAGAAATGGCTACCACATCTAAG
GAAGGCAGCAGGCTAGAGACACGCTGAGCGGGCTGGCAAGGCGCATA
>HXZRAMG01ARZ99 rank=0059125 x=201.0 y=3551.5 length=469
AAAACACAGCCAGTAGTCATATGCTTGTCTTAAAGATTAAGCCATGCATGTCTAAGTACA
CACTCCGGTAAAGTAAAGACTGCGAATGGCTCATTAAATCAGTTAGTATTCATTTGATCC
ATGCCCTACATGGATAACTGTGGCAATTCTAGAGCTAATACATGGGAAAACGCCCCGACC
TCGCGGGAGGGGGCATCTGTCAGACTAAAAACCAATCGGCTCCCTTGCGGGGCCGTACCG
AGGCGAATCATGGCAAACTGAACGCTGACCGCACGGTCACGAACCGGCGGCCTATCTTTC
GATTGTCTGCCTTATCAACTTTCGATGGTAGATCAAGTGCCTACCATGGTGATAACGGGT
AACGGAGAGTCAGGGTTTGGTTCCGGAGAGGGAGCCTGAGAAACGGCTACCACATCCAAG
GAAGGCAGCAGGCTAGAGACACGCTGAGCGGGCTGGCAAGGCGCATA
>HXZRAMG01A4Z8B rank=0073051 x=349.5 y=3801.0 length=469
AAAACACAGCCAGTAGTCATATGCTTGTCTTAAAGATTAAGCCATGCATGTCTAAGTACA
CACTCCGGTAAAGTAAAGACTGCGAATGGCTCATTAAATCAGTTAGTATTCATTTGATCC
ATGCCCTACATGGATAACTGTGGCAATTCTAGAGCTAATACATGGGAAAACGCCCCGACC
TCGCGGGAGGGGGCATCTGTCAGACTAAAAACCAATCGGCTCCCTTGCGGGGCCGTACCG
AGGTGAATCATGGCAAACTGAACGCTGACCGCACGGTCACGAACCGGCGGCCTATCTTTC
GATTGTCTGCCTTATCAACTTTCGATGGTAGATCAAGTGCCTACCATGGTGATAACGGGT
AACGGAGAATCAGGGTTTGGTTCCGGAGAGGGAGCCTGAGAAACGGCTACCACATCCAAG
GAAGGCAGCAGGCTAGAGACACGCTGAGCGGGCTGGCAAGGCGCATA
>HXZRAMG01ALDMN rank=0101434 x=126.0 y=1453.0 length=469
AAAACACAGCCAGTAGTCATATGCTTGTCTTAAAGATTAAGCCATGCATGTCTAAGTACA
CACTCCGGTAAAGTAAAGACTGCGAATGGCTCATTAAATCAGTTAGTATTCATTTGATCC
ATGCCCTACATGGATAACTGTGGCAATTCTAGAGCTAATACATGGGAAAACGCCCCGACC
TCGCGGGAGGGGGCATCTGTCAGACTAAAAACCAATCGGCTCCCTTGCGGGGCCGTACCG
AGGTGAATCATGGCAAACTGAACGCTGACCGCACGGTCACGAACCGGCGGCCTATCTTTC
GATTGTCTGCCTTATCGACTTTCGATGGTAGATCAAGTGCCTACCATGGTGATAACGGGT
AACGGAGAATCAGGGTTTGGTTCCGGAGAGGGAGCCTGAGAAACGGCCACCACATCCAAG
GAAGGCAGCAGGCTAGAGACACGCTGAGCGGGCTGGCAAGGCGCATA
>HXZRAMG01CGKRV rank=0283175 x=891.0 y=3225.5 length=469
AAAACACAGCCAGTAGTCATATGCTTGTCTCAAAGATTAAGCCATGCATGTCTAAGTATA
AAAGTATTTTATACTTGAAACTGCGAAACGCTTATTATATCAGTTATAGTTTATTTGATG
GTCTCTCACTATATGGATACCCGTAGTAATTCTAGAGCTAATACATGCGCAAAATTCCGA
AACCCCCTCGGGGTATAGGAATGTATTTATTAGATAAAAAATCAATCCGCTTCGGTGGTT
TTTGATGATTCATAATAACTGTTCGAATCGTTTCGGAGCAATCCGGCGATAGTTCATTCA
AATTTCTGCCCTATCAGCTTTCGACGGTAGTGTATTGGACTACCGTGGCGTTAACGGGTA
ACGGAGGAATTAGGGTTCGATTCCGAAGAGGGAGCCTGAGAAACGGCTACCACATCCAAG
GAAGGCAGCAGGCTAGAGACACGCTGAGCGGGCTGGCAAGGCGCATA
>HXZRAMG01ATZNB rank=0042090 x=224.0 y=1829.5 length=469
AAAACACAGCCAGTAGTCATATGCTTGTCTCAAAGATTAAGCCATGCATGTCTAAGTATA
AGCATTCATACTGTGAAACTGCGAATGGCTCATTATATCAGTTATAGTTTATTTGATAGT
ACCTTACTACTTGGATAACCGTAGTAATTCTAGAGCTAATACATGCACCAAGTCCCGACT
GCCTGTGCGGAAGGGATGTCTTTATTAGATCGAAACCAATGCAGGGACAACCCTGGTATT
GTGGTGATTCATAATAACTGTGCGAATCGCATGGCCCCGCGCCGGCGATAAATCATTCAA
GTTTCTGCCCTATCAGCTTTCGATGGTAGGGTATTGGCCTACCATGGCGTTTAACGGGTA
ACGGAGAATTAGGGGTTCGATTCCGGAGAGGGAGCCTGAGAAACGGCTACCACATCCAAG
GAAGGCAGCAGGCTAGAGACACGCTGAGCGGGCTGGCAAGGCGCATA
>HXZRAMG01B7JFB rank=0270090 x=788.5 y=3461.0 length=469
AAAACACAGCCAGTAGTCATATGCTTGTCTCAAAGATTAAGCCATGCATGTCTAAGTATA
AACAACTTTATACTGTGAAACTGCAGATGGCTCATTAAATCAGTTATAATTTACACGAAG
AACTATTCCTTACATGGATAACCGTAGTAATTCTAGGGCTAATACATGCGTACAAGGGGG
ACTCTTGCGGGGACTCCTGTGTTTATTAGACTAAAAACCAATGCGGGCTTCGGCCCGGTT
TCTCGGTGATTCATAATAACCTATCGGATCGCATAGCTTTATGCTGGCGACAGTTCGTTC
AAATTTCTGCCCTATCAGCTTTCGACGGTAGTGTAGTGGACTACCGTGGCATTAACGGGT
GACGGAGAATTAGGGTTCGATTCCGGAGAGGGAGCCTGAGAAACGGCTACCACATCCAAG
GAAGGCAGCAGGCTAGAGACACGCTGAGCGGGCTGGCAAGGCGCATA
>HXZRAMG01AUUOT rank=0089685 x=234.0 y=1099.0 length=469
AAAACACAGCCAGTAGTCATATGCTTGTCTCAAAGATTAAGCCATGCATGTCTAAGTATA
AACATCTTTATACAGTGAAACTGCGTACAGCTCATTATATCAGTAATGATTTATTTGATG
GTACCTTACTACATGGATACCCGTAGTAATTCTAGAGCTAATACATGCGTCAAATCCTAA
CTCGTGTTAAAGCGGGGAGGGATGTATTTATTAGATAACAAAATCAATGCAGGTTAGCAA
TAACCTGGTTCTTTGGTGACTCATAGTAACTGTTCGAATCGCATGGCTTTATGCTGGCGA
TAGTTCATTCAAATTTCTGCCCTATCAGCTTTCGACGGTAGTGTAGTGGACTACCGTGGC
GTTAACGGGTGACGGAGAATTAGGGTTCGATTCCGGAGAGGGAGCCTGAGAAACGGCTAC
CACATCCAAGGAAGGCAGCAGGCTAGAGACACGCTGAGCGGGCTGGC
>HXZRAMG01A90ZA rank=0040568 x=407.0 y=484.0 length=469
AAAACACAGCCAGTAGTCATATGCTTGTCTCAAAGATTAAGCCATGCAGGTCTGAGTACA
GGCCGAAATAAGGTGAGACCGCGAATGGCTCATTATATCAGTTATGGTTCCTTGGATCTT
CGGTTACCTACTTGGATAACCCTGGCAATTCCAGAGCTAATACATGCAGCTTGAGCTCCG
ACCTTCGGGAGGGGTGGTTTTATTAGTACCAAAGACCAATCGGAGGCTTCGGCTTCTGTT
CGTTGGTGACTCTGAATAACTTTGGGCAGATCGCACGGTCTTGCACCGGCGACGCATCTT
TCAAATGTCTGCCTTATCAACTTGATGGTAGGTTATGTGCCTACCATGGTTGTACGGGTG
ACGGAGAATCAGGGTTCGATACCGGAGAGGGAGCCGTGAGAGACGGCTACCACATCCAAG
GAAGGCAGCAGGCTAGAGACACGCTGAGCGGGCTGGCAAGGCGCATA
>HXXTI5Q01B2A39 rank=0086691 x=729.5 y=1079.5 length=469
AAAACACAGCCAGTAGTCATATGCTTGTCTCAAAGATTAAGCCATGCATGTCTAAGTATA
AGCTGATTATACGGTGAAACTGCGAATGGCTCATTAAATCAGTTATAGTTTATTTGATGG
TACCTACTACTCGGATAACCGTAGTAATTCTAGAGCTAATACGTGCGCAAATCCCGACTT
CTGGAAGGGACGTATTTATTAGATAAAAGACCAGCCGCCCTCGGGCGTTTTGTGGTGAAT
CATGATAACTTGTCGGATCGCATGGCCTTGTGCCGGCGACGGTTCATTCAAATTTCTGCC
CTATCAACTTTCGATGGTAGGATAGAGGCCTACCATGGTGGCAACGGGTGACGGAGAATT
AGGGGGTTCGATTCCGGAGAGGGGAGCCTGAGAAACGGCTACCACATCCAAGGAAGGCAG
CAAGGGCTAGAGACACGCTGAGCGGGGGCTGGGGCAAGGGGCGCATA
>HXXTI5Q01BGT6W rank=0121365 x=484.0 y=2886.5 length=469
AAAACACAGCCAGTAGTCATATGCTTGTCTCAAAGATTAAGCCATGCATGTCTAAGCAAA
AGCCGAACAATGGTGAAGCCGCGAATAGCTCATTACAACAGCCGTAGTTTATTGGATCTT
GATTTCCTACTTGGATACCTGTGGTAATTCTAGAGCTAATACACGCAACTAAGCTCCGAC
CTATGGGAGGAGTGCATTTATTAGAACAAAACCAATCGGGCTTCGGCTCGTCTCTTGGTG
AATCTGAATAACTCAGCTGATCGCATGGTCTTTGTACCGGCGACGTATCCTTCAAGTGTC
TGCCTTATCAACTTTTCGATGGTAGTTTATGTGCCTACCATGGTTGTAACGGGTACGGAG
AATAAGGGTTCGACTCCGGAGGGGGGAGCCTGAGAAACGGCTACCACATCCAAGGGAAGG
CAGCAGGGCTAGAGACACGCTGAGCGGGGGCTGGGCAAGGGCGCATA
>HXXTI5Q01CBEIU rank=0066958 x=832.0 y=3508.5 length=469
AAAACACAGCCAGTAGTCATATGCTTGTCTCAAAGATTAAGCCATGCATGTCTAAGTATA
AACATCTTTATACTGTGAAACTGCGTACAGCTCATTATATCAGTTATTATTTATTTGATG
GTACCTTACTACATGGATACCCGTAGTAATTCTAGAGCTAATACATGCGTAAAATCCCGA
CTTTACAGGAGGGATGTATTTATTAGATAAAAAACCAATTCTGTCTTTGGCAGGTTTTTT
GGNGACTCATAGTAACTGTTCGAATCGCATGACTTCGGTCGGCGATAGTTCATTCAAATT
TCTGCCCTATCAGCTTCAGACGGTAGTGTCGTGGACTACCGTGGCGTTAACGGGTNACGG
AGAATTAGGGGGTTCGATTCCGGAGAGGGGAGCCTGAGAAACGGCTACCACATCCAAGGA
AGGCAGCAGGCTAGAGACACGCTGAGCGGGGCTGGGGCAAGGGCGCA
>HXXTI5Q01CEK44 rank=0163318 x=869.5 y=502.0 length=469
AAAACACAGCCAGTAGTCATATGCTTGTCTCAAAGATTAAGCCATGCATGTCTATGCACA
AGCCGAAAAACGGTAAAGCCGCGAATGGCTCATTACAACAGCCATGGTTTATTGGATCTA
CAACATCCTACTTGGATAACTGTAGTAATTCTAGAGCTAATACACGCACCAAAGCCCTGA
CCTCACGGGATGGGCGCATTTATTAGACCAAAACCAATCGGACTTCGGTCCGTCTGGTGG
TGACTCTGAATAACTACGCTGAGTGCACGGTCCTCGTACCGGCACCATATCTTTCAAGTG
TCTGCCTTATCAACTGTCGATGGTAGTTTACGTGACTACCATGGTCGTAACGGGGTAACG
AGAATAAGGGTTCGACTCCGGAGAGGGAGCCCTGAGAAATGGCTACCACATCCAAGGAAG
GCAGCAGGCTAGAGACACGCTGAGCGGGGCTGGGGCAAGGGCGCATA
>HXXTI5Q01BH73P rank=0080976 x=500.0 y=2035.0 length=469
AAAACACAGCCAGTAGTCATATGCTTGTCTCAAAGATTAAGCCATGCATGTTTCAGAATC
AGCTTTTCATAGTAAATCTGCAAATGGCTCATTAAAACAGTTTTAGTTTCATGGGCTGTG
ATAGTGTACATGGATACCTGTGGTAATTCTATAGCTAATACACGCTTGCAAACCCAACTC
TGTGGAAGGGTTGTTCTTATTAGTTTCAGAACCAATCCTAACTCAGCTAGGCAATTAGGT
GAATAATGGTAAGTGCATGGATCATATGGCTGTGCTGAAGACTGGCTTTCTAAGTTTCTG
ACCTATCAGCTTCCGACGGGAAGGTATTGGCTTCCCGTGGCAATGACGGGTAACGGAGAA
TTAGGGTTTGATTCCGGAGAGGGAGCCTGGAGGAACGGCTACCACATCTAAGGGAAGGCA
GCAGGGGCTAGAGACACGCTGGAGCGGGGGCTGGGGCAAGGGGCGCA
>HXXTI5Q01AWPJQ rank=0012559 x=255.0 y=1732.0 length=469
AAAACACAGCCAGTAGTCATATGCTTGTCTCAAAGATTAAGCCATGCATGTTTCAGAATC
AGCTTTTCATAGTAAATCTGCAAATGGCTCATTAAAACAGTTTTAGTTTCATGGGCTGTG
ATAGTGTACATGGATACCTGTGGTAATTCTATAGCTAATACACGCTTGCAAACCCAACTC
TGTGGAAGGGTTGTTCTTATTAGTTTCAGAACCAATCCTAACTCAGCTAGGCAATTAGGT
GAATAATGGTAAGTGCATGGATCATATGGCTGTGCTGAAGACTGGCTTTCTAAGTTTCTG
ACCTATCAGCTTCCGACGGGAAGGTATTGGCTTCCCGTGGCAATGACGGGTAACGAGAAT
TAGGGTTGATTCCGGGAGAGGGGAGCCTGAGGAACGGCTACCACATCTAAGGGAAGGCAG
CAGGGCTAGAGACACGCTGGAGCGGGGGCTGGGGCAAGGGGCGCATA
>HXXTI5Q01BU2D9 rank=0139095 x=646.0 y=3151.0 length=469
AAAACACAGCCAGTAGTCATATGCTTGTCTCAAAGATTAAGCCATGCATGTTTCAGAATC
AGCTTTTCATAGTAAATCTGCAAATGGCTCATTAAAACAGTTTTAGTTTCATGGGCTGTG
ATAGTGTACATGGATACCTGTGGTAATTCTATAGCTAATACACGCTTGCAAACCCAACTC
TGTGGAAGGGTTGTTCTTATTAGTTTCAGAACCAATCCTAACTCAGCTAGGCAATTAGGT
GAATAATGGTAAGTGCATGGATCATATGGCTGTGCTGAAGACTGGCTTTCTAAGTTTCTG
ACCTATCAGCTTCCGACGGGAAGGTATTGGGCTTCCCGTGGCAATGACGGTAACGGAGAA
TTAGGGGTTNATTCCGGAGAGGGGAGCCTGGAGGAACGGCTACCACATCTAAGGAAGGCA
GGCAGGGGCTAGAGACACGCTGAGCGGGGGCTGGGGCAAGGGGCGCA
>HXXTI5Q01B25F7 rank=0083476 x=738.0 y=3525.5 length=469
AAAACACAGCCAGTAGTCATATGCTTGTCTCAAAGATTAAGCCATGCATGTCTCAGTATA
AGCTTTTACACGGCGAAACTGCGAATGGCTCATTAAACCAGTTATAAGTTATTTGATGGT
CAACTTTACATGGATACCTGAGGTAATCCTTGAGCTAATACATGCGTCCAAGCCCGACTT
TGCAGAAGGGCTGTGTTTATTAGATACAGAACCAACCCAGGCCCTGCCTGGTGTTGTGGT
GAGTCACAATAACTCGATGAATCGTACGGCTTCTGCCGACGATGAATCATTCACGTTTCT
GACCTATCAGCTTCCGACGGTAGGGTATTGGCCTACCGTGGCAATGACGGGTAACGGAGA
ATTAGGGTTTGATTCCGGAGAGGGAGCCTGAGAAACGGCTACCACATCTAAGGAAGGCAG
CAGGGCTAGAGACACGGCTGAGCGGGGGCTGGGGCAAGGGGCGCATA
>HXXTI5Q01CDPR4 rank=0152630 x=859.0 y=818.5 length=469
AAAACACAGCCAGTAGTCATATGCTTGTCTCAAAGATTAAGCCATGCAGGTCTGAGTACA
GGCCGAAATAGGTGAGACCGCGAATGGCTCATTATATCAGTTATGGTTCCTTGGATCTTC
GGTTACCTACTTGGATAACCCTGGCAATTCCAGAGCTAATACATGCAGCTTGAGCTCCGA
CCTTCGGGGAGGGGTGTTTTTATTAGACCAAAGCCAATCGGAGGCTTCGGCTTCTGTTCG
TTGGTGACTCTGAATAACTTTGGGCAGATCGCACGGTCTTGCACCGGCGACGCATCTTTC
AAATGTCTGCCCTTATCAACTTGATGGTTAGGTTATGTGCCTACCATGGTGTAACGGGTG
ACGAGAATCAGGGGTTCATACCGGAGAGGNGCCTGAGAGACGGCTACCACATCCAAGGAA
GGGCAGGCAGGCTAGAGACACGCTGAGGCGGGGCTGGGCGAAGGCGG
>HXXTI5Q01A7SK9 rank=0189612 x=381.0 y=2795.5 length=469
AAAACACAGCCAGTAGTCATATGCTTGTCTAAAAGATTAAGCCATGCATGTCTAAGTATA
AGCAATTATACTGCAAAACTGCGGAAGGCTCATTATATCAGTTATAGTCTACTTGATGGT
ACCCTACTACATGGATATCTGTAGTAATTCTAGAGCTAATACATGTCCCGTTAGTCAGAC
CCCTTCGGGGGAATGCAAGGATTTATTAGATACCCTTTGCCAACCCGACTTGTCGGTTTC
TTGGTGAATCATAATAACTTCTAGATCGCAGTGCCTCTTTGGGCGGCGATGGGTCATTCG
AGTTTCTGCCCTATCAGCTAGATGTTAGTGTATTGGACTAACATGGCTTATACGGGTAAC
GGAGGATTAGGGTCCGATCCCGGAGAGGGAGCCTGAGAAACGGCTACCACTTCCAAGGAA
GGCAGCAGGGCTAGAGACACGCTGAGCGGGGCTGGGGCAAGGGCGCA
>HXXTI5Q01BGQ2S rank=0060114 x=483.0 y=2946.0 length=469
AAAACACAGCCAGTAGTCATATGCTTGTCTCAAAGATTAAGCCATGCATGTCTCAGTATA
AGCTTCTATACGGTGAAACTGCGAATGGCTCATTAAAACAGTTACAGTTTATTTGATGGT
CATTCCTTACATGGATAACTGTGGTAATTCTAGAGCTAATACATGCGCCCAAACCCGACT
CCGTGGAAGGGTTGTGTTTATTAGTTACAGAACCAACCCAGGCTCTGCCTGGTCTCGTGG
TGATTCATAATAACCGAATGAATCGCATTGCATCAGCTGGCGATGAATCATTCAAGTTTC
TGACCTATCAGCTTCCGACGGTAGGGTATTGGCCTACCGTGGCAATGACGGGTAACGGAG
AATTAGGGTTCGATTCCGGGAGAGGGGAGCCTGAGAAACGGCTACCACATCTAAGGAAGG
CAGCAGGGCTAGAGACACGCTGAGCGGGGGCTGGGGCAAGGGGCGCA
>HXXTI5Q01CBSVZ rank=0218278 x=837.5 y=1645.5 length=469
AAAACACAGCCAGTAGTCATATGCTTGTCTCAAAGATTAAGCCATGCATGTCTAAGTATA
AACAACTTTATACTGTAAAACTGCGAACGGCTCATTATATCAGCAATAATTTATTTGATG
GTCTCTTACTACATGGATAACTGTAGTAATTCTAGAGCTAATACATGCGTAAAATCTCGA
CTCTAGCGGGGAGAGATGTATTTATTAGATAAAAAAACCATGCGGGTTCTGCCCGGTTTT
GTGGTGAATCATAGTAACTTTTCGAAGCGCATGGCTTCACGCCGGCGCTAGTTCATTCAA
ATTTCTGCCCTATCAGCTTTCGACGGTAGTGTAGTGGACTACCGTGGCTTAACGGGACGG
AGAATTAGGGGTTCATTCCGGAGAGGGAGCCTGAGAAACGGCTACCACATCCAAGGAAGG
CAGCAGGCTAGAGACACGCTGAGCGGGGGCTGGGCAAGGGGCGCATA
>HXXTI5Q01AOMQE rank=0184740 x=163.5 y=1668.0 length=469
AAAACACAGCCAGTAGTCATATGCTTGTCTCAAAGATTAAGCCATGCATGTCTCAGCATA
AGCTTTTGTACGGTGAAACTGCGAATGGCTCATTAAAGCAGTTATAGTTTATTTGATGGT
CACTGTTACATGGATAACTGTGGTAATTCTAGAGCTAATACATGCACCAAAACCCAACTT
CTCGGAAGGGTTGTGTTTATTAGATACAGAACCAACCCAAGCTCTGCTTGGTTCTATGGT
GACTCATAATAACTCGATGAATCGTGTAGCTTCGGCTGACGATGCATCATTCAAGTTTCT
GACCTATCAGCTTCCGACGGTAGGGTATTGGCCTACCGTGGCAATGACGGGGTAACGGAG
AATTAGGGGTTTGATTCCGGAGAGGGAGCCTGAGAAACGGCTACCGACATCTAAGGAAGG
GCAGCAGGGCTAGAGACACGCTGGAGCGGGGGCTGGGGCAAGGGGCG
>HXXTI5Q01A0TUC rank=0214583 x=302.0 y=1410.5 length=469
AAAACACAGCCAGTAGTCATATGCTTGTCTCAAAGATTAAGCCATGCATGTCTAAGTATA
AACAACTTTATACTGTGAAACTGCGTACAGCTCATTATATCAGCAATAATTTATTTGATG
GTTTCTTACTACTTGGATAACCGTAGTAATTCTAGAGCTAATACATGCTTAAAGCCTGAA
CTCTTGCGGGAACGGGTGTATTTATTAGATAAAAAACCATGCGGCCCTCTGGGCTGGTTT
CTTGGTGATTCATAATAACTTTTCGAATCGCATAGCTTCATGCTGGCGATAGTTCATTTC
AAATTTCTGCCCTATCAGCTTTCGACGGTATGTAGTGGACTACCGTGGCGTTAACGGGGT
GACGGAGAATTAGGGGTTCGATTCCCGGAGAGGGGAGCCTGAGAAACGGCTACCACATCC
AAGGAAGGCAGCAGGGCTAGAGACACGCTGAGGCGGGGCTGGGGCAA
>HXXTI5Q01B6U8B rank=0101367 x=781.0 y=777.5 length=469
AAAACACAGCCAGTAGTCATATGCTTGTCTAAAGATTAAGCCATGCAAGTCTAAGTATAA
GCGATTATACAGTGAAACTGCAGAAAGCTCATTATATCAGTTATAGTTTATTTGATTGTA
CCCTTACTACATGGATAACTGTAGTAATTCTAGAGCTAATACATGCCCGACATTCCGACT
CTTTTGGGGAAGGAACGGACTTATTAGTTACTATGCCAACCCGCTTCGGCGGTTTAGTGT
TGAATCATAATATTTCACGAATTGCATGGCTTCGCGGCCGGCAATGGGTCATTCAAATTT
CTGCCCTATCAGCTGTGATGTTAGTGTATTGGACTAACATGGCGAATACGGGGTGACGGA
GGATTAGGGGTCTGATTCCGGAGAGGGAGCCTGAGAAACGGCTACCACTTCCAAGGAAGG
GCAGCAGGCTAGAGACACGCTGAGCGGGGCTGGGGCAAGGGCGCATA
>HY4YN4W02DNY5I rank=0058086 x=1386.0 y=548.0 length=468
AAAACACAGCCAGTAGTCATATGCTTGTCTCAAAGATTAAGCCATGCATGTCTAAGCAGA
AGCCGAACAACGGTAAAGCCGCGAATGGCTCATTACAATAGCCGTCGTTTCTTGGATCTC
TTATTTTACTTGGATAACTGTGGTAATTCTAGAGCTAATACACGCACTAAAGCTCCGACC
TTTCGGGACGAGCGCATTTATTAGAACAAAACCAATCGGGCTTCGGCCCGTTCGTTGGTG
ACTCTGAATAACTACGCCTATCGCACGGTCTCGCACCGGCGACGCATCTTTCAATGTCTG
CCTTATCAACTTTCGATGGTAGTTTATGTGCCTACCATGGTTGTAACGGGGGGTAACGGG
GAGAATAAGGGGTTCGACTCCGGGAGAGGGGAGCCTGGGAGGAAACGGGCTACCACATCC
AAGGGAAGGGCAGCAGGGCTAAGAGACACGCTGAGCGGGGCTGGGC
>HY4YN4W02DUWNV rank=0066134 x=1465.0 y=329.0 length=468
AAAACACAGCCAGTAGTCATATGCTTGTCTTAAAGATTAAGCCATGCATGTCTAAGTATA
AATAGTGTACATTGAAACTGCGAATGGCTCATTAAAACAGTTATAGTTTATTTGATGATG
GACTACATGGATAACCGTAGTAATTCTAGAGCTAATACATGCTGTAAGCCTGACTTTACG
GAAAGGTTGTATTTATTAGATCCCAAACCAATAGCTTCGGCTATTGTGACGAATCATAAT
AACTGGTCGGATCGGGTAATACTCGATGGATCATTCAAGTTTCTGCCCTATCAGCTTTCG
ATGGTAGTGTATTGGACTACCATGGCGATAACGGGGGTAACGGGGGGGGAATTAGGGGGT
TCGATTCCGGGAGGAGGGGGAGCCTGGAGGAACGGGCTACCACTTCTAAGGGAGGGCAGG
CAGGGCTAGAGACAACGCTGGAGCGGGGGCTGGGGCAAAGGGGCGC
>HY4YN4W02EB17Z rank=0043708 x=1660.0 y=1965.5 length=468
AAAACACAGCCAGTAGTCATATGCTTGTCTCAAAGATTAAGCCATGCATGTCTAAGTATA
AACAACTTTATACTGTAAAACTGCGAACGGCTCATTATATCAGCAATAATTTATTTGATG
GTTCCTTACTACATGGATAACTGTAGTAATTCTAGAGCTAATACATGCGTAAAGTCCCGA
CCTCACGGAAGGGATGTATTTATTAGATAAAAAACCAATGCGGGTTCTGCCCGGTTTTGT
GGTGAATCATAGTAACTTTTCGAATCGCATGGCTTCACGCCGGCGATAGTTCATTCAAAT
TTCTGCCCCTATCAGCTTTCGACGGTAGTGTAGTGGACTACCGTGGCGTTAACGGGGGGT
AACGGGGGGAATTAGGGGTTCGATTCCGGGAGAGGGGAGCCTGGAGGAAACGGGCTACCA
CATCCAAGGGAACGCAGCAGGGCTAGAAGACACGCTGAGCGGGGCT
>HY4YN4W02D6F7D rank=0031267 x=1596.5 y=2295.0 length=468
AAAACACAGCCAGTAGTCATATGCTTGTCTCAAAGATTAAGCCATGCATGTTTCAGTATA
AGCTTTAATTTGGCAAAACTGCAAATGGCTCATTAAAACAGTTATAATGCACTTGATGGT
TGTTTGCTTACATGGATAACTGTGGTAATCCTATAGCTAATACATGCACTCAAACCTGAC
TCTTGTGGGAAGGTTGTGGTCATTAGTTGCAGAACCAACCCAAGCTCTGCTTGGTATTTT
GCTGATCCAGAATGGCTGATTGAATTACATGGCAATTGCTGGTAATGCATCATTTCAGTT
TCTGACCTATCAGCTTCCGACGGTAGGGTATTGGGCTTACTGTGGGCAATGGACGGGGTA
ACGGGAGGGATTAGGGGTTTGATTCCGGGAGGAGGGGAGCTTTGGAAGAAAATGGGGCTA
ACCACGATCTAAAGGGAAGGGCAAGCAGGGCTAAGAGACACGCTGA
>HY4YN4W02D2K03 rank=0056362 x=1552.0 y=2149.0 length=468
AAAACACAGCCAGTAGTCATATGCTTGTCTCAAAGATTAAGCCATGCATGTTTCAGTATA
AGCTTTAATTTGGCAAAACTGCAAATGGCTCATTAAAACAGTTATAATGCACTTGATGGT
TGTTTGCTTACATGGATAACTGTGGTAATCCTATAGCTAATACATGCACTCAAACCTGAC
TCTTGTGGGAAGGTTGTGGTCATTAGTTGCAGAACCAACCCAAGCTCTGCTTGGTATTTT
GCTGATCCAGAATGGCTGATTGAATTACATGGCAATTGCTGGTAATGCATCATTTCAGTT
TCTGACCTATCAGCTTCCGACGGTAAGGGTATTGGGCTTACTGTGGGCAATGGGACGGGG
TAACGGGAGGGTATTAGGGGGTTTGAGTTCCGGGGAGAGGGGGAGCGTTGAAGGAAAATG
GGCTAACACATCTAAAGGGAAGGCAAGCAGGCTAAGAGACACGCTG
>HY4YN4W02DQCDS rank=0093809 x=1413.5 y=414.0 length=468
AAAACACAGCCAGTAGTCATATGCTTGTCTCAAAGACTAAGCCATGCATGTCTAAGTATA
AGTGTTATACAGCGAAACTGCGAATGGCTCATTAAAACAGTTATAGTTTATTTGACAATC
GAATATTACATGGATAACCGTGGTAATTCTAGAGCTAATACACGCTGGTGTGCCCGACTT
CGCGGAAGGGCGGTATTTATTAGATAACAAGCCAATATTCCTCTGGTCTATTGTGGTGAC
TCATAATAACTGATCGAATCGCAAGGCCTGTGGCCGCGATAAGTCATTCAAGTTTCTGCC
CCATCAGCTTTCGATGGTAGTGTATTGGGACTACCATGGGCGTTTACGGGGTAACGGGAG
GGATTAGGGGGTTCGATTCCGGGAGAGGGGAGCCTGGAGAAACGGGCTACCACATCTAAG
GGAAGGCAAGCAGGGCTAGAGACACGCTGAGCGGGGGCTGGGCAAA
>HY4YN4W02DCSN5 rank=0036040 x=1258.0 y=3219.0 length=468
AAAACACAGCCAGTAGTCATATGCTTGTCTCAAAGATTAAGCCATGCATGTTTCAGTATA
AGCTTTAATTTGGCAAAACTGCAAATGGCTCATTAAAACAGTTATAATGCACTTGATGGT
TGTTTGCTTACATGGATAACTGTGGTAATCCTATAGCTAATACATGCACTCAAACCTGAC
TCTTGTGGGAAGGTTGTGGTCATTAGTTGCAGAACCAACCCAAGCTCTGCTTGGTATTTT
GCTGATCCAGAATGGCTGATTGAATTACATGGCAATTGCTGGTAATGCATCATTTCAGTT
TCTGACCTATCAGCTTCCGACGGTAAGGGTATTGGGCTTACTGTGGGCAATGGGACGGGG
TAACGGGAGGGATTAGGGGGTTTNATTCCGGGGAGAGGGGGANCTTGGAAGAAAATGGGG
CTAACCAGATCTAAAGGGAGGGCAGCAAGGGCTAAGGAGACACGCT
>HY4YN4W02EV38N rank=0229759 x=1888.0 y=3813.0 length=468
AAAACACAGCCAGTAGTCATATGCTTGTCTCAAAGATTAAGCCATGCATGTTTCAGTATA
AGCTTTAATTTGGCAAAACTGCAAATGGCTCATTAAAAACAGTTATAATGCACTTGATGG
TTGTTTGCTTACATGGATAACTGTGGTAATCCTATAGCTAATACATGCACTCAAACCTGA
CTCTTGTGGGAAGGTTGTGGTCATTAGTTGCAGAACCAACCCAAGCTCTGCTTGGTATTT
TGCTGATCCAGAATGGCTGATTGAATTACATGGCAATTGCTGGTAATGCATCATTTCAGT
TTCTGACCTATCAGGCTTCCGGACGGTAGGGGTATTGGGCTTACTGTGGGCAAGTGGGAC
GGGGTAAGGGAGGGATTAGGGGGTTTGATTCCGGGAGAGGGGAGCTTGGAAGAAAAATGG
GCTAACCACATCTAAAGGGAAGGGCAAGCAAGGGCTAAGAGACAAC
>HY4YN4W02DZISX rank=0079110 x=1517.0 y=2655.0 length=468
AAAACACAGCCAGTAGTCATATGCTTGTCTCAAAGATTAAGCCATGCATGTCTCAGTATA
AGCTTCTACACGGCGAAACTGCGAATGGCTCATTAAAACAGTTACAGCTTATTTGATGGC
CATTCTTTACATGGATAACTGTGGTAATTCTAGAGCTAATACATGCGCCAATACCCAACT
TCGTGGAAGGGTTGTGTTTATTAGTTACAGAACCAACCCAGGCCCTGCCTGGTCTCGTGG
TGATTCATAATAACCAAACGAATCGCGTGGCATCTGCTGCGATAAATCATTCAAGTTTCT
GACCTATCAGCTTCCGACGGTAGGGTATTGGGCCTACCGGTGGGCAATGACGGGGTAACG
GGAGAATTAGGGGTTCGGATTCCGGGAGAGGGGAGCCTGGAGAAACGGGCTACCACATCT
AAGGGAAAGGGCAGGCAAGGGCTAAGAGACACGGCTGAGCGGGGCT
>HY4YN4W02D6D7W rank=0127970 x=1595.5 y=3818.0 length=468
AAAACACAGCCAGTAGTCATATGCTTGTCTCAAAGATTAAGCCATGCATGTCTCAGTATA
AGCTTCTACACGGCGAAACTGCGAATGGCTCATTAAAACAGTTACAGCTTATTTGATGGC
CATTCTTTACATGGATAACCGTGATAATTCTAGAGCTAATACATGCGCCAATACCCAACT
TCGTGGAAGGGTTGTGTTTATTAGTTACAGAACCAACCCAGGCCCTGCCTGGTCTCGTGG
TGATTCATAATAACCAAACGAATCGCGTGGCATCTGCTGCGATAAATCATTCAAGTTTCT
GACCTATCAGCTTCCGACGGTAGGGGTATTGGGCCTACCGGTGGGCAATGGACGGGGTAA
CGGGAGAATTAGGGGTTCGATTCCGGGGAGAGGGGGAGCCTGGAGAAACGGGCTACCACA
TCTAAGGGAAAGGGCAAGCAGGGCTAAGAGACACGCTGAGCGGGGC
>HY4YN4W02D2DD3 rank=0021059 x=1550.0 y=441.5 length=468
AAAACACAGCCAGTAGTCATATGCTTGTCTCAAAGATTAAGCCATGCATGTCTAAGTATA
AACATCTTTATACAGTGAAACTGCGTACAGCTCATTATATCAGCAATTATTTATTTGATG
GTACCTTACTACATGGGTAACCGTGGTAATTCTAGAGCTAATACATGCGTTAAAGTCTCG
ACTCTTTGCGGGGAGAGATGTATTTATTAGATAAAAACCAATCCTTCGGGTCTTATGGTG
AATCATAGTAACTGATCGGATCGCATGGCCTTGTGCCGGCACAGTTCATTCAAATTTCTG
CCCTATCAGCTTTCGACGGTAGTGTAGTGGGACTACCGGTGGGCTTAACGGGGTGACGGG
AGAAATTAGGGGGTTCGATTCCGGGGAGAGGGGAGCCTGGAGAAACGGGCTACCACATCC
AAGGGAAGGCAGCAGGGCTAGAGACACGCTGAAGCGGGGGCTGGGC
>HY4YN4W02DE2GM rank=0083548 x=1284.0 y=2724.0 length=468
AAAACACAGCCAGTAGTCATATGCTTGTCTCAAAGATTAAGCCATGCAGGTCTGAGTACA
GGCCGAAATAAGGTGAGACCGCGAATGGCTCATTATATCAGTTATGGTTCCTTGGATCTT
CGGTTACCTACTTGGATAACCCTGGCAATTCCAGAGCTAATACATGCAGCTTGAGCTCCG
ACCTTCGGGGAGGGTGTTTTTATTAGACCAAAGCCAATCGGAGGCTTCGGCTTCTGTTCG
TTGGTGACTCTGAATAACTTTGGGCAGATCGCACGGTCTTGCACCGGCACGCATCTTTCA
AATGTCTGCCTTATCAACTTGATGGTAGGTTATGTGCCTACCATGGGTTGTAACGGGGTG
ACGGGAGAATCAGGGGTTCGATACCGGGGAGAGGGGAGCCTGAGAGACGGGCTACCACAA
TCCAAAGGGAGGGCAGGCAGGGCTAGGAGACACGCTGAGCGGGGCT
>HY4YN4W02C5MFX rank=0045854 x=1177.0 y=331.5 length=468
AAAACACAGCCAGTAGTCATATGCTTGTCTCAAAGATTAAGCCATGCATGTTTCAGTATA
AGCTTTAATTTGGCAAAACTGCAAATGGCTCATTAAAACAGTTATAATGCAATTGATGGT
TGTTTGCTTACATGGATAACTGTGGTAATCCTATAGCTAATACATGCACTCAAACCTGAC
TCTTGTGGGAAGGTTGTGGTCATTAGTTGCAGAACCAACCCAAGCTCTGCTTGGTATTTT
GCTGATCCAGAATGGCTGATTGAATTACATGGCAATTGCTGGTAATGCATCATTTCAGTT
TCTGACCTATCAGCTTCCGGACGGTAAGGGTATTGGGCTTACTGTGGGCAATGGACGGGG
TAACGGGAGGGATCAGGGGTTTGATTCCGGGAGAGGGGAGCTTGGAGAAATGGGCTACCA
CATCTAAAGGGAAAGGGCAGCAGGCTAGAGACACGCTGGAGCGGGG
>HY4YN4W02DQ61K rank=0022818 x=1422.0 y=3286.0 length=468
AAAACACAGCCAGTAGTCATATGCTTGTCTCAAAGATTAAGCCATGCATGTCTAAGTAGA
AACAATTTTTACTGTGAAACTGCGAATGGCTCATTATATCAGTTATAGTTTATTTGATAG
TCTCTTACTACTTGGATAACCGTGGTAATTCTAGAGCTAATACATGCGTAAAAGGCCGAC
TTCTTGGAAGGTCTGTATTTATTAGATTAAAACCAATGCCTTCGGGCTTTCTGGTGATTC
ATAATAACTTTTCGAATCGAATGTCCTTGCGACGTCGATATTTCATTCAAATTTCTGCCC
TATCAACTTTCGATGGTAGGATAGAGGCCTACCATGGTTGTAACGGGGGTAACGGGAGGA
ATTAGGGGGGTTCGATTCCGGGAGGAGGGGGAGCCTGAGGAAACGGGCTACCACTTCTAA
GGGAAGGGCAGCAGGGCTAGAGACAACGCTGAGCGGGGGCTGGGGC
>HY4YN4W02C40AU rank=0059018 x=1170.5 y=308.0 length=468
AAAACACAGCCAGTAGTCATATGCTTGTCTCAAAGATTAAGCCATGCATGTCTAAGTATA
ACTCTTATACTCTGAAAACTGCGAACGGCTCATTATATCAGTTATAGTTTATTTGATAGT
CCCTTACTACTTGGATACCCGTAGTAATTCTAGAGCTAATACATGCATCAATACCCAACT
GTTCGCGGACGGGTAGTATTTACTAGGTATAGACCAACCCTCTTCGGAGGTGCTTTGGTG
ATTCATAATAACTTTTCGAATCGCATGGCTCCACGCCGGCGATGGATCATTCAAGTTTCT
GCCCTATCAGCTTTGGATGGTAGTGTATTGGACTACCATGGGGCTTTAACGGGGTACGAA
TTGGTTAGGGGCAAGGATTTCGGGAGGAGGGGAGCCTGGAGGAGACGGGCTACCACATCC
AAGGGAAGGGCAGCAGGGCTAGAGACACGCTGGAGCGGGGGCTGGG
>HY4YN4W02EI3SD rank=0130883 x=1740.0 y=2907.0 length=468
AAAACACAGCCAGTAGTCATATGCTTGTCTCAAAGATTAAGCCATGCATGTCTAAGCGGA
AGCCGAACAACGGTAAAGCCGCGAATGGCTCATTACAACAGCCGTCGTTTCTTGGATCTC
TTATTTTACTTGGATAACTGTGGTAATTCTAGAGCTAATACACGCACTAAAGCTCCGACC
TTACGGGACGAGCGCATTTATTAGAACAAAACCAATCGGGTTTCGGCCCGTTCGTTGGTG
ACTCTGAATAACTACGCTGATCGCACGGTCTCGCACCGGCGACGCATCTTTCAAGTNTCT
GCCTTATCAACTTTCATGGTAGTTTATGTGCCTACCATGGTTGTAACGGGGTACGGGGAG
AATAAGGGGTTCGACTCCGGGAGAGGGGAGCCTGGAGGAAACGGGCTACCACATCCAAGG
GAAGGCAGCAGGGCTAGAGACACGGCTGGAGCGGGGGCTGGGCAAA
>HY4YN4W02DYIDT rank=0010366 x=1506.5 y=511.0 length=468
AAAACACAGCCAGTAGTCATATGCTTGTCTCAAAGATTAAGCCATGCATGTCTAAGTATA
AACGAATTATACAGTGAAACTGCGAATGGCTCATTAAATCAGTTATAGTTTATTTGATTG
TACCTTACTACTTGGATAACCGTAGTAATTCTAGAGCTAATACATGACGAAAAACCCGAC
TTCTCGGAAGGGTTGTATTTATTAGATACAAACCATGCGCTTCGGCGGTATTGTGGTGAT
TCATAATAACTTCGAGAATCGCATGCCTTCTCGGCGGCGATGATTCATTCAAATTTCTGC
CCTATCAACTTTCGATGGTAGGATAGAGGCCTACCATGGGTTTTAACGGGGGTAACGGGG
AGAATTAGGGGTCGATTCCGGGGAGAGGGGAGCCTGGGAGAAACGGGCTACCACTTCCAA
GGGAAGGGCAGCAGGGCTAGAGACACGCTGAGCGGGGCTGGGCAAA
>HY4YN4W02C9UV3 rank=0025532 x=1225.0 y=1297.0 length=468
AAAACACAGCCAGTAGTCATATGCTTGTCTCAAAGATTAAGCCATGCATGTCTCAGTATA
AGCATCCATATGGTGAAACTGCGAATAGCTCATTAAAACAGTTATAGCTTACTTGGTGGT
CACTCCTTACATGGATAACTGTGGTAATTCTAGAGCTAATACATGCGCCAAGACCCAACT
TCTCGGACGGGTTGTGTTTATTAGCTTCAGAACCATCCCAGGCTCTGCCTGGTCTGTTGG
TGAACCATAATAAGCAAACGAATCGCGTAGCATCTGCTGGCGATAAACCATTCAAGTTTC
TGACCTATCAGCTTCCGACGGGTACGGGGTATTGGGCCTACCGGTGGGCAATGACGGGGT
AACGGGNGGAATTAGGGGTTCATTCCGGGAGGNGGGGAGCCTGAGAAATGGGCTACCAAC
ATCTAAGGGAAAGGGCAAGCAGGGCTAGAGACACGCTGAGCGGGGC
>HY4YN4W02DJ86T rank=0202582 x=1343.0 y=3059.0 length=468
AAAACACAGCCAGTAGTCATATGCTTGTCTCAAAGATTAAGCCATGCATGTCTAAGTATA
AGCAACTTTATACTGTGAAACTGCGGACAGCTCATTATATCAGCAATAATTTATTTGATG
GTTTCTTTACTACTTGGATAACCGTAGTAATTCTAGAGCTAATACATGCTTAAAGCCTGG
ACTCTTGCGGGAACGGGTGTATTTATTAGATTAAAGACCAATGCTTCCCTCTGGGTTGCT
TTTTTGGTGATTTCTTTGTAACTTTCGAATCGCATGGCCTTGTGTCGGCGATAGTTCATT
CAAATTTCTNCCCTATCAGCTTTCGACGGTAGTGTAGTGGACTACCGGGTGGGGCGTTAA
CGGGGTGGACGGGAGGAATTAGGGGTTCGATTCCGGGAGAGGGGAGCCTGGAGGAACGGG
CTACCACATCCAAGGGAAGGCAAGCAGGGCTAGGAGACACGCTGGA
>HY4YN4W02D1KDT rank=0054825 x=1540.0 y=3807.0 length=468
AAAACACAGCCAGTAGTCATATGCTTGTCTCAAAGATTAAGCCATGCATGTCTCAGAATA
AGCTTTTCACAACACATCTGCGAATGGCTCATTAAAACAGTTATAGTTTCATTGGTTGTT
GCTACTTACATGGATACCTGTGGTAATTCTATAGCTAATACATGCTTACAAACCCAACTC
ATTGGAAGGGTTGTGCTTATTAGTTCCAGAACCATTCCTGGCATTGCCAGGCCAATTGGT
GATTTATGGTAAGTGTATGGATCACATGGCTGCCGCCGGTGATTTATCTTTTAAGTTTCT
GACCTATCAGCTTCCGACGGGGAAGGTATTGGGGCTTCCCGTGGGCAATGGACGGGGTAA
CGGGAGAATTAGGGGTTGATTCCGGGAGAGGGGAGGCCTGAGGGAATGGGCTACCACATC
TAAAGGGAAAGGGCAAGGCAGGGCTAGAGACACGCTGAGCGGGGCT
>HY4YN4W02D4240 rank=0193536 x=1581.5 y=146.5 length=468
AAAACACAGCCAGTAGTCATATGCTTGTCTCAAAGATTAAGCCATGCATGTCTATGCACA
AGCCGAAAAACGGTAAAGCCGCGAATGGCTCATTACAACAGCCATGGTTTATTGGATCTA
CAACATCCTACTTGGATAACTGTAGTAATTCTAGAGCTAATACACGCACCAAAGCCCTGA
CCTCACGGGATGGGCGCATTTATTAGACCAAAACCAATCGGACTTCGGTCCGTCTGGTGG
TGACTCTGAATAACTACGCTGAGTGCACGGTCCTCGTACCGGCACCATATCTTTCAAGTG
TCTGCCTTATCAACTGTCGATGGTATTTACGTGACTACCATGGGTCGTAACGGGGGTAAC
GGGNGAATAAGGGGGTTCACTCCGGGGANAGGGGGANCCCTGGAGAAATGGGCTACCACA
TCCAAGGGAAAGGGCAGCAGGGCTAGAGACACGGCTGAGCGGGGCT
>HY4YN4W02DCKP8 rank=0110155 x=1256.5 y=1118.0 length=468
AAAACACAGCCAGTAGTCATATGCTTGTCTCAAAGATTAAGCCATGCATGTTTCAGTATA
AGCTTTAATTTGGCAAAACTGCAAATGGCTCATTAAAAACAGTTATAATGCACTTGATGG
TTGTTTGCTTACATGGATAACTGTGGTAATCCTATAGCTAATACATGCACTCAAACCTGA
CTCTTGTGGGAAGGTTGTGGTCATTAGTTGCAGAACCAACCCAAGCTCTGCTTGGTATTT
TGCTGATCCAGAATGGCTGATTGAATTACATGGCAATTGCTGGTAATGCATCATTTCAGT
TTCTGACCTATCAGCTTCCGACGGTAAGGGTATTGGGCTTACTGTGGGCAATGGGACGGG
GTAACGGGAGGGATTAGGGGTTNAGTTCCGGGAGAGGGGAACTTGGAGAAAATGGGGACT
ACGACATCGTAAAAGGGAAGGGCAAGGCAGGGCTAAGAGACACGCT
>HY4YN4W02DC7F6 rank=0074922 x=1263.0 y=1892.0 length=468
AAAACACAGCCAGTAGTCATATGCTTGTCTCAAAGATTAAGCCATGCATGTCTAAGTATA
ACTCTTATACTCTGAAAACTGCGAACGGCTCATTATATCAGTTATAGTTTCTTTGATAGT
CCCTTACTACTTGGATACCCGTAGTAATTCTAGAGCTAATACATGCATCAATACCCAACT
GTTCGCGGACGGGTAGTATTTATTAGGTATAGACCAACCCTCCTCGGAGGTGCTTTGGTG
ATTCATAATAACTTTTCGAATCGCATGGCTCCATGCCGGCGATGGATCATTCAAGTTTCT
GCCCTATCAGCTTTGGATGGTAGTGTATTGGACTACCATGGGCTTTAACGGGGTAACGAA
TTGGGTTAGGGGCAAGGATTTCGGGAGAGGGGAGCCTGGAGAGACGGGCTACCACATCCA
AGGGAAAGGGCAAGGCAGGGCTAGAGACACGCTGAGCGGGGCTGGG
>HY4YN4W02EPOKU rank=0146658 x=1815.0 y=2588.0 length=468
AAAACACAGCCAGTAGTCATATGCTTGTCTCAAAGACTAAGCCATGCATGTCTAAGTATA
AGTATTATACAGCGAAACTGCGAATGGCTCATTAAAACAGTTATAGTTTATTTGATAATC
GAATTTACATGGATAACCGTGGTAATTCTAGAGCTAATACATGCTGCTGTGCCCAACTTT
ACGGAAGGGCGGTATTTATTAGATAACAAGCCAATATTCCTCTGGTCTATTGTGGTGACT
CATAATAACTGATCGAATCGCAAGGCCTATGGCCGCGATAAGTCATTCAAGTTTCTNCCC
CATCAGCTTTCGATGGTAGTGTATTGGGACTACCATGGCGTTTACGGGGTAACGGGAGGG
ATTAGGGGTTCGATTCCGGGAGAGGGGAGCCTGGAGAAACGGGCTACCACATCTAAGGGA
AGGCAGCAGGGCTAGAGACACGCTGAGCGGGGGCTGGGCAAAGGGC
>HY4YN4W02DTXWE rank=0043653 x=1454.0 y=332.0 length=468
AAAACACAGCCAGTAGTCATATGCTTGTCTCAAAGATTAAGCCATGCATGTCTCAGTATA
AGCGTTCATCTTGTGAAACTGCAAATGGCTCATTAAAACAGTTATAATGCACTTGATAAT
CGATTGTTATATGGATATCTGTGGAAATTCTATAGCTAATACATGCAACCAAACCTAACT
TTGTGGAAAGGTTGTGGTCATTAGTTACAGAACCAATTCAGGCCCAGCTTGAAGAATTGA
ATGATCCACAATGACAGAATGTATTACATGGCAACAGCTGTAATAGTTCATTCCAGTTTC
TGACCTATCAGCTTTCGGACGGGTAAGGTATTGGGCTTACCGGNGGGCAATGGACAGGGT
GACGGGAGGGATTAGGGGTTTGATTCCGGGGAGAGGGGAGCTTGAAGAAAATGGGCTACC
ANATCTAAGGGAAGGCAGCAGGGCTAGAGACACGCTGAGCGGGGCT
>HY4YN4W02DXS9V rank=0018972 x=1498.0 y=737.0 length=468
AAAACACAGCCAGTAGTCATATGCTTGTCTCAAAGATTAAGCCATGCATGTCTCAGTATA
AGCGTTCATTTTGTGAAACTGCAAATGGCTCATTAAAACAGTTATAATGCACTTGATAAT
CGATTGTTATATGGATATCTGTGGAAATTCTATAGCTAATACATGCAACTAAACCTAACT
TTGTGGAAAGGTTGTGGTCATTAGTTACAGAACCAATTCAGGCCCAGCTTGAAGAATTGA
ATGATTCACAATGACAGAATGTATTACATGGCAACAGCTGGTAATAGTTCATTCCAGTTT
CTGACCTATCAGCTTTCGACGGGGTAAGGGTATTGGGCTTACCGGTGGGCAATGACAGGG
TGACGGGAGGGTATTAGGGGGTTTGATTTCCGGGAGAGGGGGAGCTTGGAGAAAATGGGG
CTACGACATCTAAAGGGAAGGGCAAGCAGGGGCTAAGAGACACGCT
>HY4YN4W02CZU9A rank=0019930 x=1111.0 y=2156.5 length=468
AAAACACAGCCAGTAGTCATATGCTTGTCTCAAAGATTAAGCCATGCATGTCTCAGTATC
AATTTTCATACGGTTAAACTGCGAATGGCTCATTAAAGCAGTTATAGTTTATTTGATGGT
CACTGTTACATGGATAACTGTGGTAATTCTACAGCTAATACATGCATCAAAACCCAACTT
CGCAGAAGGGTTGTGTTTATTAGATACAGAACCAACCCAGGCTCCGCCTGGTTTCCTGGT
GACTCATAATAACTATATGAATCGTATGGCATCTNCCGACGATGCATCATTCAAGTTTCT
GACCTATCAGCTTCCGACGGGTAGGGGGGTATTGGGGCCTACCGGTGGGCAATGGACGGG
GTAACGGGAGAATTAGGGGTTNATTCCGGGAGGNGGGGAGCCTGGAGAAACGGGCTACCA
CAATCTAAAGGGAGGCAAGCAGGGCTAGAGACACGCTGAGCGGGGC
>HY4YN4W02EHZDT rank=0047152 x=1727.0 y=3791.0 length=468
AAAACACAGCCAGTAGTCATATGCTTGTCTCAAAGATTAAGCCATGCATGTTTCAGAATC
AGCTTTTCATAGTAAATCTGCAAATGGCTCATTAAAACAGTTTTAGTTTCGTGGGCTGTG
ATAGTGTACATGGATACCTGTGGTAATTCTATAGCTAATACACGCTTGCAAACCCAACTC
TGTGGAAGGGTTGTTCTTATTAGTTTCAGAACCAATCCTAACTCAGCTAGGCAATTAGGT
GAATAATGGTAAGTGCATGGATCATATGGCTGTGCTGAAGACTGGCTTTCTAAGTTTCTG
ACCTATCAGCTTCCGACGGGAAGGTATTGGGGCTTCCCGTGGCAATGGACGGGGTAACGG
GAGAATTAGGGGTTGGATTCCGGGAGAGGGGAGCCTGGAGGGAACGGGCTACCACATCTA
AAGGGAAAGGCAGGCAAGGGGCTAGAGACACGGCTGGAGCGGGGCT
>HY4YN4W02DRAZY rank=0062396 x=1424.0 y=220.5 length=468
AAAACACAGCCAGTAGTCATATGCTTGTCTCAAAGATTAAGCCATGCATGTTTCAGAATC
AGCTTTTCATAGTAAATCTGCAAATGGCTCATTAAAACAGTTTTAGTTTCATGGGCTGTG
ATAGTGTACATGGATACCTGTGGTAATTCTATAGCTAATACACGCTTGCAAACCCAACTC
TGTGGAAGGGTTGTTCTTATTAGTTTCAGAACCAATCCTAACTCAGCTAGGCAATTGGGT
GAATAATGGTAAGTGCATGGATCATATGGCTGTGCTGAAGACTGGCTTTCTAAGTTTCTG
ACCTATCAGCTTCCGACGGGGAAGGGTATTGGGGCTTCCCGTGGGCAATGGGACGGGGTA
ACGGGAGAATTAGGGGTTGATTCCGGGAGAGGGGNGCCTGGAGGGAACGGGCTACCACAT
CTAAAGGGAAAGGGCAGCAGGGCTAGGAGACACGCTGAGCGGGGCT
>HY4YN4W02DF32B rank=0069574 x=1296.5 y=2305.0 length=468
AAAACACAGCCAGTAGTCATATGCTTGTCTCAAGGATTAAGCCATGCATGTTTCAGAATC
AGCTTTTCATAGTAAATCTGCAAATGGCTCATTAAAACAGTTTTAGTTTCATGGGCTGTG
ATAGTGTACATGGATACCTGTGGTAATTCTATAGCTAATACACGCTTGCAAACCCAACTC
TGTGGAAGGGTTGTTCTTATTAGTTTCAGAACCAATCCTAACTCAGCTAGGCAATTAGGT
GAATAATGGTAAGTGCATGGATCATATGGCTNTGCTGAAGACTGGCTTTCTAAGTTTCTG
ACCTATCAGCTTCCGACGGGGAAGGGTATTGGGGCTTCCCGTGGGCAATGGACGGGGTAA
CGGAGAATTAGGGGTTGATTCCGGGAGAGGGGGAGCCGTGGGAGGGAACGGGCTACCACA
TCTAAAGGGAAAGGGCAAGCAAGGGCTAGAGACACGCTGAGCGGGG
>HY4YN4W02C7VU9 rank=0161246 x=1202.5 y=3459.5 length=468
AAAACACAGCCAGTAGTCATATGCTTGTCTCAAAGATTAAGCCATGCATGTTTCAGAATC
AGCTTTTCATAGTAAATCTGCAAATGGCTCATTAAAACAGTTTTAGTTTCATGGGCTGTG
ATAGTGTACATGGATACCTGTGGTAATTCTATAGCTAATACACGCTTGCAAACCCAACTC
TGTGGAAGGGTTGTTCTTATTAGTTTCAGAACCAATCCTAACTCAGCTAGGCAATTAGGT
GAATAATGGTAAGTGCATGGATCATATGGCTNTGCTGAAGACTGGCTTTCTAAGTTTCTG
ACCTATCAGCTTCCGACGGGGAAGGGTATTGGGGCTTCCCGTGGGCAATGGGACGGGGTA
ACGGAGAATTAGGGGTTGATTCCGGGGAGAGGGGAGCCTGGAGGGAACGGGCTACCACAT
CTAAAGGGAAAGGCAAGCAAGGGCTAGGAGACACGCTGAGCGGGGC
>HY4YN4W02D3MLU rank=0027598 x=1564.0 y=1696.0 length=468
AAAACACAGCCAGTAGTCATATGCTTGTCTCAAAGATTAAGCCATGCATGTCTAAGCAGA
AGCCGAACAACGGTAAAGCCGCGAATGGCTCATTACAACAGCCGTCGTTTCTTGGATCTC
TTATTTTACTTGGATAACTGTGGTAATTCTAGAGCTAATACACGCACTAAAGCTCCGACC
TTTCGGGACGAGCGCATTTATTAGAACAAAACCAATCGGGCTTCGGCCCGTTCGTTGGTG
ACTCTGAATAACTACGCCGATCGCACGGTCTCGCACCGGCGACGCATCTTTCAATGTCTG
CCTTATCAACTTTCGATGGTAGTTTATGTGCCTACCATGGTTGTAACGGGGGGTAACGGG
AGAATAAGGGGTTCGACTCCGGGGAGAGGGGAGCCTGGGAGAAACGGGCTACCACATCCA
AGGGAAGGGCAGCAGGGCTAAGAGACACGCTGGAGCGGGGCTGGGC
>HY4YN4W02C3DS4 rank=0026874 x=1151.0 y=2326.0 length=468
AAAACACAGCCAGTAGTCATATGCTTGTCTCAAAGATTAAGCCATGCATGTCTAAGCAGA
AGCCGAACAACGGTAAAGCCGCGAATGGCTCATTACAACAGCCGTCGTTTCTTGGATCTC
TTATTTTACTTGGATAACTGTGGTAATTCTAGAGCTAATACACGCACTAAAGCTCCGACC
TTACGGGACGAGCGCATTTATTAGAACAAAACCAATCGGGTTTCGGCCCGTTCGTTGGTG
ACTCTGAATAACTACGCTGATCGCACGGTCTCGCACCGGCGACGCATCTTTCAATGTCTG
CCTTATCAACTTTCGATGGTAGTTTATGTGCCTACCATGGGTTGTAACGGGGGGTAACGG
GAGAATAAGGGGGTTCGATCCGGGAGAGGGGAGCCTGGGAGAAACGGGCTACCACATCCA
AGGGAAGGGCAGCAGGGCTAAGAGACACGCTGGAGCGGGGCTGGGC
>HY4YN4W02ELJWG rank=0036793 x=1768.0 y=2414.0 length=468
AAAACACAGCCAGTAGTCATATGCTTGTCTCAAAGATTAAGCCATGCATGTCTCAGTATA
AGCTTCTTTACGGTGAAACTGCGAATGGCTCATTAAAACAGTTACAGTTTATTTGATGGT
CATTCCTTACATGGATAACTGTGGTAATTCTAGAGCTAATACATGCGCCCAAACCCGACT
CCGTGGAAGGGTTGTGTTTATTAGTTACAGAACCAACCCAGGCTCTGCCTGGTCTTGTGG
TGATTCATAATAACTGAATGAATCGCATTGCATCAGCTGGCGATGAATCATTCAAGTTTC
TGACCTATCAGCTTCCGACGGTAGGGGTATTGGGGCCTACCGTGGGCAATGGACGGGGTA
ACGGAGAATTAGGGGTTCGATTCCGGGAGAGGGGAGCCTGAGAAACGGGCTACCACATCT
AAAGGGAAAGGGCAGCAAGGGCTAGAGACAACGCTGAAGCGGGGCT
>HY4YN4W02DV79E rank=0059142 x=1480.5 y=576.5 length=468
AAAACACAGCCAGTAGTCATATGCTTGTCTCAAAGATTAAGCCATGCATGTCTCAGTATA
AGCTTCTATACGGTGAAACTGCGAATGGCTCATTAAAACAGTTACAGTTTATTTGATGGT
CATTCCTTACATGGATAACTGTGGTAATTCTAGAGCTAATACATGCGCCCAAACCCGACT
CCGTGGAAGGGTTGTGTTTATTAGTTACAGAACCAACCCAGGCTCTGCCTGGTCTTGTGG
TGATTCATAATAACCGAATGAATCGCATTGCATCAGCTGGCGATGAATCATTCAAGTTTC
TGACCTATCAGCTTCCGACGGTAGGGGTATTGGGGCCTACCGTGGGCAATGGGACGGGGT
AACGGGAGAATTAGGGGTCATTCCGGGAGAGGGGAGCCTGGAGAAACGGGCTACCACATC
TAAAGGGAAAGGGCAAGCAAGGGCTAGAGACACGCTGAGCGGGGCT
>HY4YN4W02D2MQA rank=0059466 x=1553.5 y=256.0 length=468
AAAACACAGCCAGTAGTCATATGCTTGTCTCAAAGATTAAGCCATGCATGTCTCAGTATA
AGCTTCTATACGGTGAAACTGCGAATGGCTCATTAAAACAGTTACAGTTTATTTGATGGT
CATTCCTTACATGGATAACTGTGGTAATTCTAGAGCTAATACATGCGCCCAAACCCGACT
CCGTGGAAGGGTTGTGTTTATTAGTTACAGAACCAACCCAGGCTCTGCCTGGTCTTGTGG
TGATTCATAATAACCGAATGAATCGCATTGCATCAGCTGGCGATGAATCATTCAAGTTTC
TGACCTATCAGCTTCCGACGGTAGGGGTATTGGGGCCTACCGTGGGCAATGGGACGGGGT
AACGGAGAATTAGGGGTTCGATTCCGGGAGAGGGGAGCCTGGAGAAACGGGCTACCACAT
CTAAAGGGAAAGGGCAGCAAGGGCTAGAGACACGCTGAGCGGGGCT
>HY4YN4W02C48ZM rank=0067840 x=1172.0 y=3376.0 length=468
AAAACACAGCCAGTAGTCATATGCTTGTCTCAAAGATTAAGCCATGCATGTCTCAGTATA
AGCTTCTATACGGTGAAACTGCGAATGGCTCATTAAAACAGTTACAGTTTATTTGATGGT
CATTCCTTACATGGATAACTGTGGTAATTCTAGAGCTAATACATGCGCCCAAACCCGACT
CCGTGGAAGGGTTGTGTTTATTAGTTACAGAACCAACCCAGGCTCTGCCTGGTCTTGTGG
TGATTCATAATAACCGAATGAATCGCATTGCATCAGCTGGCGATGAATCATTCAAGTTTC
NGACCTATCAGCTTCCGACGGTAGGGGTATTGGGGCCTACCGTGGGCAATGACGGGGTAA
CGGAGAATTAGGGGTTCATTCCGGGAGAGGGGAGCCGTGAAGAAACGGGCTACCANATCT
AAAGGGAAAGGGCAAGCAAGGGCTAGAGACACGCTGAAGCGGGGCT
>HXZRAMG01BLWF1 rank=0128123 x=542.5 y=1519.0 length=468
AAAACACAGCCAGTAGTCATATGCTTGTCTCAAAGATTAAGCCATGCATGTTTCAGTATA
AGCTTTTAATTTGGCAAAACTGCAAATAGGCTCATTAAAACAAGTTATAATGCACTTGAT
GGTTGTTTGCTTACATGGATAACTGTGGTAATCCTATAGCTAATACATGCACTCAAACCT
GACTCTTGTGGGAAGGTTGTGGTCATTAGTTGCAGAACCAACCCAAGCTCTGCTTGGTAT
TTTGCTGATCCAGAATGGCTGATTGAATTACATGGCAATTGCTGGTAATGCATCATTTCA
GTTTCTGACCTATCAGCTTCCGACGGTAAGGTATTGGCTTACTGTGGCAATGACGGGGTA
ACGGAGGATTAGGGTTTGATTCCGGAGAGGGAGCTTGAGAAATGGCTACCACATCTAAGG
AAGGCAGCAGGCTAGAGACACGCTGAGCGGGCTGGCAAGGCGCATA
>HXZRAMG01BVGAU rank=0141021 x=651.5 y=692.0 length=468
AAAACACAGCCAGTAGTCATATGCTTGTCTCAAAGATTAAGCCATGCATGTCTAAGTATA
AAAGTCTTTTGTACTTTGAAACTGCGAAACGCTTATTATATCAGTTATAGTTTATTTGAT
GGTCTCTTACTACATGGATACCCGTAGTAATTCTAGAGCTAATACATGCCCACAAGTTCC
GAAGCCTTCGGGTGTAGGAATGTATTTATTAGATAAAAATCAATGCACTTCGGTGGTTTT
GATGATTCATAATAACTGTTCGAATCGTTTCGGAGCAATCTGGAGCGATAGTTCATTCAA
ATTTCTGCCCCTATCAGCTTTCGACGGTAGTGTATTGGACTACCGTGGCGTTAACGGGTA
ACGGAGAATTAGGGTTCGATTCCGAAGAGGGAGCCTGAGAAATGGCTACCACATCCAAGG
AAGGCAGCAGGCTAGAGACACGCTGAGCGGGCTGGCAAGGCGCATA
>HXZRAMG01CFQQQ rank=0120441 x=882.0 y=1168.0 length=468
AAAACACAGCCAGTAGTCATATGCTTGTCTCAAAGATTAAGCCATGCATGTCTAAGTATA
AAAGTCTTTTGTACTTTGAAACTGCGAAACGCTTATTATATCAGTTATAGTTTATTTGAT
GGTCTCTTACTACATGGATACCCGTAGTAATTCTAGAGCTAATACATGCCCACAAGTTCC
GAAGCCTTCGGGTGTAGGAATGTATTTATTAGATAAAAATCAATGCACTTCGGTGGTTTT
TGATGATTCATAATAACTGTTCGAATCGTTCGGAGCAATCTGGAGCGATAGTTCATTCAA
ATTTCTGCCCCTATCAGCTTTCGACGGTAGTGTATTGGACTACCGTGGCGTTAACGGGTA
ACGGAGAATTAGGGTTCGATTCCGAAGAGGGAGCCTGAGAAATGGCTACCACATCCAAGG
AAGGCAGCAGGCTAGAGACACGCTGAGCGGGCTGGCAAGGCGCATA
>HXZRAMG01BYY61 rank=0080195 x=691.0 y=1307.0 length=468
AAAACACAGCCAGTAGTCATATGCTTGTCTCAAAGATTAAGCCATGCATGTCTAAGTATA
AACAACTTTATACTGTAAAACTGCGAACGGCTCATTATATCAGCAATTATTTATTTGATG
GTTTCTTACTACATGGATAACCGTAGTAATTCTAGAGCTAATACATGCGTAAAATCCCAA
CTCTTGCGGGGAGGGATGTATTTATTAGATTAAAAACCAATGCGAGCTCTGCTCGGTTTT
GTGTTGATTTCATAGTAACTTTTCGGATCGCATGGCTTCACGCCGGCGACAGTTCATTCA
AATTTCTGCCCTATCAGCTTTCGACGGTAGTGTAGTGGACTACCGTGGCATTTACGGGTG
ACGGAGAATTAGGGTTCGATTCCGGAGAGGGAGCCTGAGAAACGGCTACCACATCCAAGG
AAGGCAGCAGGCTAGAGACACGCTGAGCGGGCTGGCAAGGCGCATA
>HXZRAMG01BIGJY rank=0051606 x=503.0 y=700.5 length=468
AAAACACAGCCAGTAGTCATATGCTTGTCTCAAAGATTAAGCCATGCATGTCTAAGTATA
AGCAACTTTATACTGTGAAACTGCGGACAGCTCATTATATCAGCAATAATTTATTTGATG
GTTTCTTTACTACTTGGATAACCGTAGTAATCCTAGAGCTAATACATGCTTAAAGCCTGG
ACTCTTGCGGGAACGGGTGTATTTATTAGATTAAAGACCAATGCTTCCCTCTGGGTTGCT
TTTTGGTGACTCTTTGTAACTTTCGAATCGCATGGCCTTGTGTCGGCGATAGTTCATTCA
AATTTCTGCCCTATCAGCTTTCGACGGTAGTGTAGTGGACTACCGTGGCGTTAACGGGTG
ACGGAGAATTAGGGTTCGATTCCGGAGAGGGAGCCTGAGAAACGGCTACCACATCCAAGG
AAGGCAGCAGGCTAGAGACACGCTGAGCGGGCTGGCAAGGCGCATA
>HXZRAMG01ASXAQ rank=0141679 x=212.0 y=1280.5 length=468
AAAACACAGCCAGTAGTCATATGCTTGTCTCAAAGATTAAGCCATGCATGTCTAAGTATA
AGCAACTTTATACTGTGGAACTGCGGACAGCTCATTATATCAGCAATAATTTATTTGATG
GTTTCTTTACTACTTGGATAACCGTAGTAATTCTAGAGCTAATACATGCTTAAAGCCTGG
ACTCTTGCGGGAACGGGTGTATTTATTAGATTAAAGACCAATGCTTCCCTCTGGGTTGCT
TTTTGGTGATTCTTTGTAACTTTCGAATCGCATGGCCTTGTGTCGGCGATGGTTCATTCA
AATTTCTGTCCTATCAGCTTTCGACGGTAGTGTAGTGGACTACCGTGGCGTTAACGGGTG
ACGGAGAATTAGGGTTCGATTCCGGAGAGGGAGCCTGAGAAACGGCTACCACATCCAAGG
AAGGCAGCAGGCTAGAGACACGCTGAGCGGGCTGGCAAGGCGCATA
>HXZRAMG01AU7FV rank=0253132 x=238.0 y=1241.5 length=468
AAAACACAGCCAGTAGTCATATGCTTGTCTCAAAGATTAAGCCATGCATGTCTAAGTATA
AGCAACTTTATACTGTGAAACTGCGGACAGCTCATTATATCAGCAATAATTTATTTGATG
GTTTCTTTACTACTTGGATAACCGTAGTAATTCTAGAGCTAATACATGCTTAAAGCCTGG
ACTCTTGCGGGAACGGGTGTATTTATTAGATTAAAGACCAATGCTTCCCTCTCGGGTTGC
TTTTTTGGTGATTCTTTGTAACTTTCGAATCGCATGGCCTTGTGTCGGCGATAGTTCATT
CAAATTTCTGCCCTATCAGCCTTCGACGGTAGTGTAGTGGACTACCGTGGCGTTAACGGG
TGACGGAGAATTAGGGTTCGATTCCGGAGAGGGAGCCTGAGAAACGGCTACCACATCCAA
GGAAGGCAGCAGGCTAGAGACACGCTGAGCGGGCTGGCAAGGCGCA
>HXZRAMG01CAQA1 rank=0286356 x=825.5 y=795.5 length=468
AAAACACAGCCAGTAGTCATATGCTTGTCTCAAAGATTAAGCCATGCAGGTCTGAGTACA
GGCCGAAATAAGGTGAGACCGCGAATGGCTCATTATATCAGTTATGGTTCCTTGGATCTT
CGGTTACCTACTTGGATAACCCTGGCAATTCCAGAGCTAATACATGCAGCTTGAGCTCCG
ACCTTCGGGGAGGGGTGTTTTATTAGTACCAAAGCCAATCGGAGGCTTCGGCTTCTGTTC
GTTGGTGACTCTGAATAACTTTGGGCAGATCGCACGGTCTTGCACCGGCGACGCATCTTT
CAAATGTCTGCCTTATCAACTTGATGGTAGGTTATGTGCCTACCATGGTTGTAACGGGTG
ACGGAGAATCAGGGTTCGATACCGGAGAGGGAGCCTGAGAGACGGCTACCACATCCAAGG
AAGGCAGCAGGCTAGAGACACGCTGAGCGGGCTGGCAAGGCGCATA
>HXZRAMG01A20Y6 rank=0113014 x=327.5 y=1568.0 length=468
AAAACACAGCCAGTAGTCATATGCTTGTCTCAAAGATTAAGCCATGCAGGTCTGAGTACA
GGCCGAAATAAGGTGAGACCGCGAATGGCTCATTATATCAGTTATGGTTCCTTGGATCTT
CGGTTACCTACTTGGATAACCCTGGCAATTCCAGAGCTAATACATGCAGCTTGAGCTCCG
ACCTTCGGGAGGGGTGTTTTATTAGTACCAAAGCCAATCGGAGGCTTCGGCTTCTGTTCG
TTGGTGACTCTGAATAACTTTGGGTCAGATCGCACGGTCTTGCACCGGCGACGCATCTTT
CAAATGTCTGCCTTATCAACTTGATGGTAGGTTATGTGCCTACCATGGTTGTAACGGGTG
ACGGAGAATCAGGGTTCGATACCGGAGAGGGAGCCTGAGAGACGGCTACCACATCCAAGG
AAGGCAGCAGGCTAGAGACACGCTGAGCGGGCTGGCAAGGCGCATA
>HXZRAMG01BG4S7 rank=0049563 x=488.5 y=265.5 length=468
AAAACACAGCCAGTAGTCATATGCTTGTCTCAAAGATTAAGCCATGCAGGTCTGAGTACA
GGCCGAAATAAGGTGAGACCGCGAATGGCTCATTATATCAGTTATGGTTCCTTGGATCTT
CGGTTACCTACTTGGATAACCCTGGCAATTCCAGAGCTAATACATGCAGCTTGAGCTCCG
ACCTTCGGGAGGGTGGTTTTATTAGTACCAAGACCAATCGGAGGCTTCGGCTTCTGTTCG
TTGGTGACTCTGAATAACTTTGGGTCAGATCGCACGGTCTTGCACCGGCGACGCATCTTT
CAAATGTCTGTCTTATCAACTTGATGGTAGGTTATGTGCCTACCATGGTTGTAACGGGTG
ACGGAGAATCAGGGTTCGATACCGGAGAGGGAGCCTGAGAGACGGCTACCACATCCAAGG
AAGGCAGCAGGCTAGAGACACGCTGAGCGGGCTGGCAAGGCGCATA
>HXZRAMG01ASF3X rank=0126981 x=206.0 y=3579.0 length=468
AAAACACAGCCAGTAGTCATATGCTTGTCTCAAAGATTAAGCCATGCATGTCTAAGTATA
AACAACTTTATACTGTGAAACTGCGTACAGCTCATTATATCAGCAATAATTTATTTGATG
GTTTTCTTACTACTTGGATAACCGTAGTAATTCTAGAGCTAATACATGCTTAAAGCCTGA
ACTCTTGCGGGAACGGGTGTATTTATTAGATAAAAACCAATGCGGCCCTCTGGGCTGGTT
TCTTGGTGATTTCATAATAACTTTTCGAATCGCATAGCTTCATGCTGGCGATAGTTCATT
CAAATTTCTGCCCTATCAGCTTTCGACGGTAGTGTAGTGGACTACCGTGGCGTTAACGGG
TGACGGAGAATTAGGGTTCGATTCCGGAGTAGGGAGCCTGAGAAACGGCTACCGACATCC
AAGGAAGCAGCAGGCTAGAGACACGCTGAGCGGGCTGGCAAGGCGC
>HXZRAMG01AINIT rank=0046070 x=95.0 y=1283.5 length=468
AAAACACAGCCAGTAGTCATATGCTTGTCTCAAAGATTAAGCCATGCATGTCTAAGTATA
AACAACTTTATACTGTGAAACTGCGTACAGCTCATTATATCAGCAATAATTTATTTGATG
GTTTCTTACTACTTGGATAACCGTAGTAATTCTAGAGCTAATACATGCTTAAAGCCTGAA
CTCTTGCGGGAACGGGTGTATTTATTAGATAAAAACCAATGCGGCCCTCTGGGCTGGTTT
CTTGGTGATTCATAATAACTTTTCGAATCGCATAGCTTCATGCTGGCGATAGTTCATTCA
AATTTCTGCCCTATCAGCTTTCGACGGTAGTGTAGTGGACTACCGTGGCGTTAACGGGTG
ACGGAGAATTAGGGTTCGATTCCGGAGAGGGAGCCTGAGAAACGGCTACCACATCCAAGG
AAGGCAGCAGGCTAGAGACACGCTGAGCGGGCTGGCAAGGCGCATA
>HXZRAMG01BEQ3C rank=0159833 x=460.0 y=3862.0 length=468
AAAACACAGCCAGTAGTCATATGCTTGTCTCAAAGATTAAGCCATGCATGTCTAAGTATA
AACAACTTTATACTGTGAAACTGCGTACAGCTCATTATATCAGCAATAATTTATTTGATG
GTTTCTTACTACTTGGATAACCGTAGTAATTCTAGAGCTAATACATGCTTAAAGCCTGAA
CTCTTGCGGGAACGGGTGTATTTATTAGATAAAAACCAATGCGGCCCTCTGGGCTGGTTT
CTTGGTGATTCATAATAACTTTTCGAATCGCATAGCTTCATGCTGGCGATAGTTCATTCA
AATTTCTGCCCTATCAGCTTTCGACGGTAGTGTAGTGGACTACCGTGGCGTTAACGGGTG
ACGGAGAATTAGGGTTCGATTCCGGAGAGGGAGCCTGAGAAACGGCTACCACATCCAAGG
AAGGCAGCAGGCTAGAGACACGCTGAGCGGGCTGGCAAGGCGCATA
>HXZRAMG01AQAYK rank=0276334 x=182.5 y=1898.5 length=468
AAAACACAGCCAGTAGTCATATGCTTGTCTCAAAGATTAAGCCATGCATGTTTCAGTATA
AACAACTTTATACTGTGAAACTGCGTACAGCTCATTATATCAGCAATAATTTATTTGATG
GTTTCTTACTACTTGGATAACCGTAGTAATTCTAGAGCTAATACATGCTTAAAGCCTGAA
CTCTTGCGGGAACGGGTGTATTTATTAGATAAAAACCAATGCGGCCCTCTGGGCTGGTTT
CTTGGTGATTCATAATAACTTTTCGAATCGCATAGCTTCGTGCTGGCGATAGTTCATTCA
AATTTCTGCCCTATCAGCTTTCGACGGTAGTGTAGTGGACTACCGTGGCGTTAACGGGTG
ACGGAGAATTAGGGTTCGATTCCGGAGAGGGAGCCTGAGAAACGGCTACCACATCCAAGG
AAGGCAGCAGGCTAGAGACACGCTGAGCGGGCTGGCAAGGCGCATA
>HXZRAMG01BCUPP rank=0097231 x=439.0 y=1259.0 length=468
AAAACACAGCCAGTAGTCATATGCTTGTCTCAAAGATTAAGCCATGCATGTCTAAGTATA
AACAACTTTATACTGTGAAACTGCGTACAGCTCATTATATCAGCAATAATTTATTTGATG
GTTTCTTACTACTTGGATAACCGTAGTAATTCTAGAGCTAATACATGCTTAAAGCCTGAA
CTCTTGCGGGAACGGGTGTATTTATTAGATAAAAACCAATGCGGCCCTCTGGGCTGGTTT
CTTGGTGATTCATAATAACTTTTCGAATCGCATGGCTTCATGCTGGCGATAGTTCATTCA
AATTTCTGCCCTATCAGCTTTCGACGGTAGTGTAGTGGACTACCGTGGCGTTAACGGGTG
ACGGAGAATTAGGGTTCGATTCCGGAGAGGGAGCCTGAGAAACGGCTACCACATCCAAGG
AAGGCAGCAGGCTAGAGACACGCTGAGCGGGCTGGCAAGGCGCATA
>HXZRAMG01CGGJ7 rank=0235179 x=890.0 y=1861.0 length=468
AAAACACAGCCAGTAGTCATATGCTTGTCTCAAAGATTAAGCCATGCATGTCTAAGTATA
AACAACTTTATACTGTGAAACTGCGTGCAGCTCATTATATCAGCAATAATTTATTTGATG
GTTTCTTACTACTTGGATAACCGTAGTAATTCTAGAGCTAATACATGCTTAAAGCCTGAA
CTCTTGCGGGAACGGGTGTATTTATTAGATAAAAACCAATGCGGCCCTCTGGGCTGGTTT
CTTGGTGATTCATAATAACTTTTCGAATCGCATAGCTTCATGCTGGCGATAGTTCATTCA
AATTTCTGCCCTATCAGCTTTCGACGGTAGTGTAGTGGACTACCGTGGCGTTAACGGGTG
ACGGAGAATTAGGGTTCGATTCCGGAGAGGGAGCCTGAGAAACGGCTACCACATCCAAGG
AAGGCAGCAGGCTAGAGACACGCTGAGCGGGCTGGCAAGGCGCATA
>HXZRAMG01AX11K rank=0112302 x=270.0 y=3142.5 length=468
AAAACACAGCCAGTAGTCATATGCTTGTCTCAAAGATTAAGCCATGCATGTCTAAGTATA
AACAACTTTATACTGTGAAACTGCGTACAGCTCATTATATCAGCAATAATTTATTTGATG
GTTTCTTACTACTTGGATAACCGTAGTAATTCTAGAGCTAATACATGCTTAAAGCCTGAA
CTCTTGCGGGAACGGGTGTATTTATTAGATAAAAACCAATGCGGCCCTCTGGGCTGGTTT
CTTGGTGATTCATAATAACTTTTCGAATCGCATAGCTTCATGCTGGCGATAGTTCATTCA
AATTTCTGCCCTATCAGCTTTCGACGGTAGTGTAGTGGACTACCGTGGCGTTAACGGGTG
ACGGAGAATTAGGGTTCGATTCCGGAGAGGGAGCCTGAGAAACGGCTACCACATCCAAGG
AAGGCAGCAGGCTAGAGACACGCTGAGCGGGCTGGCAAGGCGCATA
>HXZRAMG01B4U5N rank=0047019 x=758.0 y=1577.0 length=468
AAAACACAGCCAGTAGTCATATGCTTGTCTCAAAGATTAAGCCATGCATGTCTAAGTATA
AACAACTTTATACTGTGAAACTGCGTACAGCTCATTATATCAGCAATAATTTATTTGATG
GTTTCTTACTACTTGGATAACCGTAGTAATTCTAGAGCTAATACATGCTTAAAGCCTGAA
CTCTTGCGGGAACGGGTGTATTTATTAGATAAAAACCAATGCGGCCCTCTGGGCTGGTTT
CTTGGTGATTCATAATAACTTTTCGAATCGCATAGCTTCATGCTGGCGATAGTTCATTCA
AATTTCTGCCCTATCAGCTTTCGACGGTAGTGTAGTGGACTACCGTGGCGTTAACGGGTG
ACGGAGAATTAGGGTTCGATTCCGGAGAGGGAGCCTGAGAAACGGCTACCACATCCAAGG
AAGGCAGCAGGCTAGAGACACGCTGAGCGGGCTGGCAAGGCGCATA
>HXZRAMG01BEUZT rank=0065511 x=462.5 y=727.0 length=468
AAAACACAGCTAGTAGTCATATGCTTGTCTCAAAGATTAAGCCATGCATGTCTAAGTATA
AACAACTTTATACTGTGAAACTGCGTACAGCTCATTATATCAGCAATAATTTATTTGATG
GTTTCTTACTACTTGGATAACCGTAGTAATTCTAGAGCTAATACATGCTTAAAGCCTGAA
CTCTTGCGGGAACGGGTGTATTTATTAGATAAAAACCAATGCGGCCCTCTGGGCTGGTTT
CTTGGTGATTCATAATAACTTTTCGAATCGCATAGCTTCATGCTGGCGATAGTTCATTCA
AATTTCTGCCCTATCAGCTTTCGACGGTAGTGTAGTGGACTACCGTGGCGTTAACGGGTG
ACGGAGAATTAGGGTTCGATTCCGGAGAGGGAGCCTGAGAAACGGCTACCACATCCAAGG
AAGGCAGCAGGCTAGAGACACGCTGAGCGGGCTGGCAAGGCGCATA
>HXZRAMG01ARPZL rank=0078064 x=198.0 y=2495.0 length=468
AAAACACAGCCAGTAGTCATATGCTTGTCTCAAAGATTAAGCCATGCATGTCTAAGTATA
AACAACTTTATACTGTGAAACTGCGTACAGCTCATTATATCAGCAATAATTTATTTGATG
GTTTCTTACTACTTGGATAACCGTAGTAATTCTAGAGCTAATACATGCTTAAAGCCTGAA
CTCTTGCGGGAACGGGTGTATTTATTAGATAAAAACCAATGCGGCCCTCTGGGCTGGTTT
CTTGGTGATTCATAATAACTTTTCGAATCGCATAGCTTCATGCTGGCGATAGTTCATTCA
AATTTCTGCCCTATCAGCTTTCGACGGTAGTGTAGTGGACTACCGTGGCGTTAACGGGTG
ACGGAGAATTAGGGTTCGATTCCGGAGAGGGAGCCTGAGAAACGGCTACCACATCCAAGG
AAGGCAGCAGGCTAGAGACACGCTGAGCGGGCTGGCAAGGCGCATA
>HXZRAMG01AT578 rank=0092229 x=226.0 y=2166.0 length=468
AAAACACAGCCAGTAGTCATATGCTTGTCTCAAAGATTAAGCCATGCATGTCTAAGTATA
AACAACTTTATACTGTGAAACTGCGTACAGCTCATTATATCAGCAATAATTTATTTGATG
GTTTCTTACTACTTGGATAACCGTAGTAATTCTAGAGCTAATACATGCTTAAAGCCTGAA
CTCTTGCGGGAACGGGTGTATTTATTAGATAAAAACCAATGCGGCCCTCTGGGCTGGTTT
CTTGGTGATTCACAATAACTTTTCGAATCGCATAGCTTCATGCTGGCGATAGTTCATTCA
AATTTCTGCCCTATCAGCTTTCGACGGTAGTGTAGTGGACTACCGTGGCGTTAACGGGTG
ACGGAGAATTAGGGTTCGATTCCGGAGAGGGAGCCTGAGAAACGGCTACCACATCCAAGG
AAGGCAGCAGGCTAGAGACACGCTGAGCGGGCTGGCAAGGCGCATA
>HXZRAMG01BNNF1 rank=0097012 x=562.0 y=1247.5 length=468
AAAACACAGCCAGTAGTCATATGCTTGTCTCAAAGATTAAGCCATGCATGTCTAAGTATA
AACAACTTTATACTGTGAAACTGCGTACAGCTCATTATATCAGCAATAATTTATTTGATG
GTTTCTTACTACTTGGATAACCGTAGTAATTCTAGAGCTAATACATGCTTAAAGCCTGAA
CTCTTGCGGGAACGGGTGTATTTATTAGATAAAAACCAATGCGGCCCTCTGGGCTGGTTT
CTTGGTGATTCATAATAACTTTTCGAATCGCATAGCTTCATGCTGGCGATAGTTCATTCA
AATTTCTGCCCTATCAGCTTTCGACGGTAGTGTAGTGGACTACCGTGGCGTTAACGGGTG
ACGGAGAATTAGGGTTCGATTCCGGAGAGGGAGCCTGAGAAACGGCTACCACATCCAAGG
AAGGCAGCAGGCTAGAGACACGCTGAGCGGGCTGGCAAGGCGCATA
>HXZRAMG01BC5GN rank=0150128 x=442.0 y=2901.0 length=468
AAAACACAGCCAGTAGTCATATGCTTGTCTCAAAGATTAAGCCATGCATGTCTAAGTATA
AACAACTTTATACTGTGAAACTGCGTACAGCTCATTATATCAGCAATAATTTATTTGATG
GTTTCTTACTACTTGGATAACCGTGGTAATTCTAGAGCTAATACATGCTTAAAGCCTGAA
CTCTTGCGGGAACGGGTGTATTTATTAGATAAAAACCAATGCGGCCCTCTGGGCTGGTTT
CTTGGTGATTCATAATAACTTTTCGAATCGCATAGCTTCATGCTGGCGATAGTTCATTCA
AATTTCTGCCCTATCAGCTTTCGACGGTAGTGTAGTGGACTACCGTGGCGTTAACGGGTG
ACGGAGAATTAGGGTTCGATTCCGGAGAGGGAGCCTGAGAAACGGCTACCACATCCAAGG
AAGGCAGCAGGCTAGAGACACGCTGAGCGGGCTGGCAAGGCGCATA
>HXZRAMG01AN3CT rank=0195815 x=157.0 y=1131.5 length=468
AAAACACAGCCAGTAGTCATATGCTTGTCTCAAAGATTAAGCCATGCATGTCTAAGTATA
AACAACTTTATACTGTAAAACTGCGAACGGCTCATTATATCAGCAATAATTTATTTGATG
GTTTCTTACTACATGGATAACCGTAGTAATTCTAGAGCTAATACATGCGCAAAGTCCCAA
CTCTTGCGGGGAGGATGTATTTATTAGATTAAAAACCAACGCGGCCTTTGGTCCGGTTTT
GTGGTGAATCGATAGTAACTTTTCGAATCGCATAGTCTTGCACTGGCGATAGTTCATTCA
AATTTCTGCCCTATCAGCTTTCGACGGTAGTGTAGTGGACTACCGTGGCATTAACGGGTG
ACGGAGAATTAGGGTTCGATTCCGGAGAGGGAGCCTGAGAAACGGCTACCACATCCAAGG
AAGGCAGCAGGCTAGAGACACGCTGAGCGGGCTGGCAAGGCGCATA
>HXZRAMG01AVFBO rank=0090645 x=240.5 y=3266.0 length=468
AAAACACAGCCAGTAGTCATATGCTTGTCTCAAAGATTAAGCCATGCATGTCTAAGTATA
AGCAACCTTATACTGTGAAACTGCAGATGGCTCATTAAATCAGTTATAGTTTCTTTGATG
ATTACCTTACTACATGGATACCCGTAGTAATTCTAGAGCTAATACATGCGTCAAGTCCCG
ACTCTCGCGAGAAGGGATGTGCTTATTAAATACAGAACCAATACGGCCTCGTGCCGTTAT
TGTGGTGATTCATAATAACTGTTCGAATCGCATGGCCTCGTGCCGGCGATAGTTCATTCA
AATTTCTGCCCTATCAGCTTTCGACGGTAGTGTAGTGGACTACCGTGGCGTTAACGGGTG
ACGGAGAATTAGGGTTCGATTCCGGAGAGGGAGCCTGAGAAACGGCTACCACATCCAAGG
AAGGCAGCAGGCTAGAGACACGCTGAGCGGGCTGGCAAGGCGCATA
>HXZRAMG01A1T4V rank=0148563 x=313.5 y=3389.0 length=468
AAAACACAGCCAGTAGTCATATGCTTGTCTCAAAGATTAACCCATGCATGTCTAAGTATA
AACAACTTTATACTGTGAAACTGCGAACGGCTCATTATATCAGCAATAATTTATTTGATG
GTTCCTTACTACATGGATAACTGTAGTAATTCTAGAGCTAATACATGCGACAAAGTCCCG
ACTCTCGGCGGGGAGGGATGTATTTATTAGAATAAAAACCAATGCGGTACTTTGTTCCGG
TTTTGTGGTGAATCATAGTAACTTCTCGAATCGCATGGCTTCACGCCGGCGATAGTTCAT
TCAAATTTCTGCCCTATCAGCTTTCGACGGTAGACTAGTGGCCTACCGTGGCATTAACGG
GTAACGGAGATTAGGGTTCGATTCCGGAGAGGGAGCCTGAGAAACGGCTACCACATCCAA
GGAAGGCAGCAGGCTAGAGACACGCTGAGCGGGCTGGCAAGGCGCA
>HXZRAMG01CEK7Z rank=0266105 x=869.0 y=605.0 length=468
AAAACACAGCCAGTAGTCATATGCTTGTCTCAAAGATTAAGCCATGCAGGTCTAAGTCCA
TGCCGCATTAAGGTGAGACCGCGAAATGGCTCATTATATCAGTTATGGTTCCTTAGATCT
TTGGTTACACTTGGATAACCCTGGCAATTCTAGAGCTAATACATGCATTTCCAACACCGA
CCTTCGGAAGGTGTGTTTTTATTAGCCCAAAACCAATCGTTACCTTCGGGTGACGTCCCA
TTGGTGATTCAGAGTAACTTTGTTCGGATCGCATGGCCTTTGTGCCGGCGACGCATCTTT
CAAATGTCTGCCTTATCAACTTGTTGGTTGGTTAAATGCCAACCAAGGTGGTAACGGGTG
ACGGAGAATCAGGGTTCGATACCGGAGAGGGAGCCTGAGAAACGGCTACCACATCCAAGG
AAGGCAGCAGGCTAGAGACACGCTGAGCGGGCTGGCAAGGCGCATA
>HXZRAMG01A5A8L rank=0143863 x=353.0 y=1683.5 length=468
AAAACACAGCCAGTAGTCATATGCTTGTCTCAAAGATTAAGCCATGCATGTCTAAGTATA
AGCAACCTTATACTGTGAAACTGCGTACAGCTCATTATATCAGCAATTATTTATTTGATG
GTTGACTAACTACATGGATAACCGTGGTAATTCTAGAGCTAATACATGCGTAAAATCTGT
CTCTCACGAGTATGGATGTATTTATTAGATAAAGACACTAACACCGGGTCTCTCGGTTTT
GTTGATGAATCATAATAACTGTTCGAATCGCACGGTCTAGCACTGGCGATAGTTCATTCA
AATTTCTGCCCTATCAGCTTTCGACGGTAGTGTAGTGGACTACCGTGGCATTAACGGGTA
ACGGAGAATTAGGGTTCGATTCCGGAGAGGGAGCCTGAGAAACGGCTACCACATCCAAGG
AAGGCAGCAGGCTAGAGACACGCTGAGCGGGCTGGCAAGGCGCATA
>HXZRAMG01CE47L rank=0256508 x=875.0 y=1935.5 length=468
AAAACACAGCCAGTAGTCATATGCTTGTCTCAAAGATTAAGCCATGCATGTCTAAGTATA
AGCAACCTTATACTGTGAAACTGCGTACAGCTCATTATATCAGCAATTATTTATTTGATG
GTTGACTAACTACATGGATAACCGTGGTAATTCTAGAGCTAATACATGCGTAAAATCTGT
CTCTCACGAGTATGGATGTATTTATTAGATAAAGACACTAACACCGGGTCTCTCGGTTTT
GTTGATGAATCATAATAACTGTTCGAATCGCACGGTCTAGCACTGGCGATAGTTCATTCA
AATTTCTGCCCTATCAGCTTTCGACGGTAGTGTAGTGGACTACCGTGGCATTAACGGGTA
ACGGAGAATTAGGGTTCGATTCCGGAGAGGGAGCCTGAGAAACGGCTACCACATCCAAGG
AAGGCAGCAGGCTAGAGACACGCTGAGCGGGCTGGCAAGGCGCATA
>HXZRAMG01AN157 rank=0186897 x=156.0 y=3693.5 length=468
AAAACACAGCCAGTAGTCATATGCTTGTCTCAAAGATTAAGCCATGCATGTCTCAGTATA
AGCTTCTATACGGCAAAACTGCGAATGGCTCATTAAAACAGTTATAGTTTATTTGATGGT
CATTTCTTTACATGGATAACCGTGGTAATTCTAGAGTCTAATACATGCGCCCAAACCCGA
CTCCGTGGAAGGGTTGTGTTTATTAGTTACAGAACCAACCCAGGCTCTGCCTGGTCTTAG
TGGTGATTCATTAATAACCAAACGAATCGCATGGCATCAGCTGGCGATGAATCATTCAAG
TTTCTGACCTATCAGCTTTCCGACGGTAGGGGTATTGGCCTACCGTGGCAATGACGGGTA
ACGGAGAATTAGGGTTCGATTCCGGAGAGGGAGCCTGAGAAACGGCTACCACATCTAAGG
AAGGCAGCAGGCTAGAGACACGCTGAGCGGGCTGGCAAGGCGCATA
>HXZRAMG01A2SWM rank=0075289 x=324.5 y=3396.0 length=468
AAAACACAGCCAGTAGTCATATGCTTGTCTCAAAGATTAAGCCATGCATGTCTAAGTATA
AACAACTTTATACTGTGAAACTGCGAACGGCTCATTATATCAGCAATTATTTATTTGATG
GTTTCTTACTACATGGATAACCGTAGTAATTCTAGAGCTAATACATGCGTTAAAGTCCCG
ACTCTCGCGGGGAGGGATGTATTTATTAGATTAAAAGCCAATGCGGGCTTTGCCCGGTTT
GTTGGTGAGTCATAGTAACTCTTCGAATCGCATGGCTTCACGCCGGCGATAGTTCATTCA
AATTTCTGCCCTATCAGCTTTCGACGGTAGTGTAGTGGACTACCGTGGCATTCACGGGTG
ACGGAGAATTAGGGTTCGATTCCGGAGAGGGAGCCTGAGAAACGGCTACCACATCCAAGG
AAGGCAGCAGGCTAGAGACACGCTGAGCGGGCTGGCAAGGCGCATA
>HXZRAMG01AU0SD rank=0088093 x=236.0 y=811.0 length=468
AAAACACAGCCAGTAGTCAATATGCTTGTCTCAAAGATTAAGCCATGCATGTTTCAGTAT
AAGCTTTAATTTGGCAAAACTGCAAATGGCTCATTAAAACAGTTATAATGCACTTGATGG
TTGTTTGTCTTACATGGATAACTGTGGTAATCCTATTAGCTAATACATGCACTCAAACCT
GACTCTTGTGGGAAGGTTGTGGTCATTAGTTGCAGAACCAACCCAAGCTCTGCTTGGTAT
TTTGCTGATCCAGAATTGGCTGATTGAATTACATGGCAATTGCTGGTAATGCATCATTTC
AGTTTCTGACCTATCAGCTTCCGACGGTAAGGTATTGGCTTACTGTGGCAATGACGGGTA
ACGGAGGATTAGGGTTTGATTCCGGAGAGGGAGCTTGAGAAATGGCTACCACATCTAAGG
AAGGCAGCAGGCTAGAGACACGCTGAGCGGGCTGGCAAGGCGCATA
>HXZRAMG01BNYUZ rank=0245031 x=565.5 y=3753.5 length=468
AAAACACAGCCAGTAGTCATATGCTTGTCTCAAAGATTAAGCCATGCATGTTTCAGTATA
AGCTTTAATTTGGCAAAACTGCAAATGGCTCATTAAAACAGTTATAATGCACTTGATGGT
TGTTTGCTTACATGGATAACTGTGGTAATCCTATAGCTAATACATGCACTCAAACCTGAC
TCTTGTGGGAAGGTTGTGGTCATTAGTTGCAGAACCAACCCAAGCTCTGCTTGGTATTTT
GCTGATCCAGAATGGCTGGTTGAATTACATGGCAATTGCTGGTAATAGCATCATTTCTAG
TTTCTTGACCTATCAGCTTCCGACGGTAAGGTAATTGGCTTACTGTGGCAATGACGGGTA
ACGGAGGATTAGGGTTTGATTCCGGAGAGGGAGCTTGAGAAATGGCTACCACATCTAAGG
AAGGCAGCAGGCTAGAGACACGCTGAGCGGGCTGGCAAGGCGCATA
>HXZRAMG01A4FUP rank=0131577 x=343.5 y=1967.0 length=468
AAAACACAGCCAGTAGTCATATGCTTGTCTCAAAGATTAAGCCGATGCATGTTTTCAGTA
TAAGTCTTTAATTTGGCAAAACTGCAAATGGCTCATTAAAACAGTTATAATGCACTTGAT
GGTTGTTTGCTTACATGGATAACTGTGGTAATCCTATAGCTAATACATGCACTCAAACCT
GACTCTTGTGGGAAGGTTGTGGTCATTAGTTGCAGAACCAACCCAAGCTCTGCTTGGTAT
TTTGCTGATCCAGAATGGCTGATTGAATTACATGGCAATTGCTGGTAATGCATCATTTCA
GTTTCTGACCTATCAGCTTCCGACGGTAAGGTATTGGCTTACTGTGGCAATGACGGGTAA
CGGAGGATTAGGGTTTGATTCCGGAGAGGGAGCTTGAGAAATGGCTACCACATCTAAGGA
AGGCAGCAGGCTAGAGACACGCTGAGCGGGCTGGCAAGGGCGCATA
>HXZRAMG01BLGQV rank=0205090 x=537.5 y=1653.5 length=468
AAAACACAGCCAGTAGTCATATGCTTGTCTCAAAGATTAAGCCATGCATGTTTCAGTATT
AAGCTTTAATTTGGGCAAAACTGCAAATGGCTCATTAAAACAGTTATAATGCACTTGATG
GTTGTTTGCTTACATGGATAACTGTGGTAATCCTATAGCTAATACATGCACTCAAACCTG
ACTCTTGTGGGAAGGTTGTGGTCATTAGTTGCAGAACCAACCCAAAGCTCTGCTTGGTAT
TTTGCTGATCCAGTAATGGCTGATTGAATTACATGGCAATTGCTGGTAATGCATCATTTC
AGTTTCTGGACCTATCAGCTTCCGACGTAAGGTATTGGCTTACTGTGGCAATGACGGGTA
ACGGAGGATTAGGGTTTGATTCCGGAGAGGGAGCTTGAGAAATGGCTACCACATCTAAGG
AAGGCAGCAGGCTAGAGACACGCTGAGCGGGCTGGCAAGGCGCATA
>HXZRAMG01BJ7BM rank=0049846 x=523.5 y=128.0 length=468
AAAACACAGCCAGTAGTCATATGCTTGTCTTAAAGATTAAGCCATGCATGTCTAAGTACA
CACTCCGGTAAAGTAAAGACTGCGAATGGCTCATTAAATCAGTTAGTATTCATTTGATCC
ATGCCCTACATGGATAACTGTGGCAATTCTAGAGCTAATACATGGGAAAACGCCCCGACC
TCGCGGGAGGGGGCATCTGTCAGACTAAAACCAATCGGCTCCCTTGCGGGGCCGTACCGA
GGTGAATCATGGCAAACTGAACGCTGACCGCACGGTCACGAACCGGCGGCCTATCTTTCG
ATTGTCTGCCTTATCAACTTTCGATGGTAGATCAAGTGCCTACCATGGTGATAACGGGTA
ACGGAGAATCAGGGTTTGGTTCCGGAGAGGGAGCCTGAGAAACGGCTACCACATCCAAGG
AAGGCAGCAGGCTAGAGACACGCTGAGCGGGCTGGCAAGGCGCATA
>HXZRAMG01B5HVL rank=0057693 x=765.0 y=2351.0 length=468
AAAACACAGCCAGTAGTCATATGCTTGTCTTAAAGATTAAGCCATGCATGTCTAAGTACA
CACTCCGGTAAAGTAAAGACTGCGAATGGCTCATTAAATCAGTTAGTATTCATTTGATCC
ATGCCCTACATGGATAACTGTGGCAATTCTAGAGCTAATACATGGGAAAACGCCCCGACC
TCGCGGGAGGGGGCATCTGTCAGACTAAAACCAATCGGCTCCCTTGCGGGGCCGTACCGA
GGTGAATCATGGCAAACTGAACGCTGACCGCACGGTCACGAACCGGCGGCCTATCTTTCG
ATTGTCTGCCTTATCAACTTTCGATGGTAGATCAAGTGCCTACCATGGTGATAACGGGTA
ACGGAGAATCAGGGTTTGGTTCCGGAGAGGGAGCCTGAGAAACGGCTACCACATCCAAGG
AAGGCAGCAGGCTAGAGACACGCTGAGCGGGCTGGCAAGGCGCATA
>HXZRAMG01A63SK rank=0057798 x=373.0 y=3426.5 length=468
AAAACACAGCCAGTAGTCATATGCTTGTCTCAAAGATTAAGCCATGCATGTCTAAGTATA
AGCATTCATACTGTTAAACTGCGAATGGCTCATTATATCAGTTATAGTTTATTTGATAGT
ACCTTACTACTTGGATAACCGTAGTAATTCTAGAGCTAATACATGCACCAAGTCCCGACT
GCCTGTGCGGAAGGGATGTCTTTATTAGATCGAAACCAATGCAGGGGCAACCCTGGTATT
GTGGTGATTCATAATAACTGTGCGAATCGCATGGCCCCGTGCCGGCGATAAATCATTCAA
GTTTCTGCCCTATCAGCTTTCGATGGTAGGGTATTGGCCTACCATGGGCGTTAACGGGTA
ACGGAGAATTAGGGTTCGATTCCGGAGAGGGAGCCTGAGAAACGGCTACCACATCCAAGG
AAGGCAGCAGGCTAGAGACACGCTGAGCGGGCTGGCAAGGCGCATA
>HXZRAMG01CAH6P rank=0108762 x=822.0 y=2559.0 length=468
AAAACACAGCCAGTAGTCATATGCTTGTCTCAAAGATTAAGCCATGCATGTCTAAGTATA
AGCATTCATACTGTGAAACTGCGAATGGCTCATTATATCAGTTATAGTTTATTTGATAGT
ACCTTACTACTTGGATAACCGTAGTAATTCTAGAGCTAATACATGCACCAAGTCCCGACT
GCCTGTGCGGAAGGGATGTCTTTATTAGATCGAAACCAATGCAGGGGCAACCCTGGTATT
GTGGTGATTCATAATAACTGTGCGAATCGCATGGCCCCCGCGCCGGCGATAAATCATTCA
AGTTTCTGCCCTATCAGCTTTCGATGGTAGGGTATTGGCCTACCATGGCGTTAACGGGTA
ACGGAGAATTAGGGTTCGATTCCGGAGAGGGAGCCTGAGAAACGGCTACCACATCCAAGG
AAGGCAGCAGGCTAGAGACACGCTGAGCGGGCTGGCAAGGCGCATA
>HXZRAMG01AQRQE rank=0324933 x=187.0 y=3156.5 length=468
AAAACACAGCCAGTAGTCATATGCTTGTCTCAAAGATTAAGCCATGCATGTCTAAGTATA
AACACCTTTATACTGTGAAACTGCGAACGGCTCATTATATCAGCAATAATTTATTTGATG
GTTCCTTACTACATGGATAACTGTAGTAATTCTAGAGCTAATACATGCGTAAAATCCCAA
CTCTCGCGGGGAGGGATGTATTTATTAGATAAAAAACCAATGCGGTCTCTGGCCGGTTTT
GTGGTGAATCATAGTAACTTTTCGAATCGCATGGCTTCACGCCGGCGATAGTTCATTCAA
ATTTCTGCCCTATCAGCTTTCGACGGTAGTGTAGTGGACTACCGTGGCGTTAACGGGTAA
CGGAGAATTAGGGTTCGATTCCGGAGAGGGAGCCTGAGAAACGGCTACCACATCCAAGGA
AGGCAGCAGGCTAGAGACACGCCTGAGCGGGCTGGCAAGGCGCATA
>HXZRAMG01B64MU rank=0065656 x=784.0 y=676.0 length=468
AAAACACAGCCAGTAGTCATATGCTTGTCTCAAAGATTAAGCCATGCATGTCTAAGTATA
AACAACTTTATACTGTAAAACTGCGAACGGCTCATTATATCAGCAATTATTTATTTGATG
GTTCCTTACTACATGGATAACTGTGGTAATTCTAGAGCTAATACATGCGTAAAATCCCGA
CTCTCACGGGGAGGGATGTATTTATTAGATAAAAAGCCAATGCGGGCTTGTCCCGGTTTT
GTGGTGAATCATAGTAACTTTTCGGATCGCATAGCTTCACGCTGGCGATAGTTCATTCAA
ATTTCTGCCCTATCAGCTTTCGACGGTAGTGTAGTGGACTACCGTGGCGTTAACGGGTGA
CGGAGAATTAGGGTTCGATTTCCGGAGAGGGAGCCTGAGAAACGGCTACCACATCCAAGG
AAGGCAGCAGGCTAGAGACACGCTGAGCGGGCTGGCAAGGCGCATA
>HXZRAMG01BJ7HK rank=0157287 x=523.0 y=342.0 length=468
AAAACACAGCCAGTAGTCATATGCTTGTCTCAAAGATTAAGCCATGCATGTCTAAGTATA
AACACCTTTATACTGTGAAACTGCGAAACGGCTCATTATATCAGCAATAATTTATTTGAT
GGTTCCTTACTACATGGATAACTGTAGTAATTCTAGAGCTAATACATGCGTAAAATCCCA
ACTCTCGCGGGGAGGGATGTATTTATTAGATAAAAACCAATGCGGTCTCTGGCCGGTTTT
GTGGTGAATCATAGTAACTTTTCGAATCGCATGGCTTCACGCCGGCGATAGTTCATTCAA
ATTTCTGCCCTATCAGCTTTCGACGGTAGTGTAGTGGACTACCGTGGCGTTAACGGGTAA
CGGAGAATTAGGGTTCGATTTCCGGAGAGGGAGCCTGAGAAACGGCTACCACATCCAAGG
AAGGCAGCAGGCTAGAGACACGCTGAGCGGGCTGGCAAGGCGCATA
>HXZRAMG01BSAHP rank=0259907 x=615.0 y=651.0 length=468
AAAACACAGCCAGTAGTCATATGCTTGTCTCAAAGATTAAGCCATGCATGTCTAAGTATA
AACAACTTTATACTGTAAAACTGCGAACGGCTCATTATATCAGCAATAATTTATTTGATG
GTTCCTTACTACATGGATAACTGTAGTAATTCTAGAGCTAATACATGCGTAAAGTCCCGA
CCTCACGGAAGGGATGTATTTATTAGATAAAAAACCAATGCGGGTTCTGCCCCGGTTTTG
TGGTGAATCATAGTAACTTTTCGAATCGCATGGCTTCACGCCGGCGATAGTTCATTCAAA
TTTCTGCCCTATCAGCTTTCGACGGTAGTGTAGTGGACTACCGTGGCGTTAACGGGTAAC
GGGGAATTAGGGCTCGATTCCGGGAGAGGGAGCCTGAGAAACGGGCTACCACATCCAAGG
AAGGCAGCAGGCTAGAGACACGCTGAGCGGGCTGGCAAGGCGCATA
>HXXTI5Q01AO51L rank=0150898 x=169.0 y=2119.5 length=468
AAAACACAGCCAGTAGTCATATGCTTGTCTCAAAGATTAAGCCATGCATGTCTAAGCAAA
AGCCGAACAATGGTGAAGCCGCGAATAGCTCATTACAACAGCCGTAGTTTATTGGATCTT
GATTTCCTACTTGGATACCTGTGGTAATTCTAGAGCTAATACACGCAACTAAGCTCCGAC
CTATGGGAGGAGTGCATTTATTAGAACAAAACCAATCGGGCCTCGGCTCGTCTCTTGGTG
AATCTGAATAACTCAGCTGATCGCATGGTCTTTGTACCGGCGACGTATCTTTCAAGTGTC
TGCCCTTATCAACTTTTCGATGGTAGTTTATGTGCCTACCATGGTTGTAACGGGTAACGG
AGAATAAGGGTTCGACTCCGGAGAGGGAGCCTGAGAAACGGCTACCACATCCAAGGAAGG
CAGCAGGGCTAGAGACACGCTGAGCGGGGCTGGGCAAGGGCGCATA
>HXXTI5Q01BGITI rank=0089115 x=481.0 y=436.0 length=468
AAAACACAGCCAGTAGTCATATGCTTGTCTCAAAGATTAAGCCATGCATGTCTAAGTATA
AACAACTTTATACTGTGAAACTGCGTACAGCTCATTATATCAGCAATTATTTATTTGATG
GTAACTCACTACATGGATAACCGTGGTAATTCTAGAGCTAATACATGCGTAAAATCCCGA
GCCTCGCGGTAAGGGACGTATTTATTAGATAAAGAATCAATACCGGCTCTGTCGGTTTTA
TGATGAATCATAATAACTGTTCGAATCGCACTGCCTTGTGCTGGCGATAGTTCATTCAAA
TTTCTGCCCTATCAGCTTTCGACGGTAGTGTAGTGGACTACCGTGGCGTTAACGGGGTAA
CGGAGAATTAGGGGTTCGATTCCGGGAGAGGGAGCCTGAGAAACGGCTACCACATCCAAG
GGAAGGCAGCAGGGCTAGAGACACGCTGGAGCGGGGGCTGGGGCAA
>HXXTI5Q01BSVSL rank=0246092 x=621.0 y=3683.5 length=468
AAAACACAGCCAGTAGTCATATGCTTGTCTCAAAGGTTAAGCCATGCATGTCTAAGTATA
AACAACTTTTATACTGTGAAACTGCGTACAGCTCATTATATCAGCAATTATTTATTTGAT
GGTAACTCACTACATGGATAACCGTGGTAATTCTAGAGCTAATACATGCGTAAAATCCTG
AGCTTCGGTAAGGGACGTATTTATTAGATAAAGAATCAATACCTGGCAACAGGTTCTATT
GATGAATCATAATAACTGTTCGAATCGCACTGCCTTTGTGCTGGCGATAGTTCATTCAAA
TTTCTGCCCTATCAGCTTTCGACGGTAGTGTAGTGGACTACCGTGGCGTTAACGGGGTAA
CGAGAATTAGGGTTCGATTCCGGAGAGGGAGCCTGAGAAACGGCTACCNCATCCAAGGGA
AGGCAGGCAGGGCTAGAGACACGCTGAGCGGGGCTGGGCAAGGCGC
>HXXTI5Q01CGYSI rank=0269554 x=896.5 y=912.5 length=468
AAAACACAGCCAGTAGTCATATGCTTGTCTCAAAGACTAAGCCATGCATGTCTAAGTATA
AGTATTATACAGCGAAACTGCGAATGGCTCATTAAAACAGTTATAGTTTATTTGATAATC
GAATTTACATGGATAACCGTGGTAATTCTAGAGCTAATACATGCTGCTGTGCCCAACTTT
ACGGAAGGGCGGTATTTATTAGATAACAAGCCAATATTCCTCTGGTCTATTGTGGTGACT
CATAATAACTGATCGAATCGCAAGGCCTATGGCCGCGATAAGTCATTCAAGTTTCTGCCC
CATCAGCTTTCGATGGTAGTGTATTGGACTACCATGGCGTTTACGGGGGTAACGGAGGAT
TAGGGGTTCGATTCCGGGAGAGGGGAGCCTGAGAAACGGCTACCACATCTAAGGAAGGGC
AGCAGGGCTAGGAGACACGCTGGAGCGGGGGCTGGGGCAAGGGGCG
>HXXTI5Q01CDVY2 rank=0183693 x=861.5 y=652.0 length=468
AAAACACAGCCAGTAGTCATATGCTTGTCTCAAAGATTAAGCCATGCATGTTTCAGTATA
AGCTTTAATTTGGCAAAACCTGCAAATGGCTCATTAAAACAGTTATAATGCACTTGATGG
TTGTTTGCTTACATGGATAACTGTGGTAATCCTATAGCTAATACATGCACTCAAACCTGA
CTCTTGTGGGAAGGTTGTGGTCATTAGTTGCAGAACCAACCCAAGCTCTGCTTGGTATTT
TGCTGATCCAGAATGGCTGATTGAATTACATGGCAATTGCTGGTAATGCATCATTTCAGT
TTCTGACCTATCAGCTTCCGACGGTAGTATTGGCTTACTGTGGCAATGACGGGTAACGAG
GATTAGGGGTTTGATTTCCGGGAGAGGGGAGTCGTTGGAGAAATGGGCTACCACATCTAA
GGGAGGCAGCAGGGCTAGAGACACGCTGGAGCGGGGCTGGGCAGGG
>HXXTI5Q01A32IA rank=0021101 x=339.0 y=1056.0 length=468
AAAACACAGCCAGTAGTCATATGCTTGTCTCAAAGATTAAGCCATGCATGTTTCAGTATA
AGCTTTAATTTGGCAAAACTGCAAATGGCTCATTAAAACAGTTATAATGCACTTGATGGT
TGTTTGCTTACATGGATAACTGTGGTAATCCTATAGCTAATACATGCACTCAAACCTGAC
TCTTGTGGGAAGGTTGTGGTCATTAGTTGCAGAACCAACCCAAGCTCTGCTTTGGTATTT
TGCTGATCCAGAATGGCTGATTGAATTACATGGCAATTGCTGGTAATGCATCATTTCAGT
TTCTGACCTATCAGCTTCCGACGTAGGTATTGGCTTACTGTGGCAATGACGGGTAACGGA
GGATTAGGGGTTTGATTCCGGGAGAGGGGAGCTTGAGAAATGGGCTACCACATCTAAGGG
AGGCAGCAGGGGCTAGAGACACGCTGGAGCGGGGGCTGGGGCAGGG
>HXXTI5Q01AUIOG rank=0218485 x=230.0 y=1918.0 length=468
AAAACACAGCCAGTAGTCATATGCTTGTCTCAAAGATTAAGCCATGCATGTTTCAGAATC
AGCTTTTCATAGTAAATCTGCAAATGGCTCATTAAAACAGTTTTAGTTTCATGGGCTGTG
ATAGTGTACATGGATACCTGTGGTAATTCTATAGCTAATACACGCTTGCAAACCCAACTC
TGTGGAAGGGTTGTTCTTATTAGTTTCAGAACCAATCCTAACTCAGCTAGGCAATTAGGT
GAATAATGGTAAGTGCATGGATCATATGGCTGTGCTGAAGACTGGCTTTCTAAGTTTCTG
ACCTATCAGCTTCCGACGGGAAGGTATTGGGCTTCCCGTGGCAATGACGGGTAACGGAGA
ATTAGGGTTGATTCCGGAGAGGGAGCCTGAGGAACGGGCTACCACATCTAAGGAAGGCAG
CAAGGGGCTAGAGACACGCTGGAGCGGGGGCTGGGGCAAGGGGCGC
>HXXTI5Q01CE2Z6 rank=0142900 x=874.5 y=3172.0 length=468
AAAACACAGCCAGTAGTCATATGCTTGTCTCAAGGATTAAGCCATGCATGTCTAAGTATA
AACATCTTTATACTGTGAAACTGCATACAGCTCATTATATCAGTAATTGTTTATTTGATG
GTACCCGTAATTACATGGATAACCGTGGTAATTCTAGAGCTAATACATGCGTAAAGACCA
AACTTAGGAATGGTTGTATTTATTAGATAAAAAACCAATGCAGCTTCGGCTGGTTCTTTG
GTGACTCATAGTAACTTTTCGAATCGCATAGCTTCCCGCTGGCGATAGTTCATTCAAATT
TCTGCCCTATCAGCTTCCGACGGTAGTGTAGTGGACTACCGTGGCGTTAACGGGTGACGG
AGAATTAGGGTTCGATTCCGGGAGAGGGAGCCTGAGAAACGGCTACCACATCCAAGGAAG
GCAGCAGGCTAGAGACACGCTGAGCGGGGCTGGGCAAGGGCGCATA
>HXXTI5Q01BGIM4 rank=0147448 x=481.0 y=206.0 length=468
AAAACACAGCCAGTAGTCATATGCTTGTCTCAAAGATTAAGCCATGCATGTCTCAGTATA
AACTTTCATACGGTGAAACTGCGAATGGCTCATTAAAGCAGTTATAGTTTATTTGATGGT
CACTGTTACATGGATAACTGTGGTAATTCTACAGCTAATACATGCATCAAAACCCAACTT
CGCAGAAGGGTTGTGTTTATTAGATACAGAACCAACCCAGGCTCCGCCTGGTTTCCTGGT
GACTCATAATAACTATATGAATCGTATGGCATCTGCCGACGATGCATCATTCAAGTTTCT
GACCTATCAGCTTCCGACGGTAGGGTATTGGCCTACCGTGGCAATGACGGGGTAACGGAG
AATTAGGGTTTGATTCCGGAGAGGGAGCCTGAGAAACGGCTACCACATCTAAGGAAGGCA
GCAGGGCTAGAGACACGCTGAGGCGGGGCTGGGCAAGGGGCGCATA
>HXXTI5Q01AN52N rank=0012700 x=158.0 y=557.0 length=468
AAAACACAGCCAGTAGTCATATGCTTGTCTCAAAGATTAAGCCATGCATGTTTCAGAATC
AGCTTTTCATAGTAAATCTGCAAATGGCTCATTAAAACAGTTTTAGTTTCATGGGCTGTG
ATAGTGTACATGGATACCTGTGGTAATTCTATAGCTAATACACGCTTGCAAACCCAACTC
TGTGGAAGGGTTGTTCTTATTAGTTTCAGAACCAATCCTAACTCAGCTAGGCAATTAGGT
GAATAATGGTAAGTGCATGGATCATATGGCTGTGCTGAAGACTGGCTTTCTAAGTTTCTG
ACCTATCAGCTTCCGACGGGAAGGTATTGGCTTCCCGTGGCAGTGACGGGTAACGGAGAA
TTAGGGGTTTGATTCCGGAGAGGGAGCCTGAGGAACGGCTACCACATCTAAGGAAGGCAG
CAGGGCTAGAGACACGCTGAGCGGGGGCTGGGGCAAGGGGCGCATA
>HXXTI5Q01B45L8 rank=0052804 x=761.5 y=2846.5 length=468
AAAACACAGCCAGTAGTCATATGCTTGTCTCAAAGATTAAGCCATGCATGTTTCAGAATC
AGCTTTTCATAGTAAATCTGCAAATGGCTCATTAAAACAGTTTTAGTTTCATGGGCTGTG
ATAGTGTACATGGATACCTGTGGTAATTCTATAGCTAATACACGCTTGCAAACCCAACTC
TGTGGAAGGGTTGTTCTTATTAGTTTCAGAACCAATCCTAACTCAGCTAGGCAATTAGGT
GAATAATGGTAAGTGCATGGATCATATGGCTGTGCTGAAGACTGGCTTTCTAAGTTTCTG
ACCTATCAGCTTCCGACGGGAAGGTATTGGCTTCCCGTGGCAATGACGGGTAACGAGAAT
TAGGGGTTTNATTCCGGGAGAGGGAGCCTGAGGAACGGCTACCACATCTAAGGAAGGCAG
CAGGGCTAGAGACACGCTGAGCGGGGGCTGGGGCAAGGGGCGCATA
>HXXTI5Q01BPA72 rank=0092494 x=581.0 y=896.0 length=468
AAAACACAGCCAGTAGTCATATGCTTGTCTCAAAGATTAAGCCACGCATGTCTCAGTATA
AGCTTCTACACGGCGAAACTGCGAATGGCTCATTAAAACAGTTACAGCTTATTTGATGAC
CATTCTTTACATGGATAACTGTGGTAATTCTAGAGCTAATACATGCGTCAATACCCAACT
TTGCGGAAGGGTTGTGTTTATTAGTTACAGGACCAACCCAGGCTCTGCCTGGTCTCGTGG
TGATTCATAATAACCAAACGAATCGCGTAGCATCTGCTGGCGATGAATCATTCAAGTTTC
TGACCTATCAGCTTCCGACGGTAGGGTATTGGCCTACCGTGGCAATGACGGGTACGAGAA
TTGGGTTCGATTCCGGGAGAGGGGAGCCGTGAGAAACGGCTACCGACATCTAAGGAGGCA
GCAGGGCTAGAGACACGGCTGGAGCGGGGGCTGGGCAAGGGGCGCA
>HXXTI5Q01BN99V rank=0048480 x=569.5 y=2161.0 length=468
AAAACACAGCCAGTAGTCATATGCTTGTCTCAAAGATTAAGCCATGCATGTCTCAGAATA
AGCTTTTCATGGCAAGTCTGCGAATGGCTCATTAAACCAGTTATAGTTTCATTGGTTGTT
GGTGCTTACATGGATACCTGTGGTAATTCTATAGCTAATACATGATTGCATACCCGACTT
TCCGGAAGGGTTGTGCTTATCAGCTCCAGAACCATTCCTGGCATTGCCAGGTTCTTTGGT
GATCTATGGTAAGTGTGCGGATCACATGGCTGCTGCTGGTGATTTGTCTTTTAAGTTTCT
GACCTATCAGCTTTCGACGGGAAGGTATTGGCTTCCCGTGGCAATGACGGGTAACGGAGA
ATTAGGGTTTGATTCCGGAGAGGGAGCCTGAGGGGATGGGCTACCACATCTAAGGGAAGG
CAGCAGGGCTAGAGACACGCTGAGCGGGGGCTGGGGCAAGGGGCGC
>HXXTI5Q01BXV2L rank=0081610 x=678.0 y=3851.0 length=468
AAAACACAGCCAGTAGTCATATGCTTGTCTCAAAGATTAAGCCATGCATGTCTCAGTATA
AGCTTCTATACGGTGAAACTGCGAATGGCTCATTAAAACAGTTACAGTTTATTTGATGGT
CATTCCATACATGGATAACTGTGGTAATTCTAGAGCTAATACATGCACCCAAACCCGACT
CCGTGGAAGGGTTGTGTTTATTAGTTACAGAACCAACCCAGGCTCTGCCTGGTCTTGTGG
TGATTCATAATAACCGAATGAATCGCATTGCATCAGCTTGCGATGAATCATTCAAGTTTC
TGACCTATCAGCTTCCGACGGTAGGGTATTGGCCTACCGTGGCAATGACGGGTAACGGAG
AATTAGGGTTCGATTCCGGAGAGGGAGCCTGAGAAACGGCTACCACATCTAAGGAAGGCA
GCAGGGCTAGAGACACGCTGAGCGGGGCTGGGGCAAGGGGCGCATA
>HXXTI5Q01BW3FW rank=0068961 x=669.0 y=3610.0 length=468
AAAACACAGCCAGTAGTCATATGCTTGTCTCAAAGATTAAGCCATGCATGTCTCAGTATA
AGCTTCTATACGGTGAAACTGCGAATGGCTCATTAAAACAGTTACAGTTTATTTGATGGT
CATTCCTTACATGGATAACTGTGGTAATTCTAGAGCTAATACATGCGCCCAAACCCGACT
CCGTGGAAGGGTTGTGTTTATTAGTTACAGAACCAACCCAGGCTCTGCCTGGTCTTGTGG
TGATTCATAATAACCGAATGAATCGCATTGCATCAGCTGGCGATGAATCATTCAAGTTTC
TGACCTATCAGCTTCCGACGGTAGGGTATTGGCCTACCGTGGCAATGACGGGTAACGAGA
ATTAGGGTTCGATTCCGGAGAGGGAGCCTGAGAAACGGCTACCACATCTAAGGAAGGGCA
GCAGGGCTAGAGACACGCTGAGCGGGGGCTGGGGCAAGGGCGCATA
>HXXTI5Q01BOT20 rank=0145390 x=575.5 y=3258.0 length=468
AAAACACAGCCAGTAGTCATATGCTTGTCTCAAAGATTAAGCCATGCATGTGTAAGTATA
AACTCTCTTGTACTGTGAAACTGCGAATGGCTCATTAAATCAGTTATAGTTTCTTTGATG
GTACCTTGCTACTCGGATAACCGTAGTAATTCTAGAGCTAATACGTGCACCAACTCCCGA
CTTCTGGAAGGGACGCATTTATTAGATAAAAGGCCGATGCGGGCTTGCCCGGTAATGCGG
TGAATCATGATAACTTCCCGAATCGCACGGCCTCGGCGCCGGCGATGCTTCATTCAAATT
TCTGCCCTATCAACTTTTCGATGGTAGGATAGAGGCCTACCATGGTGGTGACGGGTGACG
GAGAATTAGGGCTCGATTCCGGAGAGGGAGCCTGAGAAACGGCTACCACATCCAAGGAAG
GCAGCAGGGCTAGAGACACGCTGAGCGGGGCTGGGCAAGGCGCATA
>HXXTI5Q01BNCVQ rank=0201446 x=558.5 y=3940.0 length=468
AAAACACAGCCAGTAGTCATATGCTTGTCTCAAAGATTAAGCCATGCATGTCTAAGTATA
AACATCCTTTATACTGTGAAACTGCGTACAGCTCATTATATCAGCAATTATTTATTTGAT
GGTAATTCACTACATGGATAACCGTGGTAATTCTAGAGCTAATACATGCATAAAATCCTG
ACCTTGCGGAAGGGACGTATTTATTAGATAAAAGAATCAATACCGGGTCTCTCGGTTTTA
TTGATGAATCATAATAACTGTTCGAATCGCACTGCCTTTGTGCTGGCGATAGTTCATTCA
AATTTCTGCCCTATCAGCTTTCGACGGTAGTGTAGTGGACTACCGTGGCGTTAACGGGTA
ACGGAGAATTAGGGGTTCGATTCCGGGAGAGGGGAGCCTGAGAAACGGCTACCACATCCA
AGGAAGGCAGCAGGCTAGAGACACGCTGGAGCGGGGGCTGGGGCAA
>HXXTI5Q01AK46D rank=0119182 x=123.0 y=2787.5 length=468
AAAACACAGCCAGTAGTCATATGCTTGTCTCAAAGATTAAGCCATGCATGTCTAAGCAGA
AGCCGAACAACGGTAAAGCCGCGAATGGCTCATTACAACAGCCGTCGTTTCTTGGATCTC
TTATTTTACTTGGATAACTGTGGTAATTCTAGAGCTAATACACGCACTAAAGCTCCGACC
TTTCGGGACGAGCGCATTTATTAGAACAAAACCATCGGGCTTCGGCCCGTTCGTTGGTGA
CTCTGAATAACTACGCCGATCGCACGGTCTCGCACCGGCGACGCATCTTTCAAGTGTCTG
CCTTATCAACTTTCGATGGTAGTTTATGTGCCTACCATGGTTGTAACGGGTAACGGAGAA
TAAGGGGGTTCGACTCCGGGAGAGGGAGCCTGAGAAACGGGCTACCACATCCAAGGAAGG
CAGCAGGGCTAGAGACACGCTGAGCGGGGCTGGGCAAGGGCGCATA
>HY4YN4W02ELPJA rank=0098463 x=1770.0 y=1524.5 length=467
AAAACACAGCCAGTAGTCATATGCTTGTCTCAAAGATTAAGCCATGCATGTCTAAGTATA
AAAGTATTTTATACTTGAAACTGCGAAACGCTTATTATATCAGTTATAGTTTATTTGATG
GTCTCTCACTATATGGATACTCGTAGTAATTCTAGAGCTAATACATGCGCAAAATTCCGA
AACCCCTCGGGGTATAGGAATGTATTTATTAGATAAAAATCAATCCGCTTCGGTGGTTTT
TGATGATTCATAATAACTGTTCGAATCGTTTCGGAGCAATCCGGCGATAGTTCATTCAAA
TTTCTGCCCTATCAGCTTTCGACGGTAGTGTATTGGACTACCGTGGCGTTAACGGGGGTA
ACGGGGAGAATTAGGGGTTCGATTCCGGAAGAGGGGAGCCTGGAGGAAACGGGCTACCAC
ATCCAAGGGAAGGCAGCAGGGCTAAGAGACACGCTGAGCGGGGCT
>HY4YN4W02DE298 rank=0031204 x=1284.0 y=3790.0 length=467
AAAACACAGCCAGTAGTCATATGCTTGTCTCAAAGATTAAGCCATGCATGTTTCAGTATA
AGCTTTAATTTGGCAAAACTGCAAATGGCTCATTAAAACAGTTATAATGCACTTGATGGT
TGTTTGCTTACTTGGATAACTGTGGTAATCCTATAGCTAATACATGCACTCAAACCTGAC
TCTTGTGGGAAGGTTGTGGTCATTAGTTGCAGAACCAACCCAAGCTCTGCTTGGTATTTT
GCTGATCCAGAATGGCTGATTGAATTACATGCAATTGCTGGTAATNCATCATTTCAGTTT
CTGACCTATCAGCTTCCGACGGGTAAGGTATGGGCTTACNGTGGGCAATGGACGGGGTAC
GGAGGGATTAGGGGTTGATTCGGGAGAGGGGAGCTTGAGAAAAATGGGCTACCACATCTA
AAGGGAAGGGCAGGCAAGGGCTAAGAGACAACGCTGAGCGGGGGC
>HY4YN4W02DWFEO rank=0144499 x=1482.0 y=1646.0 length=467
AAAACACAGCCAGTAGTCATATGCTTGTCTCAAAGATTAAGCCATGCATGTCTATGCACA
AGCCGAAATACGGTAAAGCCGCGAATGGCTCATTACAACAGCCATGGTTTATTGGATCTA
CAACATCCTACTTGGATAACTGTAGTAATTCTAGAGCTAATACACGCACCAAAGCCCTGA
CCTCACGGGATGGGCGCATTTATAGACCAAAACCATCGGACTTCGGTCCGTCTGGTGGTG
ACTCTGAATAACTACGCTGAGTGCACGGTCCTCGTACCGGCACCATATCTTTCAAGTNTC
TGCCTTATCAACTGTCGATGGTAGTTTACGTGACTACCATGGGTCGTAACGGGGTAACGG
GAGAATAAGGGGTTCGACTCCGGGAGAGGGGAGCCTGGAGAAATGGGCTACCACATCCAA
AGGGAAAGGCAGCAGGGCTAGAGACACGCTGAGCGGGCTGGCAAA
>HY4YN4W02EROTM rank=0074630 x=1838.0 y=2008.0 length=467
AAAACACAGCCAGTAGTCATATGCTTGTCTCAAAGATTAAGCCATGCATGTCTCAGAATA
AGCTTTTCATGGCAAGTCTGCGAATGGCTCATTAAACCAGTTATAGTTTCATTGGTTGTT
GGTGCTTACATGGATACCTGTGGTAATTCTATAGCTAATACATGATTGCATACCCGACTT
TCCGGAAGGGTTGTGCTTATCAGCTCCAGAACCATTCCTGGCATTGCCAGGTTCTTTGGT
GATCTATGGTAAGTGTGCGGATCACATGGCTGCTGCTGTGATTTGTCTTTAAGTTCTGAC
CTATCAGCTTTCGACGGGGGAAGGGTATTGGGCTTCCCGGTGGGCAAGTGACGGGGTAAC
GGGAGGAATTAGGGGGTTTGAGTTCCGGGAGAGGGGAGCCTGGAGGGAATGGGGCTACCA
CATCTAAAAGGGAAAAGGGCAGGCAGGGCTAGAGACACGCTGAGC
>HY4YN4W02D8H08 rank=0130856 x=1619.5 y=3770.5 length=467
AAAACACAGCCAGTAGTCATATGCTTGTCTCAAAGATTAAGCCATGCATGTCTCAGAATA
AGCTTTTCATGGCAAGTCTGCGAATGGCTCATTAAACCAGTTATGGTTTCATTGGTTGTT
GGTGCTTACATGGATACCTGTGGTAATTCTATAGCTAATACATGATTGCATACCCGACTT
TCCGGAAGGGTTGTGCTTATCAGCTCCAGAACCATTCCTGGCATTGCCAGGTTCTTTGGT
GATCTATGGTAAGTGTGCGGATCACATGGCTGCTGCTGTGATTTGTCTTTTAAGTTCTGA
CCTATCAGCTTTCGGACGGGGGAGGTATTGGGCTTCCCGGTGGGCAATGGACGGGGTAAC
GGGAGAATTAGGGGGTTTGATTCCGGGAGAGGGGAGCCTGGGAGGGAATGGGCTACCACA
TCTAAAAGGGAAGGCAGCAGGGCTAGAGACACGCTGAGCGGGGCT
>HY4YN4W02D6NQD rank=0068266 x=1598.0 y=3859.0 length=467
AAAACACAGCCAGTAGTCATATGCTTGTCTCAAAGATTAAGCCATGCATGTTTCAGTATA
AGCTTTAATTTGGCAAAACTGCAAATGGCTCATTAAAACAGTTATAATGCACTTGATGGT
TGTTTGCTTACATGGATAACTGTGGTAATCCTATAGCTAATACATGCACTCAAACCTGAC
TCTTGTGGGAAGGTTGTGGTCATTAGTTGCAGAACCAACCCAAGCTCTGCTTGGTATTTT
GCTGATCCAGAATGGCTGATTGAATTACATGGCAATTGCTGGTAATGCATCATCTCAGTT
TCTGACCTATCAGCTCCCGACGGGTAAGGGTATTGGGCTTACTGTGGGCAATGACGGGGT
ACGGNGGGNTAGGGGTTGATTCCGGGAGAGGGGAGCTTGGAGAAAATGGGGCTAACCGAC
ATCTAAGGGAAAGGGCAGCAAGGCTAGAGACACGCTGGAGCGGGG
>HY4YN4W02EBFS7 rank=0229414 x=1653.5 y=1593.5 length=467
AAAACACAGCCAGTAGTCATATGCTTGTCTCAAAGATTAAGCCATGCATGTCTCAGTATA
AGCTTCTATACGGTGAAACTGCGAATGGCTCATTAAAACAGTTACAGTTTATTTGATGGT
CATTCCTTACATGGATAACTGTGGTAATTCTAGAGCTAATACATGCGCCCAAACCCGACT
CTGCGGAAGGGTTGTGTTTATTAGTTACAGAACCAACCCAGGCTCTGCCTGGTCTTGTGG
TGATTCATAATAACCGAATGAATCGCATTGCATCANCTGGCGATGAATCATTCAAGTTTC
TGACCTATCAGCTTCCGACGGGTAGGGGGTATTGGGCCTACCGTGGGCAATGGACGGGGT
AACGGAGGAATTAGGGGTTCATTCCGGGAGAGGGGAGCCTGAGAAACGGGCTACCACAAT
CTAAAGGGAAGGGCAGCAAGGGCTAGAGACACGCTGAGCGGGGCT
>HY4YN4W02C3J4V rank=0023352 x=1153.0 y=2333.0 length=467
AAAACACAGCCAGTAGTCATATGCTTGTCTCAAAGATTAAGCCATGCATGTCTCAGTATA
AGCTTCTATACGGTGAAACTGCGAATGGCTCATTAAAACAGTTACAGTTTATTTGATGGT
CATTCCATACATGGATAACTGTGGTAATTCTAGAGCTAATACATGCGCCCAAACCCGACT
CCGTGGAAGGGTTGTGTTTATTAGTTACAGAACCAACCCAGGCTCTGCCTGGTCTTGTGG
TGATTCATAATAACCGAATGAATCGCATTGCATCANCTGGCGATGAATCATTCAAGTTTC
TGACCTATCAGCTTCCGACGGGTAGGGGGGTATTGGGCCTACCGTGGGCAATGACGGGGT
AACGGGNGGAATTAGGGGTTCGATTCCGGGAGAGGGGAGCCTGAGAAACGGGCTACCACA
ATCTAAAGGGAGGCAGGCAGGGCTAGAGACACGCTGAGCGGGGCT
>HY4YN4W02ELFNE rank=0154453 x=1767.5 y=1000.5 length=467
AAAACACAGCCAGTAGTCATATGCTTGTCTCAAAGATTAAGCCATGCATGTCTCAGTATA
AGCTTCTATACGGTGAAACTGCGAATGGCTCATTAAAACAGTTACAGTTTATTTGATGGT
CATTCCTTACATGGATAACTGTGGTAATTCTAGAGCTAATACATGCGCCCAAACCCGACT
CCGCGGAAGGGTTGTGTTTATTAGTTACAGAACCAACCCAGGCTCTGCCTGGTCTTGTGG
TGATTCATAATAACCGAATGAATTGCATTGCATCAGCTGGCGATGAATCATTCAAGTTTC
TGACCTATCAGCTTCCGACGGTAGTGTATTGGGACTACCGTGGGCAATGACGGGGTAACG
GGAGGAATTAGGGGTTCGATTCCGGGAGGAGGGGAGCCTGGAGAAACGGGCTACCACAAT
CTAAAAGGGAAGGGCAGCAGGGCTAGAGACACGCTGAGCGGGGCT
>HY4YN4W02C62IC rank=0044761 x=1193.0 y=2274.0 length=467
AAAACACAGCCAGTAGTCATATGCTTGTCTCAAAGATTAAGCCATGCATGTTTCAGTATA
AGCTTTAATTTGGCAAAACTGCAAATGGCTCATTAAAACAGTTATAATGCACTTGATGGT
TGTTTGCTTACATGGATAACTGTGGTAATCCTATAGCTAATACATGCACTCAAACCTGAC
TCTTGTGGGAAGGTTGTGGTCATTAGTTGCAGAACCAACCCAAGCTCTGCTTGGTATTTT
GCTGATCCAGAATGGCTGATTGAATTACATGGCAATTGCTGGTAATGCATCATTTCAGTT
TCTGACCTATCAGCTTCCGACGGTAAGGGTATTGGGCTTACTGTGGGCAATGGGACGGGG
TAACGGGAGGGATTAGGGGGTTTGAGTTCCGGGGAGAGGGGAGCTTGGAAGAAAATGGGC
TACCANATCTAAAGGGAGGCAAGCAGGGCTAAGAGACACGCTGGA
>HY4YN4W02DYUUL rank=0035622 x=1510.0 y=283.0 length=467
AAAACACAGCCAGTAGTCATATGCTTGTCTCAAAGATTAAGCCATGCATGTTTCAGTATA
AGCTTTAATTTGACAAAACTGCAAATGGCTCATTAAAACAGTTATAATGCACTTGATGGT
TGTTTGCTTACATGGATAACTGTGGTAATCCTATAGCTAATACATGCACTCAAACCTGAC
TCTTGTGGGAAGGTTGTGGTCATTAGTTGCAGAACCAACCCAAGCTCTGCTTGGTATTTT
GCTGATCCAGAATGACTGATTGAATTACATGGCAATTGCTGGTAATGCATCATTTCAGTT
TCTGACCTATCAGCTTCCGACGGTAGGGTATTGGGCTTACTGTGGGCAATGGACGGGGTA
ACGGGAGGGATTAGGGGGTTTGATTCCGGGGAGGAGGGGGAGCTTGAAGGAAAATGGGGC
TACCACATCTAAAGGGAGGCAGCAGGGCTAGAGACACGCTGGAGC
>HY4YN4W02DR2XZ rank=0081443 x=1432.5 y=3669.0 length=467
AAAACACAGCCAGTAGTCATATGCTTGTCTCAAAGATTAAGCCATGCATGTTTCAGTATA
AGCTTTAATTTGGCAAAACTGCAAATGGCTCATTAACACAGTTATAATGCACTTGATGGT
TGTTTGCTTACATGGATAACTGTGGTAATCCTATAGCTAATACATGCACTCAAACCTGAC
TCTTGTGGGAAGGTTGTGGTCATTAGTTGCAGAACCAACCCAAGCTCTGCTTGGTATTTT
GCTGATCCAGAATGGCTGATTGAATTACATGGCAATTGCTGTAATGCATCATTTCAGTTT
CTGACCTATCAGCTTCCGACGGGTAAGGGTATTGGGCTTACTGTGGGCAATGACGGGGTG
ACGGGNGGGATTAGGGGTTTGATTCCGGGGAGAGGGGGAGCTTGAAGGAAAATGGGGCTA
CCACATCTAAAAGGGAAAAGGCAAGCAAGGGCTAAGAGACACGCT
>HY4YN4W02DU87Z rank=0047099 x=1469.0 y=221.5 length=467
AAAACACAGCCAGTAGTCATATGCTTGTCTCAAAGATTAAGCCATGCATGTCTCAGTATC
AATTTTCATACGGTTAAACTGCGAATGGCTCATTAAAGCAGTTATAGTTTATTTGATGGT
CACTGTTACATGGATAACTGTGGTAATTCTACAGCTAATACATGCATCAAAACCCAACTT
CGCAGAAGGGTTGTGTTTATTAGATACAGAACCAACCCAGGCTCCGCCTGGTTTCCTGGT
GACTCATAATAACTATATGAATCGTATGGCATCTGCCGACGATGCATCATTCAAGTTTCT
GACCTATCAGCTTCCGGACGGGTAGGGGGGTATTGGGCCTACCGGTGGGCAATGGACGGG
GTAACGGAGAATTAGGGGTTNATTCCGGGAGGNGGGGAGCCTGAGAAACGGGCTACCACA
ATCTAAAGGGAGGGCAGGCAGGGCTAGAGACACGCTGAGCGGGGC
>HY4YN4W02ESOPN rank=0085181 x=1849.0 y=3465.5 length=467
AAAACACAGCCAGTAGTCATATGCTTGTCTCAAAGATTAAGCCATGCATGTTTCAGTATA
AGCTTTAATTTGGCAAAACTGCAAATGGCTCATTAAAACAGTTATAATGCACTTGATGGT
TGTTTGCTTACATGGATAACTGTGGTAATCCTATAGCTAATACATGCACTCAAACCTGAC
TCTTGTGGGAAGGTTGTGGTCATTAGTTGCAGAACCAACCCAAGCTCTGCTTGGTATTTT
GCTGATCCAGAATGGCTGATTGAATTACATGGCAATTGCTGGTAATGCATCATTTCAGTT
TCTGACCTATCAGCTTCCGGACGGTAAGGGTATTGGGCTTACTGTGGGCAATGGGACGGG
GTAACGGGAGGGATTAGGGGGTTTGATTTCCCGGGGAGAGGGGGAGCGTTGGAAGAAAAA
TGGGGCTACCACATCTAAAGGGAAGGGCAAGCAGGCTAGAGACAC
>HY4YN4W02D97BO rank=0188414 x=1639.0 y=1282.0 length=467
AAAACACAGCCAGTAGTCATATGCTTGTCTCAAAGATTAAGCCATGCATGTCTAAGTATA
AACAACTTTATACTGTGAAACTGCGTACAGCTCATTATATCAGCAATTATTTATTTGATG
GTAACTCACTACATGGATAACCGTGGTAATTCTAGAGCTAATACATGCGTAAAATCCCGA
GCCTCGCGGTAAGGGACGTATTTATTAGATAAAGAATCAATACCGGCTCTGTCGGTTTTA
TTGATGAATCATAATAACTGTTCGAATCGCACTGCCTTGTNCTGGCGATAGTTCATTCAA
ATTTCTGCCCTATCAGCTTTCGACGGTAGTGTAGTGGGACTACCGGTGGGCGGTTAACGG
GGAACGGGAGAATTAGGGGTCGATTCCGGGAGAGGGGAGCCTGAGGAAACGGGCTACCAC
ATCCAAAGGGAAGGCAGCAGGGCTAGAGACACGCTGGAGCGGGGC
>HY4YN4W02DPR5D rank=0142307 x=1406.5 y=2863.5 length=467
AAAACACAGCCAGTAGTCATATGCTTGTCTCAAAGATTAAGCCATGCATGTTTCAGTATA
AGCTTTAATTTGGCAAAACTGCAAATGGCTCATTAAAACAGTTATAATGCACTTGATGGT
TGTTTGCTTACATGGATAACTGTGGTAATCCTATAGCTAATACATGCACTCAAACCTGAC
TCTTGTGGGAAGGTTGTGGTCATTAGTTGCAGAACCAACCCAAGCTCTGCTTGGTATTTT
GCTGATCCAGAATGGCTGATTGAATTACATGGCAATTGCTGGTAATGCATCATTTCAGTT
TCTGACCTATCAGGCTTCCGACGGTAAGGGTATTGGGCTTACTGTGGGCAATGGACGGGG
TAACGGGAGGGATTAGGGGTTNATTCCGGGAGAGGGGAGCTTGAAGAAAATGGGCTAACC
AGATCTAAAGGGAAGGCAAGCAAGGGCTAAGAGACACGCTGGAGC
>HY4YN4W02DTYHJ rank=0030277 x=1454.0 y=1093.0 length=467
AAAACACAGCCAGTAGTCATATGCTTGTCTCAAAGATTAAGCCATGCATGTCTCAGTATA
AGCATCCATATGGTGAAACTGCGAATAGCTCATTAAAACAGTTATAGCTTACTTGGTGGT
CACTCCTTACATGGATAACTGTGGTAATTCTAGAGCTAATACATGCGCCAAGACCCAACT
TCTCGGACGGGTTGTGTTTATTAGCTTCAGAACCATCCCAGGCTCTGCCTGGTCTGTTGG
TGAACCATAATAAGCAAACGAATCGCGTAGCATCTGCTGGCGATAAACCATTCAAGTTTC
TGACCTATCAGCTTCCGACGGGTACGGGGTATTGGGCCTACCGTGGGCAATGACGGGGTA
ACGGGAGGAATTAGGGGTTCGATTCCGGGAGGAGGGGAGCCTGAGAAATGGGCTACCAAC
ATCTAAGGGAAAGGGCAGCAGGGCTAGAGACACGCGAGCGGGGCT
>HY4YN4W02EDYYR rank=0069662 x=1682.5 y=945.0 length=467
AAAACACAGCCAGTAGTCATATGCTTGTCTCAAAGATTAAGCCATGCATGTCTAAGTATA
AACAACTTTATACTGTGAAACTGCGTACAGCTCATTATATCAGTAATAATTTATTTGATG
GTCTCTTCTACATGGATAACCGTAGTAATTCTAGAGCTAATACATGCTAAAAGTCCCGAC
TTCAGGAAGGGGTGTATTTATTAGTTAAAAAACCATGCGGCCCTCTGGGTCGGTTTCTTG
GTGAATCATAGTAACTGTTTCGAATCGCATGACTTCACGTCGGCGATAGTTCATTCAAAT
TTCTGCCCCTATCAGCTTTCGACGGTAGTGTAGTGGACTACCGTGGGCGTTAACGGGGGT
AACGGAGAATTAGGGGTTCGATTCCGGGGAGAGGGGAGCCTGGGAGAAAACGGGCTACCA
CCTCCAAGGGAAGGCAGCAGGGCTAAGAGACACGCTGGAGCGGGG
>HY4YN4W02D8LMJ rank=0068797 x=1621.0 y=233.0 length=467
AAAACACAGCCAGTAGTCATATGCTTGTCTCAAAGATTAAGCCATGCATGTCTCAGAATA
AGCTTTTCACGGCAAGTCTGCGAATGGCTCATTAAACCAGTTATAGTTTCATTGGTTGTT
GGTGCTTACATGGATACCTGTGGTAATTCTATAGCTAATACATGATTGCATACCCGACTT
TCCGGAAGGGTTGTGCTTATCAGCTCCAGAACCATTCCTGGCATTGCCAGGTTCTTTGGT
GATCTATGGTAAGTGTGCGGATCACATGCTGCTGCTGGTNATTTGTCTTTTAAGTTTCTG
ACCTATCAGCTTTCGACGGGGGAAGGGTATTGGGCTTCCCGTGGGCAATGACGGGTAACG
GGAGGAATTAGGGGTTTGATTCCGGGAGAGGGGAGCCTGGAGGGAATGGGCTAACCACAT
CTAAAGGGAAAGGGCAGCAGGGCTAGAGACACGCTGAGCGGGGCT
>HY4YN4W02D69Q4 rank=0067394 x=1605.0 y=3726.0 length=467
AAAACACAGCCAGTAGTCATATGCTTGTCTCAAAGATTAAGCCATGCATGTCTCAGAATA
AGCTTTTCATGGCAAGTCTGCGAATGGCTCATTAAACCAGTTATAGTTTCATTGGTTGTT
GGTGCTTACATGGGTACCTGTGGTAATTCTATAGCTAATACATGATTGCATACCCGACTT
TCCGGAAGGGTTGTGCTTATCAGCTCCAGAACCATTCCTGGCATTGCCAGGTTCTTTGGT
GATCTATGGTAAGTGTGCGGATCACATGCTGCTGCTGGTNATTTGTCTTTTAAGTTTCTG
ACCTATCAGCTTTCGACGGGGGAAGGGGTATTGGGCTTCCCGTGGGCAATGACGGGTACG
GGAGAATTAGGGGTTGATTCCGGGAGAGGGGAGCCTGGAGGGAATGGGCTAACCNCATCT
AAAGGGAAAGGGCAGCAGGGCTAAGAGACACGCTGAGCGGGGGCT
>HY4YN4W02DX480 rank=0041204 x=1501.0 y=3970.0 length=467
AAAACACAGCCAGTAGTCATATGCTTGTCTCAAAGATTAAGCCATGCAGGTCTGAGTACA
GGCCGAAGTAAGGTGAGACCGCGAATGGCTCATTATATCAGTTATGGTTCCTTGGATCTT
CGGTTACCTACTTGGATAACCCTGGCAATTCCAGAGCTAATACATGCAGCTTGAGCTCCG
ACCTTCGGGGAGGGGTGTTTTTATTAGACCAAAGCCAATCGGAGGCTTCGGCTTCTGTTC
GTTGGTGACTCTGAATAACTTTGGGCAGATCGCACGGTCTTGCACCGGCACGCATCTTTC
AAATGTCTGCCTTATCAACTTGATGGTAGGTTATGTGCCTACCATGGGTTGTAACGGGGT
GACGGGAGAATCAGGGGTTCATACCGGGGAGAGGGGAGCCTGAGAGACGGGCTACCACAT
CCAAAGGGNGGGGCAGGCAGGGCTAGAGACACGCTGAGCGGGGCT
>HY4YN4W02EKEGJ rank=0098079 x=1755.0 y=1953.5 length=467
AAAACACAGCCAGTAGTCATATGCTTGTCTCAAAGATTAAGCCATGCATGTCTCAGTATC
AATTTTCATACGGTTAAACTGCGAATGGCTCATTAAAGCAGTTATAGTTTATTTGATGGT
CACTGTTACATGGATAACTGTGGTAATTCTACAGCTAATACATGCATCAAAACCCAACTT
CGCAGAAGGGTTGTGTTTATTAGATACAGAACCAACCCAGGCTCCGCCTGGTTTCCTGGT
GACTCATAATAACTATATGAATCGTATGGCATCTNCCGACGATGCATCATTCAAGTTTCT
GACCTATCAGCTTCCGACGGGTAGGGGGGTATTGGGCCTACCGTGGGCAATGACGGGGTA
ACGGNGGAATTAGGGGTTNATTCCGGGAGAGGGGAGCCTGGAGAAACGGGCTACCACAAT
CTAAAGGGAAGGGCAGGCAGGGCTAGAGACACGCTGAGCGGGGCT
>HY4YN4W02EEH7F rank=0045746 x=1688.0 y=1305.5 length=467
AAAACACAGCCAGTAGTCATATGCTTGTCTCAAAGATTAAGCCATGCATGTCTCAGTATA
AACTTTCATACGGTGAAACTGCGAATGGCTCATTAAAGCAGTTATAGTTTATTTGATGGT
CACTGTTACATGGATAACTGTGGTAATTCTACAGCTAATACATGCATCAAAACCCAACTT
CGCAGAAGGGTTGTGTTTATTAGATACAGAACCAACCCAGGCTCCGCCTGGTTTCCTGGT
GACTCATAATAACTATATGAATCGTATGGCATCTNCCGACGATGCATCATTCAAGTTTCT
GACCTATCAGCTTCCGACGGGTAGGGGGGTATTGGGCCTACCGGTGGGCAATGGACGGGG
TAACGGGNGAATTAGGGGTTTGATTCCGGGAGGAGGGGAGCCTGAGAAACGGGCTACCAC
AATCTAAAGGGAGGGCAGCAGGCTAGAGACACGCTGAGCGGGGCT
>HY4YN4W02EF1B6 rank=0096905 x=1705.0 y=3124.0 length=467
AAAACACAGCCAGTAGTCATATGCTTGTCTCAAAGACTAAGCCATGCATGTCTAAGTATA
AATGTTATACAGCGAAACTGCGAATGGCTCATTAAAACAGTTATAGTTTACATGACAATC
AAATTTACATGGATAACCGTGGTAATTCTAGAGCTAATACATGCTGTGTGGCCCGACTTT
GCGGGAGGGCCGTATTTATTAGATAACAAGCCAATATTCCTCGTGTCTATTGTGGTGACT
CATAATAACTGATCGAATCGCAAGGCCTGTGGCCGCGATAAGTCATTCAAGTTTCTGCCC
CATCAGCTTTCGATGGTATGTATTGGGGACTACCATGGGCTTTTACGGGGGTAACGGGAG
GGATTAGGGGTTCGATTCCGGGGAGAGGGGAGCCTGGAGAAAACGGGCTACCACATCTAA
GGGAAAGGGCAGCAGGGGCTAGAGACACGCTGAGCGGGGCTGGGG
>HY4YN4W02DGBCK rank=0042018 x=1298.5 y=3554.0 length=467
AAAACACAGCCAGTAGTCATATGCTTGTCTCAAAGATTAAGCCATGCATGTCTAAGTATA
ACTCTTATACTCTGAAAACTGCGAACGGCTCATTATATCAGTTATAGTTTATTTGATAGT
CCCTTACTACTTGGATACCCGTAGTAATTCTAGAGCTAATACATGCATCAATACCCAACT
GTTCGCGGACGGGTAGTATTTATTAGGTATAGACCAACCCTCTTCGGAGGTGCTTTGGTG
ATTCATAATAACTTTTCGAATCGCATGGCTCCACGCCGGCGATGGATCATTCAAGTTTCT
GCCCTATCAGCTTTGGATGGTAGTGTATTGGACTACCATGGGGCTTTAACGGGGTACGAA
TTGTTAGGGGCAAGGATTTCGGGAGGAGGGGAGCCTGGAGGAGATGGGCTACCACATCCA
AGGGAAAGGGCAAGGCAAGGGCTAAGAGACACGCTGAGCGGGGCT
>HY4YN4W02EEUJU rank=0033385 x=1692.5 y=920.5 length=467
AAAACACAGCCAGTAGTCATATGCTTGTCTCAAAGATTAAGCCATGCATGTCTAAGCAGA
AGCCGAACAACGGTAAAGCCGCGAATGGCTCATTACAACAGCCGTCGTTTCTTGGATCTC
TTATTTTACTTGGATAACTGTGGTAATTCTAGAGCTAATACACGCACTAAAGCTCCGACC
TTACGGGACGAGCGCATTTATTAGAACAAAACCAATCGGGTTTCGGCCCGTTCGTTGGTG
ACTCTGAATAACTACGCTGATCGCACGGTCTCGCACCGGCGACGCATCTTTCAATGTCTG
CCTTATCAACTTTCGATGGTAGTTTANGTGCCTACCATGGGTTGTAACGGGGGTAACGGG
GAGAATAAGGGGTTCGACTCCGGGAGAGGGGAGCCTGGAGGAAACGGGCTACCACATCCA
AGGGAAGGGCAGCAGGGCTAAGAGACACGCTGAGCGGGGCTGGGC
>HY4YN4W02DMAFM rank=0088433 x=1366.0 y=3776.0 length=467
AAAACACAGCCAGTAGTCATATGCTTGTCTCAAAGATTAAGCCATGCATGTCTCAGAATA
AGCTTTTCACAACACATCTGCGAATGGCTCATTAAAACAGTTATAGTTTCATTGGTTGTT
GCTACTTACATGGATACCTGTGGTAATTCTATAGCTAATACATGCTTACAAACCCAACTC
ATTGGAAGGGTTGTGCTTATTAGTTCCAGAACCATTCCTGGCATTGCCAGGCCAATTGGT
GATTTATGGTAAGTGTATGGATCACATGGCTGCCGCCGGTGATTTATCTTTTAAGTTCTG
ACCTATCAGCTTCCGACGGGGAAGGTATTGGGGCTTCCCGGTGGCAATGGACGGGGTAAC
GGGAGAATTAGGGGTTGATTCCGGGAGAGGGGAGCCTGAGGGAATGGGCTACCGACATCT
AAAGGGAAAGGGCAGGCAAGGGCTAGGAGACACGCTGAGCGGGGC
>HY4YN4W02DWYD6 rank=0030624 x=1488.5 y=1676.0 length=467
AAAACACAGCCAGTAGTCATATGCTTGTCTCAAAGATTAAGCCATGCATGTCTATGCACA
AGCCGAAAAACGGTAAAGCCGCGAATGGCTCATTACAACAGCCATGGTTTATTGGATCTA
CAACATCCTACTTGGATAACTGTAGTAATTCTAGAGCTAATACACGCACCAAAGCCCTGA
CCTCACGGGATGGGCGCATTTATTAGACCAAAACCAATCGGACTTCGGTCCGTCTGGTGG
TGACTCTGAATAACTACGCTGAGTGCACGGTCCTCGTACCGGCACCATATCTTTCAAGTG
TCTGCCTTATCAACTGTCGATGGTATTTACGTGACTACCATGGGTCGTAACGGGGTAACG
GGAGAATAAGGGGGTTCGACTCCGGGAGAGGGGGAGCCTGGAGAAATGGGCTACCACATC
CAAGGGAAAGGGCAGCAAGGGCTAAGAGACACGCTGAGCGGGGCT
>HY4YN4W02DM1HY rank=0038459 x=1375.0 y=1988.0 length=467
AAAACACAGCCAGTAGTCATATGCTTGTCTCAAAGATTAAGCCATGCATGTCTCAGTATA
AGCTTCTATACGGCGAAACTGCGAATGGCTCATTAAAACAGTTATAGTTTATTTGATGAT
CATTCTTTACATGGATAACTGTGGTAATTCTAGAGCTAATACATGCGCCCAAACCCGACT
TCGAGGAAGGGTTGTGTTTATTAGTTACAGAACCAACCCAGGCTCTGCCTGGTATCTTGG
TGATTCATAATAACCGAACGAATCGCATGGCATCAGCTGGCGATATATCTTTCAAGTTTC
TGACCTATCAGCTTTCGACGGTAGGGTATTGGGGCCTACCGTGGCAATGGACGGGGTAAC
GGGAGGGATTAGGGGTCGGATTCCGGGAGAGGGGAGCCTGAGAAACGGGCTACCACATCC
AAAGGGAAAGGCAGGCAGGGGCTAGAGACACGCTGGAGCGGGGCT
>HY4YN4W02C4JX6 rank=0120964 x=1164.0 y=3692.0 length=467
AAAACACAGCCAGTAGTCATATGCTTGTCTCAAAGATTAAGCCATGCAGGTCTAAGTATA
AGCATCTTATACAGCGAAACTGCGGATAGCTCATTATATCAGTTATAGTTTATTTGATGG
TACCCCACTACATGGATAACTGTAGTAATTCTAGAGCTAATACATGCCACGAAACTCTGA
CCGTTTGGAAAGAGGGCACTTATTAGATAAAAAGCCAACCCGACTTGTCGGTCTCTTGGT
GAATCACAATAATTAATCGAATCGCATAGCGCAAGCTGCGATGGGTCATTCAAATTTCTG
CCCTATCAGCTGTGATGTTAGTGTAGGTGGGACTAACATGGGCTAAATACGGGGGTGACG
GGAGGGATTAGGGGGTCTGGATCCCGGGAGAGGGGAGCCTGAGAAACGGGCTAACCACTT
CCAAGGGAAAGGGCAGCAGGGCTAGAGACACGCTGAGCGGGGGCT
>HY4YN4W02EAJWR rank=0071688 x=1643.0 y=1209.5 length=467
AAAACACAGCCAGTAGTCATATGCTTGTCTGAAAGATTAAGCCATGCATGTGTGAATATA
ACTCTTTGAGGAAATGGCGACTGGCTCATTAAAACAATTTTAACGTCTTTGTTGATGACT
CGTACATGGATAACTGTGGTAATTCTAGAGCTAATACATGCATCAAGACCCCACTTCTTG
GACGGGTTGCGTTTATTAGTTACAGAACCATCCCAGGCTCTGCCTGGCCATCTGTTGATT
CATAATAACCAAGCGAATCGCGTGGCACCTGCTGCGATGATTCATTCTGGATTTTGACCT
ATCAGCTTCCGACGGTAGGGGTATTGGGGGCCTACCGTGGGCTATGGACGGGGGTAACGA
CGTATTAGGGGGTACTATTTCGGGGAGAGGGGGAGCCTGGAGAAATGGGCTACCACATCT
AAAGGGAAAGGGCAAGCAAGGGCTAGAGACACGCTGAGCGGGGCT
>HY4YN4W02EEV0R rank=0103405 x=1692.5 y=2825.0 length=467
AAAACACAGCCAGTAGTCATATGCTTGTCTCAAAGATTAAGCCATGCATGTCTCAGTATA
AGCTTCTACACGGCGAAACTGCGAATGGCTCATTAAAACAGTTATAGCTTATTTGATGGT
CATTCTTTACATGGATAACTGTGGTAATTCTAGAGCTAATACATGCGCCAATACCCAACT
TCGCGGAAGGGTTGTGTTTATTCGTTACAGAACCAACCCAGGCCCTGCCTGGTCTTGTGG
TGATTCATAATAACCGAACGAATCGCGTGGCATCCGCTGGCATGAATCATTCAATTTCTG
ACCTATCAGCTTCCGACGGTAGGTATTGGGCCTACGGTGGGCAATGACGGGGTAACGGGA
GAATTAGGGGTTCGATTCCGGGGAGAGGGGGAACCTGGGAGAAACGGGCTACCACATCTA
AGGGAAGGGCAGCAGGGCTAAGGAGACACGGCTGGAGCGGGGGCT
>HY4YN4W02EJVHL rank=0064886 x=1749.0 y=1943.0 length=467
AAAACACAGCCAGTAGTCATATGCTTGTCTCAAAGGTTAAGCCATGCATGTCTAAGTATA
AACAACTCTATACTGTGAAACTGCGAATGGCTCATTATATCAGTTATAGTTTATTTGATA
GTACCTTACTACTTGGATAACCGTAGTAATTCTAGAGCTAATACATGCATAAAATCCCAA
CTGCCTGTGCGGACGGGATGTATTTATTAGATCGAAACCAATGCAGGGGCAACCCTGGTA
TTGTGGTGAATCATAATAACTGTGCGAATCGCATGGCCCCAGCGCCGGCGATAAATCATT
CAAGTTTCTGCCCTATCAGCTTTCGATGGGGTAGGGGGTATTGGGCCTACCATGGGGCGT
TAAACGGGGGTAACGGGAGGAATTAGGGGTTCGATTCCGGGAGAGGGGAGCCTGAGAAAC
GGGCTACCACAATCCAAAGGGAGGCAGCAGGGCTAGAGACACGCT
>HY4YN4W02EC2VP rank=0019667 x=1672.0 y=323.0 length=467
AAAACACAGCCAGTAGTCATATGCTTGTCTCAAAGATTAAGCCATGCATGTTTCAGAATC
AGCTTTTCATAGTAAATCTGCAAATGGCTCATTAAAACAGTTTTAGTTTCATGGGCTGTG
ATAGTGTACATGGATACCTGTGGTAATTCTATAGCTAATACACGCTTGCAAACCCAACTC
TGTGGAAGGGTAGTTCTTATTAGTTTCAGAACCAATCCTAACTCAGCTAGGCAATTAGGT
GCATAATGGTAAGTGCATGGATCATATGGCTGTGCTGAAGACTGCTTTCTAAGTTTCTGA
CCTATCAGCTTCCGACGGGGAAGGGTATTGGGCTTCCCGTGGGCAATGACGGGGTAACGG
GNGGAATTAGGGGTTNATTCCGGGAGAGGGGAGCCTGGAGGGAACGGGCTACCACAATCT
AAAGGGAGGGCAGCAGGGCTAGAGACACGCTGAGCGGGGCTGGGG
>HY4YN4W02EP35Y rank=0089067 x=1820.0 y=2308.0 length=467
AAAACACAGCCAGTAGTCATATGCTTGTCTCAAAGATTAAGCCATGCATGTCTCAGTATA
AGCTTCTACACGGCGAAACTGCGAATGGCTCATTAAAACAGTTACAGCTTATTTGATGAC
CATTCTTTACATGGATAACTGTGGTAATTCTAGAGCTAATACATGCGTCAATACCCAACT
TTGCGGAAGGGTTGTGTTTATTAGTTACAGAACCAACCCAGGCTCTGCCTGGTCTCGTGG
TGATTCATAATAACCAAACGAATCGCGTAGCATCTGCTGGCGATGAATCATTCAAGTTTC
TGACCTATCAGCTTCCGACGGTAGGGGTATTGGGGCCTACCGTGGGCAATGGGACGGGGT
AACGGAGAATTAGGGGTTCGATTCCGGGAGAGGGGAGCCTGGAGAAACGGGCTACCACAT
CTAAAGGGAAAGGGCAGCAGGGCTAGAGACACGCTGAGCGGGGCT
>HY4YN4W02D5X8Q rank=0057280 x=1590.0 y=3592.5 length=467
AAAACACAGCCAGTAGTCATATGCTTGTCTCAAAGATTAAGCCATGCATGTCTAAGCAGA
AGCCGAACAACGGTAAAGCCGCGAATGGCTCATTACAACAGCCGTCGTTTCTTGGATCTC
TTATTTTACTTGGATAACTGTGGTAATTCTAGAGCTAATACACGCACTAAAGCTCCGACC
TTTCGGGACGAGCGCATTTATTAGAACAAAACCAATCGGGCTTCGGCCCGTTCGTTGGTG
ACTCTGAATAACTACGCCGATCGCACGGTCTCGCACCGGCGACGCATCTTTCAATGTCTG
CCTTATCAACTTTCGATGGTAGTTTATGTGCCTACCATGGGTTGTAACGGGGGGTAACGG
GAGAATAAGGGGTTCGACTCCGGGGAGAGGGGAGCCTGGGAGAAACGGGCTACCACATCC
AAGGGAAGGGCAGCAGGGCTAAGAGACACGCTGAGCGGGGCTGGG
>HY4YN4W02D318X rank=0063691 x=1569.0 y=1487.0 length=467
AAAACACAGCCAGTAGTCATATGCTTGTCTCAAAGATTAAGCCATGCATGTCTAAGCAGA
AGCCGAACAACGGTAAAGCCGCGAATGGCTCATTACAACAGCCGTCGTTTCTTGGATCTC
TTATTTTACTTGGATAACTGTGGTAATTCTAGAGCTAATACACGCACTAAAGCTCCGACC
TTTCGGGACGAGCGCATTTATTAGAACAAAACCAATCGGGCTTCGGCCCGTTCGTTGGTG
ACTCTGAATAACTACGCCGATCGCACGGTCTCGCACCGGCGACGCATCTTTCAATGTCTG
CCTTATCAACTTTCGATGGTAGTTTATGTGCCTACCATGGTTGTAACGGGGGGTAACGGG
GAGAATAAGGGGTTCGACTCCGGGAGAGGGGAGCCTGGGAGAAACGGGCTACCACATCCA
AGGGAAGGGCAGCAGGGCTAAGAGACACGCTGAGCGGGGCTGGGC
>HY4YN4W02DL9K8 rank=0127330 x=1366.5 y=2682.0 length=467
AAAACACAGCCAGTAGTCATATGCTTGTCTCAAAGATTAAGCCATGCATGTCTCAGTATA
AGCTTCTATACGGTGAAACTGCGAATGGCTCATTAAAACAGTTACAGTTTATTTGATGGT
CATTCCCTACATGGATAACTGTGGTAATTCTAGAGCTAATACATGCGCCCAAACCCGACT
CCGTGGAAGGGTTGTGTTTATTAGTTACAGAACCAACCCAGGCTCTGCCTGGTCTTGTGG
TGATTCATAATAACCGAATGAATCGCATTGCATCAGCTGGCGATGAATCATTCAAGTTTC
TGACCTATCAGCTTCCGACGGTAGGGGTATTGGGGCCTACCGTGGGCAATGGACGGGGTA
ACGGAGAATTAGGGGTCGATTCCGGGAGAGGGGAGCCTGGAGAAACGGGCTACCACATCT
AAAGGGAAAGGGCAAGCAAGGGCTAGAGACACGCTGAGCGGGGCT
>HY4YN4W02ERYNR rank=0069593 x=1841.5 y=2469.0 length=467
AAAACACAGCCAGTAGTCATATGCTTGTCTCAAAGATTAAGCCATGCATGTCTAAGTATA
AGCAACTTTATACTGTGAAACTGCGGACAGCTCATTATATCAGCAATAATTTATTTGATG
GTTTCTTTACTACTTGGATAACCGTAGTAATTCTAGAGCTAATACATGCTTAAAGCCTGG
ACTCTTGCGGGAACGGGTGTATTTATTAGATTAAAGACCAATGCTTCCCTCTCGGGTTGC
TTTTTTGGTGATTCTTTGTAACTTTCGAATCGCATGGCCTTGTGTCGGCGATAGTTCATT
CAAATTTCTGCCCTATCAGCTTTCGACGGTAGTGTAGTGGACTACCGGTGGGGCGTTAAC
GGGGTGACGGGAGGAATTAGGGGGTTCGATTCCGGGAGGAGGGGAGCCTGGAGGAAACGG
GCTACCACATCCAAGGGAAGGGCAAGCAAGGGCTAGAGACACGCT
>HXZRAMG01A8BQL rank=0084761 x=387.0 y=3035.0 length=467
AAAACACAGCCAGTAGTCATATGCTTGTCTCAAAGATTAAGCCATGCATGTTTCAGTATA
AGCTTTAAGTTTGGCAAAACTGCAAATGGGCTCATTAAAACAGTTATAATGCACTTGATG
GGTTGCTTGCTTACATGGATAACTGTGGTAATCCTATAGCTAATACATGCACTCAAACCT
GACTCTTGTGGGAAGGTTGTGGTCATTAGTTGCAGAACCAACCCAAGCTCTGCTTGGTAT
TTTGCTGATCCAGAATGGCTGATTGAATTACATGGCAATTGCTGGTAATGCATCATTTCA
GTTTCTGACCTATCAGCTTCCGACGGTAAGGTATTGGCTTACTGTGGCAATGACGGGTAA
CGGAGGATTAGGGTTTGATTCCGGAGAGGGAGCTTGAGAAATGGCTACCACATCTAAGGA
AGGCAGCAGGCTAGAGACACGCTGAGCGGGCTGGCAAGGCGCATA
>HXZRAMG01CGG3M rank=0161082 x=890.0 y=2560.5 length=467
AAAACACAGCCAGTAGTCATATGCTTGTCTCAAAGATTAAGCCATGCATGTCTAAGTATA
AAAGTCTTTTGTACTTTGAAACTGCGAAACGCTTATTATATCAGTTATAGTTTATTTGAT
GGTCTCTTACTACATGGATACCCGTAGTAATTCTAGAGCTAATACATGCCCACAAGTTCC
GAAGCCTTCGGGTGTAGGAATGTATTTATTAGATAAAAATCAATGCACTTCGGTGGTTTT
GATGATTCATAATAACTGTTCGAATCGTTTCGGAGCAATCTGGAGCGATAGTTCATTCAA
ATTTCTGCCCTATCAGCTTTCGACGGTAGTGTATTGGACTACCGTGGCGTTAACGGGTAA
CGGAGAATTAGGGTTCGATTCCGAAGAGGGAGCCTGAGAAATGGCTACCACATCCAAGGA
AGGCAGCAGGCTAGAGACACGCTGAGCGGGCTGGCAAGGCGCATA
>HXZRAMG01AHKXE rank=0092104 x=83.0 y=416.0 length=467
AAAACACAGCCAGTAGTCATATGCTTGTCTCAAAGATTAAGCCATGCATGTCTAAGTATA
AACAACTTTATACTGTAAAACTGCGAACGGCTCATTATATCAGCAATTATTTATTTGATG
GTTTCTTACTACACGGATAACCGTAGTAATTCTAGAGCTAATACATGCGTAAAATCCCAA
CTCTTGCGGGGAGGGATGTATTTATTAGATTAAAAACCAATGCGAGCTCTGCTCGGTTTT
GTGTTGATTCATAGTAACTTTTCGGATCGCATGGCTTCACGCCGGCGACAGTTCATTCAA
ATTTCTGCCCTATCAGCTTTCGACGGTAGTGTAGTGGACTACCGTGGCATTTACGGGTGA
CGGAGAATTAGGGTTCGATTCCGGAGAGGGAGCCTGAGAAACGGCTACCACATCCAAGGA
AGGCAGCAGGCTAGAGACACGCTGAGCGGGCTGGCAAGGCGCATA
>HXZRAMG01A6JCF rank=0194123 x=367.0 y=1501.0 length=467
AAAACACAGCCAGTAGTCATATGCTTGTCTCAAAGATTAAGCCATGCATGTCTAAGTATA
AACAACTTTATACTGTGAAACTGCGTACAGCTCGTTATATCAGCAATAATTTATTTGATG
GTTTCTTACTACTTGGATAACCGTAGTAATTCTAGAGCTAATACATGCTTAAAGCCTGAA
CTCTTGCGGGAACGGGTGTATTTATTAGATAAAAAACCAATGCGGCCCTCTGGGCTGGTT
TCTTGGTGATTCATAATAACTTTTCGAATCGCATAGCTTCATGCTGGCGATAGTTCATTC
AAATTTCTGCCCTATCAGCTTTCGACGGTAGTGTAGTGGACTACCGTGGCGTTAACGGGC
GACGGAGAATTAGGGTTCGATTCCGGGAGAGGGAGCCTGAGAAACGGCTACCACATCCAA
GGAAGGCAGCAGGCTAGAGACACGCTGAGCGGGCTGGCAAGGCGC
>HXZRAMG01BBU8S rank=0031528 x=428.0 y=346.0 length=467
AAAACACAGCCAGTAGTCATATGCTTGTCTCAAAGATTAAGCCATGCATGTCTAAGTATA
AACAACTTTATACTGTGAAACTGCGTACAGCTCATTATATCAGCAATAATTTATTTGATG
GTTTCTTACTACTTGGATAACCGTAGTAATTCTAGAGCTAATACATGCTTAAAGCCTGAA
CTCTTGCGGGAACGGGTGTATTTATTAGATAAAACCAATGCGGCCCTCTGGGCTGGTTTC
TTGGTGATTCATAATAACTTTTCGAATCGCATAGCTTCATGCTGGCGATAGTTCATTCAA
ATTTCTGCCCTATCAGCTTTCGACGGTAGTGTAGTGGACTACCGTGGCGTTAACGGGTGA
CGGAGAATTAGGGTTCGATTCCGGAGAGGGAGCCTGAGAAACGGTTACCACATCCAAGGA
AGGCAGCAGGCTAGAGACACGCTGAGCGGGCTGGCAAGGCGCATA
>HXZRAMG01AZN61 rank=0210534 x=289.5 y=683.0 length=467
AAAACACAGCCAGTAGTCATATGCTTGTCTCAAAGATTAAGCCATGCATGTCTAAGTATA
AACAACTTTATACTGTAAAACTGCGAACGGCTCATTATATCAGCAATAATTTATTTGATG
GTTTCTTACTACATGGATAACCGTAGTAATTCTAGAGCTAATACATGCGCAAAGTCCCAA
CTCTTGCGGGGAGGGATGTATTTATTAGATTAAAAACCAACGCGGCCTTTGGTCGGTTTT
GTGGTGAATCATAGTAACTTTTCGAATCGCATAGTCTTGCACTGGCGATAGTTCATTCAA
ATTTCTGCCCTATCAGCTTTCGACGGTAGTGTAGTGGACTACCGTGGCATTAACGGGTGA
CGGAGAATTAGGGTTCGATTCCGGAGAGGGAGCCTGAGAAACGGCTACCACATCCAAGGA
AGGCAGCAGGCTAGAGACACGCTGAGCGGGCTGGCAAGGCGCATA
>HXZRAMG01A0J8M rank=0107553 x=299.5 y=1252.0 length=467
AAAACACAGCCAGTAGTCATATGCTTGTCTCAAAGATTAAGCCATGCATGTCTAAGTATA
AACAACTTTATACTGTAAAACTGCGAACGGCTCATTATATCAGCAATAATTTATTTGATG
GTTTCTTACTACATGGATAACCGTAGTAATTCTAGAGCTAATACATGCGTAAAGTCCCAA
CTCTTGCGGGGAGGGATGTATTTATTAGATTAAAAACCAACGCGGCCTTTGGTCGGTTTT
GTGGTGAATCATAGTAACTTTTCGAATCGCATAGTCTTGCACTGGCGATAGTTCATTCAA
ATTTCTGCCCTATCAGCTTTCGACGGTAGTGTAGTGGACTACCGTGGCATTAACGGGTGA
CGGAGAATTAGGGTTCGATTCCGGAGAGGGAGCCTGAGAAACGGCTACCACATCCAAGGA
AGGCAGCAGGCTAGAGACACGCTGAGCGGGCTGGCAAGGCGCATA
>HXZRAMG01BI77Y rank=0155730 x=511.0 y=3788.0 length=467
AAAACACAGCCAGTAGTCATATGCTTGTCTCAAAGATTAAGCCGTGCATGTCTAAGTATA
AACAACTTTATACTGTGAAACTGCGTACAGCTCATTATATCAGTAATAATTTATTTGATG
GTCTCTTCTACATGGATAACCGTAGTAATTCTAGAGCTAATACATGCATAAAGTCCCGAC
TCGTGAGGGGAGGGATGTATTTATTAGTTAAAAACCATGCGGAGCTCTGCTCCGGTTTCT
TGGTGAATCATAGTAACTGTCTCGAATCGCATGGCTTCACGCCGGCGATAGTTCATTCAA
ATTTCTGCCCTATCAGCTTTCGACGGTAGTGTAGTGGACTACCGTGGCGTTAACGGGTAA
CGGAGAATTAGGGTTCGATTCCGGAGAGGGAGCCTGAGAAACGGCTACCACATCCAAGGA
AGGCAGCAGGCTAGAGACACGCTGAGCGGGCTGGCAAGGCGCATA
>HXZRAMG01BYUJD rank=0093117 x=689.5 y=3463.0 length=467
AAAACACAGCCAGTAGTCATATGCTTGTCTCAAGGATTAAGCCATGCATGTCTAAGTATA
AACAACTTTATACTGTGAAACTGCGTACAGCTCATTATATCAGTAATAATTTATTTGATG
GTCCCTTACTACATGGATAACCGTAGTAATTCTAGAGCTAATACATGCGTAAAGTCCTGA
CTCTCGCGGGGAGGGATGTATTTATTAGATAAAAAACCAACGCGCCCTCTGGGCGGTTTT
GTGGTGAATCATAGTAACTGATCGGATCGCATGGCCTCGCGCCGGCGACAGTTCATTCAA
ATTTCTGCCCTATCAGCTTTCGACGGTAGTGTAGTGGACTACCGTGGCGTTAACGGGTAA
CGGAGAATTAGGGTTCGATTCCGGAGAGGGAGCCTGAGAAACGGCTACCACATCCAAGGA
AGGCAGCAGGCTAGAGACACGCTGAGCGGGCTGGCAAGGCGCATA
>HXZRAMG01BZUWM rank=0149245 x=701.0 y=1444.0 length=467
AAAACACAGCCAGTAGTCATATGCTTGTCTCAAAGATTAAGCCATGCATGTCTAAGTATA
AACAACTTTATACTGTAAAACTGCGAACGGCTCATTATATCAGCAATTATTTATTTGATG
GTTTCTTACTACATGGATAACCGTAGTAATTCTAGAGCTAATACATGCGTAAAGACCCGA
CTCTTGCGGGGAGGGTTGTATTTATTAGATTAAAAACCGATGCGGGTTATGCCCGGTTTT
GTGGTGAGTCATAGTAACTTTTCGGATCGCATGGCTTCACGCCGGCGACAGTTCATTCAA
ATTTCTGCCCTATCAGCTTTCGACGGTAGTGTAGTGGACTACCGTGGCATTTACGGGTGA
CGGAGAATTAGGGTTCGATTCCGGAGAGGGAGCCTGAGAAACGGCTACCACATCTAAGGA
AGGCAGCAGGCTAGAGACACGCTGAGCGGGCTGGCAAGGCGCATA
>HXZRAMG01BZAZR rank=0031983 x=695.0 y=213.0 length=467
AAAACACAGCCAGTAGTCATATGCTTGTCTCAAAGATTAAGCCATGCATGTCTAAGTATA
AACAACTTTATACTGTAAAACTGCGGACGGCTCATTATATCAGCAATTATTTATTTGATG
GTTTCTTACTACATGGATAACCGTAGTAATTCTAGAGCTAATACATGCGTAAAATCCCAA
CTCTTGCGGGAAGGGATGTATTTATTAGATTAAGAACCAATGCGGCCTCTGGCCGGTTTT
GTGTTGATTCATAGTAACTTTTCGGATCGCATGACTTCACGTCGGCGACAGTTCATTCAA
ATTTCTGCCCTATCAGCTTTCGACGGTAGTGTAGTGGACTACCGTGGCATTTACGGGTGA
CGGAGAATTAGGGTTCGATTCCGGAGAGGGAGCCTGAGAAACGGCTACCACATCTAAGGA
AGGCAGCAGGCTAGAGACACGCTGAGCGGGCTGGCAAGGCGCATA
>HXZRAMG01ARR6O rank=0127488 x=199.0 y=1246.0 length=467
AAAACACAGCCAGTAGTCATATGCTTGTCTCAAAGATTAAGCCATGCATGTCTAAGTATA
AACAACTTTATACTGTAAAACTGCGGACGGCTCATTATATCAGCAATTATTTATTTGATG
GTTTCTTACTACATGGATAACCGTAGTAATTCTAGAGCTAATACATGCGTAAAATCCCAA
CTCTTGCGGGAAGGGATGTATTTATTAGATTAAGAACCAATGCGGCCTCTGGCCGGTTTT
GTGTTGATTCATAGTAACTTTTCGGATCGCATGACTTCACGTCGGCGACAGTTCATTCAA
ATTTCTGCCCTATCAGCTTTCGACGGTAGTGTAGTGGACTACCGTGGCATTTACGGGTGA
CGGAGAATTAGGGTTCGATTCCGGAGAGGGAGCCTGAGAAACGGCTACCACATCTAAGGA
AGGCAGCAGGCTAGAGACACGCTGAGCGGGCTGGCAAGGCGCATA
>HXZRAMG01BX4U3 rank=0155109 x=681.0 y=2957.5 length=467
AAAACACAGCCAGTAGTCATATGCTTGTCTCAAAGATTAAGCCATGCATGTCTAAGTATA
AACAACTTTATACTGTAAAACTGCGAACGGCTCATTATATCAGCAATTATTTATTTGATG
GTTTCTTACTACATGGATAACCGTAGTAATTCTAGAGCTAATACATGCGTAAAGACCCGA
CTCTTGCGGGGAGGGTTGTATTTATTAGATTAAAAACCAATGCGGGTTATGCCCGGTTTT
GTGGTGAGTCATAGTAACTTTTCGGATCGCATGGCTTCACGCCGGCGACAGTTCATTCAA
ATTTCTGCCCTATCAGCTTTCGACGGTAGTGTAGTGGACTACCGTGGCATTTACGGGTGA
CGGAGAATTAGGGTTCGATTCCGGAGAGGGAGCCTGAGAAACGGCTACCACATCTAAGGA
AGGCAGCAGGCTAGAGACACGCTGAGCGGGCTGGCAAGGCGCATA
>HXZRAMG01A5YO2 rank=0161731 x=360.0 y=3412.5 length=467
AAAACACAGCCAGTAGTCATATGCTTGTCTCAAAGATTAAGCCATGCATGTCTAAGTATA
AACAACTTTATACTGTGAAACTGCGTACAGCTCATTATATCAGCAATTATTTATTTGATG
GTAACTCACTACATGGATAACCGTGGTAATTCTAGAGCTAATACATGCGTAAAATCCCGA
GCCTCGCGGTAAGGGACGTATTTATTAGATAAAGAATCAATACCGGCTCTGTCGGTTTTA
TTGATGAATCATAATAACTGTTCGAATCGCACTGCCTTGTGCTGGCGATAGTTCATTCAA
ATTTCTGCCCTATCAGCTTTCGACGGTAGTGTAGTGGACTACCGTGGCGTTAACGGGTAA
CGGAGAATTAGGGCTCGATTCCGGAGAGGGAGCCTGAGAAACGGCTACCACATCCAAGGA
AGGCAGCAGGCTAGAGACACGCTGAGCGGGCTGGCAAGGCGCATA
>HXZRAMG01A91SR rank=0093199 x=407.0 y=1545.0 length=467
AAAACACAGCCAGTAGTCATATGCTTGTCTCAAAGATTAAGCCATGCATGTCTAAGTATA
AACAACTTTATACTGTGAAACTGCGTACAGCTCATTATATCAGCAATTATTTATTTGATG
GTAACTCACTACATGGATAACCGTGGTAATTCTAGAGCTAATACATGCGTAAAATCCCGA
GCCTCGCGGTAAGGGACGTATTTATTAGATAAAGAATCAATACCGGCTCTGTCGGTTTTA
TTGATGAATCATAATAACTGTTCGAATCGCACTGCCTTGTGCTGGCGATAGTTCATTCAA
ATTTCTGCCCTATCAGCTTTCGACGGTAGTGTAGTGGACTACCGTGGCGTTAACGGGTAA
CGGAGAATTAGGGTTCGATTCCGGAGAGGGAGCCTGAGAAACGGCTACCACATCCAAGGA
AGGCAGCAGGCTAGAGACACGCTGAGCGGGCTGGCAAGGCGCATA
>HXZRAMG01BY45K rank=0095392 x=693.5 y=838.0 length=467
AAAACACAGCCAGTAGTCATATGCTTGTCTCAAAGATTAAGCCATGCATGTCTAAGTATA
AACAACTTTATACTGTGAAACTGCGTACAGCTCATTATATCAGCAATTATTTATTTGATG
GTAACTCACTACATGGATAACCGTGGTAATTCTAGAGCTAATACATGCGTAAAATCCCGA
GCCTCGCGGTAAGGGACGTATTTATTAGATAAAGAATCAATACCGGCTCTGTCGGTTTTA
TTGATGAATCATAATAACTGTTCGAATCGCACTGCCTTGTGCTGGCGATAGTTCATTCAA
ATTTCTGCCCTATCAGCTTTCGACGGTAGTGTAGTGGACTACCGTGGCGTTAACGGGTAA
CGGAGAATTAGGGTTCGATTCCGGAGAGGGAGCCTGAGAAACGGCTACCACATCCAAGGA
AGGCAGCAGGCTAGAGACACGCTGAGCGGGCTGGCAAGGCGCATA
>HXZRAMG01BA7L3 rank=0147387 x=420.0 y=2489.0 length=467
AAAACACAGCCAGTAGTCATATGCTTGTCTCAAAGATTAAGCCATGCATGTCTAAGTATA
AACAACTTTATACTGTGAAACTGCGTACAGCTCATTATATCAGCAATTATTTATTTGATG
GTAACTCACTACATGGATAACCGTGGTAATTCTAGAGCTAATACATGCGTAAAATCCCGA
GCCTCGCGGTAAGGGACGTATTTATTAGATAAAGAATCAATACCGGCTCTGTCGGTTTTA
TTGATGAATCATAATAACTGTTCGAATCGCACTGCCTTGTGCTGGCGATAGTTCATTCAA
ATTTCTGCCCTATCAGCTTTCGACGGTAGTGTAGTGGACTACCGTGGCGTTAACGGGTAA
CGGAGAATTAGGGTTCGATTCCGGAGAGGGAGCCTGAGAAGCGGCTACCGCATCCAAGGA
AGGCAGCAGGCTAGAGACACGCTGAGCGGGCTGGCAAGGCGCATA
>HXZRAMG01AUHS4 rank=0077971 x=230.0 y=790.0 length=467
AAAACACAGCCAGTAGTCATATGCTTGTCTCAAAGATTAAGCCATGCATGTCTAAGTATA
AACAACTTTATACTGTGAAACTGCGTACAGCTCATTATATCAGCAATTATTTATTTGATG
GTAACTCACTACATGGATAACCGTGGTAATTCTAGAGCTAATACATGCGTAAAATCCCGA
GCTTCGCGGTAAGGGACGTATTTATTAGATAAAGAATCAATACCGGCTCTGTCGGTTTTA
TTGATGAATCATAATAACTGTTCGAATCGCACTGCCTTGTGCTGGCGATAGTTCATTCAA
ATTTCTGCCCTATCAGCTTTCGACGGTAGTGTAGTGGACTACCGTGGCGTTAACGGGTAA
CGGAGAATTAGGGTTCGATTCCGGAGAGGGAGCCTGAGAAACGGCTACCACATCCAAGGA
AGGCAGCAGGCTAGAGACACGCTGAGCGGGCTGGCAAGGCGCATA
>HXZRAMG01AJY3A rank=0084380 x=110.0 y=1492.0 length=467
AAAACACAGCCAGTAGTCATATGCTTGTCTCAAAGATTAAGCCATGCATGTCTAAGTATA
AACAACTTTATACTGTGAAACTGCGTACAGCTCATTATATCAGCAATTATTTATTTGATG
GTAACTCACTACATGGATAACCGTGGTAATTCTAGAGCTAATACATGCGTAAAATCCCGA
GCCTCGCGGTAAGGGACGTATTTATTAGATAAAGAATCAATACCGGCTCTGTCGGTTTTA
TTGATGAATCATAATAACTGTTCGAATCGCACTGCCTTGTGCTGGCGATAGTTCATTCAA
ATTTCTGCCCTATCAGCTTTCGACGGTAGTGTAGTGGACTACCGTGGCGTTAACGGGTAA
CGGAGAATTAGGGTTCGATTCCGGAGAGGGAGCCTGAGAAACGGCTACCACATCCAAGGA
AGGCAGCAGGCTAGAGACACGCTGAGCGGGCTGGCAAGGCGCATA
>HXZRAMG01B7F8O rank=0154530 x=787.5 y=3430.0 length=467
AAAACACAGCCAGTAGTCATATGCTTGTCTCAAAGATTAAGCCATGCATGTCTAAGTATA
AACAACTTTATACTGTGAAACTGCGTACAGCTCATTATATCAGCAATTATTTATTTGATG
GTAACTCACTACATGGATAACCGTGGTAATTCTAGAGCTAATACATGCGTAAAATCCCGA
GCCTCGCGGTAAGGGACGTATTTATTAGATAAAGAATCAATACCGGCTCTGTCGGTTTTA
TTGATGAATCATAATAACTGTTCGAATCGCACTGCCTTGTGCTGGCGATAGTTCATTCAA
ATTTCTGCCCTATCAGCTTTCGACGGTAGTGTAGTGGACTACCGTGGCGTTAACGGGTAA
CGGAGAATTAGGGTTCGATTCCGGAGAGGGAGCCTGAGAAACGGCTACCACATCCAAGGA
AGGCAGCAGGCTAGAGACACGCTGAGCGGGCTGGCAAGGCGCATA
>HXZRAMG01BLS1H rank=0104352 x=541.0 y=1203.0 length=467
AAAACACAGCCAGTAGTCATATGCTTGTCTCAAAGATTAAGCCATGCATGTCTAAGTATA
AACAACTTTATACTGTGAAACTGCGTACAGCTCATTATATCAGCAATTATTTATTTGATG
GTAACTCACTACATGGATAACCGTGGTAATTCTAGAGCTAATACATGCGTAAAATCCCGA
GCCTCGCGGTAAGGGACGTATTTATTAGATAAAGAATCAATACCGGCTCTGTCGGTTTTA
TTGATGAATCATAATAACTGTTCGAATCGCACTGCCTTGTGCTGGCGATAGTTCATTCAA
ATTTCTGCCCTATCAGCTTTCGACGGTAGTGTAGTGGACTACCGTGGCGTTAACGGGTAA
CGGAGAATTAGGGTTCGATTCCGGAGAGGGAGCCTGAGAAACGGCTACCACATCCAAGGA
AGGCAGCAGGCTAGAGACACGCTGAGCGGGCTGGCAAGGCGCATA
>HXZRAMG01BGSSN rank=0169479 x=484.0 y=1077.5 length=467
AAAACACAGCCAGTAGTCATATGCTTGTCTCAAAGATTAAGCCATGCATGTCTAAGTATA
AACAACTTTATACTGTGAAACTGCGTACAGCTCATTATATCAGCAATTATTTATTTGATG
GTAACTCACTACATGGATAACCGTGGTAATTCTAGAGCTAATACATGCGTAAAATCCCGA
GCCTCGCGGTAAGGGACGTATTTATTAGATAAAGAATCAATACCGGCTCTGTCGGTTTTA
TTGATGAATCATAATAACTGTTCGAATCGCACTGCCTTGTGCTGGCGATAGTTCATTCAA
ATTTCTGCCCTATCAGCTTTCGACGGTAGTGTAGTGGACTACCGTGGCGTTAACGGGTAA
CGGAGAATTAGGGTTCGATTCCGGAGAGGGAGCCTGAGAAACGGCTACCACATCCAAGGA
AGGCAGCAGGCTAGAGACACGCTGAGCGGGCTGGCAAGGCGCATA
>HXZRAMG01A06WB rank=0155486 x=306.5 y=1945.5 length=467
AAAACACAGCCAGTAGTCATATGCTTGTCTCAAAGATTAAGCCATGCATGTCTAAGTATA
AACAACTTTATACTGTGAAACTGCGTACAGCTCATTATATCAGCAATTATTTATTTGATG
GTAACTCACTACATGGATAACCGTGGTAATTCTAGAGCTAATACATGCGTAAAATCCCGA
GCCTCGCGGTAAGGGACGTATTTATTAGATAAAGAATCAATACCGGCTCTGTCGGTTTTA
TGATGAATCATAATAACTGTTCGAATCGCACTGCCTTGTGCTGGCGATAGTTCATTCAAA
TTTCTGCCCTATCAGCTTTCGACGGTAGTGTAGTGGACTACCGTGGCGTTAACGGGTAAC
GGAGAATTAGGGTTCGATTCCGGAGAGGGAGCCTGAGAAACGGCTACCACATCCAAGGAA
GGCAGCAGGCTAGAGACAACGCTGAGCGGGCTGGCAAGGCGCATA
>HXZRAMG01BWP6E rank=0146607 x=665.0 y=2804.0 length=467
AAAACACAGCCAGTAGTCATATGCTTGTCTCAAAGATTAAGCCATGCATGTCTAAGTATA
AACATCCTTTATACTGTGAAACTGCGTACAGCTCATTATATCAACAATTATTTATTTGAT
GGTAATTCACTACATGGATAACCGCGGTAATTCTAGAGCTAATACATGCATAAAATCCTG
ACCTTGCGGAAGGGACGTATTTATTAGATAAAGAATCAATACCGGGTCTCTCGGTTTTAT
TGATGAATCATAATAACTGTTCGAATCGCACTGCCTTTGTGCTGGCGATAGTTCATTCAA
ATCTCTGCCCTATCAGCTTTCGACGGTAGTGTAGTGGACTACCGTGGCGTTAACGGGTAA
CGGAGAATTAGGGTTCGATTCCGGAGAGGGAGCCTGAGAAACGGCTACCACACCCAAGGA
AGGCAGCAGGCTAGAGACACGCTGAGCGGGCTGGCAAGGCGCATA
>HXZRAMG01BWOKJ rank=0300075 x=665.0 y=721.0 length=467
AAAACACAGCCAGTAGTCATAATGCTTGTCTCAAAGATTAAGCCATGCATGTTTCAGTAT
AAGCTTTAATTTGGCAAAACTGCAAATGGCTCATTAAAAACAGTTATAATGCACTTGATG
GTTGTTTGCTTACATGGATAACTGTGGTAATCCTATAGCTAATACATGCACTCAAACCTG
ACTCTTGTGGGAAGGTTGTGGTCATTAGTTGCAGAACCAACCCAAGCCCTGCTTGGTATT
TTGCTGATCCAGAATGGCTGATTGAATTACATGGCAATTGCTGGTAATGCATCATTTCAG
TTTCTGACCTATCAGCTTCCGACGGTAAGGTATTGGCTTACTGTGGCAATGACGGGTAAC
GGAGGATTAGGGTTTGATTTCCGGAGAGGGAGCTTGAGAAATGGCTACCACATCTAAGGA
AGGCAGCAGGCTAGAGACACGCTGAGCGGGCTGGCAAGGCGCATA
>HXZRAMG01BWO73 rank=0173644 x=665.0 y=1569.0 length=467
AAAACACAGCTAGTAGTCATATGCTTGTCTCAAAGATTAAGCCATGCATGTTTCAGTATA
AGCTTTAATTTGGCAAAACTGCAAATGGCTCATTAAAACAGTTATAATGCACTTGATGGT
TGTTTGCTTACATGGATAACTGTGGTAATCCTATAGCTAATACATGCACTCAAACCTAGA
CTCTTGTGGGAAGGTTGTGGTCATTAGTTGCAGAACCAACCCAACGCTCTGCTTGGTATT
TTGTCTGATCCAGAATGGCTGATTGAATTACATGGCAATTGCTGGTAATGCATCATTTCA
GTTTCTGACCTATCAGCTTCCGACGGTAAGGTATTGGCTTACTGTGGCAATGACGGGTAA
CGGAGGATTAGGGTTTGATTCCGGAGAGGGAGCTTGAGAAATGGCTACCACATCTAAGGA
AGGCAGCAGGCTAGAGACACGCTGAGCGGGCTGGCAAGGCGCATA
>HXZRAMG01A9M7X rank=0225482 x=402.5 y=3131.0 length=467
AAAACACAGCCAGTAGTCATATGCTTGTCTCAAAGATTAAGCCATGCATGTTTCAGTATA
AGCTTTAATTTGGCAAAACTGCAAATGGCTCATTAAAACAGTTATAATGCACTTGATGGT
TGTTTGCTTACATGGATAACTGTGGTAATCCTATAGCTAATACATGCACTCAAACCTGAC
TCTTGTGGGAAGGTTGTGGTCATTAGTTGCAGAACCAACCCAAGCTCTGCTTGGTATTTT
GCTGATCCAGAATGGCTGATTGAATTACATGGCAATTGCTGGTAATGCATCATTTCAGTT
TCTGACCTATCAGCTTCCGACGGTAAGGTATTGGCTTACTGTGGCAATGACGGGTAACGG
AGGATTAGGGTTTGATTCCGGAGAGGGAGCTTGGAGAAATGGGACTACCACATCTAAGGA
AGGCAGCAGGCTAGAGACACGCTGAGCGGGCTGGCAAGGCGCATA
>HXZRAMG01BMMP5 rank=0291938 x=550.5 y=2811.5 length=467
AAAACACAGCCAGTAGTCATATGCTTGTCTCAAAGATTAAGCCATGCATGTTTCAGTATA
AGCTTTAATTTGGCAAAACTGCAAATGGCTCATTAAAACAGTTATAATGCACTTGATGGT
TGTTTGCTTACATGGATAACTGTGGTAATCCTATTAGCTAATACATGCACTCAAACCTGA
CTCTTGTGGGAAGGTTGTGGTCATTAGTTGCAGAACCAACCCAAGCTCTGCTTGGTATTT
TGCTGATCCAGAATTGGCTGATTGAATTACATGGCAATTGCTGGTAATGCATCATTTCAG
TTTCTGACCTATCAGCTTCCGACGGTAAGGTATTGGCTTACTGTGGCAATGACGGGTAAC
GGAGGATTAGGGTTTGATTCCGGAGAGGGAGCTTGAGAAATGGACTACCACATCTAAGGA
AGGCAGCAGGCTAGAGACACGCTGAGCGGGCTGGCAAGGCGCATA
>HXZRAMG01BPFUD rank=0216935 x=582.0 y=2787.5 length=467
AAAACACAGCCAGTAGTCATATGCTTGTCTCAAAGATTAAGCCATGCATGTTTCAGTATA
AGCTTTAATTTGGCAAAACTGCAAATGGCTCATTAAAACAGTTATAATGCACTTGATGGT
TGTTTGCTTACATGGATAACTGTGGTTAATCCTATAGGCTAATACATGCACTCAAACCTG
ACTCTTGTGGGAAGGTTGTGGTCATTAGTTGCAGAACCAACCCAAGCTCTGCTTGGTATT
TTGCTGATCCAGAATGGCTGATTGAATTACATGGCAATTGCTGGTAATGCATCATTTCAG
TTTCTGACCTATCAGCTTCCGACGGTAAGGTATTGGCTTACTGTGGCAATGACGGGTAAC
GGAGGATTAGGGTTTGATTCCGGAGTAGGGAGCTTGAGAAATGGCTACCACATCTAAGGA
AGGCAGCAGGCTAGAGACACGCTGAGCGGGCTGGCAAGGCGCATA
>HXZRAMG01A9QXX rank=0103463 x=403.0 y=3859.0 length=467
AAAACACAGCCAGTAGTCATATGCTTGTCTCAAAGATTAAGCCATGCATGTTTCAGTATA
AGCTTTAATTTGGCAAAACTGCAAATGGCTCATTAAAAACAGTTATAATGCACTTGATGG
TTGTTTGCTTACATGGATAACTGTGGTAATCCTATAGCTAATACATGCACTCAAACCTGA
CTCTTGTGGGAAGGTTGTGGTCATTAGTTGCAGAACCCAACCCAAGCTCTGCTTGGTATT
TTGCTGATCCAGAATGGCTGATTGAATTACATGGCAATTGCTGGTAATGCATCATTTCAG
TTTTCTGACCTATCAGCTTCCGACGGTAAGGTATTGGCTTACTGTGGCAATGACGGGTAA
CGGAGGATTAGGGTTTGATTCCGGAGAGGGAGCTTGAGAAATGGCCACCACATCTAAGGA
AGGCAGCAGGCTAGAGACACGCTGAGCGGGCTGGCAAGGCGCATA
>HXZRAMG01AY4GW rank=0230553 x=282.5 y=3790.0 length=467
AAAACACAGCCAGTAAGTCATATGCTTGTCTCAAAGATTAAGCCATGCATGTTTCAGTAT
AAGCTTTAATTTGGCAAAACTGCAAATGGCTCATTAAAACAGTTATAATGCACTTGATGG
TTGTTTGCTTACATGGATAACTGTAGGCAATCCTATAGCTAATACATGCACTCAAACCTG
ACTCTTGTGGGAAGGTTGTGGTCATTAGTTGCAGAACCAACCCAAGCGTCTGCTTGGTAT
TTTGCTGATCCAGAATGGCTGATTGAATTACATGGCAATCGCTGGTAATGCATCATTTCA
GTTTCTGACCTATCAGCTTCCGACGGTAAGGTATTGGCTTACTGTGGCAATGACGGGTAA
CGGAGGATTAGGGTTTGATTCCGGAGAGGGAGCTTGAGAAATGGCTACCACATCTAAGGA
AGGCAGCAGGCTAGAGACACGCTGAGCGGGCTGGCAAGGCGCATA
>HXZRAMG01AMBXZ rank=0249921 x=137.5 y=869.5 length=467
AAAACACAGCCAGTAGTCATATGCTTGTCTCAAAAGATTAAGCCATGCATGTTTCAGTAT
AAGCTTTAATTTGGCAAAAACTGCAAAATGGCTCATTAAAAACAGTTATAATGCACTTGA
TGGTTGTTTGCTTACATGGATAACTGTGGTAATCCTATAGCTAATACATGCACTCAAACC
TGACTCTTGTGGGAAGGTTGTGGTCATTAGTTGCAGAACCAACCCAAGCTCTGCTTGGTA
TTTTGCTGATCCAGAATGGCTGATTGAATTACATGGCAATTGCTGGTAATGCATCATTTC
AGTTTCTGACCTATCAGCTTCCGACGGTAAGGTATTGGCTTACTGTGGCAATGACGGGTA
ACGGAGGATTAGGGTTTGATTCCGGAGAGGGAGCTTGAGAAATGGCTACCACTATCTAAG
GAAGGCAGCAGGCTAGAGACACGCTGAGCGGGCTGGCAAGGCGCA
>HXZRAMG01AZAD0 rank=0122340 x=284.5 y=3270.0 length=467
AAAACACAGCCAGTAGTCATATGCTTGTCTCAAAGATTAAGCCATGCATGTCTCAGTATA
AGCTTCTACACGGCGAAACTGCGAATGGCTCATTAAAACAGTTACAGCTTATTTGATGGC
CATTCTTTACATGGATAACTGTGGTAATTCTAGAGCTAATACATGCGCCAATACCCAACT
TCGTGGAAGGGTTGTGTTTATTAGTTACAGAACCAACCCAGGCCCCTGCCTGGTCTCGTG
GTGATTCATAATAACCAAACGAATCGCGTGGCATCTGCTGGCGATAAATCATTCAAGTTT
CTGACCTATCAGCTTCCGACGGTAGGGTATTGGCCTACCGTGGCAATGACGGGTTAACGG
AGAATTAGGGTTCGATTCCGGAGTAGGGAGCCCTGAGAAACGGCTACCACATCTAAGGAA
GGCAGCAGGCTAGAGACACGGCTGAGCGGGCTGGCAAGGCGCATA
>HXZRAMG01BGEM6 rank=0126199 x=479.0 y=3216.0 length=467
AAAACACAGCCAGTAGTCATATGCTTGTCTCAAAGATTAAGCCATGCATGTCTAAGTATA
AACATCTTTATACTGTGAAACTGCGTACAGCTCATTATATCAGTGATTATTTATTTGATG
GTCTCAACTACATGGATAACCGTAGTAATTCTAGAGCTAATACATGCGTAAAGTCTCGAC
TCTTGCGGGGAGAGATGTATTTATTAGTTAAAAACCAATGCGGGCCTTTGGTCCGGTTTT
GTGGTGAATCATAGTAACTGTTCGAATCGCATGGCTTCACGCCGGCGATAGTTCATTCAA
ATTTCTGCCCTATCAGCTTTCGACGGTAGTGTAGTGGACTACCGTGGCGTTTACGGGTAA
CGGAGAATTAGGGTTCGATTCCGGAGAGGGAGCCTGAGAAACGGCTACCACATCCAAGGA
AGGCAGCAGGCTAGAGACACGCTGAGCGGGCTGGCAAGGCGCATA
>HXZRAMG01B4VER rank=0058618 x=758.5 y=1905.5 length=467
AAAACACAGCCAGTAGTCATATGCTTGTCTCAAAGATTAAGCCATGCATGTCTAAGTATA
AACATTCTTATACTGTGAAACTGCGTACAGCTCATTATATCAGTGATTATTTATTTGATG
GTCTCTACTACATGGATAACCGTAGTAATTCTAGAGCTAATACATGCGCAATGTCCCGAC
TCTCGCGGGGAGGGATGTATTTATTAGTTAAAAACCAATGCGGGCCTTTGGTCCGCTTTT
GTGGTGAATCATAGTAACTGTTCGAATCGAATGACTTCACGTCGTCGATAGTTCATTCAA
ATTTCTGCCCTATCAGCTTTCGACGGTAGTGTAGTGGACTACCGTGGCGTTTACGGGTAA
CGGAGAATTAGGGTTCGATTCCGGAGAGGGAGCCTGAGAAACGGCTACCACATCCAAGGA
AGGCAGCAGGCTAGAGACACGCTGAGCGGGCTGGCAAGGCGCATA
>HXZRAMG01A6IHI rank=0257923 x=367.5 y=388.5 length=467
AAAACACAGCCAGTAGTCATATGCTTGTCTCAAAGATTAAGCCATGCATGTCTAAGTATA
AACATCTTTATACTGTGAAACTGCGTACAGCTCATTATATCAGTGATTATTTATTTGATG
GTCTCAACTACATGGATAACCGTAGTAATTCTAGAGCTAATACATGCGTAAAGTCTCGAC
TCTTGCGGGGAGAGATGTATTTATTAGTTAAAAACCAATGCGGGCCTTTGGTCCGGTTTT
GTGGTGAATCATAGTAACTGTTCGAATCGCATGGCTTCACGCCGGCGATAGTTCATTCAA
ATTTCTGCCCTATCAGCTTTCGACGGTAGTGTAGTGGACTACCGTGGCGTTTACGGGTAA
CGGAGAATTAGGGTTCGATTCCGGAGAGGGAGCCTGAGAAACGGCTACCACATCCAAGGA
AGGCAGCAGGCTAGAGACACGCTGAGCGGGCTGGCAAGGCGCATA
>HXZRAMG01BHEUC rank=0062137 x=491.0 y=978.0 length=467
AAAACACAGCCAGTAGTCATATGCTTGTCTCAAAGATTAAGCCATGCATGTCTCAGTATA
AGCGTTCATTTTGTGAAACTGCAAATGGGCTCATTAAAACAGTTATAATGCACTTGATAA
TCGATTGTTATATGGATATTCTGTGGAAAGTTCTATAGCTAATACATGGCAACTAAACCT
AACTTTGTGGAAAGGTTGTGGTCATTAGTTACAGAACCAATTCAGGCCCAGCTTGAAGAA
TTGGATGATTCACAATGACAGAATGTATTACATGGCAACAGCTGGTAATAGTTCATTCCA
GTTTCTGACCTATCAGCTTTCGACGGTAAGGTATTGGCTTACCGTGGCAATGACAGGTGA
CGGAGGATTAGGGTTTGATTCCGGAGAGGGAGCTTGAGAAATGGCTACCACATCTAAGGA
AGGCAGCAGGCTAGAGACACGCTGAGCGGGCTGGCAAGGCGCATA
>HXZRAMG01B9PRS rank=0160558 x=813.5 y=2598.0 length=467
AAAACACAGCCAGTAGTCATATGCTTGTCTCAAAGATTAAGCCATGCATGTCTAAGTATA
AACATCTTTATACTGTGAAACTGCGTACAGCTCATTATATCAGCAATAATTTATTTGATG
GTGACTTACTACATGGATAACCGTAGTAATTCTAGAGCTAATACATGCGTAATTTCCCAA
CCCTTCGGGGACGGGATGTATTTATTAGATAAAAACCAATGCGGGCTTTGCCCGGTTTTG
TGGTGAATCATAGTAACTGTTCGAATCGCATGGCTTTACGCCGGCGATAGTTCATTCAAA
TTTCTGCCCCTATCAGCTTTCGACGGTAGTGTAGTGGACTACCGTGGCGTTAACGGGTGA
CGGAGAATTAGGGTTCGATTCCGGAGAGGGAGCCTGAGAAACGGCTACCACTTCCAAGGA
AGGCAGCAGGCTAGAGACACGCTGAGCGGGCTGGCAAGGCGCATA
>HXZRAMG01BH7ND rank=0054403 x=500.0 y=1447.0 length=467
AAAACACAGCCAGTAGTCATATGCTTGTCTTAAAGATTAAGCCATGCATGTCTAAGTACA
CACTCCGGTAAAGTAAAGACTGCGAATGGCTCATTAAATCAGTTAGTATTCATTTGATCC
ATGCCCTACATGGATAACTGCGGCAATTCTAGAGCTAATACATGGGAAAACGCCCCGACC
TCGCGGGAGGGGGCGATCTGTCAGACTAAAACCAATCGGCTCCCTTGCGGGGCCGTACCG
AGGTGAATCATGGCAAACTGAACGCTGACCGCACGGTCACGAACCGGCGGCCTATCTTTC
GATTGTCTGCCTTATCAACTTTCGATGGTAGATCAAGTGCCTACCATGGTGATAACGGGT
AACGGAGAATCAGGGTTTGGTTCCGGAGAGGGAGCCTGAGAAACGGCTACCACATCCAAG
GAAGGCAGCAGGCTAGAGACACGCTGAGCGGGCTGGCAAGGCGCA
>HXZRAMG01BQ29C rank=0256159 x=601.0 y=1966.0 length=467
AAAACACAGCCAGTAGTCATATGCTTGTCTCAAAGATTAAGCCATGCATGTCTAAGTATA
AAAGTATTTTATACTTGAAACTGCGAAACGCTTATTATATCAGTTATAGTTTATTTGATG
GTCTCTCACTATATGGATACCCGTAGTAATTCTAGAGCTAATACATGCGCAAAATTCCGA
AACCCCTCGGGGGTATAGGAATGTATTTATTAGATAAAAATCAATCCGCTTCGGTGGTTT
TTGATGATTCATAATAACTGTTCGAATCGTTTCGGAGCAATCCGGCGATAGTTCATTCAA
ATTTCTGCCCTATCAGCTTTCGACGGTAGTGTATTGGACTACCGTGGCGTTAACGGGTAA
CGGAGAATTAGGGTTCGATTCCGAAGAGGGAGCCTGAGAAACGGCTACCACATCCAAGGA
AGGCAGCAGGCTAGAGACACGCTGAGCGGGCTGGCAAGGCGCATA
>HXZRAMG01BSQJR rank=0218750 x=620.0 y=981.0 length=467
AAAACACAGCCAGTAGTCATATGCTTGTCTCAAAGATTAAGCCATGCATGTCTAAGTATA
AAAGTATTTTATACTTGAAACTGCGAAACGCTTATTATATCAGTTATAGTTTATTTGATG
GTCTCTCACTATATGGATACCCGTAGTAATTCTAGAGCTAATACATGCGCAAAATTCCGA
AACCCCTCGGGGGTATAGGAATGTATTTATTAGATAAAAATCAATCCGCTTCGGTGGTTT
TTGATGATTCATAATAACTGTTCGAATCGTTTCGGAGCAATCCGGCGATAGTTCATTCAA
ATTTCTGCCCTATCAGCTTTCGACGGTAGTGTATTGGACTACCGTGGCGTTAACGGGTAA
CGGAGAATTAGGGTTCGATTCCGAAGAGGGAGCCTGAGAAACGGCTACCACATCCAAGGA
AGGCAGCAGGCTAGAGACACGCTGAGCGGGCTGGCAAGGCGCATA
>HXZRAMG01BVEQQ rank=0204496 x=650.0 y=2768.0 length=467
AAAACACAGCCAGTAGTCATATGCTTGTCTCAAAGATTAAGCCATGCATGTCTAAGTATA
AAAGTATTTTATACTTGAAACTGCGAAACGCTTATTATATCAGTTATAGTTTATTTGATG
GTCTCTCACTATATGGATACCCGTAGTAATTCTAGAGCTAATACATGCGCAAAATTCCGA
AACCCCTCGGGGTATAGGAATGTATTTATTAGATAAAAAATCAATCCGCTTCGGTGGTTT
TTGATGATTCATAATAACTGTTCGAATCGTTTCGGAGCAATCCGGCGATAGTTCATTCAA
ATTTCTGCCCTATCAGCTTTCGACGGTAGTGTATTGGACTACCGTGGCGTTAACGGGTAA
CGGAGAATTAGGGTTCGATTCCGAAGAGGGAGCCTGAGAAACGGCTACCACATCCAAGGA
AGGCAGCAGGCTAGAGACACGCTGAGCGGGCTGGCAAGGCGCATA
>HXZRAMG01BF7QY rank=0092466 x=477.0 y=2472.5 length=467
AAAACACAGCCAGTAGTCATATGCTTGTCTCAAAGATTAAGCCATGCATGTCTAAGTATA
AGCATTCATACTGTGAAACTGCGAATGGCTCATTATATCAGTTATAGTTTATTTGATAGT
ACCTTACTACTTGGATAACCGTAGTAATTCTAGAGCTAATACATGCACCAAGTCCCGACT
GCCTGTGCGGAAGGGATGTCTTTATTAGATCGAAACCAATGCAGGGGCAACCCTGGTATT
GTGGTGATTCATAATAACTGTGCGAATCGCATGGCCCCGTGCCGGCGATAAATCATTCAA
GTTTCTGCCCTATCAGCTTTCGATGGTAGGGTATTGGCCTACCATGGCGTTAACGGGTAA
CGGAGAATTAGGGTTCGATTCCGGAGAGGGAGCCTGAGAAACGGCTACCACATCCAAGGA
AGGCAGCAGGCTAGAGACACGCTGAGCGGGCTGGCAAGGCGCATA
>HXZRAMG01BUYXM rank=0051843 x=645.5 y=2760.0 length=467
AAAACACAGCCAGTAGTCATATGCTTGTCTCAAAGATTAAGCCATGCATGTCTAAGTATA
AGCATTCATACTGTGAAACTGCGAATGGCTCATTATATCAGTTATAGTTTATTTGATAGT
ACCTTACTACTTGGATAACCGTAGTAATTCTAGAGCTAATACATGCACCAAGTCCCGACT
GCCTGTGCGGAAGGGATGTCTTTATTAGATCGAAACCAATGCAGGGGCAACCCTGGTATT
GTGGTGATTCATAATAACTGTGCGAATCGCATGGCCCCGTGCCGGCGATAAATCATTCAA
GTTTCTGCCCTATCAGCTTTCGATGGTAGGGTATTGGCCTACCATGGCGTTAACGGGTAA
CGGAGAATTAGGGTTCGATTCCGGAGAGGGAGCCTGAGAAACGGCTACCACATCCAAGGA
AGGCAGCAGGCTAGAGACACGCTGAGCGGGCTGGCAAGGCGCATA
>HXZRAMG01ASBBU rank=0133485 x=205.0 y=1480.0 length=467
AAAACACAGCCAGTAGTCATATGCTTGTCTCAAAGATTAAGCCATGCATGTCTAAGTATA
AACAACTTTATACTGTGAAACTGCGAACGGCTCATTATATCAGCAATAATTTATTTGATG
GTTCCTTACTACACGGATAACTGTAGTAATTCTAGAGCTAATACGTGCGTAAAATCCTGA
CTCTTGCGGGGAAGGATGTATTTATTAGATAAAAACCAATGCGGGTCCTGCCCGGTTTTA
GTGGTGAATCATAGTAACTTTTCGAATCGCATGGCTTCACGCCGGCGATAGTTCATTCAA
ATTTCTGCCCTATCAGCTTTCGACGGTAGTGTAGTGGACTACCGTGGCGTTAACGGGTAA
CGGAGAATTAGGGTTCGATTCCGGAAAGGGNGCCTGAGAAACGGCTACCACATCCAAGGA
AGGCAGCAGGCTAGAGACACGCTGAGCGGGCTGGCAAGGCGCATA
>HXZRAMG01BGT0F rank=0105848 x=484.0 y=2653.0 length=467
AAAACACAGCCAGTAGTCATATGCTTGTCTCAAAGATTAAGCCATGCATGTCTAAGTATA
AACACCTTTATACTGTGAAACTGCGAACGGCTCATTATATCAGCAATAATTTATTTGATG
GTTCCTTACTACATGGATAACTGTAGTAATTCTAGGGCTAATACATGCGTAAAATCCCAA
CTCTCGCGGGGAGGGATGTATTTATTAGATAAAAACCAATGCGGTCTCTGGCCGGTTTTG
TGGTGAATCATAGTAACTTTTCGAATCGCATGGCTTCACGCCGGCGATAGTTCATTCAAA
TTTCTGCCCCTATCAGCTTTCGACGGTAGTGTAGTGGACTACCGTGGCGTTAACGGGTAA
CGGAGAATTAGGGTTCGATTCCGGAGAGGGAGCCTGAGAAACGGCTACCACATCCAAGGA
AGGCAGCAGGCTAGAGACACGCTGAGCGGGCTGGCAAGGCGCATA
>HXZRAMG01BAF7O rank=0087705 x=411.0 y=3842.0 length=467
AAAACACAGCCAGTAGTCATATGCTTGTCTCAAAGATTAAGCCATGCATGTCTAAGTATA
AACAACTTTATACTGTGAAACTGCGAACGGCTCATTATATCAGCAATAATTTATTTGATG
GTTCCTTACTACACGGATAACTGTAGTAATTCTAGAGCTAATACGTGCGTAAAATCCCGA
CTCTCGCGGGGAGGGATGTATTTATTAGATAAAAAACCAATGCTGGCTCTGCCAGGTTTT
GTGGTGAATCATAGTAACTTTTCGGAGCGCATGGCCTCACGCCGGCGCTAGTTCATTCAA
ATTTCTGCCCTATCAGCTTTCGACGGTAGTGTAGTGGACTACCGTGGCGTTAACGGGTAA
CGGAGAATTAGGGTTCGATTCCGGAGAGGGAGCCTGAGAAACGGCTACCACATCCAAGGA
AGGCAGCAGGCTAGAGACACGCTGAGCGGGCTGGCAAGGCGCATA
>HXZRAMG01A1U78 rank=0192610 x=314.0 y=710.0 length=467
AAAACACAGCCAGTAGTCATATGCTTCCGTCTCAAAGATTAAGCCATGCATGTCTAAGTA
TAAACACCTTTATACTGTGAAACTGCGAACGGCTCATTATATCAGCAATAATTTATTTGA
TGGTTCCTTACTACATGGGTAACTGTAGTAATTCTAGAGCTAATACATGCGTAAAATCCC
AACTCTCGCGGGGAGGATGTATTTATTAGATAAAAACCATGCGGTCTCTGGCCGGTTTTG
TGGTGAATCATAGTAACTTTTCGAATCGCATGGCTTCACGCCGGCGATAGTTCATTCAAA
TTTCTGCCCCTATCAGCTTTCGACGGTAGTGTAGTGGACTACCGTGGCGTTAACGGGTAA
CGGAGAATTAGGGTTCGATTCCGGAGAGGGAGCCTGAGAAACGGCTACCACATCCAAGGA
AGGCAGCAGGCTAGAGACACGCTGAGCGGGCTGGCAAGGCGCATA
>HXZRAMG01AGZXX rank=0264165 x=76.0 y=1891.5 length=467
AAAACACAGCCAGTAGTCATATGCTTGTCTCAAAGATTAAGCCATGCATGTCTAAGTATA
AACAACTTTATACTGTGAAACTGCGAACGGCTCATTATATCAGCAATAATTTATTTGATG
GTTCCTTACTACACGGATAACTGTAGTAATTCTAGAGCTAATACGTGCGTAAAATCCCGA
CTCTTGCGGGGAGGGATGTATTTATTAGATAAAAACCAATGCGGGCTCTGCCCGGTTTTG
TGGTGAATCATAGTAACTTTTCGAATCGCATGGCTTCACGCCGGCGATAGTTCATTCAAA
TTTCTGCCCTATCAGCTGTCGACGGTAGTGTAGTGGACTACCGTGGCGTTAACGGGTAAC
GGAGAATTAGGGTTCGATTCCGGAGAGGGAGCCTGGAGAAACGGCTACCACATCCAAGGA
AGGCAGCAGGCTAGAGACACGCTGAGCGGGCTGGCAAGGCGCATA
>HXZRAMG01BBOUX rank=0164757 x=426.5 y=263.5 length=467
AAAACACAGCCAGTAGTCATATGCTTGTCTCAAAGATTAAGCCATGCATGTCTAAGTATA
AACAACTTTATGCTGTAAAACTGCGAACGGCTCATTATATCAGCAATAATTTATTTGATG
GTTTCTTACTACATGGATAACCGTAGTAATTCTAGAGCTAATACATGCGTAAAGTCCCGA
CTCTCGCGGGGAGGGATGTATTTATTAGATTAAAAACCAATGCGGGTTCTGCCCGGTTTT
GTGTTGACTCATAGTAACTTTTCGGATCGCATGGCTTCACGCCGGCGACAGTTCATTCAA
ATTTCTGCCCTATCAGCTTTCGACGGTAGTGTAGTGGACTACCGTGGCATTTACGGGTGA
CGGAGAATTAGGGTTCGATTCCGGAGAGGGAGCCTGAGAAACGGCTACCACATCCAAGGA
AGGCAGCAGGCTAGAGACACGCTGAGCGGGCTGGCAAGGCGCATA
>HXZRAMG01B1UZL rank=0214407 x=724.5 y=655.5 length=467
AAAACACAGCCAGTAGTCATATGCTTGTCTCAAAGATTAAGCCATGCATGTCTAAGTATA
AACAACTTTATACTGTGAAACTGCGAAACGGCTCATTATATCAGCAATAATTTATTTGAT
GGTTCCTTACTACACGGATAACTGTAGTAATTCTAGAGCTAATACGTGCGTAAAATCTCG
ACTCTTGCGGGGAGAGATGTATTTATTAGATAAAAACCAATGCGGGTTCTGCCCGGTTTT
GTGGTGAATCATAGTAACTTTTCGAATCGCATGGCTTCACGCTGGCGATAGTTCATTCAA
ATTTCTGCCCTATCAGCTTTCGACGGTAGTGTAGTGGACTACCGTGGCGTTAACGGGTAA
CGGAGAATTAGGGTTCGATTCCGGAGAGGGAGCCTGAGAAACGGCTACCACATCCAAGGA
AGGCAGCAGGCTAGAGACACGCTGAGCGGGCTGGCAAGGCGCATA
>HXZRAMG01BIPOC rank=0243784 x=506.5 y=234.5 length=467
AAAACACAGCCAGTAGTCATATGCTTGTCTCAAAGATTAAGCCAATGCATGTCTAAGTAT
AAACAACTTTATACTGTGAAACTGCGAACGGCTCATTATATCAGCAATAATTTATTTGAT
GGTTCCTTGCTACACGGATAACTGTAGTAATTCTAGAGCTAATACGTGCGTAAAATCCCG
ACTCTTGCGGGGAGGGATGTATTTATTAGATAAAAACCAATGCTGGCTCTGCCAGGTTTT
GTGGTGAATCATAGTAACTTTTCGGATCGCATGGTCTCACGCCGGCGATAGTTCATTCAA
ATTTCTGCCCTATCAGCTTTCGACGGTAGTGTAGTGGACTACCGTGGCGTTAACGGGTAA
CGGAGAATTAGGGTTCGATTCCGGAGAGGGAGCCTGAGAAACGGCTACCACATCCAAGGA
AGGCAGCAGGCTAGAGACACGCTGAGCGGGCTGGCAAGGCGCATA
>HXZRAMG01ARBTL rank=0077053 x=194.0 y=519.5 length=467
AAAACACAGCCAGTAGTCATATGCTTGTCTCAAAGATTAAGCCATGCATGTCTAAGTATA
AACAACTTTATACTGTGAAACTGCGAACGGCTCATTATATCAGCAATAATTTATTTGATG
GTACCTTACTACATGGATAACTGTAGTAATTCTAGAGCTAATACATGCGTAAAATCCCAA
CTCTCGCGGGGAGGGATGTATTTATTAGATAAAAACCAATGCGGGTTCTGCCCGGTTTTG
TGGTGAATCATAGTAACTTTTCGAATCGCATGGCTTCACGCCGGCGATAGTTCATTCAAA
TTTCTGCCCCTATCAGCTTTCGACGGTAGTGTAGTGGACTACCGCGGCGTTAACGGGTAA
CGGAGAATTAGGGTTCGATTCCGGAGAGGGAGCCTGAGAAACGGCTACCACATCCAAGGA
AGGCAGCAGGCTAGAGACACGCTGAGCGGGCTGGCAAGGCGCATA
>HXZRAMG01B8MHN rank=0110673 x=801.0 y=841.0 length=467
AAAACACAGCCAGTAGTCATATGCTTGTCTCAAAGATTAAGCCATGCATGTCTAAGTATA
AACAACTTTATACTGTGAAACTGCGAACGGCTCATTATATCAGCAATAATTTATTTGATG
GTTCCTTACTACACGGATAACTGTAGTAATTCTAGAGCTAATACGTGCGTAAAATCCCGA
CTCTTGCGGGGAGGGATGTATTTATTAGATAAAAAACCAATGCGGGCTCTGCCCGGTTTT
GTGGTGAATCATAGTAACTTTTCGAATCGCATGGCTTCACGCCGGCGATAGTTCATTCAA
ATTTCTGCCCTATCAGCTGTCGACGGTAGTGTAGTGGACTACCGTGGCGTTAACGGGTAA
CGGAGAATTAGGGTTCGATTCCGGAGAGGGAGCCTGAGAAACGGCTACCACATCCAAGGA
AGGCAGCAGGCTAGAGACACGCTGAGCGGGCTGGCAAGGCGCATA
>HXXTI5Q01AKLIM rank=0131753 x=117.5 y=1884.0 length=467
AAAACACAGCCAGTAGTCATATGCTTGTCTCAAAGATTAAGCCATGCATGTCTATGCACA
AGCCGAAAAACGGTAAAGCCGCGAATGGCTCATTACAACAGCCATGGTTTATTGGATCTA
CAACATCCTACTTGGATAACTGTAGTAATTCTAGAGCTAATACACGCACCAAAGCCCTGA
CCTCACGGGATGGGCGCATTTATTAGACCAAAACCAATCGGACTTCGGTCCGTCTGGTGG
TGACTCTGAATAACTACGCTGAGTGCACGGTCCTCGTACCGGCACCATATCTTTCAAGTG
TCTGCCTTATCAACTGTCGATGGTAGTTTACGTGACTACCATGGTCGTAACGGGTACGAG
AGTAAGGGTTCGACTCCGGGANAGGGANCCTGAGAAATGGCTACCACATCCAAGGAAGGC
AGCAGGGCTAGAGACACGCTGAGCGGGGCTGGGCAAGGGCGCATA
>HXXTI5Q01BKVQ0 rank=0191564 x=530.0 y=3114.0 length=467
AAAACACAGCCAGTAGTCATATGCTTGTCTCAAAGATTAAGCCATGCATGTCTAAGTATA
AACAACTTTATGCTGTAAAACTGCGAACGGCTCATTATATCAGCAATAATTTATTTGATG
GTTTCTTACTACATGGATAACCGTAGTAATTCTAGAGCTAATACATGCGTAAAAGTCCCG
ACTCTCGCGGGGAGGGATGTATTTATTAGATTAAAAAACCCAATGCGGGGTTTCTGCCCG
GTTTTTGTGTTGACTCATAGTAACTTTTCGGATCGCATGGCTTCACGCCGGCGACAGTTC
ATTCAAATTTCTGCCCTATCAGCTTTCGACGGTAGTGTAGTGGACTACCGTGGCATTTAC
GGGGTNACGGAGAATTAGGGGGTTCGAATTTCCGGGAGAGGGGAGCCTGAGAAACGGCTA
CCACATCCAAGGAAGGCAGCAGGCTAGAGACACGCTGAGCGGGGC
>HXXTI5Q01BUMZK rank=0012005 x=641.5 y=3662.0 length=467
AAAACACAGCCAGTAGTCATATGCTTGTCTCAAGATTAAGCCATGCATGTTTCAGAATCA
GCTTTTCATAGTAAATCTGCAAATGGCTCATTAAACAGTTTTAGTTTCATGGGCTGTGAT
AGTGTACATGGATACCTGTGGTAATTCTATAGCTAATACACGCTTGCAAACCCAACTCTG
TGGAAGGGTTGTTCTTATTAGTTTCAGAACCAATCCTAACTCAGCTAGGCAATTAGGTGA
ATAATGGTAAGTGCATGGATCATATGGCTGTGCTGAAGACTGGCTTTCTAAGTTTCTGAC
CTATCAGCTTCCGACGGGAAGGTATTGGCTTCCCGTGGCAATGACGGGTAACGGAGAATT
AGGGTTTGATTCCGGAGAGGGGAGCCTGAGGAACGGCTACCACATCTAAGGAAGGGCAGC
AGGGCTAGAGACACGCTGAGCGGGGGCTGGGGCAAGGGGCGCATA
>HXXTI5Q01AWS4L rank=0076269 x=256.5 y=2275.5 length=467
AAAACACAGCAGTAGTCATATGCTTGTCTCAAAGATTAAGCCATGCATGTTTCAGAATCA
GCTTTTCATAGTAAATCTGCAAATGGCTCATTAAAACAGTTTTAGTTTCATGGGCTGTGA
TAGTGTACATGGATACCTGTGGTAATTCTATAGCTAATACACGCTTGCAAACCCAACTCT
GTGGAAGGGTTGTTCTTATTAGTTTCAGAACCAATCCTAACTCAGCTAGGCAATTAGGTG
AATAATGGTAAGTGCATGGATCATATGGCTGTGCTGAAGACTGGCTTTCTAAGTTTCTGA
CCTATCAGCTTCCGACGGGAAGGTATTGGCTTCCCGTGGCAATGACGGGTAACGGAGAAT
TAGGGTTGATTCCGGAGAGGGGAGCCGTGAGGAACGGCTACCACATCTAAGGGAAGGCAG
CAGGGCTAGAGACACGCTGGAGCGGGGGCTGGGGCAAGGGGCGCA
>HXXTI5Q01AUOSP rank=0195420 x=232.5 y=1655.5 length=467
AAAACACAGCCAGTAGTCATACGCTTGTCTCAAAGATTAAGCCATGCATGTCTAAGTATA
AACGAATTATACAGTGAAACTGCGAATGGCTCATTAAATCAGTTATAGTTTATTTGATTG
TACCTTACTACTTGGATAACCGTAGTAATTCTAGAGCTAATACATGCGAAAAACCCGACT
TCTCGGAAGGGTTGTATTTATTAGATACAAAACCAATGCGCTTCGGCGGTATTGTGGTGA
TTCATAATAACTTCGAGAATCGCATGCCTTCTCGGCGGCGATGATTCATTCAAATTTCTG
CCCTATCAACTTTTCGATGGTAGGATAGAGGCCTACCATGGTTTTTAACGGGTAACGGAG
AATTAGGGGTTCGATTCCGGGAGAGGGAGCCTGAGAAACGGCTACCACTTCCAAGGAAGG
CAGCAGGCTAGAGACACGCTGAGCGGGGCTGGGCAAGGGCGCATA
>HXXTI5Q01BG054 rank=0107030 x=486.0 y=3738.0 length=467
AAAACACAGCCAGTAGTCATATGCTTGTCTCAAAGATTAAGCCATGCATGTCTCAGTATA
AGCTTCTACACGGCGAAACTGCGGATGGCTCATTAAAACAGTTACAGCTTATTTGATGAC
CATTCTTTACATGGATAACTGTGGTAATTCTAGAGCTAATACATGCGTCAATACCCAACT
TTGCGGAAGGGTTGTGTTTATTAGTTACAGAACCAACCCAGGCTCTGCCTGGTCTCGTGG
TGATTCATAATAACCAAACGAATCGCGTAGCATCTGCTGGCGATGAATCATTCAAGTTTC
TGACCTATCAGCTTCCGACGGTAGGGTATTGGCCTACCGTGGCAATGACGGTAACGGAGA
ATTAGGGTTCGATTCCGGAGAGGGAGCCTGAGAAACGGCTACCACATCTAAGGGAAGGCA
GCAGGGCTAGAGACACGCTGAGCGGGGGCTGGGCAAGGGCGCATA
>HXXTI5Q01BPC53 rank=0126550 x=581.5 y=3417.0 length=467
AAAACACAGCCAGTAGTCATATGCTTGTCTCAAAGATTAAGCCATGCATGTCTCAGTATA
AGCTTCTACACGGCGAAACTGCGAATGGCTCATTAAAACAGTTATAGCTTATTTGATGGT
CATTCTTTACATGGATAACTGTGGTAATTCTAGAGCTAATACATGCGCCAATACCCAACT
TCGCGGAAGGGTTGTGTTTATTAGTTACAGAACCAACCCAGGCCCTGCCTGGTCTTGTGG
TGATTCATAATAACCGAACGAATCGCGTGGCATCCGCTGGCGATGAATCATTCAAGTTTC
TGACCTATCAGCTTCCGACGGTAGGGTATTGGCCTACCGTGGCAATGACGGGTAACGGAG
AATTAGGGTTCGATTCCGGAGAGGGAGCCTGAGAAACGGCTACCACATCTAAGGAAGGCA
GCAGGGCTAGAGACACGCTGAGCGGGGCTGGGGCAAGGGCGCATA
>HXXTI5Q01AOXAD rank=0034603 x=166.0 y=3059.5 length=467
AAAACACAGCCAGTAGTCATATGCTTGTCTCAAAGATTAAGCCATGTATGTCTAAGTATA
AACAACTTTATACTGTGAAACTGCGTACAGCTCATTATATCAGCAATTATTTATTTGATG
GTACCTTACTACATGGATAACCGTAGTAATTCTAGAGCTAATACATGCGTAAAATCTGGA
CTTTCGGGAACAGATGTATTTATTAGATAAAAATCAATGCCGCTTTAGTGGGTTTGTTGA
TGAATCATAGTAACTGATCGAATCGCATGGCTTCACGCCGGCGATAGTTCATTCAAATTT
CTGCCCTATCAGCTTTCGACGGTAGTGTAGTGGACTACCGTGGCGTTAACGGGTGACGGA
GAATTAGGGTTCGATTCCGGAGAGGGAGCCTGAGAAACGGCTACCACATCCAAGGAAGGC
AGCAGGGCTAGAGACACGCTGAGCGGGGCTGGGCAAGGGCGCATA
>HXXTI5Q01BZNP1 rank=0018519 x=699.0 y=327.0 length=467
AAAACACAGCCAGTAGTCATATGCTTGTCTCAAAGATTAAGCCATGCATGTCTAAGCATG
AGCCGAATTATGGTGAAGCCGCGAATGGCTCATTACAACAGCCGTTGTTTCTTGGATCTT
GATTTACTTGGATAACTGTGGTAATTCTAGAGCTAATACATGCAACCAAGCTCCAACCTC
ACGGAAGGAGCGCATTTATTAGACCAAGACCAATCGGGGCTTTGCCCGCTATCTGGTGAC
TCTGAATAACTTTGCTGATCACATGGTCCTAGTACCGGTGCCATATCTTTCAAGTGTCTG
CCCTATCAACTTTTCGATGGTAGTTTATGTGCCTACCATTGGTTGTAACGGGGTAACGGA
GAATAAGGGTTCGACTTCCGGAGAGGGAAGCCTGAGAAATGGCTACCACATCCAAGGAAG
GCAGCAGGCTAGAGACACGCTGAGCGGGGCTGGGGCAAGGGCGCA
>HXXTI5Q01BS8BM rank=0067900 x=625.0 y=3536.0 length=467
AAAACACAGCCAGTAGTCATATGCTTGTCTCAAAGATTAAGCCATGCAGGTCTGAGTACA
GGCCGAAATAAGGTGAGACCGCGAATGGCTCATTATATCAGTTATGGTTCCTTGGATCTT
CGGTTACCTACTTGGATAACCCTGGCAATTCCAGAGCTAATACATGCAGCTTGAGCTCCG
ACCTTCGGGGAGGGTGTTTTATTAGACCAAAGCCAATCGGAGGCTTCGGCTTCTGTTCGT
TGGTGACTCTGAATAACTTTGGGCAGATCGCACGGTCTTGCACCGGCGACGCATCTTTCA
AATGTCTGCCTTATCAACTTGATGGTAGTTATGTGCCTACCATGGTTGTAACGGGTGACG
GAGAATCAGGGTTCATACCGGAGAGGGAGCCTGAGAGACGGCTACCACATCCAAGGAGGG
CAGCAGGCTAGAGACACGCTGAGCGGGGCTGGGCAAGGGCGCATA
>HXXTI5Q01BP9QH rank=0062832 x=592.0 y=567.5 length=467
AAAACACAGCCAGTAGTCATATGCTTGTCTCAAAGATTAAGCCATGCATGTCTCAGTATG
AACTTCTATACGGTGAAACTGCGAATGGCTCATTAAAACAGTTACAGTTTATTTGATGGT
CATTCCTTACATGGATAACTGTGGTAATTCTAGAGCTAATACATGCGCCCAAACCCGACT
CCGTGGAAGGGTTGTGTTTATTAGTTACAGAACCAACCCAGGCTCTGCCTGGTCTTGTGG
TGATTCATAATAACCGAATGAATCGCATCGCATCAGCCGGCGATGAATCATTCAAGTTTC
TGACCTATCAGCTTCCGACGGTAGGGTATTGGCCTACCGTGGCAATGACGGGTAACGGAG
AATTAGGGTTCGATTCCGGAGAGGGAGCCTGAGAAACGGCTACCACATCTAAGGAAGGCA
GCAGGGCTAGAAACACGCTGAGCGGGGCTGGGGCAAGGGCGCATA
>HXXTI5Q01B370O rank=0210962 x=751.0 y=262.5 length=467
AAAACACAGCCAGTAGTCATATGCTTGTCTCAAAGATTAAGCCATGCATGTCTCAGTATA
AGCTTCTATACGGTGAAACTGCGAATGGCTCATTAAAACAGTTACAGTTTATTTGATGGT
CATTCTTTACATGGATAACCGTGGTAATTCTAGAGCTAATACATGCGCCCAAACCCGACT
CCGTGGAAGGGTTGTGTTTATTAGTTACAGAACCAACCCAGGCTCTGCCTGGTCTTGTGG
TGATTCATAATAACCGAACGAATCGCATGACATCCGTCGGCGATGAATCATTCAAGTTTC
TGACCTATCAGCTTCCGACGGTAGGGTATTGGCCTACCGTGGCAATGACGGGTAACGGAG
AATTAGGGTTCGATTCCGGAGAGGGAGCCTGAGAAACGGCTACCACATCTAAGGAAGGCA
GCAGGCTAGAGACACGCTGGAGCGGGGGCTGGGGCAAGGGGCGCA
>HXXTI5Q01BCPEA rank=0154172 x=437.0 y=2560.0 length=467
AAAACACAGCCAGTAGTCATATGCTTGTCTCAAAGATTAAGCCATGCATGTCTCAGTATA
AGCTTCTATACGGTGAAACTGCGAATGGCTCATTAAAACAGTTACAGTTTATTTGATGGT
CATTCCTTACATGGATAACTGTGGTAATTCTAGAGCTAATACATGCGCCCAAACCCGACT
CCGTGGAAGGGTTGTGTTTATTAGTTACAGAACCAACCCAGGCTCTGCCTGGTCTTGTGG
TGATTCATAATAACCGAATGAATCGCATTGCATCAGCTGGCGATGAATCATTCAAGTTTC
TGACCTATCAGCTTCCGACGGTAGGGTATTGGCCTACCGTGGCAATGACGGGTAACGGAG
AATTAGGGGTTCATTCCGGAGAGGGAGCCTGAGAAACGGCTACCACATCTAAGGAAGGCA
GCAGGGCTAGAGACACGCTGGAGCGGGGGCTGGGGCAAGGGGCGC
>HXXTI5Q01BRJEE rank=0100918 x=606.5 y=2404.5 length=467
AAAACACAGCCAGTAGTCATATGCTTGTCTCAAAGATTAAGCCATGCATGTCTCAGTATA
AGCTTCTATACGGTGAAACTGCGAATGGCTCATTAAAACAGTTACAGTTTATTTGATGGT
CATTCCTTACATGGATAACTGTGGTAATTCTAGAGCTAATACATGCGCCCAAACCCGACT
CCGTGGAAGGGTTGTGTTTATTAGTTACAGAACCAACCCAGGCTCTGCCTGGTCTTGTGG
TGATTCATAATAACCGAATGAATCGCATTGCATCAGCTGGCGATGAATCATTCAAGTTTC
TGACCTATCAGCTTCCGACGGTAGGGTATTGGCCTACCGTGGCAATGACGGGTAACGAGA
ATTAGGGTTCGATTCCGGAGAGGGAGCCTGAGAAACGGCTACCACATCTAAGGGAAGGCA
GCAGGGCTAGAGACACGCTGAGCGGGGGCTGGGCAAGGGCGCATA
>HXXTI5Q01A8JTI rank=0111267 x=390.0 y=1220.0 length=467
AAAACACAGCCAGTAGTCATATGCTTGTCTCAAAGATTAAGCCATGCATGTCTAAGTATA
AACAACTTTATACTGTAAAACTGCGAACGGCTCATTATATCAGCAATAATTTATTTGATG
GTTCCTTACTACATGGATAACTGTAGTAATTCTAGAGCTAATACATGCGTAAAGTCCCGA
CCTCACGGAAGGGATGTATTTATTAGCTAAAAACCAATGCGGGTTCTGCCCGGTTTGTGG
TGAATCATAGTAACTTTTCGAATCGCATGGCTTCACGCCGGCGATAGTTCATTCAAATTT
CTGCCCTATCAGCTTTCGACGGTAGTGTAGTGGACTACCGTGGCGTTAACGGGTAACGGG
GAATTAGGGGTTCGATTCCGGAGAGGGAGCCTGAGAAACGGCTACCACATCCAAGGAAGG
CAGCAGGCTAGAGACACGCTGAGCGGGGCTGGGCAAGGGCGCATA
>HXXTI5Q01A90FF rank=0088086 x=406.0 y=3865.0 length=467
AAAACACAGCCAGTAGTCATATGCTTGTCTCAAAGATTAAGCCATGCATGTCTAAGCAGA
AGCCGAACAACGGTAAAGCCGCGAATGGCTCATTACAACAGCCGTCGTTTCTTGGATCTC
TTATTCTACTTGGATAACTGTGGTAATTCTAGAGCTAATACACGCACTAAGGCTCCGACC
TTACGGGACGAGCGCATTTATTAGAACAAAACCAATCGGGTTTCGGCCCGTTCGTTGGTG
ACTCTGAATAACTACGCTGATCGCACGGTCTCGCACCGGCGACGCATCTTTCAAGTGTCT
GCCTTATCAACTTTCGATGGTAGTTTATGTGCCTACCATGGTTGTAACGGGTAACGGAGA
ATAAGGGGTTCGACTCCGGGAGAGGGGAGCCTGAGAAACGGCTACCACATCCAAGGAAGG
CAGCAGGCTAGAGACACGCTGAGCGGGGCTGGGCAAGGGCGCATA
>HXXTI5Q01AOMAH rank=0054677 x=163.0 y=1095.0 length=467
AAAACACAGCCAGTAGTCATATGCTTGTCTCAAAGATTAAGCCATGCATGTCTAAGCAGA
AGCCGAACAACGGTAAAGCCGCGAATGGCTCATTACAACAGCCGTCGTTTCTTGGATCTC
TTATTTTACTTGGATAACTGTGGTAATTCTAGAGCTAATACACGCACTAAAGCTCCGACC
TTTCGGGACGAGCGCATTTATTAGAACAAAACCAATCGGGCTTCGGCCCGTTCGTTGGTG
ACTCTGAATAACTACGCCGATCGCACGGTCTCGCACCGGCGACGCATCTTTCAAGTGTCT
GCCTTATCAACTTTCGATGGTAGTTTATGTGCCTACCATGGTTGTAACGGGTAACGGAGA
ATAAGGGGTTCGACTCCGGGAGAGGGAGCCTGAGAAACGGCTACCACATCCAAGGAAGGC
AGCAGGGCTAGAGACACGCTGAGCGGGGCTGGGCAAGGGCGCATA
>HXXTI5Q01BS75H rank=0134765 x=625.5 y=3315.0 length=467
AAAACACAGCCAGTAGTCATATGCTTGTCTCAAAGATTAAGCCATGCATGTCTAAGCAGA
AGCCGAACAACGGTAAAGCCGCGAATGGCTCATTACAACAGCCGTCGTTTCTTGGATCTC
TTATTTTACTTGGATAACTGTGGTAATTCTAGAGCTAATACACGCACTAAAGCTCCGACC
TTTCGGGACGAGCGCATTTATTAGAACAAAACCATCGGGCTTCGGCCCGTTCGTTGGTGA
CTCTGAATAACTACGCCGATCGCACGGTCTCGCACCGGCGACGCATCTTTCAAGTGTCTG
CCTTATCAACTTTCGATGGTAGTTTATGTGCCTACCATGGTTGTAACGGGTAACGGAGAA
TAAGGGGGTTCGACTCCGGAGAGGGGAGCCTGGAGAAACGGCTACCACATCCAAGGAAGG
CAGCAGGGCTAGAGACACGCTGAGCGGGGCTGGGCAAGGCGCATA
>HXXTI5Q01B83IO rank=0224572 x=806.5 y=2430.0 length=467
AAAACACAGCCAGTAGTCATATGCTTGTCTCAAAGATTAAGCCATGCATGTCTCAGTATA
AGCTTCTATACGGCGAAACTGCGAATGGCTCATTAAAACAGTTATAGTTTATTTGATGAT
CATTCTTTACATGGATAACTGTGGTAATTCTAGAGCTAATACATGCGCCCAAACCCGACT
TCGAGGAAGGGTTGTGTTTATTAGTTACAGAACCAACCCAGGCTCTGCCTGGTATCTTGG
TGATTCATAATAACCGAACGAATCGCATGGCATCAGCTGGCGATATATCTTTCAAGTTTC
TGACCTATCAGCTTTCGACGGTAGGGTATTGGCCTACCGTGGCAATGACGGGTAACGGAG
AATTAGGGTTCGATTCCGGAGAGGGAGCCTGAGAAACGGCTACCACATCTAAGGGAAGGC
AGCAGGGCTAGAGACACGCTGAGCGGGGCTGGGCAAGGGCGCATA
>HXXTI5Q01AO5UD rank=0058725 x=169.5 y=1859.5 length=467
AAAACACAGCCAGTAGTCATATGCTTGTCTCAAAGATTAAGCCATGCATGTCTAAGTATA
AACAACTTTATACTGTGAAACTGCGTACAGCTCATTATATCAGCAATAATTTATTTGATG
GTTTCTTACTACTTGGATAACCGTAGTAATTCTAGAGCTAATACATGCTTAAAGCCTGAA
CTCTTGCGGGAACGGGTGTATTTATTAGATAAAAAACCAATGCGGCCCTCTGGGCTGGTT
TCTTGGTGATTCATAATAACTTTTCGAATCGCATAGCTTCATGCTGGCGATAGTTCATTC
AAATTTCTGCCCTATCAGCTTTCGACGGTAGTGTAGTGGACTACCGTGGCGTTAACGGGT
GACGGAGAATTAGGGTTCGATTCCGGGAGAGGGAGCCTGAGAAACGGCTACCACATCCAA
GGAAGGCAGCAGGGCTAGGAGACACGCTGAGCGGGGCTGGGGCAA
>HY4YN4W02EAFAB rank=0199919 x=1641.0 y=3409.0 length=466
AAAACACAGCCAGTAGTCATATGCTTGTCTTAAAGATTAAGCCATGCATGTCTAAGTATA
AATAGTGTACATTGAAACTGCGAATGGCTCATTAAAACAGTTATAGTTTATTTGATGATG
GACTACATGGATAACCGTAGTAATTCTAGAGCTAATACATGCTGTAAGCCTGACTTTACG
GAAAGGTTGTATTTATTAGATCCCAAACCAATAGCTTCGGCTATTGTGACGAATCATAAT
AACTGGTCGGATCGGGTAATACTCGATGGATCATTCAAGTTTCTNCCCTATCAGCTTTCG
ATGGTAGTGTATTGGACTACCATGGCGATAACGGGGTAACGGGGGGGGAATTAGGGGGGT
TCGATTCCGGGAGGAGGGGGAGCCTGGAGGAAACGGGCTACCACTTCTAAGGGAAGGCAG
CAGGGCTAGAGACAACGCTGAGCGGGGGCTGGGGCAAAGGGCGC
>HY4YN4W02EPEIN rank=0173079 x=1812.0 y=1837.0 length=466
AAAACACAGCCAGTAGTCATATGCTTGTCTCAAAGATTAAGCCATGCATGTTTCAGTATA
AGCTTTAATTTGGCAAAACTGCAAATGGCTCATTAAAACAGTTATAATGCACTTGATGGT
TGTTTGCTTACATGGATAACTGTGGTAATCCTATAGCTAATACATGCACTCAAACCTGAC
TCTTGTGGGAAGGTTGTGGTCATTAGTTGCAGAACCAACCCAAGCTCTGCTTGGTATTTT
GCTGATCCAGAATGGCTGATTGAATTACATGGCAATTGCTGGTAATGCATCATTTCAGTT
TCTGACCTACCAGCTTCCGACGGGTAAGGTATGGGCTTACNGTGGGCAATGGACGGGGTA
ACGGAGGGATTAGGGGTTGATTCCGGGAGAGGGGAGCTTGGAGAAAATGGGCTACACATC
TAAAGGGAAGGGTCAGCAGGGCTAAGAGACAACGCTGAGCGGGG
>HY4YN4W02C9NTE rank=0032744 x=1223.5 y=320.0 length=466
AAAACACAGCCAGTAGTCATATGCTTGTCTCAAAGATTAAGCCATGCATGTCTCAGTATA
AACCTTAACATGGTAAAACTGCGAATGGCTCATTAAAACAGTTATAGTTTATTTGATGGC
ATTCATTATATGGATACCTTTGGTAATTCTAGAGCTAATACATGCATACAGACCCGACTC
ATGAAGGGTTGTGTTTATTAGATTCCAAACCATCCAACTTCGGTTGTGTTCTTGGTGATT
CATGATAAATTGCTGATCGCCCTTGGCGATGAGTCTTTCAAGTTTCTGACCTATCAGCTT
TCGATGGTAGGGTATTGGCCTACCATGGGCAGGTGACGGGGTAACAGAGGAATTAGGGGT
TCGATTCTGGGAGAGGGGGAGCCTGGAGAAACGGGCTACCACTTCTAAGGGAAGGGCAAG
CAGGGCTAGAGACACGCTGAGCGGGGCTGGGCAAAGGGCGCATA
>HY4YN4W02DCF50 rank=0027504 x=1254.5 y=3398.0 length=466
AAAACACAGCCAGTAGTCATATGCTTGTCTCAAAGACTAAGCCATGCATGTCTAAGTATA
AGTGTTATACAGCGAAACTGCGAATGGCTCATTAAAACAGTTATAGTTTATTTGACAATC
GAATTTACATGGATAACCGTGGTAATTCTAGAGCTAATACATGCTGGTGTGCCTGACTTT
TGTGGAAGGGCGGTATTTATTAGATAACAAGCCAATATTCCTCTGGTCTATTGTGGTGAC
TCATAATAACTGATCGAATCGCAAGGCCTGTGGCCGCGATAAGTCATTCAAGTTTCTGCC
CCATCAGCTTTCGATGGTAGTGTATTGGGGACTACCATGGGCGTTCACGGGGGTAACGGG
AGGGATTAGGGGTTCGGATTCCGGGAGAGGGGGAGGCCTGAGAAACGGGCTACCACACCT
AAGGGAAAGGGCAGCAAGGGCTAAGAGACACGCTGAGCGGGGCT
>HY4YN4W02DCDVE rank=0017555 x=1254.5 y=424.0 length=466
AAAACACAGCTAGTCATATGCTTGTCTCAAAGATTAAGCCATGCATGTCTATGCACAAGC
CGAAATACGGTGAAGCCGCGAATGGCTCATTACAACAGCCATGGTTTATTGGATCTACAA
CATCCTACTTGGATAACTGTAGTAATTCTAGAGCTAATACACGCACCAAAGCCCTGACCT
CACGGGATGGGCGCATCTATTAGACCAAAACCAATCGGACTTCGGTCCGTCTGGTGGTGA
CTCTGAATAACTACGCTGAGTGCACGGTCCTCGTACCGCACCATATCTTTCAATGTCTGC
CTTATCAACTGTCGATGGTAGTTTACGTGACTACCATGGGTCGTAACGGGGTAACGGGAG
AATAAGGGGTTCGGACTCCGGGAGAGGGGAGGCCTGAGAAATGGGCTACCACATCCAAAG
GAAAGGGCAAGCAGGGCTAGAGACACGCTGAAGCGGGGCTGGGC
>HY4YN4W02DRP4C rank=0073815 x=1428.5 y=3434.0 length=466
AAAACACAGCCAGTAGTCATATGCTTGTCTCAAAGATTAAGCCATGCATGTTTCAGTATA
AGCTTTAATTTGGCAAAACTGCAAATGGCTCATTAAAACAGTTATAATGCACTTGATGGT
TGTTTGCTTACATGGATAACTGTGGTAATCCTATAGCTAATACATGCACTCAAACCTGAC
TCTTGTGGGAAGGTTGTGGTCATTAGTTGCAGAACCAACCCAAGCTCTGCTTGGTATTTT
GCTGATCCAGAATGGCTGATTGAATTACATGGCAATTGCTGGTAATGCATCATTTCAGTT
TCTGACCTATCAGCTTCCGACGGTAGGGTATTGGGCTTACTGTGGGCAATGGGACGGGGT
AACGGGAGGGATTAGGGGTTTGATTCCGGGGAGAGGGGAGCTTGGAAGAAAATGGGGCTA
ACCACATCTAAAGGGAGGCAAGCAGGGCTAAGAGACACGCTGGA
>HY4YN4W02EMQJH rank=0037229 x=1782.0 y=331.0 length=466
AAAACACAGCCAGTAGTCATATGCTTGTCTCAAAGATTAAGCCATGCATGTTTCAGTATA
AGCTTTAATTTGGCAAAACTGCAAATGGCTCATTAAAACAGTTATAATGCACTTGATGGT
TGTTTGCTTACATGGATAACTGTGGTAATCCTATAGCTAATACATGCACTCAAACCTGAC
TCTTGTGGGAAGGTTGTGGTCATTAGTTGCAGAACCAACCCAAGCTCTGCTTGGTATTTT
GCTGATCCAGAATGGCTGATTGAATTACATGGCAATTGCTGGTAATGCATCATTTCAGTT
TCTGACCTATCAGCTTCCGACGGTAAGGGTATTGGGCTTACTGTGGGCAATGGGACGGGG
TAACGGGAGGGATTAGGGGGTTTGATTCCGGGGAGAGGGGAGCTTGAAGAAAATGGGCTA
CCACATCTAAGGGAAGGCAAGCAGGGCTAGAGACACGCTGGAGC
>HY4YN4W02EUDM1 rank=0094353 x=1869.5 y=507.5 length=466
AAAACACAGCCAGTAGTCATATGCTTGTCTCAAAGATTAAGCCATGCATGTTTCAGAATC
AGCTTTTCATAGTAAATCTGCAAATGGCTCATTAAAACAGTTTTAGTTTCATGGGCTGTG
ATAGTGTACATGGATACCTGTGGTAATTCTATAGCTAATACACGCTTGCAAACCCAACTC
TGTGGAAGGGTTGTTCTTATTAGTTTCAGAACCAATCCTAACTCAGCTAGGCAATTAGGT
GAATAATGGTAAGTGCATGGATCATATGGCTNTGCTGAAGACTGGCTTTCTAAGTTTCTG
ACCTATCAGCTTCCGACGGGAAGGGTATTGGGGCTTCCCGTGGGCAATGGGACGGGGTAA
CGGGAGAATTAGGGGCTTGGATTCCGGGAGNGGGGAGCCTGAGGGAACGGGCTACCACAA
TCTAAAGGGAGGGCAGCAGGGCTAGAGACACGCTGAGCGGGGCT
>HY4YN4W02C5LAH rank=0039403 x=1176.5 y=2935.0 length=466
AAAACACAGCCAGTAGTCATATGCTTGTCTCAAAGATTAAGCCATGCATGTTTCAGAATC
AGCTTTTCATAGTAAATCTGCAAATGGCTCATTAAAACAGTTTTAGTTTCATGGGCTGTG
ATAGTGTACATGGATACCTGTGGTAATTCTATAGCTAATACACGCTTGCAAACCCAACTC
TGTGGAAGGGTTGTTCTTATTAGTTTCAGAACCAATCCTAACTCAGCTAGGCAATTAGGT
GAATAATGGTAAGTGCATGGATCATATGGCTNTGCTGAAGACTGGCTTTCTAAGTTTCTG
ACCTATCAGCTTCCGACGGGGAAGGGTATTGGGGCTTCCCGTGGGCAATGGGACGGGGTA
ACGGAGAATTAGGGGCTTGATTCCGGGAGGNGGGGAGCCTGGAGGGAACGGGCTACCACA
ATCTAAAGGGAAGGCAGCAGGGCTAGAGACACGCTGAGCGGGGC
>HY4YN4W02ECWNM rank=0092265 x=1670.5 y=448.5 length=466
AAAACACAGCCAGTAGTCATATGCTTGTCTCAAAGACTAAGCCATGCATGTCTAAGTATA
AGTGTTATACAGCGAAACTGCGAATGGCTCATTAAAACAGTTATAGTTTATTTGACAATC
GAATATTACACGGATAACCGTGGTAATTCTAGAGCTAATACATGCTGGTGTGCCCGACTT
CGCGGAAGGGCGGTATTTATTAGATAACAAGCCAATATTCCTCTGGTCTATTGTGGTGAC
TCATAATAACTGATCGAATCGCAAGGCCTGTGGCCGCGATAAGTCATTCAAGTTTCTNCC
CCATCAGCTTTCGATGGTAGTGTATTGGGACTACCATGGGCGTTTACGGGGTAACGGGAG
GGATTAGGGGTTCGATTCCGGGAGAGGGGAGCCTGGAGAAACGGGCTACCACATCTAAGG
GAAGGCAGCAGGGCTAGAGACACGCTGAGCGGGGGCTGGGCAAA
>HY4YN4W02ECRFV rank=0087141 x=1668.5 y=1881.0 length=466
AAAACACAGCCAGTAGTCATATGCTTGTCTCAAAGATTAAGCCATGCATGTCTCAGTATA
AGCTTCTACACGGCGAAACTGCGAATGGCTCATTAAAACAGTTATCGTTTATTTGGTGGT
CATTCATTACATGGATAACCATGGTAATTCTAGAGCTAATACATGCGCCCAGACCCGACT
TCGTGGAAGGGTTTGTGTTTATTAGGTACAGAACCAACCCAGACTCCGTCTGGTTCTTTG
GTGATTCATGATACCGAACGAATCGCATGCAATCGCGGCGATGAACCATTCAAGTTTCTN
ACCTATCAGCTTCCGACGGTAGGGTATTGGCCTACCGTGGGCAATGACGGGGTAACGGGA
GGAATTAGGGGTTCGATTCCGGGAGGAGGGGAGCCTGAGGAAACGGGCTACCACATCTAA
GGGAGGGCAACAGGCTAGAGACACGCTGGAGCGGGGGCTGGGGC
>HY4YN4W02DC33T rank=0030674 x=1262.5 y=1655.5 length=466
AAAACACAGCCAGTAGTCATATGCTTGTCTCAAAGACTAAGCCATGCATGTCTAAGTATA
AGTATTATACAGCGAAACTGCGAATGGCTCATTAAAACAGTTATAGTTTATTTGATAATC
GAATTTACATGGATAACCGTGGTAATTCTAGAGCTAATACATGCTGCTGTGCCCAACTTT
ACGGAAGGGCGGTATTTATTAGATAACAAGCCAATATTCCTCTGGTCTATTGTGGTGACT
CATAATAACTGATCGAATCGCAAGGCCTATGGCCGCGATAAGTCATTCAAGTTTCTNCCC
CATCAGCTTTCGATGGTAGTGTATTGGGACTACCATGGCGTTTACGGGGTAACGGGAGGG
ATTAGGGGTTCGATTCCGGGAGAGGGGGAGCCTGGAGAAACGGGCTACCACATCTAAGGG
AAGGCAAGCAGGGCTAAGGAGACACGCTGGAGCGGGGGCTGGGC
>HY4YN4W02EF5PT rank=0076834 x=1707.0 y=607.0 length=466
AAAACACAGCCAGTAGTCATATGCTTGTCTCAAAGATTAAGCCATGCATGTTTCAGTATA
AGCTTTAATTTGGCAAAACTGCAAATGGCTCATTAAAACAGTTATAATGCACTTGATGGT
TGTTTGCTTACATGGATAACTGTGGTAATCCTATAGCTAATACATGCACTCAAACCTGAC
TCTTGTGGGAAGGTTGTGGTCATTAGTTGCAGAACCAACCCAAGCTCTGCTTGGTATTTT
GCTGATCCAGAATGGCTGATTGAATTACATGGCAATTGCTGGTAATGCATCATTTCAGTT
TCTGACCTATCAGGCTTCCGACGGTAAGGGTATTGGGCTTACTGTGGGCAATGACGGGGT
AACGGGAGGGATTAGGGGGTTTGATTCCGGGGAGAGGGGAGCTTGAAGAAAATGGGCTAA
CCACATCTAAAGGGAAAGGGCAAAGCAGGGCTAGAGACACGCTG
>HY4YN4W02D6HGB rank=0075195 x=1596.5 y=3913.0 length=466
AAAACACAGCCAGTAGTCATATGCTTGTCTCAAAGATTAAGCCATGCATGTTTCAGTATA
AGCTTTAATTTGGCAAAACTGCAAATGGCTCATTAAAACAGTTATAATGCACTTGATGGT
TGTTTGCTTACATGGATAACTGTGGTAATCCTATAGCTAATACATGCACTCAAACCTGAC
TCTTGTGGGAAGGTTGTGGTCATTAGTTGCAGAACCAACCCAAGCTCTGCTTGGTATTTT
GCTGATCCAGAATGGCTGATTGAATTACATGGCAATTGCTGGTAATGCATCATTTCAGTT
TCTGACCTATCAGCTTCCGACGGTAAGGGTATTGGGCTTACTGTGGGCAATGGACGGGGT
AACGGGAGGGATTAGGGGTTTGATTCCGGGGAGAGGGGAGCTTGAAGGAAAATGGGGCTA
CCACATCTAAAGGGAAGGGCAAGCAGGGCTAAGAGACACGCTGA
>HY4YN4W02DH6BV rank=0094071 x=1320.0 y=249.0 length=466
AAAACACAGCCAGTAGTCATATGCTTGTCTCAAAGATTAAGCCATGCATGTTTCAGTATA
AGCTTTAGTTTGGCAAAACTGCAAATGGCTCATTAAAACAGTTATAATGCACTTGATGGT
TGTTTGCTTACATGGATAACTGTGGTAATCCTATAGCTAATACATGCACTCAAACCTGAC
TCTTGTGGGAAGGTTGTGGTCATTAGTTGCAGAACCAACCCAAGCTCTGCTTGGTATTTT
TGCTGATCCAGAATGGCTGATTGAATTACATGGCAATTGCTGGTAATGCATCATTTCAGT
TTCTGACCTATCAGCTTCCGACGGTAAGGGTATTGGGCTTACTGTGGGCAATGGACGGGG
TAACGGGAGGGATTAGGGGTTTGATTCCGGGGAGAGGGGAGCTTGAAGAAAATGGGGCTA
CCACATCTAAAGGGAAGGCAGCAGGGCTAGAGACACGCTGGAGC
>HY4YN4W02D9EP6 rank=0019972 x=1630.0 y=1084.5 length=466
AAAACACAGCCAGTAGTCATATGCTTGTCTCAAAGATTAAGCCATGCATGTCTAAGTATA
AATAATTTTTACTGTGAAACTGCGAATGGCTCATTATATCAGTTATAGTCTACTCGATAG
TACCTTACTACTTGGATAACCGTAGTAATTCTAGAGCTAATACATGCGTAAATACCCAAC
TGCTTGTCGGGCGGGTAGCATTTATTAGATTGAAACCAATGCAGCTTCGGCTGGTATTGT
GTTGAGTCATAATAACTGTGCGGATCGCGTTTCATTACGCATAAATCGATTGAGTTTCTG
CCCTATCAGCTTTGGATGGTAGGATATGGGGGGCCTACCATGGGCGTTAACGGGGTAACG
GGGGGAATTAGGGGTTTGATTCCGGGAGAGGGGAGCCTTAGGAACGGGCTACACATCCAA
GGAAGGGCAAGCAAGGGCTAGAGACACGCTGAGCGGGGCTGGGC
>HY4YN4W02DA0IA rank=0051892 x=1238.0 y=1984.0 length=466
AAAACACAGCCAGTAGTCATATGCTTGTCTCAAAGATTAAGCCATGCATGTCTCAGTATA
AGCGTTCATTTTGTGAAACTGCAAATGGCTCATTAAAACAGTTATAATGCACTTGATAAT
CGATTGTTATATGGATATCTGTGGAAATTCTATAGCTAATACATGCAACTAAACCTAACT
TTGTGGAAAGGTTGTGGTCATTAGTTACAGAACCAATTCAGGCCCAGCTTGAGGAATTGA
ATGATTCACAATGACAGAATGTATTACATGGCAACAGCTGGTAATAGTTCATTCCAGTTT
CTGACCTATCAGCTTTCGACGGGGTAAGGGTATTGGGCTTACCGGTGGGCAATGACAGGG
TGACGGGAGGGATTAGGGGTTGATTCCGGGAGAGGGGAGCTTGGAGAAAATGGGGCTACC
GAACATCTAAAAGGGAAGGGCAAGCAGGGCTAAGAGACAACGCT
>HY4YN4W02D82MN rank=0050413 x=1626.0 y=1789.0 length=466
AAAACACAGCCAGTAGTCATATGCTTGTCTCAAAGATTAAGCCATGCAGGTCTGAGTACA
GGCCGAAATAAGGTGAGACCGCGAATGGCTCATTATATCAGTTATGGTTCCTTGGATCTT
CGGTTACCTACTTGGATAACCCTGGCAATTCCAGAGCTAATACATGCAGCTTGAGCTCCG
ACCTTCGGGGAGGGTGTTTTATTAGACCAAAGCCAATCGGAGGCTTCGGCTTCTGTTCGT
TGGTGACTCTGAATAACTTTGGGCAGATCGCACGGTCTTGCACCGGCACGCATCTTTCAA
ATNTCTGCCTTATCAACTTGATGGTAGGTTATGTGCCTACCATGGGTTGTAACGGGGTGA
CGGGAGAATCAGGGGTTCATACCGGGGAGAGGGGAGCCTGAGAGACGGGCTACCACAATC
CAAAGGGAAGGGCAAGCAGGGCTAGAGACACGCTGAGCGGGGCT
>HY4YN4W02C6GJM rank=0016217 x=1186.0 y=2480.0 length=466
AAAACACAGCCAGTAGTCATATGCTTGTCTCAAAGATTAAGCCATGCAGGTCTGAGTACA
GGCCGAAATAAGGTGAGGCCGCGAATGGCTCATTATATCAGTTATGGTTCCTTGGATCTT
CGGTTACCTACTTGGATAACCCTGGCAATTCCAGAGCTAATACATGCAGCTTGAGCTCCG
ACCTTCGGGGAGGGTGTTTTATTAGACCAAAGCCAATCGGAGGCTTCGGCTTCTGTTCGT
TGGTGACTCTGAATAACTTTGGGCAGATCGCACGGTCTTGCACCGGCACGCATCTTTCAA
ATGTCTGCCTTATCAACTTGATGGTAGTTATGTGCCTACCATGGGTTGTAACGGGGGTGA
CGGGAGAATCAGGGGTTCATACCGGGAGAGGGGAGCCTGGAGAGGACGGGCTACCACATC
CAAAGGGAGGGGCAAGGCAGGCTAGAGACACGCTGAGCGGGGCT
>HY4YN4W02D4PCQ rank=0086488 x=1576.5 y=2760.0 length=466
AAAACACAGCCAGTAGTCATATGCTTGTCTCAAAGATTAAGCCATGCATGTCTAAGTATA
AACAACTTTATACTGTGAAACTGCAGATGGCTCATTAAATCAGTTATAATTTATTTGATG
GTTGATTACTACATGGATAACTGTGGTAATTCTAGAGCTAATACATGCGCAAAGTCCCGA
CTCTTGCGGGGAGGGATGTATTTATTAGACTAAAAACCATCGCGATTTCGGTCGCTTTTG
TGGTGAATCATAATAACTGTTCGGATCGCATGGCCTTGANCCGGCGACAGATCATTCAAA
TTTCTGCCCTATCAGCTTTCGACGGTAGTGTAGTGGGACTACCGTGGGCATTAACGGGGT
GACGGGAGGAATTAGGGGTTCATTCCGGGAGGNGGGGAGCCTGGAGAGACGGGCTACCAA
CATCCAAAGGGAAAGGGCAAGCAGGGCTAGGAGACACGCTGAGC
>HY4YN4W02DF801 rank=0023524 x=1298.0 y=547.0 length=466
AAAACACAGCCAGTAGTCATATGCTTGTCTCAAAGATTAAGCCATGCATGTCTCAGTATC
AATTTTCATACGGTTAAACTGCGAATGGCTCATTAAAGCAGTTATAGTTTATTTGATGGT
CACTGTTACATGGATAACTGTGGTAATTCTACAGCTAATACATGCATCAAAACCCAACTT
CGCAGAAGGGTTGTGTTTATTAGATACAGAACCAACCCAGGCTCCGCCTGGTTTCCTGGT
GACTCATAATAACTATATGAATCGTATGGCATCTGCCGACGATGCATCATTCAAGTTTCT
GACCTATCAGCTTCCGACGGGTAGGGGGGTATTGGGCCTACCGTGGGCAATGGACGGGGT
AACGGNGGAATTAGGGGTTNATTCCGGGAGGAGGGGAGCCTGGAGAAACGGGCTACCACA
ATCTAAAGGGAGGGCAGCAGGCTAGAGACACGCTGAGCGGGGCT
>HY4YN4W02DLEFY rank=0063659 x=1356.0 y=3276.0 length=466
AAAACACAGCCAGTAGTCATATGCTTGTCTCAAAGATTAAGCCATGCATGTCTAAGCATA
AACTCCAGTAAAGTGAAGCCGCGAAAAGCTCATTACAACAGCCGTCGTTTCTTGGATCTC
CGAACTACTTGGATAACTGTGGTAATTCTAGAGCTAATACATGCAATCGAGCTCCGATCG
CAAGTGACGAGCGCATTTATTAGTAACAAAACCAATCGGTGCCCGCAAGGGTGCCGTCCG
TTGGTGAATCTGAATAACTTTGCAGATCGCTTCGGTCTTCTACCGGCGACGCATCCTTCA
AGTGTCTGTTTATCAACTGTCGATGTTAGGGTTATGCGCCTAACATGGGTTGTAACGGGA
TAACGGGAGGGAATAAGGGGTTCGACTCCGGGAGGAGGGGAGCCTGAGAAACGGGCTACC
ACTTCTAAAGGGAAAGGGCAAGCAAGGGCTAGAGGACAACGCTG
>HY4YN4W02EQIG3 rank=0030137 x=1825.0 y=373.0 length=466
AAAACACAGCCAGTAGTCATATGCTTGTCTCAAAGATTAAGCCATGCATGTCTAAGTATA
ACTTTTTACTTTGAAAACTGCGAACGGCTCATTATATCAGTTATAGTTTCTTTGATAGTC
CCTCACTACTTGGATACCCGTAGTAATTCTAGAGCTAATACATGCATCAATACCCGACTC
TCGTGGAAGGGTAGTATTTATTAGGTATAAACCATCCGTCTTCGGACGTGTACTGGTGAT
TCATAATAACTTTTCGAATCGCATGGCCCTGTGCCGGCGATGGATCATTCAAGTTTCTGC
CCTATCANCTTTGGATGGTAGTGTATTGGACTACCATGGGCTTTAACGGGGGTAACGAAT
TGTAGGGGCAAGGGATTTCGGGAGAGGGGAGCCTGGAGAGGACGGGCTACCACATCCAAG
GGAAGGGCAGCAGGGCTAGAGACACGCTGAGCGGGGGCTGGGGC
>HY4YN4W02ERGMM rank=0130259 x=1835.0 y=3676.0 length=466
AAAACACAGCCAGTAGTCATATGCTTGTCTCAAAGATTAAGCCATGCAGGTCTAAGTCCA
TGCCGCATTAAGGTGAGACCGCGAATGGCTCATTATATCAGTTATGGTTCCTTAGATCTT
TGGTTACACTTGGATAACCCTGGCAATTCTAGAGCTAATACATGCATTTCCAACACCGAC
CTTCGGGAAGGTGTGTTTTTATTAGCCCAAAACCAATCGTTACCTTCGGGTGACGTCCCA
TTGGTGATTCAGAGTAACTTTGTTCGGATCGCATGGCCTTTGTGCCGGCGACGCATCTTT
CAAATGTCTNCCTTATCAACTTGTTGGTTGGTTAAATGCCAACCAAGGGTGGGTAACGGG
GGTGACGGGAGAATCAGGGGTTCGATACCGGGAGAGGGGGAACCTGGAGAAACGGGCTAC
CACATCCAAGGGAAGGGCAGCAAGGGCTAGGAGACACGGCTGAG
>HY4YN4W02EULFT rank=0144296 x=1871.5 y=2423.0 length=466
AAAACACAGCCAGTAGTCATATGCTTGTCTCAAAGATTAAGCCATGCATGTCTAAGCATG
AGCCAAATTATGGTGAAGCCGCGAATGGCTCATTACAACAGCCGTTGTTTCTTGGATCTT
GATTTACTTGGATAACTGTGGTAATTCTAGAGCTAATACATGCAACCAAGCTCCAACCTC
ACGGAAGGAGCGCATTTATTAGACCAAGACCAATCGGGCTTTGCCCGCTATCTGGTGACT
CTGAATAACTTTGCTGATCACATGGTCCTAGTACCGGTGACATATCTTTCAAGTGTCTGC
CCTATCAACTTTCGATGGGTAGTTTATGTGCCTACCATGGGTTGTAACGGGGTAACGGGA
GGAATAAGGGGGTTCGACTCCGGGAGAGGGGAGCCTGAGAAATGGGCTACCAACATCCAA
GGGAAAGGCAAGCAGGGCTAGAGACACGCTGAGCGGGGCTGGGC
>HY4YN4W02DEHWD rank=0013984 x=1278.0 y=651.5 length=466
AAAACACAGCCAGTAGTCATATGCTTGTCTCAAAGATTAAGCCATGCATGTCTAAGTATA
ACTCTTTTACTTTGAAAACTGCGAACGGCTCATTATATCAGTTATAGTTTATTTGATAGT
CCCTTACTACTTGGATACCCGTAGTAATTCTAGAGCTAATACATGCATCAATACCCAACT
GTTCGCGGAAGGGTAGTATTTATTAGGTATAAACCATCCGTCTTCGGACGTGTACTGGTG
ATTCATAATAACTTTTCGAATCGCATGGCTCCATGCCGGCGATGGATCATTCAAGTTTCT
[truncated: 6,374,318 more chars]
